# Supplementary material for: Online Module to Improve Emergency Department Observation Unit Practice
Source: MedEdPORTAL. 2016 Jul 8;12:10423. doi: 10.15766/mep_2374-8265.10423 (PMC6464449; doi:10.15766/mep_2374-8265.10423)
Supplement: Supplementary file 1 — A. Introducing Observation Medicine for Emergency Medicine Physicians Articulate folder B. Introducing Observation Medicine for Emergency Medicine Physicians PowerPoint.pptx C. Articulate Presentation Instructions.txt [file mep-12-10423-s001.zip]

Archive with 246 entries (242 files):
- _Educational Summary Report_10423.pdf
- A. Introducing Observation Medicine for Emergency Medicine Physicians Articulate/amplaunch.html
- A. Introducing Observation Medicine for Emergency Medicine Physicians Articulate/meta.xml
- A. Introducing Observation Medicine for Emergency Medicine Physicians Articulate/mobile/
- A. Introducing Observation Medicine for Emergency Medicine Physicians Articulate/mobile/6ddNWoa1uSc_6pOWyCKJnvM_80_DX1136_DY1136_CX690_CY492.png
- A. Introducing Observation Medicine for Emergency Medicine Physicians Articulate/mobile/6ddNWoa1uSc_6pOWyCKJnvM_80_DX1136_DY1136_CX690_CY492.swf
- A. Introducing Observation Medicine for Emergency Medicine Physicians Articulate/mobile/6ddNWoa1uSc_sl264shp14_80_DX338_DY338_CX169_CY94.png
- A. Introducing Observation Medicine for Emergency Medicine Physicians Articulate/mobile/6ddNWoa1uSc_sl264shp14_80_DX338_DY338_CX169_CY94.swf
- A. Introducing Observation Medicine for Emergency Medicine Physicians Articulate/mobile/6ddNWoa1uSc_sl264shp17_80_DX338_DY338_CX169_CY95.png
- A. Introducing Observation Medicine for Emergency Medicine Physicians Articulate/mobile/6ddNWoa1uSc_sl264shp17_80_DX338_DY338_CX169_CY95.swf
- A. Introducing Observation Medicine for Emergency Medicine Physicians Articulate/mobile/6ddNWoa1uSc_sl264shp19_80_DX338_DY338_CX169_CY63.png
- A. Introducing Observation Medicine for Emergency Medicine Physicians Articulate/mobile/6ddNWoa1uSc_sl264shp19_80_DX338_DY338_CX169_CY63.swf
- A. Introducing Observation Medicine for Emergency Medicine Physicians Articulate/mobile/6ddNWoa1uSc_sl264shp4idx1_80_DX338_DY338_CX169_CY94.png
- A. Introducing Observation Medicine for Emergency Medicine Physicians Articulate/mobile/6ddNWoa1uSc_sl264shp4idx1_80_DX338_DY338_CX169_CY94.swf
- A. Introducing Observation Medicine for Emergency Medicine Physicians Articulate/mobile/6ddNWoa1uSc_sl264shp4idx2_80_DX88_DY88_CX44_CY37.png
- A. Introducing Observation Medicine for Emergency Medicine Physicians Articulate/mobile/6ddNWoa1uSc_sl264shp4idx2_80_DX88_DY88_CX44_CY37.swf
- A. Introducing Observation Medicine for Emergency Medicine Physicians Articulate/mobile/6ddNWoa1uSc_sl264shp4idx3_80_DX338_DY338_CX169_CY94.png
- A. Introducing Observation Medicine for Emergency Medicine Physicians Articulate/mobile/6ddNWoa1uSc_sl264shp4idx3_80_DX338_DY338_CX169_CY94.swf
- A. Introducing Observation Medicine for Emergency Medicine Physicians Articulate/mobile/6ddNWoa1uSc_sl264shp4idx4_80_DX88_DY88_CX44_CY36.png
- A. Introducing Observation Medicine for Emergency Medicine Physicians Articulate/mobile/6ddNWoa1uSc_sl264shp4idx4_80_DX88_DY88_CX44_CY36.swf
- A. Introducing Observation Medicine for Emergency Medicine Physicians Articulate/mobile/6ddNWoa1uSc_sl264shp4idx5_80_DX338_DY338_CX169_CY95.png
- A. Introducing Observation Medicine for Emergency Medicine Physicians Articulate/mobile/6ddNWoa1uSc_sl264shp4idx5_80_DX338_DY338_CX169_CY95.swf
- A. Introducing Observation Medicine for Emergency Medicine Physicians Articulate/mobile/6ddNWoa1uSc_sl264shp4idx6_80_DX88_DY88_CX44_CY36.png
- A. Introducing Observation Medicine for Emergency Medicine Physicians Articulate/mobile/6ddNWoa1uSc_sl264shp4idx6_80_DX88_DY88_CX44_CY36.swf
- A. Introducing Observation Medicine for Emergency Medicine Physicians Articulate/mobile/6ddNWoa1uSc_sl264shp4idx7_80_DX338_DY338_CX169_CY94.png
- A. Introducing Observation Medicine for Emergency Medicine Physicians Articulate/mobile/6ddNWoa1uSc_sl264shp4idx7_80_DX338_DY338_CX169_CY94.swf
- A. Introducing Observation Medicine for Emergency Medicine Physicians Articulate/mobile/app_store.png
- A. Introducing Observation Medicine for Emergency Medicine Physicians Articulate/mobile/data.gz
- A. Introducing Observation Medicine for Emergency Medicine Physicians Articulate/mobile/data.js
- A. Introducing Observation Medicine for Emergency Medicine Physicians Articulate/mobile/fonts.js
- A. Introducing Observation Medicine for Emergency Medicine Physicians Articulate/mobile/linen_background.jpg
- A. Introducing Observation Medicine for Emergency Medicine Physicians Articulate/mobile/masks.js
- A. Introducing Observation Medicine for Emergency Medicine Physicians Articulate/mobile/mobile_icon.png
- A. Introducing Observation Medicine for Emergency Medicine Physicians Articulate/mobile/mobileinstall.html
- A. Introducing Observation Medicine for Emergency Medicine Physicians Articulate/mobile/player.css
- A. Introducing Observation Medicine for Emergency Medicine Physicians Articulate/mobile/player_compiled.js
- A. Introducing Observation Medicine for Emergency Medicine Physicians Articulate/mobile/Slide6ddNWoa1uSc_d1sm.jpg
- A. Introducing Observation Medicine for Emergency Medicine Physicians Articulate/mobile/slides/
- A. Introducing Observation Medicine for Emergency Medicine Physicians Articulate/mobile/slides/5bA9A758Yi42.gz
- A. Introducing Observation Medicine for Emergency Medicine Physicians Articulate/mobile/slides/5bA9A758Yi42.js
- A. Introducing Observation Medicine for Emergency Medicine Physicians Articulate/mobile/slides/5bI9R7JM40Q.gz
- A. Introducing Observation Medicine for Emergency Medicine Physicians Articulate/mobile/slides/5bI9R7JM40Q.js
- A. Introducing Observation Medicine for Emergency Medicine Physicians Articulate/mobile/slides/5e2JFhfuqGe.gz
- A. Introducing Observation Medicine for Emergency Medicine Physicians Articulate/mobile/slides/5e2JFhfuqGe.js
- A. Introducing Observation Medicine for Emergency Medicine Physicians Articulate/mobile/slides/5hY4bQ7VyCB.gz
- A. Introducing Observation Medicine for Emergency Medicine Physicians Articulate/mobile/slides/5hY4bQ7VyCB.js
- A. Introducing Observation Medicine for Emergency Medicine Physicians Articulate/mobile/slides/5iR99D8TOMf.gz
- A. Introducing Observation Medicine for Emergency Medicine Physicians Articulate/mobile/slides/5iR99D8TOMf.js
- A. Introducing Observation Medicine for Emergency Medicine Physicians Articulate/mobile/slides/5kpuz9hUE7c.gz
- A. Introducing Observation Medicine for Emergency Medicine Physicians Articulate/mobile/slides/5kpuz9hUE7c.js
- A. Introducing Observation Medicine for Emergency Medicine Physicians Articulate/mobile/slides/5oLJQPbV71o.gz
- A. Introducing Observation Medicine for Emergency Medicine Physicians Articulate/mobile/slides/5oLJQPbV71o.js
- A. Introducing Observation Medicine for Emergency Medicine Physicians Articulate/mobile/slides/5p6a5KEBOcK2.gz
- A. Introducing Observation Medicine for Emergency Medicine Physicians Articulate/mobile/slides/5p6a5KEBOcK2.js
- A. Introducing Observation Medicine for Emergency Medicine Physicians Articulate/mobile/slides/5pHof6tEeRT26.gz
- A. Introducing Observation Medicine for Emergency Medicine Physicians Articulate/mobile/slides/5pHof6tEeRT26.js
- A. Introducing Observation Medicine for Emergency Medicine Physicians Articulate/mobile/slides/5pLdwG1Tlmg26.gz
- A. Introducing Observation Medicine for Emergency Medicine Physicians Articulate/mobile/slides/5pLdwG1Tlmg26.js
- A. Introducing Observation Medicine for Emergency Medicine Physicians Articulate/mobile/slides/5pOqDgdx7JU.gz
- A. Introducing Observation Medicine for Emergency Medicine Physicians Articulate/mobile/slides/5pOqDgdx7JU.js
- A. Introducing Observation Medicine for Emergency Medicine Physicians Articulate/mobile/slides/5pQGTJokAWp2.gz
- A. Introducing Observation Medicine for Emergency Medicine Physicians Articulate/mobile/slides/5pQGTJokAWp2.js
- A. Introducing Observation Medicine for Emergency Medicine Physicians Articulate/mobile/slides/5qJbc3D6EE7.gz
- A. Introducing Observation Medicine for Emergency Medicine Physicians Articulate/mobile/slides/5qJbc3D6EE7.js
- A. Introducing Observation Medicine for Emergency Medicine Physicians Articulate/mobile/slides/5V1S5xKoiid.gz
- A. Introducing Observation Medicine for Emergency Medicine Physicians Articulate/mobile/slides/5V1S5xKoiid.js
- A. Introducing Observation Medicine for Emergency Medicine Physicians Articulate/mobile/slides/5y5FPe6FMJT.gz
- A. Introducing Observation Medicine for Emergency Medicine Physicians Articulate/mobile/slides/5y5FPe6FMJT.js
- A. Introducing Observation Medicine for Emergency Medicine Physicians Articulate/mobile/slides/5Y7Mn8mPJcX.gz
- A. Introducing Observation Medicine for Emergency Medicine Physicians Articulate/mobile/slides/5Y7Mn8mPJcX.js
- A. Introducing Observation Medicine for Emergency Medicine Physicians Articulate/mobile/slides/5zc1fkru5lW26.gz
- A. Introducing Observation Medicine for Emergency Medicine Physicians Articulate/mobile/slides/5zc1fkru5lW26.js
- A. Introducing Observation Medicine for Emergency Medicine Physicians Articulate/mobile/slides/5Zk8tzinr6R26.gz
- A. Introducing Observation Medicine for Emergency Medicine Physicians Articulate/mobile/slides/5Zk8tzinr6R26.js
- A. Introducing Observation Medicine for Emergency Medicine Physicians Articulate/mobile/slides/5ZrJbDdMaPy26.gz
- A. Introducing Observation Medicine for Emergency Medicine Physicians Articulate/mobile/slides/5ZrJbDdMaPy26.js
- A. Introducing Observation Medicine for Emergency Medicine Physicians Articulate/mobile/slides/62v0TUYB0LJ.gz
- A. Introducing Observation Medicine for Emergency Medicine Physicians Articulate/mobile/slides/62v0TUYB0LJ.js
- A. Introducing Observation Medicine for Emergency Medicine Physicians Articulate/mobile/slides/63MGAMucwZW.gz
- A. Introducing Observation Medicine for Emergency Medicine Physicians Articulate/mobile/slides/63MGAMucwZW.js
- A. Introducing Observation Medicine for Emergency Medicine Physicians Articulate/mobile/slides/63Rr7qNdHFQ26.gz
- A. Introducing Observation Medicine for Emergency Medicine Physicians Articulate/mobile/slides/63Rr7qNdHFQ26.js
- A. Introducing Observation Medicine for Emergency Medicine Physicians Articulate/mobile/slides/64ZwA8TB6iY2.gz
- A. Introducing Observation Medicine for Emergency Medicine Physicians Articulate/mobile/slides/64ZwA8TB6iY2.js
- A. Introducing Observation Medicine for Emergency Medicine Physicians Articulate/mobile/slides/669LQsJIqvi26.gz
- A. Introducing Observation Medicine for Emergency Medicine Physicians Articulate/mobile/slides/669LQsJIqvi26.js
- A. Introducing Observation Medicine for Emergency Medicine Physicians Articulate/mobile/slides/67j2YfIoiw4.gz
- A. Introducing Observation Medicine for Emergency Medicine Physicians Articulate/mobile/slides/67j2YfIoiw4.js
- A. Introducing Observation Medicine for Emergency Medicine Physicians Articulate/mobile/slides/67zCiMPcTyv.gz
- A. Introducing Observation Medicine for Emergency Medicine Physicians Articulate/mobile/slides/67zCiMPcTyv.js
- A. Introducing Observation Medicine for Emergency Medicine Physicians Articulate/mobile/slides/68xqspCrUNP26.gz
- A. Introducing Observation Medicine for Emergency Medicine Physicians Articulate/mobile/slides/68xqspCrUNP26.js
- A. Introducing Observation Medicine for Emergency Medicine Physicians Articulate/mobile/slides/6ao3kHKyJJq.gz
- A. Introducing Observation Medicine for Emergency Medicine Physicians Articulate/mobile/slides/6ao3kHKyJJq.js
- A. Introducing Observation Medicine for Emergency Medicine Physicians Articulate/mobile/slides/6aRXbjPO3Il26.gz
- A. Introducing Observation Medicine for Emergency Medicine Physicians Articulate/mobile/slides/6aRXbjPO3Il26.js
- A. Introducing Observation Medicine for Emergency Medicine Physicians Articulate/mobile/slides/6BmDiP3vLX226.gz
- A. Introducing Observation Medicine for Emergency Medicine Physicians Articulate/mobile/slides/6BmDiP3vLX226.js
- A. Introducing Observation Medicine for Emergency Medicine Physicians Articulate/mobile/slides/6BSiz2gdXLZ2.gz
- A. Introducing Observation Medicine for Emergency Medicine Physicians Articulate/mobile/slides/6BSiz2gdXLZ2.js
- A. Introducing Observation Medicine for Emergency Medicine Physicians Articulate/mobile/slides/6CueD46hJFb.gz
- A. Introducing Observation Medicine for Emergency Medicine Physicians Articulate/mobile/slides/6CueD46hJFb.js
- A. Introducing Observation Medicine for Emergency Medicine Physicians Articulate/mobile/slides/6DWORurKJRT2.gz
- A. Introducing Observation Medicine for Emergency Medicine Physicians Articulate/mobile/slides/6DWORurKJRT2.js
- A. Introducing Observation Medicine for Emergency Medicine Physicians Articulate/mobile/slides/6dXPNIQGseJ2.gz
- A. Introducing Observation Medicine for Emergency Medicine Physicians Articulate/mobile/slides/6dXPNIQGseJ2.js
- A. Introducing Observation Medicine for Emergency Medicine Physicians Articulate/mobile/slides/6FhXkAZ28lx26.gz
- A. Introducing Observation Medicine for Emergency Medicine Physicians Articulate/mobile/slides/6FhXkAZ28lx26.js
- A. Introducing Observation Medicine for Emergency Medicine Physicians Articulate/mobile/slides/6G5bX4xF4ej.gz
- A. Introducing Observation Medicine for Emergency Medicine Physicians Articulate/mobile/slides/6G5bX4xF4ej.js
- A. Introducing Observation Medicine for Emergency Medicine Physicians Articulate/mobile/slides/6GSsuxDGpn4.gz
- A. Introducing Observation Medicine for Emergency Medicine Physicians Articulate/mobile/slides/6GSsuxDGpn4.js
- A. Introducing Observation Medicine for Emergency Medicine Physicians Articulate/mobile/slides/6J7O3l4pTHo26.gz
- A. Introducing Observation Medicine for Emergency Medicine Physicians Articulate/mobile/slides/6J7O3l4pTHo26.js
- A. Introducing Observation Medicine for Emergency Medicine Physicians Articulate/mobile/slides/6K0fcjUZdoW2.gz
- A. Introducing Observation Medicine for Emergency Medicine Physicians Articulate/mobile/slides/6K0fcjUZdoW2.js
- A. Introducing Observation Medicine for Emergency Medicine Physicians Articulate/mobile/slides/6LwY6bjhpxB2.gz
- A. Introducing Observation Medicine for Emergency Medicine Physicians Articulate/mobile/slides/6LwY6bjhpxB2.js
- A. Introducing Observation Medicine for Emergency Medicine Physicians Articulate/mobile/slides/6m3uUn98eOD2.gz
- A. Introducing Observation Medicine for Emergency Medicine Physicians Articulate/mobile/slides/6m3uUn98eOD2.js
- A. Introducing Observation Medicine for Emergency Medicine Physicians Articulate/mobile/slides/6NDF6CjDg2t.gz
- A. Introducing Observation Medicine for Emergency Medicine Physicians Articulate/mobile/slides/6NDF6CjDg2t.js
- A. Introducing Observation Medicine for Emergency Medicine Physicians Articulate/mobile/slides/6NQG6dX48Ei2.gz
- A. Introducing Observation Medicine for Emergency Medicine Physicians Articulate/mobile/slides/6NQG6dX48Ei2.js
- A. Introducing Observation Medicine for Emergency Medicine Physicians Articulate/mobile/slides/6O1uMLCvacs.gz
- A. Introducing Observation Medicine for Emergency Medicine Physicians Articulate/mobile/slides/6O1uMLCvacs.js
- A. Introducing Observation Medicine for Emergency Medicine Physicians Articulate/mobile/slides/6OcmAcXMvV9.gz
- A. Introducing Observation Medicine for Emergency Medicine Physicians Articulate/mobile/slides/6OcmAcXMvV9.js
- A. Introducing Observation Medicine for Emergency Medicine Physicians Articulate/mobile/slides/6PKqsHUWB07.gz
- A. Introducing Observation Medicine for Emergency Medicine Physicians Articulate/mobile/slides/6PKqsHUWB07.js
- A. Introducing Observation Medicine for Emergency Medicine Physicians Articulate/mobile/slides/6RgvWqbfDks2.gz
- A. Introducing Observation Medicine for Emergency Medicine Physicians Articulate/mobile/slides/6RgvWqbfDks2.js
- A. Introducing Observation Medicine for Emergency Medicine Physicians Articulate/mobile/slides/6SAKkWE1pak.gz
- A. Introducing Observation Medicine for Emergency Medicine Physicians Articulate/mobile/slides/6SAKkWE1pak.js
- A. Introducing Observation Medicine for Emergency Medicine Physicians Articulate/mobile/slides/6UrMWUJFskC2.gz
- A. Introducing Observation Medicine for Emergency Medicine Physicians Articulate/mobile/slides/6UrMWUJFskC2.js
- A. Introducing Observation Medicine for Emergency Medicine Physicians Articulate/mobile/slides/6VjNLhRCQKb26.gz
- A. Introducing Observation Medicine for Emergency Medicine Physicians Articulate/mobile/slides/6VjNLhRCQKb26.js
- A. Introducing Observation Medicine for Emergency Medicine Physicians Articulate/mobile/slides/6YTPCxdnqpY.gz
- A. Introducing Observation Medicine for Emergency Medicine Physicians Articulate/mobile/slides/6YTPCxdnqpY.js
- A. Introducing Observation Medicine for Emergency Medicine Physicians Articulate/presentation.html
- A. Introducing Observation Medicine for Emergency Medicine Physicians Articulate/presentation.swf
- A. Introducing Observation Medicine for Emergency Medicine Physicians Articulate/presentation_content/
- A. Introducing Observation Medicine for Emergency Medicine Physicians Articulate/presentation_content/0bc7af814dd732c633a3fce9856554_22050_48.mp3
- A. Introducing Observation Medicine for Emergency Medicine Physicians Articulate/presentation_content/156e4780db2e81d4022b91b6fad992_22050_48.mp3
- A. Introducing Observation Medicine for Emergency Medicine Physicians Articulate/presentation_content/1e5a746225c718993585d2a7adfbe7_22050_48.mp3
- A. Introducing Observation Medicine for Emergency Medicine Physicians Articulate/presentation_content/20a3f6b24adb11774089803bd6332f_22050_48.mp3
- A. Introducing Observation Medicine for Emergency Medicine Physicians Articulate/presentation_content/2423861f3a8405b2625fdcc81b72f5_22050_48.mp3
- A. Introducing Observation Medicine for Emergency Medicine Physicians Articulate/presentation_content/26ec456c49ed3c84951fd713c7838d_22050_48.mp3
- A. Introducing Observation Medicine for Emergency Medicine Physicians Articulate/presentation_content/338a418641d72425faa8b92e8ea701_22050_48.mp3
- A. Introducing Observation Medicine for Emergency Medicine Physicians Articulate/presentation_content/3fc455d1dd3c920527a5784f61af66_22050_48.mp3
- A. Introducing Observation Medicine for Emergency Medicine Physicians Articulate/presentation_content/4b01a5bcfcbb095dd6998221f1a12c_22050_48.mp3
- A. Introducing Observation Medicine for Emergency Medicine Physicians Articulate/presentation_content/518d87d3d50598e362cf50ee54bc85_22050_48.mp3
- A. Introducing Observation Medicine for Emergency Medicine Physicians Articulate/presentation_content/590d8d7d6278d4916d05976cd07589_22050_48.mp3
- A. Introducing Observation Medicine for Emergency Medicine Physicians Articulate/presentation_content/5b161f89b96adea68c721ccd397ccf_22050_48.mp3
- A. Introducing Observation Medicine for Emergency Medicine Physicians Articulate/presentation_content/5f50ae36fca580c61dc6453427dc5f_22050_48.mp3
- A. Introducing Observation Medicine for Emergency Medicine Physicians Articulate/presentation_content/6d359be8b06eba25892f8e016eb872_22050_48.mp3
- A. Introducing Observation Medicine for Emergency Medicine Physicians Articulate/presentation_content/6d35d25292adca47ba573e27f9c98b_22050_48.mp3
- A. Introducing Observation Medicine for Emergency Medicine Physicians Articulate/presentation_content/6ddNWoa1uSc_6pOWyCKJnvM_80_DX1136_DY1136.swf
- A. Introducing Observation Medicine for Emergency Medicine Physicians Articulate/presentation_content/6ddNWoa1uSc_sl264shp14_80_DX338_DY338.swf
- A. Introducing Observation Medicine for Emergency Medicine Physicians Articulate/presentation_content/6ddNWoa1uSc_sl264shp17_80_DX338_DY338.swf
- A. Introducing Observation Medicine for Emergency Medicine Physicians Articulate/presentation_content/6ddNWoa1uSc_sl264shp19_80_DX338_DY338.swf
- A. Introducing Observation Medicine for Emergency Medicine Physicians Articulate/presentation_content/6ddNWoa1uSc_sl264shp4idx1_80_DX338_DY338.swf
- A. Introducing Observation Medicine for Emergency Medicine Physicians Articulate/presentation_content/6ddNWoa1uSc_sl264shp4idx2_80_DX88_DY88.swf
- A. Introducing Observation Medicine for Emergency Medicine Physicians Articulate/presentation_content/6ddNWoa1uSc_sl264shp4idx3_80_DX338_DY338.swf
- A. Introducing Observation Medicine for Emergency Medicine Physicians Articulate/presentation_content/6ddNWoa1uSc_sl264shp4idx4_80_DX88_DY88.swf
- A. Introducing Observation Medicine for Emergency Medicine Physicians Articulate/presentation_content/6ddNWoa1uSc_sl264shp4idx5_80_DX338_DY338.swf
- A. Introducing Observation Medicine for Emergency Medicine Physicians Articulate/presentation_content/6ddNWoa1uSc_sl264shp4idx6_80_DX88_DY88.swf
- A. Introducing Observation Medicine for Emergency Medicine Physicians Articulate/presentation_content/6ddNWoa1uSc_sl264shp4idx7_80_DX338_DY338.swf
- A. Introducing Observation Medicine for Emergency Medicine Physicians Articulate/presentation_content/7571129c8fef454a077d08a4afbde2_22050_48.mp3
- A. Introducing Observation Medicine for Emergency Medicine Physicians Articulate/presentation_content/823b78dc4364ad6d9c65da5898f456_22050_48.mp3
- A. Introducing Observation Medicine for Emergency Medicine Physicians Articulate/presentation_content/8a57c9e5fd357af591d4af4e7a8274_22050_48.mp3
- A. Introducing Observation Medicine for Emergency Medicine Physicians Articulate/presentation_content/a2c6f30049d01628b22af0c0b83574_22050_48.mp3
- A. Introducing Observation Medicine for Emergency Medicine Physicians Articulate/presentation_content/bc6add7e20c7e72e0d63f062957a81_22050_48.mp3
- A. Introducing Observation Medicine for Emergency Medicine Physicians Articulate/presentation_content/blank.html
- A. Introducing Observation Medicine for Emergency Medicine Physicians Articulate/presentation_content/d0dddb4eef28ac403c6179da5d6043_22050_48.mp3
- A. Introducing Observation Medicine for Emergency Medicine Physicians Articulate/presentation_content/data.swf
- A. Introducing Observation Medicine for Emergency Medicine Physicians Articulate/presentation_content/dce2ebdd212f11e9fea5b3647555f6_22050_48.mp3
- A. Introducing Observation Medicine for Emergency Medicine Physicians Articulate/presentation_content/e1eac0c3a2079c2886f64697bd5f86_22050_48.mp3
- A. Introducing Observation Medicine for Emergency Medicine Physicians Articulate/presentation_content/e74869511ae9b59e2dc79d187cb409_22050_48.mp3
- A. Introducing Observation Medicine for Emergency Medicine Physicians Articulate/presentation_content/f72be1534aa3a04875c5c6eb2c897a_22050_48.mp3
- A. Introducing Observation Medicine for Emergency Medicine Physicians Articulate/presentation_content/fa90a1636553eae496741eb6d26801_22050_48.mp3
- A. Introducing Observation Medicine for Emergency Medicine Physicians Articulate/presentation_content/fonts.swf
- A. Introducing Observation Medicine for Emergency Medicine Physicians Articulate/presentation_content/fonts.xml
- A. Introducing Observation Medicine for Emergency Medicine Physicians Articulate/presentation_content/frame.js
- A. Introducing Observation Medicine for Emergency Medicine Physicians Articulate/presentation_content/frame.swf
- A. Introducing Observation Medicine for Emergency Medicine Physicians Articulate/presentation_content/frame.xml
- A. Introducing Observation Medicine for Emergency Medicine Physicians Articulate/presentation_content/presentation.js
- A. Introducing Observation Medicine for Emergency Medicine Physicians Articulate/presentation_content/slides/
- A. Introducing Observation Medicine for Emergency Medicine Physicians Articulate/presentation_content/slides/5bA9A758Yi42.swf
- A. Introducing Observation Medicine for Emergency Medicine Physicians Articulate/presentation_content/slides/5bI9R7JM40Q.swf
- A. Introducing Observation Medicine for Emergency Medicine Physicians Articulate/presentation_content/slides/5e2JFhfuqGe.swf
- A. Introducing Observation Medicine for Emergency Medicine Physicians Articulate/presentation_content/slides/5hY4bQ7VyCB.swf
- A. Introducing Observation Medicine for Emergency Medicine Physicians Articulate/presentation_content/slides/5iR99D8TOMf.swf
- A. Introducing Observation Medicine for Emergency Medicine Physicians Articulate/presentation_content/slides/5kpuz9hUE7c.swf
- A. Introducing Observation Medicine for Emergency Medicine Physicians Articulate/presentation_content/slides/5oLJQPbV71o.swf
- A. Introducing Observation Medicine for Emergency Medicine Physicians Articulate/presentation_content/slides/5p6a5KEBOcK2.swf
- A. Introducing Observation Medicine for Emergency Medicine Physicians Articulate/presentation_content/slides/5pHof6tEeRT26.swf
- A. Introducing Observation Medicine for Emergency Medicine Physicians Articulate/presentation_content/slides/5pLdwG1Tlmg26.swf
- A. Introducing Observation Medicine for Emergency Medicine Physicians Articulate/presentation_content/slides/5pOqDgdx7JU.swf
- A. Introducing Observation Medicine for Emergency Medicine Physicians Articulate/presentation_content/slides/5pQGTJokAWp2.swf
- A. Introducing Observation Medicine for Emergency Medicine Physicians Articulate/presentation_content/slides/5qJbc3D6EE7.swf
- A. Introducing Observation Medicine for Emergency Medicine Physicians Articulate/presentation_content/slides/5V1S5xKoiid.swf
- A. Introducing Observation Medicine for Emergency Medicine Physicians Articulate/presentation_content/slides/5y5FPe6FMJT.swf
- A. Introducing Observation Medicine for Emergency Medicine Physicians Articulate/presentation_content/slides/5Y7Mn8mPJcX.swf
- A. Introducing Observation Medicine for Emergency Medicine Physicians Articulate/presentation_content/slides/5zc1fkru5lW26.swf
- A. Introducing Observation Medicine for Emergency Medicine Physicians Articulate/presentation_content/slides/5Zk8tzinr6R26.swf
- A. Introducing Observation Medicine for Emergency Medicine Physicians Articulate/presentation_content/slides/5ZrJbDdMaPy26.swf
- A. Introducing Observation Medicine for Emergency Medicine Physicians Articulate/presentation_content/slides/62v0TUYB0LJ.swf
- A. Introducing Observation Medicine for Emergency Medicine Physicians Articulate/presentation_content/slides/63MGAMucwZW.swf
- A. Introducing Observation Medicine for Emergency Medicine Physicians Articulate/presentation_content/slides/63Rr7qNdHFQ26.swf
- A. Introducing Observation Medicine for Emergency Medicine Physicians Articulate/presentation_content/slides/64ZwA8TB6iY2.swf
- A. Introducing Observation Medicine for Emergency Medicine Physicians Articulate/presentation_content/slides/669LQsJIqvi26.swf
- A. Introducing Observation Medicine for Emergency Medicine Physicians Articulate/presentation_content/slides/67j2YfIoiw4.swf
- A. Introducing Observation Medicine for Emergency Medicine Physicians Articulate/presentation_content/slides/67zCiMPcTyv.swf
- A. Introducing Observation Medicine for Emergency Medicine Physicians Articulate/presentation_content/slides/68xqspCrUNP26.swf
- A. Introducing Observation Medicine for Emergency Medicine Physicians Articulate/presentation_content/slides/6ao3kHKyJJq.swf
- A. Introducing Observation Medicine for Emergency Medicine Physicians Articulate/presentation_content/slides/6aRXbjPO3Il26.swf
- A. Introducing Observation Medicine for Emergency Medicine Physicians Articulate/presentation_content/slides/6BmDiP3vLX226.swf
- A. Introducing Observation Medicine for Emergency Medicine Physicians Articulate/presentation_content/slides/6BSiz2gdXLZ2.swf
- A. Introducing Observation Medicine for Emergency Medicine Physicians Articulate/presentation_content/slides/6CueD46hJFb.swf
- A. Introducing Observation Medicine for Emergency Medicine Physicians Articulate/presentation_content/slides/6DWORurKJRT2.swf
- A. Introducing Observation Medicine for Emergency Medicine Physicians Articulate/presentation_content/slides/6dXPNIQGseJ2.swf
- A. Introducing Observation Medicine for Emergency Medicine Physicians Articulate/presentation_content/slides/6FhXkAZ28lx26.swf
- A. Introducing Observation Medicine for Emergency Medicine Physicians Articulate/presentation_content/slides/6G5bX4xF4ej.swf
- A. Introducing Observation Medicine for Emergency Medicine Physicians Articulate/presentation_content/slides/6GSsuxDGpn4.swf
- A. Introducing Observation Medicine for Emergency Medicine Physicians Articulate/presentation_content/slides/6J7O3l4pTHo26.swf
- A. Introducing Observation Medicine for Emergency Medicine Physicians Articulate/presentation_content/slides/6K0fcjUZdoW2.swf
- A. Introducing Observation Medicine for Emergency Medicine Physicians Articulate/presentation_content/slides/6LwY6bjhpxB2.swf
- A. Introducing Observation Medicine for Emergency Medicine Physicians Articulate/presentation_content/slides/6m3uUn98eOD2.swf
- A. Introducing Observation Medicine for Emergency Medicine Physicians Articulate/presentation_content/slides/6NDF6CjDg2t.swf
- A. Introducing Observation Medicine for Emergency Medicine Physicians Articulate/presentation_content/slides/6NQG6dX48Ei2.swf
- A. Introducing Observation Medicine for Emergency Medicine Physicians Articulate/presentation_content/slides/6O1uMLCvacs.swf
- A. Introducing Observation Medicine for Emergency Medicine Physicians Articulate/presentation_content/slides/6OcmAcXMvV9.swf
- A. Introducing Observation Medicine for Emergency Medicine Physicians Articulate/presentation_content/slides/6PKqsHUWB07.swf
- A. Introducing Observation Medicine for Emergency Medicine Physicians Articulate/presentation_content/slides/6RgvWqbfDks2.swf
- A. Introducing Observation Medicine for Emergency Medicine Physicians Articulate/presentation_content/slides/6SAKkWE1pak.swf
- A. Introducing Observation Medicine for Emergency Medicine Physicians Articulate/presentation_content/slides/6UrMWUJFskC2.swf
- A. Introducing Observation Medicine for Emergency Medicine Physicians Articulate/presentation_content/slides/6VjNLhRCQKb26.swf
- A. Introducing Observation Medicine for Emergency Medicine Physicians Articulate/presentation_content/slides/6YTPCxdnqpY.swf
- A. Introducing Observation Medicine for Emergency Medicine Physicians Articulate/presentation_content/thumbnail.jpg
- A. Introducing Observation Medicine for Emergency Medicine Physicians Articulate/presentation_content/user.js
- A. Introducing Observation Medicine for Emergency Medicine Physicians Articulate/presentation_html5.html
- A. Introducing Observation Medicine for Emergency Medicine Physicians Articulate/presentation_unsupported.html
- B. Introducing Observation Medicine for Emergency Medicine Physicians PowerPoint.pptx
- C. Articulate Presentation Instructions.txt
