# Supplementary material for: Online Module to Improve Emergency Department Observation Unit Practice
Source: MedEdPORTAL. 2016 Jul 8;12:10423. doi: 10.15766/mep_2374-8265.10423 (PMC6464449; doi:10.15766/mep_2374-8265.10423)
Supplement: Supplementary file 1 — A. Introducing Observation Medicine for Emergency Medicine Physicians Articulate folder B. Introducing Observation Medicine for Emergency Medicine Physicians PowerPoint.pptx C. Articulate Presentation Instructions.txt [file mep-12-10423-s001.zip › A. Introducing Observation Medicine for Emergency Medicine Physicians Articulate/meta.xml]

<?xml version="1.0" encoding="utf-8"?><meta xmlns:xsi="http://www.w3.org/2001/XMLSchema-instance" xmlns:xsd="http://www.w3.org/2001/XMLSchema"><project id="6ddNWoa1uSc" courseid="4JVJG1IL41C_course_id" thumburl="presentation_content/thumbnail.jpg" title="4_8_2016_Instructional_module_after" datepublished="2016-04-10T23:27:12" version="1.0.0.0" flashdata="presentation_content/data.swf" html5data="mobile/data.js" mobiledata="mobile/data.gz" enabledownload="true" duration="About 30 minutes" totalaudio="1784468" totalvideo="0"><description>Revised resource file</description><keywords /><slidemeta moniker="slide" monikerplural="slides" viewslides="27" slidecountdescription="27 slides" /><author name="Sangil  Lee" email="" website="" /><application name="Articulate Presenter '13" version="7.5.1412.920" xmlversion="2.0" /></project></meta>
