# Supplementary material for: Online Module to Improve Emergency Department Observation Unit Practice
Source: MedEdPORTAL. 2016 Jul 8;12:10423. doi: 10.15766/mep_2374-8265.10423 (PMC6464449; doi:10.15766/mep_2374-8265.10423)
Supplement: Supplementary file 1 — A. Introducing Observation Medicine for Emergency Medicine Physicians Articulate folder B. Introducing Observation Medicine for Emergency Medicine Physicians PowerPoint.pptx C. Articulate Presentation Instructions.txt [file mep-12-10423-s001.zip › A. Introducing Observation Medicine for Emergency Medicine Physicians Articulate/mobile/data.js]

eval(function(p,a,c,k,e,d){e=function(c){return(c<a?"":e(parseInt(c/a)))+((c=c%a)>35?String.fromCharCode(c+29):c.toString(36))};if(!''.replace(/^/,String)){while(c--)d[e(c)]=k[c]||e(c);k=[function(e){return d[e]}];e=function(){return'\\w+'};c=1;};while(c--)if(k[c])p=p.replace(new RegExp('\\b'+e(c)+'\\b','g'),k[c]);return p;}('pH("<mo nU:pQ=\'kI://l8.w3.l5/l6/lb-qC\' nU:qH=\'kI://l8.w3.l5/l6/lb\' id=\'1J\' qG=\'7.5.qF.qB\' qx=\'2.0\' qw=\'1.0\' qv=\'qA\' qz=\'qy\' qR=\'1J.2k\' qQ=\'1a/k7.js\' qP=\'1r/k7.1C\' qU=\'b\' qT=\'qS\' qK=\'5u\'><kB><5j 1b=\'qJ\' d=\'O\' D=\'b\' 1c=\'c\' /><5j 1b=\'qI\' d=\'k\' D=\'\' 1c=\'c\' /><5j 1b=\'lY\' d=\'k\' D=\'1J.bi.bp\' 1c=\'c\' /><5j 1b=\'kl\' d=\'O\' D=\'b\' 1c=\'c\' /><5j 1b=\'qN\' d=\'O\' D=\'b\' 1c=\'c\' /><5j 1b=\'qM\' d=\'k\' D=\'\' 1c=\'c\' /><5j 1b=\'kd\' d=\'k\' D=\'1J.bx.bl\' 1c=\'c\' /><5j 1b=\'kl\' d=\'O\' D=\'b\' 1c=\'c\' /><5j 1b=\'gC\' d=\'k\' D=\'\' 1c=\'c\' /><5j 1b=\'bK\' d=\'k\' D=\'\' 1c=\'c\' /><5j 1b=\'gT\' d=\'k\' D=\'\' 1c=\'c\' /><5j 1b=\'bV\' d=\'k\' D=\'\' 1c=\'c\' /></kB><5r><3W id=\'kp\'><o><8j 7E=\'8T\' ek=\'2N\'><1p d=\'k\' D=\'1J.2k.8w\' /></8j></o></3W><3W id=\'km\'><o><8j 7E=\'8T\' ek=\'2N\'><1p d=\'k\' D=\'1J.2k.8G\' /></8j></o></3W><3W id=\'ks\'><o><qu /></o></3W><3W id=\'kt\'><o><5G /></o></3W><3W id=\'kq\'><o><qd /></o></3W><3W id=\'lZ\'><o><qc /></o></3W><3W id=\'m0\'><o><qb /></o></3W></5r><2g><5z 8z=\'qg\'><o><2i id=\'kp\' /></o></5z><5z 8z=\'qf\'><o><2i id=\'km\' /></o></5z><5z 8z=\'qe\'><o><2i id=\'ks\' /></o></5z><5z 8z=\'qa\'><o><2i id=\'kt\' /></o></5z><5z 8z=\'q6\'><o><2i id=\'kq\' /></o></5z><5z 8z=\'q5\'><o><2i id=\'lZ\' /></o></5z><5z 8z=\'q4\'><o><2i id=\'m0\' /></o></5z></2g><kX q9=\'3\'><U id=\'aX.cE\' d=\'B\' /><U id=\'aX.fW\' d=\'B\' /><U id=\'2k.8w\' d=\'B\'><2B><3l 3b=\'1r/q8.3T\' /></2B><1i><N id=\'lY\' d=\'2m\' /></1i></U><U id=\'2k.b7\' d=\'B\'><2B><3l 3b=\'1r/q7.3T\' /></2B><1i><N id=\'2k.b9\' d=\'B\' /></1i></U><U id=\'2k.b9\' d=\'B\'><2B><3l 3b=\'1r/qq.3T\' /></2B><1i><N id=\'2k.b8\' d=\'B\' /></1i></U><U id=\'2k.b8\' d=\'B\'><2B><3l 3b=\'1r/qp.3T\' /></2B><1i><N id=\'2k.aK\' d=\'B\' /></1i></U><U id=\'2k.aK\' d=\'B\'><2B><3l 3b=\'1r/qo.3T\' /></2B><1i><N id=\'2k.aR\' d=\'B\' /></1i></U><U id=\'2k.aR\' d=\'B\'><2B><3l 3b=\'1r/qt.3T\' /></2B><1i><N id=\'2k.aY\' d=\'B\' /></1i></U><U id=\'2k.aY\' d=\'B\'><2B><3l 3b=\'1r/qs.3T\' /></2B><1i><N id=\'2k.aV\' d=\'B\' /></1i></U><U id=\'2k.aV\' d=\'B\'><2B><3l 3b=\'1r/qr.3T\' /></2B><1i><N id=\'2k.aM\' d=\'B\' /></1i></U><U id=\'2k.aM\' d=\'B\'><2B><3l 3b=\'1r/qn.1C\' 6U=\'1a/mn.1C\' 6T=\'1a/mn.6Y\' /><3l 3b=\'1r/qj.1C\' 6U=\'1a/mk.1C\' 6T=\'1a/mk.6Y\' /><3l 3b=\'1r/qi.1C\' 6U=\'1a/me.1C\' 6T=\'1a/me.6Y\' /><3l 3b=\'1r/qh.1C\' 6U=\'1a/m9.1C\' 6T=\'1a/m9.6Y\' /><3l 3b=\'1r/qm.1C\' 6U=\'1a/m6.1C\' 6T=\'1a/m6.6Y\' /><3l 3b=\'1r/ql.1C\' 6U=\'1a/md.1C\' 6T=\'1a/md.6Y\' /><3l 3b=\'1r/qk.1C\' 6U=\'1a/lB.1C\' 6T=\'1a/lB.6Y\' /><3l 3b=\'1r/og.1C\' 6U=\'1a/m8.1C\' 6T=\'1a/m8.6Y\' /><3l 3b=\'1r/oU.1C\' 6U=\'1a/mj.1C\' 6T=\'1a/mj.6Y\' /><3l 3b=\'1r/oP.1C\' 6U=\'1a/mh.1C\' 6T=\'1a/mh.6Y\' /><3l 3b=\'1r/oQ.3T\' /></2B><1i><N id=\'2k.b5\' d=\'B\' /></1i></U><U id=\'2k.b5\' d=\'B\'><2B><3l 3b=\'1r/oR.3T\' /></2B><1i><N id=\'2k.b6\' d=\'B\' /></1i></U><U id=\'2k.b6\' d=\'B\'><2B><3l 3b=\'1r/p7.3T\' /></2B><1i><N id=\'2k.9T\' d=\'B\' /></1i></U><U id=\'2k.9T\' d=\'B\'><2B><3l 3b=\'1r/p8.3T\' /></2B><1i><N id=\'2k.9X\' d=\'B\' /></1i></U><U id=\'2k.9X\' d=\'B\'><2B><3l 3b=\'1r/oZ.3T\' /></2B><1i><N id=\'2k.9U\' d=\'B\' /></1i></U><U id=\'2k.9U\' d=\'B\'><2B><3l 3b=\'1r/p3.3T\' /></2B><1i><N id=\'2k.aw\' d=\'B\' /></1i></U><U id=\'2k.aw\' d=\'B\'><2B><3l 3b=\'1r/oy.3T\' /></2B><1i><N id=\'2k.aE\' d=\'B\' /></1i></U><U id=\'2k.aE\' d=\'B\'><2B><3l 3b=\'1r/oC.3T\' /></2B><1i><N id=\'2k.aG\' d=\'B\' /></1i></U><U id=\'2k.aG\' d=\'B\'><2B><3l 3b=\'1r/ot.1C\' 6U=\'1a/kC.1C\' 6T=\'1a/kC.6Y\' /><3l 3b=\'1r/oG.3T\' /></2B><1i><N id=\'2k.aD\' d=\'B\' /></1i></U><U id=\'2k.aD\' d=\'B\'><2B><3l 3b=\'1r/oI.3T\' /></2B><1i><N id=\'2k.au\' d=\'B\' /></1i></U><U id=\'2k.au\' d=\'B\'><2B><3l 3b=\'1r/oL.3T\' /></2B><1i><N id=\'2k.ah\' d=\'B\' /></1i></U><U id=\'2k.ah\' d=\'B\'><2B><3l 3b=\'1r/oK.3T\' /></2B><1i><N id=\'2k.ai\' d=\'B\' /></1i></U><U id=\'2k.ai\' d=\'B\'><2B><3l 3b=\'1r/ov.3T\' /></2B><1i><N id=\'2k.ao\' d=\'B\' /></1i></U><U id=\'2k.ao\' d=\'B\'><2B><3l 3b=\'1r/ow.3T\' /></2B><1i><N id=\'2k.ak\' d=\'B\' /></1i></U><U id=\'2k.ak\' d=\'B\'><2B><3l 3b=\'1r/oA.3T\' /></2B><1i><N id=\'2k.ag\' d=\'B\' /></1i></U><U id=\'2k.ag\' d=\'B\'><2B><3l 3b=\'1r/p5.3T\' /></2B><1i><N id=\'kd\' d=\'2m\' /></1i></U><U id=\'2k.8G\' d=\'B\' /><U id=\'2J.3J\' d=\'B\' /><U id=\'2J.3O\' d=\'B\' /><U id=\'2J.eh\' d=\'B\' /><U id=\'2J.ei\' d=\'B\' /><U id=\'2J.3P\' d=\'B\' /><U id=\'bi.bp\' d=\'9K\'><1i><N id=\'bM\' d=\'B\' /><N id=\'9B\' d=\'2m\' 1g=\'1J.4X\' /></1i></U><U id=\'bM.ay\' d=\'B\'><1i><N id=\'2k.b7\' d=\'B\' /><N id=\'2J.3J\' d=\'B\' /><N id=\'3V\' d=\'2m\' 1g=\'1J.4X\' /></1i></U><U id=\'2I.3J\' d=\'B\' /><U id=\'2I.3O\' d=\'B\' /><U id=\'2I.eh\' d=\'B\' /><U id=\'2I.ei\' d=\'B\' /><U id=\'2I.3P\' d=\'B\' /><U id=\'bx.bl\' d=\'9K\'><1i><N id=\'bn\' d=\'B\' /><N id=\'9B\' d=\'2m\' 1g=\'1J.4S\' /></1i></U><U id=\'bn.9L\' d=\'B\'><1i><N id=\'2k.8G\' d=\'B\' /><N id=\'2I.3J\' d=\'B\' /><N id=\'3V\' d=\'2m\' 1g=\'1J.4S\' /></1i></U><U id=\'9M\' d=\'3S\'><1i><N id=\'2J.3O\' d=\'B\' /><N id=\'2J.3P\' d=\'B\' /><N id=\'4o\' d=\'2m\' 1g=\'\' /><N id=\'2J.3J\' d=\'B\' /><N id=\'3V\' d=\'2m\' 1g=\'1J.4X\' /></1i></U><U id=\'9t\' d=\'3S\'><1i><N id=\'2J.3O\' d=\'B\' /><N id=\'2J.3P\' d=\'B\' /><N id=\'4o\' d=\'2m\' 1g=\'\' /><N id=\'2J.3J\' d=\'B\' /><N id=\'3V\' d=\'2m\' 1g=\'1J.4X\' /></1i></U><U id=\'9C\' d=\'3S\'><1i><N id=\'2J.3O\' d=\'B\' /><N id=\'2J.3P\' d=\'B\' /><N id=\'4o\' d=\'2m\' 1g=\'\' /><N id=\'2J.3J\' d=\'B\' /><N id=\'3V\' d=\'2m\' 1g=\'1J.4X\' /></1i></U><U id=\'9F\' d=\'3S\'><1i><N id=\'2J.3O\' d=\'B\' /><N id=\'2J.3P\' d=\'B\' /><N id=\'4o\' d=\'2m\' 1g=\'\' /><N id=\'2J.3J\' d=\'B\' /><N id=\'3V\' d=\'2m\' 1g=\'1J.4X\' /></1i></U><U id=\'9D\' d=\'3S\'><1i><N id=\'2J.3O\' d=\'B\' /><N id=\'2J.3P\' d=\'B\' /><N id=\'4o\' d=\'2m\' 1g=\'\' /><N id=\'2J.3J\' d=\'B\' /><N id=\'3V\' d=\'2m\' 1g=\'1J.4X\' /></1i></U><U id=\'8P\' d=\'3S\'><1i><N id=\'2J.3O\' d=\'B\' /><N id=\'2J.3P\' d=\'B\' /><N id=\'4o\' d=\'2m\' 1g=\'\' /><N id=\'2J.3J\' d=\'B\' /><N id=\'3V\' d=\'2m\' 1g=\'1J.4X\' /></1i></U><U id=\'8O\' d=\'3S\'><1i><N id=\'2J.3O\' d=\'B\' /><N id=\'2J.3P\' d=\'B\' /><N id=\'4o\' d=\'2m\' 1g=\'\' /><N id=\'2J.3J\' d=\'B\' /><N id=\'3V\' d=\'2m\' 1g=\'1J.4X\' /></1i></U><U id=\'8U\' d=\'3S\'><1i><N id=\'2J.3O\' d=\'B\' /><N id=\'2J.3P\' d=\'B\' /><N id=\'4o\' d=\'2m\' 1g=\'\' /><N id=\'2J.3J\' d=\'B\' /><N id=\'3V\' d=\'2m\' 1g=\'1J.4X\' /></1i></U><U id=\'8N\' d=\'3S\'><1i><N id=\'2J.3O\' d=\'B\' /><N id=\'2J.3P\' d=\'B\' /><N id=\'4o\' d=\'2m\' 1g=\'\' /><N id=\'2J.3J\' d=\'B\' /><N id=\'3V\' d=\'2m\' 1g=\'1J.4X\' /></1i></U><U id=\'8M\' d=\'3S\'><1i><N id=\'2J.3O\' d=\'B\' /><N id=\'2J.3P\' d=\'B\' /><N id=\'4o\' d=\'2m\' 1g=\'\' /><N id=\'2J.3J\' d=\'B\' /><N id=\'3V\' d=\'2m\' 1g=\'1J.4X\' /></1i></U><U id=\'9f\' d=\'3S\'><1i><N id=\'2J.3O\' d=\'B\' /><N id=\'2J.3P\' d=\'B\' /><N id=\'4o\' d=\'2m\' 1g=\'\' /><N id=\'2J.3J\' d=\'B\' /><N id=\'3V\' d=\'2m\' 1g=\'1J.4X\' /></1i></U><U id=\'9e\' d=\'3S\'><1i><N id=\'2J.3O\' d=\'B\' /><N id=\'2J.3P\' d=\'B\' /><N id=\'4o\' d=\'2m\' 1g=\'\' /><N id=\'2J.3J\' d=\'B\' /><N id=\'3V\' d=\'2m\' 1g=\'1J.4X\' /></1i></U><U id=\'9j\' d=\'3S\'><1i><N id=\'2I.3O\' d=\'B\' /><N id=\'2I.3P\' d=\'B\' /><N id=\'4o\' d=\'2m\' 1g=\'\' /><N id=\'2I.3J\' d=\'B\' /><N id=\'3V\' d=\'2m\' 1g=\'1J.4S\' /></1i></U><U id=\'9i\' d=\'3S\'><1i><N id=\'2I.3O\' d=\'B\' /><N id=\'2I.3P\' d=\'B\' /><N id=\'4o\' d=\'2m\' 1g=\'\' /><N id=\'2I.3J\' d=\'B\' /><N id=\'3V\' d=\'2m\' 1g=\'1J.4S\' /></1i></U><U id=\'9h\' d=\'3S\'><1i><N id=\'2I.3O\' d=\'B\' /><N id=\'2I.3P\' d=\'B\' /><N id=\'4o\' d=\'2m\' 1g=\'\' /><N id=\'2I.3J\' d=\'B\' /><N id=\'3V\' d=\'2m\' 1g=\'1J.4S\' /></1i></U><U id=\'9b\' d=\'3S\'><1i><N id=\'2I.3O\' d=\'B\' /><N id=\'2I.3P\' d=\'B\' /><N id=\'4o\' d=\'2m\' 1g=\'\' /><N id=\'2I.3J\' d=\'B\' /><N id=\'3V\' d=\'2m\' 1g=\'1J.4S\' /></1i></U><U id=\'8Z\' d=\'3S\'><1i><N id=\'2I.3O\' d=\'B\' /><N id=\'2I.3P\' d=\'B\' /><N id=\'4o\' d=\'2m\' 1g=\'\' /><N id=\'2I.3J\' d=\'B\' /><N id=\'3V\' d=\'2m\' 1g=\'1J.4S\' /></1i></U><U id=\'8L\' d=\'3S\'><1i><N id=\'2I.3O\' d=\'B\' /><N id=\'2I.3P\' d=\'B\' /><N id=\'4o\' d=\'2m\' 1g=\'\' /><N id=\'2I.3J\' d=\'B\' /><N id=\'3V\' d=\'2m\' 1g=\'1J.4S\' /></1i></U><U id=\'8S\' d=\'3S\'><1i><N id=\'2I.3O\' d=\'B\' /><N id=\'2I.3P\' d=\'B\' /><N id=\'4o\' d=\'2m\' 1g=\'\' /><N id=\'2I.3J\' d=\'B\' /><N id=\'3V\' d=\'2m\' 1g=\'1J.4S\' /></1i></U><U id=\'9H\' d=\'3S\'><1i><N id=\'2I.3O\' d=\'B\' /><N id=\'2I.3P\' d=\'B\' /><N id=\'4o\' d=\'2m\' 1g=\'\' /><N id=\'2I.3J\' d=\'B\' /><N id=\'3V\' d=\'2m\' 1g=\'1J.4S\' /></1i></U><U id=\'9J\' d=\'3S\'><1i><N id=\'2I.3O\' d=\'B\' /><N id=\'2I.3P\' d=\'B\' /><N id=\'4o\' d=\'2m\' 1g=\'\' /><N id=\'2I.3J\' d=\'B\' /><N id=\'3V\' d=\'2m\' 1g=\'1J.4S\' /></1i></U><U id=\'8K\' d=\'3S\'><1i><N id=\'2I.3O\' d=\'B\' /><N id=\'2I.3P\' d=\'B\' /><N id=\'4o\' d=\'2m\' 1g=\'\' /><N id=\'2I.3J\' d=\'B\' /><N id=\'3V\' d=\'2m\' 1g=\'1J.4S\' /></1i></U><U id=\'ax\' d=\'3S\'><1i><N id=\'2I.3O\' d=\'B\' /><N id=\'2I.3P\' d=\'B\' /><N id=\'4o\' d=\'2m\' 1g=\'\' /><N id=\'2I.3J\' d=\'B\' /><N id=\'3V\' d=\'2m\' 1g=\'1J.4S\' /></1i></U><U id=\'aS\' d=\'3S\'><1i><N id=\'2I.3O\' d=\'B\' /><N id=\'2I.3P\' d=\'B\' /><N id=\'4o\' d=\'2m\' 1g=\'\' /><N id=\'2I.3J\' d=\'B\' /><N id=\'3V\' d=\'2m\' 1g=\'1J.4S\' /></1i></U></kX><nz o7=\'1r/l9.1C\' o2=\'1r/l9.ok\' Y=\'oh\' Z=\'op\'><ns><7E id=\'6g\' 5m=\'ol\' Y=\'6C\' Z=\'5C\' gJ=\'o1\' 4N=\'8u\' do=\'8u\' /><7E id=\'nZ\' 5m=\'oe\' Y=\'ob\' Z=\'od\' gJ=\'nJ\' 4N=\'8u\' do=\'8u\' /><7E id=\'oj\' 5m=\'o5\' Y=\'oW\' Z=\'oT\' gJ=\'nJ\' 4N=\'8u\' do=\'8u\' /></ns></nz><1c id=\'oz\' 7E=\'6g\' mI=\'1J.aX.cE\' oJ=\'c\' oM=\'c\' 6a=\'c\' oH=\'b\' /><mJ><oD id=\'oE\' 7E=\'6g\' mI=\'1J.aX.fW\' /></mJ><mc><5i id=\'aX\' 1o=\'\' 7W=\'1J.aX.cE\'><K><B id=\'cE\' Y=\'6C\' Z=\'5C\' 1c=\'b\' 1k=\'b\' 1Z=\'c\' 2a=\'c\' 1o=\'\' 2c=\'-1\' 1K=\'2N\' 1Y=\'&lt;p 6b=&1F;5u&1F; 4N=&1F;2l&1F;&gt;&lt;3L 5H=&1F;5D&1F;&gt;oN&lt;/3L&gt;&lt;/p&gt;\' 2d=\'b\' 2e=\'b\' 1Q=\'\' 1X=\'6a\' 1S=\'\' 1l=\'b\' Q=\'R\' 1R=\'0\' 1V=\'1\' 1W=\'b\' 1T=\'b\' 1L=\'-1\' 1U=\'\'><4w 1m=\'6p\'><2g><3o 5c=\'0\'><o><1B Q=\'R\' 1m=\'0\' 1v=\'1\' 1w=\'\' 1u=\'b\'><1p d=\'k\' D=\'4G\' /></1B><1B Q=\'R\' 1m=\'0\' 1v=\'1\' 1w=\'\' 1u=\'b\'><1p d=\'k\' D=\'mP\' /></1B><1B Q=\'R\' 1m=\'0\' 1v=\'1\' 1w=\'\' 1u=\'b\'><1p d=\'k\' D=\'g6.g4\' /></1B><1B Q=\'R\' 1m=\'0\' 1v=\'1\' 1w=\'\' 1u=\'b\'><1p d=\'k\' D=\'g6\' /></1B></o></3o></2g></4w><2G><4F id=\'g6\' Y=\'7c\' Z=\'78\' 1c=\'b\' 1k=\'c\' 2Y=\'\' 1H=\'13\' 1I=\'16\' 2R=\'c\' 2P=\'0\' 2S=\'0\' 2Q=\'0\' 2U=\'6d.5\' 2W=\'39\' 2V=\'w\' 2T=\'w\' J=\'w\' T=\'0\' 2O=\'1\' 1l=\'c\' 2X=\'b\' 6Z=\'ou\' 6L=\'46\'><2G><4y id=\'g4\' Y=\'6M\' Z=\'46\' 1c=\'b\' 1k=\'c\' 2Y=\'\' 1H=\'0\' 1I=\'0\' 2R=\'c\' 2P=\'0\' 2S=\'0\' 2Q=\'0\' 2U=\'6n\' 2W=\'23\' 2V=\'w\' 2T=\'w\' J=\'w\' T=\'0\' 2O=\'1\' 1l=\'c\' 2X=\'b\' 6v=\'6l\'><1g 4f=\'\' 4h=\'0\'><4s 2l=\'0\' 3e=\'0\' 2M=\'0\' 3a=\'0\' 4j=\'ox 7h oB to 1c gN 7h 2l p2?\' 3d=\'b\'><pr l=\'3c\' i=\'6B\' /></4s></1g><4m><2w id=\'5R\' 5m=\'g4\' d=\'1E\' 1H=\'0\' 1I=\'0\' Y=\'0\' Z=\'0\' 4g=\'-1\'><1E 2l=\'0\' 3e=\'0\' 2M=\'0\' 3a=\'0\' 3d=\'b\'><pr l=\'3c\' i=\'kb\' /></1E></2w></4m></4y></2G></4F><3Y id=\'4G\' Y=\'w\' Z=\'30\' 1c=\'b\' 1k=\'c\' 2Y=\'\' 1H=\'n2\' 1I=\'5Q\' 2R=\'c\' 2P=\'1\' 2S=\'0\' 2Q=\'0\' 2U=\'50\' 2W=\'15\' 2V=\'w\' 2T=\'w\' J=\'w\' T=\'0\' 2O=\'2\' 1l=\'c\' 2X=\'b\'><2g><4E><o><3N 5n=\'b\'><D d=\'k\' D=\'5p\' /></3N></o></4E><3Z><o><mN 1c=\'c\' /></o></3Z></2g><C><m 1b=\'5J\'><E d=\'1j\' T=\'90\'><C><m V=\'5N\' J=\'w\' W=\'0\' /></C></E></m><m 1b=\'5O\'><E d=\'1j\' T=\'90\'><C><m V=\'5K\' J=\'w\' W=\'0\' /></C></E></m><m 1b=\'5L\'><E d=\'1j\' T=\'90\'><C><m V=\'5M\' J=\'w\' W=\'0\' /><m V=\'3X\' J=\'w\' W=\'2Z\' /></C></E></m><m 1b=\'5E\'><E d=\'1j\' T=\'90\'><C><m V=\'5I\' J=\'w\' W=\'0\' /><m V=\'5V\' J=\'w\' W=\'2Z\' /></C></E></m><m 1b=\'5U\'><E d=\'1j\' T=\'90\'><C><m V=\'3X\' J=\'w\' W=\'0\' /><m V=\'5P\' J=\'w\' W=\'2Z\' /></C></E></m><m 1b=\'5T\'><E d=\'1j\' T=\'90\'><C><m V=\'5Y\' J=\'w\' W=\'0\' /></C></E></m><m 1b=\'5X\'><E d=\'1j\' T=\'90\'><C><m V=\'5W\' J=\'w\' W=\'0\' /></C></E></m><m 1b=\'5Z\'><E d=\'1j\' T=\'90\'><C><m V=\'5S\' J=\'w\' W=\'0\' /></C></E></m></C><1g 4f=\'\' 4h=\'0\'><2w d=\'1E\' 4j=\'iH\' 1H=\'0\' 1I=\'0\' Y=\'0\' Z=\'0\' 4g=\'-1\'><1E 2l=\'0\' 3e=\'0\' 2M=\'0\' 3a=\'0\' 3d=\'b\'><pr l=\'3c\' i=\'k5\' /></1E></2w></1g></3Y><3Y id=\'mP\' Y=\'w\' Z=\'30\' 1c=\'b\' 1k=\'c\' 2Y=\'\' 1H=\'lq\' 1I=\'5Q\' 2R=\'c\' 2P=\'2\' 2S=\'0\' 2Q=\'0\' 2U=\'50\' 2W=\'15\' 2V=\'w\' 2T=\'w\' J=\'w\' T=\'0\' 2O=\'3\' 1l=\'c\' 2X=\'b\'><2g><3Z><o><mN 1c=\'b\' /></o></3Z></2g><C><m 1b=\'5J\'><E d=\'1j\' T=\'90\'><C><m V=\'5N\' J=\'w\' W=\'0\' /></C></E></m><m 1b=\'5O\'><E d=\'1j\' T=\'90\'><C><m V=\'5K\' J=\'w\' W=\'0\' /></C></E></m><m 1b=\'5L\'><E d=\'1j\' T=\'90\'><C><m V=\'5M\' J=\'w\' W=\'0\' /><m V=\'3X\' J=\'w\' W=\'2Z\' /></C></E></m><m 1b=\'5E\'><E d=\'1j\' T=\'90\'><C><m V=\'5I\' J=\'w\' W=\'0\' /><m V=\'5V\' J=\'w\' W=\'2Z\' /></C></E></m><m 1b=\'5U\'><E d=\'1j\' T=\'90\'><C><m V=\'3X\' J=\'w\' W=\'0\' /><m V=\'5P\' J=\'w\' W=\'2Z\' /></C></E></m><m 1b=\'5T\'><E d=\'1j\' T=\'90\'><C><m V=\'5Y\' J=\'w\' W=\'0\' /></C></E></m><m 1b=\'5X\'><E d=\'1j\' T=\'90\'><C><m V=\'5W\' J=\'w\' W=\'0\' /></C></E></m><m 1b=\'5Z\'><E d=\'1j\' T=\'90\'><C><m V=\'5S\' J=\'w\' W=\'0\' /></C></E></m></C><1g 4f=\'\' 4h=\'0\'><2w d=\'1E\' 4j=\'No\' 1H=\'0\' 1I=\'0\' Y=\'0\' Z=\'0\' 4g=\'-1\'><1E 2l=\'0\' 3e=\'0\' 2M=\'0\' 3a=\'0\' 3d=\'b\'><pr l=\'3c\' i=\'k4\' /></1E></2w></1g></3Y></2G></B><B id=\'fW\' Y=\'p4\' Z=\'kU\' 1c=\'b\' 1k=\'b\' 1Z=\'c\' 2a=\'c\' 1o=\'\' 2c=\'-1\' 1K=\'2N\' 1Y=\'&lt;p 6b=&1F;5u&1F; 4N=&1F;2l&1F;&gt;&lt;3L 5H=&1F;5D&1F;&gt;mu&lt;/3L&gt;&lt;/p&gt;\' 2d=\'b\' 2e=\'b\' 1Q=\'\' 1X=\'6a\' 1S=\'\' 1l=\'b\' Q=\'R\' 1R=\'0\' 1V=\'1\' 1W=\'b\' 1T=\'b\' 1L=\'-1\' 1U=\'\'><4w 1m=\'6p\'><2g><3o 5c=\'0\'><o><1B Q=\'R\' 1m=\'0\' 1v=\'1\' 1w=\'\' 1u=\'b\'><1p d=\'k\' D=\'8W\' /></1B><1B Q=\'R\' 1m=\'0\' 1v=\'1\' 1w=\'\' 1u=\'b\'><1p d=\'k\' D=\'nD\' /></1B></o></3o></2g></4w><2G><4y id=\'8W\' Y=\'g2\' Z=\'cg\' 1c=\'b\' 1k=\'c\' 2Y=\'\' 1H=\'16\' 1I=\'0\' 2R=\'c\' 2P=\'0\' 2S=\'0\' 2Q=\'0\' 2U=\'kw.5\' 2W=\'52.5\' 2V=\'w\' 2T=\'w\' J=\'w\' T=\'0\' 2O=\'1\' 1l=\'c\' 2X=\'b\' 6v=\'6l\'><1g 4f=\'\' 4h=\'0\'><4s 2l=\'0\' 3e=\'0\' 2M=\'g2\' 3a=\'cg\' 4j=\'mu oV\' 3d=\'b\'><pr l=\'3c\' i=\'kh\' /></4s></1g><4m><2w id=\'5R\' 5m=\'5R\' d=\'gn\' 1H=\'0\' 1I=\'0\' Y=\'g2\' Z=\'cg\' o0=\'c\' do=\'8u\' 4g=\'-1\'><gn>&lt;nX&gt;&lt;p 6b=\'5u\' 4N=\'2l\'&gt;&lt;3L 5H=\'5D\' oa=\'tr\'m=\'#tu\'&gt;tx &tv;1J.$tl; tm on 8D B ty tI tH gF tG tB tz 7A sY fX 8V sX it.&lt;/3L&gt;&lt;/p&gt;&lt;/nX&gt;</gn></2w></4m></4y><3Y id=\'nD\' Y=\'w\' Z=\'30\' 1c=\'b\' 1k=\'c\' 2Y=\'\' 1H=\'mv\' 1I=\'cg\' 2R=\'c\' 2P=\'1\' 2S=\'0\' 2Q=\'0\' 2U=\'50\' 2W=\'15\' 2V=\'w\' 2T=\'w\' J=\'w\' T=\'0\' 2O=\'2\' 1l=\'c\' 2X=\'b\'><2g><3Z><o><7b id=\'6g\' /></o></3Z></2g><C><m 1b=\'5J\'><E d=\'1j\' T=\'90\'><C><m V=\'5N\' J=\'w\' W=\'0\' /></C></E></m><m 1b=\'5O\'><E d=\'1j\' T=\'90\'><C><m V=\'5K\' J=\'w\' W=\'0\' /></C></E></m><m 1b=\'5L\'><E d=\'1j\' T=\'90\'><C><m V=\'5M\' J=\'w\' W=\'0\' /><m V=\'3X\' J=\'w\' W=\'2Z\' /></C></E></m><m 1b=\'5E\'><E d=\'1j\' T=\'90\'><C><m V=\'5I\' J=\'w\' W=\'0\' /><m V=\'5V\' J=\'w\' W=\'2Z\' /></C></E></m><m 1b=\'5U\'><E d=\'1j\' T=\'90\'><C><m V=\'3X\' J=\'w\' W=\'0\' /><m V=\'5P\' J=\'w\' W=\'2Z\' /></C></E></m><m 1b=\'5T\'><E d=\'1j\' T=\'90\'><C><m V=\'5Y\' J=\'w\' W=\'0\' /></C></E></m><m 1b=\'5X\'><E d=\'1j\' T=\'90\'><C><m V=\'5W\' J=\'w\' W=\'0\' /></C></E></m><m 1b=\'5Z\'><E d=\'1j\' T=\'90\'><C><m V=\'5S\' J=\'w\' W=\'0\' /></C></E></m></C><1g 4f=\'\' 4h=\'0\'><2w d=\'1E\' 4j=\'OK\' 1H=\'0\' 1I=\'0\' Y=\'0\' Z=\'0\' 4g=\'-1\'><1E 2l=\'0\' 3e=\'0\' 2M=\'0\' 3a=\'0\' 3d=\'b\'><pr l=\'3c\' i=\'6D\' /></1E></2w></1g></3Y></2G></B></K></5i><5i id=\'2k\' 1o=\'\' 7W=\'1J.2k.8w\'><K><B id=\'8w\' Y=\'2n\' Z=\'4i\' 1c=\'b\' 1k=\'b\' 1Z=\'c\' 2a=\'c\' 1o=\'\' 2c=\'0\' 1K=\'2N\' 2p=\'1r/K/8w.1C\' 2q=\'1a/K/8w.gz\' 2o=\'1a/K/8w.js\' 1Y=\'sT: g5 to  2r gx\' 2d=\'c\' 2e=\'b\' 1Q=\'\' 1X=\'ap\' 1S=\'\' 1l=\'b\' Q=\'R\' 1R=\'0\' 1V=\'1\' 1W=\'b\' 1T=\'b\' 1L=\'0\' 1U=\'\' /><B id=\'b7\' Y=\'2n\' Z=\'4i\' 1c=\'b\' 1k=\'b\' 1Z=\'c\' 2a=\'c\' 1o=\'\' 2c=\'5q\' 1K=\'2N\' 2p=\'1r/K/b7.1C\' 2q=\'1a/K/b7.gz\' 2o=\'1a/K/b7.js\' 1Y=\'t3\' 2d=\'c\' 2e=\'b\' 1Q=\'\' 1X=\'ap\' 1S=\'\' 1l=\'b\' Q=\'R\' 1R=\'0\' 1V=\'1\' 1W=\'b\' 1T=\'b\' 1L=\'3\' 1U=\'\' /><B id=\'b9\' Y=\'2n\' Z=\'4i\' 1c=\'b\' 1k=\'b\' 1Z=\'c\' 2a=\'c\' 1o=\'\' 2c=\'td\' 1K=\'2N\' 2p=\'1r/K/b9.1C\' 2q=\'1a/K/b9.gz\' 2o=\'1a/K/b9.js\' 1Y=\'tc\' 2d=\'c\' 2e=\'b\' 1Q=\'\' 1X=\'ap\' 1S=\'\' 1l=\'b\' Q=\'R\' 1R=\'0\' 1V=\'1\' 1W=\'b\' 1T=\'b\' 1L=\'4\' 1U=\'\' /><B id=\'b8\' Y=\'2n\' Z=\'4i\' 1c=\'b\' 1k=\'b\' 1Z=\'c\' 2a=\'c\' 1o=\'\' 2c=\'tb\' 1K=\'2N\' 2p=\'1r/K/b8.1C\' 2q=\'1a/K/b8.gz\' 2o=\'1a/K/b8.js\' 1Y=\'g5: lO t5 in 1O t4\' 2d=\'c\' 2e=\'b\' 1Q=\'\' 1X=\'ap\' 1S=\'\' 1l=\'b\' Q=\'R\' 1R=\'0\' 1V=\'1\' 1W=\'b\' 1T=\'b\' 1L=\'5\' 1U=\'\' /><B id=\'aK\' Y=\'2n\' Z=\'4i\' 1c=\'b\' 1k=\'b\' 1Z=\'c\' 2a=\'c\' 1o=\'\' 2c=\'t7\' 1K=\'2N\' 2p=\'1r/K/aK.1C\' 2q=\'1a/K/aK.gz\' 2o=\'1a/K/aK.js\' 1Y=\'i3 dG of ka 2L\' 2d=\'c\' 2e=\'b\' 1Q=\'\' 1X=\'ap\' 1S=\'\' 1l=\'b\' Q=\'R\' 1R=\'0\' 1V=\'1\' 1W=\'b\' 1T=\'b\' 1L=\'6\' 1U=\'\' /><B id=\'aR\' Y=\'2n\' Z=\'4i\' 1c=\'b\' 1k=\'b\' 1Z=\'c\' 2a=\'c\' 1o=\'\' 2c=\'ta\' 1K=\'2N\' 2p=\'1r/K/aR.1C\' 2q=\'1a/K/aR.gz\' 2o=\'1a/K/aR.js\' 1Y=\'7K 2K 2r 2L 4H\' 2d=\'c\' 2e=\'b\' 1Q=\'\' 1X=\'ap\' 1S=\'\' 1l=\'b\' Q=\'R\' 1R=\'0\' 1V=\'1\' 1W=\'b\' 1T=\'b\' 1L=\'7\' 1U=\'\' /><B id=\'aY\' Y=\'2n\' Z=\'4i\' 1c=\'b\' 1k=\'b\' 1Z=\'c\' 2a=\'c\' 1o=\'\' 2c=\'t9\' 1K=\'2N\' 2p=\'1r/K/aY.1C\' 2q=\'1a/K/aY.gz\' 2o=\'1a/K/aY.js\' 1Y=\'l2 7D\' 2d=\'c\' 2e=\'b\' 1Q=\'\' 1X=\'ap\' 1S=\'\' 1l=\'b\' Q=\'R\' 1R=\'0\' 1V=\'1\' 1W=\'b\' 1T=\'b\' 1L=\'8\' 1U=\'\' /><B id=\'aV\' Y=\'2n\' Z=\'4i\' 1c=\'b\' 1k=\'b\' 1Z=\'c\' 2a=\'c\' 1o=\'\' 2c=\'t8\' 1K=\'2N\' 2p=\'1r/K/aV.1C\' 2q=\'1a/K/aV.gz\' 2o=\'1a/K/aV.js\' 1Y=\'l2 7D\' 2d=\'c\' 2e=\'b\' 1Q=\'\' 1X=\'ap\' 1S=\'\' 1l=\'b\' Q=\'R\' 1R=\'0\' 1V=\'1\' 1W=\'b\' 1T=\'b\' 1L=\'9\' 1U=\'\' /><B id=\'aM\' Y=\'2n\' Z=\'4i\' 1c=\'b\' 1k=\'b\' 1Z=\'c\' 2a=\'c\' 1o=\'\' 2c=\'uq\' 1K=\'2N\' 2p=\'1r/K/aM.1C\' 2q=\'1a/K/aM.gz\' 2o=\'1a/K/aM.js\' 1Y=\'bq 10\' 2d=\'c\' 2e=\'b\' 1Q=\'\' 1X=\'ap\' 1S=\'\' 1l=\'b\' Q=\'R\' 1R=\'0\' 1V=\'1\' 1W=\'b\' 1T=\'b\' 1L=\'10\' 1U=\'\' /><B id=\'b5\' Y=\'2n\' Z=\'4i\' 1c=\'b\' 1k=\'b\' 1Z=\'c\' 2a=\'c\' 1o=\'\' 2c=\'up\' 1K=\'2N\' 2p=\'1r/K/b5.1C\' 2q=\'1a/K/b5.gz\' 2o=\'1a/K/b5.js\' 1Y=\'bq 11\' 2d=\'c\' 2e=\'b\' 1Q=\'\' 1X=\'ap\' 1S=\'\' 1l=\'b\' Q=\'R\' 1R=\'0\' 1V=\'1\' 1W=\'b\' 1T=\'b\' 1L=\'11\' 1U=\'\' /><B id=\'b6\' Y=\'2n\' Z=\'4i\' 1c=\'b\' 1k=\'b\' 1Z=\'c\' 2a=\'c\' 1o=\'\' 2c=\'uo\' 1K=\'2N\' 2p=\'1r/K/b6.1C\' 2q=\'1a/K/b6.gz\' 2o=\'1a/K/b6.js\' 1Y=\'fY bA/kj\' 2d=\'c\' 2e=\'b\' 1Q=\'\' 1X=\'ap\' 1S=\'\' 1l=\'b\' Q=\'R\' 1R=\'0\' 1V=\'1\' 1W=\'b\' 1T=\'b\' 1L=\'12\' 1U=\'\' /><B id=\'9T\' Y=\'2n\' Z=\'4i\' 1c=\'b\' 1k=\'b\' 1Z=\'c\' 2a=\'c\' 1o=\'\' 2c=\'ur\' 1K=\'2N\' 2p=\'1r/K/9T.1C\' 2q=\'1a/K/9T.gz\' 2o=\'1a/K/9T.js\' 1Y=\'fY bA/kj\' 2d=\'c\' 2e=\'b\' 1Q=\'\' 1X=\'ap\' 1S=\'\' 1l=\'b\' Q=\'R\' 1R=\'0\' 1V=\'1\' 1W=\'b\' 1T=\'b\' 1L=\'13\' 1U=\'\' /><B id=\'9X\' Y=\'2n\' Z=\'4i\' 1c=\'b\' 1k=\'b\' 1Z=\'c\' 2a=\'c\' 1o=\'\' 2c=\'uu\' 1K=\'2N\' 2p=\'1r/K/9X.1C\' 2q=\'1a/K/9X.gz\' 2o=\'1a/K/9X.js\' 1Y=\'fY bA\' 2d=\'c\' 2e=\'b\' 1Q=\'\' 1X=\'ap\' 1S=\'\' 1l=\'b\' Q=\'R\' 1R=\'0\' 1V=\'1\' 1W=\'b\' 1T=\'b\' 1L=\'14\' 1U=\'\' /><B id=\'9U\' Y=\'2n\' Z=\'4i\' 1c=\'b\' 1k=\'b\' 1Z=\'c\' 2a=\'c\' 1o=\'\' 2c=\'ut\' 1K=\'2N\' 2p=\'1r/K/9U.1C\' 2q=\'1a/K/9U.gz\' 2o=\'1a/K/9U.js\' 1Y=\'us\' 2d=\'c\' 2e=\'b\' 1Q=\'\' 1X=\'ap\' 1S=\'\' 1l=\'b\' Q=\'R\' 1R=\'0\' 1V=\'1\' 1W=\'b\' 1T=\'b\' 1L=\'15\' 1U=\'\' /><B id=\'aw\' Y=\'2n\' Z=\'4i\' 1c=\'b\' 1k=\'b\' 1Z=\'c\' 2a=\'c\' 1o=\'\' 2c=\'uj\' 1K=\'2N\' 2p=\'1r/K/aw.1C\' 2q=\'1a/K/aw.gz\' 2o=\'1a/K/aw.js\' 1Y=\'ui of 8F in 1O ka uh\' 2d=\'c\' 2e=\'b\' 1Q=\'\' 1X=\'ap\' 1S=\'\' 1l=\'b\' Q=\'R\' 1R=\'0\' 1V=\'1\' 1W=\'b\' 1T=\'b\' 1L=\'16\' 1U=\'\' /><B id=\'aE\' Y=\'2n\' Z=\'4i\' 1c=\'b\' 1k=\'b\' 1Z=\'c\' 2a=\'c\' 1o=\'\' 2c=\'uk\' 1K=\'2N\' 2p=\'1r/K/aE.1C\' 2q=\'1a/K/aE.gz\' 2o=\'1a/K/aE.js\' 1Y=\'un\' 2d=\'c\' 2e=\'b\' 1Q=\'\' 1X=\'ap\' 1S=\'\' 1l=\'b\' Q=\'R\' 1R=\'0\' 1V=\'1\' 1W=\'b\' 1T=\'b\' 1L=\'17\' 1U=\'\' /><B id=\'aG\' Y=\'2n\' Z=\'4i\' 1c=\'b\' 1k=\'b\' 1Z=\'c\' 2a=\'c\' 1o=\'\' 2c=\'um\' 1K=\'2N\' 2p=\'1r/K/aG.1C\' 2q=\'1a/K/aG.gz\' 2o=\'1a/K/aG.js\' 1Y=\'bq 18\' 2d=\'c\' 2e=\'b\' 1Q=\'\' 1X=\'ap\' 1S=\'\' 1l=\'b\' Q=\'R\' 1R=\'0\' 1V=\'1\' 1W=\'b\' 1T=\'b\' 1L=\'18\' 1U=\'\' /><B id=\'aD\' Y=\'2n\' Z=\'4i\' 1c=\'b\' 1k=\'b\' 1Z=\'c\' 2a=\'c\' 1o=\'\' 2c=\'ul\' 1K=\'2N\' 2p=\'1r/K/aD.1C\' 2q=\'1a/K/aD.gz\' 2o=\'1a/K/aD.js\' 1Y=\'9x\' 2d=\'c\' 2e=\'b\' 1Q=\'\' 1X=\'ap\' 1S=\'\' 1l=\'b\' Q=\'R\' 1R=\'0\' 1V=\'1\' 1W=\'b\' 1T=\'b\' 1L=\'19\' 1U=\'\' /><B id=\'au\' Y=\'2n\' Z=\'4i\' 1c=\'b\' 1k=\'b\' 1Z=\'c\' 2a=\'c\' 1o=\'\' 2c=\'uv\' 1K=\'2N\' 2p=\'1r/K/au.1C\' 2q=\'1a/K/au.gz\' 2o=\'1a/K/au.js\' 1Y=\'9x kn\' 2d=\'c\' 2e=\'b\' 1Q=\'\' 1X=\'ap\' 1S=\'\' 1l=\'b\' Q=\'R\' 1R=\'0\' 1V=\'1\' 1W=\'b\' 1T=\'b\' 1L=\'20\' 1U=\'\' /><B id=\'ah\' Y=\'2n\' Z=\'4i\' 1c=\'b\' 1k=\'b\' 1Z=\'c\' 2a=\'c\' 1o=\'\' 2c=\'uF\' 1K=\'2N\' 2p=\'1r/K/ah.1C\' 2q=\'1a/K/ah.gz\' 2o=\'1a/K/ah.js\' 1Y=\'7K: 8l/7F/7G\' 2d=\'c\' 2e=\'b\' 1Q=\'\' 1X=\'ap\' 1S=\'\' 1l=\'b\' Q=\'R\' 1R=\'0\' 1V=\'1\' 1W=\'b\' 1T=\'b\' 1L=\'21\' 1U=\'\' /><B id=\'ai\' Y=\'2n\' Z=\'4i\' 1c=\'b\' 1k=\'b\' 1Z=\'c\' 2a=\'c\' 1o=\'\' 2c=\'uE\' 1K=\'2N\' 2p=\'1r/K/ai.1C\' 2q=\'1a/K/ai.gz\' 2o=\'1a/K/ai.js\' 1Y=\'uD/7F/7G kn\' 2d=\'c\' 2e=\'b\' 1Q=\'\' 1X=\'ap\' 1S=\'\' 1l=\'b\' Q=\'R\' 1R=\'0\' 1V=\'1\' 1W=\'b\' 1T=\'b\' 1L=\'22\' 1U=\'\' /><B id=\'ao\' Y=\'2n\' Z=\'4i\' 1c=\'b\' 1k=\'b\' 1Z=\'c\' 2a=\'c\' 1o=\'\' 2c=\'uG\' 1K=\'2N\' 2p=\'1r/K/ao.1C\' 2q=\'1a/K/ao.gz\' 2o=\'1a/K/ao.js\' 1Y=\'g8 4D kr\' 2d=\'c\' 2e=\'b\' 1Q=\'\' 1X=\'ap\' 1S=\'\' 1l=\'b\' Q=\'R\' 1R=\'0\' 1V=\'1\' 1W=\'b\' 1T=\'b\' 1L=\'23\' 1U=\'\' /><B id=\'ak\' Y=\'2n\' Z=\'4i\' 1c=\'b\' 1k=\'b\' 1Z=\'c\' 2a=\'c\' 1o=\'\' 2c=\'uJ\' 1K=\'2N\' 2p=\'1r/K/ak.1C\' 2q=\'1a/K/ak.gz\' 2o=\'1a/K/ak.js\' 1Y=\'g8 4D kr\' 2d=\'c\' 2e=\'b\' 1Q=\'\' 1X=\'ap\' 1S=\'\' 1l=\'b\' Q=\'R\' 1R=\'0\' 1V=\'1\' 1W=\'b\' 1T=\'b\' 1L=\'24\' 1U=\'\' /><B id=\'ag\' Y=\'2n\' Z=\'4i\' 1c=\'b\' 1k=\'b\' 1Z=\'c\' 2a=\'c\' 1o=\'\' 2c=\'uI\' 1K=\'2N\' 2p=\'1r/K/ag.1C\' 2q=\'1a/K/ag.gz\' 2o=\'1a/K/ag.js\' 1Y=\'“uH uy ux Of uw uz lO uC uB uA fa-ug tW tV tU $3.1 tX A u0*”\' 2d=\'c\' 2e=\'b\' 1Q=\'\' 1X=\'ap\' 1S=\'\' 1l=\'b\' Q=\'R\' 1R=\'0\' 1V=\'1\' 1W=\'b\' 1T=\'b\' 1L=\'25\' 1U=\'\' /><B id=\'8G\' Y=\'2n\' Z=\'4i\' 1c=\'b\' 1k=\'b\' 1Z=\'c\' 2a=\'c\' 1o=\'\' 2c=\'5v\' 1K=\'2N\' 2p=\'1r/K/8G.1C\' 2q=\'1a/K/8G.gz\' 2o=\'1a/K/8G.js\' 1Y=\'tZ\' 2d=\'c\' 2e=\'b\' 1Q=\'\' 1X=\'ap\' 1S=\'\' 1l=\'b\' Q=\'R\' 1R=\'0\' 1V=\'1\' 1W=\'b\' 1T=\'b\' 1L=\'28\' 1U=\'\' /></K></5i><5i id=\'2J\' 1o=\'\' 7W=\'1J.2J.3J\'><K><B id=\'3J\' Y=\'6C\' Z=\'5C\' 1c=\'b\' 1k=\'b\' 1Z=\'c\' 2a=\'c\' 1o=\'\' 2c=\'-1\' 1K=\'2N\' 1Y=\'&lt;p 6b=&1F;5u&1F; 4N=&1F;2l&1F;&gt;&lt;3L 5H=&1F;5D&1F;&gt;lA&lt;/3L&gt;&lt;/p&gt;\' 2d=\'b\' 2e=\'b\' 1Q=\'\' 1X=\'6a\' 1S=\'\' 1l=\'b\' Q=\'R\' 1R=\'0\' 1V=\'1\' 1W=\'b\' 1T=\'b\' 1L=\'-1\' 1U=\'\'><4w 1m=\'6p\'><2g><3o 5c=\'0\'><o><1B Q=\'R\' 1m=\'0\' 1v=\'1\' 1w=\'\' 1u=\'b\'><1p d=\'k\' D=\'4G\' /></1B><1B Q=\'R\' 1m=\'0\' 1v=\'1\' 1w=\'\' 1u=\'b\'><1p d=\'k\' D=\'ad.9W\' /></1B><1B Q=\'R\' 1m=\'0\' 1v=\'1\' 1w=\'\' 1u=\'b\'><1p d=\'k\' D=\'ad\' /></1B></o></3o></2g></4w><2G><4F id=\'ad\' Y=\'7c\' Z=\'78\' 1c=\'b\' 1k=\'c\' 2Y=\'\' 1H=\'13\' 1I=\'16\' 2R=\'c\' 2P=\'0\' 2S=\'0\' 2Q=\'0\' 2U=\'6d.5\' 2W=\'39\' 2V=\'w\' 2T=\'w\' J=\'w\' T=\'0\' 2O=\'1\' 1l=\'c\' 2X=\'b\' 6Z=\'8A\' 6L=\'46\'><2G><4y id=\'9W\' Y=\'6M\' Z=\'46\' 1c=\'b\' 1k=\'c\' 2Y=\'\' 1H=\'0\' 1I=\'0\' 2R=\'c\' 2P=\'0\' 2S=\'0\' 2Q=\'0\' 2U=\'6n\' 2W=\'23\' 2V=\'w\' 2T=\'w\' J=\'w\' T=\'0\' 2O=\'1\' 1l=\'c\' 2X=\'b\' 6v=\'6l\'><1g 4f=\'\' 4h=\'0\'><4s 2l=\'0\' 3e=\'0\' 2M=\'0\' 3a=\'0\' 4j=\'5B 9I ed 1O 7Q in lD to lC.\' 3d=\'b\'><pr l=\'3c\' i=\'6B\' /></4s></1g><4m><2w id=\'5R\' 5m=\'9W\' d=\'1E\' 1H=\'0\' 1I=\'0\' Y=\'0\' Z=\'0\' 4g=\'-1\'><1E 2l=\'0\' 3e=\'0\' 2M=\'0\' 3a=\'0\' 3d=\'b\'><pr l=\'3c\' i=\'fx\' /></1E></2w></4m></4y></2G></4F><3Y id=\'4G\' Y=\'w\' Z=\'30\' 1c=\'b\' 1k=\'c\' 2Y=\'\' 1H=\'6R\' 1I=\'5Q\' 2R=\'c\' 2P=\'1\' 2S=\'0\' 2Q=\'0\' 2U=\'50\' 2W=\'15\' 2V=\'w\' 2T=\'w\' J=\'w\' T=\'0\' 2O=\'2\' 1l=\'c\' 2X=\'b\'><2g><4E><o><3N 5n=\'b\'><D d=\'k\' D=\'5p\' /></3N></o></4E><3Z><o><7b id=\'8T\' /></o></3Z></2g><C><m 1b=\'5J\'><E d=\'1j\' T=\'90\'><C><m V=\'5N\' J=\'w\' W=\'0\' /></C></E></m><m 1b=\'5O\'><E d=\'1j\' T=\'90\'><C><m V=\'5K\' J=\'w\' W=\'0\' /></C></E></m><m 1b=\'5L\'><E d=\'1j\' T=\'90\'><C><m V=\'5M\' J=\'w\' W=\'0\' /><m V=\'3X\' J=\'w\' W=\'2Z\' /></C></E></m><m 1b=\'5E\'><E d=\'1j\' T=\'90\'><C><m V=\'5I\' J=\'w\' W=\'0\' /><m V=\'5V\' J=\'w\' W=\'2Z\' /></C></E></m><m 1b=\'5U\'><E d=\'1j\' T=\'90\'><C><m V=\'3X\' J=\'w\' W=\'0\' /><m V=\'5P\' J=\'w\' W=\'2Z\' /></C></E></m><m 1b=\'5T\'><E d=\'1j\' T=\'90\'><C><m V=\'5Y\' J=\'w\' W=\'0\' /></C></E></m><m 1b=\'5X\'><E d=\'1j\' T=\'90\'><C><m V=\'5W\' J=\'w\' W=\'0\' /></C></E></m><m 1b=\'5Z\'><E d=\'1j\' T=\'90\'><C><m V=\'5S\' J=\'w\' W=\'0\' /></C></E></m></C><1g 4f=\'\' 4h=\'0\'><2w d=\'1E\' 4j=\'OK\' 1H=\'0\' 1I=\'0\' Y=\'0\' Z=\'0\' 4g=\'-1\'><1E 2l=\'0\' 3e=\'0\' 2M=\'0\' 3a=\'0\' 3d=\'b\'><pr l=\'3c\' i=\'6D\' /></1E></2w></1g></3Y></2G></B><B id=\'3O\' Y=\'6C\' Z=\'5C\' 1c=\'b\' 1k=\'b\' 1Z=\'c\' 2a=\'c\' 1o=\'\' 2c=\'-1\' 1K=\'2N\' 1Y=\'&lt;p 6b=&1F;5u&1F; 4N=&1F;2l&1F;&gt;&lt;3L 5H=&1F;5D&1F;&gt;lx lw&lt;/3L&gt;&lt;/p&gt;\' 2d=\'b\' 2e=\'b\' 1Q=\'\' 1X=\'6a\' 1S=\'\' 1l=\'b\' Q=\'R\' 1R=\'0\' 1V=\'1\' 1W=\'b\' 1T=\'b\' 1L=\'-1\' 1U=\'\'><4w 1m=\'6p\'><2g><3o 5c=\'0\'><o><1B Q=\'R\' 1m=\'0\' 1v=\'1\' 1w=\'\' 1u=\'b\'><1p d=\'k\' D=\'4G\' /></1B><1B Q=\'R\' 1m=\'0\' 1v=\'1\' 1w=\'\' 1u=\'b\'><1p d=\'k\' D=\'9V.9Z\' /></1B><1B Q=\'R\' 1m=\'0\' 1v=\'1\' 1w=\'\' 1u=\'b\'><1p d=\'k\' D=\'9V\' /></1B></o></3o></2g></4w><2G><4F id=\'9V\' Y=\'7c\' Z=\'78\' 1c=\'b\' 1k=\'c\' 2Y=\'\' 1H=\'13\' 1I=\'16\' 2R=\'c\' 2P=\'0\' 2S=\'0\' 2Q=\'0\' 2U=\'6d.5\' 2W=\'39\' 2V=\'w\' 2T=\'w\' J=\'w\' T=\'0\' 2O=\'1\' 1l=\'c\' 2X=\'b\' 6Z=\'lz\' 6L=\'46\'><2G><4y id=\'9Z\' Y=\'6M\' Z=\'46\' 1c=\'b\' 1k=\'c\' 2Y=\'\' 1H=\'0\' 1I=\'0\' 2R=\'c\' 2P=\'0\' 2S=\'0\' 2Q=\'0\' 2U=\'6n\' 2W=\'23\' 2V=\'w\' 2T=\'w\' J=\'w\' T=\'0\' 2O=\'1\' 1l=\'c\' 2X=\'b\' 6v=\'6l\'><1g 4f=\'\' 4h=\'0\'><4s 2l=\'0\' 3e=\'0\' 2M=\'0\' 3a=\'0\' 4j=\'5B 9I ed 1O ly e4 e0.\' 3d=\'b\'><pr l=\'3c\' i=\'6B\' /></4s></1g><4m><2w id=\'5R\' 5m=\'9Z\' d=\'1E\' 1H=\'0\' 1I=\'0\' Y=\'0\' Z=\'0\' 4g=\'-1\'><1E 2l=\'0\' 3e=\'0\' 2M=\'0\' 3a=\'0\' 3d=\'b\'><pr l=\'3c\' i=\'fk\' /></1E></2w></4m></4y></2G></4F><3Y id=\'4G\' Y=\'w\' Z=\'30\' 1c=\'b\' 1k=\'c\' 2Y=\'\' 1H=\'6R\' 1I=\'5Q\' 2R=\'c\' 2P=\'1\' 2S=\'0\' 2Q=\'0\' 2U=\'50\' 2W=\'15\' 2V=\'w\' 2T=\'w\' J=\'w\' T=\'0\' 2O=\'2\' 1l=\'c\' 2X=\'b\'><2g><4E><o><3N 5n=\'b\'><D d=\'k\' D=\'5p\' /></3N></o></4E><3Z><o><7b id=\'6g\' /></o></3Z></2g><C><m 1b=\'5J\'><E d=\'1j\' T=\'90\'><C><m V=\'5N\' J=\'w\' W=\'0\' /></C></E></m><m 1b=\'5O\'><E d=\'1j\' T=\'90\'><C><m V=\'5K\' J=\'w\' W=\'0\' /></C></E></m><m 1b=\'5L\'><E d=\'1j\' T=\'90\'><C><m V=\'5M\' J=\'w\' W=\'0\' /><m V=\'3X\' J=\'w\' W=\'2Z\' /></C></E></m><m 1b=\'5E\'><E d=\'1j\' T=\'90\'><C><m V=\'5I\' J=\'w\' W=\'0\' /><m V=\'5V\' J=\'w\' W=\'2Z\' /></C></E></m><m 1b=\'5U\'><E d=\'1j\' T=\'90\'><C><m V=\'3X\' J=\'w\' W=\'0\' /><m V=\'5P\' J=\'w\' W=\'2Z\' /></C></E></m><m 1b=\'5T\'><E d=\'1j\' T=\'90\'><C><m V=\'5Y\' J=\'w\' W=\'0\' /></C></E></m><m 1b=\'5X\'><E d=\'1j\' T=\'90\'><C><m V=\'5W\' J=\'w\' W=\'0\' /></C></E></m><m 1b=\'5Z\'><E d=\'1j\' T=\'90\'><C><m V=\'5S\' J=\'w\' W=\'0\' /></C></E></m></C><1g 4f=\'\' 4h=\'0\'><2w d=\'1E\' 4j=\'OK\' 1H=\'0\' 1I=\'0\' Y=\'0\' Z=\'0\' 4g=\'-1\'><1E 2l=\'0\' 3e=\'0\' 2M=\'0\' 3a=\'0\' 3d=\'b\'><pr l=\'3c\' i=\'6D\' /></1E></2w></1g></3Y></2G></B><B id=\'eh\' Y=\'6C\' Z=\'5C\' 1c=\'b\' 1k=\'b\' 1Z=\'c\' 2a=\'c\' 1o=\'\' 2c=\'-1\' 1K=\'2N\' 1Y=\'&lt;p 6b=&1F;5u&1F; 4N=&1F;2l&1F;&gt;&lt;3L 5H=&1F;5D&1F;&gt;7S 1b&lt;/3L&gt;&lt;/p&gt;\' 2d=\'b\' 2e=\'b\' 1Q=\'\' 1X=\'6a\' 1S=\'\' 1l=\'b\' Q=\'R\' 1R=\'0\' 1V=\'1\' 1W=\'b\' 1T=\'b\' 1L=\'-1\' 1U=\'\'><5r><3W id=\'7P\'><o><ej ee=\'c\' ef=\'c\' eg=\'c\' dX=\'c\' dY=\'c\' dZ=\'1J.bK\' dV=\'1J.gC\' e5=\'P\' /><7b id=\'6g\' /></o></3W></5r><4w 1m=\'6p\'><2g><3o 5c=\'0\'><o><1B Q=\'R\' 1m=\'0\' 1v=\'1\' 1w=\'\' 1u=\'b\'><1p d=\'k\' D=\'4G\' /></1B><1B Q=\'R\' 1m=\'0\' 1v=\'1\' 1w=\'\' 1u=\'b\'><1p d=\'k\' D=\'9Q.9P\' /></1B><1B Q=\'R\' 1m=\'0\' 1v=\'1\' 1w=\'\' 1u=\'b\'><1p d=\'k\' D=\'9Q\' /></1B><1B Q=\'R\' 1m=\'0\' 1v=\'1\' 1w=\'\' 1u=\'b\'><1p d=\'k\' D=\'9O\' /></1B></o></3o><3o 5c=\'1\'><o><3N 5n=\'c\'><D d=\'k\' D=\'9O\' /></3N></o></3o></2g></4w><2G><4F id=\'9Q\' Y=\'7c\' Z=\'78\' 1c=\'b\' 1k=\'c\' 2Y=\'\' 1H=\'13\' 1I=\'16\' 2R=\'c\' 2P=\'0\' 2S=\'0\' 2Q=\'0\' 2U=\'6d.5\' 2W=\'39\' 2V=\'w\' 2T=\'w\' J=\'w\' T=\'0\' 2O=\'1\' 1l=\'c\' 2X=\'b\' 6Z=\'bJ\' 6L=\'23\'><2G><4y id=\'9P\' Y=\'6M\' Z=\'23\' 1c=\'b\' 1k=\'c\' 2Y=\'\' 1H=\'0\' 1I=\'0\' 2R=\'c\' 2P=\'0\' 2S=\'0\' 2Q=\'0\' 2U=\'6n\' 2W=\'11.5\' 2V=\'w\' 2T=\'w\' J=\'w\' T=\'0\' 2O=\'1\' 1l=\'c\' 2X=\'b\' 6v=\'6l\'><1g 4f=\'\' 4h=\'0\'><4s 2l=\'0\' 3e=\'0\' 2M=\'0\' 3a=\'0\' 4j=\'7S 7A 1b in 1O e6 e1:\' 3d=\'b\'><pr l=\'3c\' i=\'6B\' /></4s></1g><4m><2w id=\'5R\' 5m=\'9P\' d=\'1E\' 1H=\'0\' 1I=\'0\' Y=\'0\' Z=\'0\' 4g=\'-1\'><1E 2l=\'0\' 3e=\'0\' 2M=\'0\' 3a=\'0\' 3d=\'b\'><pr l=\'3c\' i=\'8A\' /></1E></2w></4m></4y></2G></4F><3Y id=\'4G\' Y=\'w\' Z=\'30\' 1c=\'b\' 1k=\'c\' 2Y=\'\' 1H=\'6R\' 1I=\'5Q\' 2R=\'c\' 2P=\'2\' 2S=\'0\' 2Q=\'0\' 2U=\'50\' 2W=\'15\' 2V=\'w\' 2T=\'w\' J=\'w\' T=\'0\' 2O=\'2\' 1l=\'c\' 2X=\'b\'><2g><4E><o><3N 5n=\'b\'><D d=\'k\' D=\'5p\' /></3N></o></4E><3Z><o><2i id=\'8d.7P\' /></o></3Z></2g><C><m 1b=\'5J\'><E d=\'1j\' T=\'90\'><C><m V=\'5N\' J=\'w\' W=\'0\' /></C></E></m><m 1b=\'5O\'><E d=\'1j\' T=\'90\'><C><m V=\'5K\' J=\'w\' W=\'0\' /></C></E></m><m 1b=\'5L\'><E d=\'1j\' T=\'90\'><C><m V=\'5M\' J=\'w\' W=\'0\' /><m V=\'3X\' J=\'w\' W=\'2Z\' /></C></E></m><m 1b=\'5E\'><E d=\'1j\' T=\'90\'><C><m V=\'5I\' J=\'w\' W=\'0\' /><m V=\'5V\' J=\'w\' W=\'2Z\' /></C></E></m><m 1b=\'5U\'><E d=\'1j\' T=\'90\'><C><m V=\'3X\' J=\'w\' W=\'0\' /><m V=\'5P\' J=\'w\' W=\'2Z\' /></C></E></m><m 1b=\'5T\'><E d=\'1j\' T=\'90\'><C><m V=\'5Y\' J=\'w\' W=\'0\' /></C></E></m><m 1b=\'5X\'><E d=\'1j\' T=\'90\'><C><m V=\'5W\' J=\'w\' W=\'0\' /></C></E></m><m 1b=\'5Z\'><E d=\'1j\' T=\'90\'><C><m V=\'5S\' J=\'w\' W=\'0\' /></C></E></m></C><1g 4f=\'\' 4h=\'0\'><2w d=\'1E\' 4j=\'OK\' 1H=\'0\' 1I=\'0\' Y=\'0\' Z=\'0\' 4g=\'-1\'><1E 2l=\'0\' 3e=\'0\' 2M=\'0\' 3a=\'0\' 3d=\'b\'><pr l=\'3c\' i=\'6D\' /></1E></2w></1g></3Y><7O id=\'9O\' Y=\'eL\' Z=\'27\' 1c=\'b\' 1k=\'c\' 2Y=\'\' 1H=\'13\' 1I=\'66\' 2R=\'b\' 2P=\'1\' 2S=\'0\' 2Q=\'0\' 2U=\'bB.5\' 2W=\'13.5\' 2V=\'w\' 2T=\'w\' J=\'w\' T=\'0\' 2O=\'3\' 1l=\'c\' 2X=\'b\' eH=\'\' 4N=\'2l\' ex=\'b\' ey=\'b\' ez=\'b\' ev=\'0\' f8=\'14\' eS=\'eT\' eX=\'b\' 3L=\'dK\' dL=\'2\' dH=\'2\' dQ=\'2\' dR=\'2\'><2g><7V><o><7U 5j=\'1J.bK\' F=\'dN\'><D d=\'1P\' D=\'8W\' /></7U></o></7V></2g></7O></2G></B><B id=\'ei\' Y=\'6C\' Z=\'5C\' 1c=\'b\' 1k=\'b\' 1Z=\'c\' 2a=\'c\' 1o=\'\' 2c=\'-1\' 1K=\'2N\' 1Y=\'&lt;p 6b=&1F;5u&1F; 4N=&1F;2l&1F;&gt;&lt;3L 5H=&1F;5D&1F;&gt;7S 1b&lt;/3L&gt;&lt;/p&gt;\' 2d=\'b\' 2e=\'b\' 1Q=\'\' 1X=\'6a\' 1S=\'\' 1l=\'b\' Q=\'R\' 1R=\'0\' 1V=\'1\' 1W=\'b\' 1T=\'b\' 1L=\'-1\' 1U=\'\'><5r><3W id=\'7P\'><o><ej ee=\'c\' ef=\'c\' eg=\'c\' dX=\'b\' dY=\'c\' dZ=\'1J.bK\' dV=\'1J.gC\' e5=\'P\' /><7b id=\'6g\' /></o></3W></5r><4w 1m=\'6p\'><2g><3o 5c=\'0\'><o><1B Q=\'R\' 1m=\'0\' 1v=\'1\' 1w=\'\' 1u=\'b\'><1p d=\'k\' D=\'4G\' /></1B><1B Q=\'R\' 1m=\'0\' 1v=\'1\' 1w=\'\' 1u=\'b\'><1p d=\'k\' D=\'a5.bb\' /></1B><1B Q=\'R\' 1m=\'0\' 1v=\'1\' 1w=\'\' 1u=\'b\'><1p d=\'k\' D=\'a5\' /></1B><1B Q=\'R\' 1m=\'0\' 1v=\'1\' 1w=\'\' 1u=\'b\'><1p d=\'k\' D=\'9c\' /></1B></o></3o><3o 5c=\'1\'><o><3N 5n=\'c\'><D d=\'k\' D=\'9c\' /></3N></o></3o></2g></4w><2G><4F id=\'a5\' Y=\'7c\' Z=\'78\' 1c=\'b\' 1k=\'c\' 2Y=\'\' 1H=\'13\' 1I=\'16\' 2R=\'c\' 2P=\'0\' 2S=\'0\' 2Q=\'0\' 2U=\'6d.5\' 2W=\'39\' 2V=\'w\' 2T=\'w\' J=\'w\' T=\'0\' 2O=\'1\' 1l=\'c\' 2X=\'b\' 6Z=\'bJ\' 6L=\'23\'><2G><4y id=\'bb\' Y=\'6M\' Z=\'23\' 1c=\'b\' 1k=\'c\' 2Y=\'\' 1H=\'0\' 1I=\'0\' 2R=\'c\' 2P=\'0\' 2S=\'0\' 2Q=\'0\' 2U=\'6n\' 2W=\'11.5\' 2V=\'w\' 2T=\'w\' J=\'w\' T=\'0\' 2O=\'1\' 1l=\'c\' 2X=\'b\' 6v=\'6l\'><1g 4f=\'\' 4h=\'0\'><4s 2l=\'0\' 3e=\'0\' 2M=\'0\' 3a=\'0\' 4j=\'7S 7A 1b in 1O e6 e1:\' 3d=\'b\'><pr l=\'3c\' i=\'6B\' /></4s></1g><4m><2w id=\'5R\' 5m=\'bb\' d=\'1E\' 1H=\'0\' 1I=\'0\' Y=\'0\' Z=\'0\' 4g=\'-1\'><1E 2l=\'0\' 3e=\'0\' 2M=\'0\' 3a=\'0\' 3d=\'b\'><pr l=\'3c\' i=\'8A\' /></1E></2w></4m></4y></2G></4F><3Y id=\'4G\' Y=\'w\' Z=\'30\' 1c=\'b\' 1k=\'c\' 2Y=\'\' 1H=\'6R\' 1I=\'5Q\' 2R=\'c\' 2P=\'2\' 2S=\'0\' 2Q=\'0\' 2U=\'50\' 2W=\'15\' 2V=\'w\' 2T=\'w\' J=\'w\' T=\'0\' 2O=\'2\' 1l=\'c\' 2X=\'b\'><2g><4E><o><3N 5n=\'b\'><D d=\'k\' D=\'5p\' /></3N></o></4E><3Z><o><2i id=\'8d.7P\' /></o></3Z></2g><C><m 1b=\'5J\'><E d=\'1j\' T=\'90\'><C><m V=\'5N\' J=\'w\' W=\'0\' /></C></E></m><m 1b=\'5O\'><E d=\'1j\' T=\'90\'><C><m V=\'5K\' J=\'w\' W=\'0\' /></C></E></m><m 1b=\'5L\'><E d=\'1j\' T=\'90\'><C><m V=\'5M\' J=\'w\' W=\'0\' /><m V=\'3X\' J=\'w\' W=\'2Z\' /></C></E></m><m 1b=\'5E\'><E d=\'1j\' T=\'90\'><C><m V=\'5I\' J=\'w\' W=\'0\' /><m V=\'5V\' J=\'w\' W=\'2Z\' /></C></E></m><m 1b=\'5U\'><E d=\'1j\' T=\'90\'><C><m V=\'3X\' J=\'w\' W=\'0\' /><m V=\'5P\' J=\'w\' W=\'2Z\' /></C></E></m><m 1b=\'5T\'><E d=\'1j\' T=\'90\'><C><m V=\'5Y\' J=\'w\' W=\'0\' /></C></E></m><m 1b=\'5X\'><E d=\'1j\' T=\'90\'><C><m V=\'5W\' J=\'w\' W=\'0\' /></C></E></m><m 1b=\'5Z\'><E d=\'1j\' T=\'90\'><C><m V=\'5S\' J=\'w\' W=\'0\' /></C></E></m></C><1g 4f=\'\' 4h=\'0\'><2w d=\'1E\' 4j=\'OK\' 1H=\'0\' 1I=\'0\' Y=\'0\' Z=\'0\' 4g=\'-1\'><1E 2l=\'0\' 3e=\'0\' 2M=\'0\' 3a=\'0\' 3d=\'b\'><pr l=\'3c\' i=\'6D\' /></1E></2w></1g></3Y><7O id=\'9c\' Y=\'eL\' Z=\'27\' 1c=\'b\' 1k=\'c\' 2Y=\'\' 1H=\'13\' 1I=\'66\' 2R=\'b\' 2P=\'1\' 2S=\'0\' 2Q=\'0\' 2U=\'bB.5\' 2W=\'13.5\' 2V=\'w\' 2T=\'w\' J=\'w\' T=\'0\' 2O=\'3\' 1l=\'c\' 2X=\'b\' eH=\'\' 4N=\'2l\' ex=\'b\' ey=\'b\' ez=\'b\' ev=\'0\' f8=\'14\' eS=\'eT\' eX=\'b\' 3L=\'dK\' dL=\'2\' dH=\'2\' dQ=\'2\' dR=\'2\'><2g><7V><o><7U 5j=\'1J.bK\' F=\'dN\'><D d=\'1P\' D=\'8W\' /></7U></o></7V></2g></7O></2G></B><B id=\'3P\' Y=\'6C\' Z=\'5C\' 1c=\'b\' 1k=\'b\' 1Z=\'c\' 2a=\'c\' 1o=\'\' 2c=\'-1\' 1K=\'2N\' 1Y=\'&lt;p 6b=&1F;5u&1F; 4N=&1F;2l&1F;&gt;&lt;3L 5H=&1F;5D&1F;&gt;lf to ll&lt;/3L&gt;&lt;/p&gt;\' 2d=\'b\' 2e=\'b\' 1Q=\'\' 1X=\'6a\' 1S=\'\' 1l=\'b\' Q=\'R\' 1R=\'0\' 1V=\'1\' 1W=\'b\' 1T=\'b\' 1L=\'-1\' 1U=\'\'><4w 1m=\'6p\'><2g><3o 5c=\'0\'><o><1B Q=\'R\' 1m=\'0\' 1v=\'1\' 1w=\'\' 1u=\'b\'><1p d=\'k\' D=\'4G\' /></1B><1B Q=\'R\' 1m=\'0\' 1v=\'1\' 1w=\'\' 1u=\'b\'><1p d=\'k\' D=\'9z.9u\' /></1B><1B Q=\'R\' 1m=\'0\' 1v=\'1\' 1w=\'\' 1u=\'b\'><1p d=\'k\' D=\'9z\' /></1B></o></3o></2g></4w><2G><4F id=\'9z\' Y=\'7c\' Z=\'78\' 1c=\'b\' 1k=\'c\' 2Y=\'\' 1H=\'13\' 1I=\'16\' 2R=\'c\' 2P=\'0\' 2S=\'0\' 2Q=\'0\' 2U=\'6d.5\' 2W=\'39\' 2V=\'w\' 2T=\'w\' J=\'w\' T=\'0\' 2O=\'1\' 1l=\'c\' 2X=\'b\' 6Z=\'fL\' 6L=\'46\'><2G><4y id=\'9u\' Y=\'6M\' Z=\'46\' 1c=\'b\' 1k=\'c\' 2Y=\'\' 1H=\'0\' 1I=\'0\' 2R=\'c\' 2P=\'0\' 2S=\'0\' 2Q=\'0\' 2U=\'6n\' 2W=\'23\' 2V=\'w\' 2T=\'w\' J=\'w\' T=\'0\' 2O=\'1\' 1l=\'c\' 2X=\'b\' 6v=\'6l\'><1g 4f=\'\' 4h=\'0\'><4s 2l=\'0\' 3e=\'0\' 2M=\'0\' 3a=\'0\' 4j=\'5B 9I lr to 1O 3a e4 e0.\' 3d=\'b\'><pr l=\'3c\' i=\'6B\' /></4s></1g><4m><2w id=\'5R\' 5m=\'9u\' d=\'1E\' 1H=\'0\' 1I=\'0\' Y=\'0\' Z=\'0\' 4g=\'-1\'><1E 2l=\'0\' 3e=\'0\' 2M=\'0\' 3a=\'0\' 3d=\'b\'><pr l=\'3c\' i=\'fr\' /></1E></2w></4m></4y></2G></4F><3Y id=\'4G\' Y=\'w\' Z=\'30\' 1c=\'b\' 1k=\'c\' 2Y=\'\' 1H=\'6R\' 1I=\'5Q\' 2R=\'c\' 2P=\'1\' 2S=\'0\' 2Q=\'0\' 2U=\'50\' 2W=\'15\' 2V=\'w\' 2T=\'w\' J=\'w\' T=\'0\' 2O=\'2\' 1l=\'c\' 2X=\'b\'><2g><4E><o><3N 5n=\'b\'><D d=\'k\' D=\'5p\' /></3N></o></4E><3Z><o><7b id=\'6g\' /></o></3Z></2g><C><m 1b=\'5J\'><E d=\'1j\' T=\'90\'><C><m V=\'5N\' J=\'w\' W=\'0\' /></C></E></m><m 1b=\'5O\'><E d=\'1j\' T=\'90\'><C><m V=\'5K\' J=\'w\' W=\'0\' /></C></E></m><m 1b=\'5L\'><E d=\'1j\' T=\'90\'><C><m V=\'5M\' J=\'w\' W=\'0\' /><m V=\'3X\' J=\'w\' W=\'2Z\' /></C></E></m><m 1b=\'5E\'><E d=\'1j\' T=\'90\'><C><m V=\'5I\' J=\'w\' W=\'0\' /><m V=\'5V\' J=\'w\' W=\'2Z\' /></C></E></m><m 1b=\'5U\'><E d=\'1j\' T=\'90\'><C><m V=\'3X\' J=\'w\' W=\'0\' /><m V=\'5P\' J=\'w\' W=\'2Z\' /></C></E></m><m 1b=\'5T\'><E d=\'1j\' T=\'90\'><C><m V=\'5Y\' J=\'w\' W=\'0\' /></C></E></m><m 1b=\'5X\'><E d=\'1j\' T=\'90\'><C><m V=\'5W\' J=\'w\' W=\'0\' /></C></E></m><m 1b=\'5Z\'><E d=\'1j\' T=\'90\'><C><m V=\'5S\' J=\'w\' W=\'0\' /></C></E></m></C><1g 4f=\'\' 4h=\'0\'><2w d=\'1E\' 4j=\'OK\' 1H=\'0\' 1I=\'0\' Y=\'0\' Z=\'0\' 4g=\'-1\'><1E 2l=\'0\' 3e=\'0\' 2M=\'0\' 3a=\'0\' 3d=\'b\'><pr l=\'3c\' i=\'6D\' /></1E></2w></1g></3Y></2G></B></K></5i><5i id=\'bi\' 1o=\'ln\' 7W=\'1J.bi.bp\'><f0><9K id=\'bp\' 1o=\'lm\' lp=\'b\' lo=\'12\' 1L=\'1\' 1K=\'3Q\'><eV><g><e><G F=\'eq\' u=\'1J.4X.lN\' t=\'1P\' q=\'c\' r=\'O\' /></e><h><2i id=\'1J.4X.f4\' /><8j 7E=\'8T\' ek=\'2N\'><1p d=\'k\' D=\'8d.8d.bM\' /></8j></h><eW><9B><1p d=\'k\' D=\'1J.4X\' /></9B></eW></g></eV><7T><U id=\'9M\' 4B=\'b\' 4x=\'b\' 4v=\'b\' 4z=\'b\' 4A=\'c\' /><U id=\'9t\' 4B=\'b\' 4x=\'b\' 4v=\'b\' 4z=\'b\' 4A=\'c\' /><U id=\'9C\' 4B=\'b\' 4x=\'b\' 4v=\'b\' 4z=\'b\' 4A=\'c\' /><U id=\'9F\' 4B=\'b\' 4x=\'b\' 4v=\'b\' 4z=\'b\' 4A=\'c\' /><U id=\'9D\' 4B=\'b\' 4x=\'b\' 4v=\'b\' 4z=\'b\' 4A=\'c\' /><U id=\'8P\' 4B=\'b\' 4x=\'b\' 4v=\'b\' 4z=\'b\' 4A=\'c\' /><U id=\'8O\' 4B=\'b\' 4x=\'b\' 4v=\'b\' 4z=\'b\' 4A=\'c\' /><U id=\'8U\' 4B=\'b\' 4x=\'b\' 4v=\'b\' 4z=\'b\' 4A=\'c\' /><U id=\'8N\' 4B=\'b\' 4x=\'b\' 4v=\'b\' 4z=\'b\' 4A=\'c\' /><U id=\'8M\' 4B=\'b\' 4x=\'b\' 4v=\'b\' 4z=\'b\' 4A=\'c\' /><U id=\'9f\' 4B=\'b\' 4x=\'b\' 4v=\'b\' 4z=\'b\' 4A=\'c\' /><U id=\'9e\' 4B=\'b\' 4x=\'b\' 4v=\'b\' 4z=\'b\' 4A=\'c\' /></7T></9K></f0></5i><5i id=\'bM\' 1o=\'mb\' 7W=\'1J.bM.ay\'><K><B id=\'ay\' Y=\'3U\' Z=\'2n\' 1c=\'c\' 1k=\'b\' 1Z=\'c\' 2a=\'c\' 1o=\'cD\' 2c=\'5q\' 1K=\'3Q\' 2p=\'1r/K/ay.1C\' 2q=\'1a/K/ay.gz\' 2o=\'1a/K/ay.js\' 1Y=\'ma bq\' 2d=\'c\' 2e=\'c\' 1Q=\'4d\' 1X=\'4d\' 1S=\'\' 1l=\'b\' Q=\'R\' 1R=\'0\' 1V=\'1\' 1W=\'b\' 1T=\'b\' 1L=\'2\' 1U=\'5x\' /></K></5i><5i id=\'2I\' 1o=\'\' 7W=\'1J.2I.3J\'><K><B id=\'3J\' Y=\'6C\' Z=\'5C\' 1c=\'b\' 1k=\'b\' 1Z=\'c\' 2a=\'c\' 1o=\'\' 2c=\'-1\' 1K=\'2N\' 1Y=\'&lt;p 6b=&1F;5u&1F; 4N=&1F;2l&1F;&gt;&lt;3L 5H=&1F;5D&1F;&gt;lA&lt;/3L&gt;&lt;/p&gt;\' 2d=\'b\' 2e=\'b\' 1Q=\'\' 1X=\'6a\' 1S=\'\' 1l=\'b\' Q=\'R\' 1R=\'0\' 1V=\'1\' 1W=\'b\' 1T=\'b\' 1L=\'-1\' 1U=\'\'><4w 1m=\'6p\'><2g><3o 5c=\'0\'><o><1B Q=\'R\' 1m=\'0\' 1v=\'1\' 1w=\'\' 1u=\'b\'><1p d=\'k\' D=\'4G\' /></1B><1B Q=\'R\' 1m=\'0\' 1v=\'1\' 1w=\'\' 1u=\'b\'><1p d=\'k\' D=\'ad.9W\' /></1B><1B Q=\'R\' 1m=\'0\' 1v=\'1\' 1w=\'\' 1u=\'b\'><1p d=\'k\' D=\'ad\' /></1B></o></3o></2g></4w><2G><4F id=\'ad\' Y=\'7c\' Z=\'78\' 1c=\'b\' 1k=\'c\' 2Y=\'\' 1H=\'13\' 1I=\'16\' 2R=\'c\' 2P=\'0\' 2S=\'0\' 2Q=\'0\' 2U=\'6d.5\' 2W=\'39\' 2V=\'w\' 2T=\'w\' J=\'w\' T=\'0\' 2O=\'1\' 1l=\'c\' 2X=\'b\' 6Z=\'8A\' 6L=\'46\'><2G><4y id=\'9W\' Y=\'6M\' Z=\'46\' 1c=\'b\' 1k=\'c\' 2Y=\'\' 1H=\'0\' 1I=\'0\' 2R=\'c\' 2P=\'0\' 2S=\'0\' 2Q=\'0\' 2U=\'6n\' 2W=\'23\' 2V=\'w\' 2T=\'w\' J=\'w\' T=\'0\' 2O=\'1\' 1l=\'c\' 2X=\'b\' 6v=\'6l\'><1g 4f=\'\' 4h=\'0\'><4s 2l=\'0\' 3e=\'0\' 2M=\'0\' 3a=\'0\' 4j=\'5B 9I ed 1O 7Q in lD to lC.\' 3d=\'b\'><pr l=\'3c\' i=\'6B\' /></4s></1g><4m><2w id=\'5R\' 5m=\'9W\' d=\'1E\' 1H=\'0\' 1I=\'0\' Y=\'0\' Z=\'0\' 4g=\'-1\'><1E 2l=\'0\' 3e=\'0\' 2M=\'0\' 3a=\'0\' 3d=\'b\'><pr l=\'3c\' i=\'fx\' /></1E></2w></4m></4y></2G></4F><3Y id=\'4G\' Y=\'w\' Z=\'30\' 1c=\'b\' 1k=\'c\' 2Y=\'\' 1H=\'6R\' 1I=\'5Q\' 2R=\'c\' 2P=\'1\' 2S=\'0\' 2Q=\'0\' 2U=\'50\' 2W=\'15\' 2V=\'w\' 2T=\'w\' J=\'w\' T=\'0\' 2O=\'2\' 1l=\'c\' 2X=\'b\'><2g><4E><o><3N 5n=\'b\'><D d=\'k\' D=\'5p\' /></3N></o></4E><3Z><o><7b id=\'8T\' /></o></3Z></2g><C><m 1b=\'5J\'><E d=\'1j\' T=\'90\'><C><m V=\'5N\' J=\'w\' W=\'0\' /></C></E></m><m 1b=\'5O\'><E d=\'1j\' T=\'90\'><C><m V=\'5K\' J=\'w\' W=\'0\' /></C></E></m><m 1b=\'5L\'><E d=\'1j\' T=\'90\'><C><m V=\'5M\' J=\'w\' W=\'0\' /><m V=\'3X\' J=\'w\' W=\'2Z\' /></C></E></m><m 1b=\'5E\'><E d=\'1j\' T=\'90\'><C><m V=\'5I\' J=\'w\' W=\'0\' /><m V=\'5V\' J=\'w\' W=\'2Z\' /></C></E></m><m 1b=\'5U\'><E d=\'1j\' T=\'90\'><C><m V=\'3X\' J=\'w\' W=\'0\' /><m V=\'5P\' J=\'w\' W=\'2Z\' /></C></E></m><m 1b=\'5T\'><E d=\'1j\' T=\'90\'><C><m V=\'5Y\' J=\'w\' W=\'0\' /></C></E></m><m 1b=\'5X\'><E d=\'1j\' T=\'90\'><C><m V=\'5W\' J=\'w\' W=\'0\' /></C></E></m><m 1b=\'5Z\'><E d=\'1j\' T=\'90\'><C><m V=\'5S\' J=\'w\' W=\'0\' /></C></E></m></C><1g 4f=\'\' 4h=\'0\'><2w d=\'1E\' 4j=\'OK\' 1H=\'0\' 1I=\'0\' Y=\'0\' Z=\'0\' 4g=\'-1\'><1E 2l=\'0\' 3e=\'0\' 2M=\'0\' 3a=\'0\' 3d=\'b\'><pr l=\'3c\' i=\'6D\' /></1E></2w></1g></3Y></2G></B><B id=\'3O\' Y=\'6C\' Z=\'5C\' 1c=\'b\' 1k=\'b\' 1Z=\'c\' 2a=\'c\' 1o=\'\' 2c=\'-1\' 1K=\'2N\' 1Y=\'&lt;p 6b=&1F;5u&1F; 4N=&1F;2l&1F;&gt;&lt;3L 5H=&1F;5D&1F;&gt;lx lw&lt;/3L&gt;&lt;/p&gt;\' 2d=\'b\' 2e=\'b\' 1Q=\'\' 1X=\'6a\' 1S=\'\' 1l=\'b\' Q=\'R\' 1R=\'0\' 1V=\'1\' 1W=\'b\' 1T=\'b\' 1L=\'-1\' 1U=\'\'><4w 1m=\'6p\'><2g><3o 5c=\'0\'><o><1B Q=\'R\' 1m=\'0\' 1v=\'1\' 1w=\'\' 1u=\'b\'><1p d=\'k\' D=\'4G\' /></1B><1B Q=\'R\' 1m=\'0\' 1v=\'1\' 1w=\'\' 1u=\'b\'><1p d=\'k\' D=\'9V.9Z\' /></1B><1B Q=\'R\' 1m=\'0\' 1v=\'1\' 1w=\'\' 1u=\'b\'><1p d=\'k\' D=\'9V\' /></1B></o></3o></2g></4w><2G><4F id=\'9V\' Y=\'7c\' Z=\'78\' 1c=\'b\' 1k=\'c\' 2Y=\'\' 1H=\'13\' 1I=\'16\' 2R=\'c\' 2P=\'0\' 2S=\'0\' 2Q=\'0\' 2U=\'6d.5\' 2W=\'39\' 2V=\'w\' 2T=\'w\' J=\'w\' T=\'0\' 2O=\'1\' 1l=\'c\' 2X=\'b\' 6Z=\'lz\' 6L=\'46\'><2G><4y id=\'9Z\' Y=\'6M\' Z=\'46\' 1c=\'b\' 1k=\'c\' 2Y=\'\' 1H=\'0\' 1I=\'0\' 2R=\'c\' 2P=\'0\' 2S=\'0\' 2Q=\'0\' 2U=\'6n\' 2W=\'23\' 2V=\'w\' 2T=\'w\' J=\'w\' T=\'0\' 2O=\'1\' 1l=\'c\' 2X=\'b\' 6v=\'6l\'><1g 4f=\'\' 4h=\'0\'><4s 2l=\'0\' 3e=\'0\' 2M=\'0\' 3a=\'0\' 4j=\'5B 9I ed 1O ly e4 e0.\' 3d=\'b\'><pr l=\'3c\' i=\'6B\' /></4s></1g><4m><2w id=\'5R\' 5m=\'9Z\' d=\'1E\' 1H=\'0\' 1I=\'0\' Y=\'0\' Z=\'0\' 4g=\'-1\'><1E 2l=\'0\' 3e=\'0\' 2M=\'0\' 3a=\'0\' 3d=\'b\'><pr l=\'3c\' i=\'fk\' /></1E></2w></4m></4y></2G></4F><3Y id=\'4G\' Y=\'w\' Z=\'30\' 1c=\'b\' 1k=\'c\' 2Y=\'\' 1H=\'6R\' 1I=\'5Q\' 2R=\'c\' 2P=\'1\' 2S=\'0\' 2Q=\'0\' 2U=\'50\' 2W=\'15\' 2V=\'w\' 2T=\'w\' J=\'w\' T=\'0\' 2O=\'2\' 1l=\'c\' 2X=\'b\'><2g><4E><o><3N 5n=\'b\'><D d=\'k\' D=\'5p\' /></3N></o></4E><3Z><o><7b id=\'6g\' /></o></3Z></2g><C><m 1b=\'5J\'><E d=\'1j\' T=\'90\'><C><m V=\'5N\' J=\'w\' W=\'0\' /></C></E></m><m 1b=\'5O\'><E d=\'1j\' T=\'90\'><C><m V=\'5K\' J=\'w\' W=\'0\' /></C></E></m><m 1b=\'5L\'><E d=\'1j\' T=\'90\'><C><m V=\'5M\' J=\'w\' W=\'0\' /><m V=\'3X\' J=\'w\' W=\'2Z\' /></C></E></m><m 1b=\'5E\'><E d=\'1j\' T=\'90\'><C><m V=\'5I\' J=\'w\' W=\'0\' /><m V=\'5V\' J=\'w\' W=\'2Z\' /></C></E></m><m 1b=\'5U\'><E d=\'1j\' T=\'90\'><C><m V=\'3X\' J=\'w\' W=\'0\' /><m V=\'5P\' J=\'w\' W=\'2Z\' /></C></E></m><m 1b=\'5T\'><E d=\'1j\' T=\'90\'><C><m V=\'5Y\' J=\'w\' W=\'0\' /></C></E></m><m 1b=\'5X\'><E d=\'1j\' T=\'90\'><C><m V=\'5W\' J=\'w\' W=\'0\' /></C></E></m><m 1b=\'5Z\'><E d=\'1j\' T=\'90\'><C><m V=\'5S\' J=\'w\' W=\'0\' /></C></E></m></C><1g 4f=\'\' 4h=\'0\'><2w d=\'1E\' 4j=\'OK\' 1H=\'0\' 1I=\'0\' Y=\'0\' Z=\'0\' 4g=\'-1\'><1E 2l=\'0\' 3e=\'0\' 2M=\'0\' 3a=\'0\' 3d=\'b\'><pr l=\'3c\' i=\'6D\' /></1E></2w></1g></3Y></2G></B><B id=\'eh\' Y=\'6C\' Z=\'5C\' 1c=\'b\' 1k=\'b\' 1Z=\'c\' 2a=\'c\' 1o=\'\' 2c=\'-1\' 1K=\'2N\' 1Y=\'&lt;p 6b=&1F;5u&1F; 4N=&1F;2l&1F;&gt;&lt;3L 5H=&1F;5D&1F;&gt;7S 1b&lt;/3L&gt;&lt;/p&gt;\' 2d=\'b\' 2e=\'b\' 1Q=\'\' 1X=\'6a\' 1S=\'\' 1l=\'b\' Q=\'R\' 1R=\'0\' 1V=\'1\' 1W=\'b\' 1T=\'b\' 1L=\'-1\' 1U=\'\'><5r><3W id=\'7P\'><o><ej ee=\'c\' ef=\'c\' eg=\'c\' dX=\'c\' dY=\'c\' dZ=\'1J.bV\' dV=\'1J.gT\' e5=\'P\' /><7b id=\'6g\' /></o></3W></5r><4w 1m=\'6p\'><2g><3o 5c=\'0\'><o><1B Q=\'R\' 1m=\'0\' 1v=\'1\' 1w=\'\' 1u=\'b\'><1p d=\'k\' D=\'4G\' /></1B><1B Q=\'R\' 1m=\'0\' 1v=\'1\' 1w=\'\' 1u=\'b\'><1p d=\'k\' D=\'9Q.9P\' /></1B><1B Q=\'R\' 1m=\'0\' 1v=\'1\' 1w=\'\' 1u=\'b\'><1p d=\'k\' D=\'9Q\' /></1B><1B Q=\'R\' 1m=\'0\' 1v=\'1\' 1w=\'\' 1u=\'b\'><1p d=\'k\' D=\'9O\' /></1B></o></3o><3o 5c=\'1\'><o><3N 5n=\'c\'><D d=\'k\' D=\'9O\' /></3N></o></3o></2g></4w><2G><4F id=\'9Q\' Y=\'7c\' Z=\'78\' 1c=\'b\' 1k=\'c\' 2Y=\'\' 1H=\'13\' 1I=\'16\' 2R=\'c\' 2P=\'0\' 2S=\'0\' 2Q=\'0\' 2U=\'6d.5\' 2W=\'39\' 2V=\'w\' 2T=\'w\' J=\'w\' T=\'0\' 2O=\'1\' 1l=\'c\' 2X=\'b\' 6Z=\'bJ\' 6L=\'23\'><2G><4y id=\'9P\' Y=\'6M\' Z=\'23\' 1c=\'b\' 1k=\'c\' 2Y=\'\' 1H=\'0\' 1I=\'0\' 2R=\'c\' 2P=\'0\' 2S=\'0\' 2Q=\'0\' 2U=\'6n\' 2W=\'11.5\' 2V=\'w\' 2T=\'w\' J=\'w\' T=\'0\' 2O=\'1\' 1l=\'c\' 2X=\'b\' 6v=\'6l\'><1g 4f=\'\' 4h=\'0\'><4s 2l=\'0\' 3e=\'0\' 2M=\'0\' 3a=\'0\' 4j=\'7S 7A 1b in 1O e6 e1:\' 3d=\'b\'><pr l=\'3c\' i=\'6B\' /></4s></1g><4m><2w id=\'5R\' 5m=\'9P\' d=\'1E\' 1H=\'0\' 1I=\'0\' Y=\'0\' Z=\'0\' 4g=\'-1\'><1E 2l=\'0\' 3e=\'0\' 2M=\'0\' 3a=\'0\' 3d=\'b\'><pr l=\'3c\' i=\'8A\' /></1E></2w></4m></4y></2G></4F><3Y id=\'4G\' Y=\'w\' Z=\'30\' 1c=\'b\' 1k=\'c\' 2Y=\'\' 1H=\'6R\' 1I=\'5Q\' 2R=\'c\' 2P=\'2\' 2S=\'0\' 2Q=\'0\' 2U=\'50\' 2W=\'15\' 2V=\'w\' 2T=\'w\' J=\'w\' T=\'0\' 2O=\'2\' 1l=\'c\' 2X=\'b\'><2g><4E><o><3N 5n=\'b\'><D d=\'k\' D=\'5p\' /></3N></o></4E><3Z><o><2i id=\'8d.7P\' /></o></3Z></2g><C><m 1b=\'5J\'><E d=\'1j\' T=\'90\'><C><m V=\'5N\' J=\'w\' W=\'0\' /></C></E></m><m 1b=\'5O\'><E d=\'1j\' T=\'90\'><C><m V=\'5K\' J=\'w\' W=\'0\' /></C></E></m><m 1b=\'5L\'><E d=\'1j\' T=\'90\'><C><m V=\'5M\' J=\'w\' W=\'0\' /><m V=\'3X\' J=\'w\' W=\'2Z\' /></C></E></m><m 1b=\'5E\'><E d=\'1j\' T=\'90\'><C><m V=\'5I\' J=\'w\' W=\'0\' /><m V=\'5V\' J=\'w\' W=\'2Z\' /></C></E></m><m 1b=\'5U\'><E d=\'1j\' T=\'90\'><C><m V=\'3X\' J=\'w\' W=\'0\' /><m V=\'5P\' J=\'w\' W=\'2Z\' /></C></E></m><m 1b=\'5T\'><E d=\'1j\' T=\'90\'><C><m V=\'5Y\' J=\'w\' W=\'0\' /></C></E></m><m 1b=\'5X\'><E d=\'1j\' T=\'90\'><C><m V=\'5W\' J=\'w\' W=\'0\' /></C></E></m><m 1b=\'5Z\'><E d=\'1j\' T=\'90\'><C><m V=\'5S\' J=\'w\' W=\'0\' /></C></E></m></C><1g 4f=\'\' 4h=\'0\'><2w d=\'1E\' 4j=\'OK\' 1H=\'0\' 1I=\'0\' Y=\'0\' Z=\'0\' 4g=\'-1\'><1E 2l=\'0\' 3e=\'0\' 2M=\'0\' 3a=\'0\' 3d=\'b\'><pr l=\'3c\' i=\'6D\' /></1E></2w></1g></3Y><7O id=\'9O\' Y=\'eL\' Z=\'27\' 1c=\'b\' 1k=\'c\' 2Y=\'\' 1H=\'13\' 1I=\'66\' 2R=\'b\' 2P=\'1\' 2S=\'0\' 2Q=\'0\' 2U=\'bB.5\' 2W=\'13.5\' 2V=\'w\' 2T=\'w\' J=\'w\' T=\'0\' 2O=\'3\' 1l=\'c\' 2X=\'b\' eH=\'\' 4N=\'2l\' ex=\'b\' ey=\'b\' ez=\'b\' ev=\'0\' f8=\'14\' eS=\'eT\' eX=\'b\' 3L=\'dK\' dL=\'2\' dH=\'2\' dQ=\'2\' dR=\'2\'><2g><7V><o><7U 5j=\'1J.bV\' F=\'dN\'><D d=\'1P\' D=\'8W\' /></7U></o></7V></2g></7O></2G></B><B id=\'ei\' Y=\'6C\' Z=\'5C\' 1c=\'b\' 1k=\'b\' 1Z=\'c\' 2a=\'c\' 1o=\'\' 2c=\'-1\' 1K=\'2N\' 1Y=\'&lt;p 6b=&1F;5u&1F; 4N=&1F;2l&1F;&gt;&lt;3L 5H=&1F;5D&1F;&gt;7S 1b&lt;/3L&gt;&lt;/p&gt;\' 2d=\'b\' 2e=\'b\' 1Q=\'\' 1X=\'6a\' 1S=\'\' 1l=\'b\' Q=\'R\' 1R=\'0\' 1V=\'1\' 1W=\'b\' 1T=\'b\' 1L=\'-1\' 1U=\'\'><5r><3W id=\'7P\'><o><ej ee=\'c\' ef=\'c\' eg=\'c\' dX=\'b\' dY=\'c\' dZ=\'1J.bV\' dV=\'1J.gT\' e5=\'P\' /><7b id=\'6g\' /></o></3W></5r><4w 1m=\'6p\'><2g><3o 5c=\'0\'><o><1B Q=\'R\' 1m=\'0\' 1v=\'1\' 1w=\'\' 1u=\'b\'><1p d=\'k\' D=\'4G\' /></1B><1B Q=\'R\' 1m=\'0\' 1v=\'1\' 1w=\'\' 1u=\'b\'><1p d=\'k\' D=\'a5.bb\' /></1B><1B Q=\'R\' 1m=\'0\' 1v=\'1\' 1w=\'\' 1u=\'b\'><1p d=\'k\' D=\'a5\' /></1B><1B Q=\'R\' 1m=\'0\' 1v=\'1\' 1w=\'\' 1u=\'b\'><1p d=\'k\' D=\'9c\' /></1B></o></3o><3o 5c=\'1\'><o><3N 5n=\'c\'><D d=\'k\' D=\'9c\' /></3N></o></3o></2g></4w><2G><4F id=\'a5\' Y=\'7c\' Z=\'78\' 1c=\'b\' 1k=\'c\' 2Y=\'\' 1H=\'13\' 1I=\'16\' 2R=\'c\' 2P=\'0\' 2S=\'0\' 2Q=\'0\' 2U=\'6d.5\' 2W=\'39\' 2V=\'w\' 2T=\'w\' J=\'w\' T=\'0\' 2O=\'1\' 1l=\'c\' 2X=\'b\' 6Z=\'bJ\' 6L=\'23\'><2G><4y id=\'bb\' Y=\'6M\' Z=\'23\' 1c=\'b\' 1k=\'c\' 2Y=\'\' 1H=\'0\' 1I=\'0\' 2R=\'c\' 2P=\'0\' 2S=\'0\' 2Q=\'0\' 2U=\'6n\' 2W=\'11.5\' 2V=\'w\' 2T=\'w\' J=\'w\' T=\'0\' 2O=\'1\' 1l=\'c\' 2X=\'b\' 6v=\'6l\'><1g 4f=\'\' 4h=\'0\'><4s 2l=\'0\' 3e=\'0\' 2M=\'0\' 3a=\'0\' 4j=\'7S 7A 1b in 1O e6 e1:\' 3d=\'b\'><pr l=\'3c\' i=\'6B\' /></4s></1g><4m><2w id=\'5R\' 5m=\'bb\' d=\'1E\' 1H=\'0\' 1I=\'0\' Y=\'0\' Z=\'0\' 4g=\'-1\'><1E 2l=\'0\' 3e=\'0\' 2M=\'0\' 3a=\'0\' 3d=\'b\'><pr l=\'3c\' i=\'8A\' /></1E></2w></4m></4y></2G></4F><3Y id=\'4G\' Y=\'w\' Z=\'30\' 1c=\'b\' 1k=\'c\' 2Y=\'\' 1H=\'6R\' 1I=\'5Q\' 2R=\'c\' 2P=\'2\' 2S=\'0\' 2Q=\'0\' 2U=\'50\' 2W=\'15\' 2V=\'w\' 2T=\'w\' J=\'w\' T=\'0\' 2O=\'2\' 1l=\'c\' 2X=\'b\'><2g><4E><o><3N 5n=\'b\'><D d=\'k\' D=\'5p\' /></3N></o></4E><3Z><o><2i id=\'8d.7P\' /></o></3Z></2g><C><m 1b=\'5J\'><E d=\'1j\' T=\'90\'><C><m V=\'5N\' J=\'w\' W=\'0\' /></C></E></m><m 1b=\'5O\'><E d=\'1j\' T=\'90\'><C><m V=\'5K\' J=\'w\' W=\'0\' /></C></E></m><m 1b=\'5L\'><E d=\'1j\' T=\'90\'><C><m V=\'5M\' J=\'w\' W=\'0\' /><m V=\'3X\' J=\'w\' W=\'2Z\' /></C></E></m><m 1b=\'5E\'><E d=\'1j\' T=\'90\'><C><m V=\'5I\' J=\'w\' W=\'0\' /><m V=\'5V\' J=\'w\' W=\'2Z\' /></C></E></m><m 1b=\'5U\'><E d=\'1j\' T=\'90\'><C><m V=\'3X\' J=\'w\' W=\'0\' /><m V=\'5P\' J=\'w\' W=\'2Z\' /></C></E></m><m 1b=\'5T\'><E d=\'1j\' T=\'90\'><C><m V=\'5Y\' J=\'w\' W=\'0\' /></C></E></m><m 1b=\'5X\'><E d=\'1j\' T=\'90\'><C><m V=\'5W\' J=\'w\' W=\'0\' /></C></E></m><m 1b=\'5Z\'><E d=\'1j\' T=\'90\'><C><m V=\'5S\' J=\'w\' W=\'0\' /></C></E></m></C><1g 4f=\'\' 4h=\'0\'><2w d=\'1E\' 4j=\'OK\' 1H=\'0\' 1I=\'0\' Y=\'0\' Z=\'0\' 4g=\'-1\'><1E 2l=\'0\' 3e=\'0\' 2M=\'0\' 3a=\'0\' 3d=\'b\'><pr l=\'3c\' i=\'6D\' /></1E></2w></1g></3Y><7O id=\'9c\' Y=\'eL\' Z=\'27\' 1c=\'b\' 1k=\'c\' 2Y=\'\' 1H=\'13\' 1I=\'66\' 2R=\'b\' 2P=\'1\' 2S=\'0\' 2Q=\'0\' 2U=\'bB.5\' 2W=\'13.5\' 2V=\'w\' 2T=\'w\' J=\'w\' T=\'0\' 2O=\'3\' 1l=\'c\' 2X=\'b\' eH=\'\' 4N=\'2l\' ex=\'b\' ey=\'b\' ez=\'b\' ev=\'0\' f8=\'14\' eS=\'eT\' eX=\'b\' 3L=\'dK\' dL=\'2\' dH=\'2\' dQ=\'2\' dR=\'2\'><2g><7V><o><7U 5j=\'1J.bV\' F=\'dN\'><D d=\'1P\' D=\'8W\' /></7U></o></7V></2g></7O></2G></B><B id=\'3P\' Y=\'6C\' Z=\'5C\' 1c=\'b\' 1k=\'b\' 1Z=\'c\' 2a=\'c\' 1o=\'\' 2c=\'-1\' 1K=\'2N\' 1Y=\'&lt;p 6b=&1F;5u&1F; 4N=&1F;2l&1F;&gt;&lt;3L 5H=&1F;5D&1F;&gt;lf to ll&lt;/3L&gt;&lt;/p&gt;\' 2d=\'b\' 2e=\'b\' 1Q=\'\' 1X=\'6a\' 1S=\'\' 1l=\'b\' Q=\'R\' 1R=\'0\' 1V=\'1\' 1W=\'b\' 1T=\'b\' 1L=\'-1\' 1U=\'\'><4w 1m=\'6p\'><2g><3o 5c=\'0\'><o><1B Q=\'R\' 1m=\'0\' 1v=\'1\' 1w=\'\' 1u=\'b\'><1p d=\'k\' D=\'4G\' /></1B><1B Q=\'R\' 1m=\'0\' 1v=\'1\' 1w=\'\' 1u=\'b\'><1p d=\'k\' D=\'9z.9u\' /></1B><1B Q=\'R\' 1m=\'0\' 1v=\'1\' 1w=\'\' 1u=\'b\'><1p d=\'k\' D=\'9z\' /></1B></o></3o></2g></4w><2G><4F id=\'9z\' Y=\'7c\' Z=\'78\' 1c=\'b\' 1k=\'c\' 2Y=\'\' 1H=\'13\' 1I=\'16\' 2R=\'c\' 2P=\'0\' 2S=\'0\' 2Q=\'0\' 2U=\'6d.5\' 2W=\'39\' 2V=\'w\' 2T=\'w\' J=\'w\' T=\'0\' 2O=\'1\' 1l=\'c\' 2X=\'b\' 6Z=\'fL\' 6L=\'46\'><2G><4y id=\'9u\' Y=\'6M\' Z=\'46\' 1c=\'b\' 1k=\'c\' 2Y=\'\' 1H=\'0\' 1I=\'0\' 2R=\'c\' 2P=\'0\' 2S=\'0\' 2Q=\'0\' 2U=\'6n\' 2W=\'23\' 2V=\'w\' 2T=\'w\' J=\'w\' T=\'0\' 2O=\'1\' 1l=\'c\' 2X=\'b\' 6v=\'6l\'><1g 4f=\'\' 4h=\'0\'><4s 2l=\'0\' 3e=\'0\' 2M=\'0\' 3a=\'0\' 4j=\'5B 9I lr to 1O 3a e4 e0.\' 3d=\'b\'><pr l=\'3c\' i=\'6B\' /></4s></1g><4m><2w id=\'5R\' 5m=\'9u\' d=\'1E\' 1H=\'0\' 1I=\'0\' Y=\'0\' Z=\'0\' 4g=\'-1\'><1E 2l=\'0\' 3e=\'0\' 2M=\'0\' 3a=\'0\' 3d=\'b\'><pr l=\'3c\' i=\'fr\' /></1E></2w></4m></4y></2G></4F><3Y id=\'4G\' Y=\'w\' Z=\'30\' 1c=\'b\' 1k=\'c\' 2Y=\'\' 1H=\'6R\' 1I=\'5Q\' 2R=\'c\' 2P=\'1\' 2S=\'0\' 2Q=\'0\' 2U=\'50\' 2W=\'15\' 2V=\'w\' 2T=\'w\' J=\'w\' T=\'0\' 2O=\'2\' 1l=\'c\' 2X=\'b\'><2g><4E><o><3N 5n=\'b\'><D d=\'k\' D=\'5p\' /></3N></o></4E><3Z><o><7b id=\'6g\' /></o></3Z></2g><C><m 1b=\'5J\'><E d=\'1j\' T=\'90\'><C><m V=\'5N\' J=\'w\' W=\'0\' /></C></E></m><m 1b=\'5O\'><E d=\'1j\' T=\'90\'><C><m V=\'5K\' J=\'w\' W=\'0\' /></C></E></m><m 1b=\'5L\'><E d=\'1j\' T=\'90\'><C><m V=\'5M\' J=\'w\' W=\'0\' /><m V=\'3X\' J=\'w\' W=\'2Z\' /></C></E></m><m 1b=\'5E\'><E d=\'1j\' T=\'90\'><C><m V=\'5I\' J=\'w\' W=\'0\' /><m V=\'5V\' J=\'w\' W=\'2Z\' /></C></E></m><m 1b=\'5U\'><E d=\'1j\' T=\'90\'><C><m V=\'3X\' J=\'w\' W=\'0\' /><m V=\'5P\' J=\'w\' W=\'2Z\' /></C></E></m><m 1b=\'5T\'><E d=\'1j\' T=\'90\'><C><m V=\'5Y\' J=\'w\' W=\'0\' /></C></E></m><m 1b=\'5X\'><E d=\'1j\' T=\'90\'><C><m V=\'5W\' J=\'w\' W=\'0\' /></C></E></m><m 1b=\'5Z\'><E d=\'1j\' T=\'90\'><C><m V=\'5S\' J=\'w\' W=\'0\' /></C></E></m></C><1g 4f=\'\' 4h=\'0\'><2w d=\'1E\' 4j=\'OK\' 1H=\'0\' 1I=\'0\' Y=\'0\' Z=\'0\' 4g=\'-1\'><1E 2l=\'0\' 3e=\'0\' 2M=\'0\' 3a=\'0\' 3d=\'b\'><pr l=\'3c\' i=\'6D\' /></1E></2w></1g></3Y></2G></B></K></5i><5i id=\'bx\' 1o=\'ln\' 7W=\'1J.bx.bl\'><f0><9K id=\'bl\' 1o=\'lm\' lp=\'b\' lo=\'12\' 1L=\'26\' 1K=\'3Q\'><eV><g><e><G F=\'eq\' u=\'1J.4S.lN\' t=\'1P\' q=\'c\' r=\'O\' /></e><h><2i id=\'1J.4S.f4\' /><8j 7E=\'8T\' ek=\'2N\'><1p d=\'k\' D=\'8d.8d.bn\' /></8j></h><eW><9B><1p d=\'k\' D=\'1J.4S\' /></9B></eW></g></eV><7T><U id=\'9j\' 4B=\'b\' 4x=\'b\' 4v=\'b\' 4z=\'b\' 4A=\'c\' /><U id=\'9i\' 4B=\'b\' 4x=\'b\' 4v=\'b\' 4z=\'b\' 4A=\'c\' /><U id=\'9h\' 4B=\'b\' 4x=\'b\' 4v=\'b\' 4z=\'b\' 4A=\'c\' /><U id=\'9b\' 4B=\'b\' 4x=\'b\' 4v=\'b\' 4z=\'b\' 4A=\'c\' /><U id=\'8Z\' 4B=\'b\' 4x=\'b\' 4v=\'b\' 4z=\'b\' 4A=\'c\' /><U id=\'8L\' 4B=\'b\' 4x=\'b\' 4v=\'b\' 4z=\'b\' 4A=\'c\' /><U id=\'8S\' 4B=\'b\' 4x=\'b\' 4v=\'b\' 4z=\'b\' 4A=\'c\' /><U id=\'9H\' 4B=\'b\' 4x=\'b\' 4v=\'b\' 4z=\'b\' 4A=\'c\' /><U id=\'9J\' 4B=\'b\' 4x=\'b\' 4v=\'b\' 4z=\'b\' 4A=\'c\' /><U id=\'8K\' 4B=\'b\' 4x=\'b\' 4v=\'b\' 4z=\'b\' 4A=\'c\' /><U id=\'ax\' 4B=\'b\' 4x=\'b\' 4v=\'b\' 4z=\'b\' 4A=\'c\' /><U id=\'aS\' 4B=\'b\' 4x=\'b\' 4v=\'b\' 4z=\'b\' 4A=\'c\' /></7T></9K></f0></5i><5i id=\'bn\' 1o=\'mb\' 7W=\'1J.bn.9L\'><K><B id=\'9L\' Y=\'3U\' Z=\'2n\' 1c=\'c\' 1k=\'b\' 1Z=\'c\' 2a=\'c\' 1o=\'cD\' 2c=\'5v\' 1K=\'3Q\' 2p=\'1r/K/9L.1C\' 2q=\'1a/K/9L.gz\' 2o=\'1a/K/9L.js\' 1Y=\'ma bq\' 2d=\'c\' 2e=\'c\' 1Q=\'4a\' 1X=\'4a\' 1S=\'\' 1l=\'b\' Q=\'R\' 1R=\'0\' 1V=\'1\' 1W=\'b\' 1T=\'b\' 1L=\'27\' 1U=\'5s\' /></K></5i></mc><3S><K><B id=\'9M\' Y=\'3U\' Z=\'2n\' 1c=\'c\' 1k=\'b\' 1Z=\'c\' 2a=\'c\' 1o=\'cD\' 2c=\'5q\' 1K=\'3Q\' 2p=\'1r/K/9M.1C\' 2q=\'1a/K/9M.gz\' 2o=\'1a/K/9M.js\' 1Y=\'m7 is 1O eI of 7A 7I?\' 2d=\'c\' 2e=\'c\' 1Q=\'4d\' 1X=\'4d\' 1S=\'\' 1l=\'b\' Q=\'R\' 1R=\'0\' 1V=\'1\' 1W=\'b\' 1T=\'b\' 1L=\'-1\' 1U=\'5x\'><2C><2A id=\'8g\' 1o=\'j0\' X=\'m7 is 1O eI of 7A 7I?\' d=\'dp\' 4k=\'0\' 4l=\'b\' 4r=\'c\' 4b=\'c\' 4q=\'b\'><x><1t id=\'gi\' X=\'tN gx (EM) bu: tT 4O of 7I\' /><1t id=\'gl\' X=\'EM bu: tS 4O of 7I\' /><1t id=\'ge\' X=\'EM bu: tR 4O of 7I\' /><1t id=\'gv\' X=\'EM bu: u1 4O of 7I\' /><1t id=\'g1\' X=\'EM gu: I mg mf EM bu 4D mi as gu\' /><1t id=\'g3\' X=\'ub ua u9 (ml) uc: I am in a 7I 2K 9y gx\' /><1t id=\'gb\' X=\'ml gu: I mg mf a 7I 4D mi in 1O 9y ck\' /></x><2z><o><g><e><G F=\'eq\' u=\'8H.m5.S\' t=\'P\' q=\'c\' r=\'O\' /></e><h><1G M=\'8g\' D=\'x.gi\' d=\'k\' /></h></g><g><e><G F=\'eq\' u=\'8H.lT.S\' t=\'P\' q=\'c\' r=\'O\' /></e><h><1G M=\'8g\' D=\'x.gl\' d=\'k\' /></h></g><g><e><G F=\'eq\' u=\'8H.lS.S\' t=\'P\' q=\'c\' r=\'O\' /></e><h><1G M=\'8g\' D=\'x.ge\' d=\'k\' /></h></g><g><e><G F=\'eq\' u=\'8H.lV.S\' t=\'P\' q=\'c\' r=\'O\' /></e><h><1G M=\'8g\' D=\'x.gv\' d=\'k\' /></h></g><g><e><G F=\'eq\' u=\'8H.lU.S\' t=\'P\' q=\'c\' r=\'O\' /></e><h><1G M=\'8g\' D=\'x.g1\' d=\'k\' /></h></g><g><e><G F=\'eq\' u=\'8H.lP.S\' t=\'P\' q=\'c\' r=\'O\' /></e><h><1G M=\'8g\' D=\'x.g3\' d=\'k\' /></h></g><g><e><G F=\'eq\' u=\'8H.lR.S\' t=\'P\' q=\'c\' r=\'O\' /></e><h><1G M=\'8g\' D=\'x.gb\' d=\'k\' /></h></g></o></2z><2y><1e id=\'m5\' 2j=\'0\' 2b=\'6I\'><1d><2v 2f=\'x.gi\' 2x=\'b\' /></1d><o><5G /></o></1e><1e id=\'lT\' 2j=\'0\' 2b=\'6I\'><1d><2v 2f=\'x.gl\' 2x=\'b\' /></1d><o><5G /></o></1e><1e id=\'lS\' 2j=\'0\' 2b=\'6I\'><1d><2v 2f=\'x.ge\' 2x=\'b\' /></1d><o><5G /></o></1e><1e id=\'lV\' 2j=\'0\' 2b=\'6I\'><1d><2v 2f=\'x.gv\' 2x=\'b\' /></1d><o><5G /></o></1e><1e id=\'lU\' 2j=\'0\' 2b=\'6I\'><1d><2v 2f=\'x.g1\' 2x=\'b\' /></1d><o><5G /></o></1e><1e id=\'lP\' 2j=\'0\' 2b=\'6I\'><1d><2v 2f=\'x.g3\' 2x=\'b\' /></1d><o><5G /></o></1e><1e id=\'lR\' 2j=\'0\' 2b=\'6I\'><1d><2v 2f=\'x.gb\' 2x=\'b\' /></1d><o><5G /></o></1e></2y></2A></2C></B><B id=\'9t\' Y=\'3U\' Z=\'2n\' 1c=\'c\' 1k=\'b\' 1Z=\'c\' 2a=\'c\' 1o=\'nc\' 2c=\'5q\' 1K=\'3Q\' 2p=\'1r/K/9t.1C\' 2q=\'1a/K/9t.gz\' 2o=\'1a/K/9t.js\' 1Y=\'dA 7r 1O eI of 7A lQ in lW 2r 2L (8n 2L) (1-m2 9s, 3-m1 9s, 5-m4 9s)\' 2d=\'c\' 2e=\'c\' 1Q=\'4d\' 1X=\'4d\' 1S=\'\' 1l=\'b\' Q=\'R\' 1R=\'0\' 1V=\'1\' 1W=\'b\' 1T=\'b\' 1L=\'-1\' 1U=\'5x\'><2C><2A id=\'3K\' 1o=\'hE\' X=\'dA 7r 1O eI of 7A lQ in lW 2r 2L (8n 2L) (1-m2 9s, 3-m1 9s, 5-m4 9s)\' d=\'hQ\' 4k=\'0\' 4l=\'b\' 4r=\'c\' 4b=\'c\' 4q=\'b\'><x><1t id=\'8x\' X=\'dM dS\' /><1t id=\'8s\' X=\'dS\' /><1t id=\'8t\' X=\'i7\' /><1t id=\'8y\' X=\'dI\' /><1t id=\'8C\' X=\'dM dI\' /></x><1f><3R id=\'9w\' X=\'u8 of 5o cM cK u7 2K 2r 2L 2b (2K u6, ry 1O rx of bG 7D cM cK be rw rz in 1O 8n 2L)\' /><3R id=\'9v\' X=\'8E to rC 1O 1t of 8v 7L 2K bG 7D\' /><3R id=\'9q\' X=\'8E to gD gB of 8F dc in 1O 8n 2L\' /><3R id=\'9p\' X=\'8E to gD gB of 7s dc in 1O 8n 2L\' /><3R id=\'9G\' X=\'8E to gD gB of i8 bA in 1O 8n 2L\' /><3R id=\'9A\' X=\'8E to rB 1O rA of rr rq\' /></1f><2z><o><g><e><G F=\'eq\' u=\'3M.rp.S\' t=\'P\' q=\'c\' r=\'O\' /></e><h><1s M=\'3K\' u=\'1f.9w\' t=\'k\' q=\'x.8x\' r=\'k\' /></h></g><g><e><G F=\'eq\' u=\'3M.rs.S\' t=\'P\' q=\'c\' r=\'O\' /></e><h><1s M=\'3K\' u=\'1f.9w\' t=\'k\' q=\'x.8s\' r=\'k\' /></h></g><g><e><G F=\'eq\' u=\'3M.rv.S\' t=\'P\' q=\'c\' r=\'O\' /></e><h><1s M=\'3K\' u=\'1f.9w\' t=\'k\' q=\'x.8t\' r=\'k\' /></h></g><g><e><G F=\'eq\' u=\'3M.ru.S\' t=\'P\' q=\'c\' r=\'O\' /></e><h><1s M=\'3K\' u=\'1f.9w\' t=\'k\' q=\'x.8y\' r=\'k\' /></h></g><g><e><G F=\'eq\' u=\'3M.rt.S\' t=\'P\' q=\'c\' r=\'O\' /></e><h><1s M=\'3K\' u=\'1f.9w\' t=\'k\' q=\'x.8C\' r=\'k\' /></h></g><g><e><G F=\'eq\' u=\'3M.rD.S\' t=\'P\' q=\'c\' r=\'O\' /></e><h><1s M=\'3K\' u=\'1f.9v\' t=\'k\' q=\'x.8x\' r=\'k\' /></h></g><g><e><G F=\'eq\' u=\'3M.rN.S\' t=\'P\' q=\'c\' r=\'O\' /></e><h><1s M=\'3K\' u=\'1f.9v\' t=\'k\' q=\'x.8s\' r=\'k\' /></h></g><g><e><G F=\'eq\' u=\'3M.rM.S\' t=\'P\' q=\'c\' r=\'O\' /></e><h><1s M=\'3K\' u=\'1f.9v\' t=\'k\' q=\'x.8t\' r=\'k\' /></h></g><g><e><G F=\'eq\' u=\'3M.rL.S\' t=\'P\' q=\'c\' r=\'O\' /></e><h><1s M=\'3K\' u=\'1f.9v\' t=\'k\' q=\'x.8y\' r=\'k\' /></h></g><g><e><G F=\'eq\' u=\'3M.rO.S\' t=\'P\' q=\'c\' r=\'O\' /></e><h><1s M=\'3K\' u=\'1f.9v\' t=\'k\' q=\'x.8C\' r=\'k\' /></h></g><g><e><G F=\'eq\' u=\'3M.rR.S\' t=\'P\' q=\'c\' r=\'O\' /></e><h><1s M=\'3K\' u=\'1f.9q\' t=\'k\' q=\'x.8x\' r=\'k\' /></h></g><g><e><G F=\'eq\' u=\'3M.rQ.S\' t=\'P\' q=\'c\' r=\'O\' /></e><h><1s M=\'3K\' u=\'1f.9q\' t=\'k\' q=\'x.8s\' r=\'k\' /></h></g><g><e><G F=\'eq\' u=\'3M.rP.S\' t=\'P\' q=\'c\' r=\'O\' /></e><h><1s M=\'3K\' u=\'1f.9q\' t=\'k\' q=\'x.8t\' r=\'k\' /></h></g><g><e><G F=\'eq\' u=\'3M.rG.S\' t=\'P\' q=\'c\' r=\'O\' /></e><h><1s M=\'3K\' u=\'1f.9q\' t=\'k\' q=\'x.8y\' r=\'k\' /></h></g><g><e><G F=\'eq\' u=\'3M.rF.S\' t=\'P\' q=\'c\' r=\'O\' /></e><h><1s M=\'3K\' u=\'1f.9q\' t=\'k\' q=\'x.8C\' r=\'k\' /></h></g><g><e><G F=\'eq\' u=\'3M.rE.S\' t=\'P\' q=\'c\' r=\'O\' /></e><h><1s M=\'3K\' u=\'1f.9p\' t=\'k\' q=\'x.8x\' r=\'k\' /></h></g><g><e><G F=\'eq\' u=\'3M.rH.S\' t=\'P\' q=\'c\' r=\'O\' /></e><h><1s M=\'3K\' u=\'1f.9p\' t=\'k\' q=\'x.8s\' r=\'k\' /></h></g><g><e><G F=\'eq\' u=\'3M.rK.S\' t=\'P\' q=\'c\' r=\'O\' /></e><h><1s M=\'3K\' u=\'1f.9p\' t=\'k\' q=\'x.8t\' r=\'k\' /></h></g><g><e><G F=\'eq\' u=\'3M.rJ.S\' t=\'P\' q=\'c\' r=\'O\' /></e><h><1s M=\'3K\' u=\'1f.9p\' t=\'k\' q=\'x.8y\' r=\'k\' /></h></g><g><e><G F=\'eq\' u=\'3M.rI.S\' t=\'P\' q=\'c\' r=\'O\' /></e><h><1s M=\'3K\' u=\'1f.9p\' t=\'k\' q=\'x.8C\' r=\'k\' /></h></g><g><e><G F=\'eq\' u=\'3M.ro.S\' t=\'P\' q=\'c\' r=\'O\' /></e><h><1s M=\'3K\' u=\'1f.9G\' t=\'k\' q=\'x.8x\' r=\'k\' /></h></g><g><e><G F=\'eq\' u=\'3M.r4.S\' t=\'P\' q=\'c\' r=\'O\' /></e><h><1s M=\'3K\' u=\'1f.9G\' t=\'k\' q=\'x.8s\' r=\'k\' /></h></g><g><e><G F=\'eq\' u=\'3M.r3.S\' t=\'P\' q=\'c\' r=\'O\' /></e><h><1s M=\'3K\' u=\'1f.9G\' t=\'k\' q=\'x.8t\' r=\'k\' /></h></g><g><e><G F=\'eq\' u=\'3M.r2.S\' t=\'P\' q=\'c\' r=\'O\' /></e><h><1s M=\'3K\' u=\'1f.9G\' t=\'k\' q=\'x.8y\' r=\'k\' /></h></g><g><e><G F=\'eq\' u=\'3M.r5.S\' t=\'P\' q=\'c\' r=\'O\' /></e><h><1s M=\'3K\' u=\'1f.9G\' t=\'k\' q=\'x.8C\' r=\'k\' /></h></g><g><e><G F=\'eq\' u=\'3M.r8.S\' t=\'P\' q=\'c\' r=\'O\' /></e><h><1s M=\'3K\' u=\'1f.9A\' t=\'k\' q=\'x.8x\' r=\'k\' /></h></g><g><e><G F=\'eq\' u=\'3M.r7.S\' t=\'P\' q=\'c\' r=\'O\' /></e><h><1s M=\'3K\' u=\'1f.9A\' t=\'k\' q=\'x.8s\' r=\'k\' /></h></g><g><e><G F=\'eq\' u=\'3M.qX.S\' t=\'P\' q=\'c\' r=\'O\' /></e><h><1s M=\'3K\' u=\'1f.9A\' t=\'k\' q=\'x.8t\' r=\'k\' /></h></g><g><e><G F=\'eq\' u=\'3M.qY.S\' t=\'P\' q=\'c\' r=\'O\' /></e><h><1s M=\'3K\' u=\'1f.9A\' t=\'k\' q=\'x.8y\' r=\'k\' /></h></g><g><e><G F=\'eq\' u=\'3M.r1.S\' t=\'P\' q=\'c\' r=\'O\' /></e><h><1s M=\'3K\' u=\'1f.9A\' t=\'k\' q=\'x.8C\' r=\'k\' /></h></g></o></2z><2y><1e id=\'r0\' 2j=\'0\' 2b=\'6I\'><1d><6q /></1d><o><5G /></o></1e></2y></2A></2C></B><B id=\'9C\' Y=\'3U\' Z=\'2n\' 1c=\'c\' 1k=\'b\' 1Z=\'c\' 2a=\'c\' 1o=\'nm\' 2c=\'5q\' 1K=\'3Q\' 2p=\'1r/K/9C.1C\' 2q=\'1a/K/9C.gz\' 2o=\'1a/K/9C.js\' 1Y=\'cB 3/4 of a2 in 2r 2L 7n be kW f5 5y 8i/cA.\' 2d=\'c\' 2e=\'c\' 1Q=\'4d\' 1X=\'4d\' 1S=\'\' 1l=\'b\' Q=\'R\' 1R=\'0\' 1V=\'1\' 1W=\'b\' 1T=\'b\' 1L=\'-1\' 1U=\'5x\'><2C><2A id=\'cf\' 1o=\'7t\' X=\'cB 3/4 of a2 in 2r 2L 7n be kW f5 5y 8i/cA.\' d=\'7m\' 4k=\'10\' 4l=\'b\' 4r=\'c\' 4b=\'b\' 4q=\'b\'><x><1t id=\'g9\' X=\'5F\' /><1t id=\'g7\' X=\'7p\' /></x><2z><o><g><e><G F=\'eq\' u=\'kZ.kY.S\' t=\'P\' q=\'c\' r=\'O\' /></e><h><1G M=\'cf\' D=\'x.g9\' d=\'k\' /></h></g><g><e><G F=\'eq\' u=\'kZ.la.S\' t=\'P\' q=\'c\' r=\'O\' /></e><h><1G M=\'cf\' D=\'x.g7\' d=\'k\' /></h></g></o></2z><2y><1e id=\'kY\' 2j=\'10\' 2b=\'4M\'><1d><2v 2f=\'x.g9\' 2x=\'b\' /></1d><o><g><e><G F=\'4L\' u=\'cf.2E\' t=\'1P\' q=\'1\' r=\'2D\' /></e><h><1q Q=\'R\' 1m=\'2F\' 1v=\'1\' 1w=\'\' 1u=\'b\' 2H=\'c\'><1p d=\'k\' D=\'qZ\' /></1q><2i id=\'lc\' /></h></g></o></1e><1e id=\'la\' 2j=\'0\' 2b=\'4e\'><1d><2v 2f=\'x.g7\' 2x=\'b\' /></1d><o><g><e><G F=\'4c\' u=\'cf.2E\' t=\'1P\' q=\'1\' r=\'2D\' /></e><h><1q Q=\'R\' 1m=\'2F\' 1v=\'1\' 1w=\'\' 1u=\'b\' 2H=\'c\'><1p d=\'k\' D=\'ri\' /></1q><2i id=\'lc\' /></h></g></o></1e></2y></2A></2C></B><B id=\'9F\' Y=\'3U\' Z=\'2n\' 1c=\'c\' 1k=\'b\' 1Z=\'c\' 2a=\'c\' 1o=\'n8\' 2c=\'5q\' 1K=\'3Q\' 2p=\'1r/K/9F.1C\' 2q=\'1a/K/9F.gz\' 2o=\'1a/K/9F.js\' 1Y=\'eJ es 7v 1O 2r 2b l7 8V go el em en.\' 2d=\'c\' 2e=\'c\' 1Q=\'4d\' 1X=\'4d\' 1S=\'\' 1l=\'b\' Q=\'R\' 1R=\'0\' 1V=\'1\' 1W=\'b\' 1T=\'b\' 1L=\'-1\' 1U=\'5x\'><2C><2A id=\'c2\' 1o=\'7t\' X=\'eJ es 7v 1O 2r 2b l7 8V go el em en.\' d=\'7m\' 4k=\'10\' 4l=\'b\' 4r=\'c\' 4b=\'b\' 4q=\'b\'><x><1t id=\'gI\' X=\'5F\' /><1t id=\'gy\' X=\'7p\' /></x><2z><o><g><e><G F=\'eq\' u=\'kV.kJ.S\' t=\'P\' q=\'c\' r=\'O\' /></e><h><1G M=\'c2\' D=\'x.gI\' d=\'k\' /></h></g><g><e><G F=\'eq\' u=\'kV.kL.S\' t=\'P\' q=\'c\' r=\'O\' /></e><h><1G M=\'c2\' D=\'x.gy\' d=\'k\' /></h></g></o></2z><2y><1e id=\'kJ\' 2j=\'10\' 2b=\'4M\'><1d><2v 2f=\'x.gI\' 2x=\'b\' /></1d><o><g><e><G F=\'4L\' u=\'c2.2E\' t=\'1P\' q=\'1\' r=\'2D\' /></e><h><1q Q=\'R\' 1m=\'2F\' 1v=\'1\' 1w=\'\' 1u=\'b\' 2H=\'c\'><1p d=\'k\' D=\'rl\' /></1q><2i id=\'kF\' /></h></g></o></1e><1e id=\'kL\' 2j=\'0\' 2b=\'4e\'><1d><2v 2f=\'x.gy\' 2x=\'b\' /></1d><o><g><e><G F=\'4c\' u=\'c2.2E\' t=\'1P\' q=\'1\' r=\'2D\' /></e><h><1q Q=\'R\' 1m=\'2F\' 1v=\'1\' 1w=\'\' 1u=\'b\' 2H=\'c\'><1p d=\'k\' D=\'rc\' /></1q><2i id=\'kF\' /></h></g></o></1e></2y></2A></2C></B><B id=\'9D\' Y=\'3U\' Z=\'2n\' 1c=\'c\' 1k=\'b\' 1Z=\'c\' 2a=\'c\' 1o=\'i4\' 2c=\'5q\' 1K=\'3Q\' 2p=\'1r/K/9D.1C\' 2q=\'1a/K/9D.gz\' 2o=\'1a/K/9D.js\' 1Y=\'ew 8k of et eO be an 2r 7X 5y 8J f2?\' 2d=\'c\' 2e=\'c\' 1Q=\'4d\' 1X=\'4d\' 1S=\'\' 1l=\'b\' Q=\'R\' 1R=\'0\' 1V=\'1\' 1W=\'b\' 1T=\'b\' 1L=\'-1\' 1U=\'5x\'><2C><2A id=\'6V\' 1o=\'nn\' X=\'ew 8k of et eO be an 2r 7X 5y 8J f2?\' d=\'dp\' 4k=\'10\' 4l=\'b\' 4r=\'c\' 4b=\'b\' 4q=\'b\'><x><1t id=\'gG\' X=\'A 80 4O 4P 6t 7C aC ni f5 3m nj 8h mY to mZ\' /><1t id=\'gR\' X=\'A 25 4O 4P 9g 3m eQ, 9E 2K nh\' /><1t id=\'gS\' X=\'A 40 4O 4P 6t 3m nk bG 7D\' /><1t id=\'gL\' X=\'A 53 4O 4P 6t 7C 3m n0, eQ 4D mX mU\' /><1t id=\'fh\' X=\'A 18 4O 4P 9g 7C 3m 8l, 7F 4D 7G\' /></x><2z><o><g><e><G F=\'eq\' u=\'bS.kE.S\' t=\'P\' q=\'c\' r=\'O\' /></e><h><1G M=\'6V\' D=\'x.gG\' d=\'k\' /></h></g><g><e><G F=\'eq\' u=\'bS.kG.S\' t=\'P\' q=\'c\' r=\'O\' /></e><h><1G M=\'6V\' D=\'x.gR\' d=\'k\' /></h></g><g><e><G F=\'eq\' u=\'bS.kM.S\' t=\'P\' q=\'c\' r=\'O\' /></e><h><1G M=\'6V\' D=\'x.gS\' d=\'k\' /></h></g><g><e><G F=\'eq\' u=\'bS.kR.S\' t=\'P\' q=\'c\' r=\'O\' /></e><h><1G M=\'6V\' D=\'x.gL\' d=\'k\' /></h></g><g><e><G F=\'eq\' u=\'bS.kT.S\' t=\'P\' q=\'c\' r=\'O\' /></e><h><1G M=\'6V\' D=\'x.fh\' d=\'k\' /></h></g></o></2z><2y><1e id=\'kE\' 2j=\'10\' 2b=\'4M\'><1d><2v 2f=\'x.gG\' 2x=\'b\' /></1d><o><g><e><G F=\'4L\' u=\'6V.2E\' t=\'1P\' q=\'1\' r=\'2D\' /></e><h><1q Q=\'R\' 1m=\'2F\' 1v=\'1\' 1w=\'\' 1u=\'b\' 2H=\'c\'><1p d=\'k\' D=\'rb\' /></1q><2i id=\'cm\' /></h></g></o></1e><1e id=\'kG\' 2j=\'0\' 2b=\'4e\'><1d><2v 2f=\'x.gR\' 2x=\'b\' /></1d><o><g><e><G F=\'4c\' u=\'6V.2E\' t=\'1P\' q=\'1\' r=\'2D\' /></e><h><1q Q=\'R\' 1m=\'2F\' 1v=\'1\' 1w=\'\' 1u=\'b\' 2H=\'c\'><1p d=\'k\' D=\'cC\' /></1q><2i id=\'cm\' /></h></g></o></1e><1e id=\'kM\' 2j=\'0\' 2b=\'4e\'><1d><2v 2f=\'x.gS\' 2x=\'b\' /></1d><o><g><e><G F=\'4c\' u=\'6V.2E\' t=\'1P\' q=\'1\' r=\'2D\' /></e><h><1q Q=\'R\' 1m=\'2F\' 1v=\'1\' 1w=\'\' 1u=\'b\' 2H=\'c\'><1p d=\'k\' D=\'cC\' /></1q><2i id=\'cm\' /></h></g></o></1e><1e id=\'kR\' 2j=\'0\' 2b=\'4e\'><1d><2v 2f=\'x.gL\' 2x=\'b\' /></1d><o><g><e><G F=\'4c\' u=\'6V.2E\' t=\'1P\' q=\'1\' r=\'2D\' /></e><h><1q Q=\'R\' 1m=\'2F\' 1v=\'1\' 1w=\'\' 1u=\'b\' 2H=\'c\'><1p d=\'k\' D=\'cC\' /></1q><2i id=\'cm\' /></h></g></o></1e><1e id=\'kT\' 2j=\'0\' 2b=\'4e\'><1d><2v 2f=\'x.fh\' 2x=\'b\' /></1d><o><g><e><G F=\'4c\' u=\'6V.2E\' t=\'1P\' q=\'1\' r=\'2D\' /></e><h><1q Q=\'R\' 1m=\'2F\' 1v=\'1\' 1w=\'\' 1u=\'b\' 2H=\'c\'><1p d=\'k\' D=\'cC\' /></1q><2i id=\'cm\' /></h></g></o></1e></2y></2A></2C></B><B id=\'8P\' Y=\'3U\' Z=\'2n\' 1c=\'c\' 1k=\'b\' 1Z=\'c\' 2a=\'c\' 1o=\'jj\' 2c=\'5q\' 1K=\'3Q\' 2p=\'1r/K/8P.1C\' 2q=\'1a/K/8P.gz\' 2o=\'1a/K/8P.js\' 1Y=\'5B 7w du to dv a 5o to 2r 2L 2K dz dD dE ec by e7 6J 7L. A 12 6J 7H 4P 2M e9 dW dT. dC of 8D dB 7h 7n 8Y to dF dP dO (eo er) or 8v eB. \' 2d=\'c\' 2e=\'c\' 1Q=\'4d\' 1X=\'4d\' 1S=\'\' 1l=\'b\' Q=\'R\' 1R=\'0\' 1V=\'1\' 1W=\'b\' 1T=\'b\' 1L=\'-1\' 1U=\'5x\'><2C><2A id=\'cb\' 1o=\'7t\' X=\'5B 7w du to dv a 5o to 2r 2L 2K dz dD dE ec by e7 6J 7L. A 12 6J 7H 4P 2M e9 dW dT. dC of 8D dB 7h 7n 8Y to dF dP dO (eo er) or 8v eB. \' d=\'7m\' 4k=\'10\' 4l=\'b\' 4r=\'c\' 4b=\'b\' 4q=\'b\'><x><1t id=\'fd\' X=\'5F\' /><1t id=\'fi\' X=\'7p\' /></x><2z><o><g><e><G F=\'eq\' u=\'kO.kN.S\' t=\'P\' q=\'c\' r=\'O\' /></e><h><1G M=\'cb\' D=\'x.fd\' d=\'k\' /></h></g><g><e><G F=\'eq\' u=\'kO.kP.S\' t=\'P\' q=\'c\' r=\'O\' /></e><h><1G M=\'cb\' D=\'x.fi\' d=\'k\' /></h></g></o></2z><2y><1e id=\'kN\' 2j=\'10\' 2b=\'4M\'><1d><2v 2f=\'x.fd\' 2x=\'b\' /></1d><o><g><e><G F=\'4L\' u=\'cb.2E\' t=\'1P\' q=\'1\' r=\'2D\' /></e><h><1q Q=\'R\' 1m=\'2F\' 1v=\'1\' 1w=\'\' 1u=\'b\' 2H=\'c\'><1p d=\'k\' D=\'rd\' /></1q><2i id=\'nV\' /></h></g></o></1e><1e id=\'kP\' 2j=\'0\' 2b=\'4e\'><1d><2v 2f=\'x.fi\' 2x=\'b\' /></1d><o><g><e><G F=\'4c\' u=\'cb.2E\' t=\'1P\' q=\'1\' r=\'2D\' /></e><h><1q Q=\'R\' 1m=\'2F\' 1v=\'1\' 1w=\'\' 1u=\'b\' 2H=\'c\'><1p d=\'k\' D=\'rg\' /></1q><2i id=\'nV\' /></h></g></o></1e></2y></2A></2C></B><B id=\'8O\' Y=\'3U\' Z=\'2n\' 1c=\'c\' 1k=\'b\' 1Z=\'c\' 2a=\'c\' 1o=\'io\' 2c=\'5q\' 1K=\'3Q\' 2p=\'1r/K/8O.1C\' 2q=\'1a/K/8O.gz\' 2o=\'1a/K/8O.js\' 1Y=\'5d 1O 5o (s) cM is/7w eR 2r 2L 7X (s).\' 2d=\'c\' 2e=\'c\' 1Q=\'4d\' 1X=\'4d\' 1S=\'\' 1l=\'b\' Q=\'R\' 1R=\'0\' 1V=\'1\' 1W=\'b\' 1T=\'b\' 1L=\'-1\' 1U=\'5x\'><2C><2A id=\'8R\' 1o=\'9o\' X=\'5d 1O 5o (s) cM is/7w eR 2r 2L 7X (s).\' d=\'9k\' 4k=\'10\' 4l=\'b\' 4r=\'c\' 4b=\'b\' 4q=\'b\'><x><1t id=\'fg\' X=\'A 20 4O 4P 6t 7C 3m 3 mm hT hR aC CT. A 9d 7H eN. i0 is hX gV 3m IV cw 4D dU is no h1 of gZ. \' /><1t id=\'nO\' X=\'A 45 4O 4P 6t 3m h6 h3 gX hl hn A 9d 7H eN 8h h8 hd eD hc. \' /><1t id=\'nQ\' X=\'A 18 4O 4P 9g hr 18 rf hm, 7C 3m 9a, gU 7D, 4D 9d cQ gY. jp 2 jA of IV jy, jo 9a 4D 9r je. \' /></x><2z><o><g><e><G F=\'eq\' u=\'fb.nP.S\' t=\'P\' q=\'c\' r=\'O\' /></e><h><1G M=\'8R\' D=\'x.fg\' d=\'k\' /></h></g><g><e><G F=\'eq\' u=\'fb.re.S\' t=\'P\' q=\'c\' r=\'O\' /></e><h><1G M=\'8R\' D=\'x.nO\' d=\'k\' /></h></g><g><e><G F=\'eq\' u=\'fb.sv.S\' t=\'P\' q=\'c\' r=\'O\' /></e><h><1G M=\'8R\' D=\'x.nQ\' d=\'k\' /></h></g></o></2z><2y><1e id=\'nP\' 2j=\'10\' 2b=\'4M\'><1d><2v 2f=\'x.fg\' 2x=\'b\' /></1d><o><g><e><G F=\'4L\' u=\'8R.2E\' t=\'1P\' q=\'1\' r=\'2D\' /></e><h><1q Q=\'R\' 1m=\'2F\' 1v=\'1\' 1w=\'\' 1u=\'b\' 2H=\'c\'><1p d=\'k\' D=\'st\' /></1q><2i id=\'nW\' /></h></g></o></1e><1e id=\'sw\' 2j=\'0\' 2b=\'4e\'><1d><6q /></1d><o><g><e><G F=\'4c\' u=\'8R.2E\' t=\'1P\' q=\'1\' r=\'2D\' /></e><h><1q Q=\'R\' 1m=\'2F\' 1v=\'1\' 1w=\'\' 1u=\'b\' 2H=\'c\'><1p d=\'k\' D=\'sz\' /></1q><2i id=\'nW\' /></h></g></o></1e></2y></2A></2C></B><B id=\'8U\' Y=\'3U\' Z=\'2n\' 1c=\'c\' 1k=\'b\' 1Z=\'c\' 2a=\'c\' 1o=\'iA\' 2c=\'5q\' 1K=\'3Q\' 2p=\'1r/K/8U.1C\' 2q=\'1a/K/8U.gz\' 2o=\'1a/K/8U.js\' 1Y=\'5d 1O 1g to dh 1O 2r 4H 2K d9 8F db (dl x). \' 2d=\'c\' 2e=\'c\' 1Q=\'4d\' 1X=\'4d\' 1S=\'\' 1l=\'b\' Q=\'R\' 1R=\'0\' 1V=\'1\' 1W=\'b\' 1T=\'b\' 1L=\'-1\' 1U=\'5x\'><2C><2A id=\'8p\' 1o=\'9o\' X=\'5d 1O 1g to dh 1O 2r 4H 2K d9 8F db (dl x). \' d=\'9k\' 4k=\'10\' 4l=\'b\' 4r=\'c\' 4b=\'b\' 4q=\'b\'><x><1t id=\'fK\' X=\'k1 eA k3 cQ ph 7.35, jQ 40 in 1O jG of eK 7r of 40. \' /><1t id=\'fJ\' X=\'jH 7r jI 40/fR\' /><1t id=\'fG\' X=\'jE 6J jJ 6q jN jO 9r\' /><1t id=\'nA\' X=\'8E to jK jL jM 8h fD in 1O iB ix 5y 8J 5w\' /><1t id=\'nr\' X=\'cv 9E 5y 3 iI of iJ 5w 3m il\' /></x><2z><o><g><e><G F=\'eq\' u=\'c5.np.S\' t=\'P\' q=\'c\' r=\'O\' /></e><h><1G M=\'8p\' D=\'x.fK\' d=\'k\' /></h></g><g><e><G F=\'eq\' u=\'c5.sy.S\' t=\'P\' q=\'c\' r=\'O\' /></e><h><1G M=\'8p\' D=\'x.fJ\' d=\'k\' /></h></g><g><e><G F=\'eq\' u=\'c5.sm.S\' t=\'P\' q=\'c\' r=\'O\' /></e><h><1G M=\'8p\' D=\'x.fG\' d=\'k\' /></h></g><g><e><G F=\'eq\' u=\'c5.sA.S\' t=\'P\' q=\'c\' r=\'O\' /></e><h><1G M=\'8p\' D=\'x.nA\' d=\'k\' /></h></g><g><e><G F=\'eq\' u=\'c5.sK.S\' t=\'P\' q=\'c\' r=\'O\' /></e><h><1G M=\'8p\' D=\'x.nr\' d=\'k\' /></h></g></o></2z><2y><1e id=\'np\' 2j=\'10\' 2b=\'4M\'><1d><2v 2f=\'x.fK\' 2x=\'b\' /><2v 2f=\'x.fJ\' 2x=\'b\' /><2v 2f=\'x.fG\' 2x=\'b\' /></1d><o><g><e><G F=\'4L\' u=\'8p.2E\' t=\'1P\' q=\'1\' r=\'2D\' /></e><h><1q Q=\'R\' 1m=\'2F\' 1v=\'1\' 1w=\'\' 1u=\'b\' 2H=\'c\'><1p d=\'k\' D=\'sJ\' /></1q><2i id=\'nY\' /></h></g></o></1e><1e id=\'sI\' 2j=\'0\' 2b=\'4e\'><1d><6q /></1d><o><g><e><G F=\'4c\' u=\'8p.2E\' t=\'1P\' q=\'1\' r=\'2D\' /></e><h><1q Q=\'R\' 1m=\'2F\' 1v=\'1\' 1w=\'\' 1u=\'b\' 2H=\'c\'><1p d=\'k\' D=\'sL\' /></1q><2i id=\'nY\' /></h></g></o></1e></2y></2A></2C></B><B id=\'8N\' Y=\'3U\' Z=\'2n\' 1c=\'c\' 1k=\'b\' 1Z=\'c\' 2a=\'c\' 1o=\'hS\' 2c=\'5q\' 1K=\'3Q\' 2p=\'1r/K/8N.1C\' 2q=\'1a/K/8N.gz\' 2o=\'1a/K/8N.js\' 1Y=\'5d 1O 5w 4D cF cG 2K 7s.\' 2d=\'c\' 2e=\'c\' 1Q=\'4d\' 1X=\'4d\' 1S=\'\' 1l=\'b\' Q=\'R\' 1R=\'0\' 1V=\'1\' 1W=\'b\' 1T=\'b\' 1L=\'-1\' 1U=\'5x\'><2C><2A id=\'8q\' 1o=\'iq\' X=\'5d 1O 5w 4D cF cG 2K 7s.\' d=\'iY\' 4k=\'10\' 4l=\'b\' 4r=\'c\' 4b=\'b\' 4q=\'b\'><x><1t id=\'mK\' X=\'iZ j4 cO\' /><1t id=\'mH\' X=\'j8\' /><1t id=\'mE\' X=\'sO\' /><1t id=\'mF\' X=\'j9 cO\' /><1t id=\'mG\' X=\'fa j5 j6 j7\' /></x><1f><3R id=\'fT\' X=\'iN of 5w to cu iO 3o iL to 7s\' /><3R id=\'fQ\' X=\'iQ 5w to cu 1O iV iS\' /><3R id=\'fO\' X=\'iT 5w 2K sN sM\' /><3R id=\'fp\' X=\'cv iU\' /><3R id=\'fo\' X=\'iK of iP 3m 9E gF j1 7s\' /></1f><2z><o><1s M=\'8q\' u=\'1f.fT\' t=\'k\' q=\'bs.sD.7y\' r=\'1P\' /><1s M=\'8q\' u=\'1f.fQ\' t=\'k\' q=\'bs.sC.7y\' r=\'1P\' /><1s M=\'8q\' u=\'1f.fO\' t=\'k\' q=\'bs.sB.7y\' r=\'1P\' /><1s M=\'8q\' u=\'1f.fp\' t=\'k\' q=\'bs.sE.7y\' r=\'1P\' /><1s M=\'8q\' u=\'1f.fo\' t=\'k\' q=\'bs.sH.7y\' r=\'1P\' /></o></2z><2y><1e id=\'sG\' 2j=\'10\' 2b=\'4M\'><1d><7u 2f=\'x.mK\' 7x=\'1f.fT\' /><7u 2f=\'x.mH\' 7x=\'1f.fQ\' /><7u 2f=\'x.mE\' 7x=\'1f.fO\' /><7u 2f=\'x.mF\' 7x=\'1f.fp\' /><7u 2f=\'x.mG\' 7x=\'1f.fo\' /></1d><o><g><e><G F=\'4L\' u=\'8q.2E\' t=\'1P\' q=\'1\' r=\'2D\' /></e><h><1q Q=\'R\' 1m=\'2F\' 1v=\'1\' 1w=\'\' 1u=\'b\' 2H=\'c\'><1p d=\'k\' D=\'sF\' /></1q><2i id=\'mL\' /></h></g></o></1e><1e id=\'sl\' 2j=\'0\' 2b=\'4e\'><1d><6q /></1d><o><g><e><G F=\'4c\' u=\'8q.2E\' t=\'1P\' q=\'1\' r=\'2D\' /></e><h><1q Q=\'R\' 1m=\'2F\' 1v=\'1\' 1w=\'\' 1u=\'b\' 2H=\'c\'><1p d=\'k\' D=\'s1\' /></1q><2i id=\'mL\' /></h></g></o></1e></2y></2A></2C></B><B id=\'8M\' Y=\'3U\' Z=\'2n\' 1c=\'c\' 1k=\'b\' 1Z=\'c\' 2a=\'c\' 1o=\'ie\' 2c=\'5q\' 1K=\'3Q\' 2p=\'1r/K/8M.1C\' 2q=\'1a/K/8M.gz\' 2o=\'1a/K/8M.js\' 1Y=\'5B 7w cS a 5o (s) 3m cR cP 7B to 8n 2L. 5d 1O 8k (s) 7v DO cW 7N 2K 2r.  \' 2d=\'c\' 2e=\'c\' 1Q=\'4d\' 1X=\'4d\' 1S=\'\' 1l=\'b\' Q=\'R\' 1R=\'0\' 1V=\'1\' 1W=\'b\' 1T=\'b\' 1L=\'-1\' 1U=\'5x\'><2C><2A id=\'8m\' 1o=\'9o\' X=\'5B 7w cS a 5o (s) 3m cR cP 7B to 8n 2L. 5d 1O 8k (s) 7v DO cW 7N 2K 2r.  \' d=\'9k\' 4k=\'10\' 4l=\'b\' 4r=\'c\' 4b=\'b\' 4q=\'b\'><x><1t id=\'fz\' X=\'jX 6t 3m 2M jT 7B, dw cJ cN\' /><1t id=\'mQ\' X=\'9x 3m cJ cN gN 7h cK jc 1O jz\' /><1t id=\'mS\' X=\'jB 7B 2K jr 5o ju jt dG of IV cw\' /><1t id=\'mM\' X=\'9x 3m h4 gW in hi\' /><1t id=\'mO\' X=\'gA hp hg 3m 9a, 9r, he eA hf 8h h7 eK 7r\' /></x><2z><o><g><e><G F=\'eq\' u=\'bF.mt.S\' t=\'P\' q=\'c\' r=\'O\' /></e><h><1G M=\'8m\' D=\'x.fz\' d=\'k\' /></h></g><g><e><G F=\'eq\' u=\'bF.s0.S\' t=\'P\' q=\'c\' r=\'O\' /></e><h><1G M=\'8m\' D=\'x.mQ\' d=\'k\' /></h></g><g><e><G F=\'eq\' u=\'bF.rZ.S\' t=\'P\' q=\'c\' r=\'O\' /></e><h><1G M=\'8m\' D=\'x.mS\' d=\'k\' /></h></g><g><e><G F=\'eq\' u=\'bF.s5.S\' t=\'P\' q=\'c\' r=\'O\' /></e><h><1G M=\'8m\' D=\'x.mM\' d=\'k\' /></h></g><g><e><G F=\'eq\' u=\'bF.rU.S\' t=\'P\' q=\'c\' r=\'O\' /></e><h><1G M=\'8m\' D=\'x.mO\' d=\'k\' /></h></g></o></2z><2y><1e id=\'mt\' 2j=\'10\' 2b=\'4M\'><1d><2v 2f=\'x.fz\' 2x=\'b\' /></1d><o><g><e><G F=\'4L\' u=\'8m.2E\' t=\'1P\' q=\'1\' r=\'2D\' /></e><h><1q Q=\'R\' 1m=\'2F\' 1v=\'1\' 1w=\'\' 1u=\'b\' 2H=\'c\'><1p d=\'k\' D=\'rS\' /></1q><2i id=\'ms\' /></h></g></o></1e><1e id=\'rV\' 2j=\'0\' 2b=\'4e\'><1d><6q /></1d><o><g><e><G F=\'4c\' u=\'8m.2E\' t=\'1P\' q=\'1\' r=\'2D\' /></e><h><1q Q=\'R\' 1m=\'2F\' 1v=\'1\' 1w=\'\' 1u=\'b\' 2H=\'c\'><1p d=\'k\' D=\'rX\' /></1q><2i id=\'ms\' /></h></g></o></1e></2y></2A></2C></B><B id=\'9f\' Y=\'3U\' Z=\'2n\' 1c=\'c\' 1k=\'b\' 1Z=\'c\' 2a=\'c\' 1o=\'hL\' 2c=\'5q\' 1K=\'3Q\' 2p=\'1r/K/9f.1C\' 2q=\'1a/K/9f.gz\' 2o=\'1a/K/9f.js\' 1Y=\'f7 is 1O f3 7N 2K 2r 2L 4H to f1 2K 8l/7F/7G\' 2d=\'c\' 2e=\'c\' 1Q=\'4d\' 1X=\'4d\' 1S=\'\' 1l=\'b\' Q=\'R\' 1R=\'0\' 1V=\'1\' 1W=\'b\' 1T=\'b\' 1L=\'-1\' 1U=\'5x\'><2C><2A id=\'bj\' 1o=\'7t\' X=\'f7 is 1O f3 7N 2K 2r 2L 4H to f1 2K 8l/7F/7G\' d=\'7m\' 4k=\'10\' 4l=\'b\' 4r=\'c\' 4b=\'b\' 4q=\'b\'><x><1t id=\'fB\' X=\'5F\' /><1t id=\'fA\' X=\'7p\' /></x><2z><o><g><e><G F=\'eq\' u=\'mp.mq.S\' t=\'P\' q=\'c\' r=\'O\' /></e><h><1G M=\'bj\' D=\'x.fB\' d=\'k\' /></h></g><g><e><G F=\'eq\' u=\'mp.mr.S\' t=\'P\' q=\'c\' r=\'O\' /></e><h><1G M=\'bj\' D=\'x.fA\' d=\'k\' /></h></g></o></2z><2y><1e id=\'mq\' 2j=\'0\' 2b=\'4e\'><1d><2v 2f=\'x.fB\' 2x=\'b\' /></1d><o><g><e><G F=\'4c\' u=\'bj.2E\' t=\'1P\' q=\'1\' r=\'2D\' /></e><h><1q Q=\'R\' 1m=\'2F\' 1v=\'1\' 1w=\'\' 1u=\'b\' 2H=\'c\'><1p d=\'k\' D=\'rW\' /></1q><2i id=\'mw\' /></h></g></o></1e><1e id=\'mr\' 2j=\'10\' 2b=\'4M\'><1d><2v 2f=\'x.fA\' 2x=\'b\' /></1d><o><g><e><G F=\'4L\' u=\'bj.2E\' t=\'1P\' q=\'1\' r=\'2D\' /></e><h><1q Q=\'R\' 1m=\'2F\' 1v=\'1\' 1w=\'\' 1u=\'b\' 2H=\'c\'><1p d=\'k\' D=\'s6\' /></1q><2i id=\'mw\' /></h></g></o></1e></2y></2A></2C></B><B id=\'9e\' Y=\'3U\' Z=\'2n\' 1c=\'c\' 1k=\'b\' 1Z=\'c\' 2a=\'c\' 1o=\'iW\' 2c=\'5q\' 1K=\'3Q\' 2p=\'1r/K/9e.1C\' 2q=\'1a/K/9e.gz\' 2o=\'1a/K/9e.js\' 1Y=\'dJ 2r 2L 4H 7R mB to be ea 5y 9y ck 8i 7R\' 2d=\'c\' 2e=\'c\' 1Q=\'4d\' 1X=\'4d\' 1S=\'\' 1l=\'b\' Q=\'R\' 1R=\'0\' 1V=\'1\' 1W=\'b\' 1T=\'b\' 1L=\'-1\' 1U=\'5x\'><2C><2A id=\'bo\' 1o=\'7t\' X=\'dJ 2r 2L 4H 7R mB to be ea 5y 9y ck 8i 7R\' d=\'7m\' 4k=\'10\' 4l=\'b\' 4r=\'c\' 4b=\'b\' 4q=\'b\'><x><1t id=\'ft\' X=\'5F\' /><1t id=\'fw\' X=\'7p\' /></x><2z><o><g><e><G F=\'eq\' u=\'mC.mD.S\' t=\'P\' q=\'c\' r=\'O\' /></e><h><1G M=\'bo\' D=\'x.ft\' d=\'k\' /></h></g><g><e><G F=\'eq\' u=\'mC.mA.S\' t=\'P\' q=\'c\' r=\'O\' /></e><h><1G M=\'bo\' D=\'x.fw\' d=\'k\' /></h></g></o></2z><2y><1e id=\'mD\' 2j=\'0\' 2b=\'4e\'><1d><2v 2f=\'x.ft\' 2x=\'b\' /></1d><o><g><e><G F=\'4c\' u=\'bo.2E\' t=\'1P\' q=\'1\' r=\'2D\' /></e><h><1q Q=\'R\' 1m=\'2F\' 1v=\'1\' 1w=\'\' 1u=\'b\' 2H=\'c\'><1p d=\'k\' D=\'sg\' /></1q><2i id=\'mx\' /></h></g></o></1e><1e id=\'mA\' 2j=\'10\' 2b=\'4M\'><1d><2v 2f=\'x.fw\' 2x=\'b\' /></1d><o><g><e><G F=\'4L\' u=\'bo.2E\' t=\'1P\' q=\'1\' r=\'2D\' /></e><h><1q Q=\'R\' 1m=\'2F\' 1v=\'1\' 1w=\'\' 1u=\'b\' 2H=\'c\'><1p d=\'k\' D=\'se\' /></1q><2i id=\'mx\' /></h></g></o></1e></2y></2A></2C></B><B id=\'9j\' Y=\'3U\' Z=\'2n\' 1c=\'c\' 1k=\'b\' 1Z=\'c\' 2a=\'c\' 1o=\'cD\' 2c=\'5v\' 1K=\'3Q\' 2p=\'1r/K/9j.1C\' 2q=\'1a/K/9j.gz\' 2o=\'1a/K/9j.js\' 1Y=\'cB 20-25% of a2 in 2r 2L 7n my 4H 5y 8i/cA. \' 2d=\'c\' 2e=\'c\' 1Q=\'4a\' 1X=\'4a\' 1S=\'\' 1l=\'b\' Q=\'R\' 1R=\'0\' 1V=\'1\' 1W=\'b\' 1T=\'b\' 1L=\'-1\' 1U=\'5s\'><2C><2A id=\'bm\' 1o=\'7t\' X=\'cB 20-25% of a2 in 2r 2L 7n my 4H 5y 8i/cA. \' d=\'7m\' 4k=\'10\' 4l=\'b\' 4r=\'c\' 4b=\'b\' 4q=\'b\'><x><1t id=\'fF\' X=\'5F\' /><1t id=\'fv\' X=\'7p\' /></x><2z><o><g><e><G F=\'eq\' u=\'mz.mT.S\' t=\'P\' q=\'c\' r=\'O\' /></e><h><1G M=\'bm\' D=\'x.fF\' d=\'k\' /></h></g><g><e><G F=\'eq\' u=\'mz.nd.S\' t=\'P\' q=\'c\' r=\'O\' /></e><h><1G M=\'bm\' D=\'x.fv\' d=\'k\' /></h></g></o></2z><2y><1e id=\'mT\' 2j=\'10\' 2b=\'4M\'><1d><2v 2f=\'x.fF\' 2x=\'b\' /></1d><o><g><e><G F=\'4L\' u=\'bm.2E\' t=\'1P\' q=\'1\' r=\'2D\' /></e><h><1q Q=\'R\' 1m=\'2F\' 1v=\'1\' 1w=\'\' 1u=\'b\' 2H=\'c\'><1p d=\'k\' D=\'sh\' /></1q><2i id=\'nf\' /></h></g></o></1e><1e id=\'nd\' 2j=\'0\' 2b=\'4e\'><1d><2v 2f=\'x.fv\' 2x=\'b\' /></1d><o><g><e><G F=\'4c\' u=\'bm.2E\' t=\'1P\' q=\'1\' r=\'2D\' /></e><h><1q Q=\'R\' 1m=\'2F\' 1v=\'1\' 1w=\'\' 1u=\'b\' 2H=\'c\'><1p d=\'k\' D=\'sk\' /></1q><2i id=\'nf\' /></h></g></o></1e></2y></2A></2C></B><B id=\'9i\' Y=\'3U\' Z=\'2n\' 1c=\'c\' 1k=\'b\' 1Z=\'c\' 2a=\'c\' 1o=\'nc\' 2c=\'5v\' 1K=\'3Q\' 2p=\'1r/K/9i.1C\' 2q=\'1a/K/9i.gz\' 2o=\'1a/K/9i.js\' 1Y=\'eJ es 7v 1O 2r 2b n9 go el em en. \' 2d=\'c\' 2e=\'c\' 1Q=\'4a\' 1X=\'4a\' 1S=\'\' 1l=\'b\' Q=\'R\' 1R=\'0\' 1V=\'1\' 1W=\'b\' 1T=\'b\' 1L=\'-1\' 1U=\'5s\'><2C><2A id=\'bv\' 1o=\'7t\' X=\'eJ es 7v 1O 2r 2b n9 go el em en. \' d=\'7m\' 4k=\'10\' 4l=\'b\' 4r=\'c\' 4b=\'b\' 4q=\'b\'><x><1t id=\'fl\' X=\'5F\' /><1t id=\'fm\' X=\'7p\' /></x><2z><o><g><e><G F=\'eq\' u=\'na.nb.S\' t=\'P\' q=\'c\' r=\'O\' /></e><h><1G M=\'bv\' D=\'x.fl\' d=\'k\' /></h></g><g><e><G F=\'eq\' u=\'na.ng.S\' t=\'P\' q=\'c\' r=\'O\' /></e><h><1G M=\'bv\' D=\'x.fm\' d=\'k\' /></h></g></o></2z><2y><1e id=\'nb\' 2j=\'0\' 2b=\'4e\'><1d><2v 2f=\'x.fl\' 2x=\'b\' /></1d><o><g><e><G F=\'4c\' u=\'bv.2E\' t=\'1P\' q=\'1\' r=\'2D\' /></e><h><1q Q=\'R\' 1m=\'2F\' 1v=\'1\' 1w=\'\' 1u=\'b\' 2H=\'c\'><1p d=\'k\' D=\'sj\' /></1q><2i id=\'nl\' /></h></g></o></1e><1e id=\'ng\' 2j=\'10\' 2b=\'4M\'><1d><2v 2f=\'x.fm\' 2x=\'b\' /></1d><o><g><e><G F=\'4L\' u=\'bv.2E\' t=\'1P\' q=\'1\' r=\'2D\' /></e><h><1q Q=\'R\' 1m=\'2F\' 1v=\'1\' 1w=\'\' 1u=\'b\' 2H=\'c\'><1p d=\'k\' D=\'si\' /></1q><2i id=\'nl\' /></h></g></o></1e></2y></2A></2C></B><B id=\'9h\' Y=\'3U\' Z=\'2n\' 1c=\'c\' 1k=\'b\' 1Z=\'c\' 2a=\'c\' 1o=\'nm\' 2c=\'5v\' 1K=\'3Q\' 2p=\'1r/K/9h.1C\' 2q=\'1a/K/9h.gz\' 2o=\'1a/K/9h.js\' 1Y=\'ew 8k of et eO be an 2r 7X 5y 8J f2?\' 2d=\'c\' 2e=\'c\' 1Q=\'4a\' 1X=\'4a\' 1S=\'\' 1l=\'b\' Q=\'R\' 1R=\'0\' 1V=\'1\' 1W=\'b\' 1T=\'b\' 1L=\'-1\' 1U=\'5s\'><2C><2A id=\'6O\' 1o=\'nn\' X=\'ew 8k of et eO be an 2r 7X 5y 8J f2?\' d=\'dp\' 4k=\'10\' 4l=\'b\' 4r=\'c\' 4b=\'b\' 4q=\'b\'><x><1t id=\'fP\' X=\'A 40 4O 4P 6t 3m nk bG 7D\' /><1t id=\'fM\' X=\'A 25 4O 4P 9g 3m eQ, 9E 2K nh\' /><1t id=\'fN\' X=\'A 80 4O 4P 6t 7C aC ni f5 3m nj 8h mY to mZ\' /><1t id=\'fU\' X=\'A 53 4O 4P 6t 7C 3m n0, eQ, 4D mX mU\' /><1t id=\'fE\' X=\'A 18 4O 4P 9g 7C 3m 8l, 7F 4D 7G. \' /></x><2z><o><g><e><G F=\'eq\' u=\'bk.mV.S\' t=\'P\' q=\'c\' r=\'O\' /></e><h><1G M=\'6O\' D=\'x.fP\' d=\'k\' /></h></g><g><e><G F=\'eq\' u=\'bk.mW.S\' t=\'P\' q=\'c\' r=\'O\' /></e><h><1G M=\'6O\' D=\'x.fM\' d=\'k\' /></h></g><g><e><G F=\'eq\' u=\'bk.n1.S\' t=\'P\' q=\'c\' r=\'O\' /></e><h><1G M=\'6O\' D=\'x.fN\' d=\'k\' /></h></g><g><e><G F=\'eq\' u=\'bk.n6.S\' t=\'P\' q=\'c\' r=\'O\' /></e><h><1G M=\'6O\' D=\'x.fU\' d=\'k\' /></h></g><g><e><G F=\'eq\' u=\'bk.n7.S\' t=\'P\' q=\'c\' r=\'O\' /></e><h><1G M=\'6O\' D=\'x.fE\' d=\'k\' /></h></g></o></2z><2y><1e id=\'mV\' 2j=\'0\' 2b=\'4e\'><1d><2v 2f=\'x.fP\' 2x=\'b\' /></1d><o><g><e><G F=\'4c\' u=\'6O.2E\' t=\'1P\' q=\'1\' r=\'2D\' /></e><h><1q Q=\'R\' 1m=\'2F\' 1v=\'1\' 1w=\'\' 1u=\'b\' 2H=\'c\'><1p d=\'k\' D=\'dx\' /></1q><2i id=\'ce\' /></h></g></o></1e><1e id=\'mW\' 2j=\'0\' 2b=\'4e\'><1d><2v 2f=\'x.fM\' 2x=\'b\' /></1d><o><g><e><G F=\'4c\' u=\'6O.2E\' t=\'1P\' q=\'1\' r=\'2D\' /></e><h><1q Q=\'R\' 1m=\'2F\' 1v=\'1\' 1w=\'\' 1u=\'b\' 2H=\'c\'><1p d=\'k\' D=\'dx\' /></1q><2i id=\'ce\' /></h></g></o></1e><1e id=\'n1\' 2j=\'10\' 2b=\'4M\'><1d><2v 2f=\'x.fN\' 2x=\'b\' /></1d><o><g><e><G F=\'4L\' u=\'6O.2E\' t=\'1P\' q=\'1\' r=\'2D\' /></e><h><1q Q=\'R\' 1m=\'2F\' 1v=\'1\' 1w=\'\' 1u=\'b\' 2H=\'c\'><1p d=\'k\' D=\'s8\' /></1q><2i id=\'ce\' /></h></g></o></1e><1e id=\'n6\' 2j=\'0\' 2b=\'4e\'><1d><2v 2f=\'x.fU\' 2x=\'b\' /></1d><o><g><e><G F=\'4c\' u=\'6O.2E\' t=\'1P\' q=\'1\' r=\'2D\' /></e><h><1q Q=\'R\' 1m=\'2F\' 1v=\'1\' 1w=\'\' 1u=\'b\' 2H=\'c\'><1p d=\'k\' D=\'dx\' /></1q><2i id=\'ce\' /></h></g></o></1e><1e id=\'n7\' 2j=\'0\' 2b=\'4e\'><1d><2v 2f=\'x.fE\' 2x=\'b\' /></1d><o><g><e><G F=\'4c\' u=\'6O.2E\' t=\'1P\' q=\'1\' r=\'2D\' /></e><h><1q Q=\'R\' 1m=\'2F\' 1v=\'1\' 1w=\'\' 1u=\'b\' 2H=\'c\'><1p d=\'k\' D=\'dx\' /></1q><2i id=\'ce\' /></h></g></o></1e></2y></2A></2C></B><B id=\'9b\' Y=\'3U\' Z=\'2n\' 1c=\'c\' 1k=\'b\' 1Z=\'c\' 2a=\'c\' 1o=\'n8\' 2c=\'5v\' 1K=\'3Q\' 2p=\'1r/K/9b.1C\' 2q=\'1a/K/9b.gz\' 2o=\'1a/K/9b.js\' 1Y=\'5B 7w du to dv a 5o to 2r 2L 2K dz n5 4D dD dE, ec by e7 6J 7L. A 12 n3 6J 7H 4P 2M e9 dW dT. dC of n4 dB 7h 7n 8Y to dF dP dO (eo er) or 8v eB. \' 2d=\'c\' 2e=\'c\' 1Q=\'4a\' 1X=\'4a\' 1S=\'\' 1l=\'b\' Q=\'R\' 1R=\'0\' 1V=\'1\' 1W=\'b\' 1T=\'b\' 1L=\'-1\' 1U=\'5s\'><2C><2A id=\'bE\' 1o=\'7t\' X=\'5B 7w du to dv a 5o to 2r 2L 2K dz n5 4D dD dE, ec by e7 6J 7L. A 12 n3 6J 7H 4P 2M e9 dW dT. dC of n4 dB 7h 7n 8Y to dF dP dO (eo er) or 8v eB. \' d=\'7m\' 4k=\'10\' 4l=\'b\' 4r=\'c\' 4b=\'b\' 4q=\'b\'><x><1t id=\'fI\' X=\'gA, 8v 6J 7n 8V be sb.\' /><1t id=\'fS\' X=\'7p, 8v 6J 7n fD be an sc sd. \' /></x><2z><o><g><e><G F=\'eq\' u=\'hK.hO.S\' t=\'P\' q=\'c\' r=\'O\' /></e><h><1G M=\'bE\' D=\'x.fI\' d=\'k\' /></h></g><g><e><G F=\'eq\' u=\'hK.hD.S\' t=\'P\' q=\'c\' r=\'O\' /></e><h><1G M=\'bE\' D=\'x.fS\' d=\'k\' /></h></g></o></2z><2y><1e id=\'hO\' 2j=\'0\' 2b=\'4e\'><1d><2v 2f=\'x.fI\' 2x=\'b\' /></1d><o><g><e><G F=\'4c\' u=\'bE.2E\' t=\'1P\' q=\'1\' r=\'2D\' /></e><h><1q Q=\'R\' 1m=\'2F\' 1v=\'1\' 1w=\'\' 1u=\'b\' 2H=\'c\'><1p d=\'k\' D=\'sa\' /></1q><2i id=\'i5\' /></h></g></o></1e><1e id=\'hD\' 2j=\'10\' 2b=\'4M\'><1d><2v 2f=\'x.fS\' 2x=\'b\' /></1d><o><g><e><G F=\'4L\' u=\'bE.2E\' t=\'1P\' q=\'1\' r=\'2D\' /></e><h><1q Q=\'R\' 1m=\'2F\' 1v=\'1\' 1w=\'\' 1u=\'b\' 2H=\'c\'><1p d=\'k\' D=\'s7\' /></1q><2i id=\'i5\' /></h></g></o></1e></2y></2A></2C></B><B id=\'8Z\' Y=\'3U\' Z=\'2n\' 1c=\'c\' 1k=\'b\' 1Z=\'c\' 2a=\'c\' 1o=\'i4\' 2c=\'5v\' 1K=\'3Q\' 2p=\'1r/K/8Z.1C\' 2q=\'1a/K/8Z.gz\' 2o=\'1a/K/8Z.js\' 1Y=\'5d 1O 5o (s) 7v is a eR 2r 2L 7X (s). \' 2d=\'c\' 2e=\'c\' 1Q=\'4a\' 1X=\'4a\' 1S=\'\' 1l=\'b\' Q=\'R\' 1R=\'0\' 1V=\'1\' 1W=\'b\' 1T=\'b\' 1L=\'-1\' 1U=\'5s\'><2C><2A id=\'8I\' 1o=\'9o\' X=\'5d 1O 5o (s) 7v is a eR 2r 2L 7X (s). \' d=\'9k\' 4k=\'10\' 4l=\'b\' 4r=\'c\' 4b=\'b\' 4q=\'b\'><x><1t id=\'fj\' X=\'A 20 4O 4P 6t 7C 3m s9 hT hR aC CT. A 9d 7H eN. i0 eD hX gV 3m IV cw 4D dU eD no h1 of gZ. \' /><1t id=\'jg\' X=\'A 45 4O 4P 6t 3m h6 h3 gX hl hn. A 9d 7H eN 8h h8 hd eD hc. \' /><1t id=\'jd\' X=\'A 18 4O 4P 9g hr 18 wk hm sf 3m 9a, gU 7D, 4D 9d cQ gY. jp 2 jA of IV jy jo 9a 4D 9r je. \' /></x><2z><o><g><e><G F=\'eq\' u=\'fs.jh.S\' t=\'P\' q=\'c\' r=\'O\' /></e><h><1G M=\'8I\' D=\'x.fj\' d=\'k\' /></h></g><g><e><G F=\'eq\' u=\'fs.rY.S\' t=\'P\' q=\'c\' r=\'O\' /></e><h><1G M=\'8I\' D=\'x.jg\' d=\'k\' /></h></g><g><e><G F=\'eq\' u=\'fs.rT.S\' t=\'P\' q=\'c\' r=\'O\' /></e><h><1G M=\'8I\' D=\'x.jd\' d=\'k\' /></h></g></o></2z><2y><1e id=\'jh\' 2j=\'10\' 2b=\'4M\'><1d><2v 2f=\'x.fj\' 2x=\'b\' /></1d><o><g><e><G F=\'4L\' u=\'8I.2E\' t=\'1P\' q=\'1\' r=\'2D\' /></e><h><1q Q=\'R\' 1m=\'2F\' 1v=\'1\' 1w=\'\' 1u=\'b\' 2H=\'c\'><1p d=\'k\' D=\'s3\' /></1q><2i id=\'ji\' /></h></g></o></1e><1e id=\'s4\' 2j=\'0\' 2b=\'4e\'><1d><6q /></1d><o><g><e><G F=\'4c\' u=\'8I.2E\' t=\'1P\' q=\'1\' r=\'2D\' /></e><h><1q Q=\'R\' 1m=\'2F\' 1v=\'1\' 1w=\'\' 1u=\'b\' 2H=\'c\'><1p d=\'k\' D=\'s2\' /></1q><2i id=\'ji\' /></h></g></o></1e></2y></2A></2C></B><B id=\'8L\' Y=\'3U\' Z=\'2n\' 1c=\'c\' 1k=\'b\' 1Z=\'c\' 2a=\'c\' 1o=\'jj\' 2c=\'5v\' 1K=\'3Q\' 2p=\'1r/K/8L.1C\' 2q=\'1a/K/8L.gz\' 2o=\'1a/K/8L.js\' 1Y=\'5d 1O 1g to dh 1O 2r 4H 2K d9 8F db (dl x)\' 2d=\'c\' 2e=\'c\' 1Q=\'4a\' 1X=\'4a\' 1S=\'\' 1l=\'b\' Q=\'R\' 1R=\'0\' 1V=\'1\' 1W=\'b\' 1T=\'b\' 1L=\'-1\' 1U=\'5s\'><2C><2A id=\'8a\' 1o=\'9o\' X=\'5d 1O 1g to dh 1O 2r 4H 2K d9 8F db (dl x)\' d=\'9k\' 4k=\'10\' 4l=\'b\' 4r=\'c\' 4b=\'b\' 4q=\'b\'><x><1t id=\'fc\' X=\'k1 eA k3 cQ ph 7.35, jQ 40 in 1O jG of eK 7r of 40/fR\' /><1t id=\'fe\' X=\'jH 7r jI 40/fR\' /><1t id=\'ff\' X=\'jE 6J jJ 6q jN jO 9r\' /><1t id=\'ig\' X=\'8E to jK jL jM 8h fD in 1O iB ix 5y 8J 5w\' /><1t id=\'im\' X=\'cv 9E 5y 3 iI of iJ 5w 3m il\' /></x><2z><o><g><e><G F=\'eq\' u=\'c6.ir.S\' t=\'P\' q=\'c\' r=\'O\' /></e><h><1G M=\'8a\' D=\'x.fc\' d=\'k\' /></h></g><g><e><G F=\'eq\' u=\'c6.sq.S\' t=\'P\' q=\'c\' r=\'O\' /></e><h><1G M=\'8a\' D=\'x.fe\' d=\'k\' /></h></g><g><e><G F=\'eq\' u=\'c6.sr.S\' t=\'P\' q=\'c\' r=\'O\' /></e><h><1G M=\'8a\' D=\'x.ff\' d=\'k\' /></h></g><g><e><G F=\'eq\' u=\'c6.ss.S\' t=\'P\' q=\'c\' r=\'O\' /></e><h><1G M=\'8a\' D=\'x.ig\' d=\'k\' /></h></g><g><e><G F=\'eq\' u=\'c6.sp.S\' t=\'P\' q=\'c\' r=\'O\' /></e><h><1G M=\'8a\' D=\'x.im\' d=\'k\' /></h></g></o></2z><2y><1e id=\'ir\' 2j=\'10\' 2b=\'4M\'><1d><2v 2f=\'x.fc\' 2x=\'b\' /><2v 2f=\'x.fe\' 2x=\'b\' /><2v 2f=\'x.ff\' 2x=\'b\' /></1d><o><g><e><G F=\'4L\' u=\'8a.2E\' t=\'1P\' q=\'1\' r=\'2D\' /></e><h><1q Q=\'R\' 1m=\'2F\' 1v=\'1\' 1w=\'\' 1u=\'b\' 2H=\'c\'><1p d=\'k\' D=\'sn\' /></1q><2i id=\'iv\' /></h></g></o></1e><1e id=\'so\' 2j=\'0\' 2b=\'4e\'><1d><6q /></1d><o><g><e><G F=\'4c\' u=\'8a.2E\' t=\'1P\' q=\'1\' r=\'2D\' /></e><h><1q Q=\'R\' 1m=\'2F\' 1v=\'1\' 1w=\'\' 1u=\'b\' 2H=\'c\'><1p d=\'k\' D=\'sx\' /></1q><2i id=\'iv\' /></h></g></o></1e></2y></2A></2C></B><B id=\'8S\' Y=\'3U\' Z=\'2n\' 1c=\'c\' 1k=\'b\' 1Z=\'c\' 2a=\'c\' 1o=\'io\' 2c=\'5v\' 1K=\'3Q\' 2p=\'1r/K/8S.1C\' 2q=\'1a/K/8S.gz\' 2o=\'1a/K/8S.js\' 1Y=\'5d 1O 5w 4D cF cG 2K 7s.\' 2d=\'c\' 2e=\'c\' 1Q=\'4a\' 1X=\'4a\' 1S=\'\' 1l=\'b\' Q=\'R\' 1R=\'0\' 1V=\'1\' 1W=\'b\' 1T=\'b\' 1L=\'-1\' 1U=\'5s\'><2C><2A id=\'8o\' 1o=\'iq\' X=\'5d 1O 5w 4D cF cG 2K 7s.\' d=\'iY\' 4k=\'10\' 4l=\'b\' 4r=\'c\' 4b=\'b\' 4q=\'b\'><x><1t id=\'ih\' X=\'iZ j4 cO\' /><1t id=\'ij\' X=\'j8\' /><1t id=\'iw\' X=\'su\' /><1t id=\'iF\' X=\'j9 cO\' /><1t id=\'iD\' X=\'fa j5 j6 j7\' /></x><1f><3R id=\'gc\' X=\'iN of 5w to cu iO 3o iL to 7s\' /><3R id=\'ga\' X=\'iQ 5w to cu 1O iV iS\' /><3R id=\'fV\' X=\'iT 5w 2K ra\' /><3R id=\'fZ\' X=\'cv iU\' /><3R id=\'gr\' X=\'iK of iP 3m 9E gF j1 7s\' /></1f><2z><o><1s M=\'8o\' u=\'1f.gc\' t=\'k\' q=\'ch.rm.7y\' r=\'1P\' /><1s M=\'8o\' u=\'1f.ga\' t=\'k\' q=\'ch.rn.7y\' r=\'1P\' /><1s M=\'8o\' u=\'1f.fV\' t=\'k\' q=\'ch.rk.7y\' r=\'1P\' /><1s M=\'8o\' u=\'1f.fZ\' t=\'k\' q=\'ch.rh.7y\' r=\'1P\' /><1s M=\'8o\' u=\'1f.gr\' t=\'k\' q=\'ch.rj.7y\' r=\'1P\' /></o></2z><2y><1e id=\'r9\' 2j=\'10\' 2b=\'4M\'><1d><7u 2f=\'x.ih\' 7x=\'1f.gc\' /><7u 2f=\'x.ij\' 7x=\'1f.ga\' /><7u 2f=\'x.iw\' 7x=\'1f.fV\' /><7u 2f=\'x.iF\' 7x=\'1f.fZ\' /><7u 2f=\'x.iD\' 7x=\'1f.gr\' /></1d><o><g><e><G F=\'4L\' u=\'8o.2E\' t=\'1P\' q=\'1\' r=\'2D\' /></e><h><1q Q=\'R\' 1m=\'2F\' 1v=\'1\' 1w=\'\' 1u=\'b\' 2H=\'c\'><1p d=\'k\' D=\'qV\' /></1q><2i id=\'iC\' /></h></g></o></1e><1e id=\'qW\' 2j=\'0\' 2b=\'4e\'><1d><6q /></1d><o><g><e><G F=\'4c\' u=\'8o.2E\' t=\'1P\' q=\'1\' r=\'2D\' /></e><h><1q Q=\'R\' 1m=\'2F\' 1v=\'1\' 1w=\'\' 1u=\'b\' 2H=\'c\'><1p d=\'k\' D=\'r6\' /></1q><2i id=\'iC\' /></h></g></o></1e></2y></2A></2C></B><B id=\'9H\' Y=\'3U\' Z=\'2n\' 1c=\'c\' 1k=\'b\' 1Z=\'c\' 2a=\'c\' 1o=\'iA\' 2c=\'5v\' 1K=\'3Q\' 2p=\'1r/K/9H.1C\' 2q=\'1a/K/9H.gz\' 2o=\'1a/K/9H.js\' 1Y=\'5B 7w cS a 5o 3m cR cP 7B. 5d 1O 8k (s) 7v DO cW 7N 2K 2r. \' 2d=\'c\' 2e=\'c\' 1Q=\'4a\' 1X=\'4a\' 1S=\'\' 1l=\'b\' Q=\'R\' 1R=\'0\' 1V=\'1\' 1W=\'b\' 1T=\'b\' 1L=\'-1\' 1U=\'5s\'><2C><2A id=\'7Y\' 1o=\'9o\' X=\'5B 7w cS a 5o 3m cR cP 7B. 5d 1O 8k (s) 7v DO cW 7N 2K 2r. \' d=\'9k\' 4k=\'10\' 4l=\'b\' 4r=\'c\' 4b=\'b\' 4q=\'b\'><x><1t id=\'gf\' X=\'jX 6t 3m 2M jT 7B, dw cJ cN. \' /><1t id=\'ha\' X=\'9x 3m cJ cN gN 7h cK jc 1O jz\' /><1t id=\'hq\' X=\'jB 7B 2K jr 5o ju jt dG of IV cw\' /><1t id=\'hk\' X=\'9x 3m h4 gW in hi\' /><1t id=\'hZ\' X=\'gA hp hg 3m 9a, 9r, he eA hf 8h h7 eK 7r. \' /></x><2z><o><g><e><G F=\'eq\' u=\'bH.i1.S\' t=\'P\' q=\'c\' r=\'O\' /></e><h><1G M=\'7Y\' D=\'x.gf\' d=\'k\' /></h></g><g><e><G F=\'eq\' u=\'bH.u5.S\' t=\'P\' q=\'c\' r=\'O\' /></e><h><1G M=\'7Y\' D=\'x.ha\' d=\'k\' /></h></g><g><e><G F=\'eq\' u=\'bH.u2.S\' t=\'P\' q=\'c\' r=\'O\' /></e><h><1G M=\'7Y\' D=\'x.hq\' d=\'k\' /></h></g><g><e><G F=\'eq\' u=\'bH.u3.S\' t=\'P\' q=\'c\' r=\'O\' /></e><h><1G M=\'7Y\' D=\'x.hk\' d=\'k\' /></h></g><g><e><G F=\'eq\' u=\'bH.u4.S\' t=\'P\' q=\'c\' r=\'O\' /></e><h><1G M=\'7Y\' D=\'x.hZ\' d=\'k\' /></h></g></o></2z><2y><1e id=\'i1\' 2j=\'10\' 2b=\'4M\'><1d><2v 2f=\'x.gf\' 2x=\'b\' /></1d><o><g><e><G F=\'4L\' u=\'7Y.2E\' t=\'1P\' q=\'1\' r=\'2D\' /></e><h><1q Q=\'R\' 1m=\'2F\' 1v=\'1\' 1w=\'\' 1u=\'b\' 2H=\'c\'><1p d=\'k\' D=\'ud\' /></1q><2i id=\'hW\' /></h></g></o></1e><1e id=\'ue\' 2j=\'0\' 2b=\'4e\'><1d><6q /></1d><o><g><e><G F=\'4c\' u=\'7Y.2E\' t=\'1P\' q=\'1\' r=\'2D\' /></e><h><1q Q=\'R\' 1m=\'2F\' 1v=\'1\' 1w=\'\' 1u=\'b\' 2H=\'c\'><1p d=\'k\' D=\'uf\' /></1q><2i id=\'hW\' /></h></g></o></1e></2y></2A></2C></B><B id=\'9J\' Y=\'3U\' Z=\'2n\' 1c=\'c\' 1k=\'b\' 1Z=\'c\' 2a=\'c\' 1o=\'hS\' 2c=\'5v\' 1K=\'3Q\' 2p=\'1r/K/9J.1C\' 2q=\'1a/K/9J.gz\' 2o=\'1a/K/9J.js\' 1Y=\'(5F or b) f7 is 1O f3 7N 2K 2r 2L 4H to f1 2K 8l/7F/7G. \' 2d=\'c\' 2e=\'c\' 1Q=\'4a\' 1X=\'4a\' 1S=\'\' 1l=\'b\' Q=\'R\' 1R=\'0\' 1V=\'1\' 1W=\'b\' 1T=\'b\' 1L=\'-1\' 1U=\'5s\'><2C><2A id=\'bD\' 1o=\'7t\' X=\'(5F or b) f7 is 1O f3 7N 2K 2r 2L 4H to f1 2K 8l/7F/7G. \' d=\'7m\' 4k=\'10\' 4l=\'b\' 4r=\'c\' 4b=\'b\' 4q=\'b\'><x><1t id=\'gd\' X=\'5F\' /><1t id=\'g0\' X=\'7p\' /></x><2z><o><g><e><G F=\'eq\' u=\'hV.hU.S\' t=\'P\' q=\'c\' r=\'O\' /></e><h><1G M=\'bD\' D=\'x.gd\' d=\'k\' /></h></g><g><e><G F=\'eq\' u=\'hV.ia.S\' t=\'P\' q=\'c\' r=\'O\' /></e><h><1G M=\'bD\' D=\'x.g0\' d=\'k\' /></h></g></o></2z><2y><1e id=\'hU\' 2j=\'0\' 2b=\'4e\'><1d><2v 2f=\'x.gd\' 2x=\'b\' /></1d><o><g><e><G F=\'4c\' u=\'bD.2E\' t=\'1P\' q=\'1\' r=\'2D\' /></e><h><1q Q=\'R\' 1m=\'2F\' 1v=\'1\' 1w=\'\' 1u=\'b\' 2H=\'c\'><1p d=\'k\' D=\'tQ\' /></1q><2i id=\'ib\' /></h></g></o></1e><1e id=\'ia\' 2j=\'10\' 2b=\'4M\'><1d><2v 2f=\'x.g0\' 2x=\'b\' /></1d><o><g><e><G F=\'4L\' u=\'bD.2E\' t=\'1P\' q=\'1\' r=\'2D\' /></e><h><1q Q=\'R\' 1m=\'2F\' 1v=\'1\' 1w=\'\' 1u=\'b\' 2H=\'c\'><1p d=\'k\' D=\'tO\' /></1q><2i id=\'ib\' /></h></g></o></1e></2y></2A></2C></B><B id=\'8K\' Y=\'3U\' Z=\'2n\' 1c=\'c\' 1k=\'b\' 1Z=\'c\' 2a=\'c\' 1o=\'ie\' 2c=\'5v\' 1K=\'3Q\' 2p=\'1r/K/8K.1C\' 2q=\'1a/K/8K.gz\' 2o=\'1a/K/8K.js\' 1Y=\'(5F or b) dJ 2r 2L 4H 7R fX 8V 8Y to be ea if dU is 9y ck 8i 7R on 1O i2 hJ. \' 2d=\'c\' 2e=\'c\' 1Q=\'4a\' 1X=\'4a\' 1S=\'\' 1l=\'b\' Q=\'R\' 1R=\'0\' 1V=\'1\' 1W=\'b\' 1T=\'b\' 1L=\'-1\' 1U=\'5s\'><2C><2A id=\'bW\' 1o=\'7t\' X=\'(5F or b) dJ 2r 2L 4H 7R fX 8V 8Y to be ea if dU is 9y ck 8i 7R on 1O i2 hJ. \' d=\'7m\' 4k=\'10\' 4l=\'b\' 4r=\'c\' 4b=\'b\' 4q=\'b\'><x><1t id=\'gH\' X=\'5F\' /><1t id=\'gM\' X=\'7p\' /></x><2z><o><g><e><G F=\'eq\' u=\'hH.hF.S\' t=\'P\' q=\'c\' r=\'O\' /></e><h><1G M=\'bW\' D=\'x.gH\' d=\'k\' /></h></g><g><e><G F=\'eq\' u=\'hH.hG.S\' t=\'P\' q=\'c\' r=\'O\' /></e><h><1G M=\'bW\' D=\'x.gM\' d=\'k\' /></h></g></o></2z><2y><1e id=\'hF\' 2j=\'10\' 2b=\'4M\'><1d><2v 2f=\'x.gH\' 2x=\'b\' /></1d><o><g><e><G F=\'4L\' u=\'bW.2E\' t=\'1P\' q=\'1\' r=\'2D\' /></e><h><1q Q=\'R\' 1m=\'2F\' 1v=\'1\' 1w=\'\' 1u=\'b\' 2H=\'c\'><1p d=\'k\' D=\'tP\' /></1q><2i id=\'hP\' /></h></g></o></1e><1e id=\'hG\' 2j=\'0\' 2b=\'4e\'><1d><2v 2f=\'x.gM\' 2x=\'b\' /></1d><o><g><e><G F=\'4c\' u=\'bW.2E\' t=\'1P\' q=\'1\' r=\'2D\' /></e><h><1q Q=\'R\' 1m=\'2F\' 1v=\'1\' 1w=\'\' 1u=\'b\' 2H=\'c\'><1p d=\'k\' D=\'tY\' /></1q><2i id=\'hP\' /></h></g></o></1e></2y></2A></2C></B><B id=\'ax\' Y=\'3U\' Z=\'2n\' 1c=\'c\' 1k=\'b\' 1Z=\'c\' 2a=\'c\' 1o=\'hL\' 2c=\'5v\' 1K=\'3Q\' 2p=\'1r/K/ax.1C\' 2q=\'1a/K/ax.gz\' 2o=\'1a/K/ax.js\' 1Y=\'dA 7r 1O hw hx aC 1-5 (1. hv ht 8D eE; dt dy hu hy. 5. hB eE, dt dy to hz dw hA). \' 2d=\'c\' 2e=\'c\' 1Q=\'4a\' 1X=\'4a\' 1S=\'\' 1l=\'b\' Q=\'R\' 1R=\'0\' 1V=\'1\' 1W=\'b\' 1T=\'b\' 1L=\'-1\' 1U=\'5s\'><2C><2A id=\'2t\' 1o=\'hE\' X=\'dA 7r 1O hw hx aC 1-5 (1. hv ht 8D eE; dt dy hu hy. 5. hB eE, dt dy to hz dw hA). \' d=\'hQ\' 4k=\'0\' 4l=\'b\' 4r=\'c\' 4b=\'c\' 4q=\'b\'><x><1t id=\'6X\' X=\'dM dS\' /><1t id=\'7a\' X=\'dS\' /><1t id=\'6W\' X=\'i7\' /><1t id=\'6S\' X=\'dI\' /><1t id=\'6N\' X=\'dM dI\' /></x><1f><3R id=\'9R\' X=\'jC-7L\' /><3R id=\'9Y\' X=\'g5 to 2r 2L\' /><3R id=\'aA\' X=\'i3 dG of 2r 2L\' /><3R id=\'av\' X=\'7K 2K 2r 2L 4H: bG 7D\' /><3R id=\'aB\' X=\'7K 2K 2r 2L 4H: i8 bA&#xD;&#xA;\' /><3R id=\'aF\' X=\'7K 2K 2r 2L 4H: 8F&#xD;&#xA;\' /><3R id=\'az\' X=\'7K 2K 2r 2L 4H: 7s&#xD;&#xA;\' /><3R id=\'a1\' X=\'7K 2K 2r 2L 4H: 7B&#xD;&#xA;\' /><3R id=\'a6\' X=\'7K 2K 2r 2L 4H: 8l/7F/7G&#xD;&#xA;\' /><3R id=\'b0\' X=\'g8 4D t6\' /></1f><2z><o><g><e><G F=\'eq\' u=\'2u.tf.S\' t=\'P\' q=\'c\' r=\'O\' /></e><h><1s M=\'2t\' u=\'1f.9R\' t=\'k\' q=\'x.6X\' r=\'k\' /></h></g><g><e><G F=\'eq\' u=\'2u.tg.S\' t=\'P\' q=\'c\' r=\'O\' /></e><h><1s M=\'2t\' u=\'1f.9R\' t=\'k\' q=\'x.7a\' r=\'k\' /></h></g><g><e><G F=\'eq\' u=\'2u.th.S\' t=\'P\' q=\'c\' r=\'O\' /></e><h><1s M=\'2t\' u=\'1f.9R\' t=\'k\' q=\'x.6W\' r=\'k\' /></h></g><g><e><G F=\'eq\' u=\'2u.te.S\' t=\'P\' q=\'c\' r=\'O\' /></e><h><1s M=\'2t\' u=\'1f.9R\' t=\'k\' q=\'x.6S\' r=\'k\' /></h></g><g><e><G F=\'eq\' u=\'2u.sU.S\' t=\'P\' q=\'c\' r=\'O\' /></e><h><1s M=\'2t\' u=\'1f.9R\' t=\'k\' q=\'x.6N\' r=\'k\' /></h></g><g><e><G F=\'eq\' u=\'2u.sV.S\' t=\'P\' q=\'c\' r=\'O\' /></e><h><1s M=\'2t\' u=\'1f.9Y\' t=\'k\' q=\'x.6X\' r=\'k\' /></h></g><g><e><G F=\'eq\' u=\'2u.sS.S\' t=\'P\' q=\'c\' r=\'O\' /></e><h><1s M=\'2t\' u=\'1f.9Y\' t=\'k\' q=\'x.7a\' r=\'k\' /></h></g><g><e><G F=\'eq\' u=\'2u.sP.S\' t=\'P\' q=\'c\' r=\'O\' /></e><h><1s M=\'2t\' u=\'1f.9Y\' t=\'k\' q=\'x.6W\' r=\'k\' /></h></g><g><e><G F=\'eq\' u=\'2u.sQ.S\' t=\'P\' q=\'c\' r=\'O\' /></e><h><1s M=\'2t\' u=\'1f.9Y\' t=\'k\' q=\'x.6S\' r=\'k\' /></h></g><g><e><G F=\'eq\' u=\'2u.sR.S\' t=\'P\' q=\'c\' r=\'O\' /></e><h><1s M=\'2t\' u=\'1f.9Y\' t=\'k\' q=\'x.6N\' r=\'k\' /></h></g><g><e><G F=\'eq\' u=\'2u.t0.S\' t=\'P\' q=\'c\' r=\'O\' /></e><h><1s M=\'2t\' u=\'1f.aA\' t=\'k\' q=\'x.6X\' r=\'k\' /></h></g><g><e><G F=\'eq\' u=\'2u.t1.S\' t=\'P\' q=\'c\' r=\'O\' /></e><h><1s M=\'2t\' u=\'1f.aA\' t=\'k\' q=\'x.7a\' r=\'k\' /></h></g><g><e><G F=\'eq\' u=\'2u.t2.S\' t=\'P\' q=\'c\' r=\'O\' /></e><h><1s M=\'2t\' u=\'1f.aA\' t=\'k\' q=\'x.6W\' r=\'k\' /></h></g><g><e><G F=\'eq\' u=\'2u.sZ.S\' t=\'P\' q=\'c\' r=\'O\' /></e><h><1s M=\'2t\' u=\'1f.aA\' t=\'k\' q=\'x.6S\' r=\'k\' /></h></g><g><e><G F=\'eq\' u=\'2u.sW.S\' t=\'P\' q=\'c\' r=\'O\' /></e><h><1s M=\'2t\' u=\'1f.aA\' t=\'k\' q=\'x.6N\' r=\'k\' /></h></g><g><e><G F=\'eq\' u=\'2u.ti.S\' t=\'P\' q=\'c\' r=\'O\' /></e><h><1s M=\'2t\' u=\'1f.av\' t=\'k\' q=\'x.6X\' r=\'k\' /></h></g><g><e><G F=\'eq\' u=\'2u.tD.S\' t=\'P\' q=\'c\' r=\'O\' /></e><h><1s M=\'2t\' u=\'1f.av\' t=\'k\' q=\'x.7a\' r=\'k\' /></h></g><g><e><G F=\'eq\' u=\'2u.tE.S\' t=\'P\' q=\'c\' r=\'O\' /></e><h><1s M=\'2t\' u=\'1f.av\' t=\'k\' q=\'x.6W\' r=\'k\' /></h></g><g><e><G F=\'eq\' u=\'2u.tF.S\' t=\'P\' q=\'c\' r=\'O\' /></e><h><1s M=\'2t\' u=\'1f.av\' t=\'k\' q=\'x.6S\' r=\'k\' /></h></g><g><e><G F=\'eq\' u=\'2u.tC.S\' t=\'P\' q=\'c\' r=\'O\' /></e><h><1s M=\'2t\' u=\'1f.av\' t=\'k\' q=\'x.6N\' r=\'k\' /></h></g><g><e><G F=\'eq\' u=\'2u.tA.S\' t=\'P\' q=\'c\' r=\'O\' /></e><h><1s M=\'2t\' u=\'1f.aB\' t=\'k\' q=\'x.6X\' r=\'k\' /></h></g><g><e><G F=\'eq\' u=\'2u.tK.S\' t=\'P\' q=\'c\' r=\'O\' /></e><h><1s M=\'2t\' u=\'1f.aB\' t=\'k\' q=\'x.7a\' r=\'k\' /></h></g><g><e><G F=\'eq\' u=\'2u.tL.S\' t=\'P\' q=\'c\' r=\'O\' /></e><h><1s M=\'2t\' u=\'1f.aB\' t=\'k\' q=\'x.6W\' r=\'k\' /></h></g><g><e><G F=\'eq\' u=\'2u.tM.S\' t=\'P\' q=\'c\' r=\'O\' /></e><h><1s M=\'2t\' u=\'1f.aB\' t=\'k\' q=\'x.6S\' r=\'k\' /></h></g><g><e><G F=\'eq\' u=\'2u.tJ.S\' t=\'P\' q=\'c\' r=\'O\' /></e><h><1s M=\'2t\' u=\'1f.aB\' t=\'k\' q=\'x.6N\' r=\'k\' /></h></g><g><e><G F=\'eq\' u=\'2u.tn.S\' t=\'P\' q=\'c\' r=\'O\' /></e><h><1s M=\'2t\' u=\'1f.aF\' t=\'k\' q=\'x.6X\' r=\'k\' /></h></g><g><e><G F=\'eq\' u=\'2u.tp.S\' t=\'P\' q=\'c\' r=\'O\' /></e><h><1s M=\'2t\' u=\'1f.aF\' t=\'k\' q=\'x.7a\' r=\'k\' /></h></g><g><e><G F=\'eq\' u=\'2u.tq.S\' t=\'P\' q=\'c\' r=\'O\' /></e><h><1s M=\'2t\' u=\'1f.aF\' t=\'k\' q=\'x.6W\' r=\'k\' /></h></g><g><e><G F=\'eq\' u=\'2u.tj.S\' t=\'P\' q=\'c\' r=\'O\' /></e><h><1s M=\'2t\' u=\'1f.aF\' t=\'k\' q=\'x.6S\' r=\'k\' /></h></g><g><e><G F=\'eq\' u=\'2u.tk.S\' t=\'P\' q=\'c\' r=\'O\' /></e><h><1s M=\'2t\' u=\'1f.aF\' t=\'k\' q=\'x.6N\' r=\'k\' /></h></g><g><e><G F=\'eq\' u=\'2u.tw.S\' t=\'P\' q=\'c\' r=\'O\' /></e><h><1s M=\'2t\' u=\'1f.az\' t=\'k\' q=\'x.6X\' r=\'k\' /></h></g><g><e><G F=\'eq\' u=\'2u.ts.S\' t=\'P\' q=\'c\' r=\'O\' /></e><h><1s M=\'2t\' u=\'1f.az\' t=\'k\' q=\'x.7a\' r=\'k\' /></h></g><g><e><G F=\'eq\' u=\'2u.tt.S\' t=\'P\' q=\'c\' r=\'O\' /></e><h><1s M=\'2t\' u=\'1f.az\' t=\'k\' q=\'x.6W\' r=\'k\' /></h></g><g><e><G F=\'eq\' u=\'2u.o9.S\' t=\'P\' q=\'c\' r=\'O\' /></e><h><1s M=\'2t\' u=\'1f.az\' t=\'k\' q=\'x.6S\' r=\'k\' /></h></g><g><e><G F=\'eq\' u=\'2u.o3.S\' t=\'P\' q=\'c\' r=\'O\' /></e><h><1s M=\'2t\' u=\'1f.az\' t=\'k\' q=\'x.6N\' r=\'k\' /></h></g><g><e><G F=\'eq\' u=\'2u.oo.S\' t=\'P\' q=\'c\' r=\'O\' /></e><h><1s M=\'2t\' u=\'1f.a1\' t=\'k\' q=\'x.6X\' r=\'k\' /></h></g><g><e><G F=\'eq\' u=\'2u.om.S\' t=\'P\' q=\'c\' r=\'O\' /></e><h><1s M=\'2t\' u=\'1f.a1\' t=\'k\' q=\'x.7a\' r=\'k\' /></h></g><g><e><G F=\'eq\' u=\'2u.oc.S\' t=\'P\' q=\'c\' r=\'O\' /></e><h><1s M=\'2t\' u=\'1f.a1\' t=\'k\' q=\'x.6W\' r=\'k\' /></h></g><g><e><G F=\'eq\' u=\'2u.oi.S\' t=\'P\' q=\'c\' r=\'O\' /></e><h><1s M=\'2t\' u=\'1f.a1\' t=\'k\' q=\'x.6S\' r=\'k\' /></h></g><g><e><G F=\'eq\' u=\'2u.o8.S\' t=\'P\' q=\'c\' r=\'O\' /></e><h><1s M=\'2t\' u=\'1f.a1\' t=\'k\' q=\'x.6N\' r=\'k\' /></h></g><g><e><G F=\'eq\' u=\'2u.oY.S\' t=\'P\' q=\'c\' r=\'O\' /></e><h><1s M=\'2t\' u=\'1f.a6\' t=\'k\' q=\'x.6X\' r=\'k\' /></h></g><g><e><G F=\'eq\' u=\'2u.oX.S\' t=\'P\' q=\'c\' r=\'O\' /></e><h><1s M=\'2t\' u=\'1f.a6\' t=\'k\' q=\'x.7a\' r=\'k\' /></h></g><g><e><G F=\'eq\' u=\'2u.oO.S\' t=\'P\' q=\'c\' r=\'O\' /></e><h><1s M=\'2t\' u=\'1f.a6\' t=\'k\' q=\'x.6W\' r=\'k\' /></h></g><g><e><G F=\'eq\' u=\'2u.oS.S\' t=\'P\' q=\'c\' r=\'O\' /></e><h><1s M=\'2t\' u=\'1f.a6\' t=\'k\' q=\'x.6S\' r=\'k\' /></h></g><g><e><G F=\'eq\' u=\'2u.p6.S\' t=\'P\' q=\'c\' r=\'O\' /></e><h><1s M=\'2t\' u=\'1f.a6\' t=\'k\' q=\'x.6N\' r=\'k\' /></h></g><g><e><G F=\'eq\' u=\'2u.p9.S\' t=\'P\' q=\'c\' r=\'O\' /></e><h><1s M=\'2t\' u=\'1f.b0\' t=\'k\' q=\'x.6X\' r=\'k\' /></h></g><g><e><G F=\'eq\' u=\'2u.p0.S\' t=\'P\' q=\'c\' r=\'O\' /></e><h><1s M=\'2t\' u=\'1f.b0\' t=\'k\' q=\'x.7a\' r=\'k\' /></h></g><g><e><G F=\'eq\' u=\'2u.p1.S\' t=\'P\' q=\'c\' r=\'O\' /></e><h><1s M=\'2t\' u=\'1f.b0\' t=\'k\' q=\'x.6W\' r=\'k\' /></h></g><g><e><G F=\'eq\' u=\'2u.o6.S\' t=\'P\' q=\'c\' r=\'O\' /></e><h><1s M=\'2t\' u=\'1f.b0\' t=\'k\' q=\'x.6S\' r=\'k\' /></h></g><g><e><G F=\'eq\' u=\'2u.os.S\' t=\'P\' q=\'c\' r=\'O\' /></e><h><1s M=\'2t\' u=\'1f.b0\' t=\'k\' q=\'x.6N\' r=\'k\' /></h></g></o></2z><2y><1e id=\'oF\' 2j=\'0\' 2b=\'6I\'><1d><6q /></1d><o><5G /></o></1e></2y></2A></2C></B><B id=\'aS\' Y=\'3U\' Z=\'2n\' 1c=\'c\' 1k=\'b\' 1Z=\'c\' 2a=\'c\' 1o=\'iW\' 2c=\'5v\' 1K=\'3Q\' 2p=\'1r/K/aS.1C\' 2q=\'1a/K/aS.gz\' 2o=\'1a/K/aS.js\' 1Y=\'j3 8D ip iu 2K 7h to ii dc of 2r 2L a2?\' 2d=\'c\' 2e=\'c\' 1Q=\'4a\' 1X=\'4a\' 1S=\'\' 1l=\'b\' Q=\'R\' 1R=\'0\' 1V=\'1\' 1W=\'b\' 1T=\'b\' 1L=\'-1\' 1U=\'5s\'><2C><2A id=\'di\' 1o=\'j0\' X=\'j3 8D ip iu 2K 7h to ii dc of 2r 2L a2?\' d=\'dp\' 4k=\'0\' 4l=\'b\' 4r=\'c\' 4b=\'c\' 4q=\'b\'><x><1t id=\'fq\' X=\'1. iH\' /><1t id=\'fn\' X=\'2. No\' /><1t id=\'fy\' X=\'3. oq o4\' /></x><2z><o><g><e><G F=\'eq\' u=\'fC.jU.S\' t=\'P\' q=\'c\' r=\'O\' /></e><h><1G M=\'di\' D=\'x.fq\' d=\'k\' /></h></g><g><e><G F=\'eq\' u=\'fC.jk.S\' t=\'P\' q=\'c\' r=\'O\' /></e><h><1G M=\'di\' D=\'x.fn\' d=\'k\' /></h></g><g><e><G F=\'eq\' u=\'fC.jf.S\' t=\'P\' q=\'c\' r=\'O\' /></e><h><1G M=\'di\' D=\'x.fy\' d=\'k\' /></h></g></o></2z><2y><1e id=\'jU\' 2j=\'0\' 2b=\'6I\'><1d><2v 2f=\'x.fq\' 2x=\'b\' /></1d><o><5G /></o></1e><1e id=\'jk\' 2j=\'0\' 2b=\'6I\'><1d><2v 2f=\'x.fn\' 2x=\'b\' /></1d><o><5G /></o></1e><1e id=\'jf\' 2j=\'0\' 2b=\'6I\'><1d><2v 2f=\'x.fy\' 2x=\'b\' /></1d><o><5G /></o></1e></2y></2A></2C></B></K></3S><hC><7Q id=\'4X\' X=\'jC-7L h0 4D 7Q\' 4b=\'b\' ho=\'80\' h9=\'eu\' hb=\'eu\'><5r><3W id=\'f4\'><o><f6><1p d=\'1P\' D=\'5p.Id\' /></f6><eU><1p d=\'k\' D=\'5p\' /></eU></o></3W></5r><7T><U id=\'1J.bi.bp\' /></7T></7Q><7Q id=\'4S\' X=\'qO-7L h0 4D 7Q\' 4b=\'b\' ho=\'80\' h9=\'eu\' hb=\'eu\'><5r><3W id=\'f4\'><o><f6><1p d=\'1P\' D=\'5p.Id\' /></f6><eU><1p d=\'k\' D=\'5p\' /></eU></o></3W></5r><7T><U id=\'1J.bx.bl\' /></7T></7Q></hC><kQ><kS id=\'3c\'><j i=\'0\' p=\'6$v$v$v$v$v$v$v$v$v$v$v$v$vA$$$$qD$n$qE\' /><j i=\'1\' p=\'6$v$v$v$v$v$v$v$v$v$v$v$v$1D$$$$4R$n$q3$ps$pt$n$n$3n\' /><j i=\'2\' p=\'6$v$v$v$v$v$v$v$v$v$v$v$v$2s$pu$hI$po$pp$hN$pq\' /><j i=\'3\' p=\'6$v$v$v$v$v$v$v$v$v$v$v$v$1D$$$$4R$n$bt$pv$pz$n$n$3n\' /><j i=\'4\' p=\'6$v$v$v$v$v$v$v$v$v$v$v$v$2s$pA\' /><j i=\'5\' p=\'6$v$v$v$v$v$v$v$v$v$v$v$v$1D$$$$4R$n$bt$pB$gO$n$n$3n\' /><j i=\'6\' p=\'6$v$v$v$v$v$v$v$v$v$v$v$v$4K$5A$pw$px$py$i6$pd$pe$pf$gg$pa$pb$pc$pg$pl$pm\' /><j i=\'7\' p=\'6$v$v$v$v$v$v$v$v$v$v$v$v$2s$pn\' /><j i=\'8\' p=\'6$v$v$v$v$v$v$v$v$v$v$v$v$1D$$$$4R$n$pi$pj$gO$n$n$3n\' /><j i=\'9\' p=\'6$v$v$v$v$v$v$v$v$v$v$v$v$4K$5A$pk$8B$pC$8X$pT$hM$pU$fu$pV$hM$pR\' /><j i=\'10\' p=\'6$v$v$v$v$v$v$v$v$v$v$v$v$4K$gp$pS$pW$q0$q1$q2$pX$pY$pZ$pG$pI$pD\' /><j i=\'11\' p=\'6$v$v$v$v$v$v$v$v$v$v$v$v$2s$pE$hI$pF$pJ$pN\' /><j i=\'12\' p=\'6$v$v$v$v$v$v$v$v$v$v$v$v$4K$5A$pO$pP$bZ$pK$eP$pL$eZ$pM$ic$qL\' /><j i=\'13\' p=\'6$v$v$v$v$v$v$v$v$v$v$v$v$2s$uK$Jy$jY$Jv\' /><j i=\'14\' p=\'6$v$v$v$v$v$v$v$v$v$v$v$v$4K$5A$Jw$8B$Jz$8X$JC$bZ$JD$eP$JA$eZ$JB\' /><j i=\'15\' p=\'6$v$v$v$v$v$v$v$v$v$v$v$v$2s$Ju$Jn$Jo$hN$Jl$Jm\' /><j i=\'16\' p=\'6$v$v$v$v$v$v$v$v$v$v$v$v$4K$5A$Jp$8B$Js$8X$Jt$bZ$Jq$eP$Jr$eZ$JQ$JR$JO$JP$JS$JV$JW$JT\' /><j i=\'17\' p=\'6$v$v$v$v$v$v$v$v$v$v$v$v$2s$JU\' /><j i=\'18\' p=\'6$v$v$v$v$v$v$v$v$v$v$v$v$4K$5A$JN$JG$JH$JE$JF$JI$JL$JM$JJ$JK$IU$IW$IS\' /><j i=\'19\' p=\'6$v$v$v$v$v$v$v$v$v$v$v$v$4K$gp$IT$IX$J0$J1$IY$IZ$IR$IK$IL$II$IJ$IM$IP$IQ$IN$IO\' /><j i=\'20\' p=\'6$v$v$v$v$v$v$v$v$v$v$v$v$4K$5A$Je$8B$Jf$Jc$8X$Jd$bZ$Jg\' /><j i=\'21\' p=\'6$v$v$v$v$v$v$v$v$v$v$v$v$hs$n$cX$hY$n$n$3n\' /><j i=\'22\' p=\'6$v$v$v$v$v$v$v$v$v$v$v$v$2s$Jj$Jk$Jh\' /><j i=\'23\' p=\'6$v$v$v$v$v$v$v$v$v$v$v$v$cT$h5$Ji$n$n$3n\' /><j i=\'24\' p=\'6$v$v$v$v$v$v$v$v$v$v$v$v$2s$Jb\' /><j i=\'25\' p=\'6$v$v$v$v$v$v$v$v$v$v$v$v$cT$cX$hY$n$n$3n\' /><j i=\'26\' p=\'6$v$v$v$v$v$v$v$v$v$v$v$v$2s$J4$J5$J2\' /><j i=\'27\' p=\'6$v$v$v$v$v$v$v$v$v$v$v$v$hs$n$h5$J3$n$n$3n\' /><j i=\'28\' p=\'6$v$v$v$v$v$v$v$v$v$v$v$v$2s$J6$jb\' /><j i=\'29\' p=\'6$v$v$v$v$v$v$v$v$v$v$v$v$cT$cX$v$J9$n$n$3n\' /><j i=\'30\' p=\'6$v$v$v$v$v$v$v$v$v$v$v$v$2s$Ja$J7\' /><j i=\'31\' p=\'6$v$v$v$v$v$v$v$v$v$v$v$v$2s$J8$KL$KM\' /><j i=\'32\' p=\'6$v$v$v$v$v$v$v$v$v$v$v$v$1D$$$$4R$n$hj$KJ$KK$n$n$3n\' /><j i=\'33\' p=\'6$v$v$v$v$v$v$v$v$v$v$v$v$2s$KN$KQ$KR$KO$KP$KI$KB\' /><j i=\'34\' p=\'6$v$v$v$v$v$v$v$v$v$v$v$v$KC$$$$jS$Kz$jP$n$n$3n\' /><j i=\'35\' p=\'6$v$v$v$v$v$v$v$v$v$v$v$v$2s$KA$jb\' /><j i=\'36\' p=\'6$v$v$v$v$v$v$v$v$v$v$v$v$2s$KD$KG\' /><j i=\'37\' p=\'6$v$v$v$v$v$v$v$v$v$v$v$v$1D$$$$4R$n$KH$KE$8Q$n$n$3n\' /><j i=\'38\' p=\'6$v$v$v$v$v$v$v$v$v$v$v$v$2s$KF$L4\' /><j i=\'39\' p=\'6$v$v$v$v$v$v$v$v$v$v$v$v$a3$$$$jS$L5$L2$L3$L6$L9$jP$n$n$3n\' /><j i=\'40\' p=\'6$v$v$v$v$v$v$v$v$v$v$v$v$2s$La$L7\' /><j i=\'41\' p=\'6$v$v$v$v$v$v$v$v$v$v$v$v$2s$L8$L1\' /><j i=\'42\' p=\'6$v$v$v$v$v$v$v$v$v$v$v$v$cT$cX$KU$n$n$3n\' /><j i=\'43\' p=\'6$v$v$v$v$v$v$v$v$v$v$v$v$2s$KV$KS\' /><j i=\'44\' p=\'6$v$v$v$v$v$v$v$v$v$v$v$v$1D$$$$4R$n$KT$KW$KZ$n$n$3n\' /><j i=\'45\' p=\'6$v$v$v$v$v$v$v$v$v$v$v$v$2s$L0$KX$KY\' /><j i=\'46\' p=\'6$v$v$v$v$v$v$v$v$v$v$v$v$1D$$$$4R$n$K9$Ka$K7$n$n$3n\' /><j i=\'47\' p=\'6$v$v$v$v$v$v$v$v$v$v$v$v$2s$K8$Kb$Ke$Kf$Kc\' /><j i=\'48\' p=\'6$v$v$v$v$v$v$v$v$v$v$v$v$a3$$$$bC$gq$$gP$gs$Kd$gw$K6$jZ$JZ$gh$K0$JX$JY$$iX$K1$$iX$$gj$gk$gm$n$n$3n\' /><j i=\'49\' p=\'6$v$v$v$v$v$v$v$v$v$v$v$v$2s$K4\' /><j i=\'50\' p=\'6$v$v$v$v$v$v$v$v$v$v$v$v$a3$$$$bC$gq$$gP$gs$K5$gw$K2$K3$Ks$gh$Kt$Kq$Kr$$iR$Ku$$iR$$gj$gk$gm$n$n$3n\' /><j i=\'51\' p=\'6$v$v$v$v$v$v$v$v$v$v$v$v$2s$Kx\' /><j i=\'52\' p=\'6$v$v$v$v$v$v$v$v$v$v$v$v$1D$$$$4R$n$Ky$Kv$8Q$n$n$3n\' /><j i=\'53\' p=\'6$v$v$v$v$v$v$v$v$v$v$v$v$cL$iM$Kw\' /><j i=\'54\' p=\'6$v$v$v$v$v$v$v$v$v$v$v$v$1D$$$$4R$n$Kp$Ki$8Q$n$n$3n\' /><j i=\'55\' p=\'6$v$v$v$v$v$v$v$v$v$v$v$v$cL$Kj$Kg\' /><j i=\'56\' p=\'6$v$v$v$v$v$v$v$v$v$v$v$v$1D$$$$4R$n$Kh$Kk$8Q$n$n$3n\' /><j i=\'57\' p=\'6$v$v$v$v$v$v$v$v$v$v$v$v$2s$Kn$Ko\' /><j i=\'58\' p=\'6$v$v$v$v$v$v$v$v$v$v$v$v$2s$iM$Kl\' /><j i=\'59\' p=\'6$v$v$v$v$v$v$v$v$v$v$v$v$1D$$$$4R$n$Km$H3$8Q$n$n$3n\' /><j i=\'60\' p=\'6$v$v$v$v$v$v$v$v$v$v$v$v$2s$H4$H1\' /><j i=\'61\' p=\'6$v$v$v$v$v$v$v$v$v$v$v$v$2s$H2$iG\' /><j i=\'62\' p=\'6$v$v$v$v$v$v$v$v$v$v$v$v$2s$H5$iG\' /><j i=\'63\' p=\'6$v$v$v$v$v$v$v$v$v$v$v$v$H8$f$H9$n$H6$iE\' /><j i=\'64\' p=\'6$v$v$v$v$v$v$v$v$v$v$v$v$H7$n$H0\' /><j i=\'65\' p=\'6$v$v$v$v$v$v$v$v$v$v$v$v$GT$f$GU$n$GR$iE\' /><j i=\'66\' p=\'6$v$v$v$v$v$v$v$v$v$v$v$v$GS$GV$GY$GZ$GW\' /><j i=\'67\' p=\'6$v$v$v$v$v$v$v$v$v$v$v$v$a3$$$$bC$gq$$gP$gs$GX$gw$Hm$Hn$Hk$gh$Hl$Ho$Hr$$jF$Hs$$jF$$gj$gk$gm$n$n$3n\' /><j i=\'68\' p=\'6$v$v$v$v$v$v$v$v$v$v$v$v$2s$Hp\' /><j i=\'69\' p=\'6$v$v$v$v$v$v$v$v$v$v$v$v$a3$$$$bC$jR$$jW$jV$Hq$jZ$Hj$Hc$Hd$Ha$Hb$He$Hh$$k2$Hi$$k2$$jn$jm$n$n$3n\' /><j i=\'70\' p=\'6$v$v$v$v$v$v$v$v$v$v$v$v$cL$Hf$Hg$jq$Gr$Gs$Gp$Gq$Gt$Gw$i9$Gx$Gu$Gv\' /><j i=\'71\' p=\'6$v$v$v$v$v$v$v$v$v$v$v$v$a3$$$$bC$jR$$jW$jV$Go$Gh$Gi$Gf$Gg$Gj$jn$jm$n$n$3n\' /><j i=\'72\' p=\'6$v$v$v$v$v$v$v$v$v$v$v$v$cL$Gm$jq$Gn$Gk$Gl$GK$i9$GL$GI$GJ$GM$GP\' /><j i=\'73\' p=\'6$v$v$v$v$v$v$v$v$v$v$v$v$2s$GQ$GN$GO\' /><j i=\'74\' p=\'6$v$v$v$v$v$v$v$v$v$v$v$v$4K$5A$GH$GA$GB$Gy$i6$Gz$GC$GF$GG$GD$gg$GE$Ii$Ij\' /><j i=\'75\' p=\'6$v$v$v$v$v$v$v$v$v$v$v$v$1D$$$$4R$n$Ig$Ih$h2$n$n$3n\' /><j i=\'76\' p=\'6$v$v$v$v$v$v$v$v$v$v$v$v$2s$Ik$In$Io$Il$Im$If$I7$I8$I5$I6$I9$Ic$hh$Ie$Ia$Ib$IB$IC$Iz$IA$ID$IG\' /><j i=\'77\' p=\'6$v$v$v$v$v$v$v$v$v$v$v$v$1D$$$$4R$n$IH$IE$gO$n$n$3n\' /><j i=\'78\' p=\'6$v$v$v$v$v$v$v$v$v$v$v$v$2s$IF$Iy$Ir$Is$Ip$Iq$It$Iw$Ix$Iu$Iv$HF$HG$HD$HE$jl$HH$HK$HL$HI$HJ\' /><j i=\'79\' p=\'6$v$v$v$v$v$v$v$v$v$v$v$v$2s$HC$Hv\' /><j i=\'80\' p=\'6$v$v$v$v$v$v$v$v$v$v$v$v$4K$5A$Hw$Ht$k0$Hu$Hx$HA$HB$Hy$Hz$HY$HZ\' /><j i=\'81\' p=\'6$v$v$v$v$v$v$v$v$v$v$v$v$4K$gp$HW$HX$I0$I3$I4$I1$I2$HV\' /><j i=\'82\' p=\'6$v$v$v$v$v$v$v$v$v$v$v$v$2s$HO\' /><j i=\'83\' p=\'6$v$v$v$v$v$v$v$v$v$v$v$v$1D$$$$4R$n$HP$HM$h2$n$n$3n\' /><j i=\'84\' p=\'6$v$v$v$v$v$v$v$v$v$v$v$v$2s$HN$HQ$HT$HU$HR$HS$Oe$Og$Ol$hh$Om$Oj$Ok$Od$O7$O5$O6$Ob\' /><j i=\'85\' p=\'6$v$v$v$v$v$v$v$v$v$v$v$v$1D$$$$4R$n$hj$O9$Oa$n$n$3n\' /><j i=\'86\' p=\'6$v$v$v$v$v$v$v$v$v$v$v$v$2s$Oy$Oz$Ow$Ox$OC$OD$OA$OB$Ov$Op$Oq$jl$On$Ou$Or$Os$NI$NG$NM\' /><j i=\'87\' p=\'6$v$v$v$v$v$v$v$v$v$v$v$v$2s$NK$jY$Nz\' /><j i=\'88\' p=\'6$v$v$v$v$v$v$v$v$v$v$v$v$4K$5A$Ny$ND$k0$NB$NC$O0$NX$O4$gg$O1$O2$NW\' /><j i=\'89\' p=\'6$v$v$v$v$v$v$v$v$v$v$v$v$2s$NR$NO$NP$NU$NV$NS$NT$OE$Ph$Pd$Pi\' /><j i=\'90\' p=\'6$v$v$v$v$v$v$v$v$v$v$v$v$2s$Pj\' /><j i=\'91\' p=\'6$v$v$v$v$v$v$v$v$v$v$v$v$4K$5A$Pl$Pa$8B$Pc$8X$Pq$bZ$Pu$Pz$Px\' /><j i=\'92\' p=\'6$v$v$v$v$v$v$v$v$v$v$v$v$Pp$gE$j2$gE$j2$ja$gE$ja$OO$n$Po\' /><j i=\'93\' p=\'6$v$v$v$v$v$v$v$v$v$v$v$v$1D$$$$4R$n$OS$OF$8Q$n$n$3n\' /><j i=\'94\' p=\'6$v$v$v$v$v$v$v$v$v$v$v$v$2s$OL$OJ\' /><j i=\'95\' p=\'6$v$v$v$v$v$v$v$v$v$v$v$v$2s$P4$P3\' /><j i=\'96\' p=\'6$v$v$v$v$v$v$v$v$v$v$v$v$1D$$$$4R$n$bt$P7$P6$n$n$3n\' /><j i=\'97\' p=\'6$v$v$v$v$v$v$v$v$v$v$v$v$4K$OW$OV$OY$iz$iy$P0$OX$P8$P5$ik$P2$OM$OI$OH$OR$ON$OP$Pr$Pn$Py$Pw$Pb$Pg$Nw$LX$LU$LV$LY$M1$M2$LZ$M0$jD$Oh$LL$LP$LT$LQ$LR$ik$Me$Mf$Mc$Md$iz$iy$Mj$Mk$Mh$Mi$M5$M3$M7$Mb$M9$Lm$Ln$Lk$jD$Ll$Lo$Lr$Lp\' /><j i=\'98\' p=\'6$v$v$v$v$v$v$v$v$v$v$v$v$2s$Le\' /><j i=\'99\' p=\'6$v$v$v$v$v$v$v$v$v$v$v$v$4K$Li$Lj$jx$Lg$Lh$jw$LF$jv$LC$LG$fu$LJ$LH$LI$Lv$Lt$Lx$LB$Ly$N6$N7$N4\' /><j i=\'w\' p=\'6$v$v$v$v$v$v$v$v$v$v$v$v$2s$N5$N8$Nc\' /><j i=\'Na\' p=\'6$v$v$v$v$v$v$v$v$v$v$v$v$2s$MX$jx$MY$jw$MV$jv$MW$MZ$fu$N2\' /><j i=\'N3\' p=\'6$v$v$v$v$v$v$v$v$v$v$v$v$2s$N0$N1$Np$Nn$Nr$Nt$Nf$Nd$Ne$Nh$Nl$Nj$Mw$Mu$Mv$My$MB$Mz$MA\' /><j i=\'Mn\' p=\'6$v$v$v$v$v$v$v$v$v$v$v$v$2s$Ml$Ms\' /><j i=\'Mt\' p=\'6$v$v$v$v$v$v$v$v$v$v$v$v$4K$5A$Mq$8B$Mr$8X$MP$eP$MM$eZ$MN$ic$MT$MU$MR$MS$MF$MG$MD\' /><j i=\'cg\' p=\'6$v$v$v$v$v$v$v$v$v$v$v$v$2s$ME$MH$ML$MI\' /><j i=\'MJ\' p=\'6$v$v$v$v$v$v$v$v$v$v$v$v$4K$5A$LN$MK$MQ$MO$Mp$Mm$Mo$MC$Mx$Ni$Nk$Ng$Ns$Nv$Nu$Nm\' /><j i=\'n2\' p=\'6$v$v$v$v$v$v$v$v$v$v$v$v$4K$5A$Nq$8B$N9$Nb$Lz$LA$Lu$Lw$LK$LD$LE$Lf$Lc$Lb$Ld$da$Lq$Ls$da$M8$Ma$M4\' /><j i=\'M6\' p=\'6$v$v$v$v$v$v$v$v$v$v$v$v$2s$Mg$LS$LM$LO\' /><j i=\'LW\' p=\'6$v$v$v$v$v$v$v$v$v$v$v$v$4K$OG$P1$OQ$OZ$OU$OT$Ps$Pt\' /><j i=\'5Q\' p=\'6$v$v$v$v$v$v$v$v$v$v$v$v$2s$Pe\' /><j i=\'Pf\' p=\'6$v$v$v$v$v$v$v$v$v$v$v$v$1D$$$$4R$n$bt$bt$Pk$n$Pm$n$n$3n\' /><j i=\'P9\' p=\'6$v$v$v$v$v$v$v$v$v$v$v$v$2s$Pv$NQ$O3$NY$NZ$NE$Nx$NA$NF$NL$NN$NH$NJ$Ot$Oo$Oc$O8$Oi$Ge$yD$yE$yC$yA$yB$yI$yJ$yH$yF$yG$yz$ys$Jx$yr$yp$yq$yx$yy$yw$yu$yv$yK$yZ$z0$yY$yW$6P$yX$z4$6P$z5$6P$z3$6P$z1$6P$z2$6P$yV$6P$yO$6P$yP$6P$yN$6P$yL$6P$yM$yT$yU$yS$yQ$yR$yo$xV$xW$xU$xS$xT$y0$y1$xZ$xX$xY$xR\' /><j i=\'xK\' p=\'6$v$v$v$v$v$v$v$v$v$v$v$v$4J$n$xL$n$n$4Q\' /><j i=\'xJ\' p=\'6$v$v$v$v$v$v$v$v$v$v$v$v$1h$xH\' /><j i=\'xI\' p=\'6$v$v$v$v$v$v$v$v$v$v$v$v$4J$n$xP$n$n$4Q\' /><j i=\'xQ\' p=\'6$v$v$v$v$v$v$v$v$v$v$v$v$1h$xO\' /><j i=\'xM\' p=\'6$v$v$v$v$v$v$v$v$v$v$v$v$xN$$$$y2$yh$yi\' /><j i=\'yg\' p=\'6$v$v$v$v$v$v$v$v$v$v$v$v$4J$n$ye$4Q\' /><j i=\'yf\' p=\'6$v$v$v$v$v$v$v$v$v$v$v$v$4J$n$n$ym$n$n$4Q\' /><j i=\'yn\' p=\'6$v$v$v$v$v$v$v$v$v$v$v$v$1h$yl\' /><j i=\'yj\' p=\'6$v$v$v$v$v$v$v$v$v$v$v$v$4J$n$yk$n$n$4Q\' /><j i=\'yd\' p=\'6$v$v$v$v$v$v$v$v$v$v$v$v$1h$y6\' /><j i=\'y7\' p=\'6$v$v$v$v$v$v$v$v$v$v$v$v$y5$n$y3$y4\' /><j i=\'yb\' p=\'6$v$v$v$v$v$v$v$v$v$v$v$v$4J$n$yc$n$n$4Q\' /><j i=\'ya\' p=\'6$v$v$v$v$v$v$v$v$v$v$v$v$1h$y8\' /><j i=\'y9\' p=\'6$v$v$v$v$v$v$v$v$v$v$v$v$6H$v$bN$nT$nq$z6$$bX$bY$7q$7g$7q$7g$7f$bU$7f$cc$c3$c4$bL$bO$c9$6Q$6G$n$n$fH\' /><j i=\'A4\' p=\'6$v$v$v$v$v$v$v$v$v$v$v$v$6H$v$bN$nT$nq$A5$$bX$bY$7q$7g$7q$7g$7f$bU$7f$cc$c3$c4$bL$bO$c9$6Q$6e$n$n$fH\' /><j i=\'A3\' p=\'6$v$v$v$v$v$v$v$v$v$v$v$v$6H$v$bN$nI$nH$A0$$bX$bY$7q$7g$7q$7g$7f$bU$7f$cc$c3$c4$bL$bO$c9$6Q$4C$n$n$nG$y$5t$nC$7e$nE$4t$7e$4t$7e$4t$7e$4t$nu$4t$7e$nF$nB$nK$y$nL$y$nt$ny$nx$nv$nw$nM$4t$e8$4t$5t$e3$4t$5t$e2\' /><j i=\'A2\' p=\'6$v$v$v$v$v$v$v$v$v$v$v$v$6H$v$bN$A9$Aa$A8$$bX$bY$7q$7g$7q$7g$7f$bU$7f$cc$c3$c4$bL$bO$c9$6Q$6F$n$n$fH\' /><j i=\'A6\' p=\'6$v$v$v$v$v$v$v$v$v$v$v$v$6H$v$bN$nI$nH$A7$$bX$bY$7q$7g$7q$7g$7f$bU$7f$cc$c3$c4$bL$bO$c9$6Q$4C$n$n$nG$y$5t$nC$7e$nE$4t$7e$4t$7e$4t$7e$4t$nu$4t$7e$nF$nB$nK$y$nL$y$nt$ny$nx$nv$nw$nM$4t$e8$4t$5t$e3$4t$5t$e2\' /><j i=\'zZ\' p=\'6$v$v$v$v$v$v$v$v$v$v$v$v$1h$zS$$$$zT\' /><j i=\'zR\' p=\'6$v$v$v$v$v$v$v$v$v$v$v$v$4J$n$n$zP$n$n$4Q\' /><j i=\'zQ\' p=\'6$v$v$v$v$v$v$v$v$v$v$v$v$1h$zX\' /><j i=\'zY\' p=\'6$v$v$v$v$v$v$v$v$v$v$v$v$zW$zU$$$$zV\' /><j i=\'Ab\' p=\'6$v$v$v$v$v$v$v$v$v$v$v$v$ca$kA\' /><j i=\'Aq\' p=\'6$v$v$v$v$v$v$v$v$v$v$v$v$1D$$$$2h$$1A$1x$H$z$H$z$L$1y$L$1N$1z$1N$z$3x$3C$3r$3t$3u$3p$3q$3F$3I$1n$6G$n$n$6r$3f$$$$A1$8r$$$$4u$6w$7k\' /><j i=\'Ar\' p=\'6$v$v$v$v$v$v$v$v$v$v$v$v$1D$$$$2h$$1A$1x$H$z$H$z$L$1y$L$1N$1z$1N$z$3x$3C$3r$3t$3u$3p$3q$3F$3I$1n$6e$n$n$6r$3f$$$$A1$8r$$$$4u$6w$7k\' /><j i=\'Ap\' p=\'6$v$v$v$v$v$v$v$v$v$v$v$v$1D$$$$2h$$1A$1x$H$z$H$z$L$1y$L$1N$1z$1N$z$3x$3C$3r$3t$3u$3p$3q$3F$3I$1n$4C$n$n$6r$3f$$$$A1$8r$$$$4u$6w$7k\' /><j i=\'An\' p=\'6$v$v$v$v$v$v$v$v$v$v$v$v$1D$$$$2h$$1A$1x$H$z$H$z$L$1y$L$1N$1z$1N$z$3x$3C$3r$3t$3u$3p$3q$3F$3I$1n$6F$n$n$6r$3f$$$$A1$8r$$$$4u$6w$4T$$$$9n$4Y$4W$cj\' /><j i=\'Ao\' p=\'6$v$v$v$v$v$v$v$v$v$v$v$v$1D$$$$2h$$1A$1x$H$z$H$z$L$1y$L$1N$1z$1N$z$3x$3C$3r$3t$3u$3p$3q$3F$3I$1n$6e$n$n$6r$3f$$$$A1$8r$$$$4u$6w$4T$$$$9n$4Y$4W$cj\' /><j i=\'Av\' p=\'6$v$v$v$v$v$v$v$v$v$v$v$v$1D$$$$2h$$1A$1x$H$z$H$z$L$1y$L$1N$1z$1N$z$3x$3C$3r$3t$3u$3p$3q$3F$3I$1n$4C$n$n$6r$3f$$$$A1$8r$$$$4u$6w$4T$$$$9n$4Y$4W$cj\' /><j i=\'Aw\' p=\'6$v$v$v$v$v$v$v$v$v$v$v$v$vA$$$$2h$$1A$1x$H$z$H$z$L$1y$L$1N$1z$1N$z$3x$3C$3r$3t$3u$3p$3q$3F$3I$1n$4I$$1A$1x$H$z$H$z$L$1y$L$1N$1z$1N$z$3x$3C$3r$3t$3u$3p$3q$3F$3I$1n$7d$n$n$6r$3f$$$$A1$8f$n$cy$$$$4u$6w$7k\' /><j i=\'Au\' p=\'6$v$v$v$v$v$v$v$v$v$v$v$v$vA$$$$2h$$1A$1x$H$z$H$z$L$1y$L$1N$1z$1N$z$3x$3C$3r$3t$3u$3p$3q$3F$3I$1n$4I$$1A$1x$H$z$H$z$L$1y$L$1N$1z$1N$z$3x$3C$3r$3t$3u$3p$3q$3F$3I$1n$4C$n$n$6r$3f$$$$A1$8f$n$cy$$$$4u$6w$7k\' /><j i=\'As\' p=\'6$v$v$v$v$v$v$v$v$v$v$v$v$vA$$$$2h$$1A$1x$H$z$H$z$L$1y$L$1N$1z$1N$z$3x$3C$3r$3t$3u$3p$3q$3F$3I$1n$4I$$1A$1x$H$z$H$z$L$1y$L$1N$1z$1N$z$3x$3C$3r$3t$3u$3p$3q$3F$3I$1n$7d$n$n$6r$3f$$$$A1$8f$n$cy$$$$4u$6w$4T$$$$9n$4Y$4W$cj\' /><j i=\'At\' p=\'6$v$v$v$v$v$v$v$v$v$v$v$v$vA$$$$2h$$1A$1x$H$z$H$z$L$1y$L$1N$1z$1N$z$3x$3C$3r$3t$3u$3p$3q$3F$3I$1n$4I$$1A$1x$H$z$H$z$L$1y$L$1N$1z$1N$z$3x$3C$3r$3t$3u$3p$3q$3F$3I$1n$4C$n$n$6r$3f$$$$A1$8f$n$cy$$$$4u$6w$4T$$$$9n$4Y$4W$cj\' /><j i=\'Am\' p=\'6$v$v$v$v$v$v$v$v$v$v$v$v$1h$Af\' /><j i=\'Ag\' p=\'6$v$v$v$v$v$v$v$v$v$v$v$v$1h$Ae\' /><j i=\'Ac\' p=\'6$v$v$v$v$v$v$v$v$v$v$v$v$1h$Ad\' /><j i=\'Ak\' p=\'6$v$v$v$v$v$v$v$v$v$v$v$v$1h$Al\' /><j i=\'Aj\' p=\'6$v$v$v$v$v$v$v$v$v$v$v$v$1h$Ah\' /><j i=\'kU\' p=\'6$v$v$v$v$v$v$v$v$v$v$v$v$1D$$$$2h$$1A$1x$H$z$H$z$L$1y$L$1M$1z$1M$z$3B$3y$3v$3w$3G$3D$3z$3A$3H$1n$6G$n$n$6u$3f$$$$A1$8c$$$$4u$6k$7k\' /><j i=\'Ai\' p=\'6$v$v$v$v$v$v$v$v$v$v$v$v$1D$$$$2h$$1A$1x$H$z$H$z$L$1y$L$1M$1z$1M$z$3B$3y$3v$3w$3G$3D$3z$3A$3H$1n$6e$n$n$6u$3f$$$$A1$8c$$$$4u$6k$7k\' /><j i=\'zO\' p=\'6$v$v$v$v$v$v$v$v$v$v$v$v$1D$$$$2h$$1A$1x$H$z$H$z$L$1y$L$1M$1z$1M$z$3B$3y$3v$3w$3G$3D$3z$3A$3H$1n$4C$n$n$6u$3f$$$$A1$8c$$$$4u$6k$7k\' /><j i=\'zl\' p=\'6$v$v$v$v$v$v$v$v$v$v$v$v$1D$$$$2h$$1A$1x$H$z$H$z$L$1y$L$1M$1z$1M$z$3B$3y$3v$3w$3G$3D$3z$3A$3H$1n$6F$n$n$6u$3f$$$$A1$8c$$$$4u$6k$4T$$$$a9$4Y$4W$bQ\' /><j i=\'zm\' p=\'6$v$v$v$v$v$v$v$v$v$v$v$v$1D$$$$2h$$1A$1x$H$z$H$z$L$1y$L$1M$1z$1M$z$3B$3y$3v$3w$3G$3D$3z$3A$3H$1n$6e$n$n$6u$3f$$$$A1$8c$$$$4u$6k$4T$$$$a9$4Y$4W$bQ\' /><j i=\'zk\' p=\'6$v$v$v$v$v$v$v$v$v$v$v$v$1D$$$$2h$$1A$1x$H$z$H$z$L$1y$L$1M$1z$1M$z$3B$3y$3v$3w$3G$3D$3z$3A$3H$1n$4C$n$n$6u$3f$$$$A1$8c$$$$4u$6k$4T$$$$a9$4Y$4W$bQ\' /><j i=\'zi\' p=\'6$v$v$v$v$v$v$v$v$v$v$v$v$vA$$$$2h$$1A$1x$H$z$H$z$L$1y$L$1M$1z$1M$z$3B$3y$3v$3w$3G$3D$3z$3A$3H$1n$4I$$1A$1x$H$z$H$z$L$1y$L$1M$1z$1M$z$3B$3y$3v$3w$3G$3D$3z$3A$3H$1n$7d$n$n$6u$3f$$$$A1$8f$n$cx$$$$4u$6k$7k\' /><j i=\'zj\' p=\'6$v$v$v$v$v$v$v$v$v$v$v$v$vA$$$$2h$$1A$1x$H$z$H$z$L$1y$L$1M$1z$1M$z$3B$3y$3v$3w$3G$3D$3z$3A$3H$1n$4I$$1A$1x$H$z$H$z$L$1y$L$1M$1z$1M$z$3B$3y$3v$3w$3G$3D$3z$3A$3H$1n$4C$n$n$6u$3f$$$$A1$8f$n$cx$$$$4u$6k$7k\' /><j i=\'zq\' p=\'6$v$v$v$v$v$v$v$v$v$v$v$v$vA$$$$2h$$1A$1x$H$z$H$z$L$1y$L$1M$1z$1M$z$3B$3y$3v$3w$3G$3D$3z$3A$3H$1n$4I$$1A$1x$H$z$H$z$L$1y$L$1M$1z$1M$z$3B$3y$3v$3w$3G$3D$3z$3A$3H$1n$7d$n$n$6u$3f$$$$A1$8f$n$cx$$$$4u$6k$4T$$$$a9$4Y$4W$bQ\' /><j i=\'6R\' p=\'6$v$v$v$v$v$v$v$v$v$v$v$v$vA$$$$2h$$1A$1x$H$z$H$z$L$1y$L$1M$1z$1M$z$3B$3y$3v$3w$3G$3D$3z$3A$3H$1n$4I$$1A$1x$H$z$H$z$L$1y$L$1M$1z$1M$z$3B$3y$3v$3w$3G$3D$3z$3A$3H$1n$4C$n$n$6u$3f$$$$A1$8f$n$cx$$$$4u$6k$4T$$$$a9$4Y$4W$bQ\' /><j i=\'zr\' p=\'6$v$v$v$v$v$v$v$v$v$v$v$v$1h$zp$zn$zo\' /><j i=\'zh\' p=\'6$v$v$v$v$v$v$v$v$v$v$v$v$1h$za$zb\' /><j i=\'z9\' p=\'6$v$v$v$v$v$v$v$v$v$v$v$v$4J$n$z7$n$n$4Q\' /><j i=\'z8\' p=\'6$v$v$v$v$v$v$v$v$v$v$v$v$1h$zf\' /><j i=\'zg\' p=\'6$v$v$v$v$v$v$v$v$v$v$v$v$7M$n$n$ze$n$n$zc$$$$l4\' /><j i=\'zd\' p=\'6$v$v$v$v$v$v$v$v$v$v$v$v$7l$da$$$$zs\' /><j i=\'zH\' p=\'6$v$v$v$v$v$v$v$v$v$v$v$v$7M$n$n$zI$n$n$zG$$$$l4\' /><j i=\'zE\' p=\'6$v$v$v$v$v$v$v$v$v$v$v$v$7l$da$$$$zF\' /><j i=\'zM\' p=\'6$v$v$v$v$v$v$v$v$v$v$v$v$4J$n$zN\' /><j i=\'zL\' p=\'6$v$v$v$v$v$v$v$v$v$v$v$v$1D$$$$cz$n$zJ$n$n$4Q\' /><j i=\'zK\' p=\'6$v$v$v$v$v$v$v$v$v$v$v$v$1h$zD$zw\' /><j i=\'zx\' p=\'6$v$v$v$v$v$v$v$v$v$v$v$v$1D$$$$6z$$6A$6x$H$3g$H$3g$4p$6y$4p$7Z$6s$7Z$3g$dq$ds$dr$dk$dj$dn$dm$cV$cU$1n$l3$3f$$$$A1$cY$$$$6m$7o$9l\' /><j i=\'zv\' p=\'6$v$v$v$v$v$v$v$v$v$v$v$v$1D$$$$6z$$6A$6x$H$3g$H$3g$4p$6y$4p$7Z$6s$7Z$3g$dq$ds$dr$dk$dj$dn$dm$cV$cU$1n$l3$3f$$$$A1$cY$$$$6m$7o$4T$$$$l1$4Y$4W$kD\' /><j i=\'zt\' p=\'6$v$v$v$v$v$v$v$v$v$v$v$v$1D$$$$6z$$6A$6x$H$3g$H$3g$4p$6y$4p$7Z$6s$7Z$3g$dq$ds$dr$dk$dj$dn$dm$cV$cU$1n$9m$n$l0$3f$$$$A1$cY$$$$6m$7o$9l\' /><j i=\'zu\' p=\'6$v$v$v$v$v$v$v$v$v$v$v$v$1D$$$$6z$$6A$6x$H$3g$H$3g$4p$6y$4p$7Z$6s$7Z$3g$dq$ds$dr$dk$dj$dn$dm$cV$cU$1n$9m$n$l0$3f$$$$A1$cY$$$$6m$7o$4T$$$$l1$4Y$4W$kD\' /><j i=\'zB\' p=\'6$v$v$v$v$v$v$v$v$v$v$v$v$1D$$$$cz$n$zC$n$n$4Q\' /><j i=\'zA\' p=\'6$v$v$v$v$v$v$v$v$v$v$v$v$1h$zy\' /><j i=\'zz\' p=\'6$v$v$v$v$v$v$v$v$v$v$v$v$1D$$$$6z$$6A$6x$H$3g$H$3g$4p$6y$4p$7J$6s$7J$3g$d8$d7$d0$cZ$dd$d2$d3$d1$d6$1n$kk$3f$$$$A1$d4$$$$6m$d5$9l\' /><j i=\'vK\' p=\'6$v$v$v$v$v$v$v$v$v$v$v$v$1D$$$$6z$$6A$6x$H$3g$H$3g$4p$6y$4p$7J$6s$7J$3g$d8$d7$d0$cZ$dd$d2$d3$d1$d6$1n$kk$3f$$$$A1$d4$$$$6m$d5$4T$$$$kc$4Y$4W$k6\' /><j i=\'vL\' p=\'6$v$v$v$v$v$v$v$v$v$v$v$v$1D$$$$6z$$6A$6x$H$3g$H$3g$4p$6y$4p$7J$6s$7J$3g$d8$d7$d0$cZ$dd$d2$d3$d1$d6$1n$9m$n$ki$3f$$$$A1$d4$$$$6m$d5$9l\' /><j i=\'vJ\' p=\'6$v$v$v$v$v$v$v$v$v$v$v$v$1D$$$$6z$$6A$6x$H$3g$H$3g$4p$6y$4p$7J$6s$7J$3g$d8$d7$d0$cZ$dd$d2$d3$d1$d6$1n$9m$n$ki$3f$$$$A1$d4$$$$6m$d5$4T$$$$kc$4Y$4W$k6\' /><j i=\'vH\' p=\'6$v$v$v$v$v$v$v$v$v$v$v$v$1h$vI\' /><j i=\'vP\' p=\'6$v$v$v$v$v$v$v$v$v$v$v$v$1h$vQ\' /><j i=\'vO\' p=\'6$v$v$v$v$v$v$v$v$v$v$v$v$1h$vM\' /><j i=\'vN\' p=\'6$v$v$v$v$v$v$v$v$v$v$v$v$1D$$$$cz$n$vG$n$n$4Q\' /><j i=\'vx\' p=\'6$v$v$v$v$v$v$v$v$v$v$v$v$1h$vy$vw$vu\' /><j i=\'vv\' p=\'6$v$v$v$v$v$v$v$v$v$v$v$v$1D$$$$6z$$6A$6x$H$3g$H$3g$4p$6y$4p$8b$6s$8b$3g$dg$de$df$cp$ct$cq$cs$cr$cI$1n$k8$3f$$$$A1$cH$$$$6m$8e$9l\' /><j i=\'vD\' p=\'6$v$v$v$v$v$v$v$v$v$v$v$v$1D$$$$6z$$6A$6x$H$3g$H$3g$4p$6y$4p$8b$6s$8b$3g$dg$de$df$cp$ct$cq$cs$cr$cI$1n$k8$3f$$$$A1$cH$$$$6m$8e$4T$$$$ky$4Y$4W$kv\' /><j i=\'vF\' p=\'6$v$v$v$v$v$v$v$v$v$v$v$v$1D$$$$6z$$6A$6x$H$3g$H$3g$4p$6y$4p$8b$6s$8b$3g$dg$de$df$cp$ct$cq$cs$cr$cI$1n$9m$n$mR$3f$$$$A1$cH$$$$6m$8e$9l\' /><j i=\'vC\' p=\'6$v$v$v$v$v$v$v$v$v$v$v$v$1D$$$$6z$$6A$6x$H$3g$H$3g$4p$6y$4p$8b$6s$8b$3g$dg$de$df$cp$ct$cq$cs$cr$cI$1n$9m$n$mR$3f$$$$A1$cH$$$$6m$8e$4T$$$$ky$4Y$4W$kv\' /><j i=\'kw\' p=\'6$v$v$v$v$v$v$v$v$v$v$v$v$4J$n$vz$n$n$4Q\' /><j i=\'bB\' p=\'6$v$v$v$v$v$v$v$v$v$v$v$v$1h$vB\' /><j i=\'vR\' p=\'6$v$v$v$v$v$v$v$v$v$v$v$v$1h$w7\' /><j i=\'6n\' p=\'6$v$v$v$v$v$v$v$v$v$v$v$v$1h$w8\' /><j i=\'w6\' p=\'6$v$v$v$v$v$v$v$v$v$v$v$v$1h$w4\' /><j i=\'w5\' p=\'6$v$v$v$v$v$v$v$v$v$v$v$v$1h$wc\' /><j i=\'wd\' p=\'6$v$v$v$v$v$v$v$v$v$v$v$v$4J$n$wb$n$n$4Q\' /><j i=\'w9\' p=\'6$v$v$v$v$v$v$v$v$v$v$v$v$1h$wa$w2$vV$vW$vU$vS$vT$w0\' /><j i=\'w1\' p=\'6$v$v$v$v$v$v$v$v$v$v$v$v$7M$n$n$cd$vZ$vX$$vY$$vt$uZ$H$v0$eM$eM$eM$eM$uY$uW$cn$cl$ci$1n$co$$$$uX$v5$v6$v3$v1$v2$uV$uO$uP$uN$uL$bT$v$uM$c1$$c0$$A1$uT$uU$uS$uQ$uR$v7$vm\' /><j i=\'vn\' p=\'6$v$v$v$v$v$v$v$v$v$v$v$v$7l$vl\' /><j i=\'vj\' p=\'6$v$v$v$v$v$v$v$v$v$v$v$v$7M$n$n$cd$vk$vr$$vs$$vq$vo$H$vp$vi$vb$vc$cn$cl$ci$1n$co$$$$va$v8$v$v9$vg$vh$vf$vd$ve$we$xc$xd$bT$v$xb$c1$$c0$$A1$x9$xa$xh$xi$xg\' /><j i=\'xe\' p=\'6$v$v$v$v$v$v$v$v$v$v$v$v$7l$xf\' /><j i=\'x8\' p=\'6$v$v$v$v$v$v$v$v$v$v$v$v$7M$n$n$cd$x1$x2$$x0$$wY$wZ$H$x6$x7$x5$x3$cn$cl$ci$1n$co$$$$x4$xj$xy$xz$xx$xv$xw$xF$xG$xE$xB$bT$v$xC$c1$$c0$$A1$xu\' /><j i=\'xn\' p=\'6$v$v$v$v$v$v$v$v$v$v$v$v$7l$xo\' /><j i=\'6d\' p=\'6$v$v$v$v$v$v$v$v$v$v$v$v$7M$n$n$cd$xm$xk$$xl$$xs$xt$H$xr$xp$xq$wX$cn$cl$ci$1n$co$$$$wu$wv$wt$wr$ws$wz$wA$wy$ww$wx$wq$bT$v$wi$c1$$c0$$A1$wj\' /><j i=\'wh\' p=\'6$v$v$v$v$v$v$v$v$v$v$v$v$7l$wf\' /><j i=\'wg\' p=\'6$v$v$v$v$v$v$v$v$v$v$v$v$7M$n$n$cd$wo$n$ls$$wp$ls$$wn$wl$H$wm$wB$wQ$wR$wP$cn$cl$ci$1n$co$$$$wN$wO$wV$lu$wW$lu$wU$wS$wT$wM$wF$wG$wE$wC$wD$v4$wK$v4$wL$v4$wJ$wH$bT$v$wI$c1$$c0$$A1$Ek$El\' /><j i=\'Ej\' p=\'6$v$v$v$v$v$v$v$v$v$v$v$v$7l$Eh\' /><j i=\'Ei\' p=\'6$v$v$v$v$v$v$v$v$v$v$v$v$ca$nN\' /><j i=\'5C\' p=\'6$v$v$v$v$v$v$v$v$v$v$v$v$1D$$$$2h$$1A$1x$H$z$H$z$L$1y$L$1N$1z$1N$z$3x$3C$3r$3t$3u$3p$3q$3F$3I$1n$6G$n$n$6r$3f$$$$A1$8r$$$$4u$6w$Ep$7j$7i$7z$eG$eF\' /><j i=\'Eq\' p=\'6$v$v$v$v$v$v$v$v$v$v$v$v$1D$$$$2h$$1A$1x$H$z$H$z$L$1y$L$1N$1z$1N$z$3x$3C$3r$3t$3u$3p$3q$3F$3I$1n$6F$n$n$6r$3f$$$$A1$8r$$$$4u$6w$4T$$$$9n$4Y$4W$Eo$7j$7i$7z$eG$eF\' /><j i=\'lq\' p=\'6$v$v$v$v$v$v$v$v$v$v$v$v$1h$Em\' /><j i=\'En\' p=\'6$v$v$v$v$v$v$v$v$v$v$v$v$1h$Eg\' /><j i=\'E9\' p=\'6$v$v$v$v$v$v$v$v$v$v$v$v$4J$n$Ea$n$n$4Q\' /><j i=\'E8\' p=\'6$v$v$v$v$v$v$v$v$v$v$v$v$1h$E6$E7\' /><j i=\'Ee\' p=\'6$v$v$v$v$v$v$v$v$v$v$v$v$6H$v$Ef$Ed$Eb$Ec$n$Er$EG$EH$EF$ED$EE$EL$EN$EK$EI$$EJ$$$$EC$bI$Ev$bI$Ew$bI$Eu$bI$Es$bI$3E\' /><j i=\'Et\' p=\'6$v$v$v$v$v$v$v$v$v$v$v$v$EA$n$EB$Ez$$$$Ex$v$v$v$Ey$vE\' /><j i=\'E5\' p=\'6$v$v$v$v$v$v$v$v$v$v$v$v$4J$n$DB$n$n$4Q\' /><j i=\'DC\' p=\'6$v$v$v$v$v$v$v$v$v$v$v$v$lE$DA\' /><j i=\'Dy\' p=\'6$v$v$v$v$v$v$v$v$v$v$v$v$4J$n$Dz$n$n$4Q\' /><j i=\'DG\' p=\'6$v$v$v$v$v$v$v$v$v$v$v$v$1h$DH\' /><j i=\'DF\' p=\'6$v$v$v$v$v$v$v$v$v$v$v$v$6H$v$9N$gK$gQ$ep$aW$aL$aI$aP$aQ$aO$aN$b2$bd$bc$bg$bf$bh$6Q$6G$n$n$eC\' /><j i=\'DD\' p=\'6$v$v$v$v$v$v$v$v$v$v$v$v$6H$v$9N$gK$gQ$ep$aW$aL$aI$aP$aQ$aO$aN$b2$bd$bc$bg$bf$bh$6Q$6e$n$n$eC\' /><j i=\'DE\' p=\'6$v$v$v$v$v$v$v$v$v$v$v$v$6H$v$9N$lg$ld$ep$aW$aL$aI$aP$aQ$aO$aN$b2$bd$bc$bg$bf$bh$6Q$4C$n$n$lj$lk$lh$ba$ba$ba$li$lv$lH$lI$lF$lG$4t$8e$lL$8e$lM$5t$lJ$eb$lK$eb$5t$4t$e8$4t$5t$e3$4t$5t$e2\' /><j i=\'Dx\' p=\'6$v$v$v$v$v$v$v$v$v$v$v$v$6H$v$9N$gK$gQ$ep$aW$aL$aI$aP$aQ$aO$aN$b2$bd$bc$bg$bf$bh$6Q$6F$n$n$eC\' /><j i=\'Dq\' p=\'6$v$v$v$v$v$v$v$v$v$v$v$v$6H$v$9N$Dr$Dp$le$aW$aL$aI$aP$aQ$aO$aN$b2$bd$bc$bg$bf$bh$6Q$7d$n$n$eC\' /><j i=\'Dn\' p=\'6$v$v$v$v$v$v$v$v$v$v$v$v$6H$v$9N$lg$ld$le$aW$aL$aI$aP$aQ$aO$aN$b2$bd$bc$bg$bf$bh$6Q$4C$n$n$lj$lk$lh$ba$ba$ba$li$lv$lH$lI$lF$lG$4t$8e$lL$8e$lM$5t$lJ$eb$lK$eb$5t$4t$e8$4t$5t$e3$4t$5t$e2\' /><j i=\'Do\' p=\'6$v$v$v$v$v$v$v$v$v$v$v$v$1h$Dv\' /><j i=\'Dw\' p=\'6$v$v$v$v$v$v$v$v$v$v$v$v$lE$Du\' /><j i=\'Ds\' p=\'6$v$v$v$v$v$v$v$v$v$v$v$v$1h$Dt\' /><j i=\'DI\' p=\'6$v$v$v$v$v$v$v$v$v$v$v$v$1h$DY$DZ\' /><j i=\'DX\' p=\'6$v$v$v$v$v$v$v$v$v$v$v$v$1D$$$$2h$$1A$1x$H$z$H$z$L$1y$L$1M$1z$1M$z$3B$3y$3v$3w$3G$3D$3z$3A$3H$1n$6G$n$n$6u$3f$$$$A1$8c$$$$4u$6k$DV$7j$7i$7z$eY$f9\' /><j i=\'DW\' p=\'6$v$v$v$v$v$v$v$v$v$v$v$v$1D$$$$2h$$1A$1x$H$z$H$z$L$1y$L$1M$1z$1M$z$3B$3y$3v$3w$3G$3D$3z$3A$3H$1n$6F$n$n$6u$3f$$$$A1$8c$$$$4u$6k$4T$$$$a9$4Y$4W$E3$7j$7i$7z$eY$f9\' /><j i=\'E4\' p=\'6$v$v$v$v$v$v$v$v$v$v$v$v$1h$E2$E0$E1\' /><j i=\'DU\' p=\'6$v$v$v$v$v$v$v$v$v$v$v$v$1h$DM\' /><j i=\'DN\' p=\'6$v$v$v$v$v$v$v$v$v$v$v$v$1h$DL\' /><j i=\'DJ\' p=\'6$v$v$v$v$v$v$v$v$v$v$v$v$1h$DK$DS\' /><j i=\'DT\' p=\'6$v$v$v$v$v$v$v$v$v$v$v$v$1h$DR\' /><j i=\'DP\' p=\'6$v$v$v$v$v$v$v$v$v$v$v$v$1h$DQ$EO\' /><j i=\'FL\' p=\'6$v$v$v$v$v$v$v$v$v$v$v$v$ca$FM\' /><j i=\'FK\' p=\'6$v$v$v$v$v$v$v$v$v$v$v$v$4J$n$FI$n$n$4Q\' /><j i=\'FJ\' p=\'6$v$v$v$v$v$v$v$v$v$v$v$v$1h$nS$FQ$FR$FP$FN\' /><j i=\'FO\' p=\'6$v$v$v$v$v$v$v$v$v$v$v$v$1D$$$$2h$$1A$1x$H$z$H$z$L$1y$L$1M$1z$1M$z$3B$3y$3v$3w$3G$3D$3z$3A$3H$1n$6G$n$n$3h$$$$4n$6c$6j$3k$A1$3j$A1$3i$6K$bR\' /><j i=\'FH\' p=\'6$v$v$v$v$v$v$v$v$v$v$v$v$1D$$$$2h$$1A$1x$H$z$H$z$L$1y$L$1M$1z$1M$z$3B$3y$3v$3w$3G$3D$3z$3A$3H$1n$6e$n$n$3h$$$$4n$6c$6j$3k$A1$3j$A1$3i$6K$bR\' /><j i=\'FA\' p=\'6$v$v$v$v$v$v$v$v$v$v$v$v$1D$$$$2h$$1A$1x$H$z$H$z$L$1y$L$1M$1z$1M$z$3B$3y$3v$3w$3G$3D$3z$3A$3H$1n$4C$n$n$3h$$$$4n$6c$6j$3k$A1$3j$A1$3i$6K$bR\' /><j i=\'FB\' p=\'6$v$v$v$v$v$v$v$v$v$v$v$v$1D$$$$2h$$1A$1x$H$z$H$z$L$1y$L$1M$1z$1M$z$3B$3y$3v$3w$3G$3D$3z$3A$3H$1n$6F$n$n$3h$$$$4n$6c$6j$3k$A1$3j$A1$3i$6K$9S$4U$4V$a0$a8$a7$7o$ac$ab$aa$a4$b3$bP\' /><j i=\'Fz\' p=\'6$v$v$v$v$v$v$v$v$v$v$v$v$1D$$$$2h$$1A$1x$H$z$H$z$L$1y$L$1M$1z$1M$z$3B$3y$3v$3w$3G$3D$3z$3A$3H$1n$6e$n$n$3h$$$$4n$6c$6j$3k$A1$3j$A1$3i$6K$9S$4U$4V$a0$a8$a7$7o$ac$ab$aa$a4$b3$bP\' /><j i=\'Fx\' p=\'6$v$v$v$v$v$v$v$v$v$v$v$v$1D$$$$2h$$1A$1x$H$z$H$z$L$1y$L$1M$1z$1M$z$3B$3y$3v$3w$3G$3D$3z$3A$3H$1n$4C$n$n$3h$$$$4n$6c$6j$3k$A1$3j$A1$3i$6K$9S$4U$4V$a0$a8$a7$7o$ac$ab$aa$a4$b3$bP\' /><j i=\'Fy\' p=\'6$v$v$v$v$v$v$v$v$v$v$v$v$vA$$$$2h$$1A$1x$H$z$H$z$L$1y$L$1M$1z$1M$z$3B$3y$3v$3w$3G$3D$3z$3A$3H$1n$4I$$1A$1x$H$z$H$z$L$1y$L$1M$1z$1M$z$3B$3y$3v$3w$3G$3D$3z$3A$3H$1n$7d$n$n$3h$$$$6f$n$6h$6c$6j$3k$A1$3j$A1$3i$6K$bR\' /><j i=\'FF\' p=\'6$v$v$v$v$v$v$v$v$v$v$v$v$vA$$$$2h$$1A$1x$H$z$H$z$L$1y$L$1M$1z$1M$z$3B$3y$3v$3w$3G$3D$3z$3A$3H$1n$4I$$1A$1x$H$z$H$z$L$1y$L$1M$1z$1M$z$3B$3y$3v$3w$3G$3D$3z$3A$3H$1n$4C$n$n$3h$$$$6f$n$6h$6c$6j$3k$A1$3j$A1$3i$6K$bR\' /><j i=\'FG\' p=\'6$v$v$v$v$v$v$v$v$v$v$v$v$vA$$$$2h$$1A$1x$H$z$H$z$L$1y$L$1M$1z$1M$z$3B$3y$3v$3w$3G$3D$3z$3A$3H$1n$4I$$1A$1x$H$z$H$z$L$1y$L$1M$1z$1M$z$3B$3y$3v$3w$3G$3D$3z$3A$3H$1n$7d$n$n$3h$$$$6f$n$6h$6c$6j$3k$A1$3j$A1$3i$6K$9S$4U$4V$a0$a8$a7$7o$ac$ab$aa$a4$b3$bP\' /><j i=\'FE\' p=\'6$v$v$v$v$v$v$v$v$v$v$v$v$vA$$$$2h$$1A$1x$H$z$H$z$L$1y$L$1M$1z$1M$z$3B$3y$3v$3w$3G$3D$3z$3A$3H$1n$4I$$1A$1x$H$z$H$z$L$1y$L$1M$1z$1M$z$3B$3y$3v$3w$3G$3D$3z$3A$3H$1n$4C$n$n$3h$$$$6f$n$6h$6c$6j$3k$A1$3j$A1$3i$6K$9S$4U$4V$a0$a8$a7$7o$ac$ab$aa$a4$b3$bP\' /><j i=\'FC\' p=\'6$v$v$v$v$v$v$v$v$v$v$v$v$1h$kf$FD$kg\' /><j i=\'FS\' p=\'6$v$v$v$v$v$v$v$v$v$v$v$v$1D$$$$2h$$1A$1x$H$z$H$z$L$1y$L$3s$1z$3s$z$4Z$5b$5f$5e$5a$5g$5h$5k$5l$1n$6G$n$n$3h$$$$4n$6i$3k$A1$3j$A1$3i$c8\' /><j i=\'2Z\' p=\'6$v$v$v$v$v$v$v$v$v$v$v$v$1D$$$$2h$$1A$1x$H$z$H$z$L$1y$L$3s$1z$3s$z$4Z$5b$5f$5e$5a$5g$5h$5k$5l$1n$6e$n$n$3h$$$$4n$6i$3k$A1$3j$A1$3i$c8\' /><j i=\'G7\' p=\'6$v$v$v$v$v$v$v$v$v$v$v$v$1D$$$$2h$$1A$1x$H$z$H$z$L$1y$L$3s$1z$3s$z$4Z$5b$5f$5e$5a$5g$5h$5k$5l$1n$4C$n$n$3h$$$$4n$6i$3k$A1$3j$A1$3i$c8\' /><j i=\'G8\' p=\'6$v$v$v$v$v$v$v$v$v$v$v$v$1D$$$$2h$$1A$1x$H$z$H$z$L$1y$L$3s$1z$3s$z$4Z$5b$5f$5e$5a$5g$5h$5k$5l$1n$6F$n$n$3h$$$$4n$6i$3k$A1$3j$A1$3i$al$4U$4V$at$ar$aq$af$ae$6o$aj$c7\' /><j i=\'G6\' p=\'6$v$v$v$v$v$v$v$v$v$v$v$v$1D$$$$2h$$1A$1x$H$z$H$z$L$1y$L$3s$1z$3s$z$4Z$5b$5f$5e$5a$5g$5h$5k$5l$1n$6e$n$n$3h$$$$4n$6i$3k$A1$3j$A1$3i$al$4U$4V$at$ar$aq$af$ae$6o$aj$c7\' /><j i=\'G4\' p=\'6$v$v$v$v$v$v$v$v$v$v$v$v$1D$$$$2h$$1A$1x$H$z$H$z$L$1y$L$3s$1z$3s$z$4Z$5b$5f$5e$5a$5g$5h$5k$5l$1n$4C$n$n$3h$$$$4n$6i$3k$A1$3j$A1$3i$al$4U$4V$at$ar$aq$af$ae$6o$aj$c7\' /><j i=\'G5\' p=\'6$v$v$v$v$v$v$v$v$v$v$v$v$vA$$$$2h$$1A$1x$H$z$H$z$L$1y$L$3s$1z$3s$z$4Z$5b$5f$5e$5a$5g$5h$5k$5l$1n$4I$$1A$1x$H$z$H$z$L$1y$L$3s$1z$3s$z$4Z$5b$5f$5e$5a$5g$5h$5k$5l$1n$7d$n$n$3h$$$$6f$n$6h$6i$3k$A1$3j$A1$3i$c8\' /><j i=\'Gc\' p=\'6$v$v$v$v$v$v$v$v$v$v$v$v$vA$$$$2h$$1A$1x$H$z$H$z$L$1y$L$3s$1z$3s$z$4Z$5b$5f$5e$5a$5g$5h$5k$5l$1n$4I$$1A$1x$H$z$H$z$L$1y$L$3s$1z$3s$z$4Z$5b$5f$5e$5a$5g$5h$5k$5l$1n$4C$n$n$3h$$$$6f$n$6h$6i$3k$A1$3j$A1$3i$c8\' /><j i=\'Gd\' p=\'6$v$v$v$v$v$v$v$v$v$v$v$v$vA$$$$2h$$1A$1x$H$z$H$z$L$1y$L$3s$1z$3s$z$4Z$5b$5f$5e$5a$5g$5h$5k$5l$1n$4I$$1A$1x$H$z$H$z$L$1y$L$3s$1z$3s$z$4Z$5b$5f$5e$5a$5g$5h$5k$5l$1n$7d$n$n$3h$$$$6f$n$6h$6i$3k$A1$3j$A1$3i$al$4U$4V$at$ar$aq$af$ae$6o$aj$c7\' /><j i=\'Gb\' p=\'6$v$v$v$v$v$v$v$v$v$v$v$v$vA$$$$2h$$1A$1x$H$z$H$z$L$1y$L$3s$1z$3s$z$4Z$5b$5f$5e$5a$5g$5h$5k$5l$1n$4I$$1A$1x$H$z$H$z$L$1y$L$3s$1z$3s$z$4Z$5b$5f$5e$5a$5g$5h$5k$5l$1n$4C$n$n$3h$$$$6f$n$6h$6i$3k$A1$3j$A1$3i$al$4U$4V$at$ar$aq$af$ae$6o$aj$c7\' /><j i=\'G9\' p=\'6$v$v$v$v$v$v$v$v$v$v$v$v$1h$Ga$G3$FW$FX$ke\' /><j i=\'FV\' p=\'6$v$v$v$v$v$v$v$v$v$v$v$v$1D$$$$2h$$1A$1x$H$z$H$z$L$1y$L$3s$1z$3s$z$4Z$5b$5f$5e$5a$5g$5h$5k$5l$1n$6G$n$n$3h$$$$4n$6i$3k$A1$3j$A1$3i$FT$7j$7i$7z$ko$ku\' /><j i=\'FU\' p=\'6$v$v$v$v$v$v$v$v$v$v$v$v$1D$$$$2h$$1A$1x$H$z$H$z$L$1y$L$3s$1z$3s$z$4Z$5b$5f$5e$5a$5g$5h$5k$5l$1n$6F$n$n$3h$$$$4n$6i$3k$A1$3j$A1$3i$al$4U$4V$at$ar$aq$af$ae$6o$aj$G1$7j$7i$7z$ko$ku\' /><j i=\'G2\' p=\'6$v$v$v$v$v$v$v$v$v$v$v$v$1h$G0$FY$FZ$Fw$F3\' /><j i=\'F4\' p=\'6$v$v$v$v$v$v$v$v$v$v$v$v$1h$F2$F0\' /><j i=\'F1\' p=\'6$v$v$v$v$v$v$v$v$v$v$v$v$1D$$$$2h$$1A$1x$H$z$H$z$L$1y$L$1N$1z$1N$z$3x$3C$3r$3t$3u$3p$3q$3F$3I$1n$6G$n$n$3h$$$$4n$6E$3k$A1$3j$A1$3i$bw\' /><j i=\'F8\' p=\'6$v$v$v$v$v$v$v$v$v$v$v$v$1D$$$$2h$$1A$1x$H$z$H$z$L$1y$L$1N$1z$1N$z$3x$3C$3r$3t$3u$3p$3q$3F$3I$1n$6e$n$n$3h$$$$4n$6E$3k$A1$3j$A1$3i$bw\' /><j i=\'F9\' p=\'6$v$v$v$v$v$v$v$v$v$v$v$v$1D$$$$2h$$1A$1x$H$z$H$z$L$1y$L$1N$1z$1N$z$3x$3C$3r$3t$3u$3p$3q$3F$3I$1n$4C$n$n$3h$$$$4n$6E$3k$A1$3j$A1$3i$bw\' /><j i=\'F7\' p=\'6$v$v$v$v$v$v$v$v$v$v$v$v$1D$$$$2h$$1A$1x$H$z$H$z$L$1y$L$1N$1z$1N$z$3x$3C$3r$3t$3u$3p$3q$3F$3I$1n$6F$n$n$3h$$$$4n$6E$3k$A1$3j$A1$3i$b4$4U$4V$aJ$aZ$b1$aT$aU$6o$aH$bz\' /><j i=\'F5\' p=\'6$v$v$v$v$v$v$v$v$v$v$v$v$1D$$$$2h$$1A$1x$H$z$H$z$L$1y$L$1N$1z$1N$z$3x$3C$3r$3t$3u$3p$3q$3F$3I$1n$6e$n$n$3h$$$$4n$6E$3k$A1$3j$A1$3i$b4$4U$4V$aJ$aZ$b1$aT$aU$6o$aH$bz\' /><j i=\'F6\' p=\'6$v$v$v$v$v$v$v$v$v$v$v$v$1D$$$$2h$$1A$1x$H$z$H$z$L$1y$L$1N$1z$1N$z$3x$3C$3r$3t$3u$3p$3q$3F$3I$1n$4C$n$n$3h$$$$4n$6E$3k$A1$3j$A1$3i$b4$4U$4V$aJ$aZ$b1$aT$aU$6o$aH$bz\' /><j i=\'EZ\' p=\'6$v$v$v$v$v$v$v$v$v$v$v$v$vA$$$$2h$$1A$1x$H$z$H$z$L$1y$L$1N$1z$1N$z$3x$3C$3r$3t$3u$3p$3q$3F$3I$1n$4I$$1A$1x$H$z$H$z$L$1y$L$1N$1z$1N$z$3x$3C$3r$3t$3u$3p$3q$3F$3I$1n$7d$n$n$3h$$$$6f$n$6h$6E$3k$A1$3j$A1$3i$bw\' /><j i=\'ES\' p=\'6$v$v$v$v$v$v$v$v$v$v$v$v$vA$$$$2h$$1A$1x$H$z$H$z$L$1y$L$1N$1z$1N$z$3x$3C$3r$3t$3u$3p$3q$3F$3I$1n$4I$$1A$1x$H$z$H$z$L$1y$L$1N$1z$1N$z$3x$3C$3r$3t$3u$3p$3q$3F$3I$1n$4C$n$n$3h$$$$6f$n$6h$6E$3k$A1$3j$A1$3i$bw\' /><j i=\'ET\' p=\'6$v$v$v$v$v$v$v$v$v$v$v$v$vA$$$$2h$$1A$1x$H$z$H$z$L$1y$L$1N$1z$1N$z$3x$3C$3r$3t$3u$3p$3q$3F$3I$1n$4I$$1A$1x$H$z$H$z$L$1y$L$1N$1z$1N$z$3x$3C$3r$3t$3u$3p$3q$3F$3I$1n$7d$n$n$3h$$$$6f$n$6h$6E$3k$A1$3j$A1$3i$b4$4U$4V$aJ$aZ$b1$aT$aU$6o$aH$bz\' /><j i=\'ER\' p=\'6$v$v$v$v$v$v$v$v$v$v$v$v$vA$$$$2h$$1A$1x$H$z$H$z$L$1y$L$1N$1z$1N$z$3x$3C$3r$3t$3u$3p$3q$3F$3I$1n$4I$$1A$1x$H$z$H$z$L$1y$L$1N$1z$1N$z$3x$3C$3r$3t$3u$3p$3q$3F$3I$1n$4C$n$n$3h$$$$6f$n$6h$6E$3k$A1$3j$A1$3i$b4$4U$4V$aJ$aZ$b1$aT$aU$6o$aH$bz\' /><j i=\'EP\' p=\'6$v$v$v$v$v$v$v$v$v$v$v$v$1h$EQ$EX\' /><j i=\'EY\' p=\'6$v$v$v$v$v$v$v$v$v$v$v$v$1D$$$$2h$$1A$1x$H$z$H$z$L$1y$L$1M$1z$1M$z$3B$3y$3v$3w$3G$3D$3z$3A$3H$1n$6G$n$n$3h$$$$4n$6c$6j$3k$A1$3j$A1$3i$6K$EW$7j$7i$7z$eY$f9\' /><j i=\'EU\' p=\'6$v$v$v$v$v$v$v$v$v$v$v$v$1D$$$$2h$$1A$1x$H$z$H$z$L$1y$L$1M$1z$1M$z$3B$3y$3v$3w$3G$3D$3z$3A$3H$1n$6F$n$n$3h$$$$4n$6c$6j$3k$A1$3j$A1$3i$6K$9S$4U$4V$a0$a8$a7$7o$ac$ab$aa$a4$b3$EV$7j$7i$7z$eY$f9\' /><j i=\'Fa\' p=\'6$v$v$v$v$v$v$v$v$v$v$v$v$1h$k9$kx$Fp\' /><j i=\'Fq\' p=\'6$v$v$v$v$v$v$v$v$v$v$v$v$1D$$$$2h$$1A$1x$H$z$H$z$L$1y$L$1N$1z$1N$z$3x$3C$3r$3t$3u$3p$3q$3F$3I$1n$6G$n$n$3h$$$$4n$6E$3k$A1$3j$A1$3i$Fo$7j$7i$7z$eG$eF\' /><j i=\'Fm\' p=\'6$v$v$v$v$v$v$v$v$v$v$v$v$1D$$$$2h$$1A$1x$H$z$H$z$L$1y$L$1N$1z$1N$z$3x$3C$3r$3t$3u$3p$3q$3F$3I$1n$6F$n$n$3h$$$$4n$6E$3k$A1$3j$A1$3i$b4$4U$4V$aJ$aZ$b1$aT$aU$6o$aH$Fn$7j$7i$7z$eG$eF\' /><j i=\'Fu\' p=\'6$v$v$v$v$v$v$v$v$v$v$v$v$1h$Fv\' /><j i=\'Ft\' p=\'6$v$v$v$v$v$v$v$v$v$v$v$v$1h$Fr$Fs\' /><j i=\'Fl\' p=\'6$v$v$v$v$v$v$v$v$v$v$v$v$1h$Fe$Ff\' /><j i=\'Fd\' p=\'6$v$v$v$v$v$v$v$v$v$v$v$v$1h$kz$Fb\' /><j i=\'Fc\' p=\'6$v$v$v$v$v$v$v$v$v$v$v$v$4J$n$nN\' /><j i=\'Fj\' p=\'6$v$v$v$v$v$v$v$v$v$v$v$v$1h$Fk\' /><j i=\'Fi\' p=\'6$v$v$v$v$v$v$v$v$v$v$v$v$1h$Fg\' /><j i=\'Fh\' p=\'6$v$v$v$v$v$v$v$v$v$v$v$v$1h$Bt\' /><j i=\'Bu\' p=\'6$v$v$v$v$v$v$v$v$v$v$v$v$1h$Bs\' /><j i=\'Bq\' p=\'6$v$v$v$v$v$v$v$v$v$v$v$v$1h$Br\' /><j i=\'By\' p=\'6$v$v$v$v$v$v$v$v$v$v$v$v$1h$Bz$Bx\' /><j i=\'Bv\' p=\'6$v$v$v$v$v$v$v$v$v$v$v$v$1h$Bw\' /><j i=\'Bp\' p=\'6$v$v$v$v$v$v$v$v$v$v$v$v$1h$Bi\' /><j i=\'Bj\' p=\'6$v$v$v$v$v$v$v$v$v$v$v$v$1h$Bh$Bf\' /><j i=\'mv\' p=\'6$v$v$v$v$v$v$v$v$v$v$v$v$1h$Bg$Bn\' /><j i=\'Bo\' p=\'6$v$v$v$v$v$v$v$v$v$v$v$v$1h$Bm\' /><j i=\'Bk\' p=\'6$v$v$v$v$v$v$v$v$v$v$v$v$ca$Bl\' /><j i=\'BA\' p=\'6$v$v$v$v$v$v$v$v$v$v$v$v$1h$BP\' /><j i=\'BQ\' p=\'6$v$v$v$v$v$v$v$v$v$v$v$v$1h$BO$BM\' /><j i=\'BN\' p=\'6$v$v$v$v$v$v$v$v$v$v$v$v$1h$BU\' /><j i=\'BV\' p=\'6$v$v$v$v$v$v$v$v$v$v$v$v$1h$lX$m3$BT\' /><j i=\'BR\' p=\'6$v$v$v$v$v$v$v$v$v$v$v$v$1h$BS\' /><j i=\'BL\' p=\'6$v$v$v$v$v$v$v$v$v$v$v$v$1h$BE$BF$BD\' /><j i=\'BB\' p=\'6$v$v$v$v$v$v$v$v$v$v$v$v$1h$BC$BJ\' /><j i=\'BK\' p=\'6$v$v$v$v$v$v$v$v$v$v$v$v$1h$BI$BG\' /><j i=\'BH\' p=\'6$v$v$v$v$v$v$v$v$v$v$v$v$1h$Be$AL$AM$AK\' /><j i=\'AI\' p=\'6$v$v$v$v$v$v$v$v$v$v$v$v$1h$AJ$AQ\' /><j i=\'AR\' p=\'6$v$v$v$v$v$v$v$v$v$v$v$v$1h$AP$AN\' /><j i=\'AO\' p=\'6$v$v$v$v$v$v$v$v$v$v$v$v$1h$AH$AA\' /><j i=\'AB\' p=\'6$v$v$v$v$v$v$v$v$v$v$v$v$ca$Az\' /><j i=\'Ax\' p=\'6$v$v$v$v$v$v$v$v$v$v$v$v$1h$Ay\' /><j i=\'AF\' p=\'6$v$v$v$v$v$v$v$v$v$v$v$v$1h$AG\' /><j i=\'AE\' p=\'6$v$v$v$v$v$v$v$v$v$v$v$v$4J$n$AC$n$n$4Q\' /><j i=\'AD\' p=\'6$v$v$v$v$v$v$v$v$v$v$v$v$1h$nS$AS$B7$B8$B6$B4\' /><j i=\'B5\' p=\'6$v$v$v$v$v$v$v$v$v$v$v$v$1h$kf$Bc$kg\' /><j i=\'bJ\' p=\'6$v$v$v$v$v$v$v$v$v$v$v$v$1h$Bd$Bb$B9$Ba$ke\' /><j i=\'B3\' p=\'6$v$v$v$v$v$v$v$v$v$v$v$v$1h$AW$AX$AV$AT$AU\' /><j i=\'B1\' p=\'6$v$v$v$v$v$v$v$v$v$v$v$v$1h$B2$B0\' /><j i=\'AY\' p=\'6$v$v$v$v$v$v$v$v$v$v$v$v$1h$k9$kx$AZ\' /><j i=\'BW\' p=\'6$v$v$v$v$v$v$v$v$v$v$v$v$1h$kz$CU\' /><j i=\'CV\' p=\'6$v$v$v$v$v$v$v$v$v$v$v$v$4J$n$kA\' /><j i=\'CS\' p=\'6$v$v$v$v$v$v$v$v$v$v$v$v$1h$CQ\' /><j i=\'CR\' p=\'6$v$v$v$v$v$v$v$v$v$v$v$v$1h$CZ\' /><j i=\'D0\' p=\'6$v$v$v$v$v$v$v$v$v$v$v$v$1h$lX$m3$CY\' /><j i=\'CW\' p=\'6$v$v$v$v$v$v$v$v$v$v$v$v$1h$CX\' /><j i=\'CP\' p=\'6$v$v$v$v$v$v$v$v$v$v$v$v$1h$CI$CJ$CH\' /><j i=\'CF\' p=\'6$v$v$v$v$v$v$v$v$v$v$v$v$1h$CG$CN$CO\' /><j i=\'CM\' p=\'6$v$v$v$v$v$v$v$v$v$v$v$v$1h$CK$CL$D1\' /><j i=\'Dg\' p=\'6$v$v$v$v$v$v$v$v$v$v$v$v$4J$n$Dh\' /><j i=\'Df\' p=\'6$v$v$v$v$v$v$v$v$v$v$v$v$1h$Dd\' /><j i=\'De\' p=\'6$v$v$v$v$v$v$v$v$v$v$v$v$1h$Dl$Dm\' /><j i=\'Dk\' p=\'6$v$v$v$v$v$v$v$v$v$v$v$v$1h$Di\' /><j i=\'fL\' p=\'6$v$v$v$v$v$v$v$v$v$v$v$v$1h$Dj\' /><j i=\'Dc\' p=\'6$v$v$v$v$v$v$v$v$v$v$v$v$1h$D5\' /><j i=\'D6\' p=\'6$v$v$v$v$v$v$v$v$v$v$v$v$1h$D4\' /><j i=\'D2\' p=\'6$v$v$v$v$v$v$v$v$v$v$v$v$1h$D3\' /><j i=\'Da\' p=\'6$v$v$v$v$v$v$v$v$v$v$v$v$1h$Db\' /><j i=\'D9\' p=\'6$v$v$v$v$v$v$v$v$v$v$v$v$1h$D7\' /><j i=\'D8\' p=\'6$v$v$v$v$v$v$v$v$v$v$v$v$1h$CE$Cb$Cc\' /><j i=\'Ca\' p=\'6$v$v$v$v$v$v$v$v$v$v$v$v$4J$n$C8$n$n$4Q\' /><j i=\'C9\' p=\'6$v$v$v$v$v$v$v$v$v$v$v$v$1h$Cg$Ch$Cf$Cd$Ce$C7\' /><j i=\'C0\' p=\'6$v$v$v$v$v$v$v$v$v$v$v$v$1h$C1$BZ\' /><j i=\'BX\' p=\'6$v$v$v$v$v$v$v$v$v$v$v$v$1h$BY$C5\' /><j i=\'C6\' p=\'6$v$v$v$v$v$v$v$v$v$v$v$v$1h$C4\' /><j i=\'C2\' p=\'6$v$v$v$v$v$v$v$v$v$v$v$v$1h$C3$Ci\' /><j i=\'6B\' p=\'6$v$v$v$v$v$v$v$v$v$v$v$v$7M$n$n$3n\' /><j i=\'kb\' p=\'6$v$v$v$v$v$v$v$v$v$v$v$v$br$Cx$Cy$Cw$Cu\' /><j i=\'k5\' p=\'6$v$v$v$v$v$v$v$v$v$v$v$v$7l$Cv\' /><j i=\'k4\' p=\'6$v$v$v$v$v$v$v$v$v$v$v$v$7l$CC\' /><j i=\'kh\' p=\'6$v$v$v$v$v$v$v$v$v$v$v$v$vA$$$$cz$n$CD$n$n$3n\' /><j i=\'6D\' p=\'6$v$v$v$v$v$v$v$v$v$v$v$v$7l$CB\' /><j i=\'fx\' p=\'6$v$v$v$v$v$v$v$v$v$v$v$v$br$Cz$CA$Ct$Cm\' /><j i=\'fk\' p=\'6$v$v$v$v$v$v$v$v$v$v$v$v$br$Cn$Cl$kK$kH\' /><j i=\'8A\' p=\'6$v$v$v$v$v$v$v$v$v$v$v$v$br$Cj$Ck\' /><j i=\'fr\' p=\'6$v$v$v$v$v$v$v$v$v$v$v$v$br$Cr$Cs$kK$kH\' /></kS></kQ><ne><nR id=\'5x\' 3b=\'1r/Cq.3T\' 1m=\'Co\' /><nR id=\'5s\' 3b=\'1r/Cp.3T\' 1m=\'yt\' /></ne></mo>");',62,3198,'|||||||||||false|true|type|condition||if_action|then_actions||path|string||color|v00|actions||valueb|typeb||typea|valuea||100|choices||uJ_||slide|colors|value|fill|operator|compare|8w_||alpha|slides|9w00uJ_|interactionid|link|boolean|var|transition|appear|_checked|rotation|slideref|rgb|stop|lmstext|width|height|||||||||||mobile|name|resume|evaluate|answer|statements|data|vi20|linksto|linear|usehandcursor|scrolling|duration|v008w_|lmsid|objref|show_slidelayer|presentation_content|addpairresponse|choice|reverse|direction|animationid|3wxuuJ_|9w00e20uJ_|g40uJ_|v00qJsx0000uJ_|show|swf|vZA|vectortext|apos|addchoiceresponse|xpos|ypos|_player|elapsedtimemode|navindex|Ww_|xw_|the|property|viewgroupid|transduration|videozoom|slidelock|globalaudioid|transdir|wipetrans|historygroupid|title|enableseek|||||||||||enablereplay|status|starttime|trackviews|showmenuresulticon|choiceid|events|00g70kJ_|exe_actiongroup|points|4JVJG1IL41C|left|action|720|html5url|dataurl|iosurl|observation|vi40|5pF9v7HRsjk|69LXn5djmwJ26|equals|textdata|ignorecase|answers|response_definition|interaction|assets|interactions|number|AttemptCount|500|objects|hideothers|MsgScene_5r9eOqiUexp26|MsgScene_64FhlpEFk612|for|unit|right|normal|depth|tabindex|yoffset|tabenabled|xoffset|yscale|rotatexpos|xscale|rotateypos|shufflelock|shapemaskid|255|||||||||||bottom|url|Lib|pngfb|top|f2aHIOA100|Cw_|v00001A|3ciw|3_XL|f4BnuVA100BnuVA100_XL|asset|with|v000|event|3wxuIw00|v00Dwtx|e20lJ00Hw_|jx_|9w00Hw_|g409w00Hw_|e20lJ004x_|9w004x_|DwtxqJsxHw_|lJ004x_|v000xtx|v00Xw00e20|0xtxqJsx4x_|lJ00Hw_|3wxu5x00||v00yw00e20|g409w004x_|v00Xw0000009w00g4000009w0000003wxu3wxu|v00yw0000009w00g4000009w0000003wxu3wxu|LockedWarningSlide|5VRo6xIaA6I|font|6cfWR0SaqiG2|setfocus|InvalidPromptSlide|ScrollPromptSlide|pause|statement|slidebank|mp3|960|nextviewedslide|actiongroup|0xC7C7C7|button|onrelease|||||||||||5r9eOqiUexp26|issurvey|gte|64FhlpEFk612|incorrect|hotlinkid|shadowindex|accstate|540|alttext|maxpoints|aoinclude|textlib|A1N105lkhA1a1cgw|playnextdrawslide|9w00Cw_|skipenabled|istracked|vectordata|v5w|N0c1bhw|linkprev|timeline|linknext|vectorshape|skipreview|showinmenu|shuffleinclude|00003403|and|ontransitionincomplete|scrollarea|btn0|admission|00003ZALHt3o0g70kJ_|vZc|vi50|lte|correct|align|year|old|v000PE|00e40|6FeI3i4kGrJ26|v8w008w00N10|30000A1|3eb0iw|3Ind0A1|6eZOrZElvn42|f4Pne0A100Pne0A100Ind0A1|pxtxqJsxtx_|||||||||||g409w00tx_|lJ00tx_|time|Choose|9w00tx_|e20lJ00tx_|3wxuux00|v00pxtx|scene|variable|v00kx00e20|v00kx0000009w00g4000009w0000003wxu3wxu|linkid|showrect|patient|_this|18622|actiongroups|823b78dc4364ad6d9c65da5898f456|v0w|ltr|1758538|treatment|dce2ebdd212f11e9fea5b3647555f6|after|onobjectevent|vZ00000A1110106wOcpw640007wBp0i40|You|210|Articulate|btn_hover|True|trigger_next_slide|face|0xF2F2F2|slide_text|0x444444|btn_bg|0xF5F5F5|0x555555|html_text|0xF4F4F4|110|01|0xF0F0F0|btn_border|btn_down|0xAFAFAF|0x353535|btn_text|0xB1B1B1|btn_text_shadow|||||||||||prompt|dir|vsw|205|00003402|A1N105lkhA1a1u|MessageWnd|v00Qvs7E0a0a020100w00cgw|vFw00aw00aw00PB1jwHw6w6w|vaw00aw00PB1jwvw6w6w|vtw|text|N0c1bew|194|Tpw|1000|other|v000P01B1gwfwbwbw|g40Cw_|male|v000P01B1gwswbwbw|acctype|vgw|3wxuCw_|9w00e20Cw_|00g70sw_|v00ywsx0000Cw_|350|420|355|vgw00aw00aw00PB1jwiw6w6w|00003404|00003401|vZB1|neutral|ECG|vuw|contentheight|388|5xb4hAAO7Gq|5c54NSbN3Py|vs0|v003w_|160|6PbLH5mgbQ3|htmlurl|mobileurl|5ovTG7Ydv5Y|6AGHIGT8Xqr|5XYn6TtHBY5|png|contentwidth|||||||||||62nllllM6f7|close_window|411|00003405|v4z|4w005z_|5z_|you|L_A1000490A1|L_A100C|v8w008w00PE|vi10|truefalse|will|vow|False|3w_|rate|anaphylaxis|TrueFalse|pair|that|are|statementid|DragConnectData|30490A1|your|cellulitis|presenting|pain|window|vomiting|diarrhea|showed|training|nw_|Indication|test|v401|criteria|textinput|PrintOkButtonClick|quiz|note|Enter|sliderefs|adjustvar|onlosefocus|startingslide|candidate|63TAKH38UJi|Mw_|||||||||||6NwSJQkvOkQ|9x_|3N105lkhA1y1bgw00sw00bw00bw00EN10|_parent|vAw|3N105lkhA1y1u|6Um0AosPG5V|but|evaluation|gotoplay|one|nausea|660HuxSEKBG|obs|5Wjh6xVyhPW|6ceTifDJvPq|6gNgaCyjKPU|3N105lkhA1y1bgw00fw00bw00bw00EN10|6JuUeNzKOCq|6ELk8zMwor0|center|stress|67zCiMPcTyv|6BbYh33RQB9|6fab7A3OfmR|eventname|358|vZ00000A1110106wOcXwXD0007wBp0i40|6RUCOYQ3Req|this|Able|asthma|6G5bX4xF4ej|6cLmW3V4xaX2|5ea4oJp47nR|initial|5pHof6tEeRT26|5Zk8tzinr6R26|6m3uUn98eOD2|6DWORurKJRT2|64ZwA8TB6iY2|6BSiz2gdXLZ2|v00sw0033E401|6SK9bhS6405|5ZrJbDdMaPy26|_current|6LwY6bjhpxB2|not|Text|vZ00000A1110106wOcuxNb0007wBp0i40|need|6BmDiP3vLX226|||||||||||fever|6J7O3l4pTHo26|PrintPromptSlide_DoNotShowQuizReview_Input|UA|5p6a5KEBOcK2|6dXPNIQGseJ2|female|6VjNLhRCQKb26|5zc1fkru5lW26|6FhXkAZ28lx26|multipleresponse|v8w008w00E|00003P01t|A1c1biw00hw007w007w00B1iwhw7w7w|MultiResponse|Statement_5t1srUhTUJL|Statement_61XCgGYYURi|tachycardia|comfortable|5bA9A758Yi42|ScrollPromptSlide_Text|Statement_6XWuFuRtkrj|Statement_6N8SfDffR3q|Cellulitis|emergency|ScrollPromptSlide_Scroll|Statement_5xWKGERFuCQ|nextunsubmittedslide|6RgvWqbfDks2|6K0fcjUZdoW2|wheezing|5pQGTJokAWp2|Statement_69lUef0KLru|6aRXbjPO3Il26|must|5pLdwG1Tlmg26|slidedraw|68xqspCrUNP26|6UrMWUJFskC2|vCyDw|PrintPromptSlide_ShowQuizReview_Input|PrintPromptSlide_ShowQuizReview_Text|PrintPromptSlide_ShowQuizReview_Scroll|Statement_6MmxQtqMcQk|v6w006w00EN100000A1c1B1hwuw9w9w0040000A1000000A1000000A1|6OcmAcXMvV9|5bI9R7JM40Q|InvalidPromptSlide_Scroll|LockedWarningSlide_Text|67j2YfIoiw4|Statement_6DiwiSnxpEs|InvalidPromptSlide_Text|vywOQiw|Statement_5nmcRwLA5FN|patients|vZN206PWiA1a1A|npw|PrintPromptSlide_DoNotShowQuizReview_Scroll|Statement_6I9OnJGfhXr|nxwoCjwoKxwoCkwOYywOQowChvw|vywpujw|A1c1biw00uw007w007w00B1iwuw7w7w|vww|vpw|Dvw|LockedWarningSlide_Scroll|vIw|DIw00pw|6PKqsHUWB07|5oLJQPbV71o|5y5FPe6FMJT|vJwpelw|6O1uMLCvacs|vHw006w006w00EN100000A1c1B1hwGw9w9w0040000A1000000A1000000A1|||63MGAMucwZW||nKwp6jwoKKwp6kwOYLwOkowChIw00ow|vKwo_jw||vLwOkiw|5iR99D8TOMf|Statement_6H0Dt06NFkJ|6SAKkWE1pak|669LQsJIqvi26|6NQG6dX48Ei2|Statement_6D2igcwf7aa|Statement_6MWN4oMic4W|Statement_6ODZ7pVs6tA|from|6NDF6CjDg2t|62v0TUYB0LJ|Statement_6rAnvbm1HqH|5e2JFhfuqGe|vkwpelw|AyFG4w00AyFG4w00e20AyFG4w00AyFGww_|vmwOkiw|6ao3kHKyJJq|AyFG3w_|6CueD46hJFb|e20vyGGBw_|vyGGBw_|g40AyFGww_|AyFGzwKMyyprBw_|6YTPCxdnqpY|63Rr7qNdHFQ26|Djw00pw|vjw|5V1S5xKoiid|v00yypr0000AyFG1wgfAyFG3w_|MsgScene|5kpuz9hUE7c|vlwo_jw|Statement_6LzER6wmqze|nlwp6jwoKlwp6kwOYmwOkowChjw00ow|4w00Bw_|vwwoKlw|viw006w006w00EN100000A1c1B1hwhw9w9w0040000A1000000A1000000A1|5hY4bQ7VyCB|5pOqDgdx7JU|5Y7Mn8mPJcX|6GSsuxDGpn4|5qJbc3D6EE7|vzyGa5w|PrintPromptSlide_DoNotShowQuizReview_Text|1wgfCw00|g404w00Bw_||v00xw00e20|v00zwKM|v00xw0000004w00g4000004w0000001wgf1wgf|6LXPPhoohNz2|5w0To8C3Y7w|6deozLueVpT26|69JxzId3uWG26|5pUV5iFt4xw|6gZrisx4WZN26|6ffNzRpTmkq|5hYpnEpdFtL2|Slide|vi00|6PbReZHjHtw2|v007G00|residency|64PsTlD6fA7|viw006w006w00EPE|5wx2uZGHyMR26||7owpCkwBNowpC3PE|colic|192|A1g40|6BU8WG9oqNi|5rB5tgTa0T4|5s8mzGxiZLw2|chest|6987VsMPsqG26|v_|320|PrintPromptUsername_5k8m6M4bCev|v00Nw46|5fMutQHv2r52|v7zQw|v00Kwlle20|7Bwp6kwBNBwp63PE|3biw00uw007w007w00EN100000o0c1bjw00vw005w005w00PE|v6w006w00EPE|61fhh5LVZGI2|vBV3B1|4w00e205z_|PrintPromptUsername_692PBnb1St3|6Ir8oc0aYY3|v003zJM00005z_|1wgf5z_|vZ00000A1110106wOc0yCL0007wBp0i40|A100WZ|f2S_|5o89IKKz4uI|Kwkl5z_|Nw463zJMPwkl1z00Pwkle201z00Pwkl4w00Pwklg404w00Pwkl1wgfPwll|5ccPtrk6bpD2|6U5efEyfTY226|7NwoCkwBNNwoC3PE|vHw006w006w00EPE|v00Kwll00004w00g4000004w0000001wgf1wgf|vZcnw00|5wJlESbtvtE|Kwklg405z_|v000ALUc_A1e30jw00|DisableChoices_6deozLueVpT26|6Voek0jnbUG|105|5nk0qkFVRcz26|v00ewtx00009w0000003wxu3wxu|3biw00hw007w007w00EN100000o0c1bjw00iw005w005w00PE|department|3wxujw00|DisableChoices_61fhh5LVZGI2|g709w00iw_|00003A|9w00jx_|3wxukx00|v00ax00e20|v00fxtx|g409w00jx_|prevent|Persistent|analgesia|v00Qvs7E0a0a020100w00bgw00sw00bw00bw00EN10|v00Qvs7E0a0a020100w00bgw00fw00bw00bw00EN10|00c|management|About|6O7xXCb7GZi|Slide1|ResumePromptSlide|its|purpose|3N105lkhA1y1bdw00zw00bw00bw00EN10|v00ax0000009w00g4000009w0000003wxu3wxu|open|can|vi70|who|wound|epinephrine|extremity|showing|lower|admitting|vZ501_v00_v00|v00Nw0000009w00g4000009w0000003wxu3wxu|v00Nw00e20|meet|v3E|3N105lkhA1y1bdw00nw00bw00bw00EN10|9w00xw_|e20tw00xw_|v00ow00e20|3wxuyw00|v00twtx|3N105lkhA1y1bdw00bw00bw00bw00EN10|vcw|v00ow0000009w00g4000009w0000003wxu3wxu|tw00xw_|twtxywtxxw_|acute|vZ0|exacerbation|care|g409w00xw_|tw00jx_|e20tw00jx_|fxtxywtxjx_|exclude|5ffRwoMQfwh|g409w00Ww_|9w00Ww_|multiple|v00Swtx|3wxuXw00|valign|multiplechoice|SwtxywtxWw_|e20tw00Ww_|tw00Ww_|would|planning|send|without|6d9SrYSoIuh|recommend|serial|Please|finding|Because|cardiac|enzymes|consider|use|marginright|Agree|Initial|_sans|marginleft|Strongly|set|Sestamibi|either|margintop|marginbottom|Disagree|block|there|quizid|branch|showquizreview|displayusername|usernamevar|submitting|below|v3PE|v2wgL2wgL0w|before|quizidtype|field|exercise|vg400w|bundle|created|vvw|followed|complete|showuserscore|showpassingscore|showpassfail|PrintPromptSlide_ShowQuizReview|PrintPromptSlide_DoNotShowQuizReview|printresults|wndtype|over|two|midnight|nuclear|3N100000E0a1g70vyFG||scan|mandates|diagnosis|all|maxchars|Which|rtl|numeric|multiline|blood|echocardiogram|v000t3w00px000000t0505010100w00PE|was|useful|pwbPZvbPpwbP3PPE|3eb0Tv00kwpCTv00jwbPVv00hwbPWvOchwbPZvBpkwpC4wPcdw005w00dw007w00fw007w00fwbP_v_|bindto|level|Medicare|respiratory|385|Uw00iw_|hematuria|cannot|vZ00000A1110106wOczysj0007wBp0i40|dyspnea|reasonable|textcolor|0x000000|setquizcomplete|exitaction|else_actions|bold|3eb0Tv00xwoCTv00wwbPVv00uwbPWvOcuwbPZvBpxwoC4wPcqw005w00qw007w00sw007w00swbP_v_|vZ00000A1110106wOc5ziT0007wBp0i40|slidedraws|treat|stabilization|exclusion|EvaluateQuiz|home|eval_all_unanswered|Pregnancy|fontsize|CwbPZvbPCwbP3PPE|Short|6Y21G5HkRvL2|choice_5wmwAklMazg|choice_5znrBuUvYnB|choice_6gJAkTPiJOU|choice_6o0xPoKV29F|choice_6j3Swz5fehJ|choice_5YW47CW2tJI|choice_6YusgZEIEj0|choice_6TtU7Ez3K3k|357|choice_66i6PJAWEga|choice_5kp7e9JTTnk|choice_65Qfl4e4iob|statement_6fCztiZCJHA|statement_5nzlwgi0gP0|choice_6UZmmZUcYYt|359|6B1U8hpxg1w26|choice_6SZMYXbE09x|vZ00000A1110106wOctyPy0007wBp0i40|choice_5ZH8iVnl98L|choice_6fgk86wcdAl|356|choice_6c8tv3U4tuj|choice_6MqpFPIWgpd|choice_5sRsmFlUNJk|choice_6jrkwYDC5Ac|5pcIKBVz9C226|still|choice_5kM10VAapfr|choice_5w9NJTOlLK2|choice_6hibY0ltYNB|v001t3w00px000000t0505010100w00PE|choice_5kdsOIKAss3|choice_65HGHztSCsD|choice_65dpkCV68OF|337|choice_6eyqTmy5kDy|choice_6Q2xExBbSKX|statement_6MMTY893b1Y|choice_6jvJIiGIIYy|statement_6KC40RC7GO4|minute|choice_6QYKbzkmyFz|statement_6INp4L7UJQL|choice_5uNmDePmSv2|statement_5Y6Ox3qJpxd|ExternalInterfaceErrorSlide|does|Renal|statement_5kDIWmgLD3s|choice_69opxbQ8Wxa|choice_5yGz5Txsbit|383|choice_6anuvQhPWzs|ResumePromptSlide_Text|Introduction|ResumePromptSlide_Scroll|choice_5j94MvzDuQB|Documentation|choice_5nw4rW9VSGI|statement_6NL1ZM6vM2d|choice_6Kt3yS6CRpX|statement_6CQQSZrJeCE|choice_5le7TFlGfmM|choice_5mVL9kjzDKb|choice_5adNH7bwMY3|vZ00000A1110106wOcQynB0007wBp0i40|sw_|choice_6TbdVm0ZukD|v00g405w0000001wWH|v0000001wWH|choice_61NhPMxpKid|v005w0032E401|vartext||vZ00000A1110106wPcpw640007wBp0i40|v00sw_|statement_6S9XWy6cUYv|5w00yw_||staff|choice_6kxtTgrIeLR|yw_|medicine|choice_5YEt5MjM3mA||Right|endpoint|PrintPromptWindowQuizVar_5k8m6M4bCev|define|f00|while|choice_5oiBOAB604D|choice_5p7xJbCCW83|choice_60jgBD0nAv1|alignto|f4HL_WA100HL_WA100h7tQA1|choice_5f8xEWiy0LF|choice_6VykUE2wi1x|where|v00zB0033E401|v00ww4k1wWHyw_|3h7tQA1|choice_6LPtbhhweH0|choice_6b1xJXq8HBi|PrintPromptWindowQuizVar_692PBnb1St3|flank|controlled|formation|causing|pyuria|infection|survey|sign|v00hC0033E401|nephrolithiasis|vesicular|veE|8mm|increased|gram|submitunanswered|choice_6JmLPL3wJiI|scoretype|negative|stain|stable|pressure|redness|vZ00000A111010exOcnzd90007wBp0i40|leg|v00rB00|choice_5xerrGxKzRt|moderate|pregnant|hydronephrosis|passpercent|forearm|choice_5oZmvt1S02O|currently|vZ501_v00|whether|major|Concerned|following|topics|modification|others|reservation|Very|quizzes|6QYKbzkmyFz|LikertScale|5p7xJbCCW83|6VykUE2wi1x|6UuPnGWcRtw26|9hw1Xahw1XbewUecbwR327wug1hwm|day|6fbQQsWTOpK26|Slide11|LqbweG9bwmDd8wZoeaw9Y47wHn89w4Sfawmvg7wz224wjw1bweG9hwU27i40|9hw1Xddws5egweW4bwwz8fw7hfgw2fgbwR327wug1hwm|5kdsOIKAss3|DisableChoices_6UuPnGWcRtw26|likert|stone|Slide9|UVJ|5le7TFlGfmM|637GFfEw91Z26|DisableChoices_6987VsMPsqG26|reasonably|vRDA1401|choice_5VO3PSvVX1G|Pain|5adNH7bwMY3|same|Rational|Slide5|DisableChoices_6fbQQsWTOpK26|vZ00000A1110106wOcRxle0007wBp0i40|Neutral|renal|vL00000A111010fwFAWxtF0005wcj0i40|69opxbQ8Wxa|DisableChoices_637GFfEw91Z26|vZ00000A1110106wOcEz8r0007wBp0i40||Slide10||choice_6AH9gNfLPMU|choice_5dFLy3RHJqi|take|choice_6DyOFtL9tS8|d3wWm3cw4M48w9|steroid|choice_6KoHh1yRFtz||Slide7|module|MatchingDragDrop|5wmwAklMazg|||helpful|DisableChoices_6U5efEyfTY226|choice_6S5HMz2pp6n|zone|7i80|b6wMre3wWm19ws198w9|Slide8|yellow|DisableChoices_5nk0qkFVRcz26|choice_6aGDYI8hLWd|v00E|choice_6WNnvLPDKiN|N0007wjOt6wrDc8wwtl8wHv9|Yes|doses|nebulizer|Shortness|due|vK00000A1110a06wOcjw|Standard|adverse|breath|Recommended|v00_y_|reaction|Symptomatic|hypotension|biphasic|Slide12|v00Uy_|matching|Self|PickOne|developing|fNG|Was|injectable|acting|beta|agonist|Steroid|Intravenous|fHD|7w6Z46wK2e|probe|choice_5zBcxHmVirN|resolved|6c8tv3U4tuj|choice_5XTfTZwuxkd|6TtU7Ez3K3k|DisableChoices_6B1U8hpxg1w26|Slide6|65Qfl4e4iob|vZ00000A111010exPcmAfw0007wBp0i40|v000000dwXk0000vw2032E401|v00g40vw200000dwXk|her|After|vL00000A111010fwFAVwgS0005wcj0i40|which||frequent|requires|vZ00000A1110106wOcFx2J0007wBp0i40|vZ00000A1110106wOccxRV0007wBp0i40|vZ00000A1110106wOcMwF60007wBp0i40|fluid|bone|liter|Extremity|Pre|5q8w9|New|v004F_|setting|Respiratory|above|change|blow|peak|flow|than|sinus|v003E401|CO2|v00uyY|A1e70|foot|6UZmmZUcYYt|y00vw20_y_|v00My3HdwXk|Diabetic|9iw|_y_|vZ00000A1110106wOcox8r0007wBp0i40|Arterial|v00CzY|gas|353|352|3bfw00dw007w007w00EN100000o0c1bgw00ew005w005w00E|fonts|00003P01B1dwzwbwbw|vS00000A111021Fw00tw00000ew00B7w00a7w005bw0017w00a5w00cbw00b5w0045w00ecw00E5w004cw007cw007cw00h5w00ecw009bw00b7w0025w00e7w002cw00ycw007hw00p5w00ccw008cw0095w00ecw00gcw00y5w00ebw00Z5w00ibw00Jbw00L5w00d5w00ecw006fw00_bw00I5w00ebw00Kbw00T5w00e5w00ccw0085w00e7w005cw00ybw0015w00e7w002bw0017w0057w0055w00ccw008cw0095w00ecw0077w00x5w00e7w00abw0017w002cw00g5w00ci20|OBS|351|A1c1bfw00dw007w007w00B1fwdw7w7w|LastSlideViewed_5r9eOqiUexp26|vS00000A1110a0Fw00fx000007w00abw0017w002cw0075w004aw00obw001cw00h5w00i5w00e|vS00000A111021Fw00tw00000ew00B5w00ebw00Kbw00L5w00eaw00fbw001bw00b7w00a5w00ecw0075w004cw00h5w00eiw00tbw00b5w004bw0015w00ehw00p5w00c7w005cw00y5w00ebw00Siw00tiw00t5w00ecw008bw001cw00gcw00y7w00acw0075w0045w00c7w005cw00y5w00cbw00b7w0025w00c7w0025w00e8w00lbw00bcw0037w0025w00ccw008cw0095w00eiw00tcw007cw00hbw0017w00abw00b7w005bw0015w00ecw00yaw00fcw00h7w00acw007i20|vS00000A1110P0Fw00Sw00000ew00B5w00eew00Wew00B5w00e7w002cw00ycw007hw00pbw001cw00h5w00ecw00ybw001iw00tbw00b7w005cw0037w00a5w00cbw00b5w00ecw00Ecw0037w0055w00ecw0097w00abw00biw00t5w00e7w0027w005bw00b5w00ccw0085w00ehw00pbw00b7w0025w00ecw008bw001cw009bw00b7w0055w00caw00obw0015w00i5w00e|354|v00NXd0A1808020100w00B1dwbwbwbw|Pyelonephritis|00003P01B1dwbwbwbw|QuizAdvanceModeWarningShown|ActGrpOnLastButtonClick|strategy|3eb0Tv00JwoCTv00IwbPVv00GwbPWvOcGwbPZvBpJwoC4wPcCw005w00Cw007w00Ew007w00EwbP_v_|ActGrpOnFirstButtonClick|ActGrpOnFinishButtonClick|billing|ActGrpOnPrevButtonClick|ActGrpOnNextButtonClick|OwbPZvbPOwbP3PPE|3bfw00Bw007w007w00EN100000o0c1bgw00Cw005w005w00E|191|vS00000A1110f0OG00tw000007w00abw00b7w005cw0077w00aaw00f5w00e7w00abw00b7w005bw0015w00ecw0077w00x5w00ei20|A1c1bfw00Bw007w007w00B1fwBw7w7w|vl10000A1110R09w00Aw00000jw006jw00yjw007jw007cw002hw0018w00ecw005jw00yhw0018w00ejw00hhw00bcw005hw00b8w00ecw005jw0078w00ehw001gw00Gew00l8w004jw003jw00hhw0018w00ecw005jw00yhw0018w00ejw007jw00Ecw002hw001cw00agw00ohw00bcw0058w00cjw007jw0088w00ehw00bjw00hsw00t8w00ccw002cw0028w00cjw007jw0088w00ei20|v00vJ00QEllE|variables|6ddNWoa1uSc_6pOWyCKJnvM_80_DX1136_DY1136_CX690_CY492|3bfw00pw007w007w00EN100000o0c1bgw00qw005w005w00E|5oiBOAB604D|DisableChoices_6HQ0uRT1JaM2|6LPtbhhweH0|v00EwFG0007w005bw002bw00jgw0044w00d6w0066w0064w00dbw00fbw00l4w00i|http|60jgBD0nAv1|vL0llllA1110b0|5YEt5MjM3mA|6b1xJXq8HBi|5znrBuUvYnB|61QZ4YUZIHR2|6YusgZEIEj0|pathlibs|5f8xEWiy0LF|pathlib|5YW47CW2tJI|151|6HQ0uRT1JaM2|discharged|slidemap|5nw4rW9VSGI|6Tv9qQzpeUC2|v00NXd0A1808020100w00B1dwnwbwbw|A1c1bfw00pw007w007w00B1fwpw7w7w|Chest|00003P01B1dwnwbwbw|A1912dDK00dw00OK00ow002dDK00ow00OK00dw00|org|2001|should|www|frame|5j94MvzDuQB|XMLSchema|DisableChoices_6Tv9qQzpeUC2|3CrKVA1|3N100000S0a1g70vyFG|Scroll|f4mrJRA100mrJRA100CrKVA1|vzyGa2wgLzyGa5w|ve20zyGa5w|v000t3w00px000000t0505010100w00N300000E0a1Eg70uyGa0w|vwyoX0w|Bottom|QuestionDraw01|Scene1|shufflecount|shuffle|212|scroll|x_||xi8|vzyGavw|Answer|Invalid|question|363|Notification|6ddNWoa1uSc_sl264shp4idx7_80_DX338_DY338_CX169_CY94|continue|order|vi30|vuyGaAw|ve20uyGaAw|vg40zyGavw|vzyGaywKgwyoXAw|vywKg0w|ve200w|vg405w|v2wgLAw|AllQuestionsSubmitted|Observation|6anuvQhPWzs|comfort|6Kt3yS6CRpX|5mVL9kjzDKb|61NhPMxpKid|5yGz5Txsbit|6kxtTgrIeLR|managing|vS00000A111021Fw00tw00000cw0005w00ccw009cw00y7w0055w00e7w00xcw0077w00abw001bw00b7w00aiw00t5w00e7w00abw001cw00hcw008bw0017w0027w0025w00ehw00p5w00c7w005cw00y5w00e7w00xbw001aw00obw0017w00a5w00d5w00e7w005bw00b8w00lcw00yaw00f8w00lbw00b7w00acw00h5w00cbw00b5w00d5w00e7w0027w005bw00bcw00E5w004bw0015w00ecw00E5w004cw007cw007cw00h5w00ecw00g7w00abw0017w0027w002cw003i20|LastSlideViewed_64FhlpEFk612|ActGrpOnSubmitButtonClick|ActGrpOnSubmitAllButtonClick|somewhat|least|vS00000A111070UG00tw000007w00abw0015w00ecw00Ecw0037w0055w00ei20|very|6TbdVm0ZukD|6ddNWoa1uSc_sl264shp4idx5_80_DX338_DY338_CX169_CY95|What|6ddNWoa1uSc_sl264shp14_80_DX338_DY338_CX169_CY94|6ddNWoa1uSc_sl264shp4idx4_80_DX88_DY88_CX44_CY36|Results|Scene2|scenes|6ddNWoa1uSc_sl264shp4idx6_80_DX88_DY88_CX44_CY36|6ddNWoa1uSc_sl264shp4idx3_80_DX338_DY338_CX169_CY94|completed|have|6ddNWoa1uSc_sl264shp19_80_DX338_DY338_CX169_CY63|work|6ddNWoa1uSc_sl264shp17_80_DX338_DY338_CX169_CY95|6ddNWoa1uSc_sl264shp4idx2_80_DX88_DY88_CX44_CY37|APP||6ddNWoa1uSc_sl264shp4idx1_80_DX338_DY338_CX169_CY94|bwContent|6G0wovLIig22|6jrkwYDC5Ac|5sRsmFlUNJk|DisableChoices_5s8mzGxiZLw2|6MqpFPIWgpd|Warning|299|DisableChoices_6G0wovLIig22|DisableChoices_6MtmPzYdS9j2|require|6836YILDoEv26|6fgk86wcdAl|needs|6MtmPzYdS9j2|6SZMYXbE09x|choice_5angSTBBBGk|choice_67Etf6iYlIy|choice_6F3d4JXA6BX|choice_6OpZOkhHWVO|slideid|error_msgs|choice_5eXTxN6UWPs|DisableChoices_6PbReZHjHtw2|choice_5hyaLKuDosB|resume_player|choice_6L7DzBn7WoG|btn1|choice_6OFMxzpkmPA|v00NXd0A1808020100w00B1dwzwbwbw|choice_6fvB5Z8eZsz|5w9NJTOlLK2|tightness|6jvJIiGIIYy|6eyqTmy5kDy|throat|able|ambulate|hives|6Q2xExBbSKX|107|lead|thi|ECGs|5uNmDePmSv2|5kM10VAapfr|Slide4|may|6EctaCDO77426|66i6PJAWEga|Slide2|5ZH8iVnl98L|globalaudiolib|DisableChoices_6836YILDoEv26|5kp7e9JTTnk|2days|nursing|delirium|intermittent|DisableChoices_6EctaCDO77426|Slide3|MultiChoice||65dpkCV68OF|3svB3A1|choice_6Egpc4J82B3|windows|vNwkR5w|ve204z|vLw3C0w|vIwkRe200w|vNwkR2wgLNwkR0w|vNwkRg405w|display|choice_6ZPB4YSxEM3|vIwkR4z|v2zKg0w|buttonOK|v2wgL4z|vIwkRg404z|v001t3w00px000000t0505010100w00N300000E0a1Eg70|3InG7A1|f4wHC4A100wHC4A100InG7A1|player|vLw3C2zKgNwkR|vNwkRe20|vIwkR0w|v00vJ00tE00E|choice_6PVod7zvG84|6j3Swz5fehJ|choice_6Kw8ryAm31a|audio|vl10000A1110T09w00Aw00000lw00jjw007jw0038w00ehw00bcw00ahw0018w00ejw00g8w004hw00bjw008jw0088w00cjw008jw0098w00ecw005jw0078w00ecw002hw001jw008jw00h8w00ehw00b8w00ejw00ghw00bcw0058w00chw001jw008cw0058w00ecw005jw0078w00ejw007jw00Ecw002hw001cw00agw00ohw00bcw0058w00cjw007jw0088w00ejw003jw0088w00ccw0058w00ei20|f4Mvr8A100Mvr8A100svB3A1|xmlns|DisableChoices_61QZ4YUZIHR2|DisableChoices_6Y21G5HkRvL2|html|DisableChoices_5ccPtrk6bpD2|LightboxWnd|device|content|framedata|6D2igcwf7aa_64NG9MREVFX|sure|StoryPopupControls|6LzER6wmqze_6KQhFF041G5|windowswf|5nmcRwLA5FN_6rRot8KdMD3|6D2igcwf7aa_6ORJB2yjSxi|size|620|5nmcRwLA5FN_6bcksca33H3|467|StoryPopup||6ddNWoa1uSc_sl264shp14_80_DX338_DY338|980|5nmcRwLA5FN_6Ut0SZBuVNd|LightboxControlsWnd|xml|StoryWindow|5nmcRwLA5FN_6JDn1AhFOOL||5nmcRwLA5FN_6hPVO6MV79J|658|Not||6LzER6wmqze_68pFBZIv86m|6ddNWoa1uSc_6pOWyCKJnvM_80_DX1136_DY1136|375|0bc7af814dd732c633a3fce9856554_22050_48|20a3f6b24adb11774089803bd6332f_22050_48|Would|a2c6f30049d01628b22af0c0b83574_22050_48|6p3Cqe6s0WA|8a57c9e5fd357af591d4af4e7a8274_22050_48|like|d0dddb4eef28ac403c6179da5d6043_22050_48|error|external_interface|5aVnNdkZm1d|e74869511ae9b59e2dc79d187cb409_22050_48|everyslide|f72be1534aa3a04875c5c6eb2c897a_22050_48|lmsresume|fa90a1636553eae496741eb6d26801_22050_48|156e4780db2e81d4022b91b6fad992_22050_48|flashresume|Resume|6I9OnJGfhXr_6QNqZS5KpLG|6ddNWoa1uSc_sl264shp19_80_DX338_DY338|3fc455d1dd3c920527a5784f61af66_22050_48|6d35d25292adca47ba573e27f9c98b_22050_48|6I9OnJGfhXr_5tWZ5IayVPu|509|6ddNWoa1uSc_sl264shp17_80_DX338_DY338|Message|624|6I9OnJGfhXr_5YQbO1jX19K|6I9OnJGfhXr_69tdnotdYZk|2423861f3a8405b2625fdcc81b72f5_22050_48|6LzER6wmqze_5WPfaU0awT0|6LzER6wmqze_5pVoxRRhptE|off|7571129c8fef454a077d08a4afbde2_22050_48|415|e1eac0c3a2079c2886f64697bd5f86_22050_48|6I9OnJGfhXr_5VxJUZ0XlWT|bc6add7e20c7e72e0d63f062957a81_22050_48|5f50ae36fca580c61dc6453427dc5f_22050_48|6LzER6wmqze_6Xzz65GZzCC|vZ00000A1110O0xwOcQy2g000awC1ubweG97wHn8iwUahbwmDb4wjw3awmvg7wz22gwHn47wz22bwmDlgwHn4iwUahawmvgbwmD7awmvgawUinaw9Y4iwUahaw9Y4bwmD7cw4u28wZoe7wz227wHn8awmvg7wz22aw9Y4awUin4wjw1aw9Y4dwtQe6wukqbweG9cwcP89wW9cbweG97wHn8gwHn4bwmDa4wjw1awmvgawUinbwmD7bweG98wZoe4wjw1dwtQe4wjw1hwU27i40|vZ00000A1110M0xwOchzf3000bweG9bwmDd8wZoeaw9Y47wHn89w4Sfawmvg7wz224wjw1bweG9hwU27iwUahaw9Y4bwmDa4wjw19wW9c4wjw1bwmD7gwHn46wChv9wW9cbwmDlaw9Y48wZoecw4u2bwmDpawmvg4wjw1bwmD7awzqr7wHn8aw9Y4bwmD7awmvg9wQX39wW9cbweG94wjw34wjw19wW9cawzqrawmvg8wZoe7wz22bwmDliwUahawmvgawzqri40|vZ00000A1110P0xwOcJzrS0009wW9caw9Y44wjw34wjw3bwmDb4wjw34wjw17wz224wjw18wZoeawzqrbwmD7awmvgbwmDb8wZoeaw9Y4awmvg8whhw9w4SfbweG9iwUah4wjw17wz224wjw1bwmD7awUin8whhwbwmDa4wjw1awmvg7wHn87wHn8bwmDlaw9Y4fwTWgawmvgbwmD7hwU2aawmvgbwmD7awmvgbwmDpbwmDl9w1To4wjw3awmvg9whpx4wjw18wZoe6wChyawmvsi50|vZ00000A1110M0xwOcQx|U000awLJt9w4Sfawmvg4wjw3bwmDbawmvg7wz22gwHn4bwmDa4wjw1awmvgawUinbwmD7bweG98wZoe7wz224wjw1ewrBc8wZoe7wz227wHn8awmvg7wz22aw9Y4awUin4wjw1aw9Y4dwtQe6wukqbweG9cwcP8bwmDa4wjw1awmvgawUinbwmD7bweG98wZoeaw9Y4dwtQe7wz22bwmDlawmvgcw4u24wjw3aw9Y4bwmD7hwU2ai40|vZ00000A1110L0xwOchycI0007wz22bwmDlaw9Y4iwUah8wZoeaw9Y44wjw39w4Sfaw9Y4dwtQe7wz22hwM59bweG9bwmDd8wZoeaw9Y47wHn89w4Sfawmvg7wz224wjw1bweG9hwU27bwmDbbwmD74wjw1cw4u29wW9cawmvg7wHn8gwHn44wjw1hwU27fwTWg9wW9cawmvg8wZoegwHn48wZoe9wW9caw9Y4bwmD7awmvg7wHn84wjw1bweG95wR3si50|vZ00000A1110106wOcgACL0007wBp0i40||v00ZA00|v00ZA00zB00|vZ00000A1110i0xwOcowMK000bwWpA7wHn8aw9Y46wpmB7wz22aw9Y48wZoecw4u2gwfam4wjw17wz22hwU2l8wZoebwmDb7wHn89w4Sfaw9Y49w1Toi50|vZ00000A1110Q0xwOcgAhq000dwEMkaw9Y4iwUahbweG9bwmD78wZoe7wz227wHn8awmvg7wz22gwHn47wz22bwmDlgwHn47wHn8aw9Y4bwmDzbwmDb4wjw17wHn8aw9Y4iwUahaw9Y4bwmD7cw4u26wukqbweG9cwcP8bwmDabweG99wW9cbwmDbiwUahaw9Y4bwmD77wz22awmvg7wz224wjw1bweG9bwmD7awzqrbwmDd4wjw14wjw34wjw34wjw1bwmD7fwoKnawmvgbwmD7hwU2ai40|vZ00000A1110K0xwOcJAud0007wHn8aw9Y44wjw1iwUahbwmDdbwmDb7wHn88wZoeaw9Y4iwUahaw9Y4bwmD7cw4u2awmvgdwtQe4wjw1cw4u27wHn8aw9Y44wjw3awmvg7wz22aw9Y4dwtQe7wz22hwM59bweG9bwmDd8wZoeaw9Y47wHn89w4Sfawmvg7wz224wjw1bweG9hwU27iwUahaw9Y4bwmDa4wjw19wW9c4wjw1bwmD7aw9Y45wR3s|vs10000A111070dA00UwPM000mwYQihw1XbbwR327wug37wug1hw1X7gweW4|9qwk47bwR32qwE89i40|vs10000A1110j0yypirxdf000hwm|9qwk47rwjMhgweW4hw1Xa7wug1ewUec7wug1hw1X7gweW4||v001G00Px00|v00Px0033E401|vs10000A1110k0EyEYMwq2000gwcz07wug1bwR327wug3gweW4gwBN58wk46hw1X7bwR32bwwz8hwm|v007G00px00|vZ00000A1110I0xwOcowMK000dwEMkaw9Y4iwUahbweG9bwmD78wZoe7wz227wHn8awmvg7wz22gwHn4bwmDlbweG9lwMBmaw9Y4iwUahaw9Y47wHn8awUinaw9Y4bwmD79wW9cfwziobwmDaaw9Y4bwmDpawmvg7wHn87wz22iwUahaw9Y4bwmD7cw4u2bwmDpawmvg7wz224wjw1aw9Y4bwmD77wz22dwtQeawmvg7wHn8gwHn4i40|vZ00000A1110M0xwOcRwZx000bwmDa4wjw18wZoebwmDpbweG98wZoe4wjw17wz224wjw1bweG9bwmD7aw9Y4hwU2a7wz22hwM597wz22bwmDlgwHn4bweG9bwmDd8wZoeaw9Y47wHn89w4Sfawmvg7wz224wjw1bweG9hwU27bwmDbbwmD74wjw1cw4u2awmvg6wukq7wz22aw9Y4cwcP87wz22bwmDlgwHn44wjw1bwmD74wjw17wz224wjw1awmvg9wQX3i40|vZ00000A1110A0xwOcixal000awmvg8wZoe8wZoeaw9Y48wZoe8wZoeiwUahaw9Y4bwmD77wz22awzqraw9Y49w4Sfawmvg4wjw3bwmDbawmvg7wz224wjw1bweG9bwmD7awzqrawmvgbwmD7hwU2aiwUahawmvgbwmD7awmvgawUinaw9Y4iwUahaw9Y4bwmD77wz225wR3si50|v00px0033E401|vs10000A1110a0SzcHUwPM000mwYQihw1Xd7wwDjgweW4ewUecbwR327wug1fw7hfgweW4dws5e|v007G00zB00|vZ00000A111070xwOcXwCi000jwhxCbweG9bwmDabwmDb4wjw3aw9Y4dwtQei50|vZ00000A111090xwPcmzTP000cwf2Daw9Y46wukqaw9Y47wHn8aw9Y4bwmD79wW9caw9Y4|vs10000A1110d0zz7lzwqa0008wk46hw1X7bwR32bwwz8hwm|9hw1X78wjE5i40|vZ00000A1110j0xwPcQy2g000bwWpAbweG98wZoe7wz226wpmB7wz22aw9Y48wZoecw4u2gwfam4wjw17wz22hwU2l8wZoebwmDb7wHn89w4Sfaw9Y49w1Toi50|CreateData|vZ00000A1110106wPcnzd90007wBp0i40|vs10000A1110n0XxoSexdn000mwYQihw1Xddws5egweW4bwwz8fw7hfgw2fgbwR327wug1hwm|vZ00000A1110p0xwOc0yhq000awLJtjwackawmvgbwmD7hwU2adw6ZIbweG98wZoebwmDp4wjw17wz22awmvg9wQX3bweG99w4Sfaw9Y47wHn89wW9c7wHn8bweG9gwfambwmDa4wjw1bwmD7fwoKni50|vZ00000A1110u0xwOcyy6_000bwTOGbwmDlawmvgbwmD7awUin4wjw1bwmD7fwoKn7wHn8aw9Y44wjw1iwUahbwmDdbwmDb7wHn88wZoeaw9Y4iwUahaw9Y4bwmD7cw4u28wZoe7wz227wHn8bwmDb9wW9c7wz22bwmDb7wHn8aw9Y4i50|vZ00000A1110v0xwOc5zZx000ewHvJaw9Y4aw9Y4bwmDadwtQe6wukqbweG9cwcP88wZoeawmvg6wukqaw9Y47wz22fwzioawmvgbwmD7hwU2abwmDdaw9Y47wz227wz22aw9Y4cwcP8bweG9bwmDb7wz229wW9cbweG9iwUahaw9Y4dwtQei50|9qwk47hw1Xbhw1X77wug1bwR32lwJee7wug1qwk47bwR32hw1Xlpwx34mwU6FfwpyE|vZ00000A1110t0xwOcowMK000awLJt8wZoe7wz22awmvgbwmDd4wjw34wjw18wZoebwmDlaw9Y4hwU2aawmvgdwtQebwTOGbwmDlaw9Y48wZoecw4u2bwWpAawmvg4wjw1hwU27bwTOGaw9Y4bwmD77wz22aw9Y47wHn8dwtQei40|vZ00000A1110g06wPctxrS000ewE8H7wHn8bweG9gwfam7wz22hwU2lawmvg9wW9cbwmDl4wjw1aw9Y49w4Sfaw9Y4hwU2abwmDd9w1Toi50|xsi|vZ00000A111080xwOcWyH0000iwUahaw9Y4bwmDa4wjw19wW9c4wjw1bwmD7aw9Y4|vZ00000A1110o0xwPcowMK0005wU26bwmD7bwmDa4wjw19wW9cawmvg7wz224wjw1bweG9hwU276wukqbweG9cwcP8bweG9bwmDd8wZoeaw9Y47wHn89w4Sfawmvg7wz224wjw1bweG9hwU27i40|vZ00000A1110p0xwOctxrS0005wU26bwmD77wz227wHn8bweG9bwmDabwmDb9wW9c7wz224wjw1bweG9hwU27bweG9bw|vZ00000A111040xwOcWxEF000bwmDbbwmD74wjw17wz22i50|vZ00000A1110o0xwOctyud000cwf2Dawmvg7wz224wjw1bweG9bwmD7awmvg9wQX3bwmDb8wZoegwHn4bweG9bw|vZ00000A1110d0xwPcRwZx000bwmDbbwmD74wjw1cw4u2awmvgbwmDaiwUah4wjw18wZoe8wZoe4wjw1bweG9bwmD7i50|U000bwmDabweG99wW9cbwmDbiwUahaw9Y4bwmD77wz22awmvg7wz224wjw1bweG9bwmD7awzqrawmvgbwmD7hwU2ai40|vZ00000A1110d0xwPchycI0007wHn8aw9Y44wjw1iwUahbwmDdbwmDb7wHn88wZoeaw9Y4iwUahaw9Y4bwmD77wz22i50|vZ00000A1110106wPcQynB0007wBp0i40|vZ00000A1110106wPcox8r0007wBp0i40|vZ00000A1110i0xwPcoxP5000awC1E7wz22awmvgbwmD7bwmDaawmvg7wHn8hwU2abwmDp7wHn8bweG99wW9caw9Y4bwmDabwmDb7wHn8aw9Y4awzqri40|vZ00000A1110h0xwPcQx|v001G00|submitall_pressed|submit_pressed|finish_pressed|1e5a746225c718993585d2a7adfbe7_22050_48|6d359be8b06eba25892f8e016eb872_22050_48|queuesize|next_pressed|trigger_submitall_slide|trigger_submit_slide|trigger_slide_finish|prev_pressed|last_slide_triggered|first_slide_triggered|6ddNWoa1uSc_sl264shp4idx4_80_DX88_DY88|6ddNWoa1uSc_sl264shp4idx3_80_DX338_DY338|6ddNWoa1uSc_sl264shp4idx2_80_DX88_DY88|6ddNWoa1uSc_sl264shp4idx7_80_DX338_DY338|6ddNWoa1uSc_sl264shp4idx6_80_DX88_DY88|6ddNWoa1uSc_sl264shp4idx5_80_DX338_DY338|6ddNWoa1uSc_sl264shp4idx1_80_DX338_DY338|518d87d3d50598e362cf50ee54bc85_22050_48|4b01a5bcfcbb095dd6998221f1a12c_22050_48|590d8d7d6278d4916d05976cd07589_22050_48|5b161f89b96adea68c721ccd397ccf_22050_48|338a418641d72425faa8b92e8ea701_22050_48|26ec456c49ed3c84951fd713c7838d_22050_48|trigger_prev_slide|projectid|tincan_version|bwversion|4JVJG1IL41C_course_id|courseid|6ddNWoa1uSc|920|instance|A1c|v00fH00rE00E|1412|version|xsd|CurrentQuiz_5hYpnEpdFtL2|ReviewMode_5hYpnEpdFtL2|textdirection|vZ00000A1110b0xwOcEzP5000awOI0hwM597wHn8aw9Y4bwmDabwmDb9wW9cgwHn49w56KewEUifw7tE|CurrentQuiz_69JxzId3uWG26|ReviewMode_69JxzId3uWG26|Post|flashfonts|iosfonts|entrypoint|1763538|lessonduration|debugmode|62yqmRLXrcO|6Dh08kDjsYj|5xWKGERFuCQ_5yaPmkQEnz5|5xWKGERFuCQ_6hFk4gYg4io|6YtDUsKoUs2|67NiGhQfssw|5xWKGERFuCQ_6GVAwzrqgQq|69lUef0KLru_6RBwHMMLcpA|69lUef0KLru_6TDlWyYaZ56|69lUef0KLru_5ck4VDmMwyR|69lUef0KLru_5harbHBJInz|6Lrsm1ZV61J|5xWKGERFuCQ_6SlEsWnlUJ4|5xWKGERFuCQ_6lZMktxkgjM|5dFLy3RHJqi|urticaria|6OLpBUrylbW|60IfagVAjP7|6FuzCz3y8dw|6PVod7zvG84|week|6FSiwWTopvv|5kDIWmgLD3s|6kvexWJFkiK|6S9XWy6cUYv|5Y6Ox3qJpxd|5qSd2UUfs5Q|6CQQSZrJeCE|6NL1ZM6vM2d|69lUef0KLru_5lgZCyqyEPq|6N8SfDffR3q_6I2WES1MSKC|requirement|documentation|6N8SfDffR3q_5q3ZCdxq8VA|6N8SfDffR3q_6GXL1Mii2Xk|6N8SfDffR3q_6AarWtxREu1|6N8SfDffR3q_68S0PkCx9MG|safely|indication|know|managed|understanding|demonstrate|choose|6XWuFuRtkrj_5reTb3goWEj|5t1srUhTUJL_5ouwkWhMYfY|61XCgGYYURi_6JACItzoxVl|61XCgGYYURi_6Ii9FtAwBL0|5t1srUhTUJL_5emB6KQY3my|5t1srUhTUJL_5jYavtn8H4v|5t1srUhTUJL_6Hq01lxKJuD|5t1srUhTUJL_5mVubNTSPyN|6XWuFuRtkrj_6pgEiwmB8Pb|6XWuFuRtkrj_6rhNaoDYt93|6XWuFuRtkrj_5pKzD3pUMwy|6XWuFuRtkrj_6n5IVHCKdyt|61XCgGYYURi_6LEYuSh6aMI|61XCgGYYURi_5n4dBtXizLv|61XCgGYYURi_6RVRBkGEA6l|6ILQPkJJg01|5zBcxHmVirN|6L7DzBn7WoG|5ehFvKdO6rS|5a3SgYgfgef|5Zs2gGiG2Oo|5XTfTZwuxkd|6fvB5Z8eZsz|6OFMxzpkmPA|6m5rHora4IA|6d0L5hwGXe4|6HEhEgfAQuP|5Vs3I7KMSuU|5hyaLKuDosB|6Ez2Fuv2uXN|6k1mIffUgTz|5k7rZ2ixpHf|3mm|6WiITy22EAM|accurate|acceptable|option|6EMPDHaNnb6|presented|6MjV9lC0eaV|6JBNkqRmEbH|6fZMME3nHRr|6PMjhtB4LN5|5cB1KLhHaeX|5axCyAbxhN1|6hibY0ltYNB|5YsWcAZjxJj|69eakElHej4|6KoHh1yRFtz|6gJAkTPiJOU|6o0xPoKV29F|6AH9gNfLPMU|6c59x1DzOGx|Antihistamine|6Kw8ryAm31a|6Gd2flk0GJp|6EZybm6DUXS|65HGHztSCsD|5nuddJwXl9V|6ZPB4YSxEM3|6MMTY893b1Y|6KC40RC7GO4|6INp4L7UJQL|5nzlwgi0gP0|6nKYJYuauYT|5eXTxN6UWPs|6fCztiZCJHA|62f8Ti9E3xK|6EKExNhqKq3|6Egpc4J82B3|5lx1kVInD6U|symptoms|skin|Antihistamines|6DiwiSnxpEs_6NhAjZTxXD4|6DiwiSnxpEs_6ET41qMEGRs|6DiwiSnxpEs_6qU5n4RxRNd|6DiwiSnxpEs_60uwioyQzjJ|Title|6MmxQtqMcQk_5xFzizugwaP|6DiwiSnxpEs_5eqTaEJYJpV|6MWN4oMic4W_6Hoqh7PdoVl|support|browser|6MWN4oMic4W_6m6RbO5ejVc|6MWN4oMic4W_5fEFGRPC3AP|6MWN4oMic4W_5qMGJANBHeR|6MWN4oMic4W_5m38SMqYBhu|Objectives|US|units|billings|141858|310524|264812|233360|110226|Outline|97404|6MmxQtqMcQk_61a2VIi3lBn|6MmxQtqMcQk_61D5a0cIStO|6MmxQtqMcQk_5kEHehCs4m0|6MmxQtqMcQk_69chTeIjwpX|6H0Dt06NFkJ_6J3CaEYEgGf|6rAnvbm1HqH_65QINqcvNUT|6rAnvbm1HqH_6JEExl91sX3|LastErrorFeature|feature|6rAnvbm1HqH_5zLHnnjpnKn||6rAnvbm1HqH_6dAChQWGxMo|6rAnvbm1HqH_655JtX3t4Dq|18pt|6D2igcwf7aa_5ej63mtRyt0|6D2igcwf7aa_6RutJA7h7FY|555555|amp|6D2igcwf7aa_5gdL2znXZEx|The|has|because|6ODZ7pVs6tA_5b0tV5bW9xa|locally|6H0Dt06NFkJ_6eu0z6zH34t|6H0Dt06NFkJ_6goymhj8oi1|6H0Dt06NFkJ_5Y3lVAGy9GN|6H0Dt06NFkJ_5kMtzb3TLDG|viewing|disabled|been|6ODZ7pVs6tA_6dEij82sX2M|6ODZ7pVs6tA_6Z33NwyToZX|6ODZ7pVs6tA_6jCyMVfo0uk|6ODZ7pVs6tA_6heWRQ1pxfS|Emergency|6PB7ailg2bq|6AliRdH8dq1|5zC5cTkS3dn|third|second|first|Save|Could|Patients|Billion|6qEJNbIVgBs|References|Year|fourth|5oZmvt1S02O|5xerrGxKzRt|5VO3PSvVX1G|6JmLPL3wJiI|example|qualify|Selection|provider|practice|Advance|trainee|5lRRaLafSyv|6rUC0xcQx9U|6YujFnzTxDu|Stay|Unit|Management|798078|879080|1051064|925572|Anaphylaxis|573220|452198|371356|619302|Asthma|752336|691084|1093456|Dedicated|Use|Greater|Hospital|Many|For|Units|Nausea|1240620|1199428|1291822|Making|1737726|1556544|vs10000A1110k0jyJiUwPM000iwmzDgw2fgbwR327wug1hwm|vBV9w_G|v2xjw|v4_3wuX4w4k|v4_dwIT|v4_8wBV|wcWdwS6XwNIgw4ISwqwgw4Ie70Swqwgw4IJwE6gw4IAw0Fgw4Ivw6Ykw4Irwefgw4IjwNJgw4Iaw|jgw4Ig70aw|wcW8w4I|3e30jwNJ0w4IJwE60w4ISwqw0w5Ig70Swqw0w5IXwNI0w4I|wcW4wkh|mwBprwC8hwBVjwTnhwBV9w_GhwBVg709w_GhwBV4w4khwBV|Kw00jw00Bw00jw00ww00ow00rw00jw00jw00jw009w00iw_|A1e30jwTn|e70Uw00iw_|3wxu1x_|2x00ewtxZwtxiw_|vBVYw6E|vBV0x4_3wtX0x4_8wBV0x4_dwITYw6EhwBVTwchhwBVe70TwchhwBVJwiAhwBVAwuRhwBVvw1|vBVg70Twch||vBVJwiA|vBVTwch|jgw4I5wE7gw4I0wcWdwS60wcW8w5I0wcW4wkh5wE70w5Iaw|vBVSw|vBV0x9f|A1e30jwDs|e701x00iw_|Tw00jw00Gw00jw00Bw00ow00ww00jw00jw00jw009w00iw_|vhwBVFwURhwBVAwj_mwBpwwL6hwBVjwDshwBV9wtJhwBVg709wtJhwBV4wjlhwBV|vj_dwIT|vBV9xj_3wtX9xj_8wBV9xj_dwIT5xjDhwBV0x9fhwBVe700x9fhwBVSw|vBVg700x9f|vBV5xjD|1x00iw_|201|v00Tw00|vy00000A111050ew00cwkl0008w00l7w00b4w0046w0056w005|j0w4I3|200|3wxuax_|bx00ewtx6xtxiw_|v006xsx0000ax_|v000x_|v00g700x_|v00Zwsx00001x_|vS00000A1110v09w00ax000007w002bw00b7w00xbw0015w004aw00f5w00eiw00tbw00bcw008bw00bcw009bw001cw00h5w00e5w00ccw0085w00e7w005cw00ybw0015w00ecw007cw00E7w0025w00ecw003cw0085w00c7w0056w00w|187|vS00000A1110X09w00Nw000006w00u7w00xcw0077w00a5w00ebw001aw00Gbw00biw00tcw00g5w004bw0015w00d5w00ebw00Acw008cw007hw00p5w00e7w005cw00ybw0015w00e5w00ccw008cw00h5w00c8w00lbw00b7w0055w00ccw007cw0085w00ecw0077w00x5w00e8w00lcw00ybw0017w0027w0055w00ecw00gbw00b5w00ccw0085w00ehw00pcw00ycw0075w00e8w00lbw00bcw0085w00ecw00Ebw0015w00ei20|186|vS00000A1110119w00ow00000aw00kbw0015w004bw0018w00l7w0055w00ccw007cw0085w00ecw0077w00x5w00ecw00gbw00b7w0055w00cbw001cw0087w0055w00ehw00pcw00ycw0075w00e8w00lbw00bcw0085w00ecw00Fcw003bw00b5w0045w00c7w00xaw00f5w00e7w00xcw0077w00a5w00ecw007cw00E7w002bw0017w00aaw00obw00b7w0055w00ccw007cw0085w00ecw003cw0085w00c7w0055w00e7w0027w005bw00b7w005cw0037w0025w00ei20|v00Dw00tw00401||vS00000A111010cw00ow00000bw00H|190|188||189|v00vJ00kx00401|182|vS00000A1110X09w00ow00000ew00Bcw00E5w004bw0015w00e7w005cw0075w00ecw00hbw0017w00x5w00ccw008bw0015w00ebw001cw008cw00hcw00gcw0075w00ccw0087w0055w00ecw0077w00x5w00ebw00bcw008bw00bcw00gcw00yaw00f5w004bw00baw00G5w00c7w0025w00e8w00lbw00b7w00abw0015w00e5w00ccw0085w00e7w005cw00ybw0015w00ecw007cw00E7w0025w00ecw003cw0085w00c7w005|181|179|180|vS00000A1110T09w00ow00000ew00Bcw00E5w004bw0015w00e7w005cw0075w00e8w00lcw00ycw007cw0077w002bw0015w00e7w005cw00ybw0015w00e8w00lcw00ycw0075w00c8w00lbw0015w00ecw0077w00x5w00e7w0027w0057w00abw0017w0027w0025w00e7w005bw0017w0027w0055w00e7w00xcw0077w00a5w00e8w00lcw00ybw0017w0027w0055w00ecw00gbw00b5w00ccw008|185|184|183|vS00000A1110S09w00ow00000ew00Bcw00E5w004bw0015w00e7w005cw0075w00ecw00hbw0017w00x5w00ccw008bw0015w00ebw001cw008cw00hcw00gcw0075w00ccw0087w0055w00ecw0077w00x5w00ebw00b7w0027w005cw00yiw00tbw00b5w00e8w00lbw00b7w00abw0015w00e5w00ccw0085w00e7w005cw00ybw0015w00ecw007cw00E7w0025w00ecw003cw0085w00c7w005|193|vl10000A1110n09w00Ox00000cw002jw007sw00thw001qw00pjw00yhw00bcw0058w00eew00ljw007sw00tcw00xjw007cw00acw005hw00bjw00E8w004hw0018w00d8w00ehw00Li20|vl10000A111010gC00Ox00000aw00Mi20|vl10000A1110101I00bx00000aw00Mi20|vl10000A1110106D00bx00000aw00Mi20|vl10000A1110k0hD00bx000008w004hw001hw00bcw002cw0058w00eew00ljw007sw00tcw00xjw007cw00acw005hw00bjw00E8w004hw0018w00d8w00ehw00Ji20|v00Tw_|v00ga0Tw_|v00Kw00|vl10000A1110h0rC00Ox00000gw00ohw001cw00agw00f8w00eew00ljw007sw00tcw00xjw007cw00acw005hw00bjw00E8w004hw001aw00w|199|vl10000A1110u09w00bx00000jw007jw00Ecw002hw001cw00agw00ohw00bcw0058w00cjw007jw0088w00ejw003jw0088w00ccw0058w00eaw00ujw007jw00Ecw0028w00ejw003jw0088w00ccw005aw00w8w00eaw00uhw00Hi20||vS00000A111010cw00ow00000bw00K|196|195|vS00000A111010cw00ow00000bw00I|vS00000A111010cw00ow00000bw00J|198|vl10000A1110O09w00Aw00000hw00n8w004hw001hw00bcw002hw0018w00ecw00ahw00bcw005hw0018w00ecw005jw00yhw0018w00e8w004hw001gw00ohw0018w0048w00ejw007cw00x8w00egw00fjw007jw003cw00a8w00eew00ljw007sw00tcw00xjw007cw00acw0058w00e8w00cjw0088w00esw00thw00bjw008hw00bjw0098w00cjw008jw0098w00ei20|v00vJ00_x00401|vS00000A111010cw00ow00000bw00L|197|vj_8wBV|vy00000A1110e0ew00cwkl0006w00a4w0074w0047w0037w0097w00b3w00c6w00d3w00e8w00l7w00b4w0046w0056w005|207|206|vWxjw|3e30kwej0w4IAxuC0w4IKxGh0w5Ig70KxGh0w5IPxED0w4ITxSY4wkhTxSY8w4ITxSYdwS6PxEDgw4IKxGhgw4Ie70KxGhgw4IAxuCgw4I0xuPgw4IXwUZkw4ITwj8gw4Ikwejgw4Iaw2Egw4Ig70aw2Egw4I5w4igw4I0wSYdwS60wSY8w5I0wSY4wkh5w4i0w5Iaw2E0w4I3||3wxu9y_|ay00ewtx5ytxiw_|v005ysx00009y_|v00Sx00|v00g70|vBV9wyQ|vBVg70Lxn9|vBVQx4B|vBVLxn9|A1e30jw8G|vBVBxNj|vY_8wBV|vY_3wuX4wRo|vY_dwIT|vBVUxY_3wtXUxY_8wBVUxY_dwITQx4BhwBVLxn9hwBVe70Lxn9hwBVBxNjhwBV0xgWhwBVXwt|mwBpTwH4hwBVjw8GhwBV9wyQhwBVg709wyQhwBV4wRohwBV|0y00iw_|mwBp|w94hwBVjwFIhwBV9wSRhwBVg709wSRhwBV4wvphwBV|xi8hwBVRxvhhwBV8xWWhwBV3xx|dwIT4yFAhwBV|xi8hwBVe70|vBV9wSR|vayjw|3wuX4wvp|dwIT|8wBV|8wBV8y4|A1e30jwFI|vBVRxvh|w00jw00jw00jw009w00iw_|e700y00iw_|Sx00jw009x00jw004x00ow00|vBV8y3|3wtX8y3|vBV4yFA|vBV|vBVg70|Cx00jw001x00jw00Yw00ow00Tw00jw00jw00jw009w00iw_|v00dxsx0000hx_|3wxuhx_|v00g707x_|v00_w00|v007x_|_w00jw00Jw00jw00Ew00ow00zw00jw00jw00jw009w00iw_|A1e30jwCv|e708x00iw_|ix00ewtxdxtxiw_|8x00iw_|203|3e30jwxT0w4IRwg_0w4I|wAs0w5Ig70|vbxjw|vj_3wuX4wjl|vBV9wtJ|202|vy00000A111070ew00cwkl0008w00j6w0057w00k4w0074w0046w00i3w00c|wBsgw4IRwg_gw4IFw3Ggw4IAwUWkw4IwwLbgw4IjwxTgw4Iawdpgw4Ig70awdpgw4I5wmagw4I0wUWdwS60wUW8w5I0wUW4wkh5wma0w5Iawdp0w4I3|wAs0w5I4xrH0w4I8xUW4wkh8xUW8w4I8xUWdwS64xrHgw4I|wBsgw4Ie70|vBVZwit|v00Lx_|v00g70Lx_|v00Cx00|204|vy00000A111080ew00cwkl0008w00f3w00g4w00h6w00i7w00b4w0046w0056w005|Mx00iw_|e70Mx00iw_|Wx00ewtxRxtxiw_|v00Rxsx0000Vx_|3wxuVx_|3e30jwEZ0w4IYw0V0w4I6xaq0w5Ig706xaq0w5IbxCG0w4IfxkX4wkhfxkX8w4IfxkXdwS6bxCGgw4I6xbqgw4Ie706xbqgw4IYw0Vgw4IIwsJgw4IDwTYkw4Izwicgw4IjwEZgw4Iawvsgw4Ig70awvsgw4I5w3cgw4I0wkXdwS60wkX8w5I0wkX4wkh5w3c0w5Iawus0w4I3|vBVgxs_3wtXgxs_8wBVgxs_dwITcxQChwBV7xUdhwBVe707xUdhwBVZwithwBVIwwThwBVDwd|mwBpzwY6hwBVjwCvhwBV9w1LhwBVg709w1LhwBV4w5mhwBV|vBVcxQC|vBV7xTd|vBVg707xTd||vBV9w1L|vixjw||vs_3wuX4w5m|vs_dwIT|vs_8wBV|vh10000A111070aw00zwFG000jw000hw001bw002jw0038w004bw005bw002|115|114|113|v00Xx00Lw00401|117|vZA0080A1N20|vS00000A1110s09w00ow00000cw006cw007cw008cw0097w00abw00b7w005cw0035w004bw00b7w0055w00ccw007cw0087w0025w00d5w00eaw00fcw007cw0035w00ecw00gbw00b7w0027w002bw001cw00h5w00i|v00OA00yw00401|116|300A1cGw00dy00Cz000w00E|vs00000A1210C0GwLizyiN0005wuRI04w3x404wJhg01wax302wWJ204wpMl01wvpe15wNmP02wVmq02wVmq04wJhg01wax102wBR803wjke01wxMs01wvpe16wbki03wkHc02wWJ201wxMs01wQhe14wKEO04wKEN04wKEU04wKEO01wT|411wvpe14wKEZ04wKEU02wVmv04wKEU04wKEN02wVmy01wT|04w3x404wJhg02wBR801wxMs01wvpe1i40|L01wax101wax301wax301wax104w4U904wpM701wQhe14wJhg01waxe1i40|vs00000A121060CFOApyUd0004wop|vs00000A111030nz3mzyiN0004wKEO4wKEZ1wxMsA|300A1cuB002y00Py000w00EA|zyiN0002wVmBi40|504wKEO04wKEZ04wKEU04wKE31i40|vs00000A111010jz8|A1a1e60Aw00|v00kJll|v00t2w00px000000n0303010100w00E|vZN20Z6UjA1a1d|vh10000A1110e09w00ywFG000hw00nhw00bbw002bw0028w00cjw008jw0098w00efw00kdw00ljw007bw00ahw0018w00m|123|vh10000A1110709w00zwFG000jw000hw001bw002jw0038w004bw0058w00m|126|125|124|v00Ux00Lw00401|122|v00QBllPw004017w002w00|119|118|v009wllnw3h3wlljwcP|v00owy89wllxwGGEwll3wll3t2w00px000000n0303010100w00E|121|v00zz00Lw00401|vh10000A1110b0aw00zwFG000kw00jjw007jw003bw00a8w00efw00kdw00ljw007bw00ahw0018w00m|y00Lw00401|120|vs00000A1210E0XCEHpyUd0004wm2E02wWJ204w1ag04wm2o01w9ae14wpMA04wJhg02wWJ201wax104w3x404wpM702wWJ203wEce01w9ae14w4UG04w4U904wpMb01wax304wpMa01wQhe14wm2E04wJhg04wm2f04w3x401wvpe14wKEb14wKEZ01wxMs04wKEU01wvpe14wL|411wvpe11waxe11waxe14wKEU04wKEO04wKEO01wT|501waxe11wvpe14wKEU04wKE514wKE614wKEY0i40|vs00000A121041GwLisxey0004wm2u02wBR804w4U907wYTh01wQhe12wWJ204wpMl04w3x401wQhe15wNmP07wYTh04w3x402wBR801wax103wkHc04wJhg04wpM701wQhe15wuRI04w3x404wJhg02wBR802wWJ201waxe15wNmP03wjke03wjke04w4U903wkHc01wax104wJhg02wfC201wax104wpM904wpM701wSEs01w9ae14w4UG01wax102wBR803wkHc04wpMb01wax304wJhg02wWJ201wax104w4U904wpM701wxMs01w9ae14wKEO04wKEN04wKEU04wKEN01wT|vs00000A1210s1ezqmhxO_0004wL|11604|vs00000A1210V1GwLiFxvK0004w4UG04wJhg07wYTh04wpMp04wpMd04w3x401wax301wax301wQhe14wL|D04w4UG01waxe14w3x402wWJ201wQhe14wJhg01wax301wxMs01waxe14wopt07wYTh04w3x402wBR804w1an04w3x404wpM703wkHc04wm2o01w9ae14wpMa04w3x404wpMp04wJhg02wBR802wWJ207wYTh04w3x404wpM702wWJ201w9ae14wpMa01wax104wJhg04w1an04wpM704w4U903wjke01wax103wEce01w9ae14wJhg04wpM704wpMa01waxe12wWJ202wBR804w3x404wJhg02wWJ207wYTh04w3x404wpM702wfC201w9ae14w4U902wVmq01wvpe14wJhg04wpM704wJhg04wpMp04wpMl04wm2o01wax304wJhg03w|vs00000A1210206wbkFxvK0004wKE611wxMs0i40|vs00000A111010rBODsxey0002wVmBi40|vs00000A121040uBI_sxey0004wKEU04wKE514wKE514wKEY0i40|hxO_0002wVmBi40|L04wJhg04wpMb04w1an04wpMl01wvpe14w4UG08wmR211wxMr01wvpe14wL|L04w4U904wpMl04wJhg04wpM701wvpe12wAud14wm2E01wxMr01wvpe14wm2E03wkHc04wpMl04wpMb04wpMb02wBR801wvpe12wAud15wuRk01wxMs01wvpe16wR4F03wjke04w3x401wvpe14w4U902wVmq01wvpe14w4U904wpMd03wjke04w3x402wBR804wm2f04wJhg02wWJ201wvp104wpM904wpM701w9ae13wkHc04wJhg02wBR804w3x401wvpe11wax104wpM701waxe16wR4F04wm2E01wvpe14w3x407wYTh04w3x402wBR804w1an04w3x404wpM703wkHc04wm2o01w9ae1i40|L04wpMA01wxMr01wvpe15w9ZH01wax104wpMd03wjke04w4U904wpM701wQhe14w4UG04wpMl04wJhg07wYTh04wpMd04w3x402wBR803wjke01wQhe12wAud12wAud11wxMr01waxe14wL|vs00000A1110206wbkWw7f0004wKEZ1wxMsi40|vs00000A1210R1GwLiWw7f0005w6fX04w3x404wpM704wm2S04wJhg02wWJ204w3x403wjke04wpMl01w9ae15wNmP04wpM711wxMr01waxe15w9ZH04w3x401wax103wjke01wax304w3x402wBR801wvpe14wL|vs00000A1210z0GwLihxO_0005wNmP07wYTh03wjke02wWJ204w3x402wBR804wpMa04wJhg07whMh01w9ae14wopt05wNmP01wxMs01waxe14wopt02wWJ201wvpe14wJhg01wax301wxMs01wvpe14wop004w3x403wjke02wWJ201wax104wpM704w1an01wQhe14w4U902wVmq01wQhe13wkHK04w4U906wzWm0i40|vs00000A111010azw|vs00000A1210206wbkhxO_0004wKE311wxMs0i40|vs00000A1210K0GwLi4xxO0004wpMa04w3x404wpMp04wJhg02wBR802wWJ207wYTh04w3x404wpM702wWJ203wEce01wxMr01w9ae14wKEO04wKEN04wKEN04wKEU01wvpe12wWJ204w4U901wQhe14wKEO04wKEN04wKEN04wKEM01wxMs01waxe14wpMA03wkHK04w4U904wm2E01wu2e16wbki04wpM704w3x401wxMs01wvpe14wKEO04wKEN04wKEU04wKEU01wT|414wKEY02wVmv04wKEV02wVmy0i40|Ox01wax103wjke01wT|300A111010SzhFcyC10002wVmBi40|300A121040Wzc0cyC10004wm2u05wNmP06wbk813wjkw0i40|300A111060nzqYcyC10004w4UG4wpM94wpMa1wvp14wpM74w1ani40|300A111090HyglcyC10004wKEA4wpMl3wGWo3wjke1wax13wFzc1wax14wJhg4wpM7i40|300A111010kzxBcyC10002wVmBi40|L04wJhg04wpMb04w1an04wpMl01wvpe14w3x402wWJ201wxMs01wvpe14wJhg01wax301wxMs01wvpe18wluC04wJhg04wm2S01wax104wpM704w1an01wQhe15w9ZH02wBR804w3x404wJhg02wWJ204w3x402wBR801wvpe16wR4F03wjke04w3x401wvpe14w4U902wVmq01wvpe15wuRk04w3x404wpMa01wax103wkHc04wJhg02wWJ204w3x404wpMa01w9ae15wuRI04w4U903wjke04wpMp01wax102wWJ204wJhg01wax301w9ae16wbki04wpMd03wjke04w3x402wBR804wm2f04wJhg02wWJ201wax104wpM904wpM701w9ae16wR4F04wpM701wax102wWJ203wjke01w9ae12wVmq04w4U902wBR801wvpe18wluC04wJhg04wpM704wm2o01wvpe14wm2E04wpMl04w4U902wBR802wWJ20i40|vs00000A111010UCKkpyUd0002wVmBi40|vs00000A1210n1GwLipyUd0004wL|vs00000A1210l0jA_bcyC10005wNmP03wkHc03wkHc04w3x403wjke03wjke04w3x404wpMa01w9ae14w4U904wpM701wvpe14wKEU03wjkw04wKEU04wKE313wjkw04wKEO04wKEN04wKEU04wKEY0i40|vs00000A1210206wbkpyUd0004wKE511wxMs0i40|300A111030xyygcyC10002wVmB2wVmB2wVmBi40|vs00000A121031GwLi1ybu0005wNmP07wYTh04w3x402wBR801wax103wkHc04wJhg04wpM701wQhe14w4UG04w4U901wax301wax304w3x404w1an04w3x401wQhe14w4U902wVmq01wvpe14wopt07wYTh04w3x402wBR804w1an04w3x404wpM703wkHc04wm2o01w9ae14wpMA04wpMl04wm2o03wjke01wax103wkHc01wax104wJhg04wpM703wEce01w9ae16wbki04wpMd03wjke04w3x402wBR804wm2f04wJhg02wWJ201wax104wpM904wpM701w9ae16wR4F04wpM701wax102wWJ201wQhe14wm2E04w3x403wkHc02wWJ201wax104w4U904wpM701wxMs01w9ae1i40|300A1110s0uB0w1ybu0004wpMl2wWJ22wWJ24wpMp1wT|vs00000A1110206wbk1ybu0004wKEY1wxMsi40|501w9ae14wJhg01wvpe14wpMp02wBR804wJhg03wkHc02wWJ201wax103wkHc04w3x401wQhe14wpMp04wJhg02wBR804wJhg07wYTh04w3x402wWJ204w3x402wBR801wxMs01wQhe15wNmP04wpM704wpM701wvpe15wNmP01wax301wax304w3x402wBR804w1an04wm2o01waxe15wNmP03wjke02wWJ204wpMl07wYTh04wJhg01w9ae1i40|vs00000A1210r0GwLiQxWh0001wxM607wYTh07wYTh04wpMb04wpM704wpM901wax301w9ae14wKEU04wKEU04wKEZ01waxe12wVmv04wKEO04wKEN04wKEU04wKE312wVmy01wvpe14wKE614wKEV04wKEV04w3x404wKEY04wKEN04wKEM01wxMs0i40|300A111010fECw1ybu0002wVmBi40|300A1110m0GwLicyC10008wluC4wJhg4wpM74wJhg4w1an4w3x47wYTh4w3x44wpM72wfC23wEcw6wbki4wpMd3wEce4w3x42wBR84wm2f4wJhg2wfC21wax14wpM94wpM7i40|300A111080HDoN1ybu0004wpMA2wBR84wJhg3wFzc2wWJ21wvp13wkHc4w3x4i40|53wjkw3wjkw6wzWm6wUOm6wzWm1wxMs4w1ag3wkHc4w3x44wpMp1wxMs4wpM92wBR84w1an3wEcw4w4UG1wax31wax14wpM71wvp13wkHc4wJhg1wvp3i40|300A111030xDGI1ybu0002wVmB2wVmB2wVmBi40|3N100000E0a1g700z_|v00vJ00Mw00401|164|163|vS00000A111021Gw00tw00000ew00Bbw00nbw00n5w00e7w0027w005bw00b7w00x7w00x5w00m5w00e5w00z5w00ecw00ybw00baw00obw0015w00e8w00lcw007iw00tcw00g5w004bw0017w005bw001cw00h5w00ebw00b5w00e7w0057w00abw00b5w00ccw0085w00ccw008cw0095w00ebw00bcw008cw00h5w00ehw00pcw0077w00abw00A5w00e5w00ccw0085w00e7w005cw00ybw0015w00ebw001iw00tbw0017w00acw009bw001cw0088w00law00f5w00ecw00hi20|vS00000A111090cH00tw00000bw001cw00gbw00b7w00a7w005iw00tbw001cw0087w005|K00Dw0001AYcVtA1cxK009w00iw00iw00N20|166|v000AYcVtA1c|vl10000A1110z09w00Aw00000ww00Cjw00yhw00bcw0058w00e8w00ccw0028w00ecw005jw00yhw0018w00e8w004hw001gw00ohw0018w0048w00ejw007cw00x8w00egw00fjw007jw003cw00a8w00ecw005cw00ahw00b8w00cjw0088w00cjw008jw009gw00D|165|162|157|158|156|154|155|vS00000A111080PG00tw00000bw0017w00acw009bw001cw0088w00law00f5w00ei20|vS00000A111080Gw00Sw00000iw00tbw001cw00h5w00c8w00l5w00ccw008bw001|vS00000A111021Gw00tw00000ew00Bcw00haw00obw00bcw0088w00lbw0015w00ecw00g7w00abw00b8w00l7w0055w00c8w00lbw0015w00ecw00g7w00acw007aw00o5w00ccw00hbw0017w00a5w00e6w00uew00Bbw00nbw00n6w00w5w00e7w0057w00abw00b5w00ccw008bw001bw0015w00m5w00e5w00z5w00ebw00biw00t5w00e5w00ccw0085w00ebw00b5w00e7w0057w00abw00b5w00ccw0085w00ccw008cw0095w00e7w00xcw0077w00a5w00ebw001iw00ti20|159|161|A111070SC00pwFG000ew002ew0038w0048w004cw005aw0068w007|174|175|173|vS00000A1110b09w00Nw000007w00abw001cw00Fcw0035w00c7w00abw001iw00tbw001cw0087w005|172|vS00000A1110S09w00ow00000ew00Bcw00E5w004bw0015w00e7w005cw0075w00ecw00hbw0017w00x5w00ccw008bw0015w00ebw001cw008cw00hcw00gcw0075w00ccw0087w0055w00ecw0077w00x5w00e7w00abw001cw008bw00b5w0045w00e8w00lcw0075w0045w00c8w00l5w00e5w00ccw0085w00e7w005cw00ybw0015w00ecw007cw00E7w0025w00ecw003cw0085w00c7w005|178|177|176|v00vJ00yw00401|vS00000A1110T09w00ow00000ew00Bcw00E5w004bw0015w00e7w005cw0075w00ecw00hbw001iw00tcw007cw0087w0027w0057w00abw00b7w005bw0015w00e7w005cw00ybw0015w00ecw003cw008cw00hbw0017w00a7w0027w005bw00bcw008cw00h5w00ccw008cw0095w00ecw0077w00x5w00ecw00hcw0078w00lcw003iw00tbw001cw0087w005bw00b7w0055w00ccw007cw0085w00ei20|168|A111090JC00pwFG0006w008ew009aw006ew0038w0048w004cw005aw0068w007|K00Dw0001ARsjBA1cxK009w00iw00iw00N20|167|v000ARsjBA1c|v00vJ00Xw00401|171|170|169|v00vJ00oD00E|153|y00yw00401|133|132|v01|A1110b0rw00yw00000ew000dw001bw00o6w00cdw001kw00p6w00eiw00qew0036w00cbw00r|A1N20|A1a1ec0mwIl5wwbgwklbwUbawZk5wwb5wwbawZkbwUbgwkl5wwbmwIlawZkrw9vgwkllwNumwIlrw9vrw9vmwIllwNugwklrw9vawZk3t2w00px000000n0303010100w00E|vZA00M|vS00000A1110h0aw00ow00000dw00jcw007cw0035w00ecw00h5w00ccw00h5w00ecw008cw0077w0055w00ecw00gbw00b7w0027w0025w00i|134|131|3N200000E0a1g700z_||129|128|127|3N300000E0a1g700z_|130|3N300000S0a1g700z_|3N200000S0a1g700z_|f4PDc9A100PDc9A100orA2A1|3orA2A1|135|148|vS00000A1110A0Gw00tw00000bw00sjw00v5w00e7w00abw0017w0025w00ccw00hbw001cw0088w00law00f5w00m5w00e7w005cw00y5w00c7w00acw00h5w00eaw00fbw001bw00b7w00a5w00ecw0077w00x5w00e7w0057w00abw00b5w00ccw0085w00ccw008cw009|vS00000A1110B0Gw00tw00000bw00sjw00v5w00e7w00abw0017w0025w00ccw00hbw001cw0088w00law00f5w00m5w00e7w002bw0018w00lcw007cw008cw00h5w00eaw00fbw001bw00b7w00a5w00ecw0077w00x5w00e7w0057w00abw00b5w00ccw0085w00ccw008cw009|vS00000A1110V0Gw00tw00000bw00siw00tbw0017w00acw009bw001cw0088w00law00f5w00eiw00tbw001cw00h5w00c8w00l5w00ccw008bw0015w00e6w00ubw00sjw00v6w00w5w00e7w00abw0017w0025w00ccw00hbw001cw0088w00law00f5w00m5w00e7w00x5w00c7w00a7w0027w0055w00eaw00fbw001bw00b7w00a5w00ecw0077w00x5w00e7w0057w00abw00b5w00ccw0085w00ccw008cw009|147|vS00000A1110V0Gw00tw00000bw00sjw00v5w00e7w0027w005bw00b7w00x7w00x5w00m5w00e5w00z5w00ecw00ybw00baw00obw0015w00e8w00lcw007iw00tcw00g5w004bw0017w005bw001cw00h5w00ebw00sjw00v5w00e7w00abw0017w0025w00ccw00hbw001cw0088w00law00f5w00ebw00bcw008cw00h5w00ehw00pcw0077w00abw00A5w00ebw00b7w0025w00e7w0027w005bw00b7w00x7w00x|152|150|149|vS00000A1110B0Gw00tw00000bw00sjw00v5w00e7w00abw0017w0025w00ccw00hbw001cw0088w00law00f5w00m5w00e7w00xcw007cw0037w00a7w005cw00y5w00eaw00fbw001bw00b7w00a5w00ecw0077w00x5w00e7w0057w00abw00b5w00ccw0085w00ccw008cw009|146|139|140|138|136|137|144|145|143|141|142|315|vS00000A1110D0Gw00tw00000cw0005w00ccw009cw00y7w0055w00d5w00e7w0027w0057w00abw0017w0027w0025w00ebw00scw006ew00U5w00ehw00p5w00c5w0045w0045w00ecw008cw0077w0055w00ecw00Ebw0015w00ebw00b8w00l8w00lcw0037w00abw00b7w005bw0015w00i|v00vJ001C00E|vS00000A1110502H00tw000007w005cw008bw0017w0027w002|314|v00vJ00Pz00401|318|317|316|vS00000A1110S0Gw00tw00000aw00Obw00b5w0047w002bw0015w00d5w00e7w0027w0057w00abw0017w0027w0025w00ebw00scw006ew00U5w00ehw00p5w00c5w0045w0045w00e7w0027w0055w00c5w0045w0045w00ecw00Ebw0015w00ebw00bcw0085w00ebw00b8w00l8w00lbw001cw00g7w005bw00bcw00E5w004bw0015w00ecw007cw00g7w0055w00ccw007cw0085w00i5w00e|vS00000A111021Gw00tw00000ew00B5w00ebw00Lbw00J5w00eaw00fbw001bw00b7w00a5w00ecw0075w004cw00h5w00eiw00tbw00b5w004bw0015w00ecw00g7w00abw0017w002bw001cw0087w0055w00ccw008cw0095w00ehw00p5w00c7w005cw00y5w00ecw00y5w00caw00obw0017w0025w00d5w00ecw00haw00f7w002cw00gcw008bw001bw00b5w00d5w00ebw00bcw008cw00h5w00e7w005cw00y7w00acw007bw00b7w0055w00e7w0055w00ccw009cw00yi20|311|vl10000A1110O09w00Aw00000uw00vhw001jw00h8w00cew00lhw00bcw00ahw0018w00esw00thw00bjw008jw00hhw00bcw005hw001cw0028w00ecw005jw00yhw00bcw0058w00ecw005jw00yhw0018w00ejw007jw00Ecw002hw001cw00agw00ohw00bcw0058w00cjw007jw0088w00ecw002cw005hw00bcw005jw003cw0028w00esw00thw00bgw00f8w00ei20|vl10000A1110L09w00bx00000cw00ahw001jw00Fjw0038w00ccw00ahw0018w00ehw00bjw00hsw00t8w00ccw002cw0028w00cjw007jw0088w00ehw00bcw00xcw005hw001cw00a8w00ehw001gw00ohw00b8w004jw003hw00bcw0058w00cjw007jw0088w00Psw00thw00bjw008hw00bjw009hw001sw00thw001jw008cw0058w00i8w00e|vl10000A111010ny00Aw00000aw00Mi20|vl10000A1210F0yy00Aw00000hw00I0hw00L0ww00218w00e0jw0070cw00x08w00e0jw00g0hw00b0cw00508w00c0hw0010jw0080cw0050cw00208w00e08w00c0jw00808w00e0jw0070jw00E0cw0020hw0010cw00a0gw00o0hw00b0cw00508w00c0jw0070jw00808w00e0jw0030jw00808w00c0cw00508w00e0qw00p08w00c08w00408w00408w00e0i20|vS00000A111020jH00tw000005w00i5w00e|313|vS00000A111021Gw00tw00000ew00B5w00ebw00Hbw00S5w00eaw00fbw001bw00b7w00a5w00ecw0075w004cw00h5w00e7w00xbw001iw00tbw00b5w004bw0015w00ecw00g7w00abw0017w002bw001cw0087w0055w00ccw008cw0095w00ehw00p5w00c7w005cw00y5w00ecw008bw00bcw0037w002bw001bw00b5w00d5w00eaw00ocw007iw00t5w00c7w0055w00ccw008cw0095w00ebw00bcw008cw00h5w00ecw00h5w00cbw00b7w00a7w00acw00ybw001bw00bi20|vl10000A1110m09w00bx00000jw009jw0078w00ejw007gw00ohw001cw00a8w00ecw005qw00pjw0078w00esw00t8w00cjw00hjw0088w00cjw009jw00ycw0058w00i8w00e|312|vl10000A1110N09w00bx00000cw00xjw007cw00a8w00ecw002hw001cw00a8w00chw00b8w0048w00ehw00sjw006nw00Ucw0028w00ehw00bjw008jw00h8w00eew00lhw00bcw00ajw00h8w00chw00bew00l8w00ehw001jw008gw00rgw00fsw00thw001cw0028w00d8w00ecw00xjw0078w0048w004jw007qw00phw001jw00h8w00ejw00Egw00f8w00ei20|vS00000A1110b08H00Sw00000bw0017w00abw0015w00ehw00pbw00b7w0025w00ecw008cw0075w00ei20|vS00000A1110j0Fw00fx000007w0025w00ccw009cw0085w00ecw0077w00x5w00e5w00ccw0087w00xbw0018w00l7w0055w00ccw007cw0085w00i5w00e|vS00000A111021Fw00Sw00000cw00ybw001iw00tbw00b7w005cw0037w00a5w00cbw00b5w00i5w00ebw00nbw00b5w00ccw0085w00ehw00pbw00b7w0025w00e7w00abw001bw00b7w002cw007cw008bw00bcw00E5w004aw00f5w00e8w00lcw007cw0087w0057w00acw0075w0045w004bw001cw00h5w00ehw00p5w00c7w005cw00y5w00e5w00zdw00X5w00ebw00bcw008bw00b5w004cw009bw0017w0025w00cbw00b5w00ebw00bcw008cw00h5w00e7w005cw00yi20|vS00000A111021Fw00tw00000ew00B5w00ebw00Ibw00T5w00eaw00fbw001bw00b7w00a5w00ecw0075w004cw00h5w00eiw00tbw00b5w004bw0015w00ecw00g7w00abw0017w002bw001cw0087w0055w00ccw008cw0095w00ehw00p5w00c7w005cw00y5w00ebw00Jiw00tiw00t5w00eew00Wdw00X7w00Y5w00e7w0027w005cw007cw008bw0015w00e7w00x7w00acw007iw00t5w00ecw006bw00N5w00i5w00eew00B5w00eew00Wew00B5w00e7w002cw00ycw007i20|vS00000A111040yH00tw00000hw00pbw001cw00h5w00ei20|323|vS00000A111090Fw00Sw00000bw00Kbw00T5w00Piw00t5w00ccw008cw0037w005bw001|vl10000A1110k09w00bx00000jw003jw0088w00ccw0058w00eew00lhw00bjw008jw00h8w00cjw00hhw00bcw005hw0018w00eaw00ucw002aw00w8w00i8w00e|322|vl10000A1110U09w00Aw00000jw006jw00yjw007jw007cw002hw0018w00ecw005jw00yhw0018w00ejw00ghw00bcw0058w00chw001jw008cw0058w00eaw00ucw002aw00w8w00ecw005jw00yhw00bcw0058w00e8w00ccw0028w00ehw00b8w00ecw00ahw001hw00bcw002jw007jw008hw00bjw00E8w004hw0018w00ejw007jw00Ecw002hw001cw00agw00ohw00bcw0058w00cjw007jw0088w00ei20|321|vl10000A1110n09w00Dz00000cw002cw005cw00ahw001cw002cw0028w00ehw001ew00ljw00yjw007ew00lhw00bcw00ajw00h8w00cjw007jw009cw00ahw00bsw00t8w00i8w00e|319|vl10000A1110Q09w000z00000jw008hw001hw001jw00h8w00ecw005jw0078w00eew00ljw007jw008cw0028w00cjw00hhw001cw00a8w00ehw0018w00ccw005jw00yhw001cw00a8w00egw00khw001cw002cw005hw00bsw00t8w00cjw00E8w00c8w00eaw00ujw008jw003ew00l8w004hw001hw00bcw00a8w00ecw002ew00lhw00bjw008aw00w8w00ejw007cw00a8w00ei20|vl10000A1110O09w00Ox00000hw001gw00Ghw001cw00aew00l8w00ccw002hw0018w00ehw00sjw006nw00U8w00ecw005hw001cw002cw0058w00i8w00enw00B8w00ehw00Hhw00I8w00e8w004hw001hw00bjw00h8w00ehw00sjw006nw00U8w00ecw002jw00yjw007qw00phw001jw00h8w00ejw0078w004jw00h8w00ecw00a8w00cjw009jw00ycw0058w00ei20|vl10000A1110R09w00py00000jw00Ejw003jw008jw00h8w004hw0018w00ejw00Ecw00ahw00bjw008ew00ljw00y8w00ejw00E8w004jw007ew00lhw00A8w00i8w00ejw00Vhw001ew00lhw00bjw003cw002hw0018w00ejw007cw00x8w00ecw005jw00y8w00c8w00ecw00x8w00cjw008jw00h8w00cjw008jw0098w00egw00fjw007jw0038w00eqw00p8w00c8w0048w0048w00ei20|vS00000A111021Fw00Sw00000bw00bcw008cw00h5w00eew00Wew00B5w00e7w002cw00ycw007hw00p5w00ccw008cw0095w00ecw00gaw00fcw0037w00a5w00cbw00b5w00i5w00eew00B7w00x7w005bw0017w00a5w00ebw00I5w00e5w0045w00c7w005bw0017w00a5w00ecw0077w00x5w00e5w00zdw00X5w00e7w00x5w004cw0035w00ccw00h5w00ecw00ybw0017w00a5w00e7w00xbw001aw00obw0017w00a5w00ebw00bcw008cw00h5w00e7w005bw00b8w00li20|vS00000A111090FG00Sw00000cw00yaw00f8w00lbw00b7w00acw00h5w00cbw00b5w00ei20|vS00000A1110e0fH00tw000005w00d5w00e7w00x5w004bw00bcw008bw00A5w00ecw00gbw00b5w00ccw0085w00d5w00ei20|vS00000A1110b0tH00tw00000cw008bw001cw00gcw00y7w00acw0077w0025w00c7w0025w00i5w00ei20|vS00000A111021Fw00tw00000ew00B5w00ebw00Hbw00S5w00eaw00fbw001bw00b7w00a5w00ecw0075w004cw00h5w00e7w00xbw001iw00tbw00b5w004bw0015w00e8w00lcw0037w00a7w00abw001cw0087w0055w004aw00f5w00ebw00Hbw00S5w00ehw00pbw00A5w00ecw00g7w00abw001cw009cw008bw00bcw0087w0055w00ecw00g7w00abw0017w002bw001cw0087w005bw001cw00h5w00ehw00p5w00c7w005cw00y5w00e7w00xbw001aw00obw0017w00ai20|vl10000A1110809w00Aw00000nw00Bjw00Ejw007jw003cw0058w00ehw00Ihw00Ti20|vI0bJQiA1110h09w00Fwll0009w00E4w00c9w00g9w00y8w00b6w0024w00c7w00l4w00e6w00a8w0018w00b7w00l6w0054w00c9w0079w008|vI0bJQiA1110F09w00lwll0008w00k6w0058w00b9w0089w00h8w00b6w00a9w00h4w00e9w0076w00x4w00e6w0056w00a8w0018w00b6w005ew00t8w0019w0086w0054w00e6w0059w0074w00e9w00g6w00a8w0018w00o8w0019w0086w0054w00e8w00b9w00h8w00o8w0016w00a6w0028w0014w00ei20|vI0bJQiA1110B09w00lwll0009w0008w0017w00l9w007ew00tew00t8w0019w0089w00h8w0019w00h4w00e6w0056w00a8w0018w00b6w005ew00t8w0019w0086w0054w00e6w0059w0074w00e9w00g6w00a8w0018w00o8w0019w0086w0054w00e6w0059w00y8w0014w00ei20|vL0bJQiA1110D09w00mwFG0008w00k8w00ffw00taw00g6w005aw007fw00t9w00b6w0054w00c7w00l4w00e6w0056w00a9w0019w00b6w005fw00t9w001aw0086w0054w00e6w00xaw0076w00a4w00e6w0029w00A4w00caw0084w00e6w0028w00ffw00taw00g6w005aw007fw00t6w002|298|301|v00vJ00SD00E|vl10000A1110R09w00Aw00000jw006jw00yjw007jw007cw002hw0018w00ecw005jw00yhw0018w00ecw005cw00ahw001hw00bcw005sw00thw001jw008cw0058w00ehw00bjw008jw00h8w00e8w00ccw005cw0028w00ejw00gjw003cw00ajw00gjw007cw002hw0018w00ecw00xjw007cw00a8w00ehw00bjw008hw00bjw00gjw00ygw00f8w004hw00bgw00G8w00ccw0028w00i|vI0bJQiA1110o09w00Fwll0008w0018w00o8w0019w0086w0054w00e9w00h9w0038w0014w00e6w0059w0074w00e8w00b9w0088w00b9w00g9w00y8w00f4w0048w00b8w00G4w00c6w002|300|297|294|vS0bJQiA1210r0jw00vw00000aw00k0bw00105w00407w00x05w00e05w00c0cw00805w0001bw00108w00l07w0050bw00b0cw00E05w0040bw00105w00e0bw0010cw00g05w00c0cw0080bw0010cw00g0cw00y07w00a05w00c0cw0080bw0010|vS0bJQiA111070jw00vw00000aw00k7w005bw0017w00acw0075w00ccw00h|vS0bJQiA1110e0jw00vw00000ew00Bcw0087w0055w00ccw00y5w00c7w0027w005bw00biw00t5w00ccw008bw0017w002|293|296|vS0bJQiA1110m09w00vw00000bw00nbw0017w00a7w0025w00c7w0027w005bw001cw0087w0055w00ecw00yaw00fcw00gcw0077w005bw001cw0087w0025w00ccw007cw008|vI0bJQiA1110m09w00Fwll0009w00h8w0018w00o8w0014w0049w0079w00g4w00c9w0089w0094w00e8w00b9w0088w00b9w00g9w00y8w00f4w0048w00b8w00G4w00c6w002|295|vI0bJQiA1110E09w00lwll0008w00k9w00y9w0076w00a6w0059w0088w0016w0026w0024w00e9w0076w00x4w00e9w00E6w00a8w0018w00b6w0059w00y4w00edw00p4w00c6w0059w00y4w00edw00p9w00y8w0018w0018w00r4w00c9w0089w0094w00edw00p9w00y4w00c4w0048w0014w00ei20|302|308|vl10000A1110V09w00Aw00000hw00ncw00ahw001jw009jw008hw00bjw008ew00lgw00f8w00e8w00ccw0028w00ecw005jw00yhw0018w00ehw001gw00Gew00l8w004jw003cw0028w00cjw007jw0088w00eew00lcw00a8w00ccw005hw001cw00a8w00chw00b8w00ecw00xjw007cw00a8w00ejw007jw00Ecw002hw001cw00agw00ohw00bcw0058w00cjw007jw0088w00ejw003jw0088w00ccw0058w00ei20|vl10000A1110r09w00Ox00000ew00lcw00a8w00ccw005hw001cw00a8w00chw00b8w00ecw00xjw007cw00a8w00ejw007jw00Ecw002hw001cw00agw00ohw00bcw0058w00cjw007jw0088w00i8w00e8w00e|vl10000A1110R09w00Aw00000lw00jjw007jw0038w00ehw00bcw00ahw0018w00ehw00bjw00hsw00t8w00ccw005cw0058w00cjw008jw0098w00ehw00b8w00ejw00ghw00bcw0058w00chw001jw008cw0058w00eaw00ucw002aw00w8w00eqw00p8w00ccw005jw00y8w00e8w004jw007qw00phw001cw00a8w00ehw001gw00Gcw005cw00ahw001sw00t8w00ccw005gw00f8w00ei20|vl10000A1210U09w00bx00000ew00l0hw00108w00408w0040jw00308w00408w00c0cw00508w00c0cw00208w00e0cw0050jw00708w00e0jw0070jw00E0cw00208w00e0jw0030jw00808w00c0cw00508w00i08w00e0jw0060jw00y0jw0070jw0070cw0020hw00108w00e0cw0050jw00y0hw00108w00e0jw0070jw0080hw00108w00e0aw00u0cw0020aw00w08w00e0cw0050jw00y0hw00b0cw00508w00e0nw0011pw00_08w00e0sw00t0hw0010hw0010cw00508w00e0i20|vl10000A1110O09w00bx00000ew00lcw00ahw001hw00bcw005hw001jw00h8w00ehw00bcw00xcw005hw001cw00a8w00ehw001sw00thw001cw00ajw009hw001jw008ew00lgw00f8w00ejw00hhw001jw00ghw00bcw00acw005sw00thw001jw008cw0058w00ehw001gw00ohw00b8w004jw003hw00bcw0058w00cjw007jw0088w00ejw008jw007cw005hw001|310|vl10000A1110Q09w00Aw000008w00zjw0088w00ccw0058w00chw00b8w0048w00ejw007jw00Ecw002hw001cw00agw00ohw00bcw0058w00cjw007jw0088w00ejw003jw0088w00ccw0058w00ehw00bjw00hsw00t8w00ccw002cw0028w00cjw007jw0088w00ejw008jw007cw005hw0018w00ejw008hw001hw001jw00hcw0028w00ecw005jw0078w00ejw00Ehw0018w00ei20|vl10000A1110L09w00bx00000hw00bjw00hsw00t8w00ccw002cw0028w00cjw007jw0088w00ecw005jw0078w00ecw005cw00ahw001hw00bcw0058w00ecw00xjw007cw00a8w00ejw008hw00bjw003cw002hw001hw00b8w00Pgw00ojw007sw00t8w00ccw0058w00cjw008jw0098w00Pjw00h8w00chw00bcw00acw00ajw00yhw001hw00b|309|307|vS00000A1110a0vG00tw000005w00ebw00bcw008bw00b5w004cw009bw0017w0025w00cbw00b|304|vS00000A111021Fw00tw00000bw00saw00G7w0057w00abw001iw00t5w00c7w005aw00f5w00e8w00lbw0015w0045w004cw0035w0045w00c7w0055w00c7w0025w00e7w00xcw0077w00a5w00ehw00pcw00y5w00c8w00lcw00y5w00ecw00gbw00b7w0055w00cbw001cw0087w0055w00e7w00abw001cw00Fcw0035w00c7w00abw0017w0025w00e7w00x7w00abw001cw00Fcw003bw001cw0087w0055w00ecw0037w002bw0015w00ecw0077w00x5w00e5w00zdw00Xi20|vS00000A1110T0Fw00tw00000cw006bw0015w0045w004cw0035w0045w00c7w0055w00c7w0025w00ehw00p5w00c7w005cw00y5w00ecw007cw00gbw001cw0085w00ehw00pcw007cw003cw008cw00h5w00ehw00pcw00ybw0017w00abw0015w00eaw00fcw007cw0035w00e8w00lbw00bcw0085w00ecw00g7w00acw007cw00Ebw0015w00e7w005cw00ybw0015w00ecw00Ecw007cw008bw001|303|306|vS00000A1210Y0Fw00tw00000ew00115w00c0bw00b0cw00E0bw00107w00505w00c08w00l05w00e0iw00t0bw00b05w0040bw00105w00e0hw00p05w00c07w0050cw00y05w00e07w00a05w00c0cw0090cw00y07w00505w00e07w00x0cw0070cw00707w00505w00e08w00l0bw00105w00405w0040cw00305w00405w00c07w00505w00c07w00205w00d05w00e0hw00p05w00c07w0050cw00y0cw0070cw00307w00505w00e0cw0070cw00g0bw0010cw00805w00e0hw00p0cw0070cw0030cw0080cw00h0|vS00000A1110q0Fw00Sw000005w00ccw0088w00l7w00abw001bw00b7w002bw001cw00h5w00e7w00abw0017w002cw00g5w00c7w00abw00b7w005cw0077w00aaw00f5w00e7w00abw00b7w005bw001|vS00000A1110G0Fw00tw00000cw006bw0015w0045w004cw0035w0045w00c7w0055w00c7w0025w00ehw00p5w00c7w005cw00y5w00eaw00obw0017w0025w00c8w00lcw0035w004bw00b7w00a5w00e7w00xcw0077w00aiw00tbw00b7w0055w00ccw007cw0085w00e5w00ccw0085w00e5w004bw001cw009|305|324|347|vS00000A111050Gw00tw00000bw00I5w00i5w00eew00|cw0077w0055w00e7w002cw0037w00abw001|346|vS00000A1110b0Gw00tw00000bw00J5w00i5w00eew00|349|vl10000A1110M09w00Aw00000ww00Chw00bcw0028w00ecw005jw00y8w00ccw0028w00esw00tjw007jw00hjw0038w004hw0018w00ejw00yhw0018w004jw00gcw00xjw0038w0048w00ecw00xjw007cw00a8w00egw00fjw007jw0038w00ecw005jw0078w00ecw005hw00bhw00Ahw0018w00eew00lhw00bcw00ahw0018w00ejw007cw00x8w00ei20|vS00000A111060Gw00tw00000bw00H5w00i5w00edw00jbw0017w002|cw007|348|vl10000A1110t09w00py00000jw007cw005jw00yhw001cw00acw0028w00eqw00p8w00ccw005jw00yjw007jw003cw0058w00ecw00ahw001cw002hw001cw00agw00ohw00bcw0058w00cjw007jw008aw00w8w00i8w00e|v00vJ00By00401|345|344|vS00000A111010Fw00ow000006w00Mi20|vS00000A111040Mw00ow000007w005bw0017w0027w005|vl10000A1210H09w00bx00000qw00p0jw00y0hw0010cw0050jw00y0hw0010cw00a08w00e0cw0050jw00y08w00c0cw00208w00e0jw0030cw0020hw0010cw00x0jw00308w00408w00318w00e0qw00p0jw0070jw00308w0040jw00h08w00e0cw00a0hw0010ew00l0jw0070sw00t0sw00t0hw0010jw0080jw00h08w00e0sw00t0hw00b08w0001jw0070cw00a08w00e0i20|vl10000A1110N09w00Ox00000sw00tjw007jw00h8w00ccw00x8w00cew00lhw00bcw0058w00cjw007jw0088w00i8w00ehw00L8w00i8w00elw00Xhw001cw00agw00f8w00ejw003cw002hw001cw00xjw0038w0048w00d8w00eqw00pjw007jw0038w004jw00h8w00ecw00ahw001ew00ljw007sw00tsw00thw001jw008jw00h8w00ecw005jw0078w00ei20|vl10000A1110g0zF00Aw00000hw00L8w00eaw00uhw00H8w00i8w00ejw006jw007jw008ew00lhw001cw00ajw008hw001jw00h8w00ei20|vl10000A1110D09w00Aw00000hw00n8w004hw001hw00bcw002hw0018w00ecw00ahw00bcw005hw0018w00ecw005jw00yhw0018w00ecw00xjw0078w0048w004jw007qw00p8w00cjw008jw0098w00ecw005jw007jw00g8w00cew00lcw0028w00ecw00xcw00ajw007sw00t8w00ehw00Hi20|vl10000A111010oF00Aw00000aw00Mi20|vl10000A1110q09w00bx00000jw007jw00Ecw002hw001cw00agw00ohw00bcw0058w00cjw007jw0088w00ejw003jw0088w00ccw0058w00ejw00ghw00bcw0058w00chw001jw008cw005cw002gw00D|vL0llllA1110z0|v00hwFG000aw00mbw00f6w006aw00a6w00g4w003aw00nbw001bw0026w00g4w003bw00faw00ogw004aw00a4w0034w00dbw00f4w0036w006bw00baw00a4w0036w00k4w00daw00a4w009bw00h4w003bw00jaw00a4w009bw001gw00p4w00q|v00hwFG000cw000bw001bw0024w003gw004bw0027w0056w0064w0037w007bw001gw004bw0084w009aw00a6w006aw00a4w0036w006bw00baw00a4w003bw00cbw002aw00a7w0056w0064w00dbw001bw00f4w003bw00jaw00a6w00kbw0016w00gaw00a4w003i00|v00EwFG0007w007bw001bw00f6w0064w00dbw00fbw002aw00a4w00i|vL0llllA1110C0|13895|823b78dc4364ad6d9c65da5898f456_22050_48|dce2ebdd212f11e9fea5b3647555f6_22050_48|vL0llllA1110B0|v00hwFG000cw000bw001bw0024w003gw004bw0027w0056w0064w0037w0057w0076w00gbw0014w0094w0094w0036w006bw0014w0036w006bw00baw00a4w003bw00jbw0016w0066w006bw001gw0044w003bw00jaw00a6w00kbw0016w00gaw00a4w003i00|vL0llllA111090|v00EwFG000bw0016w00k6w00k9w00t|vE0RkjdA111030zw00kw00000aw00m8w0055w00h|vL0llllA111040|vL0llllA1110E0|v00hwFG000iw00rbw001bw0024w009bw00h4w003aw00nbw001bw0024w0034w0094w00daw00saw00a4w0036w006bw0014w0036w00gaw00a7w005bw002gw004aw00a4w003gw00pbw00baw00a6w00gaw00a4w003aw00nbw001bw0024w0034w009aw00a6w00k6w0064w003i00|vL0llllA1110D0|v00hwFG000cw000bw001bw0024w003gw004bw0027w0056w0064w0037w007bw001gw004bw0084w009aw00a6w006aw00a4w0036w006bw00baw00a4w003bw00cbw0024w00d9w00e4w0034w00dbw00f4w003bw0016w00gbw00haw00a6w00g4w0036w006bw0014w003i00|vE0RkjdA111020Bw00kw00000bw000aw001|vE0RkjdA111020Bw00kw00000bw00j9w003|v00_B00Ex00E401|vS00000A1110309w00ow00000bw00n7w00abw001i20|331|vl10000A1110U09w00Aw00000aw00uhw00Ncw00ajw003hw0018w00ejw007cw00a8w00ecw00xhw00b8w004cw002hw001aw00w8w00ehw00ncw00ahw001jw009jw008hw00bjw008ew00lgw00f8w00e8w00ccw0028w00ecw005jw00yhw0018w00ehw001gw00Gew00l8w004jw003cw0028w00cjw007jw0088w00eew00lcw00a8w00ccw005hw001cw00a8w00chw00b8w00ecw00xjw007cw00a8w00ei20|vl10000A1110d09w00Ox00000jw007jw00Ecw002hw001cw00agw00ohw00bcw0058w00cjw007jw0088w00i8w00e|vl10000A1110N09w00Aw00000lw00jjw007jw0038w00ehw00bcw00ahw0018w00ehw00bjw00hsw00t8w00ccw005cw0058w00cjw008jw0098w00ehw00b8w00ejw00ghw00bcw0058w00chw001jw008cw0058w00eqw00p8w00ccw005jw00y8w00e8w004jw007qw00phw001cw00a8w00ehw001gw00Gcw005cw00ahw001sw00t8w00ccw005gw00f8w00ei20|vl10000A1210V09w00bx00000ew00l0hw00108w00408w0040jw00308w00408w00c0cw00508w00c0cw00208w00i08w00e0jw0060jw00y0jw0070jw0070cw0020hw00108w00e0cw0050jw00y0hw00108w00e0jw0070jw0080hw00108w00e0aw00u0cw0020aw00w08w00e0cw0050jw00y0hw00b0cw00508w00e0nw0011pw00_08w00e0sw00t0hw0010hw0010cw00508w00e0ew00l0cw00a08w00c0cw0050hw0010cw00a08w00c0hw00b08w00e0cw00x0jw0070cw00a08w00e0i20|vl10000A1110U09w00Aw00000aw00uhw00Ncw00ajw003hw0018w00ejw007cw00a8w00ecw00xhw00b8w004cw002hw001aw00w8w00e8w00zjw0088w00ccw0058w00chw00b8w0048w00ejw007jw00Ecw002hw001cw00agw00ohw00bcw0058w00cjw007jw0088w00ejw003jw0088w00ccw0058w00ehw00bjw00hsw00t8w00ccw002cw0028w00cjw007jw0088w00ejw008jw007cw005hw0018w00ei20|vl10000A1110O09w00bx00000jw00hjw007hw001cw0028w00ejw008jw007cw0058w00ejw008hw001hw001jw00h8w00ecw005jw0078w00ejw00Ehw0018w00eew00lcw00ahw001hw00bcw005hw001jw00h8w00e8w00ccw00x8w00ecw005jw00yhw001cw00ahw0018w00e8w00ccw0028w00ehw001sw00thw001cw00ajw009hw001jw008ew00lgw00f8w00ei20|332|vl10000A1110E09w00bx00000jw007jw00Ecw002hw001cw00agw00ohw00bcw0058w00cjw007jw0088w00ejw003jw0088w00ccw0058w00ehw00bjw00hsw00t8w00ccw002cw0028w00cjw007jw0088w00ecw005jw0078w00ecw005cw00ahw001hw00bcw0058w00ecw00xjw007cw00a8w00ei20|vl10000A1110q09w00Ox00000jw008hw00bjw003cw002hw001hw00b8w00Pgw00ojw007sw00t8w00ccw0058w00cjw008jw0098w00Pjw00h8w00chw00bcw00acw00ajw00yhw001hw00b8w00i8w00e|330|vS0bJQiA1110d0jw00vw00000ew00Bcw0087w0055w00ccw00y5w00c7w0027w005bw00biw00t5w00ccw008bw001|327|326||vl10000A1110M09w00bx00000cw00xjw007cw00a8w00ehw00bew00ljw003cw005hw0018w00ehw00bcw002cw005jw00ysw00thw00b8w00ehw001gw00Ghw00bew00lhw001cw00ajw00Ehw00bcw0058w00cjw007jw0088w00eaw00usw00tjw0038w004cw0058w00cjw00g8w004hw0018w00eew00ljw00yjw0078w00cew00lhw001cw002aw00w|325|329|vS00000A1210_0Fw00tw00000ew00115w00c0bw00b0cw00E0bw00107w00505w00c08w00l05w00e0iw00t0bw00b05w0040bw00105w00e0hw00p05w00c07w0050cw00y05w00e07w00a05w00c0cw0090cw00y07w00505w00e07w00x0cw0070cw00707w00505w00e08w00l0bw00105w00405w0040cw00305w00405w00c07w00505w00c07w00205w00d05w00e0hw00p05w00c07w0050cw00y0cw0070cw00307w00505w00e0cw0070cw00g0bw0010cw00805w00e0hw00p0cw0070cw0030cw0080cw00h05w00i05w00e0|vS00000A1110s0Fw00Sw000005w00ccw0088w00l7w00abw001bw00b7w002bw001cw00h5w00e7w00abw0017w002cw00g5w00c7w00abw00b7w005cw0077w00aaw00f5w00e7w00abw00b7w005bw0015w00i5w00e|vS0bJQiA1110z09w00vw00000aw00kaw00fiw00tcw00g7w005cw007iw00tbw00b7w0055w00c8w00l5w00e7w0057w00abw001bw00b7w005iw00tbw001cw0087w0055w00e7w00xcw0077w00a5w00ecw0037w00a7w0055w00c8w00lbw00b7w00a5w00cbw00b|328|vl10000A1110I09w00Ox00000jw00hhw001jw00ghw00bcw00acw005sw00thw001jw008cw0058w00ehw001gw00ohw00b8w004jw003hw00bcw0058w00cjw007jw0088w00ejw008jw007cw005hw0018w00ejw007jw0088w00ecw005jw00yhw0018w00ecw002hw00bsw00thw0018w00ejw00hhw00bgw00f8w00i8w00e|340|vS00000A1110R09w00ow000005w00zcw008cw00h5w00c8w00lbw00b7w0055w00ccw007cw0085w00e7w00xcw0077w00a5w00ecw007cw00E7w002bw0017w00aaw00obw00b7w0055w00ccw007cw0085w00ecw003cw0085w00c7w0055w00ebw00bcw00hiw00t5w00c7w0027w0025w00ccw007cw0085w00m5w00e8w00lcw00ybw0017w0027w0055w00ecw00gbw00b5w00ccw008|vS00000A1110S09w00ow000005w00zcw008cw00h5w00c8w00lbw00b7w0055w00ccw007cw0085w00e7w00xcw0077w00a5w00ecw007cw00E7w002bw0017w00aaw00obw00b7w0055w00ccw007cw0085w00ecw003cw0085w00c7w0055w00ebw00bcw00hiw00t5w00c7w0027w0025w00ccw007cw0085w00m5w00e7w00abw001cw008bw00b5w0045w00e8w00lcw0075w0045w00c8w00l|vS00000A1110N09w00ow000005w00zcw008cw00h5w00c8w00lbw00b7w0055w00ccw007cw0085w00e7w00xcw0077w00a5w00ecw007cw00E7w002bw0017w00aaw00obw00b7w0055w00ccw007cw0085w00ecw003cw0085w00c7w0055w00ebw00bcw00hiw00t5w00c7w0027w0025w00ccw007cw0085w00m5w00ebw00b7w0027w005cw00yiw00tbw00b|339|vS00000A1110w09w00ow000005w00zcw0087w0057w00acw007cw00hcw0038w00l7w0055w00ccw007cw0085w00e7w005cw0075w00ecw007cw00E7w002bw0017w00aaw00obw00b7w0055w00ccw007cw0085w00ecw003cw0085w00c7w005|343|342|341|vS00000A1110w09w00ow00000cw000bw00b7w0055w00ccw007cw008bw00b5w0045w00ecw0037w002bw0015w00ecw0077w00x5w00ecw007cw00E7w002bw0017w00aaw00obw00b7w0055w00ccw007cw0085w00ecw003cw0085w00c7w005|338|vS00000A1210q09w00ow00000ew0011cw00708w00l0cw0030iw00t0bw0010cw00807w0050bw00b07w00505w00c0cw0070cw00805w00e0bw00b0cw0080cw00h05w00e0cw00E05w00c05w00405w00405w00c0cw0080cw00907w0020|335|334|333|v00vJ00NC00E|vS00000A1110R09w00ow000005w00zcw008cw00h5w00c8w00lbw00b7w0055w00ccw007cw0085w00e7w00xcw0077w00a5w00ecw007cw00E7w002bw0017w00aaw00obw00b7w0055w00ccw007cw0085w00ecw003cw0085w00c7w0055w00ebw00bcw00hiw00t5w00c7w0027w0025w00ccw007cw0085w00m5w00e8w00lbw0015w0045w004cw0035w0045w00c7w0055w00c7w002|vS00000A1110S09w00ow000005w00zcw008cw00h5w00c8w00lbw00b7w0055w00ccw007cw0085w00e7w00xcw0077w00a5w00ecw007cw00E7w002bw0017w00aaw00obw00b7w0055w00ccw007cw0085w00ecw003cw0085w00c7w0055w00ebw00bcw00hiw00t5w00c7w0027w0025w00ccw007cw0085w00m5w00ebw00bcw008bw00bcw00gcw00yaw00f5w004bw00baw00G5w00c7w002|336|vS00000A1110H09w00ow000005w00zcw008cw00h5w00c8w00lbw00b7w0055w00ccw007cw0085w00e7w00xcw0077w00a5w00ecw007cw00E7w002bw0017w00aaw00obw00b7w0055w00ccw007cw0085w00ecw003cw0085w00c7w0055w00ebw00bcw00hiw00t5w00c7w0027w0025w00ccw007cw0085w00m5w00ei20|vS00000A1110o09w00Nw00000cw008bw00bcw0037w002bw001bw00b5w00Paw00ocw007iw00t5w00c7w0055w00ccw008cw0095w00Pcw00h5w00cbw00b7w00a7w00acw00ybw001bw00b|227|228|3dTsPA1|226|f4M3fYA100M3fYA100dTsPA1|230|vS05lkhA1110E09w00ow00000dw00jcw007cw0035w00ecw00h5w00ccw00h5w00ecw008cw0077w0055w00e7w002bw0015w004bw0018w00l7w0055w00e7w005cw00ybw0015w00e8w00lcw0077w00a7w00abw0018w00l7w0055w00e7w00abw0017w002cw00gcw007cw0087w002bw0015w00i|v015lkhA1110909w00xw000006w006ew007aw004ew0019w0029w002dw003aw0049w005|vS0fZQjA111080Aw00qw00000cw006cw007cw0087w0055w00ccw008cw003bw001|229|225|220|v00kEllBxGG401|v015lkhA1110709w00xw00000ew000ew0019w0029w002dw003aw0049w005|v00kEllNwGG401|219|223|224|222|221|vS05lkhA1110N09w00ow00000bw00Ncw00ybw00b7w0055w00Q7w0025w00e7w00a5w00ccw009cw00y7w0057w00R5w00e5w00edw00jcw007cw0035w00e7w002bw0015w004bw0018w00l7w005bw001cw00h5w00e7w005cw00ybw0015w00e8w00lcw0077w00a7w00abw0018w00l7w0055w00e7w00abw0017w002cw00gcw007cw0087w002bw0015w00i|231|237|vS00000A111021Gw00tw00000ew00B5w00ebw00Lbw00J5w00eaw00fbw001bw00b7w00a5w00ecw0075w004cw00h5w00eiw00tbw00b5w004bw0015w00ecw00g7w00abw0017w002bw001cw0087w0055w00ccw008cw0095w00ehw00p5w00c7w005cw00y5w00ecw00y5w00caw00obw0017w0025w00d5w00ecw00haw00f7w002cw00gcw008bw001bw00b5w00ebw00bcw008cw00h5w00e7w005cw00y7w00acw007bw00b7w0055w00e7w0055w00ccw009cw00y7w005i20|vS00000A1110L0Gw00tw00000ew00B5w00ebw00Kbw00T5w00eaw00fbw001bw00b7w00a5w00ecw0075w004cw00h5w00eiw00tbw00b5w004bw0015w00ehw00p5w00c7w005cw00y5w00e5w00ccw0087w005bw0017w00aiw00t5w00c7w0057w005bw001cw0087w0055w00e8w00lcw00ybw0017w0027w0055w00ecw00gbw00b5w00ccw008|vS00000A1110R0Gw00tw00000ew00B5w00ebw00Ibw00L5w00eaw00fbw001bw00b7w00a5w00ecw0075w004cw00h5w00e7w00xbw001iw00tbw00b5w004bw0015w00ehw00p5w00c7w005cw00y5w00ecw00haw00f7w002cw00gcw008bw001bw00b5w00d5w00ehw00pcw00ybw001bw001aw00r5w00ccw008cw0095w00e7w00xcw0077w00a5w00ebw00Icw00hbw00baw00f7w002|236||239|vl10000A1110M09w00Aw00000ww00Cjw00y8w00cew00ljw00y8w00ejw007jw008hw0018w00ejw007cw00x8w00ejw00h8w00chw00bjw009jw008jw007cw0028w00ccw0028w00eew00lhw00bjw008jw008jw007cw0058w00ejw00Ehw0018w00ehw00bjw0088w00ejw007jw00Ecw002hw001cw00agw00ohw00bcw0058w00cjw007jw0088w00ei20|vS00000A111021Gw00tw00000ew00B5w00ebw00Hbw00S5w00eaw00fbw001bw00b7w00a5w00ecw0075w004cw00h5w00e7w00xbw001iw00tbw00b5w004bw0015w00ecw00g7w00abw0017w002bw001cw0087w0055w00ccw008cw0095w00ehw00p5w00c7w005cw00y5w00ecw008bw00bcw0037w002bw001bw00b5w00d5w00eaw00ocw007iw00t5w00c7w0055w00ccw008cw0095w00ebw00bcw008cw00h5w00ecw00h5w00cbw00b7w00a7w00acw00ybw001bw00b|vS00000A1110404H00tw00000cw008bw0017w0027w002|238|235|v8w008w0001N10DNXrA1c1B1Pvmwnwnw004C|233|232|vl10000A1110R09w00Aw00000uw00vhw001jw00h8w00cew00lhw00bcw00ahw0018w00esw00thw00bjw008jw00hhw00bcw005hw001cw0028w00ecw005jw00yhw00bcw0058w00ecw005jw00yhw0018w00ejw007jw00Ecw002hw001cw00agw00ohw00bcw0058w00cjw007jw0088w00ecw002cw005hw00bcw005jw003cw0028w00ecw002jw00yjw007jw0038w004jw00h8w00ei20|vl10000A1110p09w00bx00000jw008jw007cw0058w00ejw009jw0078w00ejw007gw00ohw001cw00a8w00ecw005qw00pjw0078w00esw00t8w00cjw00hjw0088w00cjw009jw00ycw0058w00i|vS00000A111080kH00tw00000bw00bcw00E5w004bw0015w00e7w005cw0075w00ei20|vS00000A111080Gw00Sw00000bw00biw00tcw00Ecw0035w004bw00b7w005bw001|vS00000A111021Gw00tw00000ew00B5w00ebw00Sbw00T5w00eaw00fbw001bw00b7w00a5w00ecw0075w004cw00h5w00eiw00tbw00b5w004bw0015w00ecw00g7w00abw0017w002bw001cw0087w0055w00ccw008cw0095w00e7w00x7w00acw007iw00t5w00ecw008cw0037w00a7w0025w00ccw008cw0095w00ecw00ycw007iw00tbw0015w00ehw00p5w00c7w005cw00y5w00ecw00hbw0015w0045w00c7w00a5w00ccw003iw00t5w00ecw00Ecw0037w0055w00ei20|3biw00uw007w007w00EN100000o0c1bjw00vw005w005w0001N10DNXrA1c1B1Pvmwnwnw004C|234|218|vl10000A1110O09w00Aw00000nw00Bjw00Ejw007jw003cw0058w00ehw00J8w00Phw00K8w00ejw007cw00x8w00ejw00ghw00bcw0058w00chw001jw008cw005cw0028w00e8w00cjw0088w00ejw007jw00Ecw002hw001cw00agw00ohw00bcw0058w00cjw007jw0088w00ejw003jw0088w00ccw0058w00eqw00p8w00c8w0048w0048w00ejw00Ehw0018w00ei20|vl10000A1110I09w00bx00000jw00h8w00ccw002ew00ljw00yhw00bcw00ajw009hw001jw00h8w00ejw00yjw007sw00thw0018w00ehw00bcw00xcw005hw001cw00a8w00ehw001gw00ohw00b8w004jw003hw00bcw0058w00cjw007jw0088w00Psw00thw00bjw008hw00bjw009hw001sw00thw001jw008cw0058w00i|215|214|v00vJ00nx00401|_XA100jfZQA1|3N10OaXIA1a1g70TEDY|f2L|216|v4FYz|vS00000A111050Gw00tw00000aw00Obw00b5w0047w002bw001|vy00000A1110h0ew00cwkl0006w00a4w0074w0047w0037w0097w00b3w00c6w00d3w00e8w00f3w00g4w00h6w00i7w00b4w0046w0056w005|209|208|3e30kwoo0w4IQx3y0w4I_xEf0w5Ig70_xEf0w5I3yWC0w4I7ydZ4wkh7ydZ8w4I7ydZdwS63yXCgw4I_xEfgw4Ie70_xEfgw4IQx3ygw4I8xXQgw4I3x8_kw4I|wm7gw4Ikwoogw4IawOGgw4Ig70awOGgw4I5wwjgw4I0wdZdwS60wdZ8w5I0wdZ4wkh5wwj0w5IawOG0w4I3|vS00000A111040Gw00tw00000bw00N7w00acw003bw001|213|3biw00hw007w007w00EN100000o0c1bjw00iw005w005w0001N10DNXrA1c1B1Pv9wnwnw004C|v8w008w0001N10DNXrA1c1B1Pv9wnwnw004C|211|ENl00005Fkl4wy|5wxY5wxY0w00dwZh|217|dwZh|4Fkl5wxY4FlldwZh4FlldwZh4FlldwZh4FlldwZhe204FlldwZh4FllLzn3g404FllLzn34FllSzOo_EOoYzklTEn3Yzkle20TEn3YzkldwZhYzllg40dwZhYzll5wxYYzll0w00SzOo0w00Lzn3e200w00Lzn3|dwZhg40|E0a1Ed|vjEkR00|v00t0w00px002bIMA1101010100w00N10|vZN10WHL_A1a1d|v00kEll|E0a1Eg70TEn30w00_EOo|v00TzNl|v00LzDYe20|Zzkl|5FklcwIo5FklcwIo5FklcwIo5FklcwIoe205FklcwIo5FklLzDYg405FklLzDY5FklTzNl|ENlZzklTEDYZzkle20TEDYZzklcwIoZzklg40cwIoZzkl4wy|4wy|v00cwIo00003t3w00px000000E0505010100w00N10|v00cwIo00004wy|v00LzDY||v00cwIog40|vl10000A1110C09w00bx00000ew00lhw00bjw008jw00h8w00cjw00hhw00bcw005hw0018w00ehw00bcw00xcw005hw001cw00a8w00e8w00cjw0088w00ccw0058w00chw00b8w0048w00ecw002cw005hw00bjw00E8w00c8w0048w00cgw00rhw00bcw0058w00cjw007jw008gw00D|279|vS00000A111021Fw00tw00000ew00Bcw00E5w004bw0015w00e7w005cw0075w00ecw00E5w004cw007hw00p5w00ecw00gbw001bw00bbw00A5w00e7w00x5w004cw007hw00p5w00ecw00Ecw0037w0055w00e7w0027w0055w00c5w0045w0045w00e5w00ccw0085w00e7w005cw00ybw0015w00eaw00fbw0015w0045w004cw007hw00p5w00eaw00rcw007cw008bw0015w00ebw00b7w00x7w005bw0017w00a5w00e5w00ccw0085w00c7w0055w00cbw00b5w0045w00ei20|278|276|277|281|7Bwp6kwBNBwp6301N10DNXrA1c1B1Pvmwnwnw004C|v6w006w00E01N10DNXrA1c1B1Pvmwnwnw004C|vS00000A111090uG00tw000007w0057w00abw001bw00b7w005iw00tbw001cw0087w005|280|275|vl10000A1110v09w00bx00000jw007jw00Ecw002hw001cw00agw00ohw00bcw0058w00cjw007jw0088w00ejw003jw0088w00ccw0058w00eew00lhw00bjw008jw00h8w00cjw00hhw00bcw005hw0018w00eaw00ucw002aw00w8w00i|269|vl10000A1110J09w00Aw00000jw006jw00yjw007jw007cw002hw0018w00ecw005jw00yhw0018w00ejw00ghw00bcw0058w00chw001jw008cw0058w00eaw00ucw002aw00w8w00eqw00pjw00yjw0078w00e8w00ccw0028w00Phw00bcw00ahw0018w00ecw00ahw001hw00bcw002jw007jw008hw00bjw00E8w004hw0018w00ei20|vS00000A1110e0Fw00fx00000cw0077w00x5w00e5w00ccw0087w00xbw0018w00l7w0055w00ccw007cw0085w00i5w00e|268|273|274|272|270|271|282|vl10000A1110O09w00bx00000cw00xjw007cw00a8w00ehw00bew00ljw003cw005hw0018w00ehw00bcw002cw005jw00ysw00thw00b8w00ehw001gw00Ghw00bew00lhw001cw00ajw00Ehw00bcw0058w00cjw007jw0088w00eaw00usw00tjw0038w004cw0058w00cjw00g8w004hw0018w00eew00ljw00yjw0078w00cew00lhw001cw002aw00w8w00i8w00e|289|288|vS00000A111021Fw00tw00000bw00nbw0017w00a7w0025w00c7w0027w005bw001cw0087w0055w00ehw00pcw00ybw001bw001aw00r5w00ccw008cw0095w00ebw00b7w00x7w005bw0017w00a5w00ebw00J5w00ecw00hcw0077w002bw0017w0025w00ecw0077w00x5w00ecw008bw001cw00Ecw0035w0045w00caw00rbw0017w00a5w00e7w0057w00abw001bw00b7w005iw00tbw001cw0087w0055w00ehw00p5w00c7w005cw00y5w00e7w0027w005bw0017w00ai20|vS00000A111030WG00tw00000cw0075w00ccw00h|vS0bJQiA1110n0jw00vw000005w00zcw0087w0057w00abw00baw00obw001cw008cw007cw0037w0025w00ebw001cw00g5w00ccw008bw001cw00gcw00y7w00a5w00ccw008bw001|292|291|290|vS0bJQiA1110p0jw00vw00000aw00kcw00ycw0077w00a7w0055w00ebw00b8w00l7w0055w00ccw008cw0095w00ecw00Ebw0017w005bw00b5w00ebw00bcw009cw007cw0085w00c7w0027w005|287|284|7owpCkwBNowpC301N10DNXrA1c1B1Pv9wnwnw004C|viw006w006w00E01N10DNXrA1c1B1Pv9wnwnw004C|vS00000A111040Fw00Sw00000bw00Kbw00T5w00i5w00e|283|vS00000A1110H0Fw00tw00000ew00|bw001hw00p5w00ebw00scw006ew00U5w00e8w00lcw00ybw00bcw008cw009bw0015w00ecw0077w005cw00ybw0017w00a5w00e7w005cw00ybw00bcw0085w00e7w0025w00ccw008cw0037w0025w00e7w005bw00b8w00lcw00yaw00f8w00lbw00b7w00acw00h5w00cbw00b|286|285|vS00000A1110w0Fw00tw00000cw000bw0017w002cw00g5w00c7w00abw00b7w005cw0077w00aaw00f5w00e7w00abw00b7w005bw0015w00ebw00bcw00Ecw007aw00obw0015w00ebw00Kbw00T5w00Piw00t5w00ccw008cw0037w005bw001|vS00000A1110e0YG00Sw000007w00abw0015w00e5w00c7w0025w00ecw008cw0075w00e7w0025w00ccw009cw0085w00ei20|248|249|247|245|246|253|vS00000A1110a0tH00tw00000cw008bw001cw00gcw00y7w00acw0077w0025w00c7w0025w00ei20|252|250|251|244|v00vJ00cz00401|242|241|240|v00vJ00EC00E|vl10000A1110P09w000z00000gw00khw001cw002cw005hw00bsw00t8w00cjw00E8w00c8w00eaw00ujw008jw003ew00l8w004hw001hw00bcw00a8w00ecw002ew00lhw00bjw008aw00w8w00ejw007cw00a8w00ecw002cw005cw00ahw001cw002cw0028w00ehw001ew00ljw00yjw007ew00lhw00bcw00ajw00h8w00cjw007jw009cw00ahw00bsw00t8w00i8w00e|243|vl10000A1110V09w00py00000jw00Vhw001ew00lhw00bjw003cw002hw0018w00ejw007cw00x8w00ecw005jw00y8w00ccw0028w00ecw00x8w00cjw008jw00h8w00cjw008jw0098w00egw00fjw007jw0038w00eqw00p8w00c8w0048w0048w00ejw008hw001hw001jw00h8w00ecw005jw0078w00eew00ljw007jw008cw0028w00cjw00hhw001cw00a8w00ehw0018w00ccw005jw00yhw001cw00a8w00ei20|vl10000A1110Q09w00bx00000cw00xjw007cw00a8w00ecw002hw001cw00a8w00chw00b8w0048w00eew00lhw00bcw00ajw00h8w00chw00bew00l8w00ehw001jw008gw00rgw00fsw00thw001cw0028w00ecw00xjw0078w0048w004jw007qw00phw001jw00h8w00ejw00Egw00f8w00ehw001gw00Ghw001cw00aew00l8w00ccw002hw0018w00ehw00sjw006nw00U8w00ei20|vl10000A1110R09w00Ox00000cw005hw001cw002cw0058w00i8w00enw00B8w00ehw00Hhw00I8w00ehw00sjw006nw00U8w00ecw002jw00yjw007qw00phw001jw00h8w00ejw0078w004jw00h8w00ecw00a8w00cjw009jw00ycw0058w00ejw00Ejw003jw008jw00h8w004hw0018w00ejw00Ecw00ahw00bjw008ew00ljw00y8w00ejw00E8w004jw007ew00lhw00A8w00i8w00ei20|254|vHw006w006w00E01N10DNXrA1c1B1Pvywnwnw004C|266|265|vS00000A111021Fw00Sw00000cw00gbw00b5w00ccw0085w00d5w00ebw00bcw008cw00h5w00eew00Wew00B5w00e7w002cw00ycw007hw00p5w00ccw008cw0095w00ecw00gaw00fcw0037w00a5w00cbw00b5w00i5w00eew00B7w00x7w005bw0017w00a5w00ebw00I5w00e5w0045w00c7w005bw0017w00a5w00ecw0077w00x5w00e5w00zdw00X5w00e7w00x5w004cw0035w00ccw00h5w00d5w00ecw00ybw0017w00a5w00e7w00xbw001aw00obw0017w00a5w00ei20|vS00000A1110g0uG00Sw00000bw00bcw008cw00h5w00e7w005bw00b8w00lcw00yaw00f8w00lbw00b7w00acw00h5w00cbw00b5w00ei20|vS00000A111050rH00tw00000cw007hw00pbw001cw00h5w00ei20|vS00000A111021Fw00Sw00000cw00ybw001iw00tbw00b7w005cw0037w00a5w00cbw00b5w00i5w00ebw00nbw00b5w00ccw0085w00e5w00c7w0025w00e7w00abw001bw00b7w002cw007cw008bw00bcw00E5w004aw00f5w00e8w00lcw007cw0087w0057w00acw0075w0045w004bw001cw00h5w00ehw00p5w00c7w005cw00y5w00e5w00zdw00X5w00ebw00bcw008bw00b5w004cw009bw0017w0025w00cbw00b5w00ebw00bcw008cw00h5w00e7w005cw00ybw001i20|vS00000A111021Fw00tw00000ew00B5w00ebw00Ibw00T5w00eaw00fbw001bw00b7w00a5w00ecw0075w004cw00h5w00eiw00tbw00b5w004bw0015w00ecw00g7w00abw0017w002bw001cw0087w0055w00ccw008cw0095w00ehw00p5w00c7w005cw00y5w00ebw00J5w00eiw00tiw00t5w00eew00Wdw00X7w00Y5w00e7w0027w005cw007cw008bw0015w00e7w00x7w00acw007iw00t5w00ecw006bw00N5w00i5w00eew00B5w00eew00Wew00B5w00e7w002cw00yi20|7NwoCkwBNNwoC301N10DNXrA1c1B1Pvywnwnw004C|267|vS00000A1110c09H00tw00000bw001aw00obw0017w00a5w00d5w00e7w00x5w004bw00bcw008bw00A5w00ei20|259|260|258|256|257|264|vS00000A111021Fw00tw00000ew00B5w00ebw00Hbw00S5w00eaw00fbw001bw00b7w00a5w00ecw0075w004cw00h5w00e7w00xbw001iw00tbw00b5w004bw0015w00e8w00lcw0037w00a7w00abw001cw0087w0055w004aw00f5w00ebw00Hbw00S5w00ehw00pbw001bw001bw00A5w00ecw00g7w00abw001cw009cw008bw00bcw0087w0055w00d5w00ecw00g7w00abw0017w002bw001cw0087w0055w00ccw008cw0095w00ehw00p5w00c7w005cw00y5w00e7w00xi20|263|261|262|vs00000A1210300BcxJwS20004wKEU04wKE611wxMs0i40|g70uAZFvw20uAZFdwXkgA1l0000_zWF|v00_zWF0000_zWF|gA1l_y_|uAZFMy3HuAZFuyY|v00_zWF|vK00000A1110q0CwF4fx|N0007wz8f7w6Z46wK2e6wK2e7w6Z47wUc38wwta3wf816wK2e7w6Z47wwDg6wK2ecwM143wf818wwt77wz8f8wHv93wf837wz8f3wf818wwt7bwOyn3wf837w6Z44wmvq9wz62i40|vK00000A1110e0ixvwAwcB000awTSn8wuGo6wpy63wZqf8wC347wOUc9wku53wZq7dwrFd7wOUc7wuyg3wZq78wuGh7wuygi50|vK00000A1110q0CwF4WwCb000awRdI3wf817w9un8wwtl7w6Z49wpm86wK2e7w6Z48wwt76wK2e3wf815wW123wf817wz8f3wf815wW12bwWdo4wmvq8wHv99wpm86wK2e3wf818wwt77w9un3wf83cwM14i40|g40_zWF_y_|vK00000A1110n0CwF4fx|N000ewZoC8wHv95wMh8cwM147w6Z46wYOx5wW127w6Z48wwt76wK2e3wf817wz8fcwM147w6Z47wz8f7wwDg3wf838wwtb7wwDg5wW123wf818wHv9cw9y7i40|vK00000A1110h0CwF4WwCb000awRdI3wf817w9un8wwtl7w6Z49wpm86wK2e8wwtp7w6Z46wrDc3wf814wmvq3wf816wrDc3wf815wW127wh9oi50|vL00000A111010fwFAfxGs0005wcj0i40|vK00000A1110k0CwF4Bxpo0008wHv98w|vL00000A111010fwFAgyTf0005wcj0i40|vK00000A1110j0CwF4gycB0006wzAK7w6Z46wK2eawm7e5wW123wf81dw9ohcwM145wMh87w6Z48wwtz8wwtb3wf815wMh87w6Z4dw9oh7w6Z48wwt75wW12A0000A1cCw00Yw001y000w00E|zq7wwDg8wwt77wwDg5wW128wHv9dw9ohbwWdo7wwDg8wwt7cw9ya4wmvq8wwtb8wwt76wrDc5wW123wf818wHv98wwt7i50|vK00000A111090CwF4WxO_0006wzAK8wHv9bwGTm7w6Z49wpm86wrDc8wHv96wK2e9wz62i50|vZ00000A1110a0xwOcixal0006wukqbweG94wjw34wjw3bweG9gwfam6wpmBbwmDbbwmDpawmvsi50|vZ00000A1210G0xwOcQx|Lq9wW9cawmvg7wHn8gwHn44wjw1dwtQe7wz22hwM599wW9cbweG9bwmD77wz227wHn8bweG99wQX37wz22bwmDlgwHn4bwmDpawmvg4wjw1hwU27awmvgbwmD7hwU2aaw9Y48wZoe7wz22awmvgbwmDd4wjw34wjw18wZoehwU2l7wz22bwmDlgwHn49wW9cawmvg7wHn8gwHn4i40|vZ00000A1110M0xwOcRwZx000gwfam4wjw17wz22hwU2lbwmDb7wHn8bweG94wjw3bweG9awUinfwzio8whhwbwWpAjwhxCjwackawmvgbwmD7hwU2a7wHn8aw9Y44wjw3aw9Y4awmvg8wZoegwHn47wz22bwmDlaw9Y4nwpChgwfam4wjw17wz22hwU2l9wW9c4wjw3bweG98wZoegwHn4bweG9bwmDb7wz22bwmDpawmvg7wz224wjw1aw9Y4bwmD7cw4u2i40|U000cwf2D0bwmDb04wjw30gwHn40bweG90bw|vZ00000A1110d0xwOchycI0008wZoebwmDpbweG9bwmD77wz22awmvgbwmD7aw9Y4bweG9bwmDb8wZoe4wjw39w1Toi50|vZ00000A1110N0xwOcQy2g000bwTOGbwmDlbweG9bweG98wZoegwHn47wz22bwmDlgwHn4awmvgbwmD77wz224wjw1bwmDd4wjw1bweG97wz224wjw19wW9cdwtQe6wChvbwmDb8wZoebwmDbawmvg4wjw34wjw3fwziobwTOGaw9Y46wukq7wz227wHn84wjw1awmvg9whpxbweG9bwmD7gwHn4bwzaUewE8HowOYC5wU26iwc3Xaw9Y49w4Sfaw9Y47wHn8fwzioi40|Lq07wz220bwmDl0bwmDb0iwUah0bwmDd0awoS50kw4m21bwmDl0aw9Y40hwU2708wZoe04wjw108wJuW0gwHn404wjw10dwtQe0bweG909w4Sf0aw9Y40cwcP80bwza61iwUah0iwUah0awzqr0bwza61bwzaN0lwMBR0bweG90bw|Lq0bwmDp0awmvg08wZoe08wZoe04wjw10bwmD70fwoKn0i40|vZ00000A1110O0xwOcowMK000awOI0bwmDlgwHn4awUinbweG9awmvg9wQX3bweG9bw|vK00000A1110l0CwF4gycB0004wmvq8wHv99wpm83wf816wK2e6wrDc8wwtl7w6Z4dw9oh3wf81bw9IgbwGTmawC1wdw9oh8wwtb3wf835wW123wf818wwtp3wf83cwM14i40|vK00000A1110j0CwF4CyCb0005wMh87w6Z46wK2e5wW123wf818wwt7bwOyn6wzAKdwpiXbwGTm7wwDg3wf837wUc3dw9oh8wHv95wW123wf818wHv9cw9y7i40|vK00000A1110a0CwF4Bxpo0006wrDc3wf815wMh86wrDc8wwtbdw9oh4wmvq3wf837w6Z46wYOxi50|vK00000A1110q0CwF4WxO_0008woOL7w6Z45wW125wW127w6Z49wpm87wwDg6wrDc6wrDc8wwtb5wMh87wwDg6wrDcbwWdo3wf81cw9y77w6Z47wz8f7wwDg3wf838wwtb7wwDg5wW123wf818wwt7bwOyni40|vK00000A1110d0CwF4Xy|97wug37wug1ewUeccwVVwhwTCAfwziogweW47wug3hwm|9hw1X7gweW4hw1Xphw1Xlbwwz87wug1bwR327wug1dws5e|N0007wwDg8wwtd8wwt78wHv95wMh8dw9oh7wwDg3wf833wf815wW123wf817w6Z4awm7eA0000A1cCw00Yw008z000w00EA0000A1cCw00hx00bz000w00EA0000A1cCw00Dx00ex000w00E|vs10000A1110p05yhVUwPM000iwmzDgweW4hw1X7gw2fgfwMp3ewUechwm|v00ky00|vZN00XWDiA1a1N00XWDiA1A1e30eyi|vZN00XWDiA1a1N00XWDiA1A1e30eyagXvyaky|v00eyag3wya2N00XWDiA1a1e20|4w8nkyBg|vdmE|g404F_|vJjdyJHZvmT2N00XWDiA1a1e20|v00nw00kyO0|v00Iyr1Awr6E|N000awMDJ8wwtb6wrDc3wf837w6Z47wwDg9wpm83wf81dw9oh7wwDg7w9un3wf818wwt7bwOyn4wctv7wchE7w6Z46wK2e5wW127wwDgdw9oh3wf818wwtd3wf814wcty|vK00000A1110406wPcjw|v00tz00sw00|vK00000A1110p06wPcjw|vK00000A1110406wOcjw|v00Iy00|vZN00XWDiA1a1N00XWDiA1A1e30DyFhuwHQIy3hAwN9ByUxCwWZ2N00XWDiA1a1e20|vZN00XWDiA1a1N00XWDiA1A1e30CyagXvyaIy|v00Cyag3wya2N00XWDiA1a1e20|uyY|g706A_|6A_|My3H6A_|vw206A_|vK00000A1110m0EwvwAwcB0007wjwj5wCfi5wHp58wC346wmb8aw|f88wC346wpy68wuGb8wcHe6wpy67wOUc5wHp58wuGk3wZq78wcHe7wuyg5wHp57wOUc8wuGl8wuGb7wMxmi50|dwXkUz3H0000CzY|0000CzY|Uz3H_y_|ww4kaF_|g70aF_|8F3kyw_|aF_|5w00aF_|vK00000A1110Q09xz2nwpo0007wchE5wW125wMh87w6Z46wK2eawm7e7w6Z46wrDc8wwtl8wHv96wrDc7wwDg5wMh88wwta3wf818wHv97w9un5wMh87wwDghwOsh7wz8fawm7eawMDJ8wwtb6wrDc3wf837w6Z47wwDg9wpm83wf81dw9oh7wwDg7w9un3wf818wwt77w9un7wOU5awu4k7w6Z46wrDc3wf816wK2e3wf818wHv9cw9y76wK2e8wwtb8wwtp8wwtp8wHv95wMh85wW12|g40CzY|1wWH8F3k00004F_|00004F_|vZ00000A111060xwOcRwZx000bwzaYbwmDlbweG9bwmDb7wHn88wZoei50|vZ00000A1210m0xwOcoxP5000awOI00awmvg0iwUah08wZoe0bwmDb04wjw30bweG908wZoe04wjw10hwU270bwzaN05wR3s0bwza31iwUah0fwoKn0bwWpA0kw9ki0bwmDa0awmvg04wjw104wjw309w1To0i50|97wug37wug1ewUec|vZ00000A1210j0xwOcowMK000bwMt71aw9Y407wz220bweG907wHn80bweG904wjw30awmvg0ewrBc0bwzaU0bwza616wpmB0bwzaZ0bwzaN0iwUah0fwoKn05wU260iwc3X0kwrB81i40|vZ00000A1110106wOcWxZ_0007wBp0i40|vZ00000A1110106wOcWy0m0007wBp0i40|vZ00000A1110b0xwOcWyH00005wU26iwc3XbwmDl9w1TobwmDa7wHn8awmvg7wz224wjw1bweG9bwmD7i50|vZ00000A1110o0xwOcWxEF000cwYUPbwmD77wz224wjw1aw9Y4iwUahaw9Y47wz224wjw19wW9cdwtQe6wChvewEUibwmD7bwmDaawmvgbwmD78wZoeaw9Y47wz227wHn8bweG9bwmD7awzqri40|vZ00000A1110g0xwOcnyRs000bwWpA7wHn8bweG9iwUahaw9Y47wz22bwmDlawmvg8wJuW4wjw1bwmD7aw9Y4bw6JybwmDp7wHn8bwmD7i50|vs10000A1110a0RzWxUwPM000iwmzDgweW4hw1X7gw2fgfwMp3ewUechwm|vZ00000A1110e0wxPcyzal000ewEUibwmDd8wZoe7wz227wHn8bwmDb9wW9c7wz224wjw1bweG9hwU27awmvgbwmD7hwU2ai40|vZ00000A111090wxPcWzQE0005wU26bwmD76wukqaw9Y49wW9c7wz224wjw1bweG9bwmD7i50|vZ00000A1110d0wxPc6z3P0009wW9cbweG9iwUahbweG97wHn8bwmDd4wjw1bwmDa4wjw17wz224wjw1aw9Y48wZoei50|vZ00000A111010exPcyzvG0007wBp0i40|vZ00000A111090wxPcmAWa000bwWpA7wHn8aw9Y4awUinbwmD7awmvgbwmD79wW9c9w1Toi50|vZ00000A111010exPcgBF60007wBp0i40|vZ00000A1110j0wxPcfBjN000jwhxCaw9Y4bwmD77wz22awmvg9wQX38wZoe7wz22awmvg7wz22bwmDbdwtQe9wW9cbwmDlawmvgbwmD7awUinaw9Y48wZoe|vZ00000A111010exPcPAsj0007wBp0i40|vZ00000A1110g0wxPcOA6_000cwYUP9wW9cbwmDb7wz22gwHn4bwmDpaw9Y47wHn84wjw17wz22bweG9bwmD74wjw17wz224wjw18wZoei50|v00PB00hC00|vZ00000A1110h0GwOcowMK0005wU26bwmD79wW9c4wjw3bwmDb8wZoe4wjw1bweG9hwU27bwTOG7wHn84wjw17wz22aw9Y47wHn84wjw1awmvgi50|vs10000A111060bAZgUwPM000jwrRPdws5ebwR32hw1XlrwjMhgw2fg|v00PB00|vZ00000A111010exOcXwXD0007wBp0i40|vZ00000A121070wxOcQx|U0007wz220bwmDl0awmvg0hwU270bwza31bwzaN06wChy0i50|vZ00000A1110l0wxOcXwCi000awC1E7wz22awmvgbwmDd4wjw3gwHn49w4Sf4wjw17wz22awmvg9wQX38wZoe4wjw1awUinbwmD7dwtQe6wChvawC1EawmvgewEUigw4COi40|vZ00000A1110h0wxOcoxP5000awmvgbwmDdbweG99w4SfgwHn4bwzaMbwzaVlwMBRawmvgbwmD7hwU2acwf2DhwMtD4wjw3aw9Y48wZoedwtQei40|vZ00000A1110a06wPcszwA0005wU26bwmDdbwmDbbwmDp7wHn8bweG96wukqaw9Y4bwmD76wChy|vZ00000A1110f0xwPcowMK000ewEUibwmDp4wjw1bweG94wjw1hwU2aawmvgbwmD7awmvg4wjw3awUinaw9Y48wZoe4wjw1awmvgi40|vZ00000A1110806wPcXwCi000jwhxCbweG97wHn8bwmDpbwmDl4wjw1bwmD7aw9Y4i40|vZ00000A1110106wOcszRV0007wBp0i40|vZ00000A1110e0xwOcszwA000ewWpF7wHn8bweG94wjw3bweG9awUinfwzio9wW9cbweG9bwmD78wZoebwmDb4wjw37wz22|vZ00000A1110806wPctxrS000awC1uaw9Y4bwmD77wz22awmvgbwmD79w1To4wjw3i40|vZ00000A1110k06wPc|yjN000awmvgbwmDd4wjw3gwHn46wChvewEUi9whpx9w1To9wW9cbweG9bwmDabweG9bwmD7aw9Y4awzqrcwYUPbwWpAcwYUPbwWpAawzqri40|vZ00000A1110d06wPc0yhq000dw6ZI9w1TobwmDa7wHn8bweG9iwUahbweG97wHn8bwmDpbwmDlbweG9bwmD7aw9Y4i40|vZ00000A1110n06wPcyy6_000awOI07wHn8awmvgbwmD78wZoe4wjw17wz224wjw1bweG9hwU277wz22hwM59bwWpAkw9kiawmvgawUinaw9Y4bwmD7cw4u2gwfambwmDlaw9Y4hwU27i40|Lq7wz22bwmDlgwHn46wukqbweG94wjw34wjw3bweG9gwfam4wjw1bwmD7awUinawoS5i40|vZ00000A1110c0wxOcdyGc0007wHn8aw9Y4bwmD7awmvg9wQX38wZoe7wz22bweG9bwmD7gwHn4bweG9cwcP8i40|LqbwmDlaw9Y4iwUahawmvg7wz22bwmDb7wHn84wjw1fwTWgawmvg8wZoe8wZoebweG99wW9c4wjw1awmvg7wz22aw9Y4hwU2ai40|vZ00000A1110m0wxOcSx6a000gwfam4wjw17wz22hwU2lbweG9bwmD7gwHn4bweG9bw|vZ00000A1110m0wxOcAyef000bwmDl9w1TobwmDa7wHn8bweG9bwmD7aw9Y4bwmDpbwmDl7wHn8bweG98wZoe4wjw1dwtQebweG9hwU27bwTOGawOI0awzqr5wU26cwGDXgwrRAi40|LqbwmDp9w1Toaw9Y44wjw3bweG9bwmD7aw9Y4bwmDpbwmDl7wHn84wjw17wz224wjw1dwtQei40|vZ00000A1110m0wxOcLzy70006wukq7wHn8bweG9nwpChbwmDpbweG98wZoe4wjw17wz224wjw19w4SfgwHn4ewWpFiwukPbweG9cwcP8ewWpFhwpeGgwfam4wjw17wz22hwU2li40|vZ00000A111050wxOcXyNh000bweG9cwcP8ewWpFawC1E5wR3si50||vZ00000A1110p0wxOcmzTP000dwEMk4wjw1awmvgawUinbwmD7bweG98wZoe4wjw1dwtQebweG9bw|vZ00000A1110l0wxOcvxy7000bweG9bw|v00VB00|v00VB00hC00|vZ00000A1210L0xwOchzf3000bwzaO0bwza31bwmDl0bweG90bwmDb07wHn80dwtQe0bweG90cwcP80bwTOG04wjw10bwmDp07wHn80hwM590bwza31bwzaN0gw4CN0iwUah0fwoKn05wU260iwc3X0aw9Y409w4Sf0aw9Y407wHn80fwzio0bwzaO0bwza31bwmDl0bweG90bwmDb07wHn808wZoe0awzqr0bwmDd0bwmDb0cw4u207wz220bwmDl04wjw10dwtQe04wjw10dwtQe0bwmDb0hwU2p07wz220hwM590i40|vZ00000A1110s0xwOcJzrS000bwmDp7wHn8bweG99w4Sf4wjw1bwmDaaw9Y47wHn88wZoebw6Jy6wukqbweG9cwcP8bwmDp9w1Toaw9Y44wjw3bweG9bwmD7aw9Y4bwmDpbwmDl7wHn84wjw17wz224wjw18wZoeawmvs|vZ00000A1110h0GwOckwef0005wU26bwmD79wW9c4wjw3bwmDb8wZoe4wjw1bweG9hwU27bwTOG7wHn84wjw17wz22aw9Y47wHn84wjw1awmvgi50|Lq7wHn8aw9Y4bwmD7awmvg9wQX39wW9cbweG94wjw34wjw1ewrBci40|vZ00000A1110o0wxOc8x_4000aw9Y48wZoe7wz22awmvgbwmDd4wjw34wjw18wZoebwmDlaw9Y4hwU2abwmDdfwzio7wz22bwmDlgwHn4bwmDp7wHn8aw9Y48wZoeaw9Y4bwmD79wW9cgwHn4i40|vZ00000A111010exOcMwF60007wBp0i40|vZ00000A1110l0wxOcLwjN000dwEMk4wjw1awmvgawUinbwmD7bweG98wZoe4wjw1dwtQebweG9bw|vZ00000A111010exPczxpY0007wBp0i40|vZ00000A1110e0wxPczx4D000awOI0bweG99whpx4wjw1ewrBcbweG9cwcP88wZoeaw9Y4bwmDp7wz224wjw19wW9c6wpmBi40|vZ00000A1110i0wxPcLwjN000ewWpFbwmD78wZoe7wz22awmvgbwmDd4wjw3gwHn49w4Sf4wjw17wz22awmvg9wQX38wZoe4wjw1awUinbwmD7dwtQei40|vZ00000A1210c0wxPc8x_40006wChv06wukq0aw9Y409w4Sf0aw9Y40cwcP80gwEo11bwzaZ0gw4CV0bwTOG06wChy05wR3s0i50|vZ00000A1110g0wxPcXxKW000awmvgbwmDpbwmDpaw9Y4awmvg7wHn84wjw1bwmD7fwoKnbwmDpawmvg7wz224wjw1aw9Y4bwmD77wz22i50|Lq7wHn8aw9Y4bwmD7awmvg9wQX3i40|vZ00000A1110h0wxPcLyvM0006wukqawmvg4wjw14wjw3bwmDb7wHn8gwHn4awmvgbwmD7hwU2abweG9cwcP8bweG97wz22bwmDlaw9Y4cwcP8i40|vZ00000A111010exPcnyaO0007wBp0i40|vZ00000A1110f0wxPcnyRs000awLJt9w4Sf4wjw1bwmDaaw9Y4bwmD79wW9cgwHn4bweG9bw|vZ00000A111010exPcMwF60007wBp0i40|vZ00000A1110h0wxOcxAcI000awC1E7wz22awmvgbwmDd4wjw3gwHn49w4Sf4wjw17wz22awmvg9wQX38wZoe4wjw1awUinbwmD78wZoe5wR3si50|vZ00000A111010exOc_AKQ0007wBp0i40|vZ00000A1110a0wxOc6A6a0006wukq4wjw3awmvgbwmD7fwrlSbwmDpawmvg4wjw1bwmD75wR3si50|vZ00000A111010exOcyAy10007wBp0i40|vZ00000A1110o0wxOc_Apv000bwWpAaw9Y47wHn88wZoe4wjw18wZoe7wz22aw9Y4bwmD7cw4u2bwmDpawmvg4wjw1hwU27bweG9cwcP89w4SfbweG9iwUah4wjw17wz224wjw1bwmD7fwoKni40|v00fB00zB00|vZ00000A1110h0GwPckwef000awLJt9whpx9wW9c4wjw3bwmDb8wZoe4wjw1bweG9hwU27bwTOG7wHn84wjw17wz22aw9Y47wHn84wjw1awmvgi50|vZ00000A1110o0wxOcmB3P0006wChv4wjw1bwmD79wW9c4wjw3bwmDbbwmDaaw9Y4dwtQe7wHn8aw9Y4bwmD7awmvg9wQX38wZoe7wz22aw9Y4bwmD7cw4u2bwmDpawmvg4wjw1bwmD76wChy|v00fB00|vZ00000A1110o0xwPchzf30009wW9cbwmDlbweG9bweG98wZoegwHn44wjw1bwmD7bwmDpawmvg7wz224wjw1aw9Y4bwmD7cw4u2awmvgbwmDaiwUah4wjw18wZoe8wZoe4wjw1bweG9bwmD7i60|vZ00000A1110106wPcPzpY000dwBp0i40|vZ00000A1110106wPcQynB000dwBp0i40|vZ00000A1110p0xwPcQy2g000bwTOGawmvg7wHn8bwmDa4wjw1bweG94wjw3bweG9awUin4wjw18wZoecw4u2bweG9cwcP8bwmDp7wHn84wjw1iwUahawmvg7wHn8fwzio9wW9cawmvg7wHn8gwHn4i40|vZ00000A1110i0xwPcPz4D0009w56Kaw9Y4awUinawmvg4wjw34wjw3fwzio4wjw1bwmD77wz22bweG99whpx4wjw19wW9cawmvg7wz22aw9Y4bwmDai60|vZ00000A1110i0xwPcOA6_0004wjw1bwmD7awmvgbwmDpbwmDp7wHn8bweG9bwmDp7wHn84wjw1awmvg7wz22gwHn46wukqbweG9cwcP8awLJtjwacki40|vZ00000A1110b0xwPcfBjN000bweG9bwmDd8wZoeaw9Y47wHn89w4Sfawmvg7wz224wjw1bweG9bwmD7A0000A1cxw00sw008z001w00EA0000A1cxw00Vw00iz001w00EA0000A1cxw00mx00Uy001w00E|vZ00000A1110106wPcmAfw000dwBp0i40|vZ00000A1110n0xwPcmAWa000cwYUP8wZoe8wZoebweG99wW9c4wjw1awmvg7wz22aw9Y4hwU2a9wW9cbweG9iwUahbweG97wHn8bwmDd4wjw1bwmDa4wjw17wz224wjw1aw9Y4dwtQei40|vZ00000A111060xwPchycI000bwmD74wjw17wz227wHn8bweG96wChyi60|vZ00000A1110g0xwOcyzal000awC1E7wz22awmvgbwmDd4wjw3gwHn49w4Sf4wjw17wz22awmvg9wQX38wZoe4wjw1awUinbwmD78wZoeA0000A1cxw00sw00Cy001w00E|vZ00000A1110k0xwPcowMK000awLJt9whpx9wW9c4wjw3bwmDb8wZoe4wjw1bweG9hwU279wW9c7wHn84wjw17wz22aw9Y47wHn84wjw1fwTWg6wChv4wjw1hwU27i40|yjN000ewHvJbweG97wHn8iwUahawmvg9wQX39wW9cawmvg7wHn8bwmDa4wjw1awmvgewrBcaw9Y4bwmD78wJuW9w1ToiwUahaw9Y48wZoei60||vZ00000A1110106wOcyzvG000dwBp0i40|vZ00000A1110i0xwPcRwZx000awmvgbwmDabwmDa4wjw17wz224wjw1bweG9hwU277wz22hwM597wz22bwmDlbweG98wZoegwHn4bwmD7bweG9cw4u2i40|vZ00000A1110o0xwPcQx|U0005wU26iwc3X7wz224wjw17wz227wHn8awmvg7wz224wjw1bwmD7fwoKniwUahaw9Y4bwmDadwtQe6wChvbwmDlaw9Y4bwmDpawmvg7wHn84wjw1bwmD7awzqri40|vZ00000A1110h0xwPcixal000iwUahaw9Y4aw9Y47wz224wjw1bwmD7fwoKn4wjw1bwmD79wW9c4wjw3bwmDb8wZoe4wjw1bweG9bwmD76wChyi60|vZ00000A1110106wPcRxle000dwBp0i40|vU00000A111090Fwen0xPb0009wtY48wRxx9wtY46w1H88wMjc4wZ217wTCe9wtY49w4c_|vJDA1401|vU00000A1110a0vw|4Ewar000awEKG9w4ygfwEy7aw4Ap9w4yg6wHn24wZ219wtY4aw4A7bwfm2i40|vK00000A1110308wf7gwRX0007wBN|vU00000A1210c0mwTL0xPb0004wZ210aw4A70aw4Aa04wZ2108wMjc09w4yg06wHn209wtY40aw4Aa0ewEa_09wmZ019wmZ01|vU00000A111080KwGsswRy0009whLt8wRxx9wtY46w1H88wMjc4wZ217wTCeew1X4i40|DA1401|vU00000A111090BwTDEwar0004wEy6cwrBe4wZ21gwEAh9w4yg9wEmn4wZ21aw4A7ewclni40|vK00000A1110209wZhgwRX000awMDJ8wHv9|Lq7wz227wHn8bweG9bwmDpbweG9bwmD74wjw1bwmD78wZoe6wChyi50|vZ00000A1110u0xwOctxrS000bwTOGawmvg7wHn8bwmDa4wjw1bweG94wjw3bweG9awUinfwzio6wukqbweG94wjw34wjw3bweG9lwMBmbwmDbhwU2p9w4SfdwtQe8wZoe7wz227wHn8aw9Y48wZoedwtQe7wz22aw9Y48wZoe7wz22i50|vZ00000A1110K0xwOcowMK000ewEUibwmDd8wZoeaw9Y47wHn89w4Sfawmvg7wz224wjw1bweG9hwU27bwmDbbwmD74wjw1cw4u2bwmDp4wjw3awmvg9wW9caw9Y4iwUahaw9Y4bwmD7cw4u2awmvg6wukq7wz22aw9Y4cwcP84wjw1bwmD74wjw17wz224wjw1awmvg9wQX3aw9Y49w4Sfawmvg4wjw3bwmDbawmvg7wz224wjw1bweG9bwmD7i50|vZ00000A1110B0xwOcXwCi000gw4CYbwmDlbweG9bwmDbcwcP87wHn8bwmDb4wjw3gwHn4bweG9bwmDbcw4u2jwhxCawpu66wChv7wz22bweG97wz22awmvg9wQX3gw4CZ8wZoeaw9Y47wz22dwtQebweG9bw|vZ00000A1110y0xwOc0yhq000awC1E7wz227wHn8aw9Y48wZoedwtQe7wz22aw9Y48wZoecw4u2bwmDaaw9Y49wW9c4wjw18wZoe4wjw1bweG9hwU27awmvg4wjw1hwU2a6wChvbwmD7aw9Y49whpxcw4u2gw4CO8wZoe4wjw34wjw1bwmDaaw9Y48wZoe6wChy|vU00000A111080IwJbcx84000aw4Ap9w4yg6wHn26wHn29wtY46w1H8aw4A7ewEa_|v8EA1401|vU00000A1110a0vw6OswRy0008wfgK9wtY45wrJqbwfm2aw4Adaw4Abaw4A7aw4Aa4wZ23ew1X4i40|vU00000A1110b0pwhuQwuj000aw4Ad6w1H89w4ygaw4A78wMjcfwEylaw4Ad4wZ23awJC98wMjcdwj_Si40|9qwk47hw1Xbhw1X77wug1jw7d2gw2fghw1XarwjMh7wug1dws5edws5e7wug1hwm|9hw1X7|9qwk479wJ_qhwm|9jwOI8hwm|vZ00000A1110j0xwOcowMK000dwEMk4wjw1awmvgawUinbwmD7bweG98wZoe4wjw1dwtQeawoS5bwTOGbwmDlaw9Y48wZoecw4u2bwmDpawmvg4wjw1bwmD7i50|vZ00000A1110l0xwOc0yhq000dwEMk4wjw1awmvgawUinbwmD7bweG98wZoe4wjw1dwtQeawoS5cwYUPbwmD7awmvgbwmDpbwmDl9w1To4wjw3awmvg9whpx4wjw18wZoei50|vZ00000A1110k0xwOcyy6_000dwEMk4wjw1awmvgawUinbwmD7bweG98wZoe4wjw1dwtQeawoS5bwTOGaw9Y44wjw34wjw3bwmDb4wjw34wjw17wz224wjw18wZoei50|vZ00000A1110k0xwOcXwCi000dwEMk4wjw1awmvgawUinbwmD7bweG98wZoe4wjw1dwtQeawoS5cwf2Daw9Y4bwmD7awmvg9wQX39wW9cbweG94wjw34wjw19wW9ci50|vZ00000A1110g0xwOctxrS000dwEMk4wjw1awmvgawUinbwmD7bweG98wZoe4wjw1dwtQeawoS5cwYUP8wZoe7wz22bwmDliwUahawmvgi50|vs10000A1110B0nwTWzwqa0008wk46hw1X7hw1Xa7wug1ewUecgw2fgbwR327wug1hwm|7qmwYQiiwOALnwGHEhw1Xbhw1X77wug1bwR32|vZ00000A1110G0xwOcowMK000awOI0bwmDlgwHn4bwzaMbwzaN8whhwbwzaOgw4CN7wHn8bwmDb4wjw3gwHn46wChvcwYUPbwmDaiwUah4wjw18wZoe8wZoe4wjw1bweG9hwU277wHn8awmvg7wz22gwHn4aw6ZQbwzaObwzaNlwMBR6wukq7wHn8bweG9nwpChewEUicwc3Lfw7tEbwmDbbwmD74wjw17wz226wChyi50|D01wax103wjke04wm2S01w9ae14wpMA04wJhg02wWJ201wax104w3x404wpM702wWJ203wEce01w9ae14wpMA02wBR804w3x403wjke04w3x404wpM702wWJ201wax104wpM704w1an01w9ae12wWJ204w4U901wQhe12wWJ204wpMl04w3x401wvpe14wopt07wYTh04w3x402wBR804w1an04w3x404wpM703wkHc04wm2o01w9ae15wuRk04w3x404wpMp04wJhg02wBR802wWJ207wYTh04w3x404wpM702wfC201w9ae18wmR211wax102wWJ204wpMl01wQhe14w4UG04wpMl04w3x403wjke02wWJ201wQhe14wpMA04wJhg01wax104wpM701wxMs01wQhe15wNmP01waxe14wm2E03wkHc01wax104w3x404wpM702wWJ201wax102wVmq01wax103wkHc01w9ae14wm2E02wWJ204wJhg02wWJ204w3x407wYTh04w3x404wpM702wfC20i40|9hw1X7gw2fgfwMp3hw1Xbdws5epwx34hwm|vZ00000A1110p0xwOcXwCi000awC1EbwmDlawmvg7wHn8gwHn47wz22bwmDlgwHn48wZoeawmvgiwUahgwHn49w4Sf4wjw18wZoe4wjw1bweG9hwU27awmvgdwtQe7wz22bwmDlgwHn4awLJtjwacki50|vZ00000A1110w0xwOcyy6_000awC1E7wz227wHn8bweG9bwmD7fwoKn4wjw3aw9Y4awmvgbwmDaaw9Y47wHn88wZoebwmDl4wjw1hwU2p6wChvbwmDp7wHn8aw9Y49w4Sfaw9Y4bwmD7cw4u2bwmDabwmDbiwUahbwmDp4wjw1bwmD7awUinbw6Jyi50|vZ00000A1110p0xwOc5zZx000cwc3LbwmDb9w1To6wpmB4wjw1hwU276wukq7wHn8bweG9nwpChawmvg4wjw39wQX38wZoe7wz22awmvg9wVVSaw9Y4bwmDlbweG94wjw3bwmDaaw9Y47wHn88wZoe|vZ00000A1110g0xwOctxrS000dwEMk7wHn84wjw19w4Sfaw9Y4hwU27bwmDdfwziobwmDp7wHn8bweG97wz22bweG99wW9cbweG94wjw3i50|vZ00000A1110b0xwOc0yhq000awC1u4wjw3aw9Y49whpx4wjw1bwmDd4wjw3gwHn4bwmDb8wZoeaw9Y4i50|vZ00000A111030xwOcoxP5000cwYUPbwTOGawC1Ei60|vZ00000A1110106wOcWxZ_000dwBp0i40|vZ00000A1110106wOcXwXD000dwBp0i40|vZ00000A1110q0xwOcXwCi000ewHvJhwM599wW9c4wjw34wjw1bwmD74wjw19wW9cawmvg9wQX39wW9c7wHn84wjw17wz22aw9Y47wHn84wjw1fwTWgbweG9cwcP87wHn8aw9Y49wW9caw9Y4bwmD7cw4u2i40|vZ00000A1110l0xwOcWxEF000bwTOGbweG9bwmD77wz227wHn8bweG94wjw34wjw3awmvgbwmDd4wjw3gwHn49wW9cbwmDlaw9Y48wZoecw4u2bwmDpawmvg4wjw1bwmD7i60|vZ00000A1110106wOc0zF6000dwBp0i40|vZ00000A1110k0xwOc|vZ00000A1110106wOctyPy000dwBp0i40|vZ00000A1110k0xwOctyud000ewHvJbweG97wHn8iwUahawmvg9wQX3bweG9cwcP8bwmDbbwmD79wW9cbwmDlawmvgbwmD7awUinaw9Y4hwU2aawLJtbwTOGewE8Hi60|vZ00000A1110h0xwOcowMK0005wU26bwmD79wW9c4wjw3bwmDb8wZoe4wjw1bweG9hwU279wW9c7wHn84wjw17wz22aw9Y47wHn84wjw1awmvgi60|vZ00000A1110106wOcsAVg0007wBp0i40|vZ00000A1110G0xwOcrAzX000ewE8H7wHn8awmvg6wukqbw|vZ00000A1110y0xwOc5zZx000dwEMk4wjw1awmvgawUinbwmD7bweG98wZoe4wjw1dwtQeawoS5ewHvJawmvgbwmDb8wZoeaw9Y4awmvg8whhw9w4SfbweG9iwUah4wjw17wz224wjw1bwmD7awUin8whhwbwmDa4wjw1awmvg7wHn87wHn8bwmDlaw9Y4awmvgi40|vZ00000A1110a06wPcVzJn000cwf2Daw9Y46wukqaw9Y47wHn8aw9Y4bwmD79wW9caw9Y48wZoei50|Lq9w56KewE8HawmvsewEUibwmDd8wZoeaw9Y47wHn89w4Sfawmvg7wz224wjw1bweG9hwU27bwmDbbwmD74wjw17wz22dwtQeawoS54wjw1iwUahbwmDp4wjw3aw9Y4iwUahaw9Y4bwmD77wz22awmvg7wz224wjw1bweG9hwU27awmvgbwmD7hwU2ai40|vZ00000A1110q0xwOclBZx000bwWpAbwmDl9w1To8wZoe4wjw19wW9c4wjw1awmvgbwmD78wZoeawzqrdwEMkawmvg4wjw34wjw3awmvg8wZoeawzqrawOI0bwOsTawmvsbwzaUbwzaVbwzaVbwzaMawmvs|vs10000A111090SzYsUwPM000iwkcGhw1XlgweW4dws5ejw7d2hw1Xpgw2fg7wug1hw1X7|vZ00000A1110L0xwOcUAMK000iwUahawmvgbwmD7awmvgawUinaw9Y4iwUahaw9Y4bwmD7cw4u28wZoe7wz227wHn8awmvg7wz22aw9Y4awUin4wjw1aw9Y48wZoeawmvscwYUPiwUahaw9Y47wHn84wjw19wW9cawmvghwU27bwTOGbweG94wjw34wjw3aw9Y4awUingwHn4bweG9bw|LqawLJtiwUahaw9Y47wHn8awUinaw9Y4bwmD79wW9cfwzioi40|5w00_y_|1wWHYy4k0000Uy_|ww4k_y_|g70_y_|0000Uy_|2z4kyw_|4z_|vK00000A1110c0LwC9nwpo0007wchE5wW125wMh87w6Z46wK2eawm7e7wwDg7w9un7w6Z48wwt75wW126wK2e|g40_y_|Yy4kyw_|v008x0033E401|vK00000A1110216wOcjw|v00bF00|v00bF008x00|N0009wJqPdw9oh6wK2e5wW127w6Z45wMh88wwta7wwDghwOsh7wjOt9wJqP7wwDs7w6Z49wz627wwDg3wf837wwDs7wBN07w6Z46wK2e5wW123wf818wwt7bwOyn8wHv98w|vK00000A1210G06wOc_wO_0009wJqP06wK2e06wK2e08wHv906wrDc03wf8107wwDg05wW1203wf8108wHv908wwt707wwDs08w9CG03wf8105wMh806wrDc08wwtb03wf8307wwDg05wW1203wf8108wHv908wwt707wwDs08wW7O08wW7N08wW7U08wW7N0gw52418wW7U08wW7O08wW7O0bwrZ508wW7U08wW7518wW7618wW7Y04wOwB08wW7U08wW7518wW7518wW7Y0|g40Uy_|zq6wzAK8wHv9bwGTm4wOwB8wGND3wf816wK2ebw4gS8wrjA7wwDg5wW123wf817w6Z48wwt75wW12awm7e8wrjA5wMh87w6Z46wK2e7w6Z48wwt75wW123wf818wwt7bwOyn5wW12cwjA95wW128wwtlcwM147wjOtdw9oh7w6Z45wMh87w9un7w6Z48wwt76wrDcbwWdoi40|vK00000A1210016wOcFwpo000awu4k07w6Z408wwtp07wwDg05wMh805wW120dw9oh07w6Z408wwt709wz620fwz0213wf8105wW120cw9yl08w9CG08wwtl07w6Z406wK2e09wz6208wrjA07wwDg03wf8108wwt707wwDs0dwmvP07wchE06wrDc03wf8107w6Z408wwt705wW1203wf8104wmvq03wf810aw4Ic07wchE05wW1207wwDg05wW1207w6Z40dw9oh07w6Z408wwt709wz6207wchu05wMh808wHv90hwOsh05wW1208wwtl0cwM1409wJqP0dw9oh07w6Z405wMh803wf8106wrDc07wwDg0cw9y70awRdI07w6Z407wwDg05wMh809wz620i40|N0008wW797w4U18wrBa8wuGb7wOUc5wHp5dwrFd7wOUc6wpy68wcHe3wZqf8wcHe7wuyg3wZq7aw1D67wOUc7wuyg8wC348wuGh5wCfi6wmb8|v00Tx00|v00bz00sw00|vK00000A1110l06wOcjw|v00Tx00sw00|N000awu4k8wHv98wwtd8wwtb5wW127wwDgdw9oh3wf818wwt77w6Z4|v00tz00|vK00000A1110b06wOcjw|N0008wGND7w6Z47w9un7wwDg8wwta7w6Z48wwt78wHv96wK2e8wHv98wwt7|v00bz00|5w004z_|1wWH2z4k0000_y_|ww4k4z_|g704z_|0000_y_|v00vx00sw00|N0008wW707w4U17wBN27wch38wC345wHp56wpy63wZq76wmb88wC34|vK00000A1110e0Dwzmnwpo0003w9y6dw9oh7wwDg7w9un3wf818wwt7bwOyn8wHv98wwtp5wW123wf818wHv98wwt76wK2e|v00vx00|v00lw8llw8lHwgGlw8lwwIvVy00wwIvVy00awAalw8lawAalw8l|vK00000A111030lxzSrwyJ0007wBN|vK00000A1210o06wPcGxCb0008wW7314wcty08wwtp05wMh803wf8108wHv909wpm805wMh807w6Z407wz8f07wwDg06wK2e06wrDc08wwtb03wf8307wwDg05wMh803wf8106w27W07wwDg05wW1203wf8108wHv908wwt70|vZN206pVZA1a1A|vU00000A1110b0mwj9Ewar000awJYD9wtY49wEmn9w4ygaw4Aa9wtY4aw4A7awJC97wTCeawJC9fwEy7i40|v005C00sw00|vK00000A1110F06wPcjw|vU00000A111090Dwmg0xPb0009wP6E9wtY47wTCe6wHn29w4yggwEAh4wZ21aw4Ad4wZ21|v005C00|vK00000A1110z06wPckxcB0008wW7Z4wctyawu4k3wf817w9un8wHv96wYOx3wf81cw9y75wW128wwtl7w6Z45wMh87wwDg8wwtpbwWdo8wHv99wpm86wzAK9wMdXawRdI7wQZQ8wW7Udw9ohhwOsh8wwta7w6Z48wwtp5wMh87w6Z46wK2e6wK2e3wf818wHv9cw9y7i40|v00rB009y00|v009y0033E401|vU00000A1110b0owbEQwuj0009wP6E9wtY47wTCe6wHn29w4yggwEAh4wZ21aw4Adew501awJC9bwBF8i40|vU00000A1110c0mwpjcx740009wtY48wRxx9wtY46w1H88wMjc4wZ217wTCeew1X49wtY48wMjcaw4AlawJC9|vK00000A1210l06wPcjw|vK00000A1210z06wPc_wO_0008wW7O08wRxy08wwtp05wMh807w6Z406wK2e07w6Z408wwt706wrDc0cwM1408wHv908w|zq08wwtp05wMh807w6Z404wOwB07w6Z406wYOx06wrDc03wf8105wW1207wwDg05wW1203wf8108wHv90cw9y706wK2e08wwtb06wrDc0cw9yl07wwDg0awm7e0fwz0218wrjA0rwue21i40|N0007wQZ017wQZ013w9y60dw9oh07wwDg07w9un03wf8108wwt70bwOyn03wf8108wwt708wwta03wf8106wrDc07wwDg05wW1207w6Z40cw9ya04wmvq08wHv905wMh80i40|vK00000A1210r06wPcFwpo0008wW7U04wcty07wQZ118wW7U0dw9oh0hwOsh07wchE0bweS008wwta07w6Z408wwtp05wMh807w6Z406wK2e06wK2e03wf8108wHv90cw9y708wHv90cw9y705wMh807w6Z406wK2e09wz6207wjOt08w9CG0awumH0i40|vU00000A111070LwTbMw2y0004wZ21gwEAh9w4yg9wEmn4wZ21aw4A79wEmn|v00tB00|vWDA1401|vU00000A1110d0gwORowpN000awMnAaw4Al9w4yg6w1H8gwEAh9w4yg8wMjcawJC94wZ23awJC99wEmn4wZ21dwkici40|v00tB00Ow00|N0008wrjA8wwtl7wwDg5wMh8dw9oh7wwDg6wrDc8wHv93wf838wHv97w9un3wf81aw4Ic8wHv98wwtp5wW123wf818wHv98wwt76wK2e7wOU5i40|vK00000A1110z06wPcFwpo0008wGND7w6Z47w9un7wwDg8wwta7w6Z48wwt78wHv96wK2e8wHv9cw9y77wchE7w6Z46wK2e5wW127wwDgdw9oh3wf818wwtd3wf817wWzrawu4k8wHv98wwtd8wwtb5wW127wwDgdw9oh3wf818wwt7cwM147w6Z46wrDc8wwtl8wHv9|v00Ow0033E401|vK00000A1110l06wPcjw|Qwuj0009whLt8wRxx9wtY46w1H88wMjc4wZ217wTCeew1X49whLtawEKGcwWTH|vVy00uw|vVy009w|N000awrzF8wwt73wf837w6Z46wK2eawm7e8wGND7w6Z47w9un7wwDg8wwta7w6Z48wwt78wHv96wK2e8wHv9cw9y76wrDc8wHv98wwt75wW125wMh87wwDg3wf818wwt78wwta3wf816wrDc7wwDg5wW127w6Z4cw9ya4wctv6wK2e3wf833wf818wwta7w6Z48wW7U8wW7O4wcty|v00kw00kw00Fw00kw00uw|vkw009w|Hqwpo000awMDJ8wHv9|vU00000A1110b0pwd|vkw00|vK00000A111020mx|vZ00000A1110M06wPc4A|vZ00000A1110b0xwOcyzal0007wz22bwmDlgwHn48wZoeawmvgiwUahgwHn4bwmDaawmvg9w1Toawmvsi40|U0006wChvbwWpA4wjw3aw9Y4awmvg8wZoegwHn47wHn8aw9Y46wukqaw9Y4cwcP87wz22hwM597wz22bwmDlgwHn46wukqbweG94wjw34wjw3bweG9gwfam4wjw1bwmD7fwoKn8wZoe4wjw17wz22gwHn46wukqbweG9cwcP86wukqbwmDb7wHn87wz22bwmDlaw9Y4cwcP8bwmDaaw9Y47wz22awmvg4wjw14wjw38wZoe6wChyi40|vs10000A1110i06zGHUwPM000iwkcGgweW47wug37wug3hw1Xb7wug37wug1bwR327wug1lwJeedws5ebwR32bwwz8gw2fgbwR32gweW4fwjYnfwzio|vZ00000A1110O0xwOc5zZx000bwWpA4wjw3aw9Y4awmvg8wZoegwHn4bwmD7bweG97wz22aw9Y4awoS5awLJtjwackawmvgbwmDaiwUah4wjw18wZoe8wZoe4wjw1bweG9hwU27awmvgbwmD7hwU2abwmDa4wjw18wZoe9wW9cbwmDlawmvg7wHn8awUingwHn49wW9cawmvgbwmD7bwmD7bweG9cw4u2bwmDdgwHn4bwmDd4wjw14wjw34wjw3aw9Y4hwU2abweG9hwU27i40|vZ00000A1110J0xwOcLwjN000bwWpAawmvg7wz224wjw1aw9Y4bwmD7cw4u29wW9cawmvg7wHn8aw9Y4awoS5jwhxCawmvg7wHn8fwrlSaw9Y4bwmDaawUinaw9Y4dwtQebweG9bw|Lq9wW9caw9Y44wjw34wjw3bwmDb4wjw34wjw17wz224wjw1dwtQe6wukqbweG9cwcP87wHn8aw9Y46wukqaw9Y47wHn8aw9Y4bwmD79wW9caw9Y4i50|vZ00000A1110106wOckwzA0007wBp0i40|vZ00000A1110p0xwOckwef000cwYUP9wW9c7wz224wjw19w4Sf4wjw17wz229w1ToawoS5aw9Y44wjw3aw9Y49w4Sfawmvg7wz22gwHn4aw9Y49whpx7wz227wHn8aw9Y4iwUah4wjw17wz229w1Toi50|p5wmn29ws19ewhbhawTKe9ws199w|78wYs47wx2c5w4E89ws196wMre3wWm16wMrei80|7awTKe8wa6g8w9|7dwhia6wMre7weCoewhbh8w9|vL00000A1110106wOcLzVg000fwLX0i40|d3wWm3cw4M49ws196wMre5wmn28wYs49ws19ewhbh7weCo8wYs43wWm33wWm15wmn23wWm16wMre|300A1110T06wPcDARs000cwYUPiwUahaw9Y47wHn84wjw19wW9cawmvghwU27bwTOGbweG94wjw34wjw3aw9Y4awUingwHn4bweG9bw|vM00000A1110l0xwOcLzzX0008wwQA9ws196wMre6wMre3wWm18w9|LqawLJtiwUahaw9Y47wHn8awUinaw9Y4bwmD79wW9cfwziobwWpAbwmDl9w1To8wZoe4wjw19wW9c4wjw1awmvgbwmD7dwtQeewEUibwmDd8wZoeaw9Y47wHn89w4Sfawmvg7wz224wjw1bweG9hwU27jwhxCaw9Y4bwmDa4wjw19wW9c4wjw1bwmD7gwHn4i40|vZ00000A1110106wOcKzNb0007wBp0i40|vZ00000A1110106wOc0yCL0006wpmBi40|vZ00000A1110N0xwOchzf3000bwWpA4wjw3awmvgbwmD77wz22awmvgcwcP8bwmDpbwmDbbwmD79wW9c7wz22bwmDb7wHn8aw9Y4awoS59w56Kaw9Y49w4SfbweG96wukq4wjw3bweG99whpxawmvg9wW9c4wjw1bwmD7awzqrbwTOGaw9Y46wukqaw9Y4bwmDp4wjw1iwUahaw9Y4awzqrbwTOGaw9Y46wukq7wz227wHn84wjw1awmvg9whpxbweG9bwmD7aw9Y4i50|vZ00000A1110b0xwOc0yhq000awC1ubweG99wW9cbwmDb8wZoeaw9Y4hwU2aaw9Y49whpxawmvgnwpChi40|vZ00000A1110R0xwOcJzrS000cwc3L4wjw17wz22gwHn4gwfambweG9bwmDbbwmD7bwmDaawoS5cwYUPiwUahbwmDp4wjw19wW9c4wjw14wjw34wjw34wjw1bwmD76wpmBawC1EbwmDb4wjw3bwmDdawmvg9wW9c7wz22awmvgiwUahawzqrdwEMkbweG99whpx9w1To9wW9c9w1To9wW9c4wjw34wjw1bwmD7aw9Y4awzqrawLJt7wHn87wz22awmvgbwmDpaw9Y4bwmD7aw9Y4iwUahawzqri40|vZ00000A1110106wOcyAy10007wBp0i40|vZ00000A1110f0xwOctxrS000awC1EbwmDbiwUahiwUahawmvg7wHn8fwziobweG9bw|Lqaw9Y49w4Sfaw9Y4bwmD77wz228wZoei40|vZ00000A1110o0xwOc6A6a000bwTOG4wjw34wjw1bwmD7bwmDaawmvgiwUah9w1To9wW9c4wjw1bwmD7awzqr9w56Kaw9Y49w4SfbweG96wukq4wjw3bweG99whpxawmvg9wW9c4wjw1hwU27i50|vZ00000A1110R0xwOcFxJn000ewHvJbweG9bwmD76wpmBbwmDpbwmDb7wHn8bwmDb4wjw3aw9Y4bwmD7cw4u29wW9caw9Y44wjw34wjw3bwmDb4wjw34wjw17wz224wjw18wZoeawoS5bwTOGaw9Y46wukqawmvg8wJuWbweG94wjw34wjw1bwmD7awzqrbwTOGaw9Y46wukq7wz227wHn84wjw1awmvg9whpxbweG9bwmD7gwHn46wChv9wW9cbweG9bwmD78wZoe4wjw1bwmDaaw9Y4cwcP8i40|vZ00000A1110t0xwOcyy6_000dwEMk4wjw18wZoebwmDpbweG98wZoe4wjw17wz224wjw1bweG9bwmD7awzqrbwmDa4wjw1awmvgawUinbwmD7bweG98wZoe4wjw18wZoeawzqrawmvgbwmD7hwU2abwmDp4wjw3awmvgbwmD7i40|vZ00000A1110106wOc5ziT0006wpmBi40|vZ00000A1110q0xwOccxwA000cwYUPbwmD77wz224wjw1bwmDd4wjw1bweG97wz224wjw19wW9cdwtQe7wHn8aw9Y49wW9cbweG9iwUahiwUahaw9Y4bwmD7bwmDaawmvg7wz224wjw1bweG9bwmD78wZoei50|vZ00000A1110b0xwOc1ynH000cwGDXawmvgbwmD79wW9cbweG9iwUah9w1To9wW9c4wjw1bwmD76wChyi50|vZ00000A1110n0xwOcRy8x0007wz227wHn84wjw1iwUahaw9Y47wz22bwmDlbweG9bwmDp7wHn84wjw1iwUahawzqrcwGDXawmvgbwmD79wW9cbweG9iwUah9w1To9wW9c4wjw1bwmD7i50|vZ00000A1110106wOchzAo0007wBp0i40|vZ00000A1110M0xwOctyud000bwWpAbwmDb7wHn8bwmDb4wjw3aw9Y4bwmD7cw4u29wW9caw9Y44wjw34wjw3bwmDb4wjw34wjw17wz224wjw18wZoeawoS5dwEMkbweG99whpx9w1To9wW9c9w1To9wW9c4wjw34wjw1bwmD7aw9Y4awzqrawC1EbwmDb4wjw36wukqawmvgiwUahaw9Y47wz22bwmDlbweG99whpxawmvg8wJuWbweG94wjw3aw9Y46wpmBi40|vZ00000A1110106wOczysj0006wpmBi40|74wTOq8wYs47wx2c5wmn23wWm19ws19dwhi74wBMv7wuBf8wYs46wMre3wWm17wx2c3wWm38wYs48wn2r8w9|vZ00000A1210Q0pw2jPwMK000awC1u0bweG90cwcP80jwhxC0awmvg0bwmD70fwzio0awC1E0bwmDl0bweG907wHn807wz2206wpmB0awC1E07wz220awmvg0fwzio0bwWpA0awmvg07wz2204wjw10aw9Y40bwmD707wz220dwtQe0bwTOG0bweG90bwmDb04wjw30hwU2a0awC1E0awmvg09w4Sf0gwHn40bwzab1bwzaZ05wR3s0gw4CU0cwc3L04wjw104wjw304wjw304wjw10bweG90hwU270iwukP0awOI|vZ00000A1110d0xwOcowMK000cwYUPhwU274wjw1bwmD74wjw17wz224wjw1awmvg9wQX3bwmD7bweG97wz22aw9Y4i40|0aw9Y40awmvg07wHn80aw6Z01ewJuc1|p9ws199ws199wbX87wx2c8wa6g8w9|vM00000A1110g0xwOc_xMX0003wWm18w9|75wmn25w4E88wa6g7wx2c5wmn28wa6g8w9|Lq0dwEMk0aw9Y40bwmDa04wjw109wW9c0awmvg07wz220aw9Y40hwU2a0dw6ZI0bweG908wZoe0bwmDp04wjw107wz220awmvg09wQX30ewEUi0bwmDd08wZoe0aw9Y407wHn809w4Sf0awmvg07wz2204wjw10bweG90hwU270ewWpF0bwmD704wjw107wz220dwtQe0i40|p3wWm13wWm33wWm38wa6g5w4E8bwmVo5w4E88wYs44wTOq3wWm13wWm33wWm38wn2ri40|p8wa6g3wWm1dwhi77wx2c9ws198w9|75wmn25w4E89ws197w1G3i80|109|b8wa6g5wmn2cw4M48w9|vL00000A1110106wOcHxy1000fwLX0i40|b8wYs49wx7B8w9|7dwzk96wMre3wWm17wgYndwhi79ws199w|vM00000A111031xwOcHxcI0003whO68w9|75wmn28wa6g7wx2c9wuG25wmn23wWm16wMre6wMre8w9|d3wWm3cw4M47wuBf3wWm15wmn28wa6g7w1G36wMre3wWm18w9|300A1c6w008B00Zy001w00E|76wMre5wmn28wa6g8w9|108|77wgYn6wMrei80|300A1210i06wPc4B2g000awC1E0aw9Y409wW9c07wz2204wjw10bweG90hwU270cwc3L04wjw104wjw304wjw304wjw10bwmD70fwoKn0awC1u0cwYUP0fwW9818wZoe0A|vM00000A1110q0xwOcpzn80007wBKE3wWm17wgYn8w9|300A1c6w00HA00_F001w00EA|vL00000A1110106wOcozIt000fwLX0i40|vL00000A1110106wOcGyiT0005wBF0i40|vM00000A111090xwOcHyZx0008wzht7wHex7wx2c3wWm38w9|p8wa6g3wWm18w9|74wBMyi50|vZ00000A1210Q0lwRLmwzX0009wc3a1jwhxC0awmvg09wVVS04wjw10bwmD70fwoKn0ewE8H07wHn80aw9Y40awmvg07wz220aw9Y40cwcP80ewWpF08wZoe0gwHn40ewEUi0bw|79wuG2awTKecwrBm3wWm15wmn2dwhil8w9|b8w9|vL00000A1110106wOc1zvG000fwLX0i40|vM00000A1110u0xwOc2zal0008wwQA8wa6g5wmn23wWm18wYs48w9|vs10000A1110w01xgRUwPM000mwxfJgw2fghw1Xbdws5egweW4gw2fgcwVVwfw7hfhwm|LqbwmD7bweG9cw4u2bwmDd4wjw14wjw34wjw34wjw1bwmD7fwoKn8wZoeaw9Y4bwmDpawmvg7wHn8awmvg7wz22aw9Y44wjw3fwzioawmvgbwmD7hwU2a7wz22bwmDlgwHn4i40|103|vZ00000A1110h0KwOIWxEF0008wZoeawmvgiwUahgwHn4bwmDaawmvg7wz22gwHn4bweG9bw|vZ00000A1110M0KwOItxrS000jwhxCawmvgfwzio9wW9cbweG9iwUahbwmDd4wjw1bwmD7gwHn4gwfam4wjw17wz22hwU2lawLJtjwackbwmD7bweG97wz22gwHn44wjw1bw|vZ00000A1110b0xwOcowMK0005wU26iwc3XbwmDl9w1TobwmDa7wHn8awmvg7wz224wjw1bweG9bwmD7i50|vZ00000A1110c0xwOcXwCi000cwYUPbwmD77wz224wjw16wpmBaw9Y4iwUahaw9Y47wz224wjw19wW9c8wZoei50|9rwjMh7wug1bwR327wug1hw1X7fwjYncwVVwhw1Xa7wug1gw2fgbwwz8bwwz8hw1XlgweW4owkogdws5ebwR32bwwz8gw2fgbwR32gweW4fwjYnfwzio|104|vZ00000A1110106wPcKzNb0007wBp0i40|vZ00000A1110i0xwPcJzrS000bwTOGawmvgbwmDb8wZoegwHn4bwmD7bweG9cw4u2awmvgiwUahaw9Y4bwmD7awmvgbwmDd4wjw3gwHn47wz22hwM59i40|vZ00000A1110d0xwPcizlk000awmvgbwmDdbwmD7bweG97wHn8iwUahawmvg4wjw34wjw17wz224wjw1aw9Y48wZoei50|vZ00000A1110206wOctyPy000bwzaZ5wR3si40|vZ00000A1110j0xwPc6A6a0008wZoebwmDlbweG97wHn87wz226wpmB7wz22aw9Y47wHn8nwpCh7wz227wHn8aw9Y4awmvg7wz22iwUahaw9Y4bwmD7cw4u2i40|vZ00000A1210k0xwPcQAef000bwmDa0aw9Y404wjw304wjw107wHn804wjw10bwmDb0nwpCh07wz2207wHn80aw9Y40iwUah0aw9Y40bwmD708wZoe0awzqr0dwEMk0bwMt71cwYUP0awzqr0i40|vZ00000A1110d0xwPcbBNh0008wZoeaw9Y4bwmDp8wZoe4wjw18wZoeawzqraw9Y47wz229wW9c5wR3s6wChyawmvs|vZ00000A1110i0xwPctAGc0006wChvbwmDdbweG9gwfamaw9Y49wQX3bweG9bwmDd8wZoe7wz227wHn8bwmDb9wW9c7wz224wjw1bweG9bwmD7awzqri40|Lq8wZoeaw9Y47wHn89w4Sf4wjw19wW9caw9Y4i40|Lq0bwzaO0gw4C31bwmDl0bweG90bwmDb07wHn80dwtQe06wukq0bweG90cwcP80bweG90bwmDd08wZoe0aw9Y407wHn809w4Sf0awmvg07wz2204wjw10bweG90hwU270awmvg0bwmD70hwU2a07wz2207wHn80aw9Y40awmvg07wz220iwUah0aw9Y40bwmD707wz220|vs10000A1110n01yw|vZ00000A1110106wOcgBF60007wBp0i40|vZ00000A1210O0xwOcfBjN000awOI004wjw10iwUah0gwHn406wukq07wHn80awmvg0iwUah0aw9Y40awoS504wjw304wjw10iwUah04wjw10cw4u20bweG90bw|UwPM000lwZ8khwm|9qwk47gw2fghw1X7qwk4ahw1Xd7wug17wug37wug37wug1hw1X7fwjYn|106|vZ00000A1110206wOcXwXD000bwzaU5wR3si40|9ewUechw1XbrwjMhgweW4hw1X7bwR32gw2fgbwR327wug1hwm|vZ00000A1110i0xwOcyy6_000dwEMk4wjw18wZoe9wW9cbwmDlawmvg7wHn8awUingwHn4bwmDlbweG9iwUahgwHn4gwfambwmDlaw9Y4bwmD75wTq5i50|vZ00000A1110g0xwOc5zZx000cwGDX4wjw17wz22awmvg4wjw3dwtQeawmvg9wW9c9wW9caw9Y4bwmDp7wz22awmvgbwmDd4wjw3aw9Y4i50|vZ00000A1110206wOcuxNb000bwzaO5wR3si40|vZ00000A1110k0xwOctxrS000awC1Eaw9Y47wHn84wjw1awmvg9wQX3aw9Y49whpxawmvgiwUahdwtQeawmvgbwmD7hwU2a9w4Sf4wjw17wz22awmvg4wjw38wZoei50|vZ00000A1110o0KwOIXwCi000bwWpAjwhxCdw6ZIawzqrawC1EbweG99wW9c4wjw1awmvg9wQX3dw6ZI9whpxawzqrawmvgbwmD7hwU2a6wukqawmvgiwUah4wjw14wjw3fwziodw6ZI9whpxi40|vZ00000A1110x0xwOcaAEF000cwf2Daw9Y48wZoe7wz22bweG97wHn8awmvg7wz224wjw1bweG9hwU27bweG9bw|Lqaw9Y44wjw3aw9Y49wW9c7wz227wHn8bweG94wjw39w1To7wz22gwHn44wjw1iwUahbwmDdawmvg4wjw3awmvgbwmD79wW9caw9Y4i50|vZ00000A1110k0xwOcEzP5000cwYUPbwmDd4wjw3gwHn47wz22hwM597wz22awmvg9wVVSgwHn4bweG97wHn8awmvg9wQX36wukq4wjw3bwmDb4wjw1bwmDa8wZoei50|vZ00000A1110106wOcaAZ_0007wBp0i40|vZ00000A1110e0xwOccxwA000awOI07wHn8aw9Y4awmvg7wz22awmvgbwmDd4wjw3gwHn49wW9cawmvgbwmDb8wZoeaw9Y4i50|vZ00000A1110e0xwOcFxJn000jwhxC4wjw14wjw3hwU2a7wz22hwM59iwUahbweG9bwmDaaw9Y47wHn8awmvg7wz22gwHn4i40|vZ00000A1110906wPckwef0005wU26bwmD79wW9c4wjw3bwmDb8wZoe4wjw1bweG9bwmD7i50|vZ00000A1110g0xwOcLwjN000cwYUP9wW9c9wW9caw9Y4bwmDp7wz22awmvgbwmDd4wjw3gwHn49w4Sf4wjw17wz22awmvg4wjw38wZoei50|vZ00000A1110o0xwOc1ynH000aw9Y44wjw3aw9Y49wW9c7wz227wHn8bweG94wjw39w1To7wz22gwHn4awmvgbwmDdbwmD7bweG97wHn8iwUahawmvg4wjw34wjw17wz224wjw1aw9Y48wZoei50|vZ00000A1110906wPckwef000awLJt9whpx9wW9c4wjw3bwmDb8wZoe4wjw1bweG9bwmD7i50|vZ00000A1110106wPcMwF60007wBp0i40|vZ00000A1110l0xwOctyud000dw6ZI9w1TobwmDpaw9Y47wHn8aw9Y4iwUahaw9Y48wZoe4wjw1dwtQeawUin7wHn8awmvg9w4Sf4wjw1bwmDaawmvg7wHn8bwmDbiwUah|102|0007wHn8aw9Y48wZoebwmDpbweG9bwmD78wZoegwHn47wz22hwM59awmvgbwmD77wz224wjw1bwmDd4wjw1bweG97wz224wjw19wW9cdwtQe9wW9cawmvghwU27bwmDdgwHn4bwmDa4wjw18wZoe9wW9cbwmDlawmvg7wHn8awUinaw9Y4hwU2agwfam4wjw17wz22bwmDl4wjw1hwU27bwzaObwzaZbwmDlbweG9bwmDb7wHn88wZoeawmvs|vs10000A1110z0NwWdUwPM0008wk46hw1X7hw1Xa7wug1ewUecgw2fgbwR327wug1hwm|vZ00000A1110P0xwOcxAcI000iwukPbwmDpawmvg7wz224wjw1aw9Y4bwmD7cw4u2gwfam4wjw17wz22hwU2l8wZoe7wz22awmvgbwmDd4wjw3gwHn49w4Sf4wjw17wz22awmvg4wjw38wZoeawzqrawmvgbwmDaaw9Y4bwmDzbwmDbawmvg7wz22gwHn4bwmDpawmvg4wjw1hwU279wW9cbweG9bwmD77wz227wHn8bweG99wQX3awmvgbwmD7hwU2a8wZoebweG9iwUahgwHn4i40|vZ00000A1110O0xwOcVAS|9hw1X7gwBN5hw1X7gw2fghw1Xbdws5egweW4gw2fgcwVVwfw7hfhwm|vZ00000A1110e0xwOcXwCi000dwEMk4wjw18wZoe9wW9cbwmDlawmvg7wHn8awUingwHn4bwmD7bweG97wz22aw9Y48wZoei40|101|vZ00000A1110106wOcuxNb0006wpmBi40|9rwjMh7wug1bwR327wug1hw1X7fwjYncwVVwhw1Xa7wug1gw2fgbwwz8bwwz8hw1XlgweW4gw2fg|vZ00000A111070xwPc1ynH0004wjw14wjw34wjw3bwmD7aw9Y48wZoe8wZoei50|vZ00000A1110106wPctyPy0007wBp0i40|vZ00000A1110o0xwPcFxJn000ewWpFbwmD7bwmDaaw9Y47wHn84wjw39w1To4wjw1bwmD7fwoKn9wW9cbwmDl7wHn8bweG9bwmD74wjw1ewrBciwUahaw9Y4bwmDa4wjw19wW9cawmvg9wQX3i40|vZ00000A1110Q0xwOcyzal000awOI0gwfambweG96wpmBiwUah4wjw1bwmDabwmD74wjw1awUinbwmDlcw4u27wHn8bwmDb4wjw3aw9Y4awoS5bwTOGjwhxCfw7tEbwmDaaw9Y46wukq4wjw1bwmD7aw9Y4dwtQe7wz22bwmDlawmvgcw4u2bweG9bwmDd8wZoeaw9Y47wHn89w4Sfawmvg7wz224wjw1bweG9hwU278wZoe7wz22awmvg7wz22bwmDbdwtQebwmDabweG9aw9Y4dwtQei40|vZ00000A1110h0xwPctyud000awC1Eaw9Y49w4Sfaw9Y47wHn8gwHn4bwmDaaw9Y4bwmDl9w1TobwmDa7wHn8awmvg7wz224wjw1bweG9bwmD7i50|vZ00000A1110H0KwOItyud000dwEMkaw9Y48wZoe9wW9c7wHn84wjw1bwmDdgwHn47wz22bwmDlgwHn4bwmDp4wjw3awmvghwU27awmvgbwmD7hwU2agwfambwmDlfwziobweG9bwmDd8wZoeaw9Y47wHn89w4Sfawmvg7wz224wjw1bweG9hwU274wjw1dwtQebwmD7aw9Y49wW9caw9Y48wZoe8wZoeawmvg7wHn89w1Toi50|vZ00000A1110h0xwPcWyH0000awC1Eaw9Y49w4Sfaw9Y47wHn8gwHn4aw9Y44wjw3aw9Y49wW9c7wz227wHn8bweG94wjw39w1To7wz22gwHn4i40|vZ00000A1110106wOcyzvG0007wBp0i40|vZ00000A1110106wPcWy0m0007wBp0i40|vZ00000A1110I0xwOcrAyX000bwmDdaw9Y49w1TobweG9bwmD7hwU2a7wz22bwmDl4wjw1dwtQebwmDlaw9Y48whhw8wZoebwmDlgwHn48wZoebwmDlbweG9bwmDb4wjw3hwU2abwmDdgwHn46wukqbwmDb4wjw39wQX34wjw1bwmD7bwmDpawmvg7wz224wjw1aw9Y4bwmD7cw4u28wZoe7wz22awmvg7wz22bwmDb8wZoeawmvs|vZ00000A1110106wPccxRV0007wBp0i40||vZ00000A1110i0xwPcLwjN000ewWpFbwmD78wZoe7wz22awmvgbwmDd4wjw3gwHn49w4Sf4wjw17wz22awmvg9wQX38wZoe4wjw1awUinbwmD78wZoei50|vZ00000A1110d0xwOcowMK000bwWpA7wHn8bweG9awUin7wHn8aw9Y48wZoedwtQebwmD7bweG97wz22aw9Y48wZoei50|vZ00000A1110o0xwPccxwA000bwTOGawmvg7wHn8bwmDa4wjw1bweG99w4Sfawmvg8wZoe9wW9cbwmDb4wjw3awmvgcwcP89wW9cbweG9iwUahbwmDp7wHn8bweG9iwUah4wjw18wZoeaw9Y4i50|vZ00000A1110O0xwOc|vZ00000A1110106wPcFx2J0007wBp0i40|LqfwTWgbwmDpawmvg7wz224wjw1aw9Y4bwmD7cw4u24wjw1dwtQe4wjw1hwU27bweG9bwmDd8wZoeaw9Y47wHn89w4Sfawmvg7wz224wjw1bweG9hwU27bwmDbbwmD74wjw1cw4u2i40|zn8000bwmD7bweG9cw4u2aw9Y49whpx7wz22aw9Y4bwmD7hwU2a7wz22gwfamhwM59iwUah4wjw1bwmDabwmD74wjw1awUinbwmDl7wz22bwWNB4wjw1bw|z8w9|D04wm2o04wpMa07wYTh04wJhg04wpM701wQhe14wL|vZ00000A1210h0xwOcowMK000cwYUP04wjw30bwmDd0bwmDb07wz220aw9Y407wHn80bweG909wQX30bwzaO05wR3s0gw4C61aw9Y409w4Sf0aw9Y407wHn80fwzio0i40|7qgw2fgdws5ebwR32hw1XlrwjMhowkog7wug1qwk47bwR32hw1Xlpwx34mwYQiiwOALnwGHEmwU6Fhw1X77wug1bwR32|D02wAud11wxMr01waxe14w1af14wJhg01wax304w3x404wpM703wjke04wm2S01wax101wQhe14wL|vZ00000A1110m0xwOcoxP5000bwTOGbweG9iwUahbwmDd4wjw1bwmD7awmvg7wz224wjw1bweG9hwU27bweG9bw|Lqawmvg4wjw3bwmDdbwmDb7wz22aw9Y47wHn8bweG99wQX3i40|vZ00000A1110b0xwOcRwZx000bwzaObwzaNiwUah4wjw1bwmD7bwmDb7wz22aw9Y4dwtQegwjUTbwzaZi50|vs00000A1210Z1GwLiywrv0004wL|D02wAud11wxMr01waxe14wL|vZ00000A1110c0wxPcfCn8000bwmDlbweG9bwmDb7wHn8dwtQegwfam4wjw17wz22bwmDlbweG9bwmDbcw4u2i40|D01wxMr01waxe15wNmP01wax304wpMd02wBR804w3x403wkHc04wpMl02wWJ201wQhe15w9ZH05wNmP01wxMr01wSEe18wluC01wax103wjke01wax104w3x406wzWm01wax103wkHc03wjkW01w9ae15w6fX08wluC01wxMr01wvpe14wpM714wJhg07wYTh04wpMp04w3x401wQhe13wkHK08wluC01wxMr01wQhe14w3x402wWJ201wvpe14wJhg01wax301wxMs01waxe14wpMA04wJhg02wWJ201wax104w3x404wpM702wfC201w9ae13wjke04wJhg02wWJ201wax103wjke02wVmq04wJhg03wkHc02wfC201wax104wpM904wpM701w9ae16wzWm01wax102wWJ204wpMl01wQhe14wJhg04wpM701waxe14w3x407wYTh04w3x402wBR804w1an04w3x404wpM703wkHc04wm2o01w9ae14wpMa04w3x404wpMp04wJhg02wBR802wWJ20i40|vZ00000A1210g0wxPcOBal0009wW9c0bweG90bwmD707wz2204wjw10bwmD70bwmDb0bweG90bwmDb0dwtQe0bwmD70aw9Y40bwmDd0dwtQe0gwEo11gw4CZ0i40|vs00000A111030AFD3ywrv0007wYTh4w3x44wpM7i40|vs10000A1110u0wwhJUwPM000twWNCgw2fghw1X7gw2fgfwjYngweW4rwjMhgweW4hw1X7jw7d2hwm|D04w4U904wpMd04w3x402wBR802wWJ203wjke01w9ae14wL|vZ00000A1110b0wxPcHCyX0004wjw1iwUahbwmDp7wHn8bweG99w4Sfaw9Y4iwUahaw9Y4bwmD77wz22|D04wL|vZ00000A1110106wPcXwXD0007wBp0i40|vZ00000A1210g0xwPcXwCi000kw4m21aw9Y40awmvg0bwmD704wjw10bwmD70fwoKn0bweG90bw|vs00000A1210Z1GwLiawKL0005w9ZH02wBR804wJhg02wVmq02wVmq01waxe13wkHK05w9ZH01wxMs01waxe16wbki04wpMd03wjke04w3x402wBR804wm2f04wJhg02wWJ201wax104wpM904wpM701w9ae14wpMb04wpM701wax102wWJ203wjke01wQhe11wT|vZ00000A1110d0kx4mowMK000awOI07wHn8aw9Y4awmvg7wz22iwUahaw9Y4bwmD7cw4u2awUinbweG9awmvg4wjw3i50|vZ00000A1210b0xwPcQx|U000aw9Y409w4Sf0aw9Y407wHn80fwzio0bwza31bwmDl0bweG90bwmDb07wHn808wZoe0i50|Lq0bweG909whpx09w1To0awUin0aw9Y40bwmD70awzqr0i40|vZ00000A1110k0xwPcoxP5000bwmD7aw9Y4bwmDdbwmDb4wjw34wjw18wJuWaw9Y4cwcP87wz227wHn8aw9Y4awmvg7wz22iwUahaw9Y4bwmD7cw4u27wz22hwM59i40|vZ00000A121090xwOcJzrS000bwzaN05wR3s0bwza61iwUah0awUin08whhw0bwMt71awUin06wChy0|U000awmvgbwmD7hwU2aawmvg4wjw3bwmDdbwmDb7wz22aw9Y47wHn8bweG94wjw38whhw4wjw1bwmDp7wHn8awmvg7wz227wHn8bweG9bwmDp4wjw1bwmDbnwpChi40|vs00000A121060GwLilwaj0004wKEU04wKEV04wKEV04wKEM01wxMs01wvpe1i40|vs00000A1110206wbkywrv0004wKEO1wxMsi40|vZ00000A1110o0xwOcQx|vZ00000A1110m0xwOcQy2g000awC1E7wz22aw9Y47wHn8bweG94wjw1hwU2a6wChvbwmDp7wHn8aw9Y4bwmDabwmD74wjw18wZoebweG9bwmD7gwHn4bwzaYbwzaNiwUahfwoKni40|vZ00000A1110f0xwOchzf3000bweG9cwcP8bwmDaaw9Y49whpxawmvgiwUahaw9Y47wz22bwmDlawmvg8wZoebweG9bwmD7gwHn4i40|501waxe11wax107wYTh04wpMp01wax304w3x407wYTh04w3x404wpM702wfC204wJhg02wfC201wax104wpM904wpM701w9ae14wJhg04wpM704wpMa01wvpe17wYTh04wJhg04wpM704wJhg04w1an04w3x407wYTh04w3x404wpM702wfC201w9ae13wjke02wWJ202wBR804wJhg02wWJ204w3x404w1an01wax104w3x403wEce01wxMs01w9ae15wNmP07wYTh04w3x402wBR801wax103wkHc04wJhg04wpM701wQhe14w4UG04w4U901wax301wax304w3x404w1an04w3x401wQhe14w4U902wVmq01wvpe14wopt07wYTh04w3x402wBR804w1an04w3x404wpM703wkHc04wm2o01w9ae14wpMA04wpMl04wm2o03wjke01wax103wkHc01wax104wJhg04wpM703wEce01wxMr01w9ae15wuRk04wJhg01wax301wax304wJhg03wjke01wxMr01w9ae14wop004wpMT01wxMs0i40|vZ00000A1110b0xwOchycI000aw9Y49w4Sfaw9Y47wHn8fwziogw4CObwmDlbweG9bwmDb7wHn88wZoei50|vZ00000A1110k0wxOcfBjN000bwWpAawmvg7wz224wjw1aw9Y4bwmD7cw4u2iwUahbwmDb8wZoecw4u27wHn8aw9Y49wW9caw9Y44wjw19w4SfgwHn4awmvgcw4u2i40|vZ00000A1210l0wxOcIBwA0004wjw30aw9Y40awmvg08wZoe0cw4u207wz220bwmDl07wHn80aw9Y40gwHn40bwmD70aw9Y40bwmDd0bwmDb04wjw304wjw108wJuW0aw9Y407wHn80dwtQe0gwEo91i40|vZ00000A111010exOcgBF60007wBp0i40|504wKEU04wKEN04wKEV0i40|v00rB00RC00|v00RC0033E401|vZ00000A1110h0wxOc9CKn0008wZoe7wz22aw9Y47wHn8bweG94wjw1hwU2a7wz227wHn8aw9Y4awmvg7wz22iwUahaw9Y4bwmD77wz22dwtQe|414wKEO04wKEV02wVmv04wKEU02wVmy01wT|vZ00000A1110a0wxOcJAud000gwfambwmDlaw9Y4aw9Y48wJuW4wjw1bwmD7awUin6wChy5wR3si50|vZ00000A111010exOcnyaO0007wBp0i40||vZ00000A1110l0wxOcnyRs000bwWpAawmvg7wz224wjw1aw9Y4bwmD7cw4u2iwUahbwmDb8wZoecw4u2bwmDdgwHn4awmvg4wjw3aw9Y47wHn8cw4u2awmvgbwmD7hwU2ai40|78wYs47wx2c5w4E89ws195wmn23wWm1bwElc3wWm18w9|vs00000A121010XA90JwS20004w3xg1i40|vZ00000A1110l0wxOcPz4D000bwmDd7wHn8bweG9bwmD79wW9cbwmDlbweG9bwmDa4wjw14wjw3awmvg7wz22bweG9cwcP87wz22bwmDlaw9Y47wHn8awmvgbwmDpfwzioi40|vZ00000A1110h0wxOcgAhq0006wChv4wjw1iwUahbwmDp7wHn8bweG99w4Sfaw9Y4hwU2abwmDdbwmDbcw4u28wZoe7wz224wjw14wjw39wQX3i40|vZ00000A111090wxOcQy2g000bweG97wHn84wjw1aw9Y4bwmD77wz22aw9Y4bwmDa5wR3si50|vZ00000A1110m0wxOcmzTP0005wU26bwmD77wz22aw9Y47wHn8iwUahaw9Y4bwmDa4wjw1awmvg7wz22gwHn47wHn8aw9Y48wZoebwmDpbweG9bwmD78wZoegwHn47wz22hwM59i40|vZ00000A1210d0wxPcmAWa000ewHvJ0aw9Y40lwMBm0awLJt0bwMt71jw9AH09wW9c0bwmDl0awmvg0bwmD70awUin0aw9Y40dwtQe0i40|vs00000A1210W0GwLiJwS20003wkHc04wpMl04w3x403wjke02wWJ201wQhe14wpMp04wJhg01wax104wpM701wvpe14w4U904wpMd03wjke04w3x402wBR804wm2f04wJhg02wWJ201wax104wpM904wpM701wu2e14wpMb04wpM701wax102wWJ201wxMs01wvpe15wNmP04wpM704wpM701waxe14wopt07wYTh04w3x402wBR804w1an01wQhe18wluC04w3x404wpMa01wxMs01wvpe14wKEU04wKEV04wKEV04wKE511wT|vZ00000A1110i0wxPcmzTP0005wU26bwmD7awmvgbwmDd4wjw14wjw34wjw17wz22fwzio7wz22hwM59bwmDpaw9Y47wHn86wukqbweG97wHn8nwpChi40|vZ00000A1110a0wxPcPz4D0008wZoebwmDp4wjw17wHn8bweG9iwUahaw9Y47wz227wHn89w1Toi50|vZ00000A111010exPclBiT0007wBp0i40|vZ00000A1110g0wxPclBZx000bwWpAawmvg7wz224wjw1aw9Y4bwmD7cw4u27wHn8aw9Y4bwmDzbwmDb4wjw17wHn84wjw1bwmD7fwoKni40|vs00000A121020UF3dywrv0002wWJ201w9ae1i40|vZ00000A1110h0wxPcOA6_0006wChvaw9Y49whpx9wW9caw9Y4bwmDpcw4u28wZoe4wjw1bwmD7bwmDbdwtQe7wz22awmvg9wW9cbwmDl6wChyi50|vZ00000A111010exPcnzd90007wBp0i40|vZ00000A1110k0wxPcXwCi0005wU26iwUahbwmDpaw9Y4bwmD7bwmDa4wjw1bwmD7fwoKn7wHn8aw9Y48wZoebwmDp4wjw17wHn8awmvg7wz22bweG97wHn8fwzioi40|vZ00000A1110p0wxPcoxP50006wukqawmvg4wjw14wjw3bwmDb7wHn8aw9Y48whhw6wukqawmvg7wz224wjw1awUinbwmDbaw9Y48whhw4wjw3aw9Y47wz22bwmDlawmvg7wHn8awUin9w1To5wR3si50|vZ00000A1110h0GwPcowMK000awLJt9whpx9wW9c4wjw3bwmDb8wZoe4wjw1bweG9hwU27bwTOG7wHn84wjw17wz22aw9Y47wHn84wjw1awmvgi50|vZ00000A111010exPcXwXD0007wBp0i40|vZ00000A1110j0wxPcnyRs0006wChvawC1EawmvgewEUigw4CO4wjw3aw9Y48wZoedwtQe7wz22bwmDlawmvghwU27bwzaMbwzaVgwfaRawzqrcwf2DhwMtDi40|vZ00000A1210g0wxPcQy2g000aw6Z11bwza31gw4CN0awmvg0bwmD70hwU2a0awOI00aw9Y40iwUah0hwU2p0gwEo11bwzaZ0bwzaM05wR3s0bwza616wChy0i50|vZ00000A111010exPcWxZ_0007wBp0i40|vZ00000A1110i0wxPcWxEF000ewWpFbwmD78wZoe7wz22awmvgbwmDd4wjw3gwHn49w4Sf4wjw17wz22awmvg9wQX38wZoe4wjw1awUinbwmD7dwtQei40|vZ00000A1110106wPcnyaO0007wBp0i40|v00HG00sw00|vZ00000A1110106wOc5xle0007wBp0i40|vL00000A1110106wOcZw8r000fwLX0i40|b3wWm33wWm15wmn23wWm16wMrei80|N0008w9CG07wwDg0dw9oh08wwtp08wwtd07w6Z403wf8307wUc308wGND0awcFK07w6Z409wz6207wwDg03wf8307wwDs09wJqP08wwt70cw9y709wJqP03wf8303wf8307w6Z405wMh807w9un0bwWdo09wJqP06wK2e05wW1208wwtl0dw9oh0bw9Ig03w9y60dw9oh0dw9oh08wwtb08wwt708wHv907wUc308wW7U08wW7U0cwzcZ04wctv08wW7O08wW7N08wW7U08wW7318wRxy08wW7618wW7V08wW7V04wOwB08wW7Y08wW7N08wW7V0bw9Is0||vK00000A1210T06wPcjw|75wmn2awTKecwrBm3wWm15wmn2dwhil7wx2c8wYs43wWm33wWm38w9|d3wWm3cw4M47wuBf3wWm15wmn28wa6g7w1G36wMre3wWm17wgYn8w9|f3501|7awTKe4wBMvbw4hJdwzk96wMre7weCo6wMre5wmn28wYs4ewhbh3wWm1bwElc5wmn29ws197wHex3wWm17wx2c3wWm15wmn27weCo8wn2r9ws199wbX86wMre8wYs48w9|U000awOI00bwmDl0gwHn40awmvg09w4Sf0aw9Y407wHn80awmvg0awUin0gwHn409wW9c0bweG908wZoe0cw4u208wZoe0awmvg09w4Sf04wjw10bwmD70awUin0dwtQe0bwmDp0aw9Y40cwcP80bwmDp0awmvg07wz2204wjw10aw9Y40bwmD70cw4u20gwfam0bweG90bwmDb04wjw30hwU2a0bwmDd0gwHn40bwzab1bwzaU04w1|vM00000A1110J0xwOc_wP50007wBKE5wmn28wa6g8w9|v00HG00|vZ00000A1210r0xwOc_xpv0008wZoe0awmvg09w4Sf04wjw10bwmD70awUin0dwtQe0gwfam0bweG90bwmDb04wjw30hwU2a0bwmDd0gwHn40bwzab1bwzaZ05wR3s0gw4CU0bwmDd04wjw104wjw304wjw304wjw10bweG90bwmD70aw6Z01awmvs0i40|vZ00000A1210N0xwOcxxcI000bwmDl0bweG908wZoe0bwmDp04wjw107wz220awmvg09wQX308wZoe0awmvg09w4Sf04wjw10bwmD70awUin0dwtQe0gwfam0bweG90bwmDb04wjw30hwU2a0bwmDd0gwHn40bwzab1bwza315wR3s0gw4CY0iwUah04wjw104wjw304wjw304wjw10bweG90bwmD70awzqr0awmvg0bwmD70hwU2a0bwmD70awmvg07wz2204wjw10bweG90bwmD70awmvg09wQX309wW9c0bweG908wZoe0cw4u20i40|vM00000A111090xwOchwCv0003whO68w9|vL00000A1110106wOcgwXQ0005wBF0i40|vM00000A1110H0xwOcDwCi000awJRI8wYs4ewhbh9ws198w9|77wx2c3wWm38w9|r0bwza61bwza51bwzaO0awzqr0awmvg0bwmD70bwmD70bwmDb0awmvg09wQX30i40|vL00000A1110106wOcCwXD000fwLX0i40|vZ00000A1210P0xwOc4x|p8wa6g5wmn23wWm18wYs48w9|jUwPM000iwkcGgweW47wug37wug3hw1Xb7wug37wug1bwR327wug1dws5e|vs10000A1110a05A|78wa6gewhbh3wWm17wx2c8wa6g3wWm33wWm3bwmVo6wMre5wmn28wa6g8w9|v001C0033E401|v007G001C00|a7weCo8w9|112|LqawmvgbwmD7awmvgbwmDpbwmDl9w1To4wjw3awmvg9whpx4wjw18wZoei50|P8w9|vZ00000A1110t0xwOcXwCi000awOI07wHn8aw9Y4awmvg7wz22iwUahaw9Y4bwmD7cw4u24wjw1bwmD79wW9c4wjw3bwmDbbwmDa4wjw1bwmD7fwoKnaw9Y4bwmDp4wjw1bwmD7aw9Y4bwmDpbwmDl7wHn84wjw1bwmD7gwHn4i50|Lq8wZoe9w1ToiwUahbwmDp7wz22bweG9nwpChi40|vs10000A1110a0OzeOUwPM000iwmzDgweW49wJ_qgweW4bwwz8gweW4hw1X7ewUecgweW4dws5e|111|a8wYs48w9|vZ00000A1110k0xwPcnyRs0005wU26iwUahbwmDp7wHn8bweG99w4Sfaw9Y4iwUahaw9Y4bwmD7cw4u2bweG9bw|vZ00000A1110b0xwPcQy2g000awmvgbwmD7hwU2abwmDpaw9Y4awmvgfwrlS6wukq4wjw3bweG9gwfam|vs10000A1110b0Iz9gUwPM000jwrRPhw1X7gw2fghw1Xphw1Xlfwzio7wug3gw2fgewWBx7wug1dws5e|y00|vZ00000A1110o0xwOcowMK000cwf2Daw9Y49wW9cbweG9awUinbwmD74wjw17wz224wjw1bweG9hwU27bweG9bw|y0033E401|vL00000A1110106wOckxle000fwLX0i40|v000wLd0wjfA1|vZe4000|vZ00000A1110W0xwOctxrS000ewEUibwmDd8wZoeaw9Y47wHn89w4Sfawmvg7wz224wjw1bweG9hwU27bwmDbbwmD74wjw1cw4u2awmvgbwmDaiwUah4wjw18wZoe8wZoe4wjw1bweG9hwU27bweG9bwmD79wW9cgwHn44wjw1bwmD74wjw17wz224wjw1awmvg9wQX38wZoe7wz22awmvgbwmDd4wjw14wjw34wjw18wJuWawmvg7wz224wjw1bweG9hwU278wZoebwmDb9wW9c9wW9caw9Y48wZoe8wZoe6wukqbwmDb4wjw3i50|p6wMre3wWm16wMre4wBMyi80|vZ00000A1210R06wPcHACi000aw6Z01cwc3L0fwzio0bwTOG0bwmDl07wHn804wjw108wZoe07wz220bweG90bwmDp0bwmDl0aw9Y40cwcP80kw4m21awmvs0cwc3L0awmvg0bwmDb0awUin0bwmDl0awzqr0cwYUP07wHn804wGLj0bwmDb0hwU270bwMt71awmvs0cwGDX0aw9Y40bwmD709wVVS0awmvg07wz220aw9Y408wZoe0bwmDl0awzqr06wBFd1bweG908wZoe0bwmDl0bwmDb0cwYUP0awmvs0dw6ZI04wjw104wjw307wz220bweG90bwmD70awzqr0i40|vZ00000A1210M06wPc8BP5000bwWpA0aw9Y407wz220aw9Y40cwcP80cwYUP0awmvs0awC1E0awmvg0iwUah0bwmDb0aw9Y404wjw30awzqr06wBFd1aw9Y407wHn80aw9Y40iwUah04wjw10awmvg0hwU2l0dwEMk0awmvs0awC1E09wW9c0bwmDl0bwmDb0bwmDb07wHn80awzqr0awmvg0bwmD70hwU2a06wBFd1awmvs0awC1E07wz220aw9Y40bwmDp0bwmDl0aw9Y40hwU270cwc3L0bweG90bwmDl0awmvg0bwmD70|vZ00000A1110M0xwOc0yhq000ewEUibwmDd8wZoeaw9Y47wHn89w4Sfawmvg7wz224wjw1bweG9hwU276wukqbweG9cwcP87wHn8aw9Y49wW9cbwmDb7wHn87wHn8aw9Y4bwmD7cw4u27wHn8aw9Y4awmvg9wW9c7wz224wjw1bweG9bwmD7awzqraw9Y4bwmDabwmDb9wW9cawmvg7wz224wjw1bweG9hwU27bweG9bw|vs00000A1110206wbkawKL0004wKEU1wxMsi40|U0009wL|vZ00000A1110m0xwOctyud0004wjw1bwmD74wGLjaw9Y49wW9c7wz22awmvgbwmDd4wjw3gwHn4aw9Y4bwmDp4wjw1bwmD7aw9Y4bwmDpbwmDl7wHn84wjw1bwmD7aw9Y4awmvs|vM00000A1110j0xwOckx|Lq8wZoeaw9Y44wjw36wukq6wpmBi40'.split('|'),0,{}))
