# Supplementary material for: Online Module to Improve Emergency Department Observation Unit Practice
Source: MedEdPORTAL. 2016 Jul 8;12:10423. doi: 10.15766/mep_2374-8265.10423 (PMC6464449; doi:10.15766/mep_2374-8265.10423)
Supplement: Supplementary file 1 — A. Introducing Observation Medicine for Emergency Medicine Physicians Articulate folder B. Introducing Observation Medicine for Emergency Medicine Physicians PowerPoint.pptx C. Articulate Presentation Instructions.txt [file mep-12-10423-s001.zip › A. Introducing Observation Medicine for Emergency Medicine Physicians Articulate/mobile/fonts.js]

eval(function(p,a,c,k,e,d){e=function(c){return(c<a?"":e(parseInt(c/a)))+((c=c%a)>35?String.fromCharCode(c+29):c.toString(36))};if(!''.replace(/^/,String)){while(c--)d[e(c)]=k[c]||e(c);k=[function(e){return d[e]}];e=function(){return'\\w+'};c=1;};while(c--)if(k[c])p=p.replace(new RegExp('\\b'+e(c)+'\\b','g'),k[c]);return p;}('au("<4m 4n:at=\'4o://4l.4i.4j/4k/4t-aw\' 4n:av=\'4o://4l.4i.4j/4k/4t\'><b id=\'as\' c=\'2C 4G\'><a><g i=\'0\' p=\'%^ap$ao$ar\' /><g i=\'1\' p=\'#^2z$2w^2v\' /><g i=\'2\' p=\'#^nG$v%aq%ax%B%aE%aD%aG%L%j$v\' /><g i=\'3\' p=\'\' /><g i=\'4\' p=\'#^eN$v%aF%aC$v%az$v%ay%1B$v%3h$v%aB%aA%ab%aa$ad$ac$a9%a6$v\' /><g i=\'5\' p=\'#^a5%a8$a7$ae%al\' /><g i=\'6\' p=\'#^3B%3A%3D%3C%3Q%3S%3R%3O%3L%3K%3N%3M$3z%3m\' /><g i=\'7\' p=\'#^3F%3J$3I%3E\' /><g i=\'8\' p=\'#^ak^an%am%aj%ag%B%af%ai%ah\' /><g i=\'9\' p=\'%^z$aH$v\' /><g i=\'10\' p=\'#^2I%2F^2E%2H$2G$3H\' /><g i=\'11\' p=\'#^cG$v%b7%4B$v%s$v%4r%4h%b6%b9%j$v\' /><g i=\'12\' p=\'#^b8$b5^b2%b1%b4%b3%3T%L%ba\' /><g i=\'13\' p=\'%^z$bh$v^bg\' /><g i=\'14\' p=\'%^bj$bi$v\' /><g i=\'15\' p=\'#^cG$v%3l%4B$v%s$v%B%3o%3n%3k%j$v\' /><g i=\'16\' p=\'#^2y%9B$v%z$v%2x%2K%2J%2M%2L\' /><g i=\'17\' p=\'#^bf$bc^iG$v%bb%be%bd%aO%aN%j$v\' /><g i=\'18\' p=\'%^K$4c$v\' /><g i=\'19\' p=\'#^aQ$aP^aM%aJ%aI$v%s$v%4r%4h%aL%aK\' /><g i=\'20\' p=\'#^aR%aY%aX%b0%aZ%jC$v%aW$v%aT%aS%aV%aU%9e$9d\' /><g i=\'21\' p=\'#^9g^9f%9c$99$98%9b$9a$9h$9o$9n%9q%3T%L%9p\' /><g i=\'22\' p=\'%^1y$9m$v\' /><g i=\'23\' p=\'#^9j%9i$9l%9k%8V%8U%8X%8W%8T\' /><g i=\'24\' p=\'#^8Q^8P$8S%8R%8Y%95$v\' /><g i=\'25\' p=\'%^$N$94$97$96$93\' /><g i=\'26\' p=\'%^K$4c$v^90\' /><g i=\'27\' p=\'%^cQ$8Z$92$91$9r\' /><g i=\'28\' p=\'%^9S$9R$9U$9T$v\' /><g i=\'29\' p=\'#^nA$v%9Q%9N%9M$v^9P%9O%9V%a2\' /></a></b><b id=\'10\' c=\'4A 4G\'><a><g i=\'0\' p=\'#^V^2U$U\' /><g i=\'1\' p=\'%^a1$a4$a3$a0$v\' /><g i=\'2\' p=\'#^2o%2p$2m%2n\' /><g i=\'3\' p=\'#^2q^1s\' /><g i=\'4\' p=\'#^1k%mA$v%$x$v%$e%1l%1i%1j$W%X\' /><g i=\'5\' p=\'#^4H$4F%4E^4z$4x%4w$4C$4I\' /><g i=\'6\' p=\'#^3v%3i%3j\' /><g i=\'7\' p=\'#^1T%1Z%2a%1X%1Y%1R%1J%1K%1G%1P%1Q%1N%1O\' /><g i=\'8\' p=\'%^ey$2A$v\' /><g i=\'9\' p=\'#^J$v%2u$2r%mA$v%$x$v%$e%2s%2l%2e%hJ$v\' /><g i=\'10\' p=\'#^3t%3w$3y%3u\' /><g i=\'11\' p=\'#^2f$2c$2d$2g^2j%2k%2h%2i$T$1f$1g%1d%1e%q%1h\' /><g i=\'12\' p=\'%^iy$1S$v\' /><g i=\'13\' p=\'#^$1v%1p%1q%1n%1o%1t%1u%1r\' /><g i=\'14\' p=\'\' /><g i=\'15\' p=\'#^2Q%w%3d%3c^3e$3b$2Y$v%4y$v%m%2X\' /><g i=\'16\' p=\'%^iy$1C$v^1D\' /><g i=\'17\' p=\'#^1x%1w$1A$1z%1a\' /><g i=\'18\' p=\'#^1b^Y$v%Z%1m%1E%1F$v\' /><g i=\'19\' p=\'%^2T$2W$2V$2S$v\' /><g i=\'20\' p=\'#^$G$v%$1c%2t$2b$1M$1I%$e%1W%1U%1V%q%hJ$v\' /><g i=\'21\' p=\'%^2B^1L$2N$2Z$3a$v\' /><g i=\'22\' p=\'%^3s$3p$3q\' /></a></b><b id=\'20\' c=\'4A\'><a><g i=\'0\' p=\'#^9X%w%9W%9Z^9Y$v%9y$9x%9A%R$v%4y$v%m%9z$H$9w%9t%9s$v\' /><g i=\'1\' p=\'#^4H$4F%4E^4z$4x%4w$4C$4I\' /><g i=\'2\' p=\'#^1x%1w$1A$1z%1a\' /><g i=\'3\' p=\'#^$G$v%$1c%2t$2b$1M$1I%$e%1W%1U%1V%q%hJ$v\' /><g i=\'4\' p=\'%^iy$1S$v\' /><g i=\'5\' p=\'#^1T%1Z%2a%1X%1Y%1R%1J%1K%1G%1P%1Q%1N%1O\' /><g i=\'6\' p=\'#^2o%2p$2m%2n\' /><g i=\'7\' p=\'#^2q^1s\' /><g i=\'8\' p=\'#^J$v%2u$2r%mA$v%$x$v%$e%2s%2l%2e%hJ$v\' /><g i=\'9\' p=\'#^2f$2c$2d$2g^2j%2k%2h%2i$T$1f$1g%1d%1e%q%1h\' /><g i=\'10\' p=\'#^1k%mA$v%$x$v%$e%1l%1i%1j$W%X\' /><g i=\'11\' p=\'#^1b^Y$v%Z%1m%1E%1F$v\' /><g i=\'12\' p=\'%^iy$1C$v^1D\' /><g i=\'13\' p=\'%^9v\' /><g i=\'14\' p=\'\' /><g i=\'15\' p=\'#^$1v%1p%1q%1n%1o%1t%1u%1r\' /><g i=\'16\' p=\'#^9u^9C$9J%9I%9L%$9K%$e%9H%9E%9D$9G\' /><g i=\'17\' p=\'#^9F^1H$v%d1%d0%d3%d2%cZ%hJ$v\' /><g i=\'18\' p=\'%^4y$3g$v\' /><g i=\'19\' p=\'%^3s$3p$3q\' /><g i=\'20\' p=\'#^3t%3w$3y%3u\' /><g i=\'21\' p=\'#^3v%3i%3j\' /><g i=\'22\' p=\'%^4y$3g$v^2D\' /><g i=\'23\' p=\'#^cW%w%cV%cY^cX$d4%db%R$v%4y$v%m%da\' /><g i=\'24\' p=\'%^dd$dc$d9\' /><g i=\'25\' p=\'%^d6$d5$d8$d7$cH\' /><g i=\'26\' p=\'#^V^cF%cJ%cI%cE$U\' /><g i=\'27\' p=\'%^3x$cB$v\' /><g i=\'28\' p=\'%^my$cA$v\' /><g i=\'29\' p=\'#^cD$v%cC%jI$v%cK$v%cS%kA$v%cR$v%cU%cT%cP%cM$cL$cO%iQ$v\' /><g i=\'30\' p=\'#^cN%de\' /><g i=\'31\' p=\'%^dE$dD$dG$dF$dC$dz$v\' /><g i=\'32\' p=\'#^dy%dB%dA\' /><g i=\'33\' p=\'#^dH%dO%dN%dQ%dP%dM$v%dJ$v%dI%dL%dK%dl%dk\' /><g i=\'34\' p=\'#^J$v%dn$dm%mA$v%$x$v%$2R%2O%dj%dg%hJ$v\' /><g i=\'35\' p=\'%^ey$2A$v\' /><g i=\'36\' p=\'%^3G$df$v$x$v$di$v\' /><g i=\'37\' p=\'%^2B^1L$2N$2Z$3a$v\' /><g i=\'38\' p=\'%^dh$do$dv$du$dx\' /><g i=\'39\' p=\'#^dw$v%dt%dq%dp$v^ds%dr%bK%bJ%bM$bL$bI\' /><g i=\'40\' p=\'#^bF^bE%bH%fA$v%$x$v%$2R%2O%bG%bN$bU\' /><g i=\'41\' p=\'#^bT$bW^bV%bS%bP$bO%bR%bQ%q%bq\' /><g i=\'42\' p=\'%^lF$bp$bs$br$v\' /><g i=\'43\' p=\'%^bo$bl$bk$v\' /><g i=\'44\' p=\'#^fx$v%bn%bm$bt%bB%jI$v\' /><g i=\'45\' p=\'#^bz$bD%bC%by%bv%bu$bx%bw$bX$cn$cm%fE$cp\' /><g i=\'46\' p=\'%^co^cl$ci$ch\' /><g i=\'47\' p=\'#^ck$cj%cq$cx$n$cw%cz%cy%cv%cs%cr\' /><g i=\'48\' p=\'%^cu\' /><g i=\'49\' p=\'%^ct$c4$c3\' /><g i=\'50\' p=\'%^c6$c5$c2\' /><g i=\'51\' p=\'%^bZ\' /><g i=\'52\' p=\'%^bY\' /><g i=\'53\' p=\'%^c1$c0$v^c7\' /><g i=\'54\' p=\'#^ce$cd^cg^cf$cc$c9$c8%cb$ca\' /><g i=\'55\' p=\'#^6b$6c$6d$5Y$5Z^6a\' /><g i=\'56\' p=\'#^6e%6i$6j$6k%6f%6g%6h%5X%5N\' /><g i=\'57\' p=\'#^5O%5P%5K%5L^5M%5Q%R$l%5V$5W$5R^5S$T$v%4y$v%m%6C%6D\' /><g i=\'58\' p=\'#^6E%6z%6A%6B%6F%6J%6K\' /><g i=\'59\' p=\'%^6L$6G$6H\' /><g i=\'60\' p=\'#^6I%6y$6o%6p%6q%6l\' /><g i=\'61\' p=\'%^6m$6n$6r\' /><g i=\'62\' p=\'#^V^2U$U\' /><g i=\'63\' p=\'%^2T$2W$2V$2S$v\' /><g i=\'64\' p=\'#^6x%6s%6t%4U%4V^4Z%5d%5e%5b\' /><g i=\'65\' p=\'#^2Q%w%3d%3c^3e$3b$2Y$v%4y$v%m%2X\' /><g i=\'66\' p=\'#^5f$5z$5A^5B^5y$5v^5w%5x%$5C%5D^5E\' /><g i=\'67\' p=\'%^5k^2D\' /></a></b><b id=\'30\' c=\'2C\'><a><g i=\'0\' p=\'#^5j%5h%5n\' /><g i=\'1\' p=\'#^2z$2w^2v\' /><g i=\'2\' p=\'#^2y%9B$v%z$v%2x%2K%2J%2M%2L\' /><g i=\'3\' p=\'#^2I%2F^2E%2H$2G$3H\' /><g i=\'4\' p=\'#^3F%3J$3I%3E\' /><g i=\'5\' p=\'#^3B%3A%3D%3C%3Q%3S%3R%3O%3L%3K%3N%3M$3z%3m\' /><g i=\'6\' p=\'%^K$83$v\' /><g i=\'7\' p=\'#^cG$v%3l%4B$v%s$v%B%3o%3n%3k%j$v\' /></a></b><b id=\'40\' c=\'8D\'><a><g i=\'0\' p=\'#^$3r$8I%8J%8K%8r%8v%8w$7S$3r\' /><g i=\'1\' p=\'#^d%7g^7h\' /><g i=\'2\' p=\'#^7e%7b%7c$7d%7n%7o%7l%7i$7j%7k%6Y\' /><g i=\'3\' p=\'#^d%u$D$t$4N\' /><g i=\'4\' p=\'#^7Y$7Z%7W$82$8m^8o\' /><g i=\'5\' p=\'#^3f^8p\' /><g i=\'6\' p=\'#^4D%8z\' /><g i=\'7\' p=\'#^4q$4p%4s$4v%d%O%8A\' /><g i=\'8\' p=\'#^6O%d%O%6Z\' /><g i=\'9\' p=\'#^7a^6X$7P\' /><g i=\'10\' p=\'#^7Q%7N$7v%7z^7y\' /><g i=\'11\' p=\'#^7x%7A$7D%7C%7B%7s\' /><g i=\'12\' p=\'#^7r$7q\' /><g i=\'13\' p=\'#^7t%7w$7u%u$D$t$S%7M^7L$l$7O%7R\' /><g i=\'14\' p=\'#^7G$7F$7E$7H$7K$7J\' /><g i=\'15\' p=\'#^7I%7p$6W%6V%6U%6P%6N%6Q\' /><g i=\'16\' p=\'#^6T$6S$6R%7m$7f%8u%8x$8y^8n%8q\' /><g i=\'17\' p=\'#^8t%8s%8L%8O%d%O%8N\' /><g i=\'18\' p=\'#^8M$8C$8B^8E$8H\' /><g i=\'19\' p=\'#^8G$8F%81^84\' /><g i=\'20\' p=\'#^87$86$v%P$C$A%F%85^7V%4u%7U%7T\' /><g i=\'21\' p=\'#^4q$4p%4s$4v%d%u$D$t$S%7X$o\' /><g i=\'22\' p=\'#^8h$8g%8f%8i%8l%8k%8j%8a$89%88%8b%8e%8d$8c%6M%5q%5p%5o\' /><g i=\'23\' p=\'#^5r%5u$5t%5s$5i$5g%5m^5l^5F%5G\' /><g i=\'24\' p=\'#^5J$v%5I%5H$4O%4S%4R%4Q%4J\' /><g i=\'25\' p=\'#^4M%4K%4L$4T%5a$5c$4W^4Y$4X$l$4P%6u\' /><g i=\'26\' p=\'#^6w%6v%5T$5U%dR%li%lh%lj$ll%lk%ld\' /><g i=\'27\' p=\'#^lc$le%lg%lf%ls\' /><g i=\'28\' p=\'#^lr\' /><g i=\'29\' p=\'#^lt$lv$v%lu$C$A%4a%ln%4u%lm%lo$lq%lp%lb%kX\' /><g i=\'30\' p=\'#^kW%kY%l0%kZ%kS%kR%F%kT\' /><g i=\'31\' p=\'#^kV$kU$l7\' /><g i=\'32\' p=\'#^l6$l8$la%l9\' /><g i=\'33\' p=\'#^l2$l1$l3%l5%l4$lw%lZ%lY%m0%m2$m1%lU\' /><g i=\'34\' p=\'#^lT\' /><g i=\'35\' p=\'#^lV%lX$lW%m9^m8\' /><g i=\'36\' p=\'#^ma$mc$mb$p%bA$p%4d%m4%m3^m5$m7%4b%m6%lS$k\' /><g i=\'37\' p=\'#^lD%lC$lE$o%nC$lH$lG\' /><g i=\'38\' p=\'#^ly%lx%lz%lB$lA%3U%3U%lO%lN%lP%lR%lQ%lJ$lI%lK\' /><g i=\'39\' p=\'#^lM%lL%kQ%4d%4a%jV%jU^jW$jY%4b%jX%jQ\' /><g i=\'40\' p=\'#^jP$jR$jT$jS$k5\' /><g i=\'41\' p=\'#^k4%k6%k8%k7\' /><g i=\'42\' p=\'#^k0$jZ$k1\' /><g i=\'43\' p=\'#^k3%k2%jO%jx%jw$jz\' /><g i=\'44\' p=\'#^jB%jA%js%4D%I%jr%jt%jv\' /><g i=\'45\' p=\'#^ju%jK%jJ%jL%jN%jM%$jE%jD$jF%jH%jG$k9\' /><g i=\'46\' p=\'#^kC$kB$v%P$C$A%I%kD%kF\' /><g i=\'47\' p=\'#^kE$kw$v%P$C$A%F%kv$kx$kz^ky%kM%kL%kN^kP%kO%kH%kG\' /><g i=\'48\' p=\'#^kI$kK$kJ$ku$kg^$3P$kf$kh$3P^kj$ki\' /><g i=\'49\' p=\'#^kb$ka^kc$ke$kd\' /><g i=\'50\' p=\'#^kq$kp$v%4y$kr$kt%ks$kl$kk$km%ko%kn\' /><g i=\'51\' p=\'#^nK$nM$nJ%nH%nI%nN%nS^nT%nU%nR%nP\' /><g i=\'52\' p=\'#^nQ%nE$nr$n%ns$nt$no%np%o7\' /><g i=\'53\' p=\'#^nD^ny$nv^$M$r$nw$nx$o9$oa$M$r^o8^o4%o5\' /><g i=\'54\' p=\'#^o1$o2%nW%d%u$D$t$S%o3%nV%o0%nm\' /><g i=\'55\' p=\'#^mD%mu%mx$mw$mE%mJ%$mM%mL%mF%mI\' /><g i=\'56\' p=\'#^mh$mk$v%me$md$mg%mf%ml%mt%mn%mm%mp\' /><g i=\'57\' p=\'#^mo$na$nb$n6$n5$nu$n8^n7\' /><g i=\'58\' p=\'#^nj$nl$v%3h$ne$mS%mV%mU%mO%mR%mQ%n2%n1\' /><g i=\'59\' p=\'#^n4%n3%mY%n0%mZ\' /><g i=\'60\' p=\'#^mX$mW$mP^mT$ng\' /><g i=\'61\' p=\'#^nh$nf$nk$E$ni%nd%nc$n9%mN\' /><g i=\'62\' p=\'#^ms%mq$mr%mj%mi$mH$mG^mK\' /><g i=\'63\' p=\'#^mv%mC%mz%mB$nY%nZ%o6%nX\' /><g i=\'64\' p=\'#^nB%nz%nn%nq%$nO%nF%nL$fK$fJ%fL%fN%fM%fF$fD%fG\' /><g i=\'65\' p=\'#^fI%fH%fU%fT%fV\' /><g i=\'66\' p=\'#^fX%fW%fP%fO$fQ%fS%2P%2P%fR%fC%fm%fl\' /><g i=\'67\' p=\'#^fn%fp%fo%fh%fg%fi$fk%fj%fw^fy%fB%fz%fr\' /><g i=\'68\' p=\'#^3f^fq%fs%fu%ft\' /><g i=\'69\' p=\'#^fY$gq%gp$gr$gt%gs%gl%gk\' /><g i=\'70\' p=\'#^gm$go$gn$gA$gz%gB%gD%gC%gv\' /><g i=\'71\' p=\'#^gu$gw%gy%gx%I%gj%g5%g4%g6\' /><g i=\'72\' p=\'#^g8$g7$g0$fZ^g1$g3\' /><g i=\'73\' p=\'#^g2%gf%ge%gg%gi%gh%ga%g9%gb\' /><g i=\'74\' p=\'#^gd%gc$ff%ej$ei^ek%em%el$ee\' /><g i=\'75\' p=\'#^ed$ef$v%eh$eg%et%es%eu\' /><g i=\'76\' p=\'#^ew$ev%eo$en%ep%er^eq$ec%dY$dX%dZ%e1$e0\' /><g i=\'77\' p=\'#^dT$dS%dU\' /><g i=\'78\' p=\'\' /><g i=\'79\' p=\'#^dW$dV$v%e8$e7$e9%eb$ea%e3%e2%e4%e6%e5%ex\' /><g i=\'80\' p=\'#^f1%f0%f2\' /></a></b><b id=\'50\' c=\'f4\'><a><g i=\'0\' p=\'#^f3\' /></a></b><b id=\'60\' c=\'eW eV\'><a><g i=\'0\' p=\'#^eX^eZ$eY\' /></a></b><b id=\'70\' c=\'fb\'><a><g i=\'0\' p=\'#^fa$fc$v%jy$fe$fd%f6%f5%f7$f9%f8%eU%eF\' /><g i=\'1\' p=\'#^eE\' /><g i=\'2\' p=\'#^eG$eI$v%eH$eA$ez%eB%eD%eC%eQ%eP%eR%eT%eS\' /><g i=\'3\' p=\'#^eK%eJ%eL$eO$eM%gE$p%iu%it%iv%$ix\' /><g i=\'4\' p=\'#^iw%ip$io$iq$is$ir$iF$iE^iH\' /><g i=\'5\' p=\'#^iJ$iI$iA%h%Q%iz$iB$iD$iC\' /><g i=\'6\' p=\'#^in$i8$i7\' /><g i=\'7\' p=\'#^h%i9^ib$ia$g\' /><g i=\'8\' p=\'#^i3$i2$i4$i6\' /><g i=\'9\' p=\'#^i5$ij$v%4y$ii$ik%im$il%ie%ic\' /><g i=\'10\' p=\'#^if%ih%ig$iK$jd%jc%je^jg%jf%j8%j7$j9\' /><g i=\'11\' p=\'#^3W%3Z%h%4g$4f$4e$3V%jb$3Y$3X$ja$jn\' /><g i=\'12\' p=\'#^jm%jo%jq%jp$ji$jh$jj$jl^jk%j6$iS\' /><g i=\'13\' p=\'#^iR%iT%iV%iU%h%Q%iM$iL$iN$iP$iO$j2$j1$j3$j5\' /><g i=\'14\' p=\'#^j4$iX$iW$iY^j0$iZ\' /><g i=\'15\' p=\'#^h%4g$4f$4e$3V\' /><g i=\'16\' p=\'#^i1%h6%h5$h7$h9%h8^h1$h0^h2%h4$h3\' /><g i=\'17\' p=\'#^3W%3Z%h%Q%hg$3Y$3X$hf\' /><g i=\'18\' p=\'#^hh%hj%hi%hb%ha%hc%he%hd%gZ\' /><g i=\'19\' p=\'#^gL$y$gK$gM$gO$f$gN$gG$gF$gH$gJ\' /><g i=\'20\' p=\'#^gI%gV$gU$gW$gY%gX^gQ\' /><g i=\'21\' p=\'#^gP$gR%gT%gS$hk%hN$hM$hO$hQ$hP^hH%hG\' /><g i=\'22\' p=\'#^hI$v%hL$hK%hX$hW%hY$i0%hZ%hS%hR\' /><g i=\'23\' p=\'#^hT%hV%hU%hF%hr$hq$hs%hu%ht%hm%hl%hn$hp\' /><g i=\'24\' p=\'#^ho%hB%hA$hC%hE%hD\' /></a></b><b id=\'80\' c=\'hw hv\'><a><g i=\'0\' p=\'%^hx^hz$hy$fv\' /></a></b></4m>");',62,1499,'||||||||||glyphs|font|name|UzHvUzOvQzSvNzWvGzZvzz0wmz2waz4wTy4wAy4wny2wby0w3yZvYxWvVxSvTxOvTxHv|xej|||CAAvCAIvxAOvsAUvgAYv5A0wOz2wwz4w3z4wCy4wjy2w1y0wRxYvGxUvBxOvxxIvxxAv||zJ|||4yxe||||hJej||Jx|eaz|TxofTxhfVxdfYx8f3y5fby2fny1fAy||AAKg|||Ox|vlyPv5yCv5y8v|Jx6j|vBy|eTy||5y2h5yAglyogBycgSycg|||5ywg5ypg8ylgbyggiydgqyagDy9gRy7g8z7grz7gEz9gRzagYzdg4Agg7AlgbApgbAwg|WG|Kx|zJ6j|||TxIkTxBkVxxkXxtk2yqk9ymkkylkvykkNykk2zkkdzlkpzmkvzqkCztkEzxkHzBkHzIk|Sy|xxHkxxzkAxtkExnkOxjkZxfkdyektyckRyckezckuzekLzfkUzjk1Ank5Atk9Azk9AHk|AA|emz1fzz2fGz5fNz8fQzdfUzhfUznf|vDC|hxzPgDACfaCWeJDeeKFeeFHeedJUeNKyfSLKgYMWhyNBj8Ofl8Ogn|uLcnuL9mbLYkVKLjdKLiyJLhsI5hmHrgKFrgfErgaD0h6CAhoByiGAvjkAJk_zXl_zcn_zsoiAIpCAXqiBWr_BUs4DvtaE5uKF5ukH5uqIttxJQscKRrTKRqaLDpuLpouLcn|i7F6j|7Fcl|QF|QFlu|||||||||||3EulNDllrDel6D6lLC1lpCXk5CUkNBRkzBRkCARkZzfllzEllzmmlz9nXzDnxA5oFBBorCXo0DipCDEp0E3qrEuqFE2rTEBrTEjs|AFWpdFWpNEVplETpZDTp4DTphC0qvB8qVArqkAKq_zcrFzFrFzhsFzKsRz7t2AwtnAOtIA4u7BeuyBou0Cou4DouMD2usEItREdtfFJspF9sAFBrAF8r|GZt|5H7l|5Hej|v7B|v4Aqv2zRunyXtJx0trxVr9xNq9xHp9xCotxqnNxemtyel9zekeABjkBXiTCXivDXi5E1jIE7jfFnjOFDjfG3kIGuk2H7l|hJwv|cAcl|fAclsANkNAnk7BYjyBEj_BkjvC8j1DXiCDXiYDXilEZiKE|7FclSE4luE1l6E_kQD_kTC_kcCslyBVl8BEmKAnnyAjomAepmA9q|cAej|NFluxFHu9F2vOEoviEGvODXvaD6wyCiwOBiwWAiw5A6whzWvCytvYx0vyxfu9xut9xls9x5rLxhqlytpez_o8AuobBjofC7o7D7o8E7oGE8ocF8oAFaoyFBntF0noFqm4FXlMErl8E8lwDRkqCRk8BRkaAhldzJlJy8m|Lyej|aCNt|2xrzlxzzCxBzTxEz8yEzEyEz1zrzrzezMzVy5AAykA8yzAIxLAfxQA3xUAQwYACwYAswYAhwQA1wJANvGACv|awej|5Iej|8KBp8K0rFJesbJrtjIlusHevgGMv4FiwFDiwaCiw_AMvOzdvXyju4yotCxas9xXq9xzp9x9oCxYm4yKlWyRkNzYjZAsjaCXiFDXi7FXikGsjxHYjmIRkcJKlGJZm8Kbo8KBp|dCNt|JFej|CmxJC8ylCUyZBEzrBdAWAPAdAaBwzyByyyB7yyBGxuBdxrBUwlB|1xutzxPtny6ubzou_zou0BouHBWtnCstnCAsnCeseCZr5CHrNBqruB9r_AUquACqMzfqez|TEjsTEmtuE6u5ESutDmvRCRv1C3wdBiwmAiwqziwCy9wOx0wVwBv||k1yZjezXirBXi5CXiRC5jBDejgErj|pIyIpbyppMx0pmxCo5x4oRwxnRwPmRw||viyejFAejFA|9yog9yKdPAKdPAog|By8kWyYjkzLjKzxjgAljOA9jrB2j5CXiUCXilEXiiFkjgGIjRGpkqH6lGH5mXH3nXHeo|XHetXHHtXHquXH8v1I|NEej||xPq|pBxf|pBej||xrt|pB3spBusvBVsBBjtRBFt5C_ttCbuRCouqDoufEouZEXt|ZEXv|NE8l|pB8l|2zhg|viyedFAedFA|ZEXvDE3w3EawvDiwWCiw7CiwqB5wJAVvbAtvGz1vmzku2zCt2zxs|mAHpmAxqpA9rsANrAAgsIALsUA6t5BstnBKtIB3uaCeuECou8DouXEouWF0tWGDrWG7p|WGej|mAej|9wej|2zej|2z8l|||||||||||9w8l|FdvtFzvYEUvgE5wADiwMCiwlAiwazTu|FlmyFFlREfl8ERkdDRkjCRkFBhl|AJlyAom5A3nTzVnFzKoFzzpFzwqUzlr8A9sCANs4BotKBLtoC5ubD5u|jAflOAhkVBCj0DXisEXiYGXi6IlkhJLlhJoo|WGKpWGNoHGVntG0n|D5uGELtlFptRFRslGgsDGtrWGFqWGKp|WG0u|SG0udGUu6Fsv0E|hJwvhJhxKIrybICzgHiAmG_A9FgBZDyBFCyBkByBfAhBbz1B6yFA|myuy_yLywzZy3AbzAAkz6BuzGBzzeCEzVCEzNDEzwEmzgF4zNFxyjG_xCG9xWGlwWGdv|gAfl|AjrUBdsNC6t_DCtbF5uzG5u1H5uyH1u4IYtBIRt6JKtzJBt0KrtmKet|wKFv|wKFv0KSvtJ_vXI6wpIawTHewoHgwVGiwxGiwqEiwJCEv1B_uQzOtDyBsZxVqkxcpkx8nkx9l0ywjIyThWzIg9BxfRCUexEeezGeezHeeyIoexJyeuK_e|hKphpJVgwIGgDHrgHGrg9FrgVDZgGCuhOBpiWAjjsAyk_zNl_zen_zNouA2q|EHApEHHomHQn4HYmAGim4GElkFflAERkFDRkICRkYBfldBElIAimcAYmWzQnFzHoFzApFzrqUzir7A9sCARs5BxtRBZtCCouFDouGEouqFZtbGxtGGRs9H9soHjrEHsqEHAp|kBERkbERkaDRkrCflJBElfBmmNA3nzA1omA_omA6q|gAej|YGZtLGounGPu|WGopWGPnGGVmqG_lZFxlBF9l5F|oKBpoKbrSJrskJHtpIyuvHovgGRv2FiwFDiw9CiwVAQvFzlvMytuTxBtoxnsVw8rVwEpVw1opxMmWxvlQyDkLzLjZAhjcCPiDDPi1FPigGhjvHKjpIBkkJslSJKmoK0ooKBp|s6GqsvGQrHG1rUGeqUGhp|Ox6j|nFgmYE6mCE3mhE0mRD0mqC0mNBen9Bro9BEq|UGhpUGzoHGSnvG9n5GDmIF5m5FMluEqlDDqlQCqlcCLlBB3mbBCmOA8nBAQnpAwopAeppAfrbBtsZBHtDDHtuEHt6FltKF|veyxeKAxeKA|ZEUgvBypsIyp|ArticulateBold|4y1m4yejTAejTA1m|6ABqaAtrvA4sQAHskB4tQBttsCFt4DRtLDRtYERt1Gtt6H4t3Ixs|PFio|GSvRF4wIEiwADiwnCiwbBZv|3Igv|PFioIFVm1F5mnEgl6DglGBglYA6meAXm6Aio|MA1m|MA6j|nFgm|QA1mUAulcBVkxBkk_BTjsCpj3D6jGDPilEPi2FPinFVi|vfJBrHABrWy|mAed|wCOt|TJcnTJIlnJvkUIij2ItidHDh2GbhUEKgyDKg|xed|vcyxeBBxeiJAsmJAsmJxeSLxeSL|FI|8Ogn8OlpxN1rXMJsPLTtIK1v9JGvCHiwIFiwVDiwmCIvQA5vIzXtAyNsYx5rkxppkxenkxjlUxFjsy|vcy|vLAEhIAEhIA|dDxe9FxeRG7fyIIfPJPg4LVhOLvjxM4lxM6n|v8D|viw|||||||||||vLDxenGxeLN|JLtOISu3HrvkF|bDOtoGOt7IdsTJEqTJcn|AAOt|xM6nxMjpTL_qdLEs|RAemRADmNAUmJA9nzAknqAunaAznXzDnzzDnazDnWyznGyunxyknoy9nkyUmhyDmhyemhyPlkyyloyglxy6lGyXkWyTkazPkzzPkXzPkaATkqAXkzA6lJAglNAylRAPlRAem|v4yctTActTA|Gx|5GolLERkADRkDCRkSBel5BClyAgm0AVmKzNnszEoszApszkqFzbrTz1snALsTAstGBWttCouGDousEou1FbuDF_tdGHt|pGMv|XASkdBskBB5kZBKjtCsjZC9jCD_igEPi7FPipHPiuIdkzJClzJYn|cG_ocGdo7Gzn2GUmOFqmyFXl6FHlGEqlZDql4DqlwCSlYBimEBYmkBBncBko4B3p4BEp|nF_v|UASk|UA6j|v6D|v6DHogwxeczxepEmmuJxepMxe|H5h|CFHoCF|kH6rkHZr2HTsMGNt1GyujFjv4EPvRCiwXAiw3Aiw8z3weyRvmxzv|9G9hcFLguEBgMDrgYCrgtBrgEA1hQzChQzIiQzCjuAfk8BTkDCzlGD3myEzmqF3n1GInEGko_G9pkH_pkH6r|pGMvLF3wZEawcEiwsDiw1CiwRANvGzgvOynuWxttrxfsYw0rYwBpYweoox0nQxNlFyUkvz_jJAtjYBXivDXi8EXiUE4jFFcjiGrj|CxetryAtqzRtpA5ugB5uSB5usCWt3DKtyDot1E1tlEwsGE_rGEhrGEPqxEoqoEYp1EzpGD9p1DMooCmooBVntAvnHz2nWyAmmy0mOxrluxIkaxYjaxYiaxThzx||gZx7gIyvfrzTesAzetBeeJCeeMDeeKEpeIFAevGSe|CHtPDHt7EHtxECtXExthFmt|Qyzl|nF_vTE8wdEdwADiwXCiwYAiwUzcvQy5uQy3s|lw6j|lwzl|CGSv|CGSvQF6wZEcw7EiwfDiwLBiwAAQvpzlvAysuLxztkxisVw1rVwspVw1okxQmLxClxyJkkzQjtAkjDBPi5DPiiEPi6FYiWF4jnGej||zEv1zTu4y5uuxPsVwwrVwApVweogx0nDxNlmyRk5zVjdAmjmBPiTCPiyEPiIFljTGSjCHRkmIQlHIhn0JJo0JBq|siCltYCHtTDHtsEHt9FxtTFmtsG4t|4GUlFFHl6FzlAEqlQDqlYCqljCLlGB3mfBDmQAbnCAXnpAHopAwppAkqBA5rOASrdBrsFB|9Fzl|9F6j|bCArbCHsBCbt|bCzl|bC6j|EQj|Qy6j|bCsf|Qyxg|mG6j|bAWh|eOz1f5A3fgA8fsAcfxAifCAofCAwf|XHAvXHIvSHOvNHUvCHYvrH0w8H2wRG4wpG4wXF4wEF2wmF0wbFYv0FUvXEOvTEIvTEAv|j2F|jXD|TEmpTEzoLE7oEEGnpElnbE0nRDRmvDGm1DGmsCGmRB5nfBwnCAlo|||||||||||5y2h5yAglyogBycgTycg|bAXh|vKxvseBvseB|bAHvbANv7ASv3AWvYzZvRz0wEz2wrz4w8z4wQy4wDy2wqy0wiyZvbyWv8ySv5yNv5yGv|ewz|e3z|xxwfxxofBxifGxcfRx8f1y3fjy1fCy|4Bed|w3|org|2001|www|bwFonts|xmlns|http|G0wOG2wCG4wjG4w0G4wPF2wDF0wwFZvpFWvmFSvjFOvjFHv|kHHvkHOvgHSvdHWv6HZv|Jxed|jFfpjFjo9FLn0FanKEMmsElm|XMLSchema|bAYh|D7mzDVl_CVldCVltBrmJAZmUz0o|NHrv1HNv2G1w4FiwJDiwdCiw|CouTDoutEou3FguFF8uaGXtIGKt6HxtxHjtNH6t||Fz8qFz4r_zSrkAEsUActtBMteC4u|Articulate||ATvOzrvXyBu4yKtCxrs9x8r9xpp9xXnAxKm0yxlPyIkDzSjJApjQBXiaDXiJEXiNFtjRG|bAGvbANv7ASv4AWvYzZvRz0wEz2wrz4w8z4wRy4wDy2wqy0wiyZvbyWv8ySv5yNv5yGv|fGoo|zSmQztnGz3oFzoo|Charset1|fGoofGKn3G5nTFsmtFYl3FsltE9lUDRk4DRk2CRkoBglLAHlnAhm|jvHZkaIXlsIgnLIAoLI8q|PELkTEvk_Erk5FnkiFmkvFkkUFkkeGkksGmkGGnkMGtkTGykTGIkTGRkPG3l|Uz2AUz8AQzcANzhAGzkAzznAmzpAazrATyrAAyrAnypAbynA3ykAYxhAVxcATx8ATx2A|TxIkTxBkVxxkXxsk2ypk9ymkkylkvykkLykk|_H0q_HtrGHDsmHMtLGzu8GlvfFOvmEewdDewKCewjC7wUB1wvBQv6BCvJAivkA_uUzyu|emz1fzz2fGz5fNz8fQzdfUzhfUzof|vFAXvyAQvsAJvqACv|B6mCBmmdBCmNA1nmArnUz1o|NBCt|KBCt|vw6lpwRkpwIkpwykvwtkCwnkQwmk2xkkpxkkNxkk_xlkbymkjypkryskuyykyyEkCyOk|ykk9zlkkzmkrzpkyzskBzxkEzBkEzIk|FAej|FAIw|C9kyD9kKE9kAFDkqG4lYGUluHHmKHMn_HQo_H0q|ECmtEfmXDUl9DUlMCUlnC|UFfqUFppLFDoDFRnjFen|9yog|||||||||||Ezam8AFlBAhl3BVkxBFk|PAog|BpkvChk|9yKd|PAKd|2EUi2ErhIDJgmD_fvC_f2C_fKBdgrBsggBUg5Bjh0BThYAriYA4jYAHj|vexFvxxlvQx1vdyJuDxqulxYt3xut3xYs3xdsmxErFx2r6yAqKx7qwxzpix_oixboixfnCxvmWxLluyfl2zKkQztkDAbkyBbk2CbkuCekWChkiDok|sKVhLJuhQIehWH_gNG_gcF_g3EzhWC7icC1jvBWj9B3lQAbmQAhnQAHofBRpGB_qrCPrdDEsiE5toFytJGyt5HytAHwt4IttBInt7JhtEJ9t9K0tAKPs|zMxCzaxdzVwGyEw7yEwvxEw5xJwIwPwkw0x|JKKvIJ0wEI9wAHiwJGiwMEiw1DPviBjv_zguHydtWxzraxUpaxwnaxklPxCjtyThHzHgWAvfHCTetEeeLGeeRHeeVIseZJFeIKYe|Lykzvwkz4yctTAct|VD5oVDZmhDlmFCJlxBJlXAJlvAWl3A6mNzsmvzNmmzendzHndzaodzgpQzUpsAwqzBwq9CwqBCkq2D7qkDOpCDspLD0pVDAoVD5o|DGokQGokXGBk2HNk2Hcl|JKKv|cLJkeLBkhLwklLrksLpkzLmkMLlkZLkkiMkkAMkkLMlkXMlk1Nok8NrkbNvkeNzkeNGk|BIMt|zIUt|2Hcl2HDlWGQlPG0mDG0m|aDIt_DKtGEXtmF8uSFwumGTuEGqvWGZvWGHwWGrxBG7yhGPyDFkzZERzYD8AYCsAzBsAeAsAizdAmy|sfzhtEzztiABt|2F0muFsmFF_mQFwnQF5oQF2pwFNpcFvqEE0r4EwriDOrwC3szB3sTA3sgAUrGzIrlzrr7zFr_yXrSydsSyAsSy|EYerFDfTFhg3GchfG6ifGcj|ZDyw|aCyw|fGcjfGjk0GflOFamlFQmUEunaETntDfovCfoDAfoHzXmLyClLycjLyTgBzzfrAeewCeezDeehEBe|Aik2BUkcBnlnBSlGBbmZBvmvCvm2DvmmD9mGDOlPDglZDKk|D5k2Esj2EUi|3QXq3QupJPMonP2owO2o3O2oLNhosNwohNXo6Nmp1NWpZMuqZM8rZMKr0Nls3NXsdNrtoNWtHNeu_NyuwOyu3PyunPcuHPRtQPkt_POs0Q9s3Qwr3QXq|M_d|OO_d|gSgrgSms1SitPRdumRUuVQyvbQWvuPiwwOiwEMiwIL_uMKGtMKgrMKXoCLDnsMimxOimAPimiQFm0R0nsRHnURlo4SgpgSaqgSgr|VEOwVE5wjEIvKDjvLCiv|VzcvwzvvgzNv0z2wTyiwKyywGyOwDy2xDyixDy5yqzvyeAWyGBWyACWybDKyPDzybEgyzEZxKEBxVEdxVEOw|MA|pB1AkBdA1BkAKArA7ArAOzrABzpApznAiziAczdAbz5Aaz_zfzPz|SC|AAYt|yCYtqDYtbEQtYEHtwFnt4G2tpGvsKGXrKG5r|rG7jrGsiaGZhWFthtFah1FTgqEKgQDAg9DAg|SLwv|KG5rKGrpBFLosE2okC2o|AA2o|AAAg|lLDVlAEPlaFwlNFdl6GFkrG4krG7j|oJhroJps0JitFIauSHMu3HmvMFHvuE|TCokZCok1Drk6Dtk9DAkdDGkfDRkhD|khDdlhDGl9DTl2D3mTC3m|YB|lWC|SLsm|sqFrsEFKrTF0r|Fhq7GxpaGRoeG8oeGAn|||||||||||UIcnUI_ozIDqfIgsyHxtSGNuJFyvBEiwYCiwjBiwaAyv1zNukyxtExhskxFq0x0p0xcn0xhlmxEjIx_hryNgbzAfiAVeqBeeZCeetEeeAFVeHGAfrHNgbI_hxIEjUIhlUIcn|eGAneGcm3GUkVFAjxFzi9FxhwEVgUDhgZChg0ChgnBWgKAyhmAyi_zxjQzMkGz|lGzcnGzxoPzOpZz3rlA3sJA2tmBFt|BfuYCfuEDfuaEVtIEzt3F|SLwvAKXvcJ6wRHiwxGiwsEiwMCFv4B0vSzRtEyFs_xZqkxgpkx9nkxbl0yxjIyThWzIg9BxfRCUexEeezGeepHee4IheLIkelJreXJyevKJe3LTeHL6f|mJvo|GFvo|GFsm|uLDhxK|grJJgmIrgHGrgbFrgXDZgHCuhOBpiWAjjsAyk_zNl_zen_zMouA1q|AhrUBbsNC4tZDBtaF5uyG5ufH5u0I1uNIZtmJNt|sDzr|PB|v3z|y5uyzRt5AAtpA7tJAFsQA1sYAorYACq|YAxe|sDxe|vJFAgdxAgdxxehIxehIAg|FvqzSvtz7wuzpwvzCwvz6xvzrxezMx_yYxAy8ybydyHxiybxiyJw|iyej|UzpsJAqttBZtdCvu1DvuNDvukE8uUEMtdF9tzFxsJFNrUF1rUFfq|qAok|UDbgUDpgSDygQDHgODNgMDSgJDUgGDWgCDWgwDWgoDTggDPg4DLgUCHgECEgoCAg3CAgCBAghBJgZASgMAahAAuhvA_hqAuiqAbj|FAIwFA5zPzjA_yyB_wyBzwyBawwBNvuBBvrB|wwQtOwYtex1uGx5u5y5u|fyxe|LAxe|LAuoLAsrSBNsZC5u1F5uiH5uiIGsjJerjJmo|LCxepExeAFQeLG7fvHIffIhgBI5hXIVhXIXiXINkWHKlWGHmkF4n|kF7ncHjniIqooJxpoJhr|PLPoPLeqtLBr7LXskK_tyJ1vfIGvYGiw2FiwyDiwiCSv2Bpv8AvufzBtLyasfyKqfyLo|jJxe|vJC|v8wxeXyxekENtnENtVJxexMxe|sDzrsDAsaDstUCjuiCXuJBzvOAXvTziwzyiw2yiwxxdw0x9www_v|PLxe|PLPo|RF|yIMt|LBNt|iEqliEHlhETlgE3mdEambEgm7Ekm4Enm_DnmUDnmLDkmCDgmqDdmfD9m1D6mPC3mzC3mfC3mYBbmGBimlBAm0BSmFAknjAOnUzto|JBWt|PEJkREBkUExkYEsk3FpkbFmkoFlkBFkkWFkkbGkknGlkzGlkGGokNGrkPGwkSGAkSGGk|vuEWvpERvpEIv|vMF1wBF4wgF4wYE4wME1wAE|8GIv8GRv1GWvXF|FBNt|wwbltw2lrwXkpwQkpwNkpwJkpwGkpwAkswwkvwrkCwokKwlkWwlk6xkkoxkkLxkkYxlkaymkhypkpysksyxkwyBkzyJk|B4wEB4wgB4w0B2wNA0wDAZvuAWvoARvjALvgADv|_Fcq_FjpPFxoEFKnfF8nTExmdEbmADRlCCRlJBRl3B9mqAtm|mAbsmAjtHAVt0BuuUBuuaCuuoCquCCmuNCjuYCfu3DcubD8uiD8ulD8uoDausDcuuDhuwDmuyDwuADFuADTu|Hzim8AElxAelXAPkhBAkEBkk_BfklC9kHC9kRC9k2DakfDbktDekHDhkSDlk2Epk6EtkbExkcEBkeEEkfEKkhEPkhE_kiE8liEql|||||||||||4I4q4IqrJHysmHGtFGvuYFjvUENvRDewsCew5Bew5AQv5zqvqyFuLxTtqxNs5xHr5xiq5xYorxQnNxHmuyTlbz2leACkhB9kHC9k2E9k2Fzk3GYkKGKlpHvmKHBn4IHo4I4q|ly3m|Ow3mDw3mwwTlpwGlpwdlpw|kqwRkswGkvwAkzwtkEwrkJwokPwok|ADTuADevwDrvtDEvnDLvhDRv4DXvUC0wEC3woC7w6C9wQBcwyBcwHAcw4A_vtzLv4zivHyQuwy7ulyqtlyts|vFyNv9ymvGxWuoxiu7xGt7xTs7xYrvxgrTxAqAy7qizGpjAsplBepDCep|TxIkTxCkVxykYxtk3yqkbynknymkAykkTykkazkkmzmkzznkGzqkNztkQzykUzCkUzIk|6A_g6AIhQzZhzzdiRydi8ydiTxZhDxIhDx0hDxigUx2g9yOfTyOfAzOfRz2g6Aig6A_g|aDokfDokkDrkpDtksDAkwDGkyDRkAD|kADdlADGlsDTllD3maD3m|mA3m|mAok|pECuHDnvOCPvVBewWAew3Aewmz|lyok|lyMhlyHhnyDhqyyhxyvhFyrhRyqh2zohlzohEzohQzqh1Arh8AvhfAyhiADhmAHhmAMh|0DDvZCMvUCSvPCXvFC_vvC1wfC2w|v5D6wzCew_BewOAewTzRvZyrvlyHuKxXtpxSs5xMr5xkq5xIouxynTxnmzyElgzUkbAxk7BakdCakKCakeDgkKDmk8ExkzEHkTEVkcF6llFflvFolyFulCFAlEFHlHFOlHFYlIF5mIFjmIFNmBF_muFankFan8FanVEZmGEMmiEwmXDgmpD4mUCTlbCTlKATlYz_mbz5obzdqbzhrnz4sAzTsZzqtmAYtWAduvBuueCuuXCuusDgu_D1umENtLEwt0FjthF5tqF5twF5tAF8tEFbtGFjtJFqtKFBtMFMtMF0u|MF0uMFduLFnuKFwuIFDuGFKuDFPuBFUurF2vhFbvVEqvyEFv4EQvDD|fFIkfFBkhFxkkFtksFqkAFmkMFlkYFkkgGkkyGkkKGlkXGmk2Hqk9HtkdHxkhHBkhHIk|_H2q_HtrGHDsmHMtLGAu8GnvgFPvoEewfDewKCewhC7wRB0wpBOv_AzvyAcv7ARuFzlu|y4wLy4wvy4wky2w9y0w2y_vXxXvVxTvTxOvTxHv|kRzAkKA9kVB9kSC9kFDAktE_kfFPl|FzHvFzOvBzTvyzXvrz_vkz0w9z2w|hHHvhHOveHSvbHWv4HZvZG0wNG2wCG4wmG4w4G4wUF2wJF0wCFZvwFWvtFSvrFOvrFHv|fFYnqEYmFDqmVCUl4CUljBUlMAfmeACmUzdnzzPnpzAogzkpgz6qgzXqozKrwzxsQz9t8AMtGA8ucBwu_BwuoCwuMCpu8DhuwD1uVDNtkEntMEYsfFms|fFqffFlfhFgfkFbfsF8fAF5fMF4fYF2ffG2fyG2fKG4fXG5f2H8f9HbfdHgfhHlfhHrf|rFeuvEhvADMvGCewKBewEAewUzTv8zvvGyTucyeu|Rz5rRz3sZzEs6AdtoAEtHA2u7BhuzBvu9CvuVCvuFDZtpEqtfFns|PxIkPxBkRxxkUxtk0yqk8ymkkylkxykkQykk6zkkizlkvzmkCzqkKztkNzxkRzBkRzIk|xptPxzsPxmr|u_wNu_wou_wau|vpBewsAewRzewjz8wOy2wnyVvYxMvFxCvnxsvexlv5xdv1x|MEIsMEytsEcu8ESuzDjv_CMvbC|w0u1xRt3xLt5xFt9xDtexAtjxAtsxAtJxLt_xVtmy5uLyhugzsuOzDuuADu|SGGkSGJkRGNkRGQkQGUkQGYkPG1lOG6lMGbl|ydqvyYp6yApJxbpuxGofx8ofxpnfxMmvxamLxAlfy8lLyHkvzqkfA9kfB9kHB9k7CekzCikWCpkhDwkxDEkNDMkVDTk1EZk4E2l7E6l8Ecl9EilaErlcEzlcEMlcEZlaE7m9Egm6Enm4Etm0EwmYDzmTDzmMDzmyDqmlDhm0D8mHC_leCSlOBJldBJlIAJljAQlWzXlGz9mqznmizGmazYmazinazNnpz6oFzqo2AGorAVoXA6prBipYBwpuCJp_C_pvDeqUDCqhEZqwEurME_rMEIs|ADupBwuQBou7CburCZtCCEtNCjtNCSsNCosxC4siCLrVBwrwBgr0B4rxAUq0AHqvztq|UFhqUFrpLFEoDFRniFen_EDmsEgmXDUl8DUlLCUlnC|UzYlnAslQA6lhBMkJBzkaClkCCfk2D9kxD9kKE9kAFDkqG5lYGVluHImKHNn_HRo_H2q|tFeuCEavGDIvKCewDBewqAewzzMvJyhvbyuuFxHtpxCsaxxraxkqaxVotxMnNxDmnyPlZy|B6mBBmmcBCmNA0nmAqnUz1o|z2nAzDnnzqobzdpbz9qbz3rlzSrwzEsUzethAQtXAbuBBxuzCxurDxu5EduLEUt9FjtAFKsNFYr_F9r_Fcq|hHHvhHOveHTvbHXv4H_v_G0wPG2wEG4woG4w8G4wZF2wOF0wHF_vAFXvwFTvtFOvtFHv|UzqsJArttBZteCvu3DvuQDvumE8uVEMteF9tAFysKFOrUF2rUFhq|HSg|lCeuSDeuUEStXFttDGHskHVrGHKq1Izp1IYn|bAeu|1IYn1IGmIHzloHskIGFj1GRi_EpiYDYhjCYh|ezCqezwrpzfsBz_s0AwtsA1u8BjuQBBuPCBuBDBucEtuQEkugFauJF0u|UzYlLA2lDBCkvC9koD9kuE9keFxk_FUksGwlWG8m7H_mkHPnkH|fHJpfHcq|GpqMGCqsGCq||5yIk5yCk8yykbytkiyqkqynkCymkPykk6zkkozkkAzmkNznkUzqk0Atk3Ayk7ACk7AIk|FUtiGMtrGMtxGMtBGPtFGRtHGXtKG0uLGauNGkuNGyuNGIuMGQuLGXuKG1vJG6vGGbvDGgvzGlvvGpv9GzvQFIviFSvNE|vKxxeeBxeeB|mA_gmAIh4AZhPzdi5zdinydi7yZhTxIhTx0hTxig7y2goyOf6zOfRzOf5A2gmAigmA_g|rCcguEcgVFKgkHfhhIfieJfjKJGkeK4meKSn|vcC|eKSneKVpIJsraJ_saI_taH_uIFvveE|oBMt|kFwUkEwMkEwGkEwzkHwvkKwrkRwokZwlk9xlkmxkkExkkZxkkaylknymkuypkCyrkFywkIyBkLyJk|LwblHw|qBUt|Drk6EpkdEmkpElkCEkkWEkkcFkkoFlkBFmkIFpkPFrkSFwkVFBkWFHk|TDJkUDBkXDwk|rBMt|UJDvRJMvMJSvHJXvyJ_vpJ1w9J2wWI4wyI4waI4wVH2wFH0wvHZvmHWvhHRvdHLvaHDv|k7Nbl|eNGkeNMkcNUkbN|TEFn|GCDvECMvzCSvuCXvjC_v9C1wVB2wFB4wiB4wWA4wGA2wrA0whAZv8AWv3ARv_zLvXzDv|PEFn|REyn|v5E6wpDewDCewgBewfASveztvxyKuRx_tuxSs8xKr8xfq8xQovxInSxzmyyNlfz_kdAAkcB9kpC9kID9kCEAkwF_k5GHlHGomZGlnfHhofHmp|8EHq|dF7pfFxnvEEmMDKljCKlzBKl_A0mqAhm2ALmGzdnszRnfzsoez7p|RAIuRA6vNAnvJAEvzAPvqAZvaA1wXz6wzz6waz6wWy1wGyZvxyPvoyEvkynvhy6vhyIuhyiuky1uoyLtxyBtGyrtWyntazitzzitXzitaAntqArtzABtJALtNA1uRAiuRAIu|pCHqABHqZAQqmAYqYzerzzwrnzVrbzhsbzNsbzEtJz9ugAFueBFu1CFuICfuoDRt8E0t|2B_h|8M0p8Mjo0MLnULanDLMmmLlmXK7mwKVlZJVlgJVlzIrmSHZm1H0o|aOHvaOOv6OSv3OWvYNZvRN0wEN2wsN4w9N4wSM4wFM2wtM0wlMZveMWvbMSv8MOv8MHv|8Eep|Bw_hvw_hqwXhlwThhwNhewGhcwvhbwkhbw5hbwSgcwHgewwghwpglwigqwfgvwcgBwcg|AHcgGHcgLHfgQHigTHpgXHwgZHHg|8Eno8EKn|DfnSDMmzDsmgD7mNCZljCOlDBOlTAOlhAZlHz8mezmmOyzmvyLmcyWm2yWmYxWmTxTmPxPmLxJmIxDmGxtmFxjmFx7mFxQlHxFlKxtlUxjl3y9ltyYkTyKkozzkWznkyAgkaB9kOB9k_C9kPDqkEEHk9FclGFJlVFvm8Ggn8Gio|5ywg5ypg8ylgcyggkydgsyagFy9gSy7g8z7grz7gEz9gRzagYzdg4Agg7AlgbApgbAwg|Hz9mCA6lxBEksC9koD9kuE9keFxk_FUksGwlWG8m7H_mkHPnkH_o|lkLVn|yciVz7hfBygCCZfqEZfaGZfsHvgLI0hCJ1iuK1jVKwkkL|Calibri|6J3o6JJmSIzlDIpk3IzjwHIiAGeiFFMhiEMhWCMh|xux5y2x5y9w|7Aaw7AoxXz8yLzUymzpzZyWzmybALxsATwsAuwsAcwoAXvlAOvhAEvdABv8Axv3AwvYzuvSzuvLzuvEzuvuzuvgzvv6zwvYyzvRyBvLyFvIyIvGyOvGySvGy4wIyiwKyAwKyZwKyfxCyyxuyKxcyWxXx|Bhi4BNivAEjWzvkGzElqzNmqz1oqzrpEzCqTzNrqADsZAttUBYtPCqucEquBFquxGVttHot1IwsCIErSIvq6Jlp6J3o|HkhZHvhXHGhTHNhQHThLHXhGH_hAH_h|8D_h|8DGv8DNv4DSv1DWvVCZvOC0wBC2woC4w5C4wOB4wAB2wnB0wfBZv8BWv5BSv2BNv2BGv|1HHv1HOvZGSvWGWvOGZvHG0wuG2wiG4w0G4wKF4wxF2wkF0wcFZv5FWv2FSv0FOv0FHv|kLVnkLQpTKnrqKVswJ_tDI3vgHFvVFew6EewkCew0BIvJzavTy9u1y8tCxErcx8qcxaocxjmExOk5ygj|Hz9mCA6luBEkmC9kfD9kXD9ktEjk0FtkqFMkRF2l8GrlrGQlDGkmbHJlGHjlaIUkDIEk5JnkwJgkYJ9koK9ksL9kaMxkUMUkkNwlNN8mZN_maOPnaOKo|0F0p0FjoTELnKEantEMmcElmOD7moDVlQCVl7CVlqBrmJAZmUz0o|AF|LD2qaC2q8Byq6A1r6Ads6AVsBAnt4BRtcCRtNCRtjDFtRDtthE1tNExs1FRrhF9rhF2q|nF3ucFruQEQutEdvXDyvqDTvNC4w8CiwsBiwyAiwJz1wUyMvgyhvExOugx4uVwmtVwtsVw3rtxcq2ylpZySoVzmo4BcofC2oqD2o|vwFBvuF9vsFJuqF3u|DJ6j|4Dvs|Zz6j|dG6j|7Dvs|hF2ohFumyETlQDglqCglyBglxAylwzQloyFm|vIL|KxCmKx6jeB6jeBCm|vTA|vyI1ivI1ioF|vgw6jPz6jGCDsJCDskF6jdJ6j1MDs4MDsLO6jYR6j|v2K|iyNjbznjlA5jvBPiRCPiLFPi1H5kkInlkI9okIbpkIUpkIzqkI5rlICrmI2snItsnIXsoIEtqIhusIWuwI|vDA|vfH9mcH9msE|CXyLDLywEAy5F0yHFpxXFvwcGBvcGXt|xozbySznynAyyUAKypBQyWBXylCXy|v8C|8GXtAFWutEtvnD|zyOxWy|E4dvFcd|YymhYyeggzofAzye8A0eIAudsBddcCXc6DXcIDXclE0d|zJMuzJ9wdJoxTIEy4IzziHuA_F0BHEyBLCyBtByBoAjBjz5BiyFA|cGmpcGxo0GPnRF5nvFzmaF1mDEKl5EqloDqlUBql8BzmpAHnpArppAbqAAUqMAAr7B8svBIs0C2tyCotfDotDEotpFmscGjrcGmp|vJA|ixIyUxXy2zXyEzXy2AJytAvyJA9yZAQx4BpxcB|sERw5ENxIDDykDuzMC7AcCNAnB9BzAyBnzyBOyyBayrByxlB3xbB|gw6j|wcBDw|v1yxekIxekIhhxBhhxBBlLHBlLHloxBloxBftnIftnI|jTzpjWAPinCPicDPiQD_isE9jVEsjnFKjIF6k2GukiGSk|vKztvLyXu6y3utxatbx_rVwNqVwtpVwjodx7nxxXlbyZkRy|zJMu|mGSk|vfwxeWzxeaDusdDuscGxeYKxe1Ous4OusmRxeLUxe|xK|xFhnaGwnyGZnXGpocH_o|EHxpEHknIG5mNFRk7ERk6DRkoCilGBKldBqmNA6nzAZnmAPomABpmArqAAirOA8sfBQsIBwtpCYt7Dou6EouTEouxF1ubGFtEG0t6HmsnHtrEHAqEHxp|Lykzvwkz3yctTAct|lvHumRGOmcG6nxFen|DCosDfotCfo|_EUpyEZo|pCxeODxe0FIefGTe9Hpf4IWfCISg8JNh8Jhj8J9kPIQkvIvl|AAfo||8Kop8KNqOJ1ssJhtNIeu6Ibv3HLv1GiwDEiw|iA1lRAckYBAj4DXiAEXiYFXi|fA1l|WGBpWGKoHGTntG0n_FlmwFFlOEfl5ERk7DRkqBRkxA9mFzsnFzzpFzrqSzir4A9swARsZAxtDBZtiCoubDouaEouTEXtBFut1GOsuG6sIGgrWGpqWGBp|Gsj3IYjLIQkrJIlNJUm8K3o8Kop|fAej|mAeu|Ciw_BKv_A9vpAeu|xfB|mAfB|TD|TDvs|FDUq|VHJiVHtjEH7knHMkZGklAGUl4GqmBFXm9FtnyE8o5EToFDCpFDqq|nAvs|vcBKp9BKp9B|vF|vOxed9Bed9BfocBfocF6j9J6jlESoLJ|vOx|AAUqAAtp2BgowB2nHCSlwD1lTDpkfENjfE8jfEui_D2iJDBhiDkhUC3hoCYgUBRgoBRglARglz8hlyrhwxRh|AA2m|uGjjuGYhuFlhvEKgRCKg|HH|OC2mAD2mfETlWEHlpFllVF_kbGukuG_juGjj|vmyxeSAxeSAcmjIxeELxeqDNmhM|DI|ex2fbyNetzweMAeebCeeqDeesEwevFOefGnf0HXfsHNgVHChVHJi|vmy|vSArnSA|eG3seG6tPFVtpFHuGEevYDMvXC1wWBiwJAiwJziwIy6wIxXv0xKv|BQ|kLxeksyLjazfj4A1j|dx_s2yotPyDtBzRtxARtpBRt3CstKC3tKCgsKCErhCjrRBZqcBLqAAxqPzlq2z8qpyKpNxkplxFoVw_nVwPmVwLlkx|iIObjiPKjUPhkeQflBQcmBQMn|RAVk3BxkqB9kOBNjhCujMCajmD|OAVk|iNGbjdHwjGHQjZHekhIDkuI4lYI7k_Jtj1LPiuMPieNPiZN|iZDPiJEPiyFPi9G|APiYBPiVCPiQDYiLE4jCFhj|WA6j|JxfB|ZAWkHBLjJChjLDPiZEPilGPimHijnINj2JGkKJzl3KOmoK0ooKtp|WAWk|4BfB|UGwpUGHoJGXnzGbncGDmSF3mkFLlOEql6EqlnDqlPCMlfC5mSBGmtBengBZn4BIo4Bwp4B9qdBUqnBDrIBfs2CTsDChtcDHt4EHtVEHtrFht_FTsiGfsCGDrLGUqUG9qUGwp|nFPlyEwlTDolcDglpCgllBglTAGlpA4mpAHmpAbnRAunhBMnVB_nyCbojDqo4EFoIE5plFwpNFdqeGVqeG3s|4Bwu|oKtpoKMsXIxuvHiwYEiwcEiwED9w4D1wECOvcCzvQBevtBVu7Bwu|vFC|9G4p9G|nGeu|vFC4pgwxenAxevESlIIxepMxe|00|xsi|RegisterFonts|xsd|instance|kGeuDF5vzEIvwDiw3CiwXAiw6AWvhzxvLySueybuZxftJxjsJxbr|sF5osFznoF5nkFCm7FemWESlxEEl8EqlwDqlLCqlfCPlMBbmuBOmdBon7B8o1BUo1BCp|sF|OA6j|Gx6j|PI|4BYp4BGq7BmraB1soBysDB2t3CntvCHtfDHt2EHtCEltaF_swFosTFNr1G_qcGaqcGip|4B6j|eN3oeNBnaN7n6NEmWMgmKMUllMFlYLqlkLqlCKql6KMlDJ5mkJHm2JgnWI2oPIPoPIHp|cG6j|vOxed9Bed9B|ZA|ZAqu|7BLkoBnkKB1k5CHjyCpj0D7jCDZidEPiZEPinGPioHjjpIPj3JJkKJCl3KRmoK3ooKtp|4BLk|oKtpoKPsWIzusHiw2FiwODiwNCTvMBrv0Bqu|zJed|cGed|saGrsxGTrIG7rUGmqUGwp|UGwpUGVoLGcoDGunkGSm1GemuFQlYEql7EqlfDqlGCRl5CgmKBUmnBwndBdo4BVo4Bsp4BmqgB8rtBVrRBtsdC1tNCmtlDHt4EHtNEHtiFltQF|eF_fSEMfxEFfcEyfPDyf7DyfJC0gjCugjCxh|twzl|Yyzl|Yy6j|tw6j|Yy|eF6j|jC6j|jCzl|eFzl|cGwu|cGfB|mGWk|8GwuvFjvEEPvODiwqCiwYAiwVzMvTyevbykuwxptcx9sVwVqVwtpVw1odxPmyxAldyIkVyPjWzjjYAPinCPi1FPiiGWk|AgskBTsSBhtoCHtdDHt4EHtEEhtdFSszFdsWFAr3GSqcG8qcGtp|4BSk|cG2pcGro8GPn5GanUFEmIF5mfFMlOEql0Eql8DqlACQl0CemGBSmlBuncBeo4BZo4BCp|cGtpcGKo0G0oQFhnrFIm2F6muEMlWDql9DqlqCqlTBNllB8m0BJmIAhnyA1opAMopAwppAbqxAWqGAFr|7BSkEB3kGCrjJDPi9FPiiGPi8Hcj_HAjwIgk2JXkiJTlzJPmzJUn|zJfB|iGyu|ssFrsQFSr0G5rcGkqcGsp|cGFk|fGyuxFtvwEUvvDiwhCiwTAiwRzMvQyevayjuxxotdx9sVwVqVwtpVw9obxYmtxKl6yQkMyVjOzmjQAPiiCPiJDPiCEkjwFQjaGFk|cGspcGVo2GdoUFwnyFUmcFgmCERl0Eql8DqlkCqlOBQlgBemYASmEAtnwAbopAVopAxppAhqyA0rIALr1BlsnBXsVBjtsCHtdDHtZDHtwElt4F|OxMgOxzd9Bzd9BMg|vOx6j9B6j9B|vUwftpDJlaxJlax6jnH6jnHSlZAotBHotBH|Uw|CxeeFxeeF|vKCph2AIjJy1i|OxffzyWeIzAeRAeeqCeeLDeeNECeQF_eyGEfhHigGHbh3I4i3I7j3I8kFH7lfH6mAG6nVF5o|fxjttx6tYxHsrygs2zJraAHqiBDpqCzokDunfEpmQEilpFbkpF4jpFpi7FUhREnhnE0hWDFghDtgFChgZBhgUAhgUzDgUyYg2yph|KC|vcC_q2z|hJfB|vRAjpHwejDzejoCNndFejRHejLDjpfI|vfw|E4p5E2q7D0rFCtrgCQrUBbsxBwsaBRsNAbtoAwtWzYt|WAUlABUllCNl7DFlNDklsE|DzUl|Ux|kVErkmFTjmF_imFGhrE_gxDhgYBhg4Bhg4Avg5zIg1ydh|DzXn|9Ihr9IJsDHGt5HCuaGcvgFNv||jIYt|pxitByRtvz2uqAfugBfu0CfuNC5uyDWt8EztKEbt6FCsvF1svFdrvFjqaFIpRE4pgEHoIDhoVC6o7CXncBXn|D1wLCiwjBiwqAiwkz6weyWvgxCv|8Kop8KIqPJYrvJbtRI9ubI6v8HIv6GiwFEiwQDiw7D6wqCWvTBDvlBjvXAXuyAzuiAbu|EHxpEHknHG5mLFRk9ERkaDRksCflLBFlgBlmOA0nAATnmAKomABpmAwqBAmrQAcshBUsLBztsC_t9Dou6EouVEouyF0ucGEtFG_s7HjsnHrrEHzqEHxp|mA_k|fAbu|fYGRgpHHhpHLi|5Buq5BQpcBkpjBPoyBmoNBUn8CrnwC_m0DpmPDxlhEHkLEQjLEXiLEfiuENhdEjhND0hlDIgNCAgeCrgEBrgrArgszKguy1h0yrh|5B5r|EQeLFqfvG|Rx2fpyNevzweCAee_Bee2Dee0Exe|pA_kYA4kXBwjXCXiDEXi1GXi3Htj6I|FYjnGkkLGIkZG2l|SGjuiGev8FMv_DiwECiwfBiwcALvazbvvyeuQxhtux1s9xMq9xkp9x0owxSmTxHlzyPkfzXjgArjiBXiFCXivDXicE8jWEkjsFEj|1Hej|1H2l|WGju|WGBpWGPoIGZnuG6n1GqmBFKlSEil8ERk8DRkfCRkABclVAzluAcm4AQmSzInFzzoFzxpFzEqWzyrcArsGA4t8BItNB2uqCouaDou7EouQEZtyFxt|jNIUksJNlOJYm8K6o8Kop|WGfB|FSstGbsHGlrWGuqWGBp|eWyFe|nyFknyxeAAxeAAFk|zxiwnviwnBeeADee|vuzcthCcthC|uz|v4yxelHxelHKg|vIBKggwKggwxeDJxeDJKg|vIB|v4y|AAKgAARl2HRl2H2oAA2oAA|YB4rOz4ruzxehCxe|vEzHvOy3vZxrusxwtYwBsYwkrYwuqexNpwx3p1yuoyyVndzunUz3nEAPm|v7EiwRCiwLBiwHA|jnxminxChJxTg3y7gNyyfvzYezABeDBee2DeelEeelFAemGWe2HufKH2g4IMgrIuhrIcirI6jaINjWHrkvHZk4HulvGVlWFjmhFFmVFTmyGfncHCnKHaohIKoCIwpYIhqYIkr|EALm2zbmcy5lnx|HtuaH4vlGHveF|B6ouBpoZAHoyA3p7ArpSzYpCztqCzgrCzWrSzss7A_sBAot4BOtJB1unCfu7DfutEfunFutiGJsiGmr|iGmriGwq_F_pGFrp8F3pDEHoXDoofD5ovCKn|YIkrYICstIyt|NFtiNFWhxFwhiF5hTEQgtEygXDqgqDhgRChglChgPBrgiBBgSAWgrAfh9AIhTz9iTzJiTzdj8AFjqA4kVAskoBQk1CblHCyltDWl5EslxE3lZEFkeFhkwFVjEFujNF2jNFti|vCE0stw0stwZpxDxe6Hxe6HZpiJZpiJ0s|vCE|slH6upGRuuFzvgEXv3DiwMBiwUAiwWzawYy3w0yJv|sIpqsIUrUH|6H0s6H|i0Ink1Hvl3GCmfEYm|zse5BeedCeeZEeeuGwf0INg0I|CEAgyEAg5zZpCEZp|mjFen2GFnNG3ofHDoKHbpXHTp9Izq9Ihr|4ymt6zXtZz5uRAfuJBfuzCfujD|zAgl_A8lFB4lkC0lNC0lVD0lXEqlZFPlKGxmwHen_HdosIcpsIpq|IAAg|cEKgcE|YwdqYwjonDjonDdq|YHAg|DxneDintC3nzB3nqA3nBzfnMyrncyIn|t3EKtCEht9FPstFasOFxrOFMqOFQptF8p8FsozE|YHxe|lyxe|vmyxe7Ixe7IKgSAKgSARluHRluH2oSA2oSAOt7IOt7I|v3xXtqE8lqx8lqxej9Hej9HhlOz5uqH5uqH|XNroXNUnSNfnNNCmxN4mhNxlQMblnMRkDLRk6KRkcJ7mjIonjICp|XN|7HbwNGewqGgw4GiwIFiwVDiwmCIvQA5vIzXtAyNsYx5rkxppkxenkxjlUxFjsy|8Ogn8OmqTMtsDLzuqJxv||viwejTyejOBNtRBNt5FejTHej4LNt7LNteOejxQej|nKdz|uNdz|YF|jsJGj_JkjCK8jeLXiTLXi6NXiXNjjNOHjjPlkRP|dA4lrAKkLAlk3BYjxBEj0CkjHC8jnDXigEXiOEXikF4jTFcjmGwjRGPjfHhkFHLkVHpl7IVkwIskWI|JBvzTAdy7AUwnzAvPybugyOsXxkrDxRpDxgoDxGmXxclgyKjQynioz0h7AIfTAoeJB5d|k3QUliQMmiQJn|aA4l||Zx|YFpoYFwmkFHlJERkEDRk7CRkdB7mkAonkAHp|aAej|Zxej|AAPm|yGNjyGWiaGmiPFNheFqhGE2hZDUggDKgBCKg|cJKjcJalHIbmaIcnjHQnsGsokFKodE0p|XCPmGEPmCFZlyG7lyGNj|hJed|ZGbuLGzulGXuYFjvoFDvREWv8E6wsDiwDCiwaBiw7AIv5z6vry8uNx9ttxWr9xHq9xop9x3ovxUmRxIlxyQkdzYjfAsjiBXiGCXilEXilFxjlG6kSG_k|1Hbu|WGed|WG_k|C0p|vIJ|qM|voA|vpGhllGhl7D|vgwejRyejiCEtlCEtTFejdIej|GCxe7ExekFQeyG7foHLffIngJInhcJmicJKj|AA0p|vRA|ED|ZD5dgDleACHfUB0hlBriOARjsAjl7AMm7Ago7AMprAfrMAJsiB8uRByvxCUwdDfyZDvz|vmArpmA|pA3lDAIkZAkkkBYjQBEjkCkj_C8jFDXitEXiYGXi6IlkhJLlhJoo|AP|xedmAedmApouFejHIejLCUorJ|mA3l|wz2iwzNgJzQfXzSerAdeXAAdMBgdBCXcPDXczEXcnF4d|wzej|kzERkbERkaDRkrCflJBElfBmmNA3nzA1omA_omA6q|WGjpWGSnGGYmrG1mXFxlyF8l2F|vmM|GD|GDct|sD5r|pHLipH4kOG4lcG4mfFbnLEMnpEco4EEoSD0pEDopyDMpsD8qsDzq|TAct|vkB|vyIKgvIKgGE|TA|v2wxeOyxeZCut0DutLGxeiKxe4Out7OutjSxeYUxe|ICgoICRpnCkr2COsuBbuWAAvaAUwrzdyByvz|vfyxenCxeRH1tdNxemRxemR|By5drzmeaAGfWAZguBli2CJjnCclICGmICgo|lwvz3xdyLxSwrywv_y6uyzIsTzercAMpcAgocAMmTzjlyzSj0ztivy3hOxKf5xoelw5d|vfy|vSOUgOOUg0J|SO|vOAUgLAUgLA|vAG|gF_eMERefEReWCReoCvfTB9gTBVh|wz8l|wz|vwej|vw8l|TB|fFej|TBej|TB8l|fF8l|qA3m|vOwVvAwPvnwIviwDvewyvbwuv9wpv7wjv5wcv4w2v4wUu4wGu4wpu5weu6w2u9wYtcwRtgwPtlwMtrwMtxwMtHwStRwXt2x3ugxauyxguQxmudymuDymuWyfudz8upzStCzAtIz5tPzBsPzOr|VB0sVBYsKBKtzBwu8B3vJACv2AWvnzdwnydw1ydwHx9wmx5w4x|PzvgPzpgSzlgVzgg0Adg8AaglA9gyA7gSA7g8B7glB9gzBagGBdgNBggRBlgVBpgVBvg|vLG|aH6vaHlv8Hwv7HGv3HNv0HUvXGYvSG|xUkWxZkRx1lKx4lDx6ltx8lkxal6xalWwalNw9lFw7lBw4lxw1lwwZkwwUkzwMk|3yOk|ayrh|yVejzVeCzVePzXe0AZe9A4fiAafmAnfqAAfqAUf|ayUfayAfeynfiyafry4fAyZeNyXe|kxZhdxZh7xWh2xSh_wMhXwFhVwvhUwkhUw6hUwSgVwHgXwwg_wpg2xig7xfgdxcgkxcg|xEZh|7GcgsGcgEGogQGAgQGZg|1zeu|QGshQGEhOGOhNGYhJG6iFGgiyGsisGDihGTi|v6x|qx|vVwPvJwCvJwav|t_wPt5xCtfxmt|JwJuJwzuKwruLwiuPw9uTw|hJzii|nHxrnHvs|erAYeAAXeKAVeYAVe9BVehBWepBXetB_eyB0fyB5fyBafvBgf|GitDG5uXFGufFfvgEBvhDXv3C|A_yJA_yyAYyoAWyhATybAQy9ALy7AGy9AAy|OBEyNBIyLBMyJBRyDBTyyBWyoBYyeB_y|ePEYeYEXe6FVekFVexFVeFFWeOFXeSF_eWF0fWF5fWFafTFgf|nEffrE9fwE5fBE1fIE|VzDi|0Aff3A9f8A5fdA1fkA|Vz9kVzukQzHkMzTkDz_kuz5lgz8l3zalMyaltyalgy8l3y5lWx_kNxTkJxHkFxukFx9kFxOjHxujJxajOxUiUxCi1yliay3imyLh|B6lRB8lIBaluBaliBal9B9l1B7lZA4lVA1lVAZkVAUkXAMk|qCOknCUkiCZkdC1l6C4l|yCrh|qAUfqAggnAAglAUggAahbAsh2AKhVz|yCUfyCAfCCnfGCafPC4fYCZe9DXenDVeHDVeZDVeaEXenEZewE4fFEafJEnfOEAfOEUf|iCKdiCGdkCCdmCxdrCudxCrdGCqdQCpd4DpdmDpdxDrdIDsdODwdUDzdVDEdXDIdXDOd|rAXvRzTvlzMvRyEvsywv3ynvNxevwx4voxYugxQucxDu9xpu9x2u9xMtbxBtdxqtgxjtjxbtox9ttx6tAx6tKx6t1yhtkystOyGthzTtZz3uGAfuFBfuoDfuhEztbFTsbFIrbF_qSEwqxE1q_DGprDjpLC4p3CQolBAoDAjoXz_nfzFnIyanayHmRx_lwxhlwxfkwxrjOxKi4y0iEyuhczYg2ADgVAhg2Cdg|GDfg1EhgqEngQEtgaFBgxFIgPFRg5G_gbG4hiGahkGghnGlhoGshqGzhrGJhtGShtG2itGhirGsiqGDioGJimGPiiGTieGWi8GWi0GWiJFMiqFBiZEqixEeiXD4imDWhECWhQBWhfB4iGAeijAwiYzOiNzcjDzCjDz4kDzPkYzilhANlQA7mnBtm3CJmMCYmuDdndEunVEPnCF7o9GCoIG5p1HOpnHvqnHxr|h4Eii|OEUfOEggLEAgJEUgEEahzEshqEKhhE|LGeuYGeu3HruaHDuaH6v||v_xMvJxwvJx_u|vgy|JxchJxGg_xrggycgFycg|WAJi|yGcgFGcgKGggQGjgUGtgYGDg_GSg0H5h0Hth0HPh_G2iYGhiUGriQGAiKGFiFGJiyGJi|8Beu8BnvKAMvlA9wkz9wiy9wVxMvwxnvwxjuwx9tVxNsjyoslzosmAosLANs8B9t8Beu|1Hwt8HwtdHAtjHEtoHOttHXtvHauxHpuxHMu|4HJu4H5v2Hkv0HzvYGJvUGSvOGXvIG|Fy|vBG|BBMr|ZGmv4Hzv3HIv3HRvUGXvKG0wnG2w0G4wrF4wUE4wyE2wdE1w1E_vRDWvLDRvFDMvBDEv|zzEvxzMvrzRvmzWvaz_v|w2wHw0wxwXvowRvnwIvnwzvtwmv||y1wHy2wny4wSx4wjx4w|GFAmNFAmTFEmZFIm1GRm5G_m7Gen9Gtn9GOn9G9o7Goo5GDo1GMoZFVoTFZoNF1pGF1p|WAAm|WA1p|BGutIGutOGytUGCtYGMt0HVt2H8u4Hnu4HJu|WAut|tEwt|New|Courier|eJKqeJ4tyHLuTFpwvDpw6BpwrzKuMx3tMxKqMxoorzKm6B3lvD3lTF3lyHJmeJnoeJKq|txBnvvDnvsFnvQG0ucIEscIKq|cIKqcIOoQGsnsF5mvD5mxB5m9AsnOyPoOyKqOyDs9A|jw_p5w_p_vMpTvypTv5pTvEo_vro5wdojwdo|wI5pwIypoIMphI_p2I_p|2Ido9IdofIholIkooIrosIxouIIowISowI5p|kxdnkxXley2l8z8kpA8kHB8kBC2lwDXlwDdnwDvoBCqpHBkqpAkq8zkqeyqpkxvokxdn|Arial|gBfj|gBwt|JyFkryNkfyPk4yRkZxLkTxEkRxokPx7kPxFjPxmjPxajQx_iTxSiWxJi|EBfgIBcgNBagTB8g0C7gaC5gpC5gFC5g1D5gvD5gND6g3E7gcEagmEcgpEhgtEmgtEtg|xEi5yyifysi|xHMuxH6vuHmvsHBvnHKvjHTvdHXv8H|CalibriBold|v1H|v7yXv2yTvZxKvVxBvTxmvRx6vRxMuRxpuSxauUxXtYxOt1yEt6yAtcywtjywt|vdy|D_kSD5lED8lqDal8DalRCalDC8lqC5lhC_k9CTk4CHk0Cuk0C9k0COj2Cuj5CajaCUifCCioClixC3iKCLh|7xns_wnsTwlsNwisIwcsDw5sBwWrAwKrAwrrAwcrAw1rBwRqDwHqGwxqJwoqNwfqTw5q|CDns|wCvgACogHCkgPCfg|IFEq|CcgbD9gsD8gKD7g6E7gwE7gPE9g7FagjFegvFhgBFmgIFrgIFyg|mPzgpPsgrPmgtPggAPdgIPagWP9g8Q7guQ7gSQ7g3R9ghRagnRgguRlgtRwgtRGgpRYg|ULOt|XHvrXHVrPH8sIHnsuHns|IFHvIFOvEFSvBFWvtFZvlF0w8F2wXE4wDE4wkE4w7E2wWD0wODZvHDWvEDSvCDOvCDHv|IFns|RAfuRADuOAYuMAgvHAyvCAQvtA5wkAnw7AGw|CDEq|tyazpygzkykzfyoz8yqz1ytzTxvzJxxzvxxzixxz9xvz0xuzYwrzUwozTwjzTwfzXw8z|xyfuxyWtByKtGyxtPyrtYyktazitozgtHzgt_zgtcAitqAktzArtIAxtMAKtRAWtRAfu|xyPv|v6yBt|uHEqHHEqPHSqXH3rXHvr||CDZh|uyEq||ADZh|SLOt|gpGthpGHhqGUhgG_h||lFpguFhgFFpgRFwg7G|jDhj|JxNuAxQuuxRuoxRukxMuhxGufxvudxkudx2udxItexvtfxhthx9tkx1tpxYsvxTsExQs|CH_oCHcpAHnpzHxpwHFpuHMpqHRpnHVpiHXp|ypg|gvywgGypgSyhg|BBhi|LChi|fB5fdBVepBPeCBJeaCJeKCJeWCPe7DVe4D5f|WDxvTDIvNDPvIDVvyDZvoD0w8D2wUC4wvC4w5C4wQB2wzB0woBZvdBVv7BPv1BIv|ZGBj|Axv|UFAgWFsgZFmg1Ggg9GdghGagvG9gJG7g5H7grH7gEH9gRHagZHdg5Igg8ImgcIsgeIAg|QwXgLwFgKwvgKwlgQwggXwagax9gpx7gOx7gay7goy8gCy9gJycgRyfgUylgXyqgYyzg|Hxblxx6lrx2llxZkixRkfxIkexvkdxhkdxWjdxCjfxrjhxfjkxajox5jux6jAx7jJxcj|wFYo|kH1osH5oxHloCHAoCH_o|_GBj|dNxvaNIv3NPvZMVvOMZvDM0wnM2w7M4wML4woL4w7L2wSK0wHKZvwKVvqKPvlKIviKxv|vH5hvHjhtHvhsHGhqHRhoH|sQJGtjJducKYuTKmvyLMv_L_vqMbwGMhwWMnw1Nuw9NBwcNPwgN1xgNnx|yciVz7hfBygCCZfqEZf7GZfpHvgII0hzJ1irK1jTKwkkL_lkLVnkLUocLOp5LHqRKvrBKjscK|7J2o7JImTIzlDIpk4IzjxHIiBGeiGFMhiEMhXCMh|BHYoBHbpyHmpvHwprHDpoHKpiHOpdHRp7HRp|Bgi4BMivAEjWzvkGzElqzMmqz1oqzrpEzCqTzMrqADs_AttVBYtQCqudEquBFquxGVtuHot2IwsDIErTIuq7Jkp7J2o|sCxn|MFwgRFogXFkg2GfgaGdgjGagwG9gJG7g2H7gmH7gyH9gLHagSHeg_Hhg0Img3Iqg3Iwg3IGg_HQgVHZgHHgh|5I1viIlvlItvoIAvoIFv|MhyWMkySMkyCMky3M7yxLWxPKxx6K9xiJBwvI2wLHkv8HHvdGZvjFew6EewkCew0BIvJzavTyau1y9tCxFrcx8qcxaocximExNk5ygj|gNnxgNFxeNRxcN2y8N8y4Nfy|7D5o|jBEjjByjmBtjpBnjwBkjDBgjOBfjZBdjdCdjtCdjECfjPCgjWCkj1Dnj4Dtj7Dyj7DEj|8H5oeH5ojH8ooHbosHioxHpozHAoBHKoBHYo|gE9kgEukcEHk8ETk|gEDi|7Dhu7Dnu4Dru1DvuWCzuPCCuECEutCGudCGuZBGuOBEuDBCuwBzupBvumBrujBnujBhu|7DRp|jBRp|jB5o|jxRpcxRp7xOp2xKp_wDpWwwpTwmpRwbpRwYoRwKoTwAoWwpo_wio2xbo7x8ocx5oix5o|bAxn|SGcg1Hcg9HeghHgglHngqHugsHFgvHQgvH5h|Fx2iqx2ijxOhcxyhcx6hcxTgdxIgfxxgjxqgnxjgsxggyxcgFxcg|cHVqcHbsMGatlG9uzFRuNEwvIDTvDCewiBewzAewVz7wfz0wKyTveyJvUxAvzxqvtxlvoxfvlxavjx5vhx|t4zauJzlumAvueBvu3CvuKCiuqD5uWDHtqEgtIEEs_E0s_E6r_ElqKEMpvEbp|ufxUuexKuexAuexmuex8ufx_tgxPtjxJtmxCtqxztvxwtAxwtIxwtYxGtdyPtEy|xBBvtBKvnBQvhBWv8B_v|hkH9ihHjidHui|A1wNA2wzA4wfA4wQz4wBz1wmz|eF2i|vfzWv9zRvazKvbzCvfzsv|oIFvoILvlIQviIVvaIZv2I0wRH2wEH4wjH4wTG4wCG1wlG|8AsmyAomZAompBnmZBnmgDnmeEImdF0nTFCnxGcoSG2pcHUpcHVq|vcGVv4GOv_FGv|bAGvbAMv7ARv4AWvYzZvRz0wEz2wrz4w8z4wRy4wDy2wqy0wiyZvbyWv8yRv5yMv5yGv|bANn|B2oXA2ocA2oGz7o8zboGybokyboby1o2yTn2yqn|DPowDqoLCeo|2y_g2yAgeyogqycgMycg|8A1i|LFcgRFcgXFgg1Gjg5Gqg9GxgbGIgdGSgdG5hdGxh5GNh_F1iMF1i|vz|E9jAEYi9ELiBDBi2DqinCqiRBqisByi3BGiOAViyA7jqAsjiAMjiA6kiAEkAA1lSApllBIlQB|g0G4h3G9h5Gih7Grh8GFh9GTh9Gbi9Gyi7GOi6G1j3Gbj1GljYFqjTFvjJFvjBFvjiFkj|lrCgm2DxmGDQmjE6nWEunxFSn|THAvTHJvPHPvLHVvBHZvsH0wbH2wXG4wBG4wcG4wYF2wIF0wyFZvpFVvkFPvgFJvgFAv|FoouGVoNGCp4Hiq4Hfr|vsyPvWxDvzxqvcxcv2x2vUwUuQwBuMwhuMwJtMwltNw5tPwQsSwGsWwws|4Hfr4HvsCGrt8GnulF0vzEEvvDZvrChwdBhwpAhwIz8w|wss5xosdxosoxosIxBs0yNsvy1t|D4guEeg_EngmFzgKFLgSFTg_F|yhtGzutlAHteBHtQBHthCytLCpt4D9tpDUsADwsLD8sLDGrLD8rsDLq9DmqHC3qdCMpCBvp0BepnAYoLzFo8zhoyyVn4yonCxTmjxam1xsl1xtk1xkjrxtiSxChAy2hiztggAcgeBWfjCWfTCWfrD|vIZpvIqrbIBsTHMtgHAuGGovNFRvUEhwKDhwgDhwSCbwtC5w5CVvJBJvmBrv|QEio9EtnyD1nYCBmiCBmHBBmfBUmQAbnzAHniAboaAPo2Aqp2A4q2ALq9AprgA2swAzsMA3taBntBBHteCHtyCHtRCBt8DvtsDitMD4t5ELsqEpsQEWr|A9vCAMu|xxHkxxzkAxtkExnkOxjkYxfkcyeksyckQyckczckszekIzfkRzjk|CAVzCA1AxA7AsAdAgAhA5AmAOzoAwzrA3zrACyrAjyoA1ymARxhAGxdABx7Axx1AxxVz|jHB|gFnuqEgvvDNvAChwsBhwdAhwlzOvuyjvXxvupxGt9xAsWwurWwhqWwQodxGnxxvm7yHlKyTkDzrkwA|jBC|QEzfQErfUElfYEff7FbfjF6fBF4fUF2flG2fOG2f4H4fnH6fyHbfJHffOHlfTHrfTHzf|jlDnk5EKkQEsl|7BTr7BMsoBdtGBGtpCGtECGtQCDt1DAtbDxtlDttrDrtyDotEDotIDotMDrtRDttTDBtWDJtYDYt_Dau_Dvu|mRzlnKzHnKz4oKzVodAopIATpABTp1CTpnCKpJCApXCkpaD3phDKopDoopD0o|pD0opD8nVCFmqCamxBam4BamKAkmpAtmaAKmYz|7EJw7EawHDTvfDAvtCyv|Djx7E1x7EJw|iAvvZzJvNzXvBz9wtzlwmzywjzJwhzVwhz6xhzJxUz1ywAmyEBmylCmyPCdyiD4yADRxTDCx|iDnteEptYEEtHFStaGguGGGuXGfvcHQvcHywcHlxRG3yuGNyNFiz4FQz|BFBmTFTm_Ffn5GDn5G1o5G_oNFKptFtqTE_qhEurrDLrCC0sAB0s3B0sAAUr6ALrRzArHzKrAzYrtzastzrstzOsNz1t5AftFAht|D8AXCsAwBsA7AsA8zdA9y|TGhk5HhkdHyklHPklHrl|zwxCzUwdzCwGykw8ykwuxkw5xqwJwxwmwKw0wXwHvdxovwx4vUxOunxwu4x1uOwytOw_sOwgs7xGrsx4r_xCqzxaqixAp2x_o2x4o2x7nnxnmJxDljy6lVyBkKzkkzA2kAB2k4C2kyC6k1D9kqDhk|3yRh3yJh7yDhbyxhmythyyohQynh7zlhAzlh1AlhkAnhDAohOAthZAxh2BDh7BJh7BRh|3yhk|7Bhk|7BMm|uDhkCDhkIDlkODokSDxkWDGkYDWk_D9l_Dvl_DbmSDumKDMmvDMm|jPFmkAGJk2HmlwH_lJHQmXHGnXHSo|9AXl2BZk_BukWC|_Dvu_D2vVDlvRDDvKDKvDDRvpDXvbD1wVC5wDCawhCcwYBfwCBfwHAfw0A0wlzNvVyivtyPugy4u3ylt3yls|LwMmwwMmowumhwbmhwvlhw9liwWkkwGkowxkswokywlkEwhkMwhk|3yMm|znk3Atk7Azk7AHk|WHFrUHOqTHTpSHXoSH5o|XFDncG9otGGoKGap_GHpeHbqsHGqHH9rVHFr|SHGgSHygWHsg|THAvTHIvPHOvLHUvBHYvrH0wbH2wXG4wzG4w9G4wVF2wFF0wwFYvnFUvjFOvfFIvfFAv|HmgaIhglIcgDIbgVI9glJ9gLJ9g1KbgjKcgtKhgDKmgHKsgLKygLKGg|vSz1wAz4w8z4wJy4wry1w9y|CAyvCAGvxAMvtASviAXv8A|v_xXvQxSvMxMvJxGvJxyv|BAcg2BcgmBhgHBmgXBygbCJgpC2hDCnhSCRh|JxlhJxMg2yugnycgTycg|Charset2|Wingdings|jzoszMoszM8fjz8f|vvA|6yXdMNXdaQlgaQ|uxHkuxzkyxtkCxnkNxjkZxfkgyekzyck|fFkulEivpDOvtChwtBhwlAhwAzWvQyyvlyVuTxguGxrtuxBsuxmr|yckrzckKzek1AfkcAjkoAnktAtkyAzkyAHk|QEHkQEzkUEtkYEnk7FjkjFfkBFekUFcklGckOGck4HeknHfkyHjkJHnkOHtkTHzkTHHk|yARqyAIrFA9sMABs_AWsdBftzBrtVBCtnCCtZCCtyDbt8ELsQEWr|vAKjyACkAAulCAmmCAhn|CAYrfBMsQBdtqCGt3DGtFDGt4EmtvE2tMEzs1F3s9FrriFPqiFcq|iFcqiFvpbFSo4FdoQEJnAEdnaEWmMDDm9DDmRCDmyCJmfCOmXB0nDBdniBynZATnCAmo|RD||z6zSzczEz|xCSzpC9AWBiArBrAvArA0ArAJzoAqzlAhzfA8z9A7z|j3E|7AZlCAul3B6lwBKk_BuktCekZC7kuD|jfF|HzmfIFnvIKovIZp|j5GtkXGXktHLl|vEPkAEvkHEpkPEik4FfklFck0GckyGckUGfkeHikoHrkzHzkzHOkzH0ltHjl|9Cfs|LKTuLK9vEKnvxKBvnKLvdKUv_JZvMJ1wxJ1w|SBEmwBZl9BdlPAskxAKj|aI1wKH1wqHYv7HSvSGEvBGpvlG0v6GDuOF0u|vuAWvmAMveACvaArv|EA|pwqlgw|7Cfs|kgwNkgwykpwqkzwikVwfkfxckQxckmyckFydkZyek8zjkjznkozxkuzHkzzZk|lHrllH1mcHjm4HBmTGBm|jnB|cFvscFqtRE8uvERuSDkveDOvmC1wvBhwuAhwTzhwjzbwMy5wkyYvUxPvBxGvixwv9xov1xgvYw_uUwIuUwauUwQtVwCtXwot_wgt1x8t5x6tax3thx3tqx3tHxdtYxmtlyytKyJtfzUtMz2uqA2uRA2u9BZtuBTtJBJtZByt5CjtdC3tdCLsdCns_B7sMBSroBGr0BtryAir4A7rAzWq4zIqCyrq8yaqMxNpoxopaxRoYwioYwwnYwKmfx5mzxrl7yZkIyvkwzfklA|jUB|GHHuGH2vEHivCHyvyHIvuHSvnHXvhH|jnC4kSC8kfDfkEDmkVDvkaEDkhEJkpEPksEVkvE_kwE7lyEflzErlBEDlBEVlBEemzErmyEEmvEMmtEUmoEXmjE_mdE_m6E_mTDSmEDJmiDAmYCqmuCim1CamsBam1BamJAfmqAkmdAvm1AFmXzTmRz4nRzknRzIn3AZniAdoGAqo3BCoxBNo0CYowC9p0DmpuDDpZDUplEhqKEGqZEdrcFLrcFvs|qbAGrlAlsFAOsZAftrButVBItxCIt9DItCDwt4EjtqE5tMESs_EGsdFusoFusvFuszFysEFBsGFMsJFWsLFbtNFrtNFRt|lJFjmJF0nBFjnuFBnhFBn4FBnREqnCEfniE2n_DQmxDGm5DvmuCvmiBvmFAqn1Ako1A7q1A|xxIkxxBkBxvkGxpkRxlk1ygkjyekCyck3zckwzckOzek5AgkgAlksApkxAvkCABkCAIk|gRAWhsAhi4AEi2zEi0yEiFxiiixYhix3hix8gFxNf1yqf4zqf6AqftAMfRA6gRA|RA|6HpteHptkHutrHytwHItBHRtDH5uGHluGHHu||VApt|xI_kxIkm6ImnHHnoUG4p6GNpYE9qODwqeCwq|WAzvWAGvQANvLATvzAXvoA|WAwq|vPx|v9H|vCxYvqxUvixLvbxCv7xlv4x4v4xFu4xfu6xZt8xGtexstlxdtux0tExOsUxys|ilzajWypjwyDjeyQjYx0kOx0kHx0kCxXjxxSjtxHjqxwjoxejnxXinxxinxfiox3ipxThrxKhuxBhxxuhBxnhLxehVx5hjyTgJyEgjzqgWzcgEA3gmBWf8CWfmDWfhEegcFxgPF5hqGEhJGpi1Haj1H2k1HQkTGAlKGjmgGanPF1oZE4p7E7qKCvr|CACprBLoWB3oqCmnICNm_Cbm5DIlcDdlcDMkcDnk3D0kXCEjHCnjrC6j3CZiHBPiaBPisAPiUz|NFRtNFauLFouKFBuIFLuGFUuDF_uBF4vrFdvhFlvXEyvBELv8EVvHD3w9D9wDCgw3CgwOAgwQzTvSyuvcyJuyxYtcxSsTwLrTwlqTwIohxwnHxkmqyyl9zMk9Aok9B0kmC0kRC0kjD5kNDakbEkkBEtkWEFkfFQknFZkwF6lzFclDFhlFFrlHFAlIFOlJF|CZtODZtpESt0FKtsFBtVFrtcGktvGdtHGdtOGdtSGgtXGit_Gpt1Hwt2HJt4HWt4Hdu4Huu3HHu2HTu0H0v|1AWq1ACrbAbsmALsJA9t4BytEBMtcCZt|G8vYGevVGkvPGqvKGvvnGEv1GNvuFWvXE3wdEawwDhwJChwgBhwaAWv4zyvlyOuDx2ugxWsVwNrVwfqVwOohxEnFxtmnyFl5zRk7Aqk9B|jPD|jsC|XBeo|JwZkBwLkBwBkBwrkLwmkVwgkfxekBxckcyckKyck2zdknzekzzhkLzjkQzokWztk_zBk|TDBkVDukZDqk2ElkcEiknEfkEEekWEckoFckXFckfGekAGfkJGlkSGqkRGAkRGJkJGZk|BHPpBHnqlHFq5HWqEGWq|DVp||9A2mAArlYA2lkBEkGBpk0CaklC5kHC|msDYmgDWm4DTmSCTmCCTmlC_m5C4nPBinyBwneBUnXAfoCANo|j2D|joD0kAD1kMD4kZD6k6EakfEdkjEhkoElkqEqksEuktEDkvELkwE0lxEglxEIl|jcD|GdmiHcnBHaoBHkp|jNEpkLFOknGwl||CEXoEEEn4EVmxDamnCamNBamlBomWACmEA_mmAlncASn2Amo1AXo|D8nTD5nLD2nBD|xEIlxE8mvEqmtEImqESmnE0niE4ndE8n5E8n|v4A1wNz4wjz4wRy4wxy1wdy|jQD|9AXl2BZkXBukRC|jvE|FxkqGOkJGal1HxleH_lKHslcI4lGIIk7JtkAJdk1K6kvK|j1F8kAFgk||SOAvSOIvNOOvIOUvxOYvmO0w3O2wNN4wkN4wSM4wzM2whM0w5MYvWLUvSLOvOLIvOLAv|zWrSzesSzEsSzjthAJtJA6uuB6u8C6uHCNteDrtODPs|OL7pOLzoHL7oALGnmLln9L0nQKRmwKGm3KGmwJGmYI5noIwnKHlo|GE7pGEzozE7osEGnfEln2E0nIDRmnDGmXCGmnCGmPB5nfBwnCAlo|KHAvKHIvFHOvAHUvoHYvdH0wWG2wDG4wcG4wLF4wsF2waF0w_EYvPEUvKEOvGEIvGEAv|jiE|jRC|jnFoksGNk9HzlSHkmcIsnyIzoyI0q|DImvDqmKCqm2CqmxBGm0BWmHApnmATnbAzo1Aep1A6q1AVq9ABriAgsBAMsUAgtpBytWBQtGCQtnDQtUDAtpEjtKERs3FmsdFHroF0roF8q|oF8qoFkpfFFo7F_nPEunwEZm|j3M|jZK|jOMmkyNJk|yI0qyIqraIzsPHIt3HyujGnvbFQv4EhwzChw6Bhw1ATvZytvfyIuyxWtcxPsTwHrTwfqTwRoexInCxymmyJl6zUkdAskkB|NmltO_lFOQmSOGnSOCo|CCYqTBYqlB3rPAaruAor9ACr|mC1o7D1oEDQn9ECnuEenQESm|WA1o|ElmaFQlaFdl|jPFmkAGJk2HmlwH|CAyloBMkdCok2D|JxlhJxMg0yugjycgOycg|v1yXvSxTvNxNvJxGvJxzv|wCcg4DcgADfg5EhgOEqgwFzgeGXgZGjhtHVh_HuifIgjxI1kxI_k|WAHi|aFdlaFokTESjAEkj8E4jJDPifDLiNCHihCHi|j_B|xrnSxrnLxmnFxgnAx6nwxXmuxJmsxumsxcmsxPlvxBlzxnlKxclVx1lkyPkMyBkkzpkVzdkAA6kgB|jhD|ODYq|jbEfk5FvkGF0lgGxlxGmmPGanPGio|PGDvPGOvHGUvzG_viG1w1G4wwF4wZE4wJE1wtE_vmEUvgEOvgEDv|lJHRmXHHnXHVo|gELuBDtvKCTvTBhwQAhwYzhwdz2wvyQvZxovrxXu8xhuSwCtSwKsSwNrdx4rBxnqkyWp4ztpaAfpgB1pKC1p|ODmoODRnHDtnAD4nlDQm6DzmICsmjCkmJBkmYAkmlAvmLzGmhzTmPy4nvygnbyrn|OD1p|bARm|bAGo|nHRm|1K7v1KmvXJxvSJIvJJPvBJWvqJ_vgJ1w6J1w|nHwgnHpgqHlgtHggAHdgIHagVH9g6I7gqI7gJI7gWI9g7JageJdgmJggpJlgtJpgtJwg|WJduWJyuOJNuHJ|aJmniJmnrJpnAJsnHJynOJEnSJPnWJ_nWJco||ukJbv_ImvqIzvSHMvgHWvGG3w3G8wsFdwREdw0DdwABFv8A4v8z1u9yZsDxvr6x1q6xeo6xmmGxRkeyjjgzeiiA9hKBAgbD_fXE_fRF_fEG8grHig2IwgGIJg4JZgvJdhFJohQJyhUJLhYJYhYJli|nHGo|tJGvtJNvpJSvmJWveJZv7J0wWI2wJI4wqI4w6I4wVH2wIH0wAHZvtHWvqHSvnHNvnHGv||wFpoSF2paGFpvGfqOGRq5HrrnH|zcgmAcgBAggRAjg1BsgeBBgpBRgBB5hOBuh|rGHzsYH8t|XHzgXHtg_Hpg1Ikg9IhghIdgtIcgGIag|ZH8tXHasXH8rXH5qXH7p||DBtlfBNkSA0kuAfj9Axi|pI1w4I1wQHZvBHUvnHJv9HyvWGfvIGXusGsu|7Axi9ApjaAkkbAelbA8m|5y5h5yCgmypgEycgZycg|bAGvbAMv7ARv4AWvYzZvQz0wDz2wrz4w7z4wPy4wCy2wqy0wiyZvbyWv8yRv5yMv5yGv|9E4pYD4pRDToLDFoLDdoLD_nMDQnODFnRDznVDsnZDpn2Emn9Emn|AGzrAGGs9GytLFpu0F0viECvjDWvkCewcBewpAewJz5w2zYvwyMv_xAvDxnvgx9v7x0v_wTuWwEuSwpuSw1uSwMtTwBtVwptYwit|eCgn3DgnGD3nhESmGEvm4F8mgFFltF9ltFAk|wbt3x9t8x6tex6tpx6tJxjt1ywtwyMt0z|zwlvAUl|tIzduoAruiBruZBruxCfu6D3uwDKtWDot8EVsnEqsnEOrnE7r3EFqLDaqfDPpLCsp6C9ptBRoOAyo8AeovzSnSytnmyYmSxrmyxLlfx3lfx5kfx6jCxliZxzhCy2hfzwg7Afg0BZf2CZfzCZf5D3gDD8g5EigzEsgWEFgiFRgpFZgxF4hzF8hCFchDFjhFFphGFzhHFIhHFXhHF9iFFkiEFviBFCizFJivFNirFRilFRidFRiWEGiEEvidEhiPD3ieDUhGCJhZBJhjBJhPAUhkA3i0AmiIzFiyz3jozsjozVjozzkHz2l|lIOuwIevzIpvDIAvDIHv|dCcgQCcgdDegCDfgXDigREsgyFOgfG8hJGGhcHbirHTiHHyjHHmkHH9ltHOlfHqmRGVmsGnnUFKnkF5oDElo0FvokFMoFF1pWFppcGMprGfqHGJqXGjr|tFAktFFj2F0jDEniFD5ilD|bAgn|hYCZhACXhYBXh|rFANsgByt8CYt1Dlu8Elu5FluOF6uvGTt|EIMtEIZtDI6uCIfuAInuyIuuvIAusIFukINucIUuPH8vqHovRGDvgGSvwF1wMEcwTDcwlCcw5BHvSzav_yau7yatFxIrbxdqbxjobxlmHxPkbygj5zci0A7hhBAgzC0g7E0gOE0grF8g5GggEGtgbHFgCHVg2I9hcIkhnIvhqIAhtIFhvINhxIUhyI3iAIdiAIriAIHiyISiwI1jtI8jqIfjlIjjhInjbInj0InjIH8jpHUiWGCirGjiKF4i2FRh4ERh1DRh9CgiiBGiHAvj4AjkKzvlpzGmpzbopzHpJzRq2A|GBtvHitPH4t7IRsjIRspIRssITswIVsyI0tBI7tCIjtEIutEIMt|QH4p|YJliYJAiWJLiUJWiRJ2jOJ9jJJdjFJgjzJgjqJgj4J1jKIOi9IwiBHeiNG0i_FNhUENhBDNhyCfiwBJiOAzj4ApkHzAljzKmjz4ojzBpJzMq8AXrUALsEBytGCZtIDouXEouGFouqGduaH1uQHGt|_J9q_JBrzJKs8JStmIEuAHqvsGQvkFewUDewBCewwBSvrAtvGzKuVy_tuyTs4yMr4yjq|AfmEBzmiCSmZCanEDunhESnXEeorFKoYFepgGXpAGDqAGzr|4ywg4ypg7ylgaygghydgpyagCy9gPy7g7z7gqz7gDz9gQzagXzdg3Agg6AlgaApgaAwg|UHwgUHpgXHlg_Hgg5IdgdIagqI9gDI7gXI7geJ7grJ9gEJagLJdgSJggWJlg_Jpg_Jwg|aA3qaA9rrA_rIAOscBltJBTtqC9u8Dru1EruXEruFFaunGUtSGmtmHPsDH1sUHerUHaq|IaghJaguJcgHJdgOJhgWJkgZJpg1Ktg1Kyg|Evg1G1hFG3ihH5jyHCkPH6mPH3o|PH3oPHTpwHnreHTszGZtUF2vPEEvLDewaCewHAewFzIvEyav0y8uox5t7xBrTw4qTw7oTwkm9xQksxjj6yeiNy8hRzzgWAZfuCZf_DZf|FFcoFF0nzF4muF8ljFqk8FIjTEbjDEFifEkiUD_hqDRhYCHhmCHhkBHhGAai1AFiFzwjiznk9zxl1zGm1z_n1zLpcz|EGsfF5soFprxFIqBFUpFF4pFFco|qozesNz0tbAOtOA9uqBwuiCwu_CwuvDiu0E3uoEFtMEft|EkjPEWiEEviiEciYDVhsDMhYCChiCCh_AChjAciEzOiEzQjEzjkOzJkZz7ljAvlFASlbBdmJBzmsCXmGDimkExl|wzrexXquxjqXxOpoygp3zPoKzloAAXnRzznhz8nJyJmkydmXxJlKx9lyxBkyxXjyx6jRxoi8yFhKy7hlzAghAhgdBZfsCZfFDZfxEfgpFxgZF1hxGxhOGci4HTi4HEj4HgkTGRkGGplhGWlUFrmjFUmLEkn0EJnUE8ozFBoeG2pHGzp9H4qoHGqEHfrEHXr|EMk|C8paCKooB7pPAvpeATpSzhqvzHqjz8r7zAr7z6s7zitWzYtKABulCBuVDBuIEXtwFhtwF9s|wF9swFBriF8r5FHqGEiqfEUpDDwp|DigSECgqFah|xfh9y7hwyVgTyHgqztgZzfgCA6ggBZf_BZf8DZf|FKhhGuizGdjzG3kzGQkqGAlhGkmRFcnqF3oBE8pNDcqrCBr|OGduUGdu_Ghu4Hku8HrudHyufHJuhHTuhH5v|Xzdu|vPG|hH5vhHjvfHuvdHFv9HMv6HTv0HXvWG|vVx|2Bvq8CnpOCuosDBnPDSmaE7mhExlpEXkpEpkpETjdEpj2EXiIDBinDeiTC1inCQhJBQhYAQhlA1iKzeigzuiPyJivyXicy8j2y8jYx8jTx5jPx1jMxWiKxPiIxEiHxsiHxbiHx0iHxUhIxLhKxEhMxxhPxshSxnh|vNxYvFxVvzxPvtxJvqxxvoxlvox4voxQupxFuqxtuuxkuyxbuEx2uKxVtUxLt|wjs|sCcgTDcgMEtgGFKggGfhTGMhbHwivHfjvHbkvHLkmHgldHNlYGdmIGEmiG_mVFjnoFyn2GGnBG|v_C|n9HjoAHPo|lFoklFPjaFmj0FUiGEzilEeiOD4ifDVhlCVh|HjpfI_pvIFqvItr||vRF|hG4vhGkvfGvvdGFv9GNv6GUv1GYvYF|bAbu|vItrvIcsiIRs6IttMHZtrHtuYGRutGdvSFuvgFKvzETvTD|RFbuYFbu1Gfu6Giu9GpudGvufGGuhGRuhG4v|dDguXDgutE5u0FWtqFBtQFft3GLsiGfsiGBr|bAgu|EHXrEHZsgHMtVGzucG7vwFGvvEYvvDewbCewZAew|wft|z_v2zJvnydvIxJulx_t|bA1n|bAVh|zC1nnD1nTDPmnEBmIEem1FTlbFollFVklFok|bAIo|iGBriGTq3GlqRFPppFspZE4pjEUoGDIoHCIo|bAZo|bAHvbAMv7ARv4AWvYzZvRz0wEz2wsz4w8z4wRy4wDy2wqy0wiyZvbyWv8yRv5yMv5yGv|bA6p|ZFcg2Gcg7GfgdGiggGpgkGwgmGHgoGSgoG5h|B4AWB9AKBbAzBdAfBdA1BdATAcAJAbABA8AuA6ApA3AlA0AiAYzEzIy8zqxEy9wiyRuYxwtNxasDxPqDxrpDx3oPxJm|1CafTADhiAckKzNmKzppKz1sjACuVAbx0CFz4CPz4CVz4C0A|oG5hoGkhmGvhkGGhgGNhdGTh7GXh2G_hZF_h|sGfuyGfuDGiuJGluMGsuQGyuSGJuUGTuUG7v|bA_h|FFmnKFmnPFpnUFrnYFyn0GEn1GPn3GZn3Gdo3Gso1GDo0GNoYFUoUF_oPF2pKF6pFF6p|bAmn|v8EYv3EUv|aGsvhGDvhGLvhGSv9GXv2G0wOF2wzF4wbF4wQE4wCE2woE1wgE|DPvYDKv|IyKvEyPvAyUvwyYvny|kBnr|2yXy|xnlly2kHyJibzrhHz9gjAUekARenAPerANexALeDAIeOAHeZAGefBGexBGeHBIeSBKeYBOe3CRe3CYe4C3f1Caf|x5zVxbzQxhzIxkzBxnzpxpzexrz_wrzGwrztwozgwlz9wgz2wbz0w3z|tDyewDoeBDieGDceND9eVD5e4E4egE3exE3eQE3e0F6edF8ekFderFhesFpeuFxeqFHe|vYy4wOy|bAfu|wAfuwADuuAYusAgvmAyvhAQv8A5w|oyfjoy5iByhhPysgfzXfHzpflA9f0BVeWBVemCVeLC_e9D3fnD9fCDefGDjfLDofODwfRDDfSDOfUDYfUDbg|znwNzGw|ayPv|6ycz3yhzZxlzUxpzNxszGxvzvxwzlxyz7xyzWwyzNwwzEwvzAwszwwqzvwlzvwgzywaz|oy3m|qAHvqAOvmASvjAWvbAZv4A0wTz2wHz4wpz4w6z4wVy2wJy0wByZvuyWvrySvoyOvoyHv|Qw3mEw3mywTlswGlswdlsw|oyok|ktwRkvwGkywAkBwtkFwrkKwokQwok|bAVm|nGcgtGcgyGfgDGigGGpgKGwgMGHgOGRgOG5hOGjhMGuhKGEhGGLhDGRhyGVhtGYhnGYh|uFVmAFVmFFZmKF0nNF6nRFcnTFnnVFynVFNnVF|bACo|nTF9oRFjoNFqoKFwoFFzoAFCouFCo|sAFusAxvaAQvUz6w7z6woy6w6yQvRxyvRxIuRxQt7yytpygtazgtVzgtaAytsAPtsAFu|ayfuayWteyKtjyxtsyrtCyktQyit2zgtmzgtGzgtUzit6AktfArtoAxtsAKtwAWtwAfu|UG7vUGlvSGwvQGGvMGNvJGUvDGYvyG|Ty|vsG|vfy1w2y2wRx4wvx4w8x4wVw2wHw0wAwXvuwSvuwLvvwDvCwsv|aNWh|gPGvgPNvcPSv9PWv1PZvVO0wIO2wwO4wcO4wWN4wIN2wvN0wnNZvgNWvdNSvaNNvaNGv|8NWh|v8H1wYG2wNG4wyG4whG4w5G2wWF0wOF_vGFXvCFTvyFPvwFKv|zHKvxHQvtHUvpHYvgH|hxGq3xGqYwuqRwhqRwQpRwmpYwbp3x|PCQpPCiqHCuqACGqnCGq|ohx||oyC1pEC3pHCapLCgpNCrpPCBpPCQp|otC|Mcg|nLwhwL8hGLUgRLEg1MugdMkgsMggHMcg|mOcgyOcgIOggTOjg_Oqg6PxgbPJggPUggP8h|UERrEEdrmEHq5E9qIDNpkDopPCbpjCZoABZo|DIHvDINvAISvyIWvqIZviI0w4I2wSH4wvH4waH4wZG2wNG0wFGZvxGVvsGPvoGJvlGAv|5y8h5yEgmyqgDycgZycg|bAGvbANv7ASv4AWvYzZvQz0wDz2wqz4w6z4wPy4wCy2wpy0whyZvayWv7ySv5yNv5yGv|fAcgEAcgXAhgfBlgtBvgHBFgQBVg_B8h5Cuh|GGWs|DGWs|4Cho1DhoFD1oiENnJEmn8FWmmFjmBFIlBF|XBrpXBPqMBasBBwtfBRuVA9wpAqxWzIyfzYzdz0A8z3A4z6AYy8ARybAHycAxydAiydA_xdAPxbAEx9Ayx4Atx0AtxVzuxPzyxFzGybxezCuPz1sPzppPzNmezckGyDhwxaftx3fuxYevxReBxOeHxKeSxIe1yGejyGeAyGeLyHeWyIe0zLe7zNeazPedzRefzUevAphdB2kXBHmXBrp|NC1q|hH2AhH8AdHcA9HhA2HkAXGnAKGpAyGrAgGrAYFrAMFpAAFnAsFkAkFhAhFcAfF8AfF2A|kSzAkLA9kVB9kpC9kQCgkfDmkGDBk5EPkxEalZExltF1m|fFquKEWuhEgvRDCvoDQvYC2wvC8w3CewBBewoAewyzMvJyhvbyuuFxHtpxCsaxxraxkqaxVotxMnNxDmnyPl_y|OwXkHwMkHwFkHwxkOwskVwnk8xmkoxkkNxkk8ykklylkzymkHypkPyrkSyvkWyyk_yEk|1A5q|uBKo|FXk|0EEk3Ezk7EvkbErkhEpkoEmkAElkNEkk6FkksFkkGFmkVFnk0Grk7Gvk6GDk6GLk|iCcgPCcghDfgLDhgoEqg1FzgHFYgmGkhPGUhhHsixHcjOHXjOHQk|5y5h5yCglypgBycgWycg|BF|bAho|kBF1kdFojSEKikEqiOD5idD0iFCXh7CXh|fFYnqEYmFDqmVCUl4CUljBUlMAfmeACmUzdnzzPnpzAogzkpgz6qgzYqozLrwzysQz9t8AMtGA8ucBwu_BwuoCwuMCpu8DhuwD1uVDNtkEntMEYsfFms|tFIktFBkwFxkAFskHFpkOFmkZFlk8GkkoGkkEGkkPGlk_Gmk4HpkbHskeHxkhHBkhHIk|OHQkOH0moHZm|pZB|GWngGBoyFgpuEEprD|vxy|Dy|WBju|vsyYvoyVvjyPvfyJvdyzvbyovby9vbyXudyNufyDuiyxumyqurynuwyjuDyju|jH9vjHovgHzveHJvaHPv6HVv1HYvYG|oB8nbC8nKCUmiDEmEDdm|eA4oeAPnhAEnlAsnsAlnzAdnKAbnVA8n7B8n|vSG|WBii|0Eju|5Ceg9CcgdCagiC8gpC7gwC5gFC5gPC5g1D5gkD5gwD7gJD8gQDbgXDdgZDig0Emg0Eqg|pHtnpHvohHyp9HBqSGzrzGxs3GotAFeuQETu4Evv2DTv0CewEAew7AewDz9w7z5wKy|SGjuZGju2Hnu8HqubHxufHDuhHNujHXujH9v|9Ctr9CFrXBLrKBRrfBRr|ARrPAQrDAOrwAMrpAJrmAErjAzrjAtr|qGVjqGZk6GOlPFDmgFdnJEOnYD8obDtofCxo|Sy6kDydkuyfklygkfybkay6k8yXj7yLj7ytj7ygj8y7j9yZibyTieyNiiyIimyDityzi|sCpp|7DSp|vry1wdy2w|UyHvRyOvMyTvHyYvzy||1BSp||zwXgqwFgowvgmwlgswggywagNw9g0x7gqx7gNx7g|7DGv7DNv3DSv0DWvUCZvNC0wzC2wmC4w4C4wNB4wAB2wnB0wfBZv7BWv4BSv1BNv1BGv|9IevjIwvlIGvnIQvgIWv9I0wVH2wFH4weH4wRG4wDG2wpG1whG_v9GXv4GTv0GOvZFHv|x4wDx4wdx4w_w2wMw0wFwWvzwQvBwGvEwwvOwev|WFvg_Fog2Gjg6GegdGcglG9gyG8gMG7g6H7guH7gJH9gZHag3IggaIlg8Iwg7IGg_HYg|yphCyBhmyLh6yUh_xUhUxUhQxShMxPhJxIhGxBhExqhCxfhCx_gCxHgExxgHxngPxggXx8ghyYfDyMf7zCfDzsfcAlfOAefrBefLCefHDCfDEZfeFCgRFeh7G5iqGYiqGVj|DOl9EfljEHkjE4kjEnj6EOiWDdixDOh8DnhyC9hZBWg9BWgsAWgWz4hozdh|TDWn|6BZn|ACKuAC7vwCovtCFvjCQvaC_vWB2wGB7wiB7wVA7wFA2wqA_vgAQv7AFv3Aov0A7v0AKu0Aku3A3u7ANtgADtqAttFAptVAltiBltGBltWBptaCttjCDttCNtwC3uACkuACKu|zCpm|wYgRwGgOwwgMwlgSwggYwagbx9grx7gTx7gey7gty8gIy9gQycgZyeg1zjg5zogazvg|rDJngEOnXE7oDFso6GXoBGqpTG4q9HKq9Hur|Gx5mtx5mmxUlfxHlfxelfx0lgxRkixGklxAkpxtkuxrkzxokGxok|mGGDndHeosH4pHHVpHHTq|xEvlxEGlvEQluEZlrE6moEfmiEpmdEzm5ELm|ZDok5EokcEqkjEsknEyksEDkuEMkxEUkxE6l|vfxQv5xFv5xfv|zF4rzFmqqFNphFcpXEPoCEpo3EbowDZnJCZngCZnPB2omB7oWAgovApo7ABoLzNorz|mC5m|5xQu5xFu6xxu8xoubxguex7ujxZtpxPtxxDt|hOG5iKG9iGGcizGciqGcibG7iYF1iDFWhiFPhQEKhmEFhKDFhCCFhNB7iZAAisAmjXz8kHzalrzcmozknIz8n5AZmvANmZAEmrBumZBpmvCjm5DjmnEjmfFFm7G|HHTqHHWrmHUs2HStoGBuKFkvJENvIDewkCewkBewzA_vPzKvfzhvIyQukyauYxwtJxGsvxQrpxQqjxQpjxHojxGnqxEmxxBlPxDk5yFjzyPi2zZhMzlhvAIgwBlgxC_fTD_fkE_fNE2gfF5gEFbg1GggiGngzGugEGzgKGDgNGIgQGNgRGTgTGZgUG5hVGchVGnhVGBhUGLhUGVhRG|bDQt|CHzgEHqgHHlgKHfgSHcg_H9gcI8gqI7gNI7gaJ7goJ9gCJagHJggMJlgKJwgJJGgDJYg|cDQt|qEiuxEiuCEluHEnuKEuuOEAuQELuTEVuTE8v|hziu|wwXgqwGgpwwgpwlgwwggDwagSw9g6x7gxx7gTx7g3y8ggy9gnycgvyfgyykgCypgFyxg|uEDvqEMvkESvfEXv5E_vYD1wID2wtD4w7D4wRC4wEC3wsC3wiC1w9C0w2C_vYBYvTBVvOBRvLBNvJBJvGBDv|wcm|E3rgF2qiFWoEEhpKDBpRCUpGBUplAUpszxpzy9p0yyotxWnex3n|gFengFGl2FCkRExjrETi1EdirDXhSCEh5CEhiBEhKAWhaAciPzHiszajhzNj7zok7z2l7zMlgzmmqzYmMznn6AOnFA1ocBfo0CfoWCfoNDZnEEHngFen|w8kixcjCxfifyxhUyPgUzogVAZfiCZfhDZf2EdgPEtgnFXgXFphkG4iJGKiYGAjbHqkiHplpHompHtn|DbjRDKixDpidD4iJCUhdCIhABIhSAIhgAWhHz7idzniLyCiryQi8y2j0y2jXx2jSx0jOx_iLxUiJxOiIxEiHxtiHxciHx0iHxThIxKhKxEhNxxhQxshTxmh_xfh6y7hsyVgPyHgkztgSzfgxA6gcBZf_BZf5DZfWDfgLEwgiF1hSFyh8GgiqG_iqGRjqGBkdGel0GTlEFnmgFSmJEdnaEznrDHn|vlyUv3yNvOxGvGxzvzxsvvxgvsx4vsxLusxuutxkuuxauwx5uzx|tDxZtHxXtNxXtWxXt9y1upy7uNyeu9zluFzru9AxuNAxuZBxuPC4uFDCtbERsKE3s|IA4nwB4n9CTmOCFmeDgmHDTlWDklaENkaE6kaEDj|mzKofzKo9zHo3zEo_yyoWysoTyioRy7oRyTnRyEnTyvnVylnZyfn2z9n7z7ndz4nkz4n|vqx|Ehs|orzAqDzErQzHscAktBAZtaBfuLBxuwCxuiDxuSDeurEXtPEstcFYsnFlszFJrzF4r|9Hur9HzsMGrtoGjuGFXuZEzvWDVvUCewBBewOAew6A5wqzZvTyOvlyCv_xqvExevyx9vsx3vpx_umxUujxNuhxFugxuufxiufx2ufxBtkxrtqxgtAxgtHxgt0yttmyFtTyTtoz5u4AiuNAvuEBvutCvu5DiuJD4u8EItzEjtNEOs|qJEtqsEWpWDxppD8pECXoTBKoVAKo|TE8vTEnvQEyvOEIvLEPvIEVvCEYvxE|EGr|vqE|BG6vLGjvPGrvUGzvUGGv|4Dsn7DDnWCKnKCRnaCRnCBRnpBKndBDnfBsn|kXG3lNG8l|VyZo|BBgk|w6o3x0o8x|JGaj|G1j5HbjcHkjcHUjcHfkbHtkaHGk7HOk5HWk0H|wcl|y2iOyoiIyViCypjCy5kCyWkJyulQy1m2zmmgzGmAzPmVzXmkAXmPAXm7BLmrBzmDBcmPBRlUBllZBQkZBak|MXsNMJtAMuu8M1vJLzv3LTvqKbwxJbwEIbw|HVvnHDvZG5vAGzuoGOtcG1tcG2scG9roGpqBGEp|ZBakZBujTBYiNBqiAB4inBJh2ByhJAnhgAnhRznhwzyhczIh|LCgk||gGAkqGFkpGTkpG4l7GzlRF2mFF9muFgmlF9m||HD6kHD2ltDQlgDBmQC8npCGnLB_n6BiodAiokzioHy0o3yKnFxcngxGm4xVlUw8lUw9kUwgj4xwihxLhHxch6yFgMylgqz1gjA1ghB1gWBmgACHgZCfhmDOhwDyiHDhjHD6k|6xVp_wRpVwCpQwnpQwXoQwKoRwAoTwpoVwioYwbo|1Bhj||qGRr|SzRr|vXHYvTHTvQHOvNHHv|WJfv0Kwv0KHv1KRvWJXvQJ0wCJ2woJ4w|5y_hWxUhWxHhXxthdy|I4wDI4woI2waI1w2I|zyEvxyLvtyQvpyVvhyZvay0wYx2wLx4wpx4w2x4wQw2wCw0wwwXvqwRvqwGvrwvvxwev|y9mSygmGy9mvy2mdyzlXx4lWxTkWxFk5yAk|TFaq|cH0ucHjuaHwu9HIu5HNu2HSuYGRuSGQuJGMu|oAaq|QBzgTBqgYBlg1CfgbCcglC9gAC8gPC7gbD7gAD7gQD8g4E9geEcgpEfguElgAErgDEzg|7Dii|6Dii|1ELk7EDkeEyklEtkvEqkFEmkSElk3FkkmFkkGFkkTFlk4GmkcGpkkGrkoGwksGAksGHksGQkmG_khG7l6Gkl|UzBp|wFygyFqgCFlgHFfgOFdgVFag6G9gkG7gEG7g4H7gkH9gAHagGHggNHlgLHwgJHGgAHXg|x9geyagnydgwyfgAykgEypgIyxg|UA4lbBJluBrmOB8n6CSn|8Cip|UGGvUGNvQGSvNGWvFGZvyG0wlG2w8G4wQF4wvF4whF2w3F1wVE|vMEYvGETvBEOvwEGv|Uzjp|dA5w9Acw3Afw_zjwSzlwLzowAzpwpzrw9zrwUyrwJynwzykwvyfwryawsy2wtyXvzyOv|yJ3gCJZfHJVfNJRfVJPf1KMfbKLfmKKfDKKfTKKf1LNfcLPfhLVfmL_fkL6gjLegdLmg|8CSnqCanJCum0DNljD6l|JGMsUGRs_GWs4H_s7H6taHetbHstcHFtcH0u|hL3shLnrbLRq5LjqUKZpHKCpmKrp1KgpAJgp9JgpQIrpwIBpjIXp6Ihq0IOqWHirWH_rWHPs1Int8IWtmIfuAIzuUIIudJQuEJQu7KQurKEuLKsuXK5u7LKtcLethLJshL3s|G5pqHyo4IeoKIWnDJWnBKWneLfoULAohM8pGMHpQMrq|Mar'.split('|'),0,{}))
