# Supplementary material for: Online Module to Improve Emergency Department Observation Unit Practice
Source: MedEdPORTAL. 2016 Jul 8;12:10423. doi: 10.15766/mep_2374-8265.10423 (PMC6464449; doi:10.15766/mep_2374-8265.10423)
Supplement: Supplementary file 1 — A. Introducing Observation Medicine for Emergency Medicine Physicians Articulate folder B. Introducing Observation Medicine for Emergency Medicine Physicians PowerPoint.pptx C. Articulate Presentation Instructions.txt [file mep-12-10423-s001.zip › A. Introducing Observation Medicine for Emergency Medicine Physicians Articulate/mobile/masks.js]

eval(function(p,a,c,k,e,d){e=function(c){return(c<a?"":e(parseInt(c/a)))+((c=c%a)>35?String.fromCharCode(c+29):c.toString(36))};if(!''.replace(/^/,String)){while(c--)d[e(c)]=k[c]||e(c);k=[function(e){return d[e]}];e=function(){return'\\w+'};c=1;};while(c--)if(k[c])p=p.replace(new RegExp('\\b'+e(c)+'\\b','g'),k[c]);return p;}('u("<k j:p=\'n://l.d.g/h/f-r\' j:q=\'n://l.d.g/h/f\'><a i=\'0\' m=\'b\' /><a i=\'1\' m=\'o\' /><a i=\'2\' m=\'b\' /><a i=\'3\' m=\'e\' /><a i=\'4\' m=\'c\' /><a i=\'5\' m=\'e\' /><a i=\'6\' m=\'b\' /><a i=\'7\' m=\'b\' /><a i=\'8\' m=\'c\' /><a i=\'9\' m=\'t\' /><a i=\'s\' m=\'v\' /></k>");',32,32,'||||||||||maskdata|6O9CX9OA0X6OA2X4OA4X2OA6X0O3773X0OA6X2OA5X3OA3X5OA1X7O9EX4O|6O9CX9OA0X6OA2X4OA4X2OA6X0O381CX0OA6X2OA5X3OA3X5OA1X7O9EX4O|w3|8O1BXFO1BXFO1BXFO1BXFO1BXFO1BXFO1BXFO1BXFO1BXFO1BXFO1BXFO1BXFO1BXFO1BXFO1BXFO1BX8O29X0O83X0O29X3O25X6O23X8O21XAO1FXDO1CXFO19X12O17X14O15X16O13X19OFX1CODX1EOBX20O9X23O5X26O3X13O|XMLSchema|org|2001||xmlns|bwMaskLib|www||http|8O1BXFO1BXFO1BXFO1BXFO1BXFO1BXFO1BXFO1BXFO1BXFO1BXFO1BXFO1BXFO1BXFO1BXFO1BXFO1BXFO1BX7O83X0O29X2O27X4O25X6O23X9O20XBO1DXEO1BX10O19X12O17X15O14X17O11X1AOFX1CODX1EOBX21O8X23O5X26O3X13O|xsi|xsd|instance|10|5O9EX7OA2X4OA5X1O259FX0OA6X3OA3X5OA0X3O|CreateMaskData|52E18X'.split('|'),0,{}))
