# Supplementary material for: Online Module to Improve Emergency Department Observation Unit Practice
Source: MedEdPORTAL. 2016 Jul 8;12:10423. doi: 10.15766/mep_2374-8265.10423 (PMC6464449; doi:10.15766/mep_2374-8265.10423)
Supplement: Supplementary file 1 — A. Introducing Observation Medicine for Emergency Medicine Physicians Articulate folder B. Introducing Observation Medicine for Emergency Medicine Physicians PowerPoint.pptx C. Articulate Presentation Instructions.txt [file mep-12-10423-s001.zip › A. Introducing Observation Medicine for Emergency Medicine Physicians Articulate/mobile/player.css]

html, body, div, span, applet, object, iframe,
h1, h2, h3, h4, h5, h6, p, blockquote, pre,
a, abbr, acronym, address, big, cite, code,
del, dfn, em, font, img, ins, kbd, q, s, samp,
small, strike, strong, sub, sup, tt, var,
dl, dt, dd, ol, ul, li,
fieldset, form, label, legend,
table, caption, tbody, tfoot, thead, tr, th, td {
	margin: 0;
	padding: 0;
	border: 0;
	font-weight: inherit;
	font-style: inherit;
	font-size: 100%;
	font-family: inherit;
	vertical-align: baseline;
}

body {
  	font-family: Helvetica, Arial, Verdana, sans-serif;
  	line-height: 1.5; /* Unitless for proper inheritance */
	color: #434750;
	/*background: #737d85 url(bg_horizontal.jpg) no-repeat 286px 45px;*/
	/*background: #fff;*/
}

body          { font-size: 75%; }   /* The font-size percentage is of 16px. (0.75 * 16px = 12px) */
html > body   { font-size: 12px; }  /* All other browsers */

h1,h2,h3,h4,h5,h6 { font-weight: normal; color: #434750; }

h1 { font-size: 3em; line-height: 1; margin-bottom: 0.5em; }
h2 { font-size: 2em; margin-bottom: 0.75em; }
h3 { font-size: 1.5em; line-height: 1; margin-bottom: 1em; }
h4 { font-size: 1.2em; line-height: 1.25; margin-bottom: 1.25em; height: 1.25em; }
h5 { font-size: 1em; font-weight: bold; margin-bottom: 1.5em; }
h6 { font-size: 1em; font-weight: bold; }

h1 img, h2 img, h3 img,
h4 img, h5 img, h6 img {
  margin: 0;
}


html, body
{
	margin: 0;
	padding: 0;
	height: 100%;
	width: 100%;

}

body
{
	-webkit-user-select: none;
	-webkit-touch-callout: none;
	/*background: #000;
	font-family: Arial, Sans-Serif;
	font-size: 14px;*/
	/*overflow: hidden;*/
	position: absolute;
	left: 0px;
	top: 0px;
}

body.paused div
{
	-webkit-animation-play-state:paused;
	-webkit-transition-play-state:paused;
}

img, div, html, body
{
	-webkit-user-select: none;
	-khtml-user-select: none;
	-moz-user-select: none;
	-o-user-select: none;
	user-select: none;
	-webkit-tap-highlight-color: rgba(0, 0, 0, 0); /*-webkit-transform:translate3d(0,0,0)*/
}


.framewrap.info
{
	left:0px!important;
}

.datestamp
{
	background:#eee!important;
	color:#000!important;
	display:inline-block;
}

.timerlist
{
	position:absolute;
	background:#fff!important;
	display:inline-block;
	z-index:10000;
}

#slidebg
{
	position:absolute;
	background-color:transparent;
	/*
	width: 720px;
	height: 540px; 
	*/
	left:0;
	top:0;
	width:100%;
	height:100%;
	z-index:0;
	border-radius:10px;
}

#slideframe
{
	margin: auto;
	overflow: hidden;
	width: 720px;
	height: 540px; 
	
	position:absolute;


	opacity: 0;
}

#slideframe[orient="landscape"]
{
}

#slideframe[orient="landscape"] video
{
/*margin-left:80px;*/
}

#slideframe[orient="portrait"]
{
	/*
	position:absolute;
	top:100px;
	*/
}

#slidecontainer
{
	position: relative; /*width:20000px;*/
	height: 100%;


}

.window
{
	position: absolute;
	z-index: 2500;
	background-color: #F3F3F3;
	border: solid 1px #E4E4E4;
	border-radius: 10px; /*opacity:0.2;*/
}
.window.prompt
{
	z-index: 2505;
}


.window .slide
{
	margin-top: 0px;
}

.window>h1
{
	position: relative;
	margin: 10px 15px;
	color: #666;
}

.window>hr
{
	position: relative;
	margin: 0px 15px;
	width:90%;	
	border: none;
	border-bottom: solid 1px #D3D3D3;
}

.window p
{
	margin: 0px;
}

.window .scrollarea
{
	overflow:visible;
}
.disabledscrollarea
{
	overflow:visible!important;
}


.window.LightboxWnd, .window.LightboxControlsWnd, .window.lightbox
{
	border-radius: 0px;
	border:none;
	background-color:transparent;
	-webkit-box-shadow: rgba(0, 0, 0, 0.347656) 0px 0px 30px;
	-moz-box-shadow: rgba(0, 0, 0, 0.347656) 0px 0px 30px;
	-ms-box-shadow: rgba(0, 0, 0, 0.347656) 0px 0px 30px;
	box-shadow: rgba(0, 0, 0, 0.347656) 0px 0px 30px;
	border: solid 3px #232323;
	background-color:#CFCFCF;
}
.window > .windowContent
{
	position:relative;
}
.window.LightboxWnd>.windowContent, .window.LightboxControlsWnd>.windowContent, .window.lightbox>.windowContent
{
	position:relative;
	overflow:hidden;
}


.window.LightboxWnd>h1, .window.LightboxControlsWnd>h1,.window.LightboxWnd>hr, .window.LightboxControlsWnd>hr, .window.lightbox>h1, .window.lightbox>hr
{
	display:none;
}
/*
.window.LightboxWnd .slide, .window.LightboxControlsWnd .slide, window.lightbox .slide
{
	-webkit-transform-origin: top left;
	-webkit-transform: translate3d(0px, 0px, 0px) scale(0.85) rotate(0deg);
	margin:0px;
}
.window.LightboxWnd .windowContent, .window.LightboxControlsWnd .windowContent, .window.lightbox .windowContent
{
	-webkit-transform-origin: top left;
	-webkit-transform: translate3d(0px, 0px, 0px) scale(0.85) rotate(0deg);
	margin:0px;
}
*/
.window.lightbox #controls
{
	-webkit-transform-origin: top left;
	-webkit-transform: translate3d(0px, 0px, 0px) scale(0.85) rotate(0deg);
	margin: -35px 5px;
}
.window.LightboxControlsWnd .slide
{
	margin:2px;
}
.window.LightboxControlsWnd
{
	background-color:#ccc;
}
.window .closeicon
{
	position:absolute;
	top:-10px;
	width:21px;
	height:21px;
	z-index:1000;
	background-color:#f00;
	border-radius:11px;
	cursor:pointer;
	display:none;
	-webkit-transform:translate3d(0,0,0);
}
.window .closeicon span
{
	position:absolute;

	top: 1px;
	left: 7px;
	color:#fff;
	text-shadow:#000 1px 1px 1px;
	font-weight:bold;
	font-size:12px;
	cursor:pointer;
}


.window.LightboxControlsWnd #controls
{
	-webkit-transform-origin: top left;
	-webkit-transform: translate3d(0px, 0px, 0px) scale(0.85) rotate(0deg);
	left:0px;
	margin-top:-33px;
}
.window.LightboxControlsWnd #controls #control-volume, .window.LightboxControlsWnd #controls #control-progress
{
	display:none;
}
.window #control-progress, .window #control-volume
{
	display:none!important;
}

#controls, img.item, div.zoombutton
{
	-webkit-transform: translate3d(0,0,0);
}


.slide
{
	clear: none;
	float: left;
	position: relative;

	overflow: hidden;
	width: 720px;
	height: 540px;
	-webkit-transform: translate3d(0px, 0px, 0px) scale(1.0) rotate(0deg);
	-moz-transform: translate3d(0px, 0px, 0px) scale(1.0) rotate(0deg);
	-o-transform: translate3d(0px, 0px, 0px) scale(1.0) rotate(0deg);

	opacity: 1;
	-moz-opacity: 1;
	-o-opacity: 1;

}

.slide.fadeable
{
	position: absolute;
	opacity: 0;
	-webkit-transition-property: opacity;
	-webkit-transition-duration: 1s;
	-moz-transition-property: opacity;
	-moz-transition-duration: 1s;
	-o-transition-property: opacity;
	-o-transition-duration: 1s;
	z-index: 1;
}

.slide.fadeable.in
{
	opacity: 1;
	-webkit-transition-property: opacity;
	-webkit-transition-duration: 1s;
	-moz-transition-property: opacity;
	-moz-transition-duration: 1s;
	-o-transition-property: opacity;
	-o-transition-duration: 1s;
	z-index: 2;
}

.slide.transitionable
{
	position: absolute;
	z-index: 1;
}

.slide.transitionable.out
{
	z-index: 2;
}

.slide.transitionable.in
{
	z-index: 3;
}

.slide.transitionable.out.over
{
	z-index: 4;
}

.slide.swipable
{
	display: none;
}

.slide.swipable.in
{
	-webkit-transform: translate3d(0px, 0px, 0px) scale(1.0);
	z-index: 3;
	display: block;
}

.slide.swipable.prev
{
	-webkit-transform: translate3d(-640px, 0px, 0px) scale(1.0);
	z-index: 2;
	display: block;
}

.slide.swipable.next
{
	-webkit-transform: translate3d(640px, 0px, 0px) scale(1.0);
	z-index: 2;
	display: block;
}

/*
.slide.swipable.before
{
	-webkit-transform: translate3d(-640px,0px,0px) scale(1.0);
}
.slide.swipable.after
{
	-webkit-transform: translate3d(640px,0px,0px) scale(1.0);
}
*/


.layer
{
	position: absolute;
	background: transparent;
	z-index: 1000;
	/*
	*/
	width:100%;
	height:100%;
	pointer-events:none;
}
.layer.currentlayer
{
	z-index: 1001;
}

.text
{
	position: absolute;
	font-size: 16px;
	text-align: left;
}

canvas, .canvas
{
	display: block; /*z-index:1;*/
}

canvas.simplebackground
{
	position: absolute;
	left: 0px;
	top: 0px;
}

.item
{
	z-index: 2;
	position: absolute;
	text-align: left;
	display: none;
	pointer-events:visible;
}

.item.unhideable
{
	display: block !important;
}

.item p
{
	margin-top: 3px;
}

/*
.item p
{
   width:100%;
}
img.item
{
   z-index:2;
   border:none;
}
*/
img.item.missing
{
   /*
   border:dashed 1px #aaa;
   opacity:0.5;
   */
	}

.item.vector
{
/*border:dashed 1px #ccc;*/
}

.item.svg
{
/*border:dashed 1px #fcc;*/
}

.item.textlib
{
/*border:dashed 3px #f00;*/
}

.item.imagelib
{
/*border:dashed 3px #0f0;*/
}

.item.textlib p
{
	margin: 0 0 2em 0; /*border:dashed 3px #00f;*/
/* HACK */
/*-webkit-transform: scale(0.5)!important;*/
}

/*
.item.dragitem
{
	cursor:pointer;
}
*/
.item.sequenceitem
{
	cursor:pointer;
}
.item.sequencectrl.disabled .item.sequenceitem
{
	cursor:default;
}

.item.clickable
{
	cursor:pointer;
}
.item.slideframe
{
	overflow:hidden;
}

.pointercursor
{
	cursor:pointer;
}

.item.droparea
{
}

.item .text-content
{
	z-index: 2;
}

.item.scrolling
{
	z-index: 2; /*z-index:3;*/
}

.item.itemgroup
{
	z-index: inherit;
}


.item.simplified
{
/*border:solid red 5px;*/
	z-index: 2;
}

.item.interactive
{
	z-index: 4;
}


.item.hotspotmarker
{
	z-index: 4;
	cursor:pointer;

}

.item.dragging
{
	z-index: 10001!important;

}

.item input, .item textarea
{
	width: 100%;
	height: 100%;
}

.item.activedroparea
{
	background-color: Yellow;
}

.item.failedcanvas
{
	
	opacity: 0.5!important;
	background-color: #f00;

}

.item.linkplaceholder
{
	
	opacity: 0.5!important;
	background-color: #00f;
	display:block!important;

}

.item.stategroup
{
	overflow:visible!important;
}


.item.vartext
{
	width:100%;
	height:100%;
}
.item.vartext.vcenter p
{
	padding:0 5px;
}
.item.vartext.vcenter p
{
	display:table-cell;
	vertical-align: middle;
}

.item.shapemask
{
	display:block;
	/*background-color:rgba(0,1,0,0.1);*/
	overflow:hidden;
}

/*
.item.video
{
	cursor:pointer!important;
}
*/
/*
.item.imageitem
{
	-webkit-box-shadow: 0 10px 10px rgba(0, 0, 0, 0.1);
	-moz-box-shadow: 0 10px 10px rgba(0, 0, 0, 0.1);
	-ms-box-shadow: 0 10px 10px rgba(0, 0, 0, 0.1);
	box-shadow: 0 10px 10px rgba(0, 0, 0, 0.1);
	box-shadow: 0 0 10px 10px rgba(0, 0, 0, 0.2);

}
*/
.glyph
{
	position:absolute;
	/*
	background-color:rgba(0,255,0,0.1);
	border:solid 1px rgba(0,0,255,0.3);
	*/
}

.scrollwrapper
{
	position:absolute;
	overflow-x:hidden;
	overflow-y:auto;
}

.scrollarea
{
	overflow:auto;
	-webkit-overflow-scrolling:touch;
}

.window .scrollwrapper
{
	overflow:visible!important;
}

.item.scrollarea
{
	overflow-x:hidden;
	overflow-y:visible;
	overflow-y:auto;
	/*overflow:scroll;*/
	-webkit-overflow-scrolling:touch;
	margin: 0;
	padding:0;
	margin: 0px!important;
}
.window.prompt .item.scrollarea
{
	overflow:visible!important;
}
.scrollplaceholder
{
	position:absolute;
	width:1px;
	height:1px;
	background-color:transparent;
}
.item.sequencectrl
{
	overflow-x:hidden;
	overflow-y:auto;
	-webkit-overflow-scrolling:touch;
}

.item.expandinglabel .expandinglabelcontent
{
	margin: 36px 8px 0px 6px;
}

.item.expandinglabel .expandinglabeltitle
{
	margin: 8px 8px 0px 8px;
	height: 50px;
}
.expandinglabeltitlecanvas
{
	margin: 6px 8px 0px 6px;
}
.item.expandinglabel .expandinglabeltitle p
{
	line-height: 14px;
	margin: 0px;
	padding: 0px;
}

.item.button
{
}

.itemid
{
	background-color: #fff;
	border: solid 1px #ccc;
	font-size: 8px;
	font-family: arial;
	letter-spacing: 1px;
	position:absolute;
	padding-left:10px;
	z-index:1000;
}

.item.dragitem > .item, .item.droparea > .item
{
	font-family: Articulate; /*padding:3px 0px;*/
	font-size: 12pt;
	color: #666;
	font-weight: bold;
}

.item.droparea > .item
{
/*padding:15px 0px;*/
}

.item.shufflegroup
{
	display:block;
}

.offcanvas
{
	position:absolute;
	left:-1000px;
	top:-1000px;
}

img.loader
{
	position: absolute;
	left: -1000px;
	top: -1000px;
	/*display: none;*/

}

.sequenceindicator
{
	position: absolute; /*width:100%;*/
	height: 2px;
	background-color: #000;
	display: none;
	z-index:1;
}

.sequencelinenumber
{
	position: absolute;
	font-size: 14pt;
	font-weight: bold;
	cursor:default;
}

.sequencelinenumber.correct
{
	color:#008520;
}

.sequencelinenumber.incorrect
{
	color:#DB0000;
}


.zoombutton
{
	position:absolute;
	width:29px;
	height:22px;
	margin-left:-15px;
	margin-top:-11px;

	background: #eee;
	background: -webkit-gradient(linear, left top, left bottom, from(#fff), to(#ccc));
	border:solid 1px #ccc;
	-webkit-box-shadow: inset #fff 0px 0px 1px 1px;
	-moz-box-shadow: inset #fff 0px 0px 1px 1px;
	-ms-box-shadow: inset #fff 0px 0px 1px 1px;
	box-shadow: inset #fff 0px 0px 1px 1px;
	border-radius:5px;


}
.zoombuttoninner
{
	width:16px;
	height:22px;
	margin-left:6px;
	/*background:transparent url(controls.png) no-repeat;*/
	background:transparent no-repeat;
	background-position: -230px 50%;
	cursor:pointer;
}
.zoomimage
{
	position:absolute;
	z-index:3500;
}

.interstitial_play
{
	width:0px;
	height:0px;
	position: absolute;
	background-color:transparent;
	top: 35%;
	left: 41%;


	border:solid 60px transparent;
	/*border-left:solid 100px #fff;*/
	border-left:solid 100px #ccc;
	top:50%;
	left:50%;
	margin-left:-50px;
	margin-top:-60px;

}
.locked, ul.slidelist li.locked, .controlbar-button.locked, #control-submitall.locked, .toptab.locked, .toptab.locked>span
{
	cursor:url(data:image/png;base64,iVBORw0KGgoAAAANSUhEUgAAABcAAAAeCAYAAADHJYVoAAAD10lEQVRIS62WW0ibZxjH/59WJdEcUDy0euHEkLlETTGuqaE1XUxrK0IXVBCZtri1xkMPF8VNM9apiQlpG2u22mJXtlLqxW688KoI3YXZxS7aC8tAEJusuhuLh3nAQ/Td+77DdM4J+WpeeCCQ7/v9n+//HL5PsFZfJJ+ePwfjcT1ycj4QEMUjWM5Uk1BoCzbbBZhOHkdaWmrUBDi8qekCnj37BWbzCZSeMCA9PS0qAhzu6rVDIZfDc/teVAU43OP+BlrthwgE3kRVIAwvLNRga2trl8BBa7ALzhrlvwIHqcEeOBMIhUKYmgrijvc+zGUn37vIe+Db29tgsbm5ianXQfT3P0SZpfS9BHbBd8DMGhYbG5t4TQXu3f8Jp0+bRM9BGJ6fn8cz3gEza94J/IGHj56i/MwplIoYNA53u75GvjZvD5gJsGAWBYNv8OPjn3HtyiUUFGgiGjIO73XaodWoOXx29i2kUgnfMM7efgSC0/QXof9tY2VlFbdv3cRRXX7kcEfPV9B8pObgS7YbKKf+VlRY4HJ/h7w8Fc6WmyGXJUGgSLlcBqVSGTm8+9t2ZGSkcvDZ8k/w/Lkf169+gdjYWHjvDsLecQ1FRbqIgP9eqtyWK22fw/f9DxxspevX6fLhY30h9PoC9Pse4dixIlScK0Nm5mFRAsLFxqvE/+tvsDU1cLBSqcCLl+O40/cAtsuf4VBsDAYePKHZX6fZF4qDT0//SdbX1yGTJSIhIQEKhUKYn58nX3Y4YCo1QJWbA4fzLjqoNcX6o2F4S0sLGRsbo7OwQWshQK1Wo7u7my5AbfiafTN59ep3crPrFiRSKS/wKZMRR478Y0t9fT2RyWRobGxESkoKbYRZjIyMYHR0FF6vF8XFxfy6feGLi4tkYfEvfoGEtmZ8fDzb+UJraythN9bW1sLlcmFycpK3sN1ux/j4OCYmJtDV1QWdTseaS9wxm82kvb0dPp8Pzc3NUKlUHNDW1gar1YrBwUH09fWhpKREPNxkMhHmLcvU6XTSaS3g8MrKSjQ0NGBgYIBbYzQaxcFpZsTv9yMpKQnLy8u0CWSIi4vj8Lm5OUgkEjrFK6wpMDQ0tL/n/2cWy7qzsxMajWZfL1nn1NTUwO12i4cbDAZkZ2cjMTGR7iApkpOT6ddCOh2wTP5EMTEx9CVvRk9Pj3g4u4n5zDJkIBZsTbBg87K0tISqqqqDZc78ZZnSJUb3UgaysrL4kzBRi8UCh8MRnczX1tawurrK9z47dXV18Hg84uEzMzPhDtmpKnuDEUJ4sLOwsIDh4WFx8EAgQL8rQxFNXW5urvA3tRy5dCeU618AAAAASUVORK5CYII=), not-allowed;
}
.toptab.locked.ignorelocked, .toptab.locked.ignorelocked > span
{
	cursor: pointer;
}
.loading, .blocked
{
	background: transparent url(data:image/png;base64,iVBORw0KGgoAAAANSUhEUgAAAGQAAABkCAYAAABw4pVUAAAOhklEQVR4Xu3dZ6wkRxEHcEzOOcezTc5gECKKZJIIIolghOEDSEggJPyJLIKEEEl8QgIhTDBZJhhMFJZsMtgkY4xJzyabYIPJuX5i6jS3t2+ne2Z2d/bdtlSafXcd699VXVXT033YxTY/fSKGcP9mGJ+L50M3eUiHbXLnm76fGM/7NL9PjedjNnlMUwHkdsHEGwWd3IOZJ0SZezblvhDPY3rUccko85+GehQfr8i6AXlSDOW4Bowfx/PuPYb2spZUkJaX9qjjClHmEg0gf4/nP3vUMUqRdQPy+BjF64L+1dCj4vm9ypE9LfI/synz5ngeX1n+4pH/8kHJi782famsZpzs6wbkyjGMTwZdqWECZr6xcmhPjvzHNmXeHs93V5a/dORHmf5UWX7U7OsGxGBeHPSwoH8HnRtUuwY8Lso8seHKe+P5wUoOXS7ykxK8+EdDlVWMl30KgFw3hmNm/zeI6npO0E8qhvjIyJuWlTXkoxVljf+yDSCK/aXpR0UV42adAiBGZGG+bZDFFENr1M6DI//DG7Z8LJ6fqmDRpSIvkkioBX2taSqA3Du48IwGkF/G80UVXLlf5D26yf+ZeJ5SUfYykZe6kqgroKw1jQnIVWIkFuef9RzRq6McfU5tvSLogsJ6jop8D2rynhTPMwvLGbvFPHnwt8Jys9mYy6MBORYgwOCg0cePDrqox+ConXs0gFA9Xy2s4wZNm7J/KOjnheUwMtVVmt2FRfdnw79rB1n/ftM8a+s4IP8YgNw6aqTziT8dLLb0/B69umqUeVYQj5mUAbgkMQoe0mRkQv+qpFADRqqrvmuHPqcPk6AMcirHAIQv8bagI4KIvcG9pYKhbf6xlq4fZFAAKfEJrhX52rEsM7UkkQ7jNwFISG3i3VPR6kD6/NsgwPROYwCicR07PujqQQnKC+L3WZU9u1nkF5fCoK8E/aCg/NUiz12bfF+LZ8naQzKoLOPXFlBqEjC12wbj90PB0IGxAFHXkUGvCtJZoOjgS4J+VzPSyPuIhlnKnVZQloTepsn33Xj+saAMMICSvk9Bkf1ZlKOqElB1mAR9pOygdscEROX7gl7YdJbq+mGQWFVNumVkFvk1wC8Gdel3quPwpgEO5Z8LGktm9onwmgCp7oBxYdDkrKw2D24Rfzw3KFXXl+P3RwqYlFkYB3duBonBXWsCy87CLv0iiD+xKJmEuZjXMpJZrr1UVX+I36NIRnZ4bAnJeu8SPyzQCQrvuyaKa8azXizq4ltdydplLCXqMZmpzpq1g1SkRaUOktgFfle/D/r/ZQGiodsHMUcTlA/Eb+tKSTJw1hPLhRnbxbhUISUMSkC66mz3k0RRjVlWzGuQebsbE5YJiDYfEGSxB4rZ++mKgbBiMM1MHFMtGHOtaUpV5boDiL5efedkXDYgOuAtoEXaIOj4r3f26v8ZvFaVxgSjsOkDsgmv6EuayF1GRp829pdZBSAJCl8FKD8KKg1vDBrcCIUzvJIO5FLB0N8uQDhcZwf1iU21+WGG2cjgaVDen5d44SPwtHcVeNM2b0vWp67GrEXq3BXYRYCwtz8exOx8bRCfYEgy21hP2vTemvqqWViHtN2n7BDncV57jAKBSIDwz+aOfREgL49CNp1hHrIJ7a1B4jV9E33MejLbWColTlzftoaUG+KrzLZLK1wjiMomIYhn/+t5HVwECOlg6SQgGAgM5mvNS6DZds08Vstat9t0oJV8qbXGZqsFgjBLqr4EhKFiLT0oda0h/Ah7p6gvgCAAEbn3B5WGumcb7mN6dvBwUv9NKkzmfF+fEicyQDp2jbd1AWKUdB/VlftnU2I8Px/0paAxFrxJcbRnZ/ATv64YlNKQQUyGESAWrpslgGTfeM/eO9wtiCgnMOfHb1s4N8WU7cnrzmLUEjA8EwyFrJPAKFJ/NYBkj+hE7yy8u2ivLwKBwt9L82I7WbKeDHhoTRQUTdUEEGskiSgCIrveB5Asa8G6Y5B32oCxvpgJfAxScygkawUgMqwCCOobP3qZ9EMASYbb4OAdhlmSEmPhsuAvJQA3EaSpJoCkesp9XbUh/QOGMwYgWSFLjOOjkwmM9wVLDzesGCA8S6ex/dZxEBA5hjEByTot/qwM0kGN7UVAci9wnzeOC+fPMgDJBkmKWVO1qK14tk+uuWUCMrnBbkKHtoBMDKUtIBMFxO7zc4LmRiAn1ue92B1RcF7+BSSEgyeyyyLibX8/SCTSLhFBxG0anwMsUQC0nyy30wFiD9TrG0AyoptRXU+e90+DdoK8rCrZqjn+EDa3RtYmCeA4J/Fj2pRbW88GiC9h7Tpvh9fbwCQ4gmQZIrE73bsR23r8+172yGumQjqNAODJC78n45Ppu/3t38/LRf0ODXp2h6iIx51otoGYB1TGsATSBBYPtVB8gkASZmd+evSz0sCh5KPhVW51Us9FJVZWvgf2lNrfQ8yquASvZlZtet7dmJ7jyiCjiAUneeGELQFkEcNIkWR2eC2ZqG86k2v6j4cZdk/m94r0anQoIDUd3+Yt4MAWkAImrTLLFpBVcrugrS0gBUxaZZYtIKvkdkFbW0AKmLTKLFtAVsntgra2gBQwaZVZhgIiVpOOIaeQc3ioxbXy/bpnOoS9NzyUAHLNaEh8y1P+BAEQ7W2l7d+rnFTrbkvoJONYnvk7+5VfgInzAWzhpo8ExIf3GG3Tmwp9MuBvoRHxKpVl1HceCGJYGVw8FCUkv7RqAzL7uw1cahPgAAlvAXchQBw8+fRmtreZvwgE+3iF34GwtC9S1z31e7SPn7SJ8LsdjQKxbemZlabZv89Rgc+XX7lAAs6L//P+w0sqIDi5YJvKOZDg2KuWe9bmqTjgnAEQGd/TSAjme227E+RVbs3Zh+Vd3Ob02txOT7y3FdcTIKfkGuLT5W8HTfUTs70OIYlxGsX5JVbWXmfGpMa3BWRScGxfUE0MjuUCYpHq7bFOjlMHdohmWcom8mWoLA4l8y4PadlrjmL6DnjX9zTTXefbmIDYicdS0GEeKMfS8Rl7DRAxq/yMLe8dGW370xiAsKH3NZ0ERH7s6DimdZ/ksyzNl1dc5ElBgDHxfDE2aF/aEECopZsH2a+VEiGMwqs/VLabUs8cPMCkKuPLmYy9NEMfQHiZdjra5ZgSkWdh2aQ9aIYsa0ovsV5AOLUBMAkKiRFi8jVBFT9qADEb7hTkFgMpj+4jDd8M6jqscok8mUTV1tDrBImQt0PwPhH3RXKR+i4BRANCKw62zA/iEwxAfCeol3hOgo3jdgJ/gOKU1HYAkYnsOCoB2oXAdAECCPdzQD9BoKZU7GqIklNAxx3yZtRmEh8ZRI3le5E8vI1at87OTYsAeUOUEInMBduTXvxsUOm5ifMaNYssgqPb8CNilZ8O6OMQB9A59kcEUfdticFLFwcclBYB8tTI/cAWIKfH7w83oPQdu06ZNXnqwVTPRdFPL5os0t6QDok4AMNJF8DJRd9HUN+qBYSacmOaRfudQcLzQ5JZx0TOdUi9vXeJD+lIQVkT1fgBI/EvhkiKOqwtrFNOJemYu+52rSHuBtkJ4l8MSWbGjZsB5uHIU5WOHCcJobL13cQZfBVF1JGnYwN4buoCZAgI7bKAtW4Awx1TpSdcj9V+33pIieOoSAp/Qt+XmlYBiMP5bSECBiBKv+zNA/PHVmt5YEypCqJqUn05fmqpoCwbEBso2OTAMJhvBJUukEIzmJZbZcaYmXlurrpKD8VR5iZBaSmxNJn9S0nLBMSJc3k3oTXIJV+lhydTb4KWpKNkQc3dg11gG29uzanZvmQhFrdLK2knfg85LndXMJcFCKeIU0kyEDB2dYbm9M45t0Axi0vWm7zTg4nalTIYaE0ouY0n6/NqgU+RoFC9o598sQxADo+OulcwwbCdqPQKPIO3gApcUldmYZdUyU+aJGqxS0p40RZqUiXG1JW/DTBArtcChQoeNbI9NiD8DJcFm0Vp3nIma5JF1GzEKA5UV1AuL+jSBuZ0xdX0zZZZgACwNvzj5Iu8g8qkMdlqJG0hL8YExOL9lCAMog7MbPcb1h7k79B+zPJeocQio9/tRZZEnEsW6xtGvjQaSm6CazOReqSO85QG65xjcnf1LRYiMPOfYwFCDTw7iCMFDLP0XUG11gjG3jSIdOwElZxumpvEDc2e4xKH0/sLoQzA93mhRoIdlZsnNJh0jl/vks5ObMYAxEwDBt2aYLhJ59TO1g/O4NhZoJp1VEHJbNc+s1Q6N6gkqsBguFWQ9QczHU1Vm/hXpDlBISEi4FUvpGYbHQMQC/BxzeDMkDOCxL5qEylzbpdkLXBJZEmyoJMqiYrrMgKyTp9g5I0FAqcl4M/2h5TsCwKKieAGiRKrcNdxjQGIys3S5wVZgAUkS8zP2U6ZbawY0uGl104JGg1TzXbJGV+laxaJBmSqrbm3FXT0gaS5VJmKdQfwIOnQ1liAJChmea3VkmN2yzSDACAnB5WoHmUxlt8jUT0l6468JMsNQrmhr+8VHOoplcoOfMcFpLOxBRkw9F7NTGNCuvewNO1rAWKW75QWjHxUZKotr6NrnNeKZsqzjikh5a0enJPYs3qIvvcupeuHmoAprCGRkBrVIwotxENtcUJPGzKIMcpOARChjGObwQDkfUE1ao+1015DRAZKE4vOW1FqCygnBa31G5kpAOKyGEFIawcLxd3sNQkYDAKJMVBzxasypDNDKWfF7yH7BWr6PTfvugHh1PFhPAHiImOmY00CJv9Fsg6cWVM48trelNEBZvs7KsuPmn3dgIgLPbYBAyBvCqq91woYRzVc4U8ApSaJLLtIOdWWCeHuxrWkdQNidh4dJJQhDvWaHly4b5TJNQQY7sSqTWJw+mDtEsGtVXu17e2af92AZMdYWBjiyqTaZHbbQCH5ivjE2goiP4eUQ7n27bBTAaQHD/cXeUL8aseyWGkbm/YCIMcE970Uk3xXf8LGohEd/x+rngLvSgdKggAAAABJRU5ErkJggg==) no-repeat 0 0;
}
.loading
{
	width: 100px;
	height: 100px;
	position: absolute;


	top:50%;
	left:-100px;
	/*
*/
	z-index:1201;

	animation-name: rotate;
	animation-duration: 0.55s;
	animation-duration: 1s;
	animation-iteration-count: infinite;
	animation-timing-function: linear;
		
	-webkit-animation-name: rotateWebkit;
	-webkit-animation-duration: 0.55s;
	-webkit-animation-duration: 1s;
	-webkit-animation-iteration-count: infinite;
	-webkit-animation-timing-function: linear;

	-moz-animation-name: rotateMoz;
	-moz-animation-duration: 0.55s;
	-moz-animation-duration: 1s;
	-moz-animation-iteration-count: infinite;
	-moz-animation-timing-function: linear;	

	-ms-animation-name: rotate;
	-ms-animation-duration: 0.55s;
	-ms-animation-duration: 1s;
	-ms-animation-iteration-count: infinite;
	-ms-animation-timing-function: linear;
}


.blocked
{
	width: 100px;
	height: 100px;
	position: absolute;
	
	top:50%;
	left:-100px;

	
	text-indent: -9000px;

	display: none;
	z-index: 1203;

	animation-name: rotate;
	animation-duration: 0.55s;
	animation-duration: 1s;
	animation-iteration-count: infinite;
	animation-timing-function: linear;

	-webkit-animation-name: rotateWebkit;
	-webkit-animation-duration: 0.55s;
	-webkit-animation-duration: 1s;
	-webkit-animation-iteration-count: infinite;
	-webkit-animation-timing-function: linear;

	-moz-animation-name: rotateMoz;
	-moz-animation-duration: 0.55s;
	-moz-animation-duration: 1s;
	-moz-animation-iteration-count: infinite;
	-moz-animation-timing-function: linear;

	-ms-animation-name: rotate;
	-ms-animation-duration: 0.55s;
	-ms-animation-duration: 1s;
	-ms-animation-iteration-count: infinite;
	-ms-animation-timing-function: linear;
}


.blocker
{
	position: absolute;
	width: 100%;
	height: 100%;
	background:rgba(0,0,0,0);
	z-index:2000;
}

.interstitial
{
	position: absolute;
	width: 100%;
	height: 100%;
	left: 0px;
	top: 0px;
	background: #000 no-repeat center;
	opacity: 0.8;
	opacity: 0.4;
	z-index: 1200;
}

.interstitial.ready
{
	background: #000 url(play_100.png) no-repeat center;
}

.interstitial.black
{
	background-color:#000;
	opacity:1.0;
}

.interstitial.white
{
	background-color:transparent;
	opacity:1.0;
}

.frameInterstitial
{
	position: absolute;
	width: 100%;
	height: 100%;
	left: 0px;
	top: 0px;
	background: #000 no-repeat center;
	opacity: 0.4;
	opacity: 0.15;
	z-index: 1200;
}

.presenterInterstitial
{
	position: absolute;
	width: 100%;
	height: 100%;
	left: 0px;
	top: 0px;
	background: #000 no-repeat center;
	opacity: 0.6;
	z-index: 1200;
}

.frameInterstitial.dark
{
	opacity:0.7;
}

body.initialize .interstitial
{
	opacity:1.0;
	z-index:1000;
}

.pausemessage
{
	position: absolute;
	width: 200px;
	height: 200px;
	left: 50%;
	top: 50%;
	margin-left: -100px;
	margin-top: -100px;

	border-radius: 10px;
	-moz-border-radius: 10px;
	-webkit-border-radius: 10px;

	color: #fff;
	text-align: center;

	z-index: 1203;

	opacity: 1;
	background: #000 url(play_100.png) no-repeat center;
}

.interstitial.light
{
	opacity: 0.2;
}

.modalfence
{
	position: absolute;
	left: 0px;
	top: 0px;
	width: 200%;
	height: 200%;
	z-index: 999;
	background-color: #000;
	opacity: 0.4;
	opacity: 0.01;
}


/* debugging */
#indicator
{
	opacity: 0.1;
}

#tracebox
{
	top: 0px !important;
	width: 300px !important;
	height: 400px !important;
	margin: 0px 0 0 -300px !important;
	opacity: 0.3;
	/*
	display:none;
	*/
}

.monitor
{
	position: absolute;
	top: 0px;
	right: 0px;
	width: 300px; /*height:400px!important;*/
	opacity: 1;
	z-index: 10000;
	background-color: transparent;
	color: #000!important;
	text-shadow: 1px 1px 1px #fff;
	text-shadow: 0px 0px 5px #fff;
	font-size: 80%;
	height:90%;
	overflow:auto;
}
.monitor a
{
	color: #00f!important;
}
.monitor.left
{
	left:0px;
}

.narrowmonitor
{
	position: absolute;
	top: 0px !important;
	right: 0px !important;
	max-width: 100px !important;
	max-height: 200px !important;
	text-align: right;
	overflow: hidden;
	z-index: 10;
	opacity: 0.8;
	padding: 0px 5px;
	background-color: #fff;
	color: #000;
	text-shadow: 1px 1px 1px #fff;
	font-size: 60%;
}

.item.monitoring
{
	border: dashed 1px #f00;
}


.mousecursorfollow
{
	position:absolute;
	width:5px;
	height:5px;
	background-color:Red;
	z-index:20000;
}


.scrollkeeper
{
	position:absolute;
	width:100%;
	height:1px;
	left:0px;
	top:0px;
}

.contentsizer
{
	position:absolute;
	left:-1000px;
	top:-1000px;
	overflow-wrap: break-word;
}


/* controls, toolbar & icons */

/* wee devices */


.clear
{
	display: inline-block;
	clear: both;
}

.clear:after
{
	content: ".";
	display: block;
	height: 0;
	clear: both;
	visibility: hidden;
}

* html .clear
{
	height: 1%;
}

hr
{
	width: 100%;
	height: 1px;
	display: block;
	margin: 0 0 1.45em 0;
	border: none;
}

* html hr
{
	margin: 0 0 1.2em 0;
}

/* IE6 fix */

/* = INITIALIZE **********************************************/

body.initialize
{
	background: #000;
}

body.initialize a,
body.initialize span
{
	width: 145px;
	height: 145px;
	text-indent: -9000px;
	display: block;
	/*background: url(icon_playbutton_large.gif) no-repeat;*/
}

/*
body.initialize span
{
	background: url(icon_loading.gif) no-repeat;
}
*/

/* = RESUME *************************************************/


/* =TOP BAR *************************************************/


/* =BOTTOM BAR *************************************************/


/* =FLYOUT MENU *************************************************/

.top_bar .button span
{
	display: block;
	position: absolute;
	top: 54px;
	left: 43%;
	width: 20px;
	height: 14px;
	background: transparent url(ipad_controls_32.png) no-repeat;
	background-position: -128px 50%;
	z-index: 1001;
}

.top_bar .button_wrap.right .button span
{
	right: 43%;
}

.top-arrow
{
	position: absolute;
	top: -10px;
	/*left: 43%;*/
	left:35px;
	width: 20px;
	height: 14px;
	background: transparent url(ipad_controls_32.png) no-repeat;
	background-position: -128px 50%;
	z-index: 1001;
}

.menu
{
	position: absolute;
	top: 64px;
	left: 0px;
	display: block;
	background-image: -webkit-gradient(linear, left top, left bottom, color-stop(0.27, #393D42), color-stop(1, #000000));
	text-align: left;
	width: 286px;
	height: 389px;
	border: 1px solid #272b2b;
	z-index: 1000;
	-webkit-border-radius: 6px;
	-moz-border-radius: 6px;
	border-radius: 6px;
	-webkit-box-shadow: 0 0 12px rgba(0, 0, 0, 0.68);
	-moz-box-shadow: 0 0 12px rgba(0, 0, 0, 0.68);
	-ms-box-shadow: 0 0 12px rgba(0, 0, 0, 0.68);
	-box-shadow: 0 0 12px rgba(0, 0, 0, 0.68);
}

.button_wrap.right .menu
{
	left: -170px;
}

/*
.menu:after {
	display: block;
	position:absolute;
	left: 17px;
	top: -20px;
	content:" ";
	border-color: transparent transparent #393d41 transparent;
	border-style:solid;
	border-width:11px;
}

.menu:before {
	display: block;
	position:absolute;
	left: 17px;
	top: -22px;
	content:" ";
	border-color: transparent transparent #272b2b transparent;
	border-style:solid;
	border-width:11px;
}
*/

.highlight
{
	width: 270px;
	padding: 7px 8px 8px 8px;
	border-top: 1px solid #565c62;
	-webkit-border-radius: 6px;
	-moz-border-radius: 6px;
	border-radius: 6px;
}

ul.menu_list
{
	width: 235px;
	/*height: 368px;*/
	margin: 0;
	padding: 5px 25px 0 10px;
	list-style-type: none;
	/*overflow: auto;*/
	overflow: visible;
}

ul.menu_list li
{
	padding: 0 0 0 15px;
	margin: 0;
}

ul.menu_list a
{
	display: block;
	position: relative;
	z-index:1;
	font-size: 13px;
	font-weight: bold;
	text-decoration: none;
	/*background: #fff;*/
	color: #24282d;
	padding: 13px 0 14px 0;
	border-bottom: 1px solid #e9ebec;
}

ul.menu_list li a span
{
	display: none;
}


ul.menu_list li.has_children>span
{
	display: block;
	position: relative;
	z-index:2;
	float:left;
	left: -15px;
	top: 16px;
	width: 0;
	height: 0;
	border-left: 5px solid #7f868e;
	border-top: 5px solid transparent;
	border-bottom: 5px solid transparent;
	border-right: none;
}

ul.menu_list li.has_children.open>span
{
	display: block;
	left: -16px;
	top: 19px;
	border-top: 5px solid #7f868e;
	border-left: 5px solid transparent;
	border-right: 5px solid transparent;
	border-bottom: none;
}

ul.menu_list li.has_children>ul
{
	display:none;
}

ul.menu_list li.has_children.open>ul
{
	display:block;
}


ul.menu_list ul
{
	margin: 0;
	padding: 0;
	list-style-type: none;
}

ul.menu_list li.has_children ul li>a>span
{
	/*display: none;*/
}


ul.menu_list li.selected, ul.menu_list li.selected>a 
{
	background: #0272ed;
	border:none;
}

ul.menu_list li.selected
{
	margin-left:-100px;
	padding-left:115px;
	width:270px;
}

ul.menu_list li>a
{
	width: 210px;
	overflow-x: hidden;
	white-space: nowrap;
	text-overflow: ellipsis;
}


/* =LANDSCAPE MENU *************************************************/

.landscape_menu
{
	clear:none;
	float: left;
	width: 270px;
	height: 548px;
	height: 580px;
	padding: 8px 7px 8px 8px;
	/*background: url(bg_landscape_menu_tile.jpg) repeat-x;*/
	background-image: -webkit-gradient(linear, left top, left bottom, color-stop(0.27, #393D42), color-stop(1, #000000));
	border-right: 1px solid #29292c;
}

.logo_background
{
	width: 230px;
	padding: 20px 20px 15px 20px;
	margin-bottom: 8px;
	-webkit-border-radius: 4px;
	-moz-border-radius: 4px;
	border-radius: 4px;
	text-align: center;
}

.logo_background>img
{
}

.logo_background .menu_divider
{
	display: block;
	position:relative;
	left: 0px;
	top: 0px;
	width:220px;
	height:0px;
	border-bottom:solid 1px red;
	margin:4px 0px 10px 0px;
}

.logo_background .menu_divider:first-child
{
	display:none;
}

.logo_background .menu_divider:last-child
{
	display:none;
}

.landscape_menu.no_logo .logo_background
{
	display: none;
}

.landscape_menu ul.menu_list
{
	clear: both;
	width: 235px;
	/*height: 373px;*/
	margin: 0;
	padding: 5px 25px 0 10px;
	list-style-type: none;
	background: transparent;
}

.landscape_menu.no_nav .menu_container
{
	height: 403px;
	-webkit-border-radius: 4px;
	-moz-border-radius: 4px;
	border-radius: 4px;
}

.landscape_menu.no_logo .menu_container
{
	height: 515px;
}

.landscape_menu.no_logo.no_nav .menu_container
{
	height: 544px;
	-webkit-border-radius: 4px;
	-moz-border-radius: 4px;
	border-radius: 4px;
}


.logo_background
{
	width: 220px;
	padding:0px;
	text-align: center;
}


.logo_background > .logo_section
{
	padding: 10px 0px 5px 0px;
	border-radius: 4px 4px 0px 0px;
}
.logo_background > .presenter_section
{
	padding: 0px 0px 4px 0px;
	padding: 0px 0px 4px 0px;
	border-radius: 0px 0px 4px 4px;
}

.presenter_info
{
	position:relative;
	height:65px;
	text-align:left;
	margin-left:10px;
}
.presenter_info .imgwrap
{
	float:left;
	margin-right:10px;
	line-height:65px;
}
.presenter_info img
{
	vertical-align:middle;
	-webkit-border-radius: 5px;
	-moz-border-radius: 5px;
	border-radius: 5px;
}
.presenter_info span, .presenter_info a
{
	display:block;
	font-size:10px;
	white-space:nowrap;
	text-overflow: ellipsis;
	overflow:hidden;
}
.presenter_info a
{
	font-weight:bold;
	position:relative;
	margin-top:17px;
}
.presenter_info a:hover
{
	text-decoration:underline;
}
.presenter_info .presenter_name
{
	font-weight:bold;
}
.presenter_info .presenter_title
{
}

.presenter_info.video
{
	height:inherit;
	margin:0px 10px;
	margin:0px;
	text-align:center;
	padding-top:5px;
}
.presenter_info.video video
{
	margin-bottom:5px;
}

.presenter_info.video a
{
	margin-top:inherit;
	margin-bottom:5px;
}


.presenter_video_section video
{
	display:block;
	margin: 0px auto;
}

.presenter_detail
{
	position:absolute;
	z-index: 1201;
	width:340px;
	height:225px;
	-webkit-border-radius: 5px;
	-moz-border-radius: 5px;
	border-radius: 5px;
	left:50%;
	top:50%;
	margin-left:-170px;
	margin-top:-113px;

}

.presenter_detail span, .presenter_detail a
{
	display:block;
	font-size:10px;
	margin-left:20px;
	margin-right:20px;
}
.presenter_detail span:first-child
{
	margin-top:20px;
}
.presenter_detail a
{
	font-weight:bold;
	position:relative;
	margin-top:17px;
}
.presenter_detail a:hover
{
	text-decoration:underline;
}
.presenter_detail .presenter_name
{
	font-weight:bold;
}
.presenter_detail .presenter_title
{
}
.presenter_detail .presenter_mail
{
	position:absolute;
	bottom:20px;
}
.presenter_detail .presenter_close
{
	position:absolute;
	bottom:20px;
	right:0px;
}
.presenter_detail .presenter_closebutton
{
	position:absolute;
	top:-13px;
	right:-13px;
	cursor:pointer;

}

.presenter_detail .presenter_bio
{
	max-height: 160px;
	overflow-y: auto;
}

.logo_background .roundtop
{
	-webkit-border-top-left-radius: 4px;
	-moz-border-top-left-radius: 4px;
	border-top-left-radius: 4px;
	-webkit-border-top-right-radius: 4px;
	-moz-border-top-right-radius: 4px;
	border-top-right-radius: 4px;
}

.logo_background .roundbottom
{
	-webkit-border-bottom-left-radius: 4px;
	-moz-border-bottom-left-radius: 4px;
	border-bottom-left-radius: 4px;
	-webkit-border-bottom-right-radius: 4px;
	-moz-border-bottom-right-radius: 4px;
	border-bottom-right-radius: 4px;
}

/* MENU_NAV */


.menu_container
{
	position: relative;
	height: 373px;
	width: 270px;
	overflow-x: hidden;
	overflow-y: auto;
	-webkit-border-radius: 0 0 4px 4px;
	-moz-border-radius: 0 0 4px 4px;
	border-radius: 0 0 4px 4px;
}

.highlight>.menu_container
{
	height:373px!important;
	-webkit-border-radius: 4px;
	-moz-border-radius: 4px;
	border-radius: 4px;

}


/* simplified slidelist */
.slidelist_container
{
	width:220px;
	height:474px;
	border:solid 1px #ccc;
}
ul.slidelist
{
	margin:1px 3px 0px 3px;
}
.toptab ul.slidelist
{
	margin:14px 13px 0px 12px;
}
ul.slidelist li
{
	font-size: 11px;
	font-weight:bold;
	height:16px;
	border:solid 1px transparent;

	white-space: nowrap;
	text-overflow: ellipsis;
	overflow:hidden;
	
	cursor:pointer;
	list-style-type: none;
}

.wraplistitems ul.slidelist li
{
	white-space: pre-wrap;
	text-overflow: clip;
	overflow:visible;
	height:inherit;
}

ul.slidelist li.visited
{
}
ul.slidelist li.selected
{
	background-color:#C0E2F1;
	font-weight:bold;
}
ul.slidelist li.divider
{
	/*background-color:Yellow;*/
	border-bottom:solid 1px #f00;
	height:0px;
	margin:2px 0px 4px 0px;
	cursor:default;
}
ul.slidelist li.divider:last-child
{
	display:none;
}
/*
ul.slidelist li.depth1
{
	padding-left:4px;
}
ul.slidelist li.depth2
{
	padding-left:32px;
}
ul.slidelist li.depth3
{
	padding-left:56px;
}
*/

ul.slidelist li.correct
{
}

ul.slidelist li.correct:before
{
	content: '';
	position: absolute;
	width: 16px;
	height: 16px;
	left:258px;
	background-position: -246px 50%;
}
ul.slidelist li.incorrect:before
{
	content: '';
	position: absolute;
	width: 16px;
	height: 16px;
	left:258px;
	background-position: -262px 50%;
}

ul.slidelist li.incorrect
{
}


ul.slidelist li>span
{
	display: block;
	position: relative;
	z-index:2;
	float:left;
	left: 0px;
	top: 4px;
	margin-right:12px;
	width: 0;
	height: 0;
	border-left: 4px solid #7f868e;
	border-top: 4px solid transparent;
	border-bottom: 4px solid transparent;
	border-right: none;
}

ul.slidelist li.open>span
{
	display: block;
	left: 0px;
	top: 5px;
	margin-right:8px;
	border-top: 4px solid #7f868e;
	border-left: 4px solid transparent;
	border-right: 4px solid transparent;
	border-bottom: none;
}
	
ul.slidelist li.neither>span
{
	display: block;
	left: 0px;
	top: 5px;
	margin-right:8px;
	border:4px solid transparent;
}


/* RTL Support */
body.rtl .menu_container, body.rtl #storytitle_section
{
	direction:rtl; 
	/*unicode-bidi:bidi-override;*/
}


body.rtl ul.slidelist li>span
{
	display: block;
	position: relative;
	z-index:2;
	float:right;
	right: 0px;
	top: 4px;
	margin-left:12px;
	width: 0;
	height: 0;
	border-right: 4px solid #7f868e;
	border-top: 4px solid transparent;
	border-bottom: 4px solid transparent;
	border-left: none;
}

body.rtl ul.slidelist li.open>span
{
	display: block;
	right: 0px;
	top: 5px;
	margin-left:8px;
	border-top: 4px solid #7f868e;
	border-left: 4px solid transparent;
	border-right: 4px solid transparent;
	border-bottom: none;
}
	
body.rtl ul.slidelist li.neither>span
{
	display: block;
	right: 0px;
	top: 5px;
	margin-left:8px;
	border:4px solid transparent;
}

.spinning
{
	-webkit-animation-name: rotateSmoothWebkit;
	-webkit-animation-duration: 0.6s;
	-webkit-animation-iteration-count: infinite;
	-webkit-animation-timing-function: linear;
}

.pulsing
{
	-webkit-animation-name: pulseWebkit;
	-webkit-animation-duration: 1.5s;
	-webkit-animation-iteration-count: infinite;
	-webkit-animation-timing-function: linear;
}


/* temporary styles for incompatible item types */

.incompatible
{
	width: 145px;
	height: 120px;
	position: relative;
	margin:100px auto;
	padding:25px 0px 0px 0px;
	border: 0px solid #404040;
	-webkit-border-radius: 10px;
	-moz-border-radius: 10px;
	-ms-border-radius: 10px;
	border-radius: 10px;
	-webkit-box-shadow: 0 0 6px rgba(0, 0, 0, 0.18);
	-moz-box-shadow: 0 0 6px rgba(0, 0, 0, 0.18);
	-ms-box-shadow: 0 0 6px rgba(0, 0, 0, 0.18);
	box-shadow: 0 0 6px rgba(0, 0, 0, 0.18);
	background-color:Black;
	text-align:center;
	color:#fff;
	z-index:1201;
}
.incompatible h1
{
	color:#fff;
	/*text-shadow: 1px 1px 1px #999;*/
}

/*
.item.annotation
{
	background:rgba(0,0,255,0.5);
}
*/

@media only screen and (orientation:landscape)
{
	.incompatible
	{
		margin:30px auto;
	}
}

@media only screen and (max-device-width: 1024px) and (orientation:portrait)
{
	.interstitial
	{
		width:768px;
		height:946px;
	}


}

@media only screen and (max-device-width: 1024px) and (orientation:landscape)
{
	.interstitial
	{
		width:1024px;
		height:690px;
	}
}


@media only screen and (max-device-width: 480px) and (orientation:portrait)
{
	.interstitial
	{
		width:480px;
		height:668px;
	}
}


@media only screen and (max-device-width: 480px) and (orientation:landscape)
{
	.interstitial
	{
		width:480px;
		height:268px;
	}
}


/* ios launch interstitial */
div.launch_interstitial
{
	display:none;
	position:absolute;
	left:0px;
	top:0px;
	z-index:50000;
	width:100%;
	height:100%;
	background:rgba(0,0,0,0.7);
	line-height:100%;
}
div.launch_interstitial>a
{
	position:absolute;
	top:50%;
	left:50%;
	margin:auto;
	width:400px;
	height:400px;
	margin-left:-200px;
	margin-top:-200px;
	background-size:cover;
}


@media only screen and (max-device-width:1024px) and (orientation:portrait){
	div.container{height:750px}
	div.screenshot{width:290px}
	div.screenshot img{width:290px}
	div.container div.launch_meta{float:left;width:300px}
	div.mobile_app h1{font-size:24px}
}	
	
@media only screen and (max-device-width: 480px)
{
}
@media only screen and (max-device-width: 480px) and (orientation:portrait)
{
	div.launch{zoom:0.75;height:960px;width:640px;}
	
	div.container{height:640px;}
	div.screenshot{width:305px;}
	div.launch_meta>div.screenshot{float:none;padding-left:0px;}
	div.screenshot img{width:305px}
	div.container div.launch_meta{float:left;width:100%}
	div.mobile_app h1{font-size:24px}

}


@media only screen and (max-device-width: 480px) and (orientation:landscape)
{
	div.launch{zoom:0.5;height:640px;}
	div.container{height:380px;margin:20px;}
	div.screenshot{width:290px}
	div.screenshot img{width:290px}
	div.container div.launch_meta{float:left;width:470px}
	div.mobile_app h1{font-size:24px}
	
}

/*
	::-webkit-scrollbar-thumb {border-radius: 4px;background-color: rgba(0,0,0,.5);-webkit-box-shadow: 0 0 1px rgba(255,255,255,.5);}
	::-webkit-scrollbar {-webkit-appearance: none;width: 7px;}
*/


.item.unsupported
{

}
.item.unsupported h1
{
	margin-top:25px;
	color:#fff;
}

.swf.unsupported
{
	display:none!important;
}

.item.captureanimation
{
	visibility:hidden;
}

.datafailed
{
	position:absolute;
	z-index:1000;
	bottom:0px;
	background-color:Red;
	height:5px;
	width:100%;
}
.framefailed
{
	position:absolute;
	z-index:1000;
	bottom:5px;
	background-color:orange;
	height:5px;
	width:100%;
}

.topnavselector
{
	color:Black;
	background-color:white;
	position:absolute;
	left:0px;
	top:0px;
	z-index:20000;
}
.diagnosticbutton
{
	background:white;
	color:black;
	border:solid 1px black;
	padding:5px;
	display:inline;
	float:left;
}

.touchdiv
{
	position:absolute;
	left:0px;
	top:0px;
	z-index:20000;
	width:50px;
	height:50px;
}

.vectorinspectorpanel
{
	position:absolute;
	z-index:10000;
	left:50px;
	top:50px;
	width:1200px;
	height:600px;
	background-color:#eee;
	border:solid 3px #555;
}
.vectorinspectorpanel ul
{
	float:left;
	clear:none;
	width:400px;
	height:600px;
	overflow:auto;
}
.vectorinspectorpanel canvas
{
	background:#fff;
}


@keyframes rotate {
0% {transform:translate3d(0px, 0px, 0px) rotate(0deg);}
5.555% {transform:translate3d(0px, 0px, 0px) rotate(0deg);}
5.556% {transform:translate3d(0px, 0px, 0px) rotate(20deg);}
11.111% {transform:translate3d(0px, 0px, 0px) rotate(20deg);}
11.112% {transform:translate3d(0px, 0px, 0px) rotate(40deg);}
16.666% {transform:translate3d(0px, 0px, 0px) rotate(40deg);}
16.667% {transform:translate3d(0px, 0px, 0px) rotate(60deg);}
22.222% {transform:translate3d(0px, 0px, 0px) rotate(60deg);}
22.223% {transform:translate3d(0px, 0px, 0px) rotate(80deg);}
27.777% {transform:translate3d(0px, 0px, 0px) rotate(80deg);}
27.778% {transform:translate3d(0px, 0px, 0px) rotate(100deg);}
33.333% {transform:translate3d(0px, 0px, 0px) rotate(100deg);}
33.334% {transform:translate3d(0px, 0px, 0px) rotate(120deg);}
38.888% {transform:translate3d(0px, 0px, 0px) rotate(120deg);}
38.889% {transform:translate3d(0px, 0px, 0px) rotate(140deg);}
44.444% {transform:translate3d(0px, 0px, 0px) rotate(140deg);}
44.445% {transform:translate3d(0px, 0px, 0px) rotate(160deg);}
49.999% {transform:translate3d(0px, 0px, 0px) rotate(160deg);}
50% {transform:translate3d(0px, 0px, 0px) rotate(180deg);}
55.555% {transform:translate3d(0px, 0px, 0px) rotate(180deg);}
55.556% {transform:translate3d(0px, 0px, 0px) rotate(200deg);}
61.111% {transform:translate3d(0px, 0px, 0px) rotate(200deg);}
61.112% {transform:translate3d(0px, 0px, 0px) rotate(220deg);}
66.666% {transform:translate3d(0px, 0px, 0px) rotate(220deg);}
66.667% {transform:translate3d(0px, 0px, 0px) rotate(240deg);}
72.222% {transform:translate3d(0px, 0px, 0px) rotate(240deg);}
72.223% {transform:translate3d(0px, 0px, 0px) rotate(260deg);}
77.777% {transform:translate3d(0px, 0px, 0px) rotate(260deg);}
77.778% {transform:translate3d(0px, 0px, 0px) rotate(280deg);}
83.333% {transform:translate3d(0px, 0px, 0px) rotate(280deg);}
83.334% {transform:translate3d(0px, 0px, 0px) rotate(300deg);}
88.888% {transform:translate3d(0px, 0px, 0px) rotate(300deg);}
88.889% {transform:translate3d(0px, 0px, 0px) rotate(320deg);}
94.444% {transform:translate3d(0px, 0px, 0px) rotate(320deg);}
94.445% {transform:translate3d(0px, 0px, 0px) rotate(340deg);}
99.999% {transform:translate3d(0px, 0px, 0px) rotate(340deg);}
100% {transform:translate3d(0px, 0px, 0px) rotate(360deg);}
}

@-webkit-keyframes rotateWebkit {
0% {-webkit-transform:translate3d(0px, 0px, 0px) rotate(0deg);}
5.555% {-webkit-transform:translate3d(0px, 0px, 0px) rotate(0deg);}
5.556% {-webkit-transform:translate3d(0px, 0px, 0px) rotate(20deg);}
11.111% {-webkit-transform:translate3d(0px, 0px, 0px) rotate(20deg);}
11.112% {-webkit-transform:translate3d(0px, 0px, 0px) rotate(40deg);}
16.666% {-webkit-transform:translate3d(0px, 0px, 0px) rotate(40deg);}
16.667% {-webkit-transform:translate3d(0px, 0px, 0px) rotate(60deg);}
22.222% {-webkit-transform:translate3d(0px, 0px, 0px) rotate(60deg);}
22.223% {-webkit-transform:translate3d(0px, 0px, 0px) rotate(80deg);}
27.777% {-webkit-transform:translate3d(0px, 0px, 0px) rotate(80deg);}
27.778% {-webkit-transform:translate3d(0px, 0px, 0px) rotate(100deg);}
33.333% {-webkit-transform:translate3d(0px, 0px, 0px) rotate(100deg);}
33.334% {-webkit-transform:translate3d(0px, 0px, 0px) rotate(120deg);}
38.888% {-webkit-transform:translate3d(0px, 0px, 0px) rotate(120deg);}
38.889% {-webkit-transform:translate3d(0px, 0px, 0px) rotate(140deg);}
44.444% {-webkit-transform:translate3d(0px, 0px, 0px) rotate(140deg);}
44.445% {-webkit-transform:translate3d(0px, 0px, 0px) rotate(160deg);}
49.999% {-webkit-transform:translate3d(0px, 0px, 0px) rotate(160deg);}
50% {-webkit-transform:translate3d(0px, 0px, 0px) rotate(180deg);}
55.555% {-webkit-transform:translate3d(0px, 0px, 0px) rotate(180deg);}
55.556% {-webkit-transform:translate3d(0px, 0px, 0px) rotate(200deg);}
61.111% {-webkit-transform:translate3d(0px, 0px, 0px) rotate(200deg);}
61.112% {-webkit-transform:translate3d(0px, 0px, 0px) rotate(220deg);}
66.666% {-webkit-transform:translate3d(0px, 0px, 0px) rotate(220deg);}
66.667% {-webkit-transform:translate3d(0px, 0px, 0px) rotate(240deg);}
72.222% {-webkit-transform:translate3d(0px, 0px, 0px) rotate(240deg);}
72.223% {-webkit-transform:translate3d(0px, 0px, 0px) rotate(260deg);}
77.777% {-webkit-transform:translate3d(0px, 0px, 0px) rotate(260deg);}
77.778% {-webkit-transform:translate3d(0px, 0px, 0px) rotate(280deg);}
83.333% {-webkit-transform:translate3d(0px, 0px, 0px) rotate(280deg);}
83.334% {-webkit-transform:translate3d(0px, 0px, 0px) rotate(300deg);}
88.888% {-webkit-transform:translate3d(0px, 0px, 0px) rotate(300deg);}
88.889% {-webkit-transform:translate3d(0px, 0px, 0px) rotate(320deg);}
94.444% {-webkit-transform:translate3d(0px, 0px, 0px) rotate(320deg);}
94.445% {-webkit-transform:translate3d(0px, 0px, 0px) rotate(340deg);}
99.999% {-webkit-transform:translate3d(0px, 0px, 0px) rotate(340deg);}
100% {-webkit-transform:translate3d(0px, 0px, 0px) rotate(360deg);}
}

		
@-moz-keyframes rotateMoz {
0% {-moz-transform:translate3d(0px, 0px, 0px) rotate(0deg);}
5.555% {-moz-transform:translate3d(0px, 0px, 0px) rotate(0deg);}
5.556% {-moz-transform:translate3d(0px, 0px, 0px) rotate(20deg);}
11.111% {-moz-transform:translate3d(0px, 0px, 0px) rotate(20deg);}
11.112% {-moz-transform:translate3d(0px, 0px, 0px) rotate(40deg);}
16.666% {-moz-transform:translate3d(0px, 0px, 0px) rotate(40deg);}
16.667% {-moz-transform:translate3d(0px, 0px, 0px) rotate(60deg);}
22.222% {-moz-transform:translate3d(0px, 0px, 0px) rotate(60deg);}
22.223% {-moz-transform:translate3d(0px, 0px, 0px) rotate(80deg);}
27.777% {-moz-transform:translate3d(0px, 0px, 0px) rotate(80deg);}
27.778% {-moz-transform:translate3d(0px, 0px, 0px) rotate(100deg);}
33.333% {-moz-transform:translate3d(0px, 0px, 0px) rotate(100deg);}
33.334% {-moz-transform:translate3d(0px, 0px, 0px) rotate(120deg);}
38.888% {-moz-transform:translate3d(0px, 0px, 0px) rotate(120deg);}
38.889% {-moz-transform:translate3d(0px, 0px, 0px) rotate(140deg);}
44.444% {-moz-transform:translate3d(0px, 0px, 0px) rotate(140deg);}
44.445% {-moz-transform:translate3d(0px, 0px, 0px) rotate(160deg);}
49.999% {-moz-transform:translate3d(0px, 0px, 0px) rotate(160deg);}
50% {-moz-transform:translate3d(0px, 0px, 0px) rotate(180deg);}
55.555% {-moz-transform:translate3d(0px, 0px, 0px) rotate(180deg);}
55.556% {-moz-transform:translate3d(0px, 0px, 0px) rotate(200deg);}
61.111% {-moz-transform:translate3d(0px, 0px, 0px) rotate(200deg);}
61.112% {-moz-transform:translate3d(0px, 0px, 0px) rotate(220deg);}
66.666% {-moz-transform:translate3d(0px, 0px, 0px) rotate(220deg);}
66.667% {-moz-transform:translate3d(0px, 0px, 0px) rotate(240deg);}
72.222% {-moz-transform:translate3d(0px, 0px, 0px) rotate(240deg);}
72.223% {-moz-transform:translate3d(0px, 0px, 0px) rotate(260deg);}
77.777% {-moz-transform:translate3d(0px, 0px, 0px) rotate(260deg);}
77.778% {-moz-transform:translate3d(0px, 0px, 0px) rotate(280deg);}
83.333% {-moz-transform:translate3d(0px, 0px, 0px) rotate(280deg);}
83.334% {-moz-transform:translate3d(0px, 0px, 0px) rotate(300deg);}
88.888% {-moz-transform:translate3d(0px, 0px, 0px) rotate(300deg);}
88.889% {-moz-transform:translate3d(0px, 0px, 0px) rotate(320deg);}
94.444% {-moz-transform:translate3d(0px, 0px, 0px) rotate(320deg);}
94.445% {-moz-transform:translate3d(0px, 0px, 0px) rotate(340deg);}
99.999% {-moz-transform:translate3d(0px, 0px, 0px) rotate(340deg);}
100% {-moz-transform:translate3d(0px, 0px, 0px) rotate(360deg);}
}

@-webkit-keyframes rotateSmoothWebkit
{
	0% {-webkit-transform:translate3d(0px, 0px, 0px) rotate(0deg);}
	100% {-webkit-transform:translate3d(0px, 0px, 0px) rotate(360deg);}
}

@-webkit-keyframes pulseWebkit
{
	0% {-webkit-transform:translate3d(0px, 0px, 0px) scale(0.5);}
	50% {-webkit-transform:translate3d(0px, 0px, 0px) scale(1.0);}
	100% {-webkit-transform:translate3d(0px, 0px, 0px) scale(0.5);}
}

/*
.item_ProcessButtons
{
	border:solid 1px red;
}
.item.shapemask
{
	border:solid 1px green;
}
.item.image.vectorshape
{
	border:solid 1px blue;
}
	*/﻿body
{
	background:#fff;
	overflow:auto;
}

.framewrap
{
	background:#ccc;
	background: #fff;
	position:absolute;
	border-radius:10px;
	border:solid 1px #000;
}

#slideframe 
{
	/*background-color:#fff;*/
	background-color:transparent;
}

.window > h1 
{
	font-size:20px;
}
.window.MessageWnd
{
	-webkit-box-shadow: 0 10px 10px rgba(0, 0, 0, 0.1);
	-moz-box-shadow: 0 10px 10px rgba(0, 0, 0, 0.1);
	-ms-box-shadow: 0 10px 10px rgba(0, 0, 0, 0.1);
	box-shadow: 0 10px 10px rgba(0, 0, 0, 0.1);
}

.item
{
	color:#333;
}
.item.button
{
	border:solid 1px transparent;
	-webkit-border-radius:5px;
	-moz-border-radius:5px;
	border-radius:5px;
	font-weight:bold;
}
.item.textinput textarea, .item.textinput input
{
	background:transparent;
	/*border:none;*/
	position:relative;
	outline:none;
	resize: none;
	/*
	border: solid 1px #EEECE1;
	background: -webkit-gradient(linear, left top, left bottom, from(#EEECE1), to(#FEFEFD));
	*/
	border:none;
	background:transparent;
	padding:0px;
	padding-left:5px;
}
.item.textinput.defaultbackground textarea, .item.textinput.defaultbackground input
{
	background:#fff;
	border: solid 1px #A0A0A0;
	background: -webkit-linear-gradient(top, #F4F4F4 0%, #fff 90%);
	background: -moz-linear-gradient(top, #F4F4F4 0%, #fff 90%);
	background: -ms-linear-gradient(top, #F4F4F4 0%, #fff 90%);
}

.landscape_menu
{
	position:absolute;
	background: transparent;
	border:none;
	width: 220px;
	padding: 10px;
	border-width:0px;
	z-index:10;
	display:none;
}
.menu_container 
{
	-webkit-border-radius: 0 0 8px 8px;
	-moz-border-radius: 0 0 8px 8px;
	border-radius: 0 0 8px 8px;
}
.landscape_menu.no_logo.no_nav .menu_container
{
	-webkit-border-radius: 8px;
	-moz-border-radius: 8px;
	border-radius: 8px;
}
.landscape_menu.no_nav .menu_container
{
	-webkit-border-radius: 8px;
	-moz-border-radius: 8px;
	border-radius: 8px;
}
.landscape_menu.left
{
	border-top-left-radius:10px;
	border-bottom-left-radius:10px;
	padding: 9px 10px 9px 9px;
}

.landscape_menu.right
{
	border-top-right-radius:10px;
	border-bottom-right-radius:10px;
	padding: 9px 9px 9px 10px;
}


.menu_container
{
	width:220px;
}
ul.menu_nav
{
	width:200px;
}


ul.menu_nav
{
	float: left;
	display: block;
	list-style-type: none;
	width: 270px;
}

.landscape_menu.no_nav ul.menu_nav
{
	display: none;
}

ul.menu_nav li
{
	display: inline;
	float: left;
}

ul.menu_nav li span
{
	display:block;
	float:left;
	padding: 0px 7px;
	height: 25px;
	-webkit-border-radius: 0 0 0 0;
	-moz-border-radius: 0 0 0 0;
	border-radius: 0 0 0 0;
	font-size:12px;
	font-weight:bold;
	line-height:25px;
	text-align: center;
	cursor:pointer;

}


ul.menu_nav li span.active
{
	background:#fff;
	-webkit-border-radius: 5px 5px 0 0;
	-moz-border-radius: 5px 5px 0 0;
	border-radius: 5px 5px 0 0;
}


.landscape_menu ul.menu_list, ul.menu_list
{
	width:200px;
	padding: 0px 25px 0 8px;
}

/* introduces giant space
ul.menu_list li > a
{
	width:180px;
	padding:1px 0px;
	border:none;
}
*/
ul.menu_list li > a
{
	width:180px;
	padding:1px 0px 0px 0px;
	border:none;
	font-size: 11px;
}
ul.menu_list li.visited > a
{
	/*color:#aaa;*/
}

/* fixes space but kills ellipsis
ul.menu_list li > a 
{
	width: 200px;
	padding: 5px 0px 0px 1px;
	border: none;
	margin-top: -1px;
}
*/

ul.menu_list li
{
	border-top: solid 1px transparent;
	border-bottom: solid 1px transparent;
	padding: 0 0 0 15px;
}
ul.menu_list li.selected
{
	/*
	border-top: solid 1px #fff;
	border-bottom: solid 1px #fff;
	*/	
	border-top: solid 1px transparent;
	border-bottom: solid 1px transparent;
}


li.has_children.open li>a:hover
{

	margin-left: -100px;
	padding-left: 100px;
	width:182px;
	
}


#menu_container>ul, #menu_container>div
{
	display:none;
}
#menu_container>ul.active, #menu_container>div.active
{
	display:block;
}


#topbar li.has_children.open li>a:hover
{
	width:282px;
}
ul.menu_list li.has_children > span
{
	top:9px;
}
ul.menu_list li.has_children.open > span
{
	top:12px;
}
ul.menu_list li.has_children > a
{

	margin-top:5px;
	margin-left:-5px;

}
ul.menu_list li.has_children.open > a
{
	margin-top:0px;
	margin-left:0px;
}

/* only for 2nd level and below */
ul.menu_list li.has_children li.has_children > a
{
	margin-top:-1px;
	margin-left:0px;
	padding-top:5px;
}
ul.menu_list li.has_children.open li.has_children.open > a
{

	padding-top:0px;
	margin-top:0px;
	margin-left:0px;
}
ul.menu_list li.has_children li.has_children > a:hover
{
	margin-left: -100px;
}
ul.menu_list li.has_children.open li.has_children.open > a:hover
{
	margin-left: -100px;

}

ul.menu_list>li
{
	border-top:solid 1px #ccc;
	margin-top:5px;
}
ul.menu_list>li:first-child
{
	border-top:solid 1px transparent;
	margin-top:0px;
}

ul.menu_nav
{
}
.logo_background
{
	display: none;
}

.timer 
{
	position: absolute;
	z-index: 1200;
	right: 4px;
	top: 4px;
}

.timercaption
{
	position: absolute;
	z-index: 1200;
	right: 30px;
	top: 8px;
	font-weight: bold;
	font-size: 10px;

}

/* controls, toolbar & icons */

#topbar
{
	font-size:14px;
	position:absolute;
	width: 100%;
	z-index: 1003;
	top: 0;
}
#topbar.singleline
{
	height:27px;
	position:absolute;
	width: 100%;
	z-index: 1003;
	top: 0;
}
#topbar.empty
{
	display:none;
}
#topbar > #storytitle
{
	font-weight:bold;
	margin:10px 0px 0px 8px;
}
#topbar > #storytitle.alone
{
	margin:17px 0px 0px 6px;
}

#storytitle_section, #timer_section
{
	clear:none;
	float:left;
	white-space: nowrap;
}

#topbar > #toplinks_left
{
	background-color:aqua;
	font-weight:bold;
	margin:2px 0px 0px 0px;
	clear:left;
}
#topbar > #toplinks_right
{
	font-weight:bold;
	margin:1px 0px 0px 6px;
}
.presentation_timer
{
	font-size:80%;
	margin-left:10px;
	
}

.toptab
{
	clear:none;
	float:left;
	position:relative;
	max-width:20%;
	overflow-x: hidden;
	white-space: nowrap;
	text-overflow: ellipsis;
}
.toptab.tab
{
	max-width:initial;
	overflow-x: initial;
	white-space: initial;
}
.toptab.tab>span
{
	float:right;
}
.toptab.alone
{
	margin-top:-10px;
}
.toptab.notitle
{
	margin-top:6px;
}
#toplinks_right .toptab
{
	float:right;
}
.toptab>span
{
	/*float:right;*/
	font-size:11px;
	padding:3px 8px 2px 8px;
	line-height:16px;
	cursor:pointer;

}
.toptab.active>span
{
	background:#fff;
	color:#555;
	-webkit-border-radius: 5px 5px 0 0;
	-moz-border-radius: 5px 5px 0 0;
	border-radius: 5px 5px 0 0;
	border:solid 1px #ccc;
	border-bottom:none;
	position:relative;
	z-index:2;
	margin-top:-1px;
	margin-left:-1px;


}
#toplinks_right .toptab.active>span
{
	margin-right:-1px;
}

.toptab.active
{
}
.toptab_blocker
{
	display:none;
	position:absolute;
	bottom:-13px;
	right:0px;
	background-color:#fff;
	border-right:solid 1px #ccc;
	width:200%;
	height:13px;
	z-index:3;
}
.toptab .menu_container
{
	position:absolute;
	margin-top:20px;
	margin-left:-1px;
	width:299px;
	height:445px;
	height:345px;
	display:none;
	border:solid 1px #ccc;
	z-index:1;
	-webkit-border-radius: 0px 0px 5px 5px;
	-webkit-box-shadow: 0px 0px 20px #B8B8B8;
	-webkit-box-shadow: 0px 0px 20px rgba(0, 0, 0, 0.9);
	-moz-border-radius: 0px 0px 5px 5px;
	-moz-box-shadow: 0px 0px 20px #B8B8B8;
	-moz-box-shadow: 0px 0px 20px rgba(0, 0, 0, 0.9);
	-ms-border-radius: 0px 0px 5px 5px;
	-ms-box-shadow: 0px 0px 20px #B8B8B8;
	-ms-box-shadow: 0px 0px 20px rgba(0, 0, 0, 0.9);
	border-radius: 0px 0px 5px 5px;
	box-shadow: 0px 0px 20px #B8B8B8;
	box-shadow: 0px 0px 20px rgba(0, 0, 0, 0.9);
}
.toptab.active .menu_container
{
	display:block;
}

#toplinks_left .toptab .menu_container
{
	-webkit-border-radius: 0px 5px 5px 5px;
	-moz-border-radius: 0px 5px 5px 5px;
	border-radius: 0px 5px 5px 5px;
}
#toplinks_right .toptab .menu_container
{
	right:0%;
	-webkit-border-radius: 5px 0px 5px 5px;
	-moz-border-radius: 5px 0px 5px 5px;
	border-radius: 5px 0px 5px 5px;
	margin-right:-1px;
}


.resources_container
{
	margin:10px;
	font-size:12px;
}
.resources_container hr
{
	display: block;
	margin:10px 0px;
/*
	border-style: inset;
	border-width: 1px;
*/
	border-bottom:solid 1px #ccc;
}
.resources_container a
{
	display:block;
	text-decoration:none;
	margin-bottom:5px;
}
.resources_container a .resources_icon
{
	margin-bottom:-2px;
	margin-right:5px;
}


.glossary_container
{
	height:100%;
}
.glossary_section
{
	height:50%;
	overflow-y:auto;
	-webkit-overflow-scrolling:touch;
}
.glossary_section:first-child
{
	margin-bottom:-1px;
}
.glossary_section ul
{
	/*margin:8px 8px 0px 8px;*/
}
.glossary_section li a
{
	text-decoration:none;
}
.glossary_section li
{
	padding:3px 8px;
}
/*
.glossary_section li:hover
{
	background-color:#ddd;
}
*/
.glossary_section li.active
{
	background-color:#eee;
}


.glossary_section_header
{
	height:32px;
	line-height:32px;
	font-size:16px;
	font-weight:bold;
	padding:0px 8px;
	border-top:solid 1px #ccc;
	border-bottom:solid 1px #ccc;
}
.glossary_section:first-child
{
	border-bottom:solid 1px #ccc;
}
.glossary_section:first-child .glossary_section_header
{
	border-top:none 0px #ccc;
}
.definitiontext
{
	line-height:110%;
	padding:8px 8px;
	display:none;
}


.transcript_title
{
	font-size:14px;
	line-height:14px;
	font-weight:bold;
	padding:8px 8px 0px 8px;
}
.transcript_container hr
{
	display: block;
	margin:0px 0px 8px 0px;
	border-bottom:solid 1px #ccc;
}
.transcript_content
{
	line-height:110%;
	padding:8px 8px;
	display:none;
}
.transcript_content > img
{
	margin-left:-8px;
}

#controls
{
	position: absolute;
	width: 100%;
	z-index: 1003;
	/*
	bottom:0px;
	*/
	display: none;

	top: 100%;
	margin-top: -41px;
	margin-top: -45px;
}

.toolbar
{
	position: relative;
	height: 30px;
	line-height: 23px;
	padding: 0px 0px 0px 50px;
}

.toolbar-separator
{
	float: left;
	clear: none;
	width: 20px;
	height: 30px;
}

.toolbar-button
{
	float: left;
	clear: none;
	margin: 4px 2px;
	padding: 2px;
	border: solid 1px transparent;
	border-radius: 2px;
	-moz-border-radius: 2px;
}

.toolbar-button.right
{
	float: right;
}

.toolbar-button.disabled, .toolbar-button.disabled:hover
{
	background-color: transparent;
	border: solid 1px transparent;
	
	opacity: 0.2;
	-moz-opacity: 0.2;
	filter: alpha(opacity = 20);
	cursor:default;
}

.controlbar-button.disabled, .controlbar-button.right.disabled
{
	background: transparent!important;
	opacity: 0.3;
	-moz-opacity: 0.3;
	filter: alpha(opacity = 30);
	cursor:default;
}
.controlbar-button.disabled:hover, .controlbar-button.right.disabled:hover
{
	background:transparent!important;
	cursor:default;
}

a.toolbar-button
{
	display: block;
	line-height: 16px;
}

.toolbar select
{
	margin: 5px 2px;
	border-radius: 2px;
	-moz-border-radius: 2px;
	height: 22px;

}

.progress-container
{
	position: relative;
	height: 17px;
	width: 364px;
	width: 372px;
	border: solid 1px #B8B8B8;
	-webkit-border-radius: 4px;
	-moz-border-radius: 4px;
	border-radius: 4px;
	background-color: #E7E7E7;
	background-color: #777;
}

.progress-bar
{
	position: relative;
	height: 17px;

	width: 0px;
	border-right: solid 1px #B8B8B8;
	-webkit-border-top-left-radius: 4px;
	-moz-border-top-left-radius: 4px;
	-webkit-border-bottom-left-radius: 4px;
	-moz-border-bottom-left-radius: 4px;
	background-color: #fff;
}

.progress-bar.full
{
	-webkit-border-top-right-radius: 4px;
	-moz-border-top-right-radius: 4px;
	-webkit-border-bottom-right-radius: 4px;
	-moz-border-bottom-right-radius: 4px;
}

.progress-container.loading
{

	position: absolute;
	top: 260px;
	left: 50%;
	margin-left: -182px;
	z-index: 5000;

}
.controlbar-button > .progress-container
{
	clear: none;
	float: left;
	height: 16px;
	margin: 0px 15px 0px 10px;
	margin: 0px 9px 0px 8px;
}

.controlbar-button .progress-bar
{
	height: 16px;
}

.controlbar
{
	position: relative;
	height: 31px;
	line-height: 23px;
	padding: 0px 0px 0px 0px;
}

.controlbar-button
{
	float: left;
	clear: none;
	margin: 0px 10px 0px 0px;
	padding: 6px 9px 5px 10px;
	border: solid 1px #B1B1B1;
	border-radius: 6px;
	-moz-border-radius: 6px;
	-webkit-border-radius: 6px;
	border-radius: 6px;
	background: -webkit-gradient(linear, left top, left bottom, from(#F5F5F5), to(#C8C8C8)); /* F5F5F5 C8C8C8 */
	cursor:pointer;
}

.controlbar-button
{
	margin: 0px 7px 0px 0px;

}
.controlbar-button .label
{
	display:inline-block;
	
	font-family:Arial Black, Arial, Helvetica, sans-serif;
	font-weight:bold;
	font-size:13px;
	-webkit-transform-origin:top left;
	-webkit-transform:scale(0.82,1);
	-moz-transform-origin:top left;
	-moz-transform:scale(1.0,1);
	-ms-transform-origin:top left;
	-ms-transform:scale(0.9,1);

	margin-top:3px;
	line-height:12px;
}

.controlbar-button .label.finish
{
	position:relative;
	left:5px;
}
.controlbar-button .label.submit
{
	position:relative;
	left:5px;
}
.controlbar-button .label.submitall
{
	position:relative;
	left:5px;
}
.controlbar-button#control-submitall
{
	padding-left:3px;
	padding-right:4px;

}

@media only screen and (max-device-width: 1024px)
{
	.controlbar-button .label
	{
		margin-top:2px;
		font-family:Verdana, Geneva, sans-serif;
		font-weight:bold;
		font-size:14px;
		-webkit-transform-origin:top left;
		-webkit-transform:scale(0.88,1);
		-moz-transform-origin:top left;
		-moz-transform:scale(0.88,1);
		-ms-transform-origin:top left;
		-ms-transform:scale(0.88,1);
	}	
	.controlbar-button .label.submitall
	{
		-webkit-transform:scale(0.80,1);
	}
}

.controlbar-button.right
{
	float: right;
	margin: 0px 0px 0px 7px;
	min-width: 50px;
}

.controlbar-button.center
{
	position: absolute;
	left: 50%;
	margin-left: -23px;
}

.controlbar-button  .icon
{
	display: block;
	clear: none;
	float: left;
	width: 16px;
	height: 18px;
	background: transparent no-repeat;
	/*background: transparent url(controls.png) no-repeat;*/
	background-position: 0px 50%;
	border: none !important;
}

.controlbar-button  .icon.none
{
	background: transparent;
}

.controlbar-button  .icon.previous-slide
{
	background-position: 0px 50%;
	/*width: 50px;*/
	
	
}

#control-previous
{
	padding: 6px 6px 5px 8px;
}
#control-next
{
	padding: 6px 10px 5px 4px;
}

.controlbar-button  .icon.next-slide
{
	background-position: -50px 50%;
	/*width: 50px;*/
	background-position: -90px 50%;
	width:10px;
	float:right;
	margin-left:5px;
}

.controlbar-button  .icon.submit-slide
{
	background-position: -100px 50%;
	width: 0px;
}
.controlbar-button  .icon.finish-slide
{
	background-position: -100px 50%;
	width: 0px;
}


.controlbar-button  .icon.play
{
	background-position: -150px 50%;
}

.controlbar-button  .icon.pause
{
	background-position: -166px 50%;
}

.controlbar-button  .icon.restart
{
	background-position: -182px 50%;
	margin-top:1px;
}

.controlbar-button  .icon.volume
{
	background-position: -198px 50%;
}

.controlbar-button  .icon.config
{
	background-position: -428px 50%;
}


.controlbar-button  .icon.disabled
{
	/*
	-moz-opacity: 0.3;
	-webkit-opacity: 0.3;
	opacity: 0.3;
	*/
	cursor:default;

}

.controlbar-button  .icon.volume.full
{
	width:16px;
}
.controlbar-button  .icon.volume.half
{
	width:14px;
}
.controlbar-button  .icon.volume.low
{
	width:12px;
}
.controlbar-button  .icon.volume.off
{
	width:10px;
}


#control-pauseplay
{
}
#control-pauseplay>.icon
{

}


#control-progress
{
	margin:0px;
}

.controlbar-button.compact
{
	padding: 6px 8px 5px 7px;
	min-width:16px;
}
.controlbar-button.compact.volume-open
{
	margin-top:-69px;
	padding: 9px 8px 5px 7px;
}
.volume-touchpad
{
	display:block;
}.volume-slider
{
	display:none;
	border:solid 1px #f00;
	background-color:#ccc;
}
.volume-open .volume-touchpad
{
	display:block;
	position:relative;
	height:57px;
	width:16px;
	width:16px;
	margin:2px 0px 7px 0px;
}
.volume-open .volume-slider
{
	display:block;
	position:relative;
	height:57px;
	width:5px;
	margin:0px 4px 0px 5px;
}
.volume-handle
{
	position:absolute;
	top:20%;
	left:-6px;
	margin-top:-4px;
	
	width:15px;
	height:5px;
	border:solid 1px #aaa;
	background-color:#ccc;
	-webkit-box-shadow: inset #ddd 0px 0px 1px 1px;
	-moz-box-shadow: inset #ddd 0px 0px 1px 1px;
	-ms-box-shadow: inset #ddd 0px 0px 1px 1px;
	box-shadow: inset #ddd 0px 0px 1px 1px;
}
