# Supplementary material for: Online Module to Improve Emergency Department Observation Unit Practice
Source: MedEdPORTAL. 2016 Jul 8;12:10423. doi: 10.15766/mep_2374-8265.10423 (PMC6464449; doi:10.15766/mep_2374-8265.10423)
Supplement: Supplementary file 1 — A. Introducing Observation Medicine for Emergency Medicine Physicians Articulate folder B. Introducing Observation Medicine for Emergency Medicine Physicians PowerPoint.pptx C. Articulate Presentation Instructions.txt [file mep-12-10423-s001.zip › A. Introducing Observation Medicine for Emergency Medicine Physicians Articulate/mobile/player_compiled.js]

var buildNumber=54;var buildDate="20141204 17:15";(function(a,b){function c(a){var b=na[a]={},c,d,a=a.split(/\s+/);for(c=0,d=a.length;c<d;c++)b[a[c]]=!0;return b}function d(a,c,d){if(d===b&&1===a.nodeType)if(d="data-"+c.replace(Ta,"-$1").toLowerCase(),d=a.getAttribute(d),"string"===typeof d){try{d="true"===d?!0:"false"===d?!1:"null"===d?null:i.isNumeric(d)?parseFloat(d):Ua.test(d)?i.parseJSON(d):d}catch(e){}i.data(a,c,d)}else d=b;return d}function e(a){for(var b in a)if(!("data"===b&&i.isEmptyObject(a[b]))&&"toJSON"!==b)return!1;return!0}function f(a,
b,c){var d=b+"defer",e=b+"queue",f=b+"mark",g=i._data(a,d);g&&("queue"===c||!i._data(a,e))&&("mark"===c||!i._data(a,f))&&setTimeout(function(){!i._data(a,e)&&!i._data(a,f)&&(i.removeData(a,d,!0),g.fire())},0)}function g(){return!1}function h(){return!0}function j(a,b,c){b=b||0;if(i.isFunction(b))return i.grep(a,function(a,d){return!!b.call(a,d,a)===c});if(b.nodeType)return i.grep(a,function(a){return a===b===c});if("string"===typeof b){var d=i.grep(a,function(a){return 1===a.nodeType});if(Va.test(b))return i.filter(b,
d,!c);b=i.filter(b,d)}return i.grep(a,function(a){return 0<=i.inArray(a,b)===c})}function k(a){var b=oa.split("|"),a=a.createDocumentFragment();if(a.createElement)for(;b.length;)a.createElement(b.pop());return a}function l(a,b){if(1===b.nodeType&&i.hasData(a)){var c,d,e;d=i._data(a);var f=i._data(b,d),g=d.events;if(g)for(c in delete f.handle,f.events={},g)for(d=0,e=g[c].length;d<e;d++)i.event.add(b,c+(g[c][d].namespace?".":"")+g[c][d].namespace,g[c][d],g[c][d].data);if(f.data)f.data=i.extend({},f.data)}}
function m(a,b){var c;if(1===b.nodeType){b.clearAttributes&&b.clearAttributes();b.mergeAttributes&&b.mergeAttributes(a);c=b.nodeName.toLowerCase();if("object"===c)b.outerHTML=a.outerHTML;else if("input"===c&&("checkbox"===a.type||"radio"===a.type)){if(a.checked)b.defaultChecked=b.checked=a.checked;if(b.value!==a.value)b.value=a.value}else if("option"===c)b.selected=a.defaultSelected;else if("input"===c||"textarea"===c)b.defaultValue=a.defaultValue;b.removeAttribute(i.expando)}}function n(a){return"undefined"!==
typeof a.getElementsByTagName?a.getElementsByTagName("*"):"undefined"!==typeof a.querySelectorAll?a.querySelectorAll("*"):[]}function p(a){if("checkbox"===a.type||"radio"===a.type)a.defaultChecked=a.checked}function o(a){var b=(a.nodeName||"").toLowerCase();"input"===b?p(a):"script"!==b&&"undefined"!==typeof a.getElementsByTagName&&i.grep(a.getElementsByTagName("input"),p)}function r(a,b){b.src?i.ajax({url:b.src,async:!1,dataType:"script"}):i.globalEval((b.text||b.textContent||b.innerHTML||"").replace(Wa,
"/*$0*/"));b.parentNode&&b.parentNode.removeChild(b)}function s(a,b,c){var d="width"===b?a.offsetWidth:a.offsetHeight,e="width"===b?Xa:Ya,f=0,g=e.length;if(0<d){if("border"!==c)for(;f<g;f++)c||(d-=parseFloat(i.css(a,"padding"+e[f]))||0),d="margin"===c?d+(parseFloat(i.css(a,c+e[f]))||0):d-(parseFloat(i.css(a,"border"+e[f]+"Width"))||0);return d+"px"}d=J(a,b,b);if(0>d||null==d)d=a.style[b]||0;d=parseFloat(d)||0;if(c)for(;f<g;f++)d+=parseFloat(i.css(a,"padding"+e[f]))||0,"padding"!==c&&(d+=parseFloat(i.css(a,
"border"+e[f]+"Width"))||0),"margin"===c&&(d+=parseFloat(i.css(a,c+e[f]))||0);return d+"px"}function t(a){return function(b,c){var u;"string"!==typeof b&&(c=b,b="*");if(i.isFunction(c))for(var d=b.toLowerCase().split(pa),e=0,f=d.length,g,h;e<f;e++)g=d[e],(h=/^\+/.test(g))&&(g=g.substr(1)||"*"),u=a[g]=a[g]||[],g=u,g[h?"unshift":"push"](c)}}function z(a,c,d,e,f,g){f=f||c.dataTypes[0];g=g||{};g[f]=!0;for(var f=a[f],h=0,i=f?f.length:0,j=a===da,k;h<i&&(j||!k);h++)k=f[h](c,d,e),"string"===typeof k&&(!j||
g[k]?k=b:(c.dataTypes.unshift(k),k=z(a,c,d,e,k,g)));if((j||!k)&&!g["*"])k=z(a,c,d,e,"*",g);return k}function C(a,c){var d,e,f=i.ajaxSettings.flatOptions||{};for(d in c)c[d]!==b&&((f[d]?a:e||(e={}))[d]=c[d]);e&&i.extend(!0,a,e)}function B(a,b,c,d){if(i.isArray(b))i.each(b,function(b,e){c||Za.test(a)?d(a,e):B(a+"["+("object"===typeof e||i.isArray(e)?b:"")+"]",e,c,d)});else if(!c&&null!=b&&"object"===typeof b)for(var e in b)B(a+"["+e+"]",b[e],c,d);else d(a,b)}function D(){try{return new a.XMLHttpRequest}catch(b){}}
function K(){setTimeout(L,0);return Y=i.now()}function L(){Y=b}function w(a,b){var c={};i.each(qa.concat.apply([],qa.slice(0,b)),function(){c[this]=a});return c}function ra(a){if(!ea[a]){var b=q.body,c=i("<"+a+">").appendTo(b),d=c.css("display");c.remove();if("none"===d||""===d){if(!F)F=q.createElement("iframe"),F.frameBorder=F.width=F.height=0;b.appendChild(F);if(!O||!F.createElement)O=(F.contentWindow||F.contentDocument).document,O.write(("CSS1Compat"===q.compatMode?"<!doctype html>":"")+"<html><body>"),
O.close();c=O.createElement(a);O.body.appendChild(c);d=i.css(c,"display");b.removeChild(F)}ea[a]=d}return ea[a]}function fa(a){return i.isWindow(a)?a:9===a.nodeType?a.defaultView||a.parentWindow:!1}var q=a.document,$a=a.navigator,ab=a.location,i=function(){function c(){if(!d.isReady){try{q.documentElement.doScroll("left")}catch(a){setTimeout(c,1);return}d.ready()}}var d=function(a,b){return new d.fn.init(a,b,g)},e=a.jQuery,f=a.$,g,h=/^(?:[^#<]*(<[\w\W]+>)[^>]*$|#([\w\-]*)$)/,i=/\S/,j=/^\s+/,k=/\s+$/,
m=/^<(\w+)\s*\/?>(?:<\/\1>)?$/,l=/^[\],:{}\s]*$/,n=/\\(?:["\\\/bfnrt]|u[0-9a-fA-F]{4})/g,p=/"[^"\\\n\r]*"|true|false|null|-?\d+(?:\.\d*)?(?:[eE][+\-]?\d+)?/g,o=/(?:^|:|,)(?:\s*\[)+/g,r=/(webkit)[ \/]([\w.]+)/,s=/(opera)(?:.*version)?[ \/]([\w.]+)/,t=/(msie) ([\w.]+)/,D=/(mozilla)(?:.*? rv:([\w.]+))?/,C=/-([a-z]|[0-9])/ig,B=/^-ms-/,v=function(a,b){return(b+"").toUpperCase()},z=$a.userAgent,Z,U,bb=Object.prototype.toString,ga=Object.prototype.hasOwnProperty,ha=Array.prototype.push,X=Array.prototype.slice,
sa=String.prototype.trim,ta=Array.prototype.indexOf,ua={};d.fn=d.prototype={constructor:d,init:function(a,c,e){var f;if(!a)return this;if(a.nodeType)return this.context=this[0]=a,this.length=1,this;if("body"===a&&!c&&q.body)return this.context=q,this[0]=q.body,this.selector=a,this.length=1,this;if("string"===typeof a){if((f="<"===a.charAt(0)&&">"===a.charAt(a.length-1)&&3<=a.length?[null,a,null]:h.exec(a))&&(f[1]||!c)){if(f[1])return e=(c=c instanceof d?c[0]:c)?c.ownerDocument||c:q,(a=m.exec(a))?
d.isPlainObject(c)?(a=[q.createElement(a[1])],d.fn.attr.call(a,c,!0)):a=[e.createElement(a[1])]:(a=d.buildFragment([f[1]],[e]),a=(a.cacheable?d.clone(a.fragment):a.fragment).childNodes),d.merge(this,a);if((c=q.getElementById(f[2]))&&c.parentNode){if(c.id!==f[2])return e.find(a);this.length=1;this[0]=c}this.context=q;this.selector=a;return this}return!c||c.jquery?(c||e).find(a):this.constructor(c).find(a)}if(d.isFunction(a))return e.ready(a);if(a.selector!==b)this.selector=a.selector,this.context=
a.context;return d.makeArray(a,this)},selector:"",jquery:"1.7.1",length:0,size:function(){return this.length},toArray:function(){return X.call(this,0)},get:function(a){return null==a?this.toArray():0>a?this[this.length+a]:this[a]},pushStack:function(a,b,c){var e=this.constructor();d.isArray(a)?ha.apply(e,a):d.merge(e,a);e.prevObject=this;e.context=this.context;if("find"===b)e.selector=this.selector+(this.selector?" ":"")+c;else if(b)e.selector=this.selector+"."+b+"("+c+")";return e},each:function(a,
b){return d.each(this,a,b)},ready:function(a){d.bindReady();Z.add(a);return this},eq:function(a){a=+a;return-1===a?this.slice(a):this.slice(a,a+1)},first:function(){return this.eq(0)},last:function(){return this.eq(-1)},slice:function(){return this.pushStack(X.apply(this,arguments),"slice",X.call(arguments).join(","))},map:function(a){return this.pushStack(d.map(this,function(b,c){return a.call(b,c,b)}))},end:function(){return this.prevObject||this.constructor(null)},push:ha,sort:[].sort,splice:[].splice};
d.fn.init.prototype=d.fn;d.extend=d.fn.extend=function(){var a,c,e,f,g,u=arguments[0]||{},h=1,i=arguments.length,j=!1;"boolean"===typeof u&&(j=u,u=arguments[1]||{},h=2);"object"!==typeof u&&!d.isFunction(u)&&(u={});i===h&&(u=this,--h);for(;h<i;h++)if(null!=(a=arguments[h]))for(c in a)e=u[c],f=a[c],u!==f&&(j&&f&&(d.isPlainObject(f)||(g=d.isArray(f)))?(g?(g=!1,e=e&&d.isArray(e)?e:[]):e=e&&d.isPlainObject(e)?e:{},u[c]=d.extend(j,e,f)):f!==b&&(u[c]=f));return u};d.extend({noConflict:function(b){if(a.$===
d)a.$=f;if(b&&a.jQuery===d)a.jQuery=e;return d},isReady:!1,readyWait:1,holdReady:function(a){a?d.readyWait++:d.ready(!0)},ready:function(a){if(!0===a&&!--d.readyWait||!0!==a&&!d.isReady){if(!q.body)return setTimeout(d.ready,1);d.isReady=!0;!0!==a&&0<--d.readyWait||(Z.fireWith(q,[d]),d.fn.trigger&&d(q).trigger("ready").off("ready"))}},bindReady:function(){if(!Z){Z=d.Callbacks("once memory");if("complete"===q.readyState)return setTimeout(d.ready,1);if(q.addEventListener)q.addEventListener("DOMContentLoaded",
U,!1),a.addEventListener("load",d.ready,!1);else if(q.attachEvent){q.attachEvent("onreadystatechange",U);a.attachEvent("onload",d.ready);var b=!1;try{b=null==a.frameElement}catch(e){}q.documentElement.doScroll&&b&&c()}}},isFunction:function(a){return"function"===d.type(a)},isArray:Array.isArray||function(a){return"array"===d.type(a)},isWindow:function(a){return a&&"object"===typeof a&&"setInterval"in a},isNumeric:function(a){return!isNaN(parseFloat(a))&&isFinite(a)},type:function(a){return null==
a?""+a:ua[bb.call(a)]||"object"},isPlainObject:function(a){if(!a||"object"!==d.type(a)||a.nodeType||d.isWindow(a))return!1;try{if(a.constructor&&!ga.call(a,"constructor")&&!ga.call(a.constructor.prototype,"isPrototypeOf"))return!1}catch(c){return!1}for(var e in a);return e===b||ga.call(a,e)},isEmptyObject:function(a){for(var b in a)return!1;return!0},error:function(a){throw Error(a);},parseJSON:function(b){if("string"!==typeof b||!b)return null;b=d.trim(b);if(a.JSON&&a.JSON.parse)return a.JSON.parse(b);
if(l.test(b.replace(n,"@").replace(p,"]").replace(o,"")))return(new Function("return "+b))();d.error("Invalid JSON: "+b)},parseXML:function(c){var e,f;try{a.DOMParser?(f=new DOMParser,e=f.parseFromString(c,"text/xml")):(e=new ActiveXObject("Microsoft.XMLDOM"),e.async="false",e.loadXML(c))}catch(g){e=b}(!e||!e.documentElement||e.getElementsByTagName("parsererror").length)&&d.error("Invalid XML: "+c);return e},noop:function(){},globalEval:function(b){b&&i.test(b)&&(a.execScript||function(b){a.eval.call(a,
b)})(b)},camelCase:function(a){return a.replace(B,"ms-").replace(C,v)},nodeName:function(a,b){return a.nodeName&&a.nodeName.toUpperCase()===b.toUpperCase()},each:function(a,c,e){var f,g=0,u=a.length,h=u===b||d.isFunction(a);if(e)if(h)for(f in a){if(!1===c.apply(a[f],e))break}else for(;g<u&&!(!1===c.apply(a[g++],e)););else if(h)for(f in a){if(!1===c.call(a[f],f,a[f]))break}else for(;g<u&&!(!1===c.call(a[g],g,a[g++])););return a},trim:sa?function(a){return null==a?"":sa.call(a)}:function(a){return null==
a?"":a.toString().replace(j,"").replace(k,"")},makeArray:function(a,b){var c=b||[];if(null!=a){var e=d.type(a);null==a.length||"string"===e||"function"===e||"regexp"===e||d.isWindow(a)?ha.call(c,a):d.merge(c,a)}return c},inArray:function(a,b,c){var d;if(b){if(ta)return ta.call(b,a,c);d=b.length;for(c=c?0>c?Math.max(0,d+c):c:0;c<d;c++)if(c in b&&b[c]===a)return c}return-1},merge:function(a,c){var d=a.length,e=0;if("number"===typeof c.length)for(var f=c.length;e<f;e++)a[d++]=c[e];else for(;c[e]!==b;)a[d++]=
c[e++];a.length=d;return a},grep:function(a,b,c){for(var d=[],e,c=!!c,f=0,g=a.length;f<g;f++)e=!!b(a[f],f),c!==e&&d.push(a[f]);return d},map:function(a,c,e){var f,g,u=[],h=0,i=a.length;if(a instanceof d||i!==b&&"number"===typeof i&&(0<i&&a[0]&&a[i-1]||0===i||d.isArray(a)))for(;h<i;h++)f=c(a[h],h,e),null!=f&&(u[u.length]=f);else for(g in a)f=c(a[g],g,e),null!=f&&(u[u.length]=f);return u.concat.apply([],u)},guid:1,proxy:function(a,c){if("string"===typeof c)var e=a[c],c=a,a=e;if(!d.isFunction(a))return b;
var f=X.call(arguments,2),e=function(){return a.apply(c,f.concat(X.call(arguments)))};e.guid=a.guid=a.guid||e.guid||d.guid++;return e},access:function(a,c,e,f,g,u){var h=a.length;if("object"===typeof c){for(var i in c)d.access(a,i,c[i],f,g,e);return a}if(e!==b){f=!u&&f&&d.isFunction(e);for(i=0;i<h;i++)g(a[i],c,f?e.call(a[i],i,g(a[i],c)):e,u);return a}return h?g(a[0],c):b},now:function(){return(new Date).getTime()},uaMatch:function(a){a=a.toLowerCase();a=r.exec(a)||s.exec(a)||t.exec(a)||0>a.indexOf("compatible")&&
D.exec(a)||[];return{browser:a[1]||"",version:a[2]||"0"}},sub:function(){function a(b,c){return new a.fn.init(b,c)}d.extend(!0,a,this);a.superclass=this;a.fn=a.prototype=this();a.fn.constructor=a;a.sub=this.sub;a.fn.init=function(c,e){e&&e instanceof d&&!(e instanceof a)&&(e=a(e));return d.fn.init.call(this,c,e,b)};a.fn.init.prototype=a.fn;var b=a(q);return a},browser:{}});d.each("Boolean Number String Function Array Date RegExp Object".split(" "),function(a,b){ua["[object "+b+"]"]=b.toLowerCase()});
z=d.uaMatch(z);if(z.browser)d.browser[z.browser]=!0,d.browser.version=z.version;if(d.browser.webkit)d.browser.safari=!0;i.test("\u00a0")&&(j=/^[\s\xA0]+/,k=/[\s\xA0]+$/);g=d(q);q.addEventListener?U=function(){q.removeEventListener("DOMContentLoaded",U,!1);d.ready()}:q.attachEvent&&(U=function(){"complete"===q.readyState&&(q.detachEvent("onreadystatechange",U),d.ready())});return d}(),na={};i.Callbacks=function(a){var a=a?na[a]||c(a):{},d=[],e=[],f,g,h,j,k,m=function(b){var c,e,f,g;for(c=0,e=b.length;c<
e;c++)f=b[c],g=i.type(f),"array"===g?m(f):"function"===g&&(!a.unique||!n.has(f))&&d.push(f)},l=function(b,c){c=c||[];f=!a.memory||[b,c];g=!0;k=h||0;h=0;for(j=d.length;d&&k<j;k++)if(!1===d[k].apply(b,c)&&a.stopOnFalse){f=!0;break}g=!1;d&&(a.once?!0===f?n.disable():d=[]:e&&e.length&&(f=e.shift(),n.fireWith(f[0],f[1])))},n={add:function(){if(d){var a=d.length;m(arguments);g?j=d.length:f&&!0!==f&&(h=a,l(f[0],f[1]))}return this},remove:function(){if(d)for(var b=arguments,c=0,e=b.length;c<e;c++)for(var f=
0;f<d.length&&!(b[c]===d[f]&&(g&&f<=j&&(j--,f<=k&&k--),d.splice(f--,1),a.unique));f++);return this},has:function(a){if(d)for(var b=0,c=d.length;b<c;b++)if(a===d[b])return!0;return!1},empty:function(){d=[];return this},disable:function(){d=e=f=b;return this},disabled:function(){return!d},lock:function(){e=b;(!f||!0===f)&&n.disable();return this},locked:function(){return!e},fireWith:function(b,c){e&&(g?a.once||e.push([b,c]):(!a.once||!f)&&l(b,c));return this},fire:function(){n.fireWith(this,arguments);
return this},fired:function(){return!!f}};return n};var ia=[].slice;i.extend({Deferred:function(a){var b=i.Callbacks("once memory"),c=i.Callbacks("once memory"),d=i.Callbacks("memory"),e="pending",f={resolve:b,reject:c,notify:d},g={done:b.add,fail:c.add,progress:d.add,state:function(){return e},isResolved:b.fired,isRejected:c.fired,then:function(a,b,c){h.done(a).fail(b).progress(c);return this},always:function(){h.done.apply(h,arguments).fail.apply(h,arguments);return this},pipe:function(a,b,c){return i.Deferred(function(d){i.each({done:[a,
"resolve"],fail:[b,"reject"],progress:[c,"notify"]},function(a,b){var c=b[0],e=b[1],f;if(i.isFunction(c))h[a](function(){if((f=c.apply(this,arguments))&&i.isFunction(f.promise))f.promise().then(d.resolve,d.reject,d.notify);else d[e+"With"](this===h?d:this,[f])});else h[a](d[e])})}).promise()},promise:function(a){if(null==a)a=g;else for(var b in g)a[b]=g[b];return a}},h=g.promise({}),j;for(j in f)h[j]=f[j].fire,h[j+"With"]=f[j].fireWith;h.done(function(){e="resolved"},c.disable,d.lock).fail(function(){e=
"rejected"},b.disable,d.lock);a&&a.call(h,h);return h},when:function(a){function b(a){return function(b){d[a]=1<arguments.length?ia.call(arguments,0):b;--h||j.resolveWith(j,d)}}function c(a){return function(b){g[a]=1<arguments.length?ia.call(arguments,0):b;j.notifyWith(k,g)}}var d=ia.call(arguments,0),e=0,f=d.length,g=Array(f),h=f,j=1>=f&&a&&i.isFunction(a.promise)?a:i.Deferred(),k=j.promise();if(1<f){for(;e<f;e++)d[e]&&d[e].promise&&i.isFunction(d[e].promise)?d[e].promise().then(b(e),j.reject,c(e)):
--h;h||j.resolveWith(j,d)}else j!==a&&j.resolveWith(j,f?[a]:[]);return k}});i.support=function(){var b,c,d,e,f,g,h,j,k=q.createElement("div");k.setAttribute("className","t");k.innerHTML="   <link/><table></table><a href='/a' style='top:1px;float:left;opacity:.55;'>a</a><input type='checkbox'/>";c=k.getElementsByTagName("*");d=k.getElementsByTagName("a")[0];if(!c||!c.length||!d)return{};e=q.createElement("select");f=e.appendChild(q.createElement("option"));c=k.getElementsByTagName("input")[0];b={leadingWhitespace:3===
k.firstChild.nodeType,tbody:!k.getElementsByTagName("tbody").length,htmlSerialize:!!k.getElementsByTagName("link").length,style:/top/.test(d.getAttribute("style")),hrefNormalized:"/a"===d.getAttribute("href"),opacity:/^0.55/.test(d.style.opacity),cssFloat:!!d.style.cssFloat,checkOn:"on"===c.value,optSelected:f.selected,getSetAttribute:"t"!==k.className,enctype:!!q.createElement("form").enctype,html5Clone:"<:nav></:nav>"!==q.createElement("nav").cloneNode(!0).outerHTML,submitBubbles:!0,changeBubbles:!0,
focusinBubbles:!1,deleteExpando:!0,noCloneEvent:!0,inlineBlockNeedsLayout:!1,shrinkWrapBlocks:!1,reliableMarginRight:!0};c.checked=!0;b.noCloneChecked=c.cloneNode(!0).checked;e.disabled=!0;b.optDisabled=!f.disabled;try{delete k.test}catch(m){b.deleteExpando=!1}!k.addEventListener&&k.attachEvent&&k.fireEvent&&(k.attachEvent("onclick",function(){b.noCloneEvent=!1}),k.cloneNode(!0).fireEvent("onclick"));c=q.createElement("input");c.value="t";c.setAttribute("type","radio");b.radioValue="t"===c.value;
c.setAttribute("checked","checked");k.appendChild(c);d=q.createDocumentFragment();d.appendChild(k.lastChild);b.checkClone=d.cloneNode(!0).cloneNode(!0).lastChild.checked;b.appendChecked=c.checked;d.removeChild(c);d.appendChild(k);k.innerHTML="";if(a.getComputedStyle)c=q.createElement("div"),c.style.width="0",c.style.marginRight="0",k.style.width="2px",k.appendChild(c),b.reliableMarginRight=0===(parseInt((a.getComputedStyle(c,null)||{marginRight:0}).marginRight,10)||0);if(k.attachEvent)for(h in{submit:1,
change:1,focusin:1})c="on"+h,j=c in k,j||(k.setAttribute(c,"return;"),j="function"===typeof k[c]),b[h+"Bubbles"]=j;d.removeChild(k);d=e=f=c=k=c=null;i(function(){var a,c,d,e,f=q.getElementsByTagName("body")[0];if(f){a=q.createElement("div");a.style.cssText="visibility:hidden;border:0;width:0;height:0;position:static;top:0;margin-top:1px";f.insertBefore(a,f.firstChild);k=q.createElement("div");a.appendChild(k);k.innerHTML="<table><tr><td style='padding:0;border:0;display:none'></td><td>t</td></tr></table>";
g=k.getElementsByTagName("td");j=0===g[0].offsetHeight;g[0].style.display="";g[1].style.display="none";b.reliableHiddenOffsets=j&&0===g[0].offsetHeight;k.innerHTML="";k.style.width=k.style.paddingLeft="1px";i.boxModel=b.boxModel=2===k.offsetWidth;if("undefined"!==typeof k.style.zoom)k.style.display="inline",k.style.zoom=1,b.inlineBlockNeedsLayout=2===k.offsetWidth,k.style.display="",k.innerHTML="<div style='width:4px;'></div>",b.shrinkWrapBlocks=2!==k.offsetWidth;k.style.cssText="position:absolute;top:0;left:0;width:1px;height:1px;margin:0;visibility:hidden;border:0;";
k.innerHTML="<div style='position:absolute;top:0;left:0;width:1px;height:1px;margin:0;border:5px solid #000;padding:0;'><div></div></div><table style='position:absolute;top:0;left:0;width:1px;height:1px;margin:0;border:5px solid #000;padding:0;' cellpadding='0' cellspacing='0'><tr><td></td></tr></table>";c=k.firstChild;d=c.firstChild;e={doesNotAddBorder:5!==d.offsetTop,doesAddBorderForTableAndCells:5===c.nextSibling.firstChild.firstChild.offsetTop};d.style.position="fixed";d.style.top="20px";e.fixedPosition=
20===d.offsetTop||15===d.offsetTop;d.style.position=d.style.top="";c.style.overflow="hidden";c.style.position="relative";e.subtractsBorderForOverflowNotVisible=-5===d.offsetTop;e.doesNotIncludeMarginInBodyOffset=1!==f.offsetTop;f.removeChild(a);k=null;i.extend(b,e)}});return b}();var Ua=/^(?:\{.*\}|\[.*\])$/,Ta=/([A-Z])/g;i.extend({cache:{},uuid:0,expando:"jQuery"+(i.fn.jquery+Math.random()).replace(/\D/g,""),noData:{embed:!0,object:"clsid:D27CDB6E-AE6D-11cf-96B8-444553540000",applet:!0},hasData:function(a){a=
a.nodeType?i.cache[a[i.expando]]:a[i.expando];return!!a&&!e(a)},data:function(a,c,d,e){if(i.acceptData(a)){var f;f=i.expando;var g="string"===typeof c,h=a.nodeType,j=h?i.cache:a,k=h?a[f]:a[f]&&f,m="events"===c;if(k&&j[k]&&(m||e||j[k].data)||!(g&&d===b)){k||(h?a[f]=k=++i.uuid:k=f);if(!j[k]&&(j[k]={},!h))j[k].toJSON=i.noop;if("object"===typeof c||"function"===typeof c)e?j[k]=i.extend(j[k],c):j[k].data=i.extend(j[k].data,c);f=a=j[k];if(!e){if(!a.data)a.data={};a=a.data}d!==b&&(a[i.camelCase(c)]=d);if(m&&
!a[c])return f.events;g?(d=a[c],null==d&&(d=a[i.camelCase(c)])):d=a;return d}}},removeData:function(a,b,c){if(i.acceptData(a)){var d,f,g,h=i.expando,j=a.nodeType,k=j?i.cache:a,m=j?a[h]:h;if(k[m]){if(b&&(d=c?k[m]:k[m].data)){i.isArray(b)||(b in d?b=[b]:(b=i.camelCase(b),b=b in d?[b]:b.split(" ")));for(f=0,g=b.length;f<g;f++)delete d[b[f]];if(!(c?e:i.isEmptyObject)(d))return}if(!c&&(delete k[m].data,!e(k[m])))return;i.support.deleteExpando||!k.setInterval?delete k[m]:k[m]=null;j&&(i.support.deleteExpando?
delete a[h]:a.removeAttribute?a.removeAttribute(h):a[h]=null)}}},_data:function(a,b,c){return i.data(a,b,c,!0)},acceptData:function(a){if(a.nodeName){var b=i.noData[a.nodeName.toLowerCase()];if(b)return!(!0===b||a.getAttribute("classid")!==b)}return!0}});i.fn.extend({data:function(a,c){var e,f,g,h=null;if("undefined"===typeof a){if(this.length&&(h=i.data(this[0]),1===this[0].nodeType&&!i._data(this[0],"parsedAttrs"))){f=this[0].attributes;for(var j=0,k=f.length;j<k;j++)g=f[j].name,0===g.indexOf("data-")&&
(g=i.camelCase(g.substring(5)),d(this[0],g,h[g]));i._data(this[0],"parsedAttrs",!0)}return h}if("object"===typeof a)return this.each(function(){i.data(this,a)});e=a.split(".");e[1]=e[1]?"."+e[1]:"";return c===b?(h=this.triggerHandler("getData"+e[1]+"!",[e[0]]),h===b&&this.length&&(h=i.data(this[0],a),h=d(this[0],a,h)),h===b&&e[1]?this.data(e[0]):h):this.each(function(){var b=i(this),d=[e[0],c];b.triggerHandler("setData"+e[1]+"!",d);i.data(this,a,c);b.triggerHandler("changeData"+e[1]+"!",d)})},removeData:function(a){return this.each(function(){i.removeData(this,
a)})}});i.extend({_mark:function(a,b){a&&(b=(b||"fx")+"mark",i._data(a,b,(i._data(a,b)||0)+1))},_unmark:function(a,b,c){!0!==a&&(c=b,b=a,a=!1);if(b){var c=c||"fx",d=c+"mark";(a=a?0:(i._data(b,d)||1)-1)?i._data(b,d,a):(i.removeData(b,d,!0),f(b,c,"mark"))}},queue:function(a,b,c){var d;if(a)return b=(b||"fx")+"queue",d=i._data(a,b),c&&(!d||i.isArray(c)?d=i._data(a,b,i.makeArray(c)):d.push(c)),d||[]},dequeue:function(a,b){var b=b||"fx",c=i.queue(a,b),d=c.shift(),e={};"inprogress"===d&&(d=c.shift());d&&
("fx"===b&&c.unshift("inprogress"),i._data(a,b+".run",e),d.call(a,function(){i.dequeue(a,b)},e));c.length||(i.removeData(a,b+"queue "+b+".run",!0),f(a,b,"queue"))}});i.fn.extend({queue:function(a,c){"string"!==typeof a&&(c=a,a="fx");return c===b?i.queue(this[0],a):this.each(function(){var b=i.queue(this,a,c);"fx"===a&&"inprogress"!==b[0]&&i.dequeue(this,a)})},dequeue:function(a){return this.each(function(){i.dequeue(this,a)})},delay:function(a,b){a=i.fx?i.fx.speeds[a]||a:a;return this.queue(b||"fx",
function(b,c){var d=setTimeout(b,a);c.stop=function(){clearTimeout(d)}})},clearQueue:function(a){return this.queue(a||"fx",[])},promise:function(a){function c(){--g||d.resolveWith(e,[e])}"string"!==typeof a&&(a=b);for(var a=a||"fx",d=i.Deferred(),e=this,f=e.length,g=1,h=a+"defer",j=a+"queue",a=a+"mark",k;f--;)if(k=i.data(e[f],h,b,!0)||(i.data(e[f],j,b,!0)||i.data(e[f],a,b,!0))&&i.data(e[f],h,i.Callbacks("once memory"),!0))g++,k.add(c);c();return d.promise()}});var va=/[\n\t\r]/g,aa=/\s+/,cb=/\r/g,
db=/^(?:button|input)$/i,eb=/^(?:button|input|object|select|textarea)$/i,fb=/^a(?:rea)?$/i,wa=/^(?:autofocus|autoplay|async|checked|controls|defer|disabled|hidden|loop|multiple|open|readonly|required|scoped|selected)$/i,xa=i.support.getSetAttribute,H,ya,za;i.fn.extend({attr:function(a,b){return i.access(this,a,b,!0,i.attr)},removeAttr:function(a){return this.each(function(){i.removeAttr(this,a)})},prop:function(a,b){return i.access(this,a,b,!0,i.prop)},removeProp:function(a){a=i.propFix[a]||a;return this.each(function(){try{this[a]=
b,delete this[a]}catch(c){}})},addClass:function(a){var b,c,d,e,f,g,h;if(i.isFunction(a))return this.each(function(b){i(this).addClass(a.call(this,b,this.className))});if(a&&"string"===typeof a){b=a.split(aa);for(c=0,d=this.length;c<d;c++)if(e=this[c],1===e.nodeType)if(!e.className&&1===b.length)e.className=a;else{f=" "+e.className+" ";for(g=0,h=b.length;g<h;g++)~f.indexOf(" "+b[g]+" ")||(f+=b[g]+" ");e.className=i.trim(f)}}return this},removeClass:function(a){var c,d,e,f,g,h,j;if(i.isFunction(a))return this.each(function(b){i(this).removeClass(a.call(this,
b,this.className))});if(a&&"string"===typeof a||a===b){c=(a||"").split(aa);for(d=0,e=this.length;d<e;d++)if(f=this[d],1===f.nodeType&&f.className)if(a){g=(" "+f.className+" ").replace(va," ");for(h=0,j=c.length;h<j;h++)g=g.replace(" "+c[h]+" "," ");f.className=i.trim(g)}else f.className=""}return this},toggleClass:function(a,b){var c=typeof a,d="boolean"===typeof b;return i.isFunction(a)?this.each(function(c){i(this).toggleClass(a.call(this,c,this.className,b),b)}):this.each(function(){if("string"===
c)for(var e,f=0,g=i(this),h=b,j=a.split(aa);e=j[f++];)h=d?h:!g.hasClass(e),g[h?"addClass":"removeClass"](e);else if("undefined"===c||"boolean"===c)this.className&&i._data(this,"__className__",this.className),this.className=this.className||!1===a?"":i._data(this,"__className__")||""})},hasClass:function(a){for(var a=" "+a+" ",b=0,c=this.length;b<c;b++)if(1===this[b].nodeType&&-1<(" "+this[b].className+" ").replace(va," ").indexOf(a))return!0;return!1},val:function(a){var c,d,e,f=this[0];if(arguments.length)return e=
i.isFunction(a),this.each(function(d){var f=i(this);if(1===this.nodeType&&(d=e?a.call(this,d,f.val()):a,null==d?d="":"number"===typeof d?d+="":i.isArray(d)&&(d=i.map(d,function(a){return null==a?"":a+""})),c=i.valHooks[this.nodeName.toLowerCase()]||i.valHooks[this.type],!c||!("set"in c)||c.set(this,d,"value")===b))this.value=d});if(f){if((c=i.valHooks[f.nodeName.toLowerCase()]||i.valHooks[f.type])&&"get"in c&&(d=c.get(f,"value"))!==b)return d;d=f.value;return"string"===typeof d?d.replace(cb,""):null==
d?"":d}}});i.extend({valHooks:{option:{get:function(a){var b=a.attributes.value;return!b||b.specified?a.value:a.text}},select:{get:function(a){var b,c,d=a.selectedIndex,e=[],f=a.options,g="select-one"===a.type;if(0>d)return null;a=g?d:0;for(c=g?d+1:f.length;a<c;a++)if(b=f[a],b.selected&&(i.support.optDisabled?!b.disabled:null===b.getAttribute("disabled"))&&(!b.parentNode.disabled||!i.nodeName(b.parentNode,"optgroup"))){b=i(b).val();if(g)return b;e.push(b)}return g&&!e.length&&f.length?i(f[d]).val():
e},set:function(a,b){var c=i.makeArray(b);i(a).find("option").each(function(){this.selected=0<=i.inArray(i(this).val(),c)});if(!c.length)a.selectedIndex=-1;return c}}},attrFn:{val:!0,css:!0,html:!0,text:!0,data:!0,width:!0,height:!0,offset:!0},attr:function(a,c,d,e){var f,g,h=a.nodeType;if(a&&!(3===h||8===h||2===h)){if(e&&c in i.attrFn)return i(a)[c](d);if("undefined"===typeof a.getAttribute)return i.prop(a,c,d);if(e=1!==h||!i.isXMLDoc(a))c=c.toLowerCase(),g=i.attrHooks[c]||(wa.test(c)?ya:H);if(d!==
b)if(null===d)i.removeAttr(a,c);else{if(g&&"set"in g&&e&&(f=g.set(a,d,c))!==b)return f;a.setAttribute(c,""+d);return d}else{if(g&&"get"in g&&e&&null!==(f=g.get(a,c)))return f;f=a.getAttribute(c);return null===f?b:f}}},removeAttr:function(a,b){var c,d,e,f,g=0;if(b&&1===a.nodeType){d=b.toLowerCase().split(aa);for(f=d.length;g<f;g++)if(e=d[g])c=i.propFix[e]||e,i.attr(a,e,""),a.removeAttribute(xa?e:c),wa.test(e)&&c in a&&(a[c]=!1)}},attrHooks:{type:{set:function(a,b){if(db.test(a.nodeName)&&a.parentNode)i.error("type property can't be changed");
else if(!i.support.radioValue&&"radio"===b&&i.nodeName(a,"input")){var c=a.value;a.setAttribute("type",b);if(c)a.value=c;return b}}},value:{get:function(a,b){return H&&i.nodeName(a,"button")?H.get(a,b):b in a?a.value:null},set:function(a,b,c){if(H&&i.nodeName(a,"button"))return H.set(a,b,c);a.value=b}}},propFix:{tabindex:"tabIndex",readonly:"readOnly","for":"htmlFor","class":"className",maxlength:"maxLength",cellspacing:"cellSpacing",cellpadding:"cellPadding",rowspan:"rowSpan",colspan:"colSpan",usemap:"useMap",
frameborder:"frameBorder",contenteditable:"contentEditable"},prop:function(a,c,d){var e,f,g=a.nodeType;if(a&&!(3===g||8===g||2===g)){if(1!==g||!i.isXMLDoc(a))c=i.propFix[c]||c,f=i.propHooks[c];return d!==b?f&&"set"in f&&(e=f.set(a,d,c))!==b?e:a[c]=d:f&&"get"in f&&null!==(e=f.get(a,c))?e:a[c]}},propHooks:{tabIndex:{get:function(a){var c=a.getAttributeNode("tabindex");return c&&c.specified?parseInt(c.value,10):eb.test(a.nodeName)||fb.test(a.nodeName)&&a.href?0:b}}}});i.attrHooks.tabindex=i.propHooks.tabIndex;
ya={get:function(a,c){var d,e=i.prop(a,c);return!0===e||"boolean"!==typeof e&&(d=a.getAttributeNode(c))&&!1!==d.nodeValue?c.toLowerCase():b},set:function(a,b,c){!1===b?i.removeAttr(a,c):(b=i.propFix[c]||c,b in a&&(a[b]=!0),a.setAttribute(c,c.toLowerCase()));return c}};if(!xa)za={name:!0,id:!0},H=i.valHooks.button={get:function(a,c){var d;return(d=a.getAttributeNode(c))&&(za[c]?""!==d.nodeValue:d.specified)?d.nodeValue:b},set:function(a,b,c){var d=a.getAttributeNode(c);d||(d=q.createAttribute(c),a.setAttributeNode(d));
return d.nodeValue=b+""}},i.attrHooks.tabindex.set=H.set,i.each(["width","height"],function(a,b){i.attrHooks[b]=i.extend(i.attrHooks[b],{set:function(a,c){if(""===c)return a.setAttribute(b,"auto"),c}})}),i.attrHooks.contenteditable={get:H.get,set:function(a,b,c){""===b&&(b="false");H.set(a,b,c)}};i.support.hrefNormalized||i.each(["href","src","width","height"],function(a,c){i.attrHooks[c]=i.extend(i.attrHooks[c],{get:function(a){a=a.getAttribute(c,2);return null===a?b:a}})});if(!i.support.style)i.attrHooks.style=
{get:function(a){return a.style.cssText.toLowerCase()||b},set:function(a,b){return a.style.cssText=""+b}};if(!i.support.optSelected)i.propHooks.selected=i.extend(i.propHooks.selected,{get:function(){return null}});if(!i.support.enctype)i.propFix.enctype="encoding";i.support.checkOn||i.each(["radio","checkbox"],function(){i.valHooks[this]={get:function(a){return null===a.getAttribute("value")?"on":a.value}}});i.each(["radio","checkbox"],function(){i.valHooks[this]=i.extend(i.valHooks[this],{set:function(a,
b){if(i.isArray(b))return a.checked=0<=i.inArray(i(a).val(),b)}})});var ja=/^(?:textarea|input|select)$/i,Aa=/^([^\.]*)?(?:\.(.+))?$/,gb=/\bhover(\.\S+)?\b/,hb=/^key/,ib=/^(?:mouse|contextmenu)|click/,Ba=/^(?:focusinfocus|focusoutblur)$/,jb=/^(\w*)(?:#([\w\-]+))?(?:\.([\w\-]+))?$/,kb=function(a){if(a=jb.exec(a))a[1]=(a[1]||"").toLowerCase(),a[3]=a[3]&&RegExp("(?:^|\\s)"+a[3]+"(?:\\s|$)");return a},Ca=function(a){return i.event.special.hover?a:a.replace(gb,"mouseenter$1 mouseleave$1")};i.event={add:function(a,
c,d,e,f){var g,h,j,k,m,l,n,p,o;if(!(3===a.nodeType||8===a.nodeType||!c||!d||!(g=i._data(a)))){if(d.handler)n=d,d=n.handler;if(!d.guid)d.guid=i.guid++;j=g.events;if(!j)g.events=j={};h=g.handle;if(!h)g.handle=h=function(a){return"undefined"!==typeof i&&(!a||i.event.triggered!==a.type)?i.event.dispatch.apply(h.elem,arguments):b},h.elem=a;c=i.trim(Ca(c)).split(" ");for(g=0;g<c.length;g++){k=Aa.exec(c[g])||[];m=k[1];l=(k[2]||"").split(".").sort();o=i.event.special[m]||{};m=(f?o.delegateType:o.bindType)||
m;o=i.event.special[m]||{};k=i.extend({type:m,origType:k[1],data:e,handler:d,guid:d.guid,selector:f,quick:kb(f),namespace:l.join(".")},n);p=j[m];if(!p&&(p=j[m]=[],p.delegateCount=0,!o.setup||!1===o.setup.call(a,e,l,h)))a.addEventListener?a.addEventListener(m,h,!1):a.attachEvent&&a.attachEvent("on"+m,h);if(o.add&&(o.add.call(a,k),!k.handler.guid))k.handler.guid=d.guid;f?p.splice(p.delegateCount++,0,k):p.push(k);i.event.global[m]=!0}a=null}},global:{},remove:function(a,b,c,d,e){var f=i.hasData(a)&&
i._data(a),g,h,j,k,m,l,n,p,o,r;if(f&&(n=f.events)){b=i.trim(Ca(b||"")).split(" ");for(g=0;g<b.length;g++)if(h=Aa.exec(b[g])||[],j=k=h[1],h=h[2],j){p=i.event.special[j]||{};j=(d?p.delegateType:p.bindType)||j;o=n[j]||[];m=o.length;h=h?RegExp("(^|\\.)"+h.split(".").sort().join("\\.(?:.*\\.)?")+"(\\.|$)"):null;for(l=0;l<o.length;l++)if(r=o[l],(e||k===r.origType)&&(!c||c.guid===r.guid)&&(!h||h.test(r.namespace))&&(!d||d===r.selector||"**"===d&&r.selector))o.splice(l--,1),r.selector&&o.delegateCount--,
p.remove&&p.remove.call(a,r);0===o.length&&m!==o.length&&((!p.teardown||!1===p.teardown.call(a,h))&&i.removeEvent(a,j,f.handle),delete n[j])}else for(j in n)i.event.remove(a,j+b[g],c,d,!0);if(i.isEmptyObject(n)){if(b=f.handle)b.elem=null;i.removeData(a,["events","handle"],!0)}}},customEvent:{getData:!0,setData:!0,changeData:!0},trigger:function(c,d,e,f){if(!e||!(3===e.nodeType||8===e.nodeType)){var g=c.type||c,h=[],j,k,m,l,n;if(!Ba.test(g+i.event.triggered)&&(0<=g.indexOf("!")&&(g=g.slice(0,-1),j=
!0),0<=g.indexOf(".")&&(h=g.split("."),g=h.shift(),h.sort()),e&&!i.event.customEvent[g]||i.event.global[g]))if(c="object"===typeof c?c[i.expando]?c:new i.Event(g,c):new i.Event(g),c.type=g,c.isTrigger=!0,c.exclusive=j,c.namespace=h.join("."),c.namespace_re=c.namespace?RegExp("(^|\\.)"+h.join("\\.(?:.*\\.)?")+"(\\.|$)"):null,j=0>g.indexOf(":")?"on"+g:"",e){c.result=b;if(!c.target)c.target=e;d=null!=d?i.makeArray(d):[];d.unshift(c);m=i.event.special[g]||{};if(!(m.trigger&&!1===m.trigger.apply(e,d))){n=
[[e,m.bindType||g]];if(!f&&!m.noBubble&&!i.isWindow(e)){l=m.delegateType||g;h=Ba.test(l+g)?e:e.parentNode;for(k=null;h;h=h.parentNode)n.push([h,l]),k=h;k&&k===e.ownerDocument&&n.push([k.defaultView||k.parentWindow||a,l])}for(k=0;k<n.length&&!c.isPropagationStopped();k++)h=n[k][0],c.type=n[k][1],(l=(i._data(h,"events")||{})[c.type]&&i._data(h,"handle"))&&l.apply(h,d),(l=j&&h[j])&&i.acceptData(h)&&!1===l.apply(h,d)&&c.preventDefault();c.type=g;if(!f&&!c.isDefaultPrevented()&&(!m._default||!1===m._default.apply(e.ownerDocument,
d))&&!("click"===g&&i.nodeName(e,"a"))&&i.acceptData(e))if(j&&e[g]&&("focus"!==g&&"blur"!==g||0!==c.target.offsetWidth)&&!i.isWindow(e))(k=e[j])&&(e[j]=null),i.event.triggered=g,e[g](),i.event.triggered=b,k&&(e[j]=k);return c.result}}else for(k in e=i.cache,e)e[k].events&&e[k].events[g]&&i.event.trigger(c,d,e[k].handle.elem,!0)}},dispatch:function(c){var c=i.event.fix(c||a.event),d=(i._data(this,"events")||{})[c.type]||[],e=d.delegateCount,f=[].slice.call(arguments,0),g=!c.exclusive&&!c.namespace,
h=[],j,k,m,l,n,p,o;f[0]=c;c.delegateTarget=this;if(e&&!c.target.disabled&&!(c.button&&"click"===c.type)){m=i(this);m.context=this.ownerDocument||this;for(k=c.target;k!=this;k=k.parentNode||this){n={};p=[];m[0]=k;for(j=0;j<e;j++){l=d[j];o=l.selector;if(n[o]===b){var r=n,q=o,s;if(l.quick){s=l.quick;var t=k.attributes||{};s=(!s[1]||k.nodeName.toLowerCase()===s[1])&&(!s[2]||(t.id||{}).value===s[2])&&(!s[3]||s[3].test((t["class"]||{}).value))}else s=m.is(o);r[q]=s}n[o]&&p.push(l)}p.length&&h.push({elem:k,
matches:p})}}d.length>e&&h.push({elem:this,matches:d.slice(e)});for(j=0;j<h.length&&!c.isPropagationStopped();j++){e=h[j];c.currentTarget=e.elem;for(d=0;d<e.matches.length&&!c.isImmediatePropagationStopped();d++)if(l=e.matches[d],g||!c.namespace&&!l.namespace||c.namespace_re&&c.namespace_re.test(l.namespace))if(c.data=l.data,c.handleObj=l,l=((i.event.special[l.origType]||{}).handle||l.handler).apply(e.elem,f),l!==b)c.result=l,!1===l&&(c.preventDefault(),c.stopPropagation())}return c.result},props:"attrChange attrName relatedNode srcElement altKey bubbles cancelable ctrlKey currentTarget eventPhase metaKey relatedTarget shiftKey target timeStamp view which".split(" "),
fixHooks:{},keyHooks:{props:"char charCode key keyCode".split(" "),filter:function(a,b){if(null==a.which)a.which=null!=b.charCode?b.charCode:b.keyCode;return a}},mouseHooks:{props:"button buttons clientX clientY fromElement offsetX offsetY pageX pageY screenX screenY toElement".split(" "),filter:function(a,c){var d,e,f=c.button,g=c.fromElement;if(null==a.pageX&&null!=c.clientX)d=a.target.ownerDocument||q,e=d.documentElement,d=d.body,a.pageX=c.clientX+(e&&e.scrollLeft||d&&d.scrollLeft||0)-(e&&e.clientLeft||
d&&d.clientLeft||0),a.pageY=c.clientY+(e&&e.scrollTop||d&&d.scrollTop||0)-(e&&e.clientTop||d&&d.clientTop||0);if(!a.relatedTarget&&g)a.relatedTarget=g===a.target?c.toElement:g;if(!a.which&&f!==b)a.which=f&1?1:f&2?3:f&4?2:0;return a}},fix:function(a){if(a[i.expando])return a;var c,d,e=a,f=i.event.fixHooks[a.type]||{},g=f.props?this.props.concat(f.props):this.props,a=i.Event(e);for(c=g.length;c;)d=g[--c],a[d]=e[d];if(!a.target)a.target=e.srcElement||q;if(3===a.target.nodeType)a.target=a.target.parentNode;
if(a.metaKey===b)a.metaKey=a.ctrlKey;return f.filter?f.filter(a,e):a},special:{ready:{setup:i.bindReady},load:{noBubble:!0},focus:{delegateType:"focusin"},blur:{delegateType:"focusout"},beforeunload:{setup:function(a,b,c){if(i.isWindow(this))this.onbeforeunload=c},teardown:function(a,b){if(this.onbeforeunload===b)this.onbeforeunload=null}}},simulate:function(a,b,c,d){a=i.extend(new i.Event,c,{type:a,isSimulated:!0,originalEvent:{}});d?i.event.trigger(a,null,b):i.event.dispatch.call(b,a);a.isDefaultPrevented()&&
c.preventDefault()}};i.event.handle=i.event.dispatch;i.removeEvent=q.removeEventListener?function(a,b,c){a.removeEventListener&&a.removeEventListener(b,c,!1)}:function(a,b,c){a.detachEvent&&a.detachEvent("on"+b,c)};i.Event=function(a,b){if(!(this instanceof i.Event))return new i.Event(a,b);a&&a.type?(this.originalEvent=a,this.type=a.type,this.isDefaultPrevented=a.defaultPrevented||!1===a.returnValue||a.getPreventDefault&&a.getPreventDefault()?h:g):this.type=a;b&&i.extend(this,b);this.timeStamp=a&&
a.timeStamp||i.now();this[i.expando]=!0};i.Event.prototype={preventDefault:function(){this.isDefaultPrevented=h;var a=this.originalEvent;if(a)a.preventDefault?a.preventDefault():a.returnValue=!1},stopPropagation:function(){this.isPropagationStopped=h;var a=this.originalEvent;if(a)a.stopPropagation&&a.stopPropagation(),a.cancelBubble=!0},stopImmediatePropagation:function(){this.isImmediatePropagationStopped=h;this.stopPropagation()},isDefaultPrevented:g,isPropagationStopped:g,isImmediatePropagationStopped:g};
i.each({mouseenter:"mouseover",mouseleave:"mouseout"},function(a,b){i.event.special[a]={delegateType:b,bindType:b,handle:function(a){var c=a.relatedTarget,d=a.handleObj,e;if(!c||c!==this&&!i.contains(this,c))a.type=d.origType,e=d.handler.apply(this,arguments),a.type=b;return e}}});if(!i.support.submitBubbles)i.event.special.submit={setup:function(){if(i.nodeName(this,"form"))return!1;i.event.add(this,"click._submit keypress._submit",function(a){a=a.target;if((a=i.nodeName(a,"input")||i.nodeName(a,
"button")?a.form:b)&&!a._submit_attached)i.event.add(a,"submit._submit",function(a){this.parentNode&&!a.isTrigger&&i.event.simulate("submit",this.parentNode,a,!0)}),a._submit_attached=!0})},teardown:function(){if(i.nodeName(this,"form"))return!1;i.event.remove(this,"._submit")}};if(!i.support.changeBubbles)i.event.special.change={setup:function(){if(ja.test(this.nodeName)){if("checkbox"===this.type||"radio"===this.type)i.event.add(this,"propertychange._change",function(a){if("checked"===a.originalEvent.propertyName)this._just_changed=
!0}),i.event.add(this,"click._change",function(a){if(this._just_changed&&!a.isTrigger)this._just_changed=!1,i.event.simulate("change",this,a,!0)});return!1}i.event.add(this,"beforeactivate._change",function(a){a=a.target;if(ja.test(a.nodeName)&&!a._change_attached)i.event.add(a,"change._change",function(a){this.parentNode&&!a.isSimulated&&!a.isTrigger&&i.event.simulate("change",this.parentNode,a,!0)}),a._change_attached=!0})},handle:function(a){var b=a.target;if(this!==b||a.isSimulated||a.isTrigger||
"radio"!==b.type&&"checkbox"!==b.type)return a.handleObj.handler.apply(this,arguments)},teardown:function(){i.event.remove(this,"._change");return ja.test(this.nodeName)}};i.support.focusinBubbles||i.each({focus:"focusin",blur:"focusout"},function(a,b){var c=0,d=function(a){i.event.simulate(b,a.target,i.event.fix(a),!0)};i.event.special[b]={setup:function(){0===c++&&q.addEventListener(a,d,!0)},teardown:function(){0===--c&&q.removeEventListener(a,d,!0)}}});i.fn.extend({on:function(a,c,d,e,f){var h,
j;if("object"===typeof a){"string"!==typeof c&&(d=c,c=b);for(j in a)this.on(j,c,d,a[j],f);return this}null==d&&null==e?(e=c,d=c=b):null==e&&("string"===typeof c?(e=d,d=b):(e=d,d=c,c=b));if(!1===e)e=g;else if(!e)return this;if(1===f)h=e,e=function(a){i().off(a);return h.apply(this,arguments)},e.guid=h.guid||(h.guid=i.guid++);return this.each(function(){i.event.add(this,a,e,d,c)})},one:function(a,b,c,d){return this.on.call(this,a,b,c,d,1)},off:function(a,c,d){if(a&&a.preventDefault&&a.handleObj){var e=
a.handleObj;i(a.delegateTarget).off(e.namespace?e.type+"."+e.namespace:e.type,e.selector,e.handler);return this}if("object"===typeof a){for(e in a)this.off(e,c,a[e]);return this}if(!1===c||"function"===typeof c)d=c,c=b;!1===d&&(d=g);return this.each(function(){i.event.remove(this,a,d,c)})},bind:function(a,b,c){return this.on(a,null,b,c)},unbind:function(a,b){return this.off(a,null,b)},live:function(a,b,c){i(this.context).on(a,this.selector,b,c);return this},die:function(a,b){i(this.context).off(a,
this.selector||"**",b);return this},delegate:function(a,b,c,d){return this.on(b,a,c,d)},undelegate:function(a,b,c){return 1==arguments.length?this.off(a,"**"):this.off(b,a,c)},trigger:function(a,b){return this.each(function(){i.event.trigger(a,b,this)})},triggerHandler:function(a,b){if(this[0])return i.event.trigger(a,b,this[0],!0)},toggle:function(a){var b=arguments,c=a.guid||i.guid++,d=0,e=function(c){var e=(i._data(this,"lastToggle"+a.guid)||0)%d;i._data(this,"lastToggle"+a.guid,e+1);c.preventDefault();
return b[e].apply(this,arguments)||!1};for(e.guid=c;d<b.length;)b[d++].guid=c;return this.click(e)},hover:function(a,b){return this.mouseenter(a).mouseleave(b||a)}});i.each("blur focus focusin focusout load resize scroll unload click dblclick mousedown mouseup mousemove mouseover mouseout mouseenter mouseleave change select submit keydown keypress keyup error contextmenu".split(" "),function(a,b){i.fn[b]=function(a,c){null==c&&(c=a,a=null);return 0<arguments.length?this.on(b,null,a,c):this.trigger(b)};
i.attrFn&&(i.attrFn[b]=!0);if(hb.test(b))i.event.fixHooks[b]=i.event.keyHooks;if(ib.test(b))i.event.fixHooks[b]=i.event.mouseHooks});(function(){function a(b,c,d,f,g,h){for(var g=0,j=f.length;g<j;g++){var i=f[g];if(i){for(var k=!1,i=i[b];i;){if(i[e]===d){k=f[i.sizset];break}if(1===i.nodeType&&!h)i[e]=d,i.sizset=g;if(i.nodeName.toLowerCase()===c){k=i;break}i=i[b]}f[g]=k}}}function c(a,b,d,f,g,h){for(var g=0,i=f.length;g<i;g++){var j=f[g];if(j){for(var k=!1,j=j[a];j;){if(j[e]===d){k=f[j.sizset];break}if(1===
j.nodeType){if(!h)j[e]=d,j.sizset=g;if("string"!==typeof b){if(j===b){k=!0;break}}else if(0<n.filter(b,[j]).length){k=j;break}}j=j[a]}f[g]=k}}}var d=/((?:\((?:\([^()]+\)|[^()]+)+\)|\[(?:\[[^\[\]]*\]|['"][^'"]*['"]|[^\[\]'"]+)+\]|\\.|[^ >+~,(\[\\]+)+|[>+~])(\s*,\s*)?((?:.|\r|\n)*)/g,e="sizcache"+(Math.random()+"").replace(".",""),f=0,g=Object.prototype.toString,h=!1,j=!0,k=/\\/g,m=/\r\n/g,l=/\W/;[0,0].sort(function(){j=!1;return 0});var n=function(a,b,c,e){var c=c||[],f=b=b||q;if(1!==b.nodeType&&9!==
b.nodeType)return[];if(!a||"string"!==typeof a)return c;var h,j,i,k,u,m=!0,l=n.isXML(b),A=[],N=a;do if(d.exec(""),h=d.exec(N))if(N=h[3],A.push(h[1]),h[2]){k=h[3];break}while(h);if(1<A.length&&r.exec(a))if(2===A.length&&o.relative[A[0]])j=B(A[0]+A[1],b,e);else for(j=o.relative[A[0]]?[b]:n(A.shift(),b);A.length;)a=A.shift(),o.relative[a]&&(a+=A.shift()),j=B(a,j,e);else if(!e&&1<A.length&&9===b.nodeType&&!l&&o.match.ID.test(A[0])&&!o.match.ID.test(A[A.length-1])&&(h=n.find(A.shift(),b,l),b=h.expr?n.filter(h.expr,
h.set)[0]:h.set[0]),b){h=e?{expr:A.pop(),set:z(e)}:n.find(A.pop(),1===A.length&&("~"===A[0]||"+"===A[0])&&b.parentNode?b.parentNode:b,l);j=h.expr?n.filter(h.expr,h.set):h.set;for(0<A.length?i=z(j):m=!1;A.length;)h=u=A.pop(),o.relative[u]?h=A.pop():u="",null==h&&(h=b),o.relative[u](i,h,l)}else i=[];i||(i=j);i||n.error(u||a);if("[object Array]"===g.call(i))if(m)if(b&&1===b.nodeType)for(a=0;null!=i[a];a++)i[a]&&(!0===i[a]||1===i[a].nodeType&&n.contains(b,i[a]))&&c.push(j[a]);else for(a=0;null!=i[a];a++)i[a]&&
1===i[a].nodeType&&c.push(j[a]);else c.push.apply(c,i);else z(i,c);k&&(n(k,f,c,e),n.uniqueSort(c));return c};n.uniqueSort=function(a){if(C&&(h=j,a.sort(C),h))for(var b=1;b<a.length;b++)a[b]===a[b-1]&&a.splice(b--,1);return a};n.matches=function(a,b){return n(a,null,null,b)};n.matchesSelector=function(a,b){return 0<n(b,null,null,[a]).length};n.find=function(a,b,c){var d,e,f,g,h,j;if(!a)return[];for(e=0,f=o.order.length;e<f;e++)if(h=o.order[e],g=o.leftMatch[h].exec(a))if(j=g[1],g.splice(1,1),"\\"!==
j.substr(j.length-1)&&(g[1]=(g[1]||"").replace(k,""),d=o.find[h](g,b,c),null!=d)){a=a.replace(o.match[h],"");break}d||(d="undefined"!==typeof b.getElementsByTagName?b.getElementsByTagName("*"):[]);return{set:d,expr:a}};n.filter=function(a,c,d,e){for(var f,g,h,j,i,k,u,m,l=a,A=[],N=c,S=c&&c[0]&&n.isXML(c[0]);a&&c.length;){for(h in o.filter)if(null!=(f=o.leftMatch[h].exec(a))&&f[2])if(k=o.filter[h],i=f[1],g=!1,f.splice(1,1),"\\"!==i.substr(i.length-1)){N===A&&(A=[]);if(o.preFilter[h])if(f=o.preFilter[h](f,
N,d,A,e,S)){if(!0===f)continue}else g=j=!0;if(f)for(u=0;null!=(i=N[u]);u++)i&&(j=k(i,f,u,N),m=e^j,d&&null!=j?m?g=!0:N[u]=!1:m&&(A.push(i),g=!0));if(j!==b){d||(N=A);a=a.replace(o.match[h],"");if(!g)return[];break}}if(a===l)if(null==g)n.error(a);else break;l=a}return N};n.error=function(a){throw Error("Syntax error, unrecognized expression: "+a);};var p=n.getText=function(a){var b,c;b=a.nodeType;var d="";if(b)if(1===b||9===b){if("string"===typeof a.textContent)return a.textContent;if("string"===typeof a.innerText)return a.innerText.replace(m,
"");for(a=a.firstChild;a;a=a.nextSibling)d+=p(a)}else{if(3===b||4===b)return a.nodeValue}else for(b=0;c=a[b];b++)8!==c.nodeType&&(d+=p(c));return d},o=n.selectors={order:["ID","NAME","TAG"],match:{ID:/#((?:[\w\u00c0-\uFFFF\-]|\\.)+)/,CLASS:/\.((?:[\w\u00c0-\uFFFF\-]|\\.)+)/,NAME:/\[name=['"]*((?:[\w\u00c0-\uFFFF\-]|\\.)+)['"]*\]/,ATTR:/\[\s*((?:[\w\u00c0-\uFFFF\-]|\\.)+)\s*(?:(\S?=)\s*(?:(['"])(.*?)\3|(#?(?:[\w\u00c0-\uFFFF\-]|\\.)*)|)|)\s*\]/,TAG:/^((?:[\w\u00c0-\uFFFF\*\-]|\\.)+)/,CHILD:/:(only|nth|last|first)-child(?:\(\s*(even|odd|(?:[+\-]?\d+|(?:[+\-]?\d*)?n\s*(?:[+\-]\s*\d+)?))\s*\))?/,
POS:/:(nth|eq|gt|lt|first|last|even|odd)(?:\((\d*)\))?(?=[^\-]|$)/,PSEUDO:/:((?:[\w\u00c0-\uFFFF\-]|\\.)+)(?:\((['"]?)((?:\([^\)]+\)|[^\(\)]*)+)\2\))?/},leftMatch:{},attrMap:{"class":"className","for":"htmlFor"},attrHandle:{href:function(a){return a.getAttribute("href")},type:function(a){return a.getAttribute("type")}},relative:{"+":function(a,b){var c="string"===typeof b,d=c&&!l.test(b),c=c&&!d;d&&(b=b.toLowerCase());for(var d=0,e=a.length,f;d<e;d++)if(f=a[d]){for(;(f=f.previousSibling)&&1!==f.nodeType;);
a[d]=c||f&&f.nodeName.toLowerCase()===b?f||!1:f===b}c&&n.filter(b,a,!0)},">":function(a,b){var c,d="string"===typeof b,e=0,f=a.length;if(d&&!l.test(b))for(b=b.toLowerCase();e<f;e++){if(c=a[e])c=c.parentNode,a[e]=c.nodeName.toLowerCase()===b?c:!1}else{for(;e<f;e++)(c=a[e])&&(a[e]=d?c.parentNode:c.parentNode===b);d&&n.filter(b,a,!0)}},"":function(b,d,e){var g,h=f++,j=c;"string"===typeof d&&!l.test(d)&&(g=d=d.toLowerCase(),j=a);j("parentNode",d,h,b,g,e)},"~":function(b,d,e){var g,h=f++,j=c;"string"===
typeof d&&!l.test(d)&&(g=d=d.toLowerCase(),j=a);j("previousSibling",d,h,b,g,e)}},find:{ID:function(a,b,c){if("undefined"!==typeof b.getElementById&&!c)return(a=b.getElementById(a[1]))&&a.parentNode?[a]:[]},NAME:function(a,b){if("undefined"!==typeof b.getElementsByName){for(var c=[],d=b.getElementsByName(a[1]),e=0,f=d.length;e<f;e++)d[e].getAttribute("name")===a[1]&&c.push(d[e]);return 0===c.length?null:c}},TAG:function(a,b){if("undefined"!==typeof b.getElementsByTagName)return b.getElementsByTagName(a[1])}},
preFilter:{CLASS:function(a,b,c,d,e,f){a=" "+a[1].replace(k,"")+" ";if(f)return a;for(var f=0,g;null!=(g=b[f]);f++)g&&(e^(g.className&&0<=(" "+g.className+" ").replace(/[\t\n\r]/g," ").indexOf(a))?c||d.push(g):c&&(b[f]=!1));return!1},ID:function(a){return a[1].replace(k,"")},TAG:function(a){return a[1].replace(k,"").toLowerCase()},CHILD:function(a){if("nth"===a[1]){a[2]||n.error(a[0]);a[2]=a[2].replace(/^\+|\s*/g,"");var b=/(-?)(\d*)(?:n([+\-]?\d*))?/.exec("even"===a[2]&&"2n"||"odd"===a[2]&&"2n+1"||
!/\D/.test(a[2])&&"0n+"+a[2]||a[2]);a[2]=b[1]+(b[2]||1)-0;a[3]=b[3]-0}else a[2]&&n.error(a[0]);a[0]=f++;return a},ATTR:function(a,b,c,d,e,f){b=a[1]=a[1].replace(k,"");!f&&o.attrMap[b]&&(a[1]=o.attrMap[b]);a[4]=(a[4]||a[5]||"").replace(k,"");"~="===a[2]&&(a[4]=" "+a[4]+" ");return a},PSEUDO:function(a,b,c,e,f){if("not"===a[1])if(1<(d.exec(a[3])||"").length||/^\w/.test(a[3]))a[3]=n(a[3],null,null,b);else return a=n.filter(a[3],b,c,1^f),c||e.push.apply(e,a),!1;else if(o.match.POS.test(a[0])||o.match.CHILD.test(a[0]))return!0;
return a},POS:function(a){a.unshift(!0);return a}},filters:{enabled:function(a){return!1===a.disabled&&"hidden"!==a.type},disabled:function(a){return!0===a.disabled},checked:function(a){return!0===a.checked},selected:function(a){return!0===a.selected},parent:function(a){return!!a.firstChild},empty:function(a){return!a.firstChild},has:function(a,b,c){return!!n(c[3],a).length},header:function(a){return/h\d/i.test(a.nodeName)},text:function(a){var b=a.getAttribute("type"),c=a.type;return"input"===a.nodeName.toLowerCase()&&
"text"===c&&(b===c||null===b)},radio:function(a){return"input"===a.nodeName.toLowerCase()&&"radio"===a.type},checkbox:function(a){return"input"===a.nodeName.toLowerCase()&&"checkbox"===a.type},file:function(a){return"input"===a.nodeName.toLowerCase()&&"file"===a.type},password:function(a){return"input"===a.nodeName.toLowerCase()&&"password"===a.type},submit:function(a){var b=a.nodeName.toLowerCase();return("input"===b||"button"===b)&&"submit"===a.type},image:function(a){return"input"===a.nodeName.toLowerCase()&&
"image"===a.type},reset:function(a){var b=a.nodeName.toLowerCase();return("input"===b||"button"===b)&&"reset"===a.type},button:function(a){var b=a.nodeName.toLowerCase();return"input"===b&&"button"===a.type||"button"===b},input:function(a){return/input|select|textarea|button/i.test(a.nodeName)},focus:function(a){return a===a.ownerDocument.activeElement}},setFilters:{first:function(a,b){return 0===b},last:function(a,b,c,d){return b===d.length-1},even:function(a,b){return 0===b%2},odd:function(a,b){return 1===
b%2},lt:function(a,b,c){return b<c[3]-0},gt:function(a,b,c){return b>c[3]-0},nth:function(a,b,c){return c[3]-0===b},eq:function(a,b,c){return c[3]-0===b}},filter:{PSEUDO:function(a,b,c,d){var e=b[1],f=o.filters[e];if(f)return f(a,c,b,d);if("contains"===e)return 0<=(a.textContent||a.innerText||p([a])||"").indexOf(b[3]);if("not"===e){b=b[3];c=0;for(d=b.length;c<d;c++)if(b[c]===a)return!1;return!0}n.error(e)},CHILD:function(a,b){var c,d,f,g,h,j;c=b[1];j=a;switch(c){case "only":case "first":for(;j=j.previousSibling;)if(1===
j.nodeType)return!1;if("first"===c)return!0;j=a;case "last":for(;j=j.nextSibling;)if(1===j.nodeType)return!1;return!0;case "nth":c=b[2];d=b[3];if(1===c&&0===d)return!0;f=b[0];if((g=a.parentNode)&&(g[e]!==f||!a.nodeIndex)){h=0;for(j=g.firstChild;j;j=j.nextSibling)if(1===j.nodeType)j.nodeIndex=++h;g[e]=f}j=a.nodeIndex-d;return 0===c?0===j:0===j%c&&0<=j/c}},ID:function(a,b){return 1===a.nodeType&&a.getAttribute("id")===b},TAG:function(a,b){return"*"===b&&1===a.nodeType||!!a.nodeName&&a.nodeName.toLowerCase()===
b},CLASS:function(a,b){return-1<(" "+(a.className||a.getAttribute("class"))+" ").indexOf(b)},ATTR:function(a,b){var c=b[1],c=n.attr?n.attr(a,c):o.attrHandle[c]?o.attrHandle[c](a):null!=a[c]?a[c]:a.getAttribute(c),d=c+"",e=b[2],f=b[4];return null==c?"!="===e:!e&&n.attr?null!=c:"="===e?d===f:"*="===e?0<=d.indexOf(f):"~="===e?0<=(" "+d+" ").indexOf(f):!f?d&&!1!==c:"!="===e?d!==f:"^="===e?0===d.indexOf(f):"$="===e?d.substr(d.length-f.length)===f:"|="===e?d===f||d.substr(0,f.length+1)===f+"-":!1},POS:function(a,
b,c,d){var e=o.setFilters[b[2]];if(e)return e(a,c,b,d)}}},r=o.match.POS,s=function(a,b){return"\\"+(b-0+1)},t;for(t in o.match)o.match[t]=RegExp(o.match[t].source+/(?![^\[]*\])(?![^\(]*\))/.source),o.leftMatch[t]=RegExp(/(^(?:.|\r|\n)*?)/.source+o.match[t].source.replace(/\\(\d+)/g,s));var z=function(a,b){a=Array.prototype.slice.call(a,0);return b?(b.push.apply(b,a),b):a};try{Array.prototype.slice.call(q.documentElement.childNodes,0)}catch(D){z=function(a,b){var c=0,d=b||[];if("[object Array]"===
g.call(a))Array.prototype.push.apply(d,a);else if("number"===typeof a.length)for(var e=a.length;c<e;c++)d.push(a[c]);else for(;a[c];c++)d.push(a[c]);return d}}var C,v;q.documentElement.compareDocumentPosition?C=function(a,b){return a===b?(h=!0,0):!a.compareDocumentPosition||!b.compareDocumentPosition?a.compareDocumentPosition?-1:1:a.compareDocumentPosition(b)&4?-1:1}:(C=function(a,b){if(a===b)return h=!0,0;if(a.sourceIndex&&b.sourceIndex)return a.sourceIndex-b.sourceIndex;var c,d,e=[],f=[];c=a.parentNode;
d=b.parentNode;var g=c;if(c===d)return v(a,b);if(c){if(!d)return 1}else return-1;for(;g;)e.unshift(g),g=g.parentNode;for(g=d;g;)f.unshift(g),g=g.parentNode;c=e.length;d=f.length;for(g=0;g<c&&g<d;g++)if(e[g]!==f[g])return v(e[g],f[g]);return g===c?v(a,f[g],-1):v(e[g],b,1)},v=function(a,b,c){if(a===b)return c;for(a=a.nextSibling;a;){if(a===b)return-1;a=a.nextSibling}return 1});(function(){var a=q.createElement("div"),c="script"+(new Date).getTime(),d=q.documentElement;a.innerHTML="<a name='"+c+"'/>";
d.insertBefore(a,d.firstChild);if(q.getElementById(c))o.find.ID=function(a,c,d){if("undefined"!==typeof c.getElementById&&!d)return(c=c.getElementById(a[1]))?c.id===a[1]||"undefined"!==typeof c.getAttributeNode&&c.getAttributeNode("id").nodeValue===a[1]?[c]:b:[]},o.filter.ID=function(a,b){var c="undefined"!==typeof a.getAttributeNode&&a.getAttributeNode("id");return 1===a.nodeType&&c&&c.nodeValue===b};d.removeChild(a);d=a=null})();(function(){var a=q.createElement("div");a.appendChild(q.createComment(""));
if(0<a.getElementsByTagName("*").length)o.find.TAG=function(a,b){var c=b.getElementsByTagName(a[1]);if("*"===a[1]){for(var d=[],e=0;c[e];e++)1===c[e].nodeType&&d.push(c[e]);c=d}return c};a.innerHTML="<a href='#'></a>";if(a.firstChild&&"undefined"!==typeof a.firstChild.getAttribute&&"#"!==a.firstChild.getAttribute("href"))o.attrHandle.href=function(a){return a.getAttribute("href",2)};a=null})();q.querySelectorAll&&function(){var a=n,b=q.createElement("div");b.innerHTML="<p class='TEST'></p>";if(!(b.querySelectorAll&&
0===b.querySelectorAll(".TEST").length)){n=function(b,c,d,e){c=c||q;if(!e&&!n.isXML(c)){var f=/^(\w+$)|^\.([\w\-]+$)|^#([\w\-]+$)/.exec(b);if(f&&(1===c.nodeType||9===c.nodeType)){if(f[1])return z(c.getElementsByTagName(b),d);if(f[2]&&o.find.CLASS&&c.getElementsByClassName)return z(c.getElementsByClassName(f[2]),d)}if(9===c.nodeType){if("body"===b&&c.body)return z([c.body],d);if(f&&f[3]){var g=c.getElementById(f[3]);if(g&&g.parentNode){if(g.id===f[3])return z([g],d)}else return z([],d)}try{return z(c.querySelectorAll(b),
d)}catch(h){}}else if(1===c.nodeType&&"object"!==c.nodeName.toLowerCase()){var f=c,j=(g=c.getAttribute("id"))||"__sizzle__",i=c.parentNode,k=/^\s*[+~]/.test(b);g?j=j.replace(/'/g,"\\$&"):c.setAttribute("id",j);if(k&&i)c=c.parentNode;try{if(!k||i)return z(c.querySelectorAll("[id='"+j+"'] "+b),d)}catch(u){}finally{g||f.removeAttribute("id")}}}return a(b,c,d,e)};for(var c in a)n[c]=a[c];b=null}}();(function(){var a=q.documentElement,b=a.matchesSelector||a.mozMatchesSelector||a.webkitMatchesSelector||
a.msMatchesSelector;if(b){var c=!b.call(q.createElement("div"),"div"),d=!1;try{b.call(q.documentElement,"[test!='']:sizzle")}catch(e){d=!0}n.matchesSelector=function(a,e){e=e.replace(/\=\s*([^'"\]]*)\s*\]/g,"='$1']");if(!n.isXML(a))try{if(d||!o.match.PSEUDO.test(e)&&!/!=/.test(e)){var f=b.call(a,e);if(f||!c||a.document&&11!==a.document.nodeType)return f}}catch(g){}return 0<n(e,null,null,[a]).length}}})();(function(){var a=q.createElement("div");a.innerHTML="<div class='test e'></div><div class='test'></div>";
if(a.getElementsByClassName&&0!==a.getElementsByClassName("e").length&&(a.lastChild.className="e",1!==a.getElementsByClassName("e").length))o.order.splice(1,0,"CLASS"),o.find.CLASS=function(a,b,c){if("undefined"!==typeof b.getElementsByClassName&&!c)return b.getElementsByClassName(a[1])},a=null})();n.contains=q.documentElement.contains?function(a,b){return a!==b&&(a.contains?a.contains(b):!0)}:q.documentElement.compareDocumentPosition?function(a,b){return!!(a.compareDocumentPosition(b)&16)}:function(){return!1};
n.isXML=function(a){return(a=(a?a.ownerDocument||a:0).documentElement)?"HTML"!==a.nodeName:!1};var B=function(a,b,c){for(var d,e=[],f="",b=b.nodeType?[b]:b;d=o.match.PSEUDO.exec(a);)f+=d[0],a=a.replace(o.match.PSEUDO,"");a=o.relative[a]?a+"*":a;d=0;for(var g=b.length;d<g;d++)n(a,b[d],e,c);return n.filter(f,e)};n.attr=i.attr;n.selectors.attrMap={};i.find=n;i.expr=n.selectors;i.expr[":"]=i.expr.filters;i.unique=n.uniqueSort;i.text=n.getText;i.isXMLDoc=n.isXML;i.contains=n.contains})();var lb=/Until$/,
mb=/^(?:parents|prevUntil|prevAll)/,nb=/,/,Va=/^.[^:#\[\.,]*$/,ob=Array.prototype.slice,Da=i.expr.match.POS,pb={children:!0,contents:!0,next:!0,prev:!0};i.fn.extend({find:function(a){var b=this,c,d;if("string"!==typeof a)return i(a).filter(function(){for(c=0,d=b.length;c<d;c++)if(i.contains(b[c],this))return!0});var e=this.pushStack("","find",a),f,g,h;for(c=0,d=this.length;c<d;c++)if(f=e.length,i.find(a,this[c],e),0<c)for(g=f;g<e.length;g++)for(h=0;h<f;h++)if(e[h]===e[g]){e.splice(g--,1);break}return e},
has:function(a){var b=i(a);return this.filter(function(){for(var a=0,c=b.length;a<c;a++)if(i.contains(this,b[a]))return!0})},not:function(a){return this.pushStack(j(this,a,!1),"not",a)},filter:function(a){return this.pushStack(j(this,a,!0),"filter",a)},is:function(a){return!!a&&("string"===typeof a?Da.test(a)?0<=i(a,this.context).index(this[0]):0<i.filter(a,this).length:0<this.filter(a).length)},closest:function(a,b){var c=[],d,e,f=this[0];if(i.isArray(a)){for(e=1;f&&f.ownerDocument&&f!==b;){for(d=
0;d<a.length;d++)i(f).is(a[d])&&c.push({selector:a[d],elem:f,level:e});f=f.parentNode;e++}return c}var g=Da.test(a)||"string"!==typeof a?i(a,b||this.context):0;for(d=0,e=this.length;d<e;d++)for(f=this[d];f;)if(g?-1<g.index(f):i.find.matchesSelector(f,a)){c.push(f);break}else if(f=f.parentNode,!f||!f.ownerDocument||f===b||11===f.nodeType)break;c=1<c.length?i.unique(c):c;return this.pushStack(c,"closest",a)},index:function(a){return!a?this[0]&&this[0].parentNode?this.prevAll().length:-1:"string"===
typeof a?i.inArray(this[0],i(a)):i.inArray(a.jquery?a[0]:a,this)},add:function(a,b){var c="string"===typeof a?i(a,b):i.makeArray(a&&a.nodeType?[a]:a),d=i.merge(this.get(),c);return this.pushStack(!c[0]||!c[0].parentNode||11===c[0].parentNode.nodeType||!d[0]||!d[0].parentNode||11===d[0].parentNode.nodeType?d:i.unique(d))},andSelf:function(){return this.add(this.prevObject)}});i.each({parent:function(a){return(a=a.parentNode)&&11!==a.nodeType?a:null},parents:function(a){return i.dir(a,"parentNode")},
parentsUntil:function(a,b,c){return i.dir(a,"parentNode",c)},next:function(a){return i.nth(a,2,"nextSibling")},prev:function(a){return i.nth(a,2,"previousSibling")},nextAll:function(a){return i.dir(a,"nextSibling")},prevAll:function(a){return i.dir(a,"previousSibling")},nextUntil:function(a,b,c){return i.dir(a,"nextSibling",c)},prevUntil:function(a,b,c){return i.dir(a,"previousSibling",c)},siblings:function(a){return i.sibling(a.parentNode.firstChild,a)},children:function(a){return i.sibling(a.firstChild)},
contents:function(a){return i.nodeName(a,"iframe")?a.contentDocument||a.contentWindow.document:i.makeArray(a.childNodes)}},function(a,b){i.fn[a]=function(c,d){var e=i.map(this,b,c);lb.test(a)||(d=c);d&&"string"===typeof d&&(e=i.filter(d,e));e=1<this.length&&!pb[a]?i.unique(e):e;if((1<this.length||nb.test(d))&&mb.test(a))e=e.reverse();return this.pushStack(e,a,ob.call(arguments).join(","))}});i.extend({filter:function(a,b,c){c&&(a=":not("+a+")");return 1===b.length?i.find.matchesSelector(b[0],a)?[b[0]]:
[]:i.find.matches(a,b)},dir:function(a,c,d){for(var e=[],a=a[c];a&&9!==a.nodeType&&(d===b||1!==a.nodeType||!i(a).is(d));)1===a.nodeType&&e.push(a),a=a[c];return e},nth:function(a,b,c){for(var b=b||1,d=0;a&&!(1===a.nodeType&&++d===b);a=a[c]);return a},sibling:function(a,b){for(var c=[];a;a=a.nextSibling)1===a.nodeType&&a!==b&&c.push(a);return c}});var oa="abbr|article|aside|audio|canvas|datalist|details|figcaption|figure|footer|header|hgroup|mark|meter|nav|output|progress|section|summary|time|video",
qb=/ jQuery\d+="(?:\d+|null)"/g,ka=/^\s+/,Ea=/<(?!area|br|col|embed|hr|img|input|link|meta|param)(([\w:]+)[^>]*)\/>/ig,Fa=/<([\w:]+)/,rb=/<tbody/i,sb=/<|&#?\w+;/,tb=/<(?:script|style)/i,ub=/<(?:script|object|embed|option|style)/i,Ga=RegExp("<(?:"+oa+")","i"),Ha=/checked\s*(?:[^=]|=\s*.checked.)/i,vb=/\/(java|ecma)script/i,Wa=/^\s*<!(?:\[CDATA\[|\-\-)/,E={option:[1,"<select multiple='multiple'>","</select>"],legend:[1,"<fieldset>","</fieldset>"],thead:[1,"<table>","</table>"],tr:[2,"<table><tbody>",
"</tbody></table>"],td:[3,"<table><tbody><tr>","</tr></tbody></table>"],col:[2,"<table><tbody></tbody><colgroup>","</colgroup></table>"],area:[1,"<map>","</map>"],_default:[0,"",""]},Ia=k(q);E.optgroup=E.option;E.tbody=E.tfoot=E.colgroup=E.caption=E.thead;E.th=E.td;if(!i.support.htmlSerialize)E._default=[1,"div<div>","</div>"];i.fn.extend({text:function(a){return i.isFunction(a)?this.each(function(b){var c=i(this);c.text(a.call(this,b,c.text()))}):"object"!==typeof a&&a!==b?this.empty().append((this[0]&&
this[0].ownerDocument||q).createTextNode(a)):i.text(this)},wrapAll:function(a){if(i.isFunction(a))return this.each(function(b){i(this).wrapAll(a.call(this,b))});if(this[0]){var b=i(a,this[0].ownerDocument).eq(0).clone(!0);this[0].parentNode&&b.insertBefore(this[0]);b.map(function(){for(var a=this;a.firstChild&&1===a.firstChild.nodeType;)a=a.firstChild;return a}).append(this)}return this},wrapInner:function(a){return i.isFunction(a)?this.each(function(b){i(this).wrapInner(a.call(this,b))}):this.each(function(){var b=
i(this),c=b.contents();c.length?c.wrapAll(a):b.append(a)})},wrap:function(a){var b=i.isFunction(a);return this.each(function(c){i(this).wrapAll(b?a.call(this,c):a)})},unwrap:function(){return this.parent().each(function(){i.nodeName(this,"body")||i(this).replaceWith(this.childNodes)}).end()},append:function(){return this.domManip(arguments,!0,function(a){1===this.nodeType&&this.appendChild(a)})},prepend:function(){return this.domManip(arguments,!0,function(a){1===this.nodeType&&this.insertBefore(a,
this.firstChild)})},before:function(){if(this[0]&&this[0].parentNode)return this.domManip(arguments,!1,function(a){this.parentNode.insertBefore(a,this)});if(arguments.length){var a=i.clean(arguments);a.push.apply(a,this.toArray());return this.pushStack(a,"before",arguments)}},after:function(){if(this[0]&&this[0].parentNode)return this.domManip(arguments,!1,function(a){this.parentNode.insertBefore(a,this.nextSibling)});if(arguments.length){var a=this.pushStack(this,"after",arguments);a.push.apply(a,
i.clean(arguments));return a}},remove:function(a,b){for(var c=0,d;null!=(d=this[c]);c++)if(!a||i.filter(a,[d]).length)!b&&1===d.nodeType&&(i.cleanData(d.getElementsByTagName("*")),i.cleanData([d])),d.parentNode&&d.parentNode.removeChild(d);return this},empty:function(){for(var a=0,b;null!=(b=this[a]);a++)for(1===b.nodeType&&i.cleanData(b.getElementsByTagName("*"));b.firstChild;)b.removeChild(b.firstChild);return this},clone:function(a,b){a=null==a?!1:a;b=null==b?a:b;return this.map(function(){return i.clone(this,
a,b)})},html:function(a){if(a===b)return this[0]&&1===this[0].nodeType?this[0].innerHTML.replace(qb,""):null;if("string"===typeof a&&!tb.test(a)&&(i.support.leadingWhitespace||!ka.test(a))&&!E[(Fa.exec(a)||["",""])[1].toLowerCase()]){a=a.replace(Ea,"<$1></$2>");try{for(var c=0,d=this.length;c<d;c++)if(1===this[c].nodeType)i.cleanData(this[c].getElementsByTagName("*")),this[c].innerHTML=a}catch(e){this.empty().append(a)}}else i.isFunction(a)?this.each(function(b){var c=i(this);c.html(a.call(this,b,
c.html()))}):this.empty().append(a);return this},replaceWith:function(a){if(this[0]&&this[0].parentNode){if(i.isFunction(a))return this.each(function(b){var c=i(this),d=c.html();c.replaceWith(a.call(this,b,d))});"string"!==typeof a&&(a=i(a).detach());return this.each(function(){var b=this.nextSibling,c=this.parentNode;i(this).remove();b?i(b).before(a):i(c).append(a)})}return this.length?this.pushStack(i(i.isFunction(a)?a():a),"replaceWith",a):this},detach:function(a){return this.remove(a,!0)},domManip:function(a,
c,d){var e,f,g,h=a[0],j=[];if(!i.support.checkClone&&3===arguments.length&&"string"===typeof h&&Ha.test(h))return this.each(function(){i(this).domManip(a,c,d,!0)});if(i.isFunction(h))return this.each(function(e){var f=i(this);a[0]=h.call(this,e,c?f.html():b);f.domManip(a,c,d)});if(this[0]){e=h&&h.parentNode;e=i.support.parentNode&&e&&11===e.nodeType&&e.childNodes.length===this.length?{fragment:e}:i.buildFragment(a,this,j);g=e.fragment;if(f=1===g.childNodes.length?g=g.firstChild:g.firstChild){c=c&&
i.nodeName(f,"tr");f=0;for(var k=this.length,m=k-1;f<k;f++)d.call(c?i.nodeName(this[f],"table")?this[f].getElementsByTagName("tbody")[0]||this[f].appendChild(this[f].ownerDocument.createElement("tbody")):this[f]:this[f],e.cacheable||1<k&&f<m?i.clone(g,!0,!0):g)}j.length&&i.each(j,r)}return this}});i.buildFragment=function(a,b,c){var d,e,f,g,h=a[0];b&&b[0]&&(g=b[0].ownerDocument||b[0]);g.createDocumentFragment||(g=q);if(1===a.length&&"string"===typeof h&&512>h.length&&g===q&&"<"===h.charAt(0)&&!ub.test(h)&&
(i.support.checkClone||!Ha.test(h))&&(i.support.html5Clone||!Ga.test(h)))e=!0,(f=i.fragments[h])&&1!==f&&(d=f);d||(d=g.createDocumentFragment(),i.clean(a,g,d,c));e&&(i.fragments[h]=f?d:1);return{fragment:d,cacheable:e}};i.fragments={};i.each({appendTo:"append",prependTo:"prepend",insertBefore:"before",insertAfter:"after",replaceAll:"replaceWith"},function(a,b){i.fn[a]=function(c){var d=[],c=i(c),e=1===this.length&&this[0].parentNode;if(e&&11===e.nodeType&&1===e.childNodes.length&&1===c.length)return c[b](this[0]),
this;for(var e=0,f=c.length;e<f;e++){var g=(0<e?this.clone(!0):this).get();i(c[e])[b](g);d=d.concat(g)}return this.pushStack(d,a,c.selector)}});i.extend({clone:function(a,b,c){var d,e,f;i.support.html5Clone||!Ga.test("<"+a.nodeName)?d=a.cloneNode(!0):(d=q.createElement("div"),Ia.appendChild(d),d.innerHTML=a.outerHTML,d=d.firstChild);var g=d;if((!i.support.noCloneEvent||!i.support.noCloneChecked)&&(1===a.nodeType||11===a.nodeType)&&!i.isXMLDoc(a)){m(a,g);d=n(a);e=n(g);for(f=0;d[f];++f)e[f]&&m(d[f],
e[f])}if(b&&(l(a,g),c)){d=n(a);e=n(g);for(f=0;d[f];++f)l(d[f],e[f])}return g},clean:function(a,b,c,d){b=b||q;"undefined"===typeof b.createElement&&(b=b.ownerDocument||b[0]&&b[0].ownerDocument||q);for(var e=[],f,g=0,h;null!=(h=a[g]);g++)if("number"===typeof h&&(h+=""),h){if("string"===typeof h)if(sb.test(h)){h=h.replace(Ea,"<$1></$2>");f=(Fa.exec(h)||["",""])[1].toLowerCase();var j=E[f]||E._default,m=j[0],l=b.createElement("div");b===q?Ia.appendChild(l):k(b).appendChild(l);for(l.innerHTML=j[1]+h+j[2];m--;)l=
l.lastChild;if(!i.support.tbody){m=rb.test(h);j="table"===f&&!m?l.firstChild&&l.firstChild.childNodes:"<table>"===j[1]&&!m?l.childNodes:[];for(f=j.length-1;0<=f;--f)i.nodeName(j[f],"tbody")&&!j[f].childNodes.length&&j[f].parentNode.removeChild(j[f])}!i.support.leadingWhitespace&&ka.test(h)&&l.insertBefore(b.createTextNode(ka.exec(h)[0]),l.firstChild);h=l.childNodes}else h=b.createTextNode(h);var n;if(!i.support.appendChecked)if(h[0]&&"number"===typeof(n=h.length))for(f=0;f<n;f++)o(h[f]);else o(h);
h.nodeType?e.push(h):e=i.merge(e,h)}if(c){a=function(a){return!a.type||vb.test(a.type)};for(g=0;e[g];g++)d&&i.nodeName(e[g],"script")&&(!e[g].type||"text/javascript"===e[g].type.toLowerCase())?d.push(e[g].parentNode?e[g].parentNode.removeChild(e[g]):e[g]):(1===e[g].nodeType&&(b=i.grep(e[g].getElementsByTagName("script"),a),e.splice.apply(e,[g+1,0].concat(b))),c.appendChild(e[g]))}return e},cleanData:function(a){for(var b,c,d=i.cache,e=i.event.special,f=i.support.deleteExpando,g=0,h;null!=(h=a[g]);g++)if(!h.nodeName||
!i.noData[h.nodeName.toLowerCase()])if(c=h[i.expando]){if((b=d[c])&&b.events){for(var j in b.events)e[j]?i.event.remove(h,j):i.removeEvent(h,j,b.handle);if(b.handle)b.handle.elem=null}f?delete h[i.expando]:h.removeAttribute&&h.removeAttribute(i.expando);delete d[c]}}});var la=/alpha\([^)]*\)/i,wb=/opacity=([^)]*)/,xb=/([A-Z]|^ms)/g,Ja=/^-?\d+(?:px)?$/i,yb=/^-?\d/,zb=/^([\-+])=([\-+.\de]+)/,Ab={position:"absolute",visibility:"hidden",display:"block"},Xa=["Left","Right"],Ya=["Top","Bottom"],J,Ka,La;
i.fn.css=function(a,c){return 2===arguments.length&&c===b?this:i.access(this,a,c,!0,function(a,c,d){return d!==b?i.style(a,c,d):i.css(a,c)})};i.extend({cssHooks:{opacity:{get:function(a,b){if(b){var c=J(a,"opacity","opacity");return""===c?"1":c}return a.style.opacity}}},cssNumber:{fillOpacity:!0,fontWeight:!0,lineHeight:!0,opacity:!0,orphans:!0,widows:!0,zIndex:!0,zoom:!0},cssProps:{"float":i.support.cssFloat?"cssFloat":"styleFloat"},style:function(a,c,d,e){if(a&&!(3===a.nodeType||8===a.nodeType||
!a.style)){var f,g=i.camelCase(c),h=a.style,j=i.cssHooks[g],c=i.cssProps[g]||g;if(d!==b){e=typeof d;if("string"===e&&(f=zb.exec(d)))d=+(f[1]+1)*+f[2]+parseFloat(i.css(a,c)),e="number";if(!(null==d||"number"===e&&isNaN(d)))if("number"===e&&!i.cssNumber[g]&&(d+="px"),!j||!("set"in j)||(d=j.set(a,d))!==b)try{h[c]=d}catch(k){}}else return j&&"get"in j&&(f=j.get(a,!1,e))!==b?f:h[c]}},css:function(a,c,d){var e,f,c=i.camelCase(c);f=i.cssHooks[c];c=i.cssProps[c]||c;"cssFloat"===c&&(c="float");if(f&&"get"in
f&&(e=f.get(a,!0,d))!==b)return e;if(J)return J(a,c)},swap:function(a,b,c){var d={},e;for(e in b)d[e]=a.style[e],a.style[e]=b[e];c.call(a);for(e in b)a.style[e]=d[e]}});i.curCSS=i.css;i.each(["height","width"],function(a,b){i.cssHooks[b]={get:function(a,c,d){var e;if(c){if(0!==a.offsetWidth)return s(a,b,d);i.swap(a,Ab,function(){e=s(a,b,d)});return e}},set:function(a,b){if(Ja.test(b)){if(b=parseFloat(b),0<=b)return b+"px"}else return b}}});if(!i.support.opacity)i.cssHooks.opacity={get:function(a,
b){return wb.test((b&&a.currentStyle?a.currentStyle.filter:a.style.filter)||"")?parseFloat(RegExp.$1)/100+"":b?"1":""},set:function(a,b){var c=a.style,d=a.currentStyle,e=i.isNumeric(b)?"alpha(opacity="+100*b+")":"",f=d&&d.filter||c.filter||"";c.zoom=1;if(1<=b&&""===i.trim(f.replace(la,""))&&(c.removeAttribute("filter"),d&&!d.filter))return;c.filter=la.test(f)?f.replace(la,e):f+" "+e}};i(function(){if(!i.support.reliableMarginRight)i.cssHooks.marginRight={get:function(a,b){var c;i.swap(a,{display:"inline-block"},
function(){c=b?J(a,"margin-right","marginRight"):a.style.marginRight});return c}}});q.defaultView&&q.defaultView.getComputedStyle&&(Ka=function(a,b){var c,d,e,b=b.replace(xb,"-$1").toLowerCase();if((d=a.ownerDocument.defaultView)&&(e=d.getComputedStyle(a,null)))c=e.getPropertyValue(b),""===c&&!i.contains(a.ownerDocument.documentElement,a)&&(c=i.style(a,b));return c});q.documentElement.currentStyle&&(La=function(a,b){var c,d,e=a.currentStyle&&a.currentStyle[b],f=a.style;if(null===e&&f&&(c=f[b]))e=
c;if(!Ja.test(e)&&yb.test(e)){c=f.left;if(d=a.runtimeStyle&&a.runtimeStyle.left)a.runtimeStyle.left=a.currentStyle.left;f.left="fontSize"===b?"1em":e||0;e=f.pixelLeft+"px";f.left=c;if(d)a.runtimeStyle.left=d}return""===e?"auto":e});J=Ka||La;if(i.expr&&i.expr.filters)i.expr.filters.hidden=function(a){var b=a.offsetHeight;return 0===a.offsetWidth&&0===b||!i.support.reliableHiddenOffsets&&"none"===(a.style&&a.style.display||i.css(a,"display"))},i.expr.filters.visible=function(a){return!i.expr.filters.hidden(a)};
var Bb=/%20/g,Za=/\[\]$/,Ma=/\r?\n/g,Cb=/#.*$/,Db=/^(.*?):[ \t]*([^\r\n]*)\r?$/mg,Eb=/^(?:color|date|datetime|datetime-local|email|hidden|month|number|password|range|search|tel|text|time|url|week)$/i,Fb=/^(?:GET|HEAD)$/,Gb=/^\/\//,Na=/\?/,Hb=/<script\b[^<]*(?:(?!<\/script>)<[^<]*)*<\/script>/gi,Ib=/^(?:select|textarea)/i,pa=/\s+/,Jb=/([?&])_=[^&]*/,Oa=/^([\w\+\.\-]+:)(?:\/\/([^\/?#:]*)(?::(\d+))?)?/,Pa=i.fn.load,da={},Qa={},I,M,Ra=["*/"]+["*"];try{I=ab.href}catch(Pb){I=q.createElement("a"),I.href=
"",I=I.href}M=Oa.exec(I.toLowerCase())||[];i.fn.extend({load:function(a,c,d){if("string"!==typeof a&&Pa)return Pa.apply(this,arguments);if(!this.length)return this;var e=a.indexOf(" ");if(0<=e)var f=a.slice(e,a.length),a=a.slice(0,e);e="GET";c&&(i.isFunction(c)?(d=c,c=b):"object"===typeof c&&(c=i.param(c,i.ajaxSettings.traditional),e="POST"));var g=this;i.ajax({url:a,type:e,dataType:"html",data:c,complete:function(a,b,c){c=a.responseText;a.isResolved()&&(a.done(function(a){c=a}),g.html(f?i("<div>").append(c.replace(Hb,
"")).find(f):c));d&&g.each(d,[c,b,a])}});return this},serialize:function(){return i.param(this.serializeArray())},serializeArray:function(){return this.map(function(){return this.elements?i.makeArray(this.elements):this}).filter(function(){return this.name&&!this.disabled&&(this.checked||Ib.test(this.nodeName)||Eb.test(this.type))}).map(function(a,b){var c=i(this).val();return null==c?null:i.isArray(c)?i.map(c,function(a){return{name:b.name,value:a.replace(Ma,"\r\n")}}):{name:b.name,value:c.replace(Ma,
"\r\n")}}).get()}});i.each("ajaxStart ajaxStop ajaxComplete ajaxError ajaxSuccess ajaxSend".split(" "),function(a,b){i.fn[b]=function(a){return this.on(b,a)}});i.each(["get","post"],function(a,c){i[c]=function(a,d,e,f){i.isFunction(d)&&(f=f||e,e=d,d=b);return i.ajax({type:c,url:a,data:d,success:e,dataType:f})}});i.extend({getScript:function(a,c){return i.get(a,b,c,"script")},getJSON:function(a,b,c){return i.get(a,b,c,"json")},ajaxSetup:function(a,b){b?C(a,i.ajaxSettings):(b=a,a=i.ajaxSettings);C(a,
b);return a},ajaxSettings:{url:I,isLocal:/^(?:about|app|app\-storage|.+\-extension|file|res|widget):$/.test(M[1]),global:!0,type:"GET",contentType:"application/x-www-form-urlencoded",processData:!0,async:!0,accepts:{xml:"application/xml, text/xml",html:"text/html",text:"text/plain",json:"application/json, text/javascript","*":Ra},contents:{xml:/xml/,html:/html/,json:/json/},responseFields:{xml:"responseXML",text:"responseText"},converters:{"* text":a.String,"text html":!0,"text json":i.parseJSON,
"text xml":i.parseXML},flatOptions:{context:!0,url:!0}},ajaxPrefilter:t(da),ajaxTransport:t(Qa),ajax:function(a,c){function d(a,c,l,n){if(2!==t){t=2;q&&clearTimeout(q);r=b;p=n||"";v.readyState=0<a?4:0;var u,o,A,n=c;if(l){var S=e,s=v,z=S.contents,B=S.dataTypes,D=S.responseFields,G,w,P,K;for(w in D)w in l&&(s[D[w]]=l[w]);for(;"*"===B[0];)B.shift(),G===b&&(G=S.mimeType||s.getResponseHeader("content-type"));if(G)for(w in z)if(z[w]&&z[w].test(G)){B.unshift(w);break}if(B[0]in l)P=B[0];else{for(w in l){if(!B[0]||
S.converters[w+" "+B[0]]){P=w;break}K||(K=w)}P=P||K}P?(P!==B[0]&&B.unshift(P),l=l[P]):l=void 0}else l=b;if(200<=a&&300>a||304===a){if(e.ifModified){if(G=v.getResponseHeader("Last-Modified"))i.lastModified[m]=G;if(G=v.getResponseHeader("Etag"))i.etag[m]=G}if(304===a)n="notmodified",u=!0;else try{G=e;G.dataFilter&&(l=G.dataFilter(l,G.dataType));var E=G.dataTypes;w={};var W,F,L=E.length,H,Q=E[0],I,M,R,T,J;for(W=1;W<L;W++){if(1===W)for(F in G.converters)"string"===typeof F&&(w[F.toLowerCase()]=G.converters[F]);
I=Q;Q=E[W];if("*"===Q)Q=I;else if("*"!==I&&I!==Q){M=I+" "+Q;R=w[M]||w["* "+Q];if(!R)for(T in J=b,w)if(H=T.split(" "),H[0]===I||"*"===H[0])if(J=w[H[1]+" "+Q]){T=w[T];!0===T?R=J:!0===J&&(R=T);break}!R&&!J&&i.error("No conversion from "+M.replace(" "," to "));!0!==R&&(l=R?R(l):J(T(l)))}}o=l;n="success";u=!0}catch(O){n="parsererror",A=O}}else if(A=n,!n||a)n="error",0>a&&(a=0);v.status=a;v.statusText=""+(c||n);u?h.resolveWith(f,[o,n,v]):h.rejectWith(f,[v,n,A]);v.statusCode(k);k=b;C&&g.trigger("ajax"+(u?
"Success":"Error"),[v,e,u?o:A]);j.fireWith(f,[v,n]);C&&(g.trigger("ajaxComplete",[v,e]),--i.active||i.event.trigger("ajaxStop"))}}"object"===typeof a&&(c=a,a=b);var c=c||{},e=i.ajaxSetup({},c),f=e.context||e,g=f!==e&&(f.nodeType||f instanceof i)?i(f):i.event,h=i.Deferred(),j=i.Callbacks("once memory"),k=e.statusCode||{},m,l={},n={},p,o,r,q,s,t=0,C,B,v={readyState:0,setRequestHeader:function(a,b){if(!t){var c=a.toLowerCase(),a=n[c]=n[c]||a;l[a]=b}return this},getAllResponseHeaders:function(){return 2===
t?p:null},getResponseHeader:function(a){var c;if(2===t){if(!o)for(o={};c=Db.exec(p);)o[c[1].toLowerCase()]=c[2];c=o[a.toLowerCase()]}return c===b?null:c},overrideMimeType:function(a){if(!t)e.mimeType=a;return this},abort:function(a){a=a||"abort";r&&r.abort(a);d(0,a);return this}};h.promise(v);v.success=v.done;v.error=v.fail;v.complete=j.add;v.statusCode=function(a){if(a){var b;if(2>t)for(b in a)k[b]=[k[b],a[b]];else b=a[v.status],v.then(b,b)}return this};e.url=((a||e.url)+"").replace(Cb,"").replace(Gb,
M[1]+"//");e.dataTypes=i.trim(e.dataType||"*").toLowerCase().split(pa);if(null==e.crossDomain)s=Oa.exec(e.url.toLowerCase()),e.crossDomain=!(!s||!(s[1]!=M[1]||s[2]!=M[2]||(s[3]||("http:"===s[1]?80:443))!=(M[3]||("http:"===M[1]?80:443))));if(e.data&&e.processData&&"string"!==typeof e.data)e.data=i.param(e.data,e.traditional);z(da,e,c,v);if(2===t)return!1;C=e.global;e.type=e.type.toUpperCase();e.hasContent=!Fb.test(e.type);C&&0===i.active++&&i.event.trigger("ajaxStart");if(!e.hasContent&&(e.data&&(e.url+=
(Na.test(e.url)?"&":"?")+e.data,delete e.data),m=e.url,!1===e.cache)){s=i.now();var D=e.url.replace(Jb,"$1_="+s);e.url=D+(D===e.url?(Na.test(e.url)?"&":"?")+"_="+s:"")}(e.data&&e.hasContent&&!1!==e.contentType||c.contentType)&&v.setRequestHeader("Content-Type",e.contentType);e.ifModified&&(m=m||e.url,i.lastModified[m]&&v.setRequestHeader("If-Modified-Since",i.lastModified[m]),i.etag[m]&&v.setRequestHeader("If-None-Match",i.etag[m]));v.setRequestHeader("Accept",e.dataTypes[0]&&e.accepts[e.dataTypes[0]]?
e.accepts[e.dataTypes[0]]+("*"!==e.dataTypes[0]?", "+Ra+"; q=0.01":""):e.accepts["*"]);for(B in e.headers)v.setRequestHeader(B,e.headers[B]);if(e.beforeSend&&(!1===e.beforeSend.call(f,v,e)||2===t))return v.abort(),!1;for(B in{success:1,error:1,complete:1})v[B](e[B]);if(r=z(Qa,e,c,v)){v.readyState=1;C&&g.trigger("ajaxSend",[v,e]);e.async&&0<e.timeout&&(q=setTimeout(function(){v.abort("timeout")},e.timeout));try{t=1,r.send(l,d)}catch(w){if(2>t)d(-1,w);else throw w;}}else d(-1,"No Transport");return v},
param:function(a,c){var d=[],e=function(a,b){b=i.isFunction(b)?b():b;d[d.length]=encodeURIComponent(a)+"="+encodeURIComponent(b)};if(c===b)c=i.ajaxSettings.traditional;if(i.isArray(a)||a.jquery&&!i.isPlainObject(a))i.each(a,function(){e(this.name,this.value)});else for(var f in a)B(f,a[f],c,e);return d.join("&").replace(Bb,"+")}});i.extend({active:0,lastModified:{},etag:{}});var Kb=i.now(),ba=/(\=)\?(&|$)|\?\?/i;i.ajaxSetup({jsonp:"callback",jsonpCallback:function(){return i.expando+"_"+Kb++}});i.ajaxPrefilter("json jsonp",
function(b,c,d){c="application/x-www-form-urlencoded"===b.contentType&&"string"===typeof b.data;if("jsonp"===b.dataTypes[0]||!1!==b.jsonp&&(ba.test(b.url)||c&&ba.test(b.data))){var e,f=b.jsonpCallback=i.isFunction(b.jsonpCallback)?b.jsonpCallback():b.jsonpCallback,g=a[f],h=b.url,j=b.data,k="$1"+f+"$2";!1!==b.jsonp&&(h=h.replace(ba,k),b.url===h&&(c&&(j=j.replace(ba,k)),b.data===j&&(h+=(/\?/.test(h)?"&":"?")+b.jsonp+"="+f)));b.url=h;b.data=j;a[f]=function(a){e=[a]};d.always(function(){a[f]=g;if(e&&
i.isFunction(g))a[f](e[0])});b.converters["script json"]=function(){e||i.error(f+" was not called");return e[0]};b.dataTypes[0]="json";return"script"}});i.ajaxSetup({accepts:{script:"text/javascript, application/javascript, application/ecmascript, application/x-ecmascript"},contents:{script:/javascript|ecmascript/},converters:{"text script":function(a){i.globalEval(a);return a}}});i.ajaxPrefilter("script",function(a){if(a.cache===b)a.cache=!1;if(a.crossDomain)a.type="GET",a.global=!1});i.ajaxTransport("script",
function(a){if(a.crossDomain){var c,d=q.head||q.getElementsByTagName("head")[0]||q.documentElement;return{send:function(e,f){c=q.createElement("script");c.async="async";if(a.scriptCharset)c.charset=a.scriptCharset;c.src=a.url;c.onload=c.onreadystatechange=function(a,e){if(e||!c.readyState||/loaded|complete/.test(c.readyState))c.onload=c.onreadystatechange=null,d&&c.parentNode&&d.removeChild(c),c=b,e||f(200,"success")};d.insertBefore(c,d.firstChild)},abort:function(){if(c)c.onload(0,1)}}}});var ma=
a.ActiveXObject?function(){for(var a in V)V[a](0,1)}:!1,Lb=0,V;i.ajaxSettings.xhr=a.ActiveXObject?function(){var b;if(!(b=!this.isLocal&&D()))a:{try{b=new a.ActiveXObject("Microsoft.XMLHTTP");break a}catch(c){}b=void 0}return b}:D;(function(a){i.extend(i.support,{ajax:!!a,cors:!!a&&"withCredentials"in a})})(i.ajaxSettings.xhr());i.support.ajax&&i.ajaxTransport(function(c){if(!c.crossDomain||i.support.cors){var d;return{send:function(e,f){var g=c.xhr(),h,j;c.username?g.open(c.type,c.url,c.async,c.username,
c.password):g.open(c.type,c.url,c.async);if(c.xhrFields)for(j in c.xhrFields)g[j]=c.xhrFields[j];c.mimeType&&g.overrideMimeType&&g.overrideMimeType(c.mimeType);!c.crossDomain&&!e["X-Requested-With"]&&(e["X-Requested-With"]="XMLHttpRequest");try{for(j in e)g.setRequestHeader(j,e[j])}catch(k){}g.send(c.hasContent&&c.data||null);d=function(a,e){var j,k,m,l,n;try{if(d&&(e||4===g.readyState)){d=b;if(h)g.onreadystatechange=i.noop,ma&&delete V[h];if(e)4!==g.readyState&&g.abort();else{j=g.status;m=g.getAllResponseHeaders();
l={};if((n=g.responseXML)&&n.documentElement)l.xml=n;l.text=g.responseText;try{k=g.statusText}catch(p){k=""}!j&&c.isLocal&&!c.crossDomain?j=l.text?200:404:1223===j&&(j=204)}}}catch(o){e||f(-1,o)}l&&f(j,k,l,m)};!c.async||4===g.readyState?d():(h=++Lb,ma&&(V||(V={},i(a).unload(ma)),V[h]=d),g.onreadystatechange=d)},abort:function(){d&&d(0,1)}}}});var ea={},F,O,Mb=/^(?:toggle|show|hide)$/,Nb=/^([+\-]=)?([\d+.\-]+)([a-z%]*)$/i,ca,qa=[["height","marginTop","marginBottom","paddingTop","paddingBottom"],["width",
"marginLeft","marginRight","paddingLeft","paddingRight"],["opacity"]],Y;i.fn.extend({show:function(a,b,c){if(a||0===a)return this.animate(w("show",3),a,b,c);for(var c=0,d=this.length;c<d;c++)if(a=this[c],a.style){b=a.style.display;if(!i._data(a,"olddisplay")&&"none"===b)b=a.style.display="";""===b&&"none"===i.css(a,"display")&&i._data(a,"olddisplay",ra(a.nodeName))}for(c=0;c<d;c++)if(a=this[c],a.style&&(b=a.style.display,""===b||"none"===b))a.style.display=i._data(a,"olddisplay")||"";return this},
hide:function(a,b,c){if(a||0===a)return this.animate(w("hide",3),a,b,c);for(var c=0,d=this.length;c<d;c++)a=this[c],a.style&&(b=i.css(a,"display"),"none"!==b&&!i._data(a,"olddisplay")&&i._data(a,"olddisplay",b));for(c=0;c<d;c++)if(this[c].style)this[c].style.display="none";return this},_toggle:i.fn.toggle,toggle:function(a,b,c){var d="boolean"===typeof a;i.isFunction(a)&&i.isFunction(b)?this._toggle.apply(this,arguments):null==a||d?this.each(function(){var b=d?a:i(this).is(":hidden");i(this)[b?"show":
"hide"]()}):this.animate(w("toggle",3),a,b,c);return this},fadeTo:function(a,b,c,d){return this.filter(":hidden").css("opacity",0).show().end().animate({opacity:b},a,c,d)},animate:function(a,b,c,d){function e(){var u;!1===f.queue&&i._mark(this);var b=i.extend({},f),c=1===this.nodeType,d=c&&i(this).is(":hidden"),g,h,j,k,m;b.animatedProperties={};for(j in a){g=i.camelCase(j);j!==g&&(a[g]=a[j],delete a[j]);h=a[g];i.isArray(h)?(b.animatedProperties[g]=h[1],u=a[g]=h[0],h=u):b.animatedProperties[g]=b.specialEasing&&
b.specialEasing[g]||b.easing||"swing";if("hide"===h&&d||"show"===h&&!d)return b.complete.call(this);if(c&&("height"===g||"width"===g))if(b.overflow=[this.style.overflow,this.style.overflowX,this.style.overflowY],"inline"===i.css(this,"display")&&"none"===i.css(this,"float"))!i.support.inlineBlockNeedsLayout||"inline"===ra(this.nodeName)?this.style.display="inline-block":this.style.zoom=1}if(null!=b.overflow)this.style.overflow="hidden";for(j in a)if(c=new i.fx(this,b,j),h=a[j],Mb.test(h))if(g=i._data(this,
"toggle"+j)||("toggle"===h?d?"show":"hide":0))i._data(this,"toggle"+j,"show"===g?"hide":"show"),c[g]();else c[h]();else g=Nb.exec(h),k=c.cur(),g?(h=parseFloat(g[2]),m=g[3]||(i.cssNumber[j]?"":"px"),"px"!==m&&(i.style(this,j,(h||1)+m),k*=(h||1)/c.cur(),i.style(this,j,k+m)),g[1]&&(h=("-="===g[1]?-1:1)*h+k),c.custom(k,h,m)):c.custom(k,h,"");return!0}var f=i.speed(b,c,d);if(i.isEmptyObject(a))return this.each(f.complete,[!1]);a=i.extend({},a);return!1===f.queue?this.each(e):this.queue(f.queue,e)},stop:function(a,
c,d){"string"!==typeof a&&(d=c,c=a,a=b);c&&!1!==a&&this.queue(a||"fx",[]);return this.each(function(){var b,c=!1,e=i.timers,f=i._data(this);d||i._unmark(!0,this);if(null==a)for(b in f){if(f[b]&&f[b].stop&&b.indexOf(".run")===b.length-4){var g=f[b];i.removeData(this,b,!0);g.stop(d)}}else if(f[b=a+".run"]&&f[b].stop)f=f[b],i.removeData(this,b,!0),f.stop(d);for(b=e.length;b--;)if(e[b].elem===this&&(null==a||e[b].queue===a)){if(d)e[b](!0);else e[b].saveState();c=!0;e.splice(b,1)}(!d||!c)&&i.dequeue(this,
a)})}});i.each({slideDown:w("show",1),slideUp:w("hide",1),slideToggle:w("toggle",1),fadeIn:{opacity:"show"},fadeOut:{opacity:"hide"},fadeToggle:{opacity:"toggle"}},function(a,b){i.fn[a]=function(a,c,d){return this.animate(b,a,c,d)}});i.extend({speed:function(a,b,c){var d=a&&"object"===typeof a?i.extend({},a):{complete:c||!c&&b||i.isFunction(a)&&a,duration:a,easing:c&&b||b&&!i.isFunction(b)&&b};d.duration=i.fx.off?0:"number"===typeof d.duration?d.duration:d.duration in i.fx.speeds?i.fx.speeds[d.duration]:
i.fx.speeds._default;if(null==d.queue||!0===d.queue)d.queue="fx";d.old=d.complete;d.complete=function(a){i.isFunction(d.old)&&d.old.call(this);d.queue?i.dequeue(this,d.queue):!1!==a&&i._unmark(this)};return d},easing:{linear:function(a,b,c,d){return c+d*a},swing:function(a,b,c,d){return(-Math.cos(a*Math.PI)/2+0.5)*d+c}},timers:[],fx:function(a,b,c){this.options=b;this.elem=a;this.prop=c;b.orig=b.orig||{}}});i.fx.prototype={update:function(){this.options.step&&this.options.step.call(this.elem,this.now,
this);(i.fx.step[this.prop]||i.fx.step._default)(this)},cur:function(){if(null!=this.elem[this.prop]&&(!this.elem.style||null==this.elem.style[this.prop]))return this.elem[this.prop];var a,b=i.css(this.elem,this.prop);return isNaN(a=parseFloat(b))?!b||"auto"===b?0:b:a},custom:function(a,c,d){function e(a){return f.step(a)}var f=this,g=i.fx;this.startTime=Y||K();this.end=c;this.now=this.start=a;this.pos=this.state=0;this.unit=d||this.unit||(i.cssNumber[this.prop]?"":"px");e.queue=this.options.queue;
e.elem=this.elem;e.saveState=function(){f.options.hide&&i._data(f.elem,"fxshow"+f.prop)===b&&i._data(f.elem,"fxshow"+f.prop,f.start)};e()&&i.timers.push(e)&&!ca&&(ca=setInterval(g.tick,g.interval))},show:function(){var a=i._data(this.elem,"fxshow"+this.prop);this.options.orig[this.prop]=a||i.style(this.elem,this.prop);this.options.show=!0;a!==b?this.custom(this.cur(),a):this.custom("width"===this.prop||"height"===this.prop?1:0,this.cur());i(this.elem).show()},hide:function(){this.options.orig[this.prop]=
i._data(this.elem,"fxshow"+this.prop)||i.style(this.elem,this.prop);this.options.hide=!0;this.custom(this.cur(),0)},step:function(a){var b,c=Y||K(),d=!0,e=this.elem,f=this.options;if(a||c>=f.duration+this.startTime){this.now=this.end;this.pos=this.state=1;this.update();f.animatedProperties[this.prop]=!0;for(b in f.animatedProperties)!0!==f.animatedProperties[b]&&(d=!1);if(d){null!=f.overflow&&!i.support.shrinkWrapBlocks&&i.each(["","X","Y"],function(a,b){e.style["overflow"+b]=f.overflow[a]});f.hide&&
i(e).hide();if(f.hide||f.show)for(b in f.animatedProperties)i.style(e,b,f.orig[b]),i.removeData(e,"fxshow"+b,!0),i.removeData(e,"toggle"+b,!0);if(a=f.complete)f.complete=!1,a.call(e)}return!1}Infinity==f.duration?this.now=c:(a=c-this.startTime,this.state=a/f.duration,this.pos=i.easing[f.animatedProperties[this.prop]](this.state,a,0,1,f.duration),this.now=this.start+(this.end-this.start)*this.pos);this.update();return!0}};i.extend(i.fx,{tick:function(){for(var a,b=i.timers,c=0;c<b.length;c++)a=b[c],
!a()&&b[c]===a&&b.splice(c--,1);b.length||i.fx.stop()},interval:13,stop:function(){clearInterval(ca);ca=null},speeds:{slow:600,fast:200,_default:400},step:{opacity:function(a){i.style(a.elem,"opacity",a.now)},_default:function(a){a.elem.style&&null!=a.elem.style[a.prop]?a.elem.style[a.prop]=a.now+a.unit:a.elem[a.prop]=a.now}}});i.each(["width","height"],function(a,b){i.fx.step[b]=function(a){i.style(a.elem,b,Math.max(0,a.now)+a.unit)}});if(i.expr&&i.expr.filters)i.expr.filters.animated=function(a){return i.grep(i.timers,
function(b){return a===b.elem}).length};var Ob=/^t(?:able|d|h)$/i,Sa=/^(?:body|html)$/i;i.fn.offset="getBoundingClientRect"in q.documentElement?function(a){var b=this[0],c;if(a)return this.each(function(b){i.offset.setOffset(this,a,b)});if(!b||!b.ownerDocument)return null;if(b===b.ownerDocument.body)return i.offset.bodyOffset(b);try{c=b.getBoundingClientRect()}catch(d){}var e=b.ownerDocument,f=e.documentElement;if(!c||!i.contains(f,b))return c?{top:c.top,left:c.left}:{top:0,left:0};b=e.body;e=fa(e);
return{top:c.top+(e.pageYOffset||i.support.boxModel&&f.scrollTop||b.scrollTop)-(f.clientTop||b.clientTop||0),left:c.left+(e.pageXOffset||i.support.boxModel&&f.scrollLeft||b.scrollLeft)-(f.clientLeft||b.clientLeft||0)}}:function(a){var b=this[0];if(a)return this.each(function(b){i.offset.setOffset(this,a,b)});if(!b||!b.ownerDocument)return null;if(b===b.ownerDocument.body)return i.offset.bodyOffset(b);var c,d=b.offsetParent,e=b.ownerDocument,f=e.documentElement,g=e.body;c=(e=e.defaultView)?e.getComputedStyle(b,
null):b.currentStyle;for(var h=b.offsetTop,j=b.offsetLeft;(b=b.parentNode)&&b!==g&&b!==f&&!(i.support.fixedPosition&&"fixed"===c.position);){c=e?e.getComputedStyle(b,null):b.currentStyle;h-=b.scrollTop;j-=b.scrollLeft;if(b===d){h+=b.offsetTop;j+=b.offsetLeft;if(i.support.doesNotAddBorder&&(!i.support.doesAddBorderForTableAndCells||!Ob.test(b.nodeName)))h+=parseFloat(c.borderTopWidth)||0,j+=parseFloat(c.borderLeftWidth)||0;d=b.offsetParent}i.support.subtractsBorderForOverflowNotVisible&&"visible"!==
c.overflow&&(h+=parseFloat(c.borderTopWidth)||0,j+=parseFloat(c.borderLeftWidth)||0)}if("relative"===c.position||"static"===c.position)h+=g.offsetTop,j+=g.offsetLeft;i.support.fixedPosition&&"fixed"===c.position&&(h+=Math.max(f.scrollTop,g.scrollTop),j+=Math.max(f.scrollLeft,g.scrollLeft));return{top:h,left:j}};i.offset={bodyOffset:function(a){var b=a.offsetTop,c=a.offsetLeft;i.support.doesNotIncludeMarginInBodyOffset&&(b+=parseFloat(i.css(a,"marginTop"))||0,c+=parseFloat(i.css(a,"marginLeft"))||
0);return{top:b,left:c}},setOffset:function(a,b,c){var d=i.css(a,"position");if("static"===d)a.style.position="relative";var e=i(a),f=e.offset(),g=i.css(a,"top"),h=i.css(a,"left"),j={},k={};("absolute"===d||"fixed"===d)&&-1<i.inArray("auto",[g,h])?(k=e.position(),d=k.top,h=k.left):(d=parseFloat(g)||0,h=parseFloat(h)||0);i.isFunction(b)&&(b=b.call(a,c,f));if(null!=b.top)j.top=b.top-f.top+d;if(null!=b.left)j.left=b.left-f.left+h;"using"in b?b.using.call(a,j):e.css(j)}};i.fn.extend({position:function(){if(!this[0])return null;
var a=this[0],b=this.offsetParent(),c=this.offset(),d=Sa.test(b[0].nodeName)?{top:0,left:0}:b.offset();c.top-=parseFloat(i.css(a,"marginTop"))||0;c.left-=parseFloat(i.css(a,"marginLeft"))||0;d.top+=parseFloat(i.css(b[0],"borderTopWidth"))||0;d.left+=parseFloat(i.css(b[0],"borderLeftWidth"))||0;return{top:c.top-d.top,left:c.left-d.left}},offsetParent:function(){return this.map(function(){for(var a=this.offsetParent||q.body;a&&!Sa.test(a.nodeName)&&"static"===i.css(a,"position");)a=a.offsetParent;return a})}});
i.each(["Left","Top"],function(a,c){var d="scroll"+c;i.fn[d]=function(c){var e,f;if(c===b){e=this[0];return!e?null:(f=fa(e))?"pageXOffset"in f?f[a?"pageYOffset":"pageXOffset"]:i.support.boxModel&&f.document.documentElement[d]||f.document.body[d]:e[d]}return this.each(function(){(f=fa(this))?f.scrollTo(!a?c:i(f).scrollLeft(),a?c:i(f).scrollTop()):this[d]=c})}});i.each(["Height","Width"],function(a,c){var d=c.toLowerCase();i.fn["inner"+c]=function(){var a=this[0];return a?a.style?parseFloat(i.css(a,
d,"padding")):this[d]():null};i.fn["outer"+c]=function(a){var b=this[0];return b?b.style?parseFloat(i.css(b,d,a?"margin":"border")):this[d]():null};i.fn[d]=function(a){var e=this[0];if(!e)return null==a?null:this;if(i.isFunction(a))return this.each(function(b){var c=i(this);c[d](a.call(this,b,c[d]()))});if(i.isWindow(e)){var f=e.document.documentElement["client"+c],g=e.document.body;return"CSS1Compat"===e.document.compatMode&&f||g&&g["client"+c]||f}if(9===e.nodeType)return Math.max(e.documentElement["client"+
c],e.body["scroll"+c],e.documentElement["scroll"+c],e.body["offset"+c],e.documentElement["offset"+c]);return a===b?(e=i.css(e,d),f=parseFloat(e),i.isNumeric(f)?f:e):this.css(d,"string"===typeof a?a:a+"px")}});a.jQuery=a.$=i;"function"===typeof define&&define.amd&&define.amd.jQuery&&define("jquery",[],function(){return i})})(window);var trace={box:null,useTextArea:!0,suppress:!0,zeroTime:new Date,filter:null};
trace.log=function(a,b){if(!trace.suppress){if(!trace.box)box=trace.useTextArea?document.createElement("TEXTAREA"):document.createElement("DIV"),box.id="tracebox",box.style.position="absolute",box.style.width="200px",box.style.height="100px",box.style.left="100%",box.style.top="100%",box.style.overflow="scroll",box.style.margin="-120px 0 0 -220px",document.body.appendChild(box),trace.box=box;if(b||trace.logShouldClear)trace.box.innerHTML="",trace.box.value="";trace.useTextArea?trace.box.value=trace.box.value+
a+"\r\n":trace.box.innerHTML=trace.box.innerHTML+a+"<br/>";trace.logShouldClear=!1}};trace.logMulti=function(){if(!trace.suppress){for(var a="",b=!0,c=0;c<trace.logMulti.arguments.length;c++)b||(a+=", "),a+=trace.logMulti.arguments[c],b=!1;trace.log(a)}};trace.getTicks=function(){return new Date-trace.zeroTime};
trace.noteCanvasCommand=function(a){if(player.dumpCanvas){"_"!=a.substr(0,1)&&(a="context."+a);for(var a=a+"(",b=!0,c=1;c<window.trace.noteCanvasCommand.arguments.length;c++)b||(a+=", "),a+=window.trace.noteCanvasCommand.arguments[c],b=!1;player.canvasCommandLog.push(a+");")}};trace.dumpCanvasCommandLog=function(){if(player.dumpCanvas){for(var a="",b=player.canvasCommandLog.shift();b;)a+=b+"\r\n",b=player.canvasCommandLog.shift();console.log(a)}};
if(window.console){window.console.suppress=!0;window.console.logMulti=function(){if(!window.console.suppress){for(var a=new Date-trace.zeroTime+": ",b=!0,c=0;c<window.console.logMulti.arguments.length;c++)b||(a+=", "),a+=window.console.logMulti.arguments[c],b=!1;console.filter&&-1==a.indexOf(console.filter)||(window.console.log(a),window.console.logRemote&&window.console.logRemote(a),window.EventLogger&&window.EventLogger.logNote(a))}};if(-1<navigator.userAgent.indexOf("Chrome/")&&-1==location.search.indexOf("logging="))window.console.logMulti=
function(){for(var a=new Date-trace.zeroTime+": ",b=!0,c=0;c<window.console.logMulti.arguments.length;c++)b||(a+=", "),a+=window.console.logMulti.arguments[c],b=!1;if(!console.filter||-1!=a.indexOf(console.filter))window.console.log(new Date-trace.zeroTime,window.console.logMulti.arguments),window.console.logRemote&&window.console.logRemote(a);window.EventLogger&&window.EventLogger.logNote(a)};if(-1<location.search.indexOf("remote=1"))window.console.sockets=[],window.console.socketIndex=0,window.console.logRemote=
function(a){a="/Log?message="+encodeURIComponent(a)+"&rand="+Math.random();$.ajax({url:a})}}var ppDebug={m_arrDebug:[],WriteQueue:function(){for(var a=0;a<this.m_arrDebug.length;a++)this.debug_trace(this.m_arrDebug[a]);this.m_arrDebug=[]},Clear:function(){},debug_trace:function(){},debug_error:function(a){console.log("ERROR",a)}},g_nStartTime=new Date;function Elapsed(){return(new Date).getTime()-g_nStartTime}function ParseXML(){}window.trace=trace;window.EventLogger={logging:!1,currentContainer:null,containerStack:[],logItems:[],startDate:new Date,logBeginEvent:function(a,b){if(EventLogger.logging&&(!console.filter||b&&b.id==console.filter)){var c=new EventLogItem(a,b);EventLogger.currentContainer?(EventLogger.currentContainer.logItems.push(c),EventLogger.containerStack.push(EventLogger.currentContainer)):EventLogger.logItems.push(c);EventLogger.currentContainer=c}},logEndEvent:function(a){if(EventLogger.logging&&(!console.filter||a&&a.id==
console.filter))EventLogger.currentContainer=EventLogger.containerStack.pop()},logBeginAction:function(a,b){if(EventLogger.logging&&(!console.filter||b&&b.id==console.filter)){var c=new ActionLogItem(a,b);EventLogger.currentContainer?(EventLogger.currentContainer.logItems.push(c),EventLogger.containerStack.push(EventLogger.currentContainer)):EventLogger.logItems.push(c);EventLogger.currentContainer=c}},logEndAction:function(a){if(EventLogger.logging&&(!console.filter||a&&a.id==console.filter))EventLogger.currentContainer=
EventLogger.containerStack.pop()},logBeginActionGroup:function(a,b){if(EventLogger.logging&&(!console.filter||b&&b.id==console.filter)){var c=new ActionGroupLogItem(a,b);EventLogger.currentContainer?(EventLogger.currentContainer.logItems.push(c),EventLogger.containerStack.push(EventLogger.currentContainer)):EventLogger.logItems.push(c);EventLogger.currentContainer=c}},logEndActionGroup:function(){if(EventLogger.logging)EventLogger.currentContainer=EventLogger.containerStack.pop()},logNote:function(a){EventLogger.logging&&
!(console.filter&&-1==a.indexOf(console.filter))&&(EventLogger.currentContainer?EventLogger.currentContainer.logItems.push(a):EventLogger.logItems.push(a))}};function EventLogItem(a,b){this.timestamp=new Date-EventLogger.startDate;this.event=a;this.itemID=b?b.id:a.item?"~"+a.item.id:null;this.type=a.type;this.trigger=a.trigger;this.time=a.time;this.depth=EventLogger.containerStack.length;this.logItems=[]}EventLogItem.prototype.toString=function(){return timestamp+" "+event.trigger||event.type};
function ActionLogItem(a,b){this.timestamp=new Date-EventLogger.startDate;this.action=a;this.itemID=b?b.id:a.item?"~"+a.item.id:null;this.type=a.type;this.xml=(new XMLSerializer).serializeToString(a.xml);this.logItems=[]}ActionLogItem.prototype.toString=function(){return timestamp+" "+event.trigger||event.type};function ActionGroupLogItem(a,b){this.timestamp=new Date-EventLogger.startDate;this.groupID=a;this.itemID=b?b.id:null;this.logItems=[]};$.each("touchstart touchmove touchend orientationchange tap taphold swipe swipeleft swiperight swipeup swipedown scrollstart scrollstop".split(" "),function(a,b){$.fn[b]=function(a){return a?this.bind(b,a):this.trigger(b)};$.attrFn[b]=!0});var supportTouch=-1<navigator.userAgent.indexOf("iP"),scrollEvent="touchmove scroll",touchStartEvent=supportTouch?"touchstart":"mousedown",touchStopEvent=supportTouch?"touchend":"mouseup",touchMoveEvent=supportTouch?"touchmove":"mousemove";
$.event.special.scrollstart={enabled:!0,setup:function(){function a(a,d){c=d;var g=a.type;a.type=c?"scrollstart":"scrollstop";$.event.handle.call(b,a);a.type=g}var b=this,c,d;$(b).bind(scrollEvent,function(b){$.event.special.scrollstart.enabled&&(c||a(b,!0),clearTimeout(d),d=setTimeout(function(){a(b,!1)},50))})}};
$.event.special.tap={setup:function(){var a=this,b=$(a);b.bind(touchStartEvent,function(c){function d(){c.pageX=c.pageX||c.originalEvent.touches[0].pageX;c.pageY=c.pageY||c.originalEvent.touches[0].pageY;if(10<Math.abs(g[0]-c.pageX)||10<Math.abs(g[1]-c.pageY))e=!0}if(!(c.which&&1!==c.which)){c.pageX=c.pageX||c.originalEvent.touches[0].pageX;c.pageY=c.pageY||c.originalEvent.touches[0].pageY;var e=!1,f=!0,g=[c.pageX,c.pageY],h,j;j=setTimeout(function(){if(f&&!e)h=c.type,c.type="taphold",$.event.handle.call(a,
c),c.type=h},750);b.one(touchMoveEvent,d).one(touchStopEvent,function(c){b.unbind(touchMoveEvent,d);clearTimeout(j);f=!1;if(10<Math.abs(g[0]-c.pageX)||10<Math.abs(g[1]-c.pageY))e=!0;if(!e)h=c.type,c.type="tap",$.event.handle.call(a,c),c.type=h})}})}};
$.event.special.swipe={setup:function(){var a=$(this);a.bind(touchStartEvent,function(b){function c(a){if(e){var b=a.originalEvent.touches?a.originalEvent.touches[0]:a;f={time:(new Date).getTime(),coords:[b.pageX,b.pageY]};10<Math.abs(e.coords[0]-f.coords[0])&&a.preventDefault()}}var d=b.originalEvent.touches?b.originalEvent.touches[0]:b,e={time:(new Date).getTime(),coords:[d.pageX,d.pageY],origin:$(b.target)},f;a.bind(touchMoveEvent,c).one(touchStopEvent,function(){a.unbind(touchMoveEvent,c);e&&
f&&(1E3>f.time-e.time&&30<Math.abs(e.coords[0]-f.coords[0])&&75>Math.abs(e.coords[1]-f.coords[1])?e.origin.trigger("swipe").trigger(e.coords[0]>f.coords[0]?"swipeleft":"swiperight"):1E3>f.time-e.time&&30<Math.abs(e.coords[1]-f.coords[1])&&75>Math.abs(e.coords[0]-f.coords[0])&&e.origin.trigger("swipe").trigger(e.coords[1]>f.coords[1]?"swipeup":"swipedown"));e=f=void 0})})}};
(function(a){function b(){var a=d();a!==e&&(e=a,c.trigger("orientationchange"))}var c=a(window),d,e;a.event.special.orientationchange={setup:function(){if(a.support.orientation)return!1;e=d();c.bind("resize",b)},teardown:function(){if(a.support.orientation)return!1;c.unbind("resize",b)},add:function(a){var b=a.handler;a.handler=function(a){a.orientation=d();return b.apply(this,arguments)}}};d=function(){var a=document.documentElement;return a&&1.1>a.clientWidth/a.clientHeight?"portrait":"landscape"}})(jQuery);
$.each({scrollstop:"scrollstart",taphold:"tap",swipeup:"swipe",swipedown:"swipe",swipeleft:"swipe",swiperight:"swipe"},function(a,b){$.event.special[a]={setup:function(){$(this).bind(b,$.noop)}}});(function(){function a(a,b){var l;this.element="object"==typeof a?a:document.getElementById(a);this.wrapper=this.element.parentNode;this.element.style.webkitTransitionProperty="-webkit-transform";this.element.style.webkitTransitionTimingFunction="cubic-bezier(0,0,0.25,1)";this.element.style.webkitTransitionDuration="0";this.element.style.webkitTransform=j+"0,0"+k;this.options={bounce:c,momentum:c,checkDOMChanges:!0,topOnDOMChanges:!1,hScrollbar:c,vScrollbar:c,fadeScrollbar:d||!e,shrinkScrollbar:d||
!e,desktopCompatibility:!1,overflow:"auto",snap:!1,bounceLock:!1,directionLock:!0,scrollbarColor:"rgba(150,150,150,0.5)",onScrollEnd:function(){}};if("object"==typeof b)for(l in b)this.options[l]=b[l];if(this.options.desktopCompatibility)this.options.overflow="hidden";this.onScrollEnd=this.options.onScrollEnd;delete this.options.onScrollEnd;this.wrapper.style.overflow=this.options.overflow;this.refresh();window.addEventListener("onorientationchange"in window?"orientationchange":"resize",this,!1);
if(e||this.options.desktopCompatibility)this.element.addEventListener(f,this,!1),this.element.addEventListener(g,this,!1),this.element.addEventListener(h,this,!1);this.options.checkDOMChanges&&this.element.addEventListener("DOMSubtreeModified",this,!1)}function b(a,b,c,d,e){var f=document;this.dir=a;this.fade=c;this.shrink=d;this.uid=++l;this.bar=f.createElement("div");this.bar.style.cssText="position:absolute;top:0;left:0;-webkit-transition-timing-function:cubic-bezier(0,0,0.25,1);pointer-events:none;-webkit-transition-duration:0;-webkit-transition-delay:0;-webkit-transition-property:-webkit-transform;z-index:10;background:"+
e+";-webkit-transform:"+j+"0,0"+k+";"+("horizontal"==a?"-webkit-border-radius:3px 2px;min-width:6px;min-height:5px":"-webkit-border-radius:2px 3px;min-width:5px;min-height:6px");this.wrapper=f.createElement("div");this.wrapper.style.cssText="-webkit-mask:-webkit-canvas(scrollbar"+this.uid+this.dir+");position:absolute;z-index:10;pointer-events:none;overflow:hidden;opacity:0;-webkit-transition-duration:"+(c?"300ms":"0")+";-webkit-transition-delay:0;-webkit-transition-property:opacity;"+("horizontal"==
this.dir?"bottom:2px;left:2px;right:7px;height:5px":"top:2px;right:2px;bottom:7px;width:5px;");this.wrapper.appendChild(this.bar);b.appendChild(this.wrapper)}a.prototype={x:0,y:0,enabled:!0,handleEvent:function(a){switch(a.type){case f:this.touchStart(a);break;case g:this.touchMove(a);break;case h:this.touchEnd(a);break;case "webkitTransitionEnd":this.transitionEnd();break;case "orientationchange":case "resize":this.refresh();break;case "DOMSubtreeModified":this.onDOMModified(a)}},onDOMModified:function(a){var b=
this;a.target.parentNode==b.element&&(setTimeout(function(){b.refresh()},0),b.options.topOnDOMChanges&&(0!=b.x||0!=b.y)&&b.scrollTo(0,0,"0"))},refresh:function(){var a=this.x,c=this.y;this.scrollWidth=this.wrapper.clientWidth;this.scrollHeight=this.wrapper.clientHeight;this.scrollerWidth=this.element.offsetWidth;this.scrollerHeight=this.element.offsetHeight;this.maxScrollX=this.scrollWidth-this.scrollerWidth;this.maxScrollY=this.scrollHeight-this.scrollerHeight;this.directionY=this.directionX=0;if(this.scrollX)if(0<=
this.maxScrollX)a=0;else if(this.x<this.maxScrollX)a=this.maxScrollX;if(this.scrollY)if(0<=this.maxScrollY)c=0;else if(this.y<this.maxScrollY)c=this.maxScrollY;if(this.options.snap)this.maxPageX=-Math.floor(this.maxScrollX/this.scrollWidth),this.maxPageY=-Math.floor(this.maxScrollY/this.scrollHeight),c=this.snap(a,c),a=c.x,c=c.y;if(a!=this.x||c!=this.y)this.setTransitionTime("0"),this.setPosition(a,c,!0);this.scrollX=this.scrollerWidth>this.scrollWidth;this.scrollY=!this.options.bounceLock&&!this.scrollX||
this.scrollerHeight>this.scrollHeight;if(this.options.hScrollbar&&this.scrollX)this.scrollBarX=this.scrollBarX||new b("horizontal",this.wrapper,this.options.fadeScrollbar,this.options.shrinkScrollbar,this.options.scrollbarColor),this.scrollBarX.init(this.scrollWidth,this.scrollerWidth);else if(this.scrollBarX)this.scrollBarX=this.scrollBarX.remove();if(this.options.vScrollbar&&this.scrollY&&this.scrollerHeight>this.scrollHeight)this.scrollBarY=this.scrollBarY||new b("vertical",this.wrapper,this.options.fadeScrollbar,
this.options.shrinkScrollbar,this.options.scrollbarColor),this.scrollBarY.init(this.scrollHeight,this.scrollerHeight);else if(this.scrollBarY)this.scrollBarY=this.scrollBarY.remove()},setPosition:function(a,b,c){this.x=a;this.y=b;this.element.style.webkitTransform=j+this.x+"px,"+this.y+"px"+k;c||(this.scrollBarX&&this.scrollBarX.setPosition(this.x),this.scrollBarY&&this.scrollBarY.setPosition(this.y))},setTransitionTime:function(a){a=a||"0";this.element.style.webkitTransitionDuration=a;if(this.scrollBarX)this.scrollBarX.bar.style.webkitTransitionDuration=
a,this.scrollBarX.wrapper.style.webkitTransitionDuration=c&&this.options.fadeScrollbar?"300ms":"0";if(this.scrollBarY)this.scrollBarY.bar.style.webkitTransitionDuration=a,this.scrollBarY.wrapper.style.webkitTransitionDuration=c&&this.options.fadeScrollbar?"300ms":"0"},touchStart:function(a){var b;if(this.enabled){a.preventDefault();a.stopPropagation();this.scrolling=!0;this.moved=!1;this.distY=this.distX=0;this.setTransitionTime("0");if(this.options.momentum||this.options.snap)if(b=new WebKitCSSMatrix(window.getComputedStyle(this.element).webkitTransform),
b.e!=this.x||b.f!=this.y)document.removeEventListener("webkitTransitionEnd",this,!1),this.setPosition(b.e,b.f),this.moved=!0;this.touchStartX=e?a.changedTouches[0].pageX:a.pageX;this.scrollStartX=this.x;this.touchStartY=e?a.changedTouches[0].pageY:a.pageY;this.scrollStartY=this.y;this.scrollStartTime=a.timeStamp;this.directionY=this.directionX=0}},touchMove:function(a){if(this.scrolling){var b=e?a.changedTouches[0].pageX:a.pageX,c=e?a.changedTouches[0].pageY:a.pageY,d=this.scrollX?b-this.touchStartX:
0,f=this.scrollY?c-this.touchStartY:0,g=this.x+d,h=this.y+f;a.stopPropagation();this.touchStartX=b;this.touchStartY=c;if(0<=g||g<this.maxScrollX)g=this.options.bounce?Math.round(this.x+d/3):0<=g||0<=this.maxScrollX?0:this.maxScrollX;if(0<=h||h<this.maxScrollY)h=this.options.bounce?Math.round(this.y+f/3):0<=h||0<=this.maxScrollY?0:this.maxScrollY;if(5<this.distX+this.distY){if(this.options.directionLock)if(this.distX-3>this.distY)h=this.y,f=0;else if(this.distY-3>this.distX)g=this.x,d=0;this.setPosition(g,
h);this.moved=!0;this.directionX=0<d?-1:1;this.directionY=0<f?-1:1}else this.distX+=Math.abs(d),this.distY+=Math.abs(f)}},touchEnd:function(a){if(this.scrolling){var b=a.timeStamp-this.scrollStartTime,c=e?a.changedTouches[0]:a,d,f;d=0;f=this.x;var g=this.y;this.scrolling=!1;a.preventDefault();if(this.moved)if(!this.options.snap&&250<b)this.resetPosition();else{this.options.momentum&&(a=!0===this.scrollX?this.momentum(this.x-this.scrollStartX,b,this.options.bounce?-this.x+this.scrollWidth/5:-this.x,
this.options.bounce?this.x+this.scrollerWidth-this.scrollWidth+this.scrollWidth/5:this.x+this.scrollerWidth-this.scrollWidth):{dist:0,time:0},c=!0===this.scrollY?this.momentum(this.y-this.scrollStartY,b,this.options.bounce?-this.y+this.scrollHeight/5:-this.y,this.options.bounce?(0>this.maxScrollY?this.y+this.scrollerHeight-this.scrollHeight:0)+this.scrollHeight/5:this.y+this.scrollerHeight-this.scrollHeight):{dist:0,time:0},d=Math.max(Math.max(a.time,c.time),1),f=this.x+a.dist,g=this.y+c.dist);if(this.options.snap)a=
this.snap(f,g),f=a.x,g=a.y,d=Math.max(a.time,d);this.scrollTo(f,g,d+"ms")}else if(this.resetPosition(),e){for(d=c.target;1!=d.nodeType;)d=d.parentNode;a.preventDefault();f=document.createEvent("MouseEvents");f.initMouseEvent("click",!0,!0,a.view,1,c.screenX,c.screenY,c.clientX,c.clientY,a.ctrlKey,a.altKey,a.shiftKey,a.metaKey,0,null);f._fake=!0;d.dispatchEvent(f)}}},transitionEnd:function(){document.removeEventListener("webkitTransitionEnd",this,!1);this.resetPosition()},resetPosition:function(){var a=
this,b=a.x,c=a.y;if(0<=a.x)b=0;else if(a.x<a.maxScrollX)b=a.maxScrollX;if(0<=a.y||0<a.maxScrollY)c=0;else if(a.y<a.maxScrollY)c=a.maxScrollY;b!=a.x||c!=a.y?a.scrollTo(b,c):(a.moved&&(a.onScrollEnd(),setTimeout(function(){a.moved=!1},0)),a.scrollBarX&&a.scrollBarX.hide(),a.scrollBarY&&a.scrollBarY.hide())},snap:function(a,b){var c,a=0<this.directionX?Math.floor(a/this.scrollWidth):0>this.directionX?Math.ceil(a/this.scrollWidth):Math.round(a/this.scrollWidth);this.pageX=-a;a*=this.scrollWidth;if(0<
a)a=this.pageX=0;else if(a<this.maxScrollX)this.pageX=this.maxPageX,a=this.maxScrollX;b=0<this.directionY?Math.floor(b/this.scrollHeight):0>this.directionY?Math.ceil(b/this.scrollHeight):Math.round(b/this.scrollHeight);this.pageY=-b;b*=this.scrollHeight;if(0<b)b=this.pageY=0;else if(b<this.maxScrollY)this.pageY=this.maxPageY,b=this.maxScrollY;c=Math.round(Math.max(500*(Math.abs(this.x-a)/this.scrollWidth),500*(Math.abs(this.y-b)/this.scrollHeight)));return{x:a,y:b,time:c}},scrollTo:function(a,b,c){this.x==
a&&this.y==b?this.resetPosition():(this.moved=!0,this.setTransitionTime(c||"350ms"),this.setPosition(a,b),"0"===c||"0s"==c||"0ms"==c?this.resetPosition():document.addEventListener("webkitTransitionEnd",this,!1))},scrollToPage:function(a,b,c){if(!this.options.snap)this.pageX=-Math.round(this.x/this.scrollWidth),this.pageY=-Math.round(this.y/this.scrollHeight);"next"==a?a=++this.pageX:"prev"==a&&(a=--this.pageX);"next"==b?b=++this.pageY:"prev"==b&&(b=--this.pageY);a=-a*this.scrollWidth;b=-b*this.scrollHeight;
b=this.snap(a,b);a=b.x;b=b.y;this.scrollTo(a,b,c||"500ms")},scrollToElement:function(a,b){if(a="object"==typeof a?a:this.element.querySelector(a)){var c=this.scrollX?-a.offsetLeft:0,d=this.scrollY?-a.offsetTop:0;if(0<=c)c=0;else if(c<this.maxScrollX)c=this.maxScrollX;if(0<=d)d=0;else if(d<this.maxScrollY)d=this.maxScrollY;this.scrollTo(c,d,b)}},momentum:function(a,b,c,d){var b=1E3*(Math.abs(a)/b),e=b*b/2.5/1E3,f=0;0<a&&e>c?(b=b*c/e/2.5,e=c):0>a&&e>d&&(b=b*d/e/2.5,e=d);f=b/1.2;return{dist:Math.round(e*
(0>a?-1:1)),time:Math.round(f)}},destroy:function(a){window.removeEventListener("onorientationchange"in window?"orientationchange":"resize",this,!1);this.element.removeEventListener(f,this,!1);this.element.removeEventListener(g,this,!1);this.element.removeEventListener(h,this,!1);document.removeEventListener("webkitTransitionEnd",this,!1);this.options.checkDOMChanges&&this.element.removeEventListener("DOMSubtreeModified",this,!1);if(this.scrollBarX)this.scrollBarX=this.scrollBarX.remove();if(this.scrollBarY)this.scrollBarY=
this.scrollBarY.remove();a&&this.wrapper.parentNode.removeChild(this.wrapper);return null}};b.prototype={init:function(a,b){var c=document,d=Math.PI;if("horizontal"==this.dir){if(this.maxSize!=this.wrapper.offsetWidth)this.maxSize=this.wrapper.offsetWidth,c=c.getCSSCanvasContext("2d","scrollbar"+this.uid+this.dir,this.maxSize,5),c.fillStyle="rgb(0,0,0)",c.beginPath(),c.arc(2.5,2.5,2.5,d/2,-d/2,!1),c.lineTo(this.maxSize-2.5,0),c.arc(this.maxSize-2.5,2.5,2.5,-d/2,d/2,!1),c.closePath(),c.fill()}else if(this.maxSize!=
this.wrapper.offsetHeight)this.maxSize=this.wrapper.offsetHeight,c=c.getCSSCanvasContext("2d","scrollbar"+this.uid+this.dir,5,this.maxSize),c.fillStyle="rgb(0,0,0)",c.beginPath(),c.arc(2.5,2.5,2.5,d,0,!1),c.lineTo(5,this.maxSize-2.5),c.arc(2.5,this.maxSize-2.5,2.5,0,d,!1),c.closePath(),c.fill();this.size=Math.max(Math.round(this.maxSize*this.maxSize/b),6);this.maxScroll=this.maxSize-this.size;this.toWrapperProp=this.maxScroll/(a-b);this.bar.style["horizontal"==this.dir?"width":"height"]=this.size+
"px"},setPosition:function(a){"1"!=this.wrapper.style.opacity&&this.show();a=Math.round(this.toWrapperProp*a);0>a?(a=this.shrink?a+3*a:0,7>this.size+a&&(a=-this.size+6)):a>this.maxScroll&&(a=this.shrink?a+3*(a-this.maxScroll):this.maxScroll,7>this.size+this.maxScroll-a&&(a=this.size+this.maxScroll-6));a="horizontal"==this.dir?j+a+"px,0"+k:j+"0,"+a+"px"+k;this.bar.style.webkitTransform=a},show:function(){if(c)this.wrapper.style.webkitTransitionDelay="0";this.wrapper.style.opacity="1"},hide:function(){if(c)this.wrapper.style.webkitTransitionDelay=
"350ms";this.wrapper.style.opacity="0"},remove:function(){this.wrapper.parentNode.removeChild(this.wrapper);return null}};var c="WebKitCSSMatrix"in window&&"m11"in new WebKitCSSMatrix,d=/iphone|ipad/gi.test(navigator.appVersion),e="ontouchstart"in window,f=e?"touchstart":"mousedown",g=e?"touchmove":"mousemove",h=e?"touchend":"mouseup",j="translate"+(c?"3d(":"("),k=c?",0)":")",l=0;window.iScroll=a})();var util={};util.format=function(a){var b=util.format.arguments[1],c=1;if("object"==typeof b){for(key in b)a=a.replace("{"+key+"}",b[key]);return a}!b||!b.splice?b=util.format.arguments:c=0;for(var d=c;d<b.length;d++)a=a.replace("{"+(d-c)+"}",b[d]);return a};util.min=function(a,b){return a>b?b:a};util.max=function(a,b){return a<b?b:a};util.count=function(a){var b=0;for(key in a)b++;return b};util.hasMutualKey=function(a,b){var c=!1;$.each(a,function(a){$.each(b,function(b){c=c||a==b})});return c};
util.asyncEach=function(a,b,c,d){d||(d=0);var e=[],f=0;$.each(a,function(a,b){var c={index:a,item:b,next:null};if(0<e.length)e[e.length-1].next=c;e.push(c);f++});var g=function(a){b(a.index,a.item);f--;a.next&&setTimeout(function(){g(a.next)},d)},h=function(){0==f&&c?c():setTimeout(function(){h()},10)};0<e.length&&g(e[0]);h()};util.popArrayElement=function(a,b){if(!a.indexOf)return null;var c=a.indexOf(b);return-1<c?a.splice(c,1)[0]:null};util.xmlToString=function(a){return(new XMLSerializer).serializeToString(a)};
jQuery.cookie=function(a,b,c){if(1<arguments.length&&"[object Object]"!==""+b){c=jQuery.extend({},c);if(null===b||void 0===b)c.expires=-1;if("number"===typeof c.expires){var d=c.expires,e=c.expires=new Date;e.setDate(e.getDate()+d)}b=""+b;return document.cookie=[encodeURIComponent(a),"=",c.raw?b:encodeURIComponent(b),c.expires?"; expires="+c.expires.toUTCString():"",c.path?"; path="+c.path:"",c.domain?"; domain="+c.domain:"",c.secure?"; secure":""].join("")}c=b||{};e=c.raw?function(a){return a}:decodeURIComponent;
return(d=RegExp("(?:^|; )"+encodeURIComponent(a)+"=([^;]*)").exec(document.cookie))?e(d[1]):null};
var Base64={_keyStr:"ABCDEFGHIJKLMNOPQRSTUVWXYZabcdefghijklmnopqrstuvwxyz0123456789+/=",encode:function(a){for(var b="",c,d,e,f,g,h,j=0,a=Base64._utf8_encode(a);j<a.length;)c=a.charCodeAt(j++),d=a.charCodeAt(j++),e=a.charCodeAt(j++),f=c>>2,c=(c&3)<<4|d>>4,g=(d&15)<<2|e>>6,h=e&63,isNaN(d)?g=h=64:isNaN(e)&&(h=64),b=b+this._keyStr.charAt(f)+this._keyStr.charAt(c)+this._keyStr.charAt(g)+this._keyStr.charAt(h);return b},decode:function(a){for(var b="",c,d,e,f,g,h=0,a=a.replace(/[^A-Za-z0-9\+\/\=]/g,"");h<
a.length;)c=this._keyStr.indexOf(a.charAt(h++)),d=this._keyStr.indexOf(a.charAt(h++)),f=this._keyStr.indexOf(a.charAt(h++)),g=this._keyStr.indexOf(a.charAt(h++)),c=c<<2|d>>4,d=(d&15)<<4|f>>2,e=(f&3)<<6|g,b+=String.fromCharCode(c),64!=f&&(b+=String.fromCharCode(d)),64!=g&&(b+=String.fromCharCode(e));return b=Base64._utf8_decode(b)},_utf8_encode:function(a){for(var a=a.replace(/\r\n/g,"\n"),b="",c=0;c<a.length;c++){var d=a.charCodeAt(c);128>d?b+=String.fromCharCode(d):(127<d&&2048>d?b+=String.fromCharCode(d>>
6|192):(b+=String.fromCharCode(d>>12|224),b+=String.fromCharCode(d>>6&63|128)),b+=String.fromCharCode(d&63|128))}return b},_utf8_decode:function(a){for(var b="",c=0,d=c1=c2=0;c<a.length;)d=a.charCodeAt(c),128>d?(b+=String.fromCharCode(d),c++):191<d&&224>d?(c2=a.charCodeAt(c+1),b+=String.fromCharCode((d&31)<<6|c2&63),c+=2):(c2=a.charCodeAt(c+1),c3=a.charCodeAt(c+2),b+=String.fromCharCode((d&15)<<12|(c2&63)<<6|c3&63),c+=3);return b}};function TaskQueue(){this.tasks=[];this.timeout=50;this.tick()}TaskQueue.prototype.add=function(a){this.tasks.push(a)};TaskQueue.prototype.tick=function(a){(a=this.tasks.shift())&&a();var b=this;setTimeout(function(){b.tick()},b.timeout)};function MatrixTransform(){this.reset()}MatrixTransform.fromValues=function(a,b,c,d,e,f){var g=new MatrixTransform;g.m[0]=a;g.m[1]=b;g.m[2]=c;g.m[3]=d;g.m[4]=e;g.m[5]=f;for(var h in g.m)if(isNaN(g.m[h]))throw"bad matrix value at "+h;return g};MatrixTransform.PI_OVER_180=Math.PI/180;MatrixTransform.prototype.reset=function(){this.m=[1,0,0,1,0,0]};MatrixTransform.prototype.copy=function(a){a=new MatrixTransform;a.m=[this.m[0],this.m[1],this.m[2],this.m[3],this.m[4],this.m[5]];return a};
MatrixTransform.prototype.multiply=function(a){var b=this.m[1]*a.m[0]+this.m[3]*a.m[1],c=this.m[0]*a.m[2]+this.m[2]*a.m[3],d=this.m[1]*a.m[2]+this.m[3]*a.m[3],e=this.m[0]*a.m[4]+this.m[2]*a.m[5]+this.m[4],f=this.m[1]*a.m[4]+this.m[3]*a.m[5]+this.m[5];this.m[0]=this.m[0]*a.m[0]+this.m[2]*a.m[1];this.m[1]=b;this.m[2]=c;this.m[3]=d;this.m[4]=e;this.m[5]=f};
MatrixTransform.prototype.concat=function(a){var b=this.m[1]*a.m[0]+this.m[3]*a.m[1],c=this.m[0]*a.m[2]+this.m[2]*a.m[3],d=this.m[1]*a.m[2]+this.m[3]*a.m[3],e=this.m[0]*a.m[4]+this.m[2]*a.m[5]+this.m[4],f=this.m[1]*a.m[4]+this.m[3]*a.m[5]+this.m[5];this.m[0]=this.m[0]*a.m[0]+this.m[2]*a.m[1];this.m[1]=b;this.m[2]=c;this.m[3]=d;this.m[4]=e;this.m[5]=f};
MatrixTransform.prototype.invert=function(){var a=1/(this.m[0]*this.m[3]-this.m[1]*this.m[2]),b=-this.m[1]*a,c=-this.m[2]*a,d=this.m[0]*a,e=a*(this.m[2]*this.m[5]-this.m[3]*this.m[4]),f=a*(this.m[1]*this.m[4]-this.m[0]*this.m[5]);this.m[0]=this.m[3]*a;this.m[1]=b;this.m[2]=c;this.m[3]=d;this.m[4]=e;this.m[5]=f};MatrixTransform.prototype.rotateDegrees=function(a){this.rotate(a*MatrixTransform.PI_OVER_180)};
MatrixTransform.prototype.rotate=function(a){var b=Math.cos(a),a=Math.sin(a),c=this.m[1]*b+this.m[3]*a,d=this.m[0]*-a+this.m[2]*b,e=this.m[1]*-a+this.m[3]*b;this.m[0]=this.m[0]*b+this.m[2]*a;this.m[1]=c;this.m[2]=d;this.m[3]=e};MatrixTransform.prototype.getRotation=function(){return Math.asin(this.m[2])};MatrixTransform.prototype.translate=function(a,b){this.m[4]+=this.m[0]*a+this.m[2]*b;this.m[5]+=this.m[1]*a+this.m[3]*b};
MatrixTransform.prototype.scale=function(a,b){this.m[0]*=a;this.m[1]*=a;this.m[2]*=b;this.m[3]*=b};MatrixTransform.prototype.transformPoint=function(a,b){var c=a,d=b,a=c*this.m[0]+d*this.m[2]+this.m[4],b=c*this.m[1]+d*this.m[3]+this.m[5];return{x:a,y:b}};MatrixTransform.prototype.unTransformPoint=function(a,b){var c=this.copy();c.invert();return c.transformPoint(a,b)};MatrixTransform.prototype.applyContext=function(a){a.setTransform(this.m[0],this.m[1],this.m[2],this.m[3],this.m[4],this.m[5])};
MatrixTransform.prototype.toCSSTransform=function(){return"matrix("+this.val(0)+","+this.val(1)+","+this.val(2)+","+this.val(3)+","+this.val(4)+","+this.val(5)+")"};MatrixTransform.prototype.val=function(a){return Math.round(100*this.m[a])/100};MatrixTransform.prototype.getRotation=function(){var a=this.transformPoint(0,0),b=this.transformPoint(1,0);return Math.atan2(b.y-a.y,b.x-a.x)};var Element=function(){this.ref=this.container=null;this.events=[];this.actionGroups={};this.variables={};this.states={};this.parent=null;this.children={};this.redrawOnVarChange=this.isDisabled=!1;this.log=[];this.absoluteId=""};Element.prototype.objectType="Element";Element.prototype.innerType="Element";Element.PixelSrc="data:image/gif;base64,R0lGODlhAQABAPAAAP///wAAACH5BAEAAAAALAAAAAABAAEAAAICRAEAOw==";Element.BlackPixelSrc="data:image/png;base64,iVBORw0KGgoAAAANSUhEUgAAAAEAAAABCAYAAAAfFcSJAAAADUlEQVQIW2NkYGD4DwABCQEBtxmN7wAAAABJRU5ErkJggg==";
Element.prototype.childItems=function(){var a=[];$.each(this.children,function(b,c){"Item"==c.objectType&&a.push(c)});return a};Element.prototype.findDescendantById=function(a){var b=null,c;for(c in this.children){var d=this.children[c];!b&&d.id==a&&(b=d);!b&&d.findDescendantById&&(b=d.findDescendantById(a))}return b};
Element.prototype.hasDescendantByType=function(a){var b=!1,c;for(c in this.children){var d=this.children[c];!b&&d.innerType.toLowerCase()==a.toLowerCase()&&(b=!0);!b&&d.hasDescendantByType&&(b=d.hasDescendantByType(a))}return b};Element.prototype.getDescendantsByType=function(a){var b=[],c;for(c in this.children){var d=this.children[c];"Storyline"==this.innerType&&"Slide"==d.innerType||(d.innerType.toLowerCase()==a.toLowerCase()&&b.push(d),d.getDescendantsByType&&(b=b.concat(d.getDescendantsByType(a))))}return b};
Element.prototype.isAncestor=function(a){for(var b=this.parent;b;){if(a==b)return!0;b=b.parent}return!1};Element.prototype.findAncestorOfType=function(a){for(var b=this;b;){if(b.innerType==a)return b;b=b.parent}return null};Element.prototype.eachAncestor=function(a){for(var b=this.parent;b;)a(b),b=b.parent};
Element.prototype.getFullObjref=function(a){var b=this.absoluteId;if(0>=this.absoluteId.length)b=this.parent&&this.parent.id&&this.parent.getFullObjref?this.absoluteId=this.parent.getFullObjref()+"."+this.id:this.id;a&&(b="_player."+b);return b};Element.prototype.getFullVariableRef=function(a){a=this.parseObjref(a);return"_player."+a.target.getFullObjref()+"."+a.variable};
Element.prototype.restoreVariableResumeData=function(a){if(""==a)return"";for(var b=$(this.xml).children("variables").children("[resume='true'][type='boolean']"),c=$(this.xml).children("variables").children("[resume='true'][type!='boolean']"),a=new bwChunk(a),d=0;!a.EOF();)for(var e=a.NextUBase10(1),f=1;f<=e;)e&f&&(d<b.length?this.variables[$(b[d]).attr("name")]="true":this.extractNextSpecialBool&&this.extractNextSpecialBool()),d++,f*=2;for(var g,b=0;b<=c.length;b++)if(b<c.length){g=g?g.NextChunk():
a.NextChunk();d=$(c[b]);e=this.variableTypes[d.attr("name")];f=g.Data();switch(e){case "number":f=g.NextBase10();break;case "string":f=bwChunk.DecodeString(f)}this.variables[d.attr("name")]=f}else this.extractNextSpecialVar&&(g=g?g.NextChunk():a.NextChunk(),this.extractNextSpecialVar(g.Data()));return g?g.Remainder():a.Remainder()};Element.prototype.shouldStoreVariableResume=function(){return this.getVariableResumeData()!=bwChunk.EMPTY_CHUNK};
Element.prototype.getVariableResumeData=function(a){var b=this,c="",d="",e=1,f=0,g=!1,h=!1,j={},k=function(a,k){if(!j[a]&&b.variableResumes[a])switch(k!=b.variableDefaults[a]&&(h=!0),b.variableTypes[a]){case "bool":case "boolean":k&&"false"!=k&&(f+=e);e*=2;g=!0;32<e&&(e=1,d+=bwChunk.UBase10toN(f),g=!1,f=0);break;case "string":strTemp=bwChunk.EncodeString(k);c+=bwChunk.CreateChunk(strTemp);break;case "number":c+=bwChunk.CreateChunk(bwChunk.Base10toN(parseInt(k)))}};$.each(this.variables,k);this.getExtraResumeVars&&
$.each(this.getExtraResumeVars(),k);g&&(d+=bwChunk.UBase10toN(f));c=bwChunk.CreateChunk(d)+c;return!h?a?"":bwChunk.EMPTY_CHUNK:bwChunk.CreateChunk(c)};
Element.prototype.toData=function(a){var b=this,c={},d={};$.each(this.variables,function(a,f){if(f!=b.variableDefaults[a]&&!d[a]){if(!c.variables)c.variables={};c.variables[a]=f}});$.each(this.children,function(b,d){if(d.toData){var g=d.toData(a);if(!jQuery.isEmptyObject(g)){if(!c.children)c.children={};c.children[b]=g}}});if(this.shuffled)c.shuffled=!0;if(void 0!=this.shuffleX)c.shuffleX=this.shuffleX,c.shuffleY=this.shuffleY;if(this.visible)c.visible=!0;return c};
Element.prototype.updateFromData=function(a,b){var c=this;c.reset(b);a.variables&&$.each(a.variables,function(a,b){c.variables[a]!=b&&(c.variables[a]=b)});a.children&&$.each(a.children,function(a,e){var f=c.children[a];f&&f.updateFromData(e,b)});if(!b){if(a.shuffled){this.shuffled=!0;if(this.shuffleGroup)this.shuffleGroup.shuffled=!0;if(void 0!=a.shuffleX)this.shuffleX=a.shuffleX,this.shuffleY=a.shuffleY,this.x=this.shuffleX,this.y=this.shuffleY;if(void 0!=a.x){if(!isNaN(parseInt(a.x)))this.x=parseInt(a.x);
if(!isNaN(parseInt(a.y)))this.y=parseInt(a.y)}}if(c.slide&&c.slide==player.currentSlide()&&c.ref)a.visible?this.quickShow?this.quickShow():(this.show(),this.visible=!0):"ShuffleGroup"!=this.innerType&&(this.quickHide?this.quickHide():this.hide())}};
Element.prototype.reset=function(a,b){var c=this;$.each(this.variables,function(a,b){"Slide"==c.innerType&&"Visited"==a||void 0!=c.variableDefaults[a]&&c.variableDefaults[a]!=b&&(c.variables[a]=c.variableDefaults[a])});c.setEnabled(("false"==(c.variableDefaults._disabled||"false")).toString());if(!a&&"Slide"!=this.innerType)this.visible=!1;for(var d in this.children){var e=this.children[d];(!b||b(e))&&e.reset&&e.reset(a)}};
Element.prototype.setElementProperty=function(a,b,c){this[a]=b;if(c&&this.children)for(var d in this.children){var e=this.children[d];e.setElementProperty&&e.setElementProperty(a,b,c)}};
Element.prototype.constructElement=function(){this.events=[];this.actionGroups={};this.variables={};this.variableDefaults={};this.variableResumes={};this.variableTypes={};this.content={};this.states={};this.colors={};this.animations={};this.resources=[];this.eventSubscribers=[];this.hotContexts=[];this.matrix=new MatrixTransform;this.isRotated=!1;this.parent=null;this.children={};this.variableDefaults._default="true";this.variables.ObjectState="_default";this.variableDefaults.ObjectState="_default";
this.variables.OnStage="false";this.variableDefaults.OnStage="false";this.originalYOffset=this.originalXOffset=this.originalHeight=this.originalWidth=this.originalZ=this.originalY=this.originalX=this.rotation=this.yoffset=this.xoffset=this.rotateypos=this.rotatexpos=this.dragY=this.dragX=this.y=this.x=0;this.animated=!1;this.stateCount=0};Element.prototype.emptyElement=function(){if("Slide"!=this.innerType)this.constructElement(),this.xml=null};
Element.prototype.loadElementInfoFromXML=function(a){var b=this;this.events=[];$(a).children("events").children().each(function(a,d){var e=new StoryEvent(b);e.loadFromXML(d);b.events.push(e)});this.actionGroups={};$(a).children("actiongroups").children().each(function(a,d){var e=$(d).attr("id"),f=$(d).children("actions").children();b.actionGroups[e]=f});$(a).children("variables").children().each(function(a,d){b.variables[$(d).attr("name")]=$(d).attr("value");b.variableDefaults[$(d).attr("name")]=
$(d).attr("value");b.variableTypes[$(d).attr("name")]=$(d).attr("type");b.variableResumes[$(d).attr("name")]="true"==$(d).attr("resume")});$.each($(a).children("colors").children("color"),function(a,d){var e=$(d).attr("name"),f=new Background(b.ref);f.loadFromXML($(d),"fill");b.colors[e]=f});this.lmsid=$(a).attr("lmsid");b.variables.Id=$(a).attr("id");b.variableDefaults.Id=$(a).attr("id");b.resume="true"==$(a).attr("resume")};
Element.prototype.loadAnimationsFromXML=function(a){var b=this;b.animations={};$(a).children("animations").children("animation").each(function(a,d){var e=new Animation;e.loadFromXML(d,b);b.animations[e.id]=e;b.hasAnimations=!0})};Element.prototype.hasEvent=function(a,b){if(!this.events)return null;for(var c=0;c<this.events.length;c++){var d=this.events[c];if(d.trigger==a)return d}c=null;!c&&b&&this.parent&&this.parent.hasEvent&&(c=c||this.parent.hasEvent(a,b));return c};Element.constructors={};
Element.registerTagNames=function(a,b){$.each(b,function(b,d){Element.constructors[d]=a})};Element.prototype.allResourcesLoaded=function(){var a=!0;$.each(this.resources,function(b,c){a=a&&c.loaded});return a};Element.prototype.loadResources=function(){$.each(this.resources,function(a,b){b.load(player.deferredLoadingIndex++)})};Element.prototype.unloadResources=function(){$.each(this.resources,function(a,b){b.unload()})};
Element.prototype.loadChildrenFromXML=function(a,b,c,d){for(var a=$(a).children("objects").children(),e=0;e<a.length;e++){var f=a[e],g;"objgroup"==f.tagName?g=new ItemGroup(this.ref,b,c):"expandinglabel"==f.tagName?g=new ExpandingLabel(this.ref,b,c):"sequencectrl"==f.tagName?g=new SequenceCtrl(this.ref,b,c):"shufflegroup"==f.tagName?g=new ShuffleGroup(this.ref,b,c):"scrollarea"==f.tagName?g=new ScrollArea(this.ref,b,c):"stategroup"==f.tagName?g=new StateGroup(this.ref,b,c):"slideframe"==f.tagName?
g=new SlideFrame(this.ref,b,c):"dragitem"==f.tagName?g=new DragItem(this.ref,b,c):"droparea"==f.tagName?g=new DropArea(this.ref,this.slide,c):"droplist"==f.tagName?g=new DropList(this.ref,b,c):"textinput"==f.tagName?g=new TextInput(this.ref,b,c):"button"==f.tagName?g=new Button(this.ref,b,c):"image"==f.tagName?g=new ImageItem(this.ref,b,c):"webobject"==f.tagName?g=new WebObject(this.ref,b,c):"annotation"==f.tagName?g=new Annotation(this.ref,b,c):"vectorshape"==f.tagName?g=(g=$(f).attr("id"))&&0==
g.indexOf("hotspot_")&&g.indexOf("_marker")==g.length-7?new HotspotMarker(this.ref,b,c):ImageItem.extractAnimatedGif(f)?new ImageItem(this.ref,b,c):new VectorShape(this.ref,b,c):"swf"==f.tagName?(g=$(f).attr("id"),g=0==g.indexOf("hotspot")?new HotspotMarker(this.ref,b,c):new SWFItem(this.ref,b,c)):"video"==f.tagName?(g=new Video,g.directParent=this):g=new StageItem(this.ref,b,c);if(!g)break;g.parent=this;g.originalParent=this;g.offsetParent=this;g.loadFromXML(f,b,c);this.children[$(f).attr("id")]=
g;d&&d(g)}};Element.prototype.handleEventDeep=function(a,b,c,d){this.handleEvent(a,b,c,!1,!0,d);this.deepEach(function(e,f){f.handleEvent(a,b,c,!1,!0,d)})};Element.prototype.handleEvent=function(a,b,c,d,e,f){for(var g=!0,h=0;h<this.events.length;h++){var j=this.events[h];if(j.trigger==a&&(!j.filter||j.filter(b))&&(!c||c(this,b,j)))j.act(this,f),g=d}this.group&&!e&&this.group.handleEvent(a,b,c,d,e,f);!e&&g&&this.parent&&this.parent.handleEvent&&this.parent.handleEvent(a,b,c,d,e,f)};
Element.prototype.runActionGroup=function(a){var b=this.parseObjref(a),c=b.target,a=b.variable,d=c.actionGroups[a],e=!0;EventLogger.logBeginActionGroup(a,this);if(d)for(var f=0;f<d.length;f++)e&&(e=c.runAction(d[f]));if(b.processChildren)for(var g in this.children)if(d=this.children[g].actionGroups[a])for(f=0;f<d.length;f++)e&&(e=c.runAction(d[f]));EventLogger.logEndActionGroup(this);return e};
Element.prototype.runAction=function(a){var b=!0,c=this,d=$(a).attr("id"),e=$(a).get(0).tagName.toLowerCase();player.logActivity&&this.log.push([e,trace.getTicks()]);switch(e){case "adjustvar":case "show":case "hide":case "show_slidelayer":case "hide_slidelayer":case "hideallslidelayers":case "media_play":case "media_pause":case "media_toggle":case "set_volume":var f=new TimelineAction(c),d=new StoryEvent(c);d.isUserInitiated=!1;f.loadFromXML(a,d);f[e](d,c,!1);break;case "exe_actiongroup":b=this.runActionGroup(d);
break;case "if_action":f=c.evaluateCondition($(a).children("condition").first())?"then_actions":"else_actions";if(a=$(a).children(f).children())for(f=0;f<a.length;f++)b&&(b=c.runAction(a[f]));break;case "set_enabled":var e=$(a).children("objref").attr("value"),a=$(a).children("enabled").attr("value"),g=c.parseObjref(e).target;g.setEnabled(a);break;case "set_review":e=$(a).children("objref").attr("value");a="true"==$(a).children("enabled").attr("value");g=c.parseObjref(e).target;if(0==g.id.indexOf("hotspot"))g.isDisabled=
!0,g.parent.isDisabled=!0,g.ref.parent().find(".item.swf").show();g.setVariable("ReviewMode",!0);g.isDragItem&&"matching"==g.style&&g.updatePosition();g.set_review&&g.set_review(a);break;case "setdrawreview":e=$(a).attr("drawid");a="true"==$(a).attr("review");g=c.parseObjref(e).target;g.setVariable("ReviewMode",a);g.m_bReviewMode=a;break;case "setobjstate":(g=c.parseObjrefFromXML(a).target)||(g=c);a=$(a).children("stateref").attr("value");g.setStates(a,"true");break;case "setfocus":c.input&&c.input.get&&
c.input.get(0)&&c.input.get(0).focus();break;case "trigger_next_slide":player.currentSlide().handleEvent("onnextslide",null,null,!1,!1,!0);break;case "trigger_prev_slide":player.currentSlide().handleEvent("onprevslide");break;case "trigger_submit_slide":player.currentSlide().handleEvent("onsubmitslide");break;case "trigger_submitall_slide":Interaction.partialEvaluateSlide(player.currentSlide());player.currentSlide().handleEvent("onsubmitallslide");break;case "trigger_slide_finish":player.currentSlide().handleEvent("onfinishslide");
break;case "history_prev":b=player.showPreviousSlide();break;case "history_prev_scene":b=player.showPreviousSlide(function(a){return a.sceneIndex!=player.currentSlide().sceneIndex});break;case "history_prev_group":b=player.showPreviousSlide(function(a){return a.historygroupid!=player.currentSlide().historygroupid});break;case "reset_player":$.each(story.allSlides,function(a,b){b.resetSlide(!0,!0)});player.currentTime=0;break;case "resume_player":Video.iOSPrepare&&Video.iOSPrepare();Audio.iOSPrepare&&
Audio.iOSPrepare();Frame.requestFullScreen&&Frame.requestFullScreen()&&setTimeout(function(){player.frame.initOrientation()},100);if("true"==$(a).attr("resume")){a=player.resumeData;if(player.overrideResumeData)resumedata=player.overrideResumeData;try{player.useCompactResume?story.updateFromCompactData(a):story.updateFromData(JSON.parse(a))}catch(h){console.error("could not restore from resumeData",h)}}else story.clearLocalStorage(),SlideDraw.populateDraws();player.activeTimeline==player&&player.setInitialActiveTimeline();
e=story.parseObjref(story.resumeWindow).target;e.close();$(".slide:not(.framed)").hide();a=story.getStartingSlide(!0);player.showSlideID(story.startingslide,!0,function(){player.hasShownFirstSlide=!1;if(story.startingWindowInfo){story.startingWindowInfo.slide.loadContentFromXML();var a=0,b=function(){10<a++||player.currentSlide()&&player.currentSlide().transitionedIn&&story.startingWindowInfo.slide.fullyLoaded?story.startingWindowInfo.win.showSlide(story.startingWindowInfo.slide):setTimeout(b,100)};
b()}});break;case "notifylinkselected":a=$(a).attr("id");f=story.children[a];if(!f)f=story.parseObjref(a).target;f&&f.notifySelected(a);break;case "gotoplay":e=$(a).children("objref").attr("value");b=$(a).children("objref").attr("type");f=$(a).attr("window");a=c.parseObjref(e,b).target;b=c.performGoToPlay(f,a);break;case "closewndgotoslide":e=$(a).children("objref").attr("value");b=$(a).attr("closewindowid");d=$(a).attr("slidewindowid");a=c.parseObjref(e).target;e=player.currentWindow;if("_current"!=
b&&"_frame"!=b)e=story.parseObjref(f).target;if(e&&(e.slide.saveIfNecessary(),e.close(),e==player.currentWindow))player.currentWindow=null;b=c.performGoToPlay(d,a);break;case "playnextdrawslide":if("SlideDraw"==c.parent.innerType)player.currentDraw=c.parent,c.parent.sniffDrawIndex(c);else if(c.slide&&"SlideDraw"==c.slide.parent.innerType)player.currentDraw=c.slide.parent,c.slide.parent.sniffDrawIndex(c);if(player.currentDraw)player.currentDraw.playnextdrawslide();else debugger;break;case "nextunsubmittedslide":f=
c.parseObjrefFromXML(a).target;(a=f.findNextSlide(Quiz.SEARCH_UNSUBMITTED))&&(b=c.performGoToPlay("_current",a));break;case "nextunansweredslide":f=c.parseObjrefFromXML(a).target;(a=f.findNextSlide(Quiz.SEARCH_UNANSWERED))&&(b=c.performGoToPlay("_current",a));break;case "nextviewedslide":f=$(a).children("quizref").attr("value");a=$(a).children("completed_slide_ref").attr("value");f=c.parseObjref(f).target;a=c.parseObjref(a).target;(a=f.findNextSlide(Quiz.SEARCH_VIEWED,a))&&(b=c.performGoToPlay("_current",
a));break;case "close_window":d=$(a).attr("id");"_current"==d?player.currentWindow&&player.currentWindow.close():(e=story.parseObjref(d).target,e.close());break;case "close_player":window.manuallyClosing=!0;player.lmsManager.handleClosePlayer()||setTimeout(function(){player.isCrossDomainFrame?(window.open("","_self",""),window.close()):(top.window.open("","_self",""),top.window.close())},10);break;case "eval_interaction":d=$(a).attr("id");c.parseObjref(d).target.evaluate();break;case "eval_all_unanswered":f=
this.parseObjrefFromXML(a).target;Interaction.eval_all_unanswered(f,a);break;case "setquizcomplete":this.setquizcomplete?this.setquizcomplete(a):Interaction.setquizcomplete(a);break;case "object_action":e=$(a).attr("command");f=this.parseObjrefFromXML(a).target;if("function"==typeof f[e])return f[e](this.xml),!0;break;case "showtimer":d=$(a).attr("id");a=c.parseObjref(d).target;a.show();break;case "hidetimer":d=$(a).attr("id");a=c.parseObjref(d).target;a.hide();break;case "starttimer":d=$(a).attr("id");
a=c.parseObjref(d).target;a.start();break;case "pausetimer":d=$(a).attr("id");a=c.parseObjref(d).target;a.pause();break;case "resetquiz":f=c.parseObjrefFromXML(a).target;f.reset();f.attemptCount++;$.each(f.sliderefs,function(a,b){var d=c.parseObjref(b).target;d.compactResumeData=null;d.resumeData=null;d.resetSlide(!0,!0)});player.currentSlide().reset(!0,!0);break;case "exe_javascript":d=$(a).attr("id");window.ExecuteScript(d);break;case "emailto":a=$(a).attr("address");location.href="mailto:"+a;break;
case "enable_frame_control":f=$(a).attr("name");a="true"==$(a).attr("enable");player.frame.setControlEnabled(f,a);break;case "enable_window_control":f=$(a).attr("name");a="true"==$(a).attr("enable");player.frame.setWindowControlEnabled(f,a);break;case "setactivetimeline":if(player.useActiveTimeline){var j=c.parseObjrefFromXML(a).target;player.activeTimeline="Layer"==j.innerType?j:"Slide"==j.innerType?j:player}break;case "seek_timeline":if(player.useActiveTimeline){j=c.parseObjrefFromXML(a).target;
a=parseInt($(a).attr("position"));if("SlideFrame"==j.innerType&&j.framedSlide)j=j.framedSlide;j.currentTime=a;if(j.update)j.currentIndex=0,j.update(a,!1,!1)}break;case "resume_timeline":if(player.useActiveTimeline)j=c.parseObjrefFromXML(a).target,"Layer"==j.innerType?j.play():"Slide"==j.innerType?j.blockAndLoad(function(){j.play()}):player.play();break;case "pause_timeline":j=c.parseObjrefFromXML(a).target;"Layer"==j.innerType?player.layerPlaying=!1:"Slide"==j.innerType?j.pause():player.pause();break;
case "resetdepth":e=$(a).find("value").attr("value");g=c.parseObjref(e).target;g.setZIndex(this.originalZ);break;case "updatescrollpos":var e=$(a).find("scrollref ").attr("value"),g=c.parseObjref(e).target,f=$(a).find("pos").attr("type"),k=this.extractVariable($(a).find("pos").attr("value"),f);if(!g.scrollKeeper)g.scrollKeeper=$("<div class='scrollkeeper'></div>"),g.ref.append(g.scrollKeeper);var l=5,m=function(){if(g&&g.scrollKeeper&&g.ref&&(g.scrollKeeper.css("top",k),g.ref.get(0).scrollTop=k,clearTimeout(player.retrySetScrollTimeout),
g.ref.get(0).scrollTop!=k&&0<l--))player.retrySetScrollTimeout=setTimeout(m,100)};m();break;case "updatescrollheight":break;case "cancel_event":TimelineAction.actparams.cancelled=!0;break;case "save_resume_data":this.saveIfNecessary&&this.saveIfNecessary();story.saveToLocalStorage();break;case "debug_trace":$(a).attr("message");break;default:if(c[e])c[e](a);else if(f=new TimelineAction(c),d=new StoryEvent(c),f.loadFromXML(a,d),f[e])f[e](d,c,!1)}return b};
Element.prototype.setEnabled=function(a){this.isDisabled="false"==a;if("textinput"==this.type){if(this.input&&this.input.get&&this.input.get(0))this.input.get(0).disabled=this.isDisabled;this.render()}else if("droplist"==this.type&&this.select&&this.select.get&&this.select.get(0))this.select.get(0).disabled=this.isDisabled;this.ref&&(this.isDisabled?this.ref.addClass("disabled"):this.ref.removeClass("disabled"))};
Element.prototype.getProperty=function(a){switch(a){case "AbsoluteId":return this.getFullObjref();case "XPos":return this.x;case "YPos":return this.y;case "InitXPos":return this.originalX;case "InitYPos":return this.originalY;case "Rotation":return this.rotation;case "ScaleX":return this.xscale;case "ScaleY":return this.yscale;case "width":return this.width;case "height":return this.height;case "Position":if("ScrollArea"==this.innerType&&this.ref)return this.getScrollPosition()}return"function"===
typeof this[a]?this[a]():""};Element.prototype.GetProperty=function(a){return this.extractVariable(a)};Element.prototype.GetVariable=function(a){return this.extractVariable(a)};
Element.prototype.extractVariable=function(a,b){b=b||"var";switch(b){case "var":case "variable":case "property":var c=this.parseObjref(a),d=c.target.variables[c.variable];void 0==d&&(d=c.target.getProperty(c.variable));"property"==b&&story.properties[a]&&(d=story.properties[a]);return d;case "number":return parseFloat(a);case "boolean":return a;case "actparam":return TimelineAction.actparams[a];default:return a}};
Element.prototype.setVariable=function(a,b){var c=this.parseObjref(a);c.target.variables[c.variable]!=b&&(c.target.variables[c.variable]=b,c.target.handleVarChanged(a,"onvarchanged"))};
Element.prototype.registerVariableEventSubscriber=function(a,b,c){for(var d in this.eventSubscribers){var e=this.eventSubscribers[d];if(e.item==a&&e.varname==b)return}a={item:a,varname:b,check:Math.random(),priority:c};for(b=0;b<this.eventSubscribers.length;b++)if(this.eventSubscribers[b].priority<a.priority){this.eventSubscribers.splice(b,0,a);return}this.eventSubscribers.push(a)};
Element.prototype.handleVarChanged=function(a,b){for(var b=b||"onvarchanged",c=0;c<this.eventSubscribers.length;c++){var d=this.eventSubscribers[c];if(d.varname==a||d.item.getFullVariableRef(d.varname)==this.getFullVariableRef(a))d.item.handleEvent(b,a,null,!1,!0),d.item.render&&!d.item.renderScheduled&&d.item.render(d.item.lastRenderedState,this.redrawOnVarChange,null,"handleVarChanged")}};
Element.prototype.setProperty=function(a,b,c){var d=this.parseObjref(a),a=d.target.variables[d.variable]!=b;d.target.variables[d.variable]=b;a&&!c&&!this.group&&setTimeout(function(){d.target.handleVarChanged(d.variable,"onpropchanged")},0)};Element.prototype.parseObjrefFromXML=function(a){var b=$(a).find("objref").attr("value"),a=$(a).find("objref").attr("type");return this.parseObjref(b,a)};
Element.prototype.parseObjref=function(a,b){var c=this,d=a,e=!1,f=!0,g=!1;if(!a)return{target:null,variable:null,success:!1,isVariableRef:!1};var h=d.split(".");$.each(h,function(a,b){switch(b){case "":break;case "_this":break;case "_children":e=!0;break;case "_parent":if(c.parent)for(c=c.parent;"ShuffleGroup"==c.innerType;)c=c.parent;break;case "_player":c=story;break;default:var l=a==h.length-1,m=c.children[b];!m&&c.children[""]&&(m=c.children[""].children[b]);m?c=m:l&&(d=b,g=!0,"undefined"===typeof c.variables[b]&&
"function"!==typeof c[b]&&(f=!1))}});return"var"==b?this.parseObjref(c.variables[d]):{target:c,variable:d,processChildren:e,success:f,isVariableRef:g}};Element.prototype.setStates=function(a){this.render&&this.render(a,!1,null,"setStates");this.executeStateActions&&this.executeStateActions(a);this.variables.ObjectState=a};Element.prototype.store_resume_data=function(a){var b=$(a).attr("objref"),a=$(a).attr("varref"),b=this.parseObjref(b).target,c=b.GetResumeData(!0);b.setVariable(a,bwChunk.CreateChunk(c))};
Element.prototype.restore_resume_state=function(a){var b=$(a).attr("objref"),c=$(a).attr("varref");$(a).attr("limited");a=this.parseObjref(b).target;(c=a.extractVariable(c))&&a.restoreFromResumeData(c)};
Element.prototype.evaluateCondition=function(a,b){var c=this,d=function(){if(b){if(b.lmsCorrectResponses[0]&&b.lmsCorrectResponses[0].lmstext)return b.lmsCorrectResponses[0].lmstext;b.lmsCorrectResponses[0]={lmstext:""}}return""},e=function(a){if(b){var c=d();c&&(c+=" ");b.lmsCorrectResponses[0]={lmstext:c+a}}};switch($(a).get(0).tagName){case "condition":return $(a).children(),c.evaluateCondition($(a).children().first(),b);case "and":var f=!0;$(a).children().each(function(a,g){d()&&e("and");f=b?
c.evaluateCondition(g,b)&&f:f&&c.evaluateCondition(g)});return f;case "or":return f=!1,$(a).children().each(function(a,g){d()&&e("or");f=b?c.evaluateCondition(g,b)||f:f||c.evaluateCondition(g)}),f;case "nand":return f=!0,$(a).children().each(function(a,g){d()&&e("and");f=b?c.evaluateCondition(g,b)&&f:f&&c.evaluateCondition(g)}),!f;case "nor":return f=!1,$(a).children().each(function(a,g){d()&&e("nor");f=b?c.evaluateCondition(g,b)||f:f||c.evaluateCondition(g)}),!f;case "compare":var g=$(a),h=g.attr("operator"),
j=!0,k=g.attr("valuea"),k=c.extractVariable(k,g.attr("typea")),l=g.attr("valueb"),g=c.extractVariable(l,g.attr("typeb"));!isNaN(k)&&!isNaN(g)&&""!==k&&""!==g&&(k=parseFloat(k),g=parseFloat(g));var l=k==g,m="equals";switch(h){case "eq":m="equal to";break;case "iceq":l=k.toLowerCase()==g.toLowerCase();m="equal to";break;case "noteq":l=!l;m="not equal to";break;case "icneq":l=k.toLowerCase()!=g.toLowerCase();m="not equal to";break;case "gt":l=k>g;m="greater than";break;case "gte":l=k>=g;m="greater than or equal to";
break;case "lt":l=k<g;m="less than";break;case "lte":l=k<=g;m="less than or equal to";break;default:j=!1}e("Correct Response is "+m+" "+g);return!j?!1:l;case "hittestpoint":h=this.parseObjref($(a).children("objref").attr("value")).target;j=parseInt(this.extractVariable($(a).children("xpos").attr("value"),$(a).children("xpos").attr("type")));k=parseInt(this.extractVariable($(a).children("ypos").attr("value"),$(a).children("ypos").attr("type")));if(!h)return!1;h.slide&&h.slide.matrix.transformPoint(j,
k);return h.isPointActive(j,k);case "hasslidetext":var h=this.parseObjref(this.extractVariable($(a).children("slideref").attr("value"),$(a).children("slideref").attr("type"))).target,n=this.extractVariable($(a).children("searchref").attr("value"),$(a).children("searchref").attr("type")),n=n.toLowerCase(),p=!1;h.xml.find("[alttext]").each(function(a,b){p=p||-1<$(b).attr("alttext").toLowerCase().indexOf(n)});return p;case "containstext":return h=this.extractVariable($(a).children("targetref").attr("value"),
$(a).children("targetref").attr("type")),n=this.extractVariable($(a).children("searchref").attr("value"),$(a).children("searchref").attr("type")),$(a).attr("casesensitive")&&(h=h.toLowerCase(),n=n.toLowerCase()),p=-1<h.toLowerCase().indexOf(n);case "varexists":return h=this.parseObjref($(a).attr("value")),n=h.target.variables[h.variable],void 0!=n;case "isdescendant":return j=this.extractVariable($(a).attr("targeta"),$(a).attr("typea")),h=this.extractVariable($(a).attr("targetb"),$(a).attr("typeb")),
j=this.parseObjref(j).target,h=this.parseObjref(h).target,j.isAncestor(h);default:return!1}};Element.prototype.get_mouse_position=function(a){if(!this.isDisabled&&!this.parent.isDisabled){var b=swipe.getSlideCoords(this.slide),b=this.slide.matrix.unTransformPoint(b.x,b.y);this.setVariable($(a).children("xvar").attr("value"),b.x);this.setVariable($(a).children("yvar").attr("value"),b.y)}};
Element.prototype.moveto=function(a){var b=this.parseObjref($(a).children("objref").attr("value")).target,c=parseInt(this.extractVariable($(a).children("xpos").attr("value"),$(a).children("xpos").attr("type"))),d=parseInt(this.extractVariable($(a).children("ypos").attr("value"),$(a).children("ypos").attr("type")));if("true"==$(a).attr("addoffsetx"))var e=parseInt(this.extractVariable($(a).children("xoffset").attr("value"),$(a).children("xoffset").attr("type"))),c=c+e;"true"==$(a).attr("addoffsety")&&
(a=parseInt(this.extractVariable($(a).children("yoffset").attr("value"),$(a).children("yoffset").attr("type"))),d+=a);b.actionControlled=!0;b.ref.css("left",c+b.xoffset);b.ref.css("top",d+b.yoffset);b.x=c;b.y=d;b.updateMatrixComplete(!0)};Element.prototype.bringtofront=function(a){var b=this;if(a)b=this.parseObjref($(a).children("value").attr("value")).target;if(b.depth<b.slide.topZ)b.depth=++b.slide.topZ,b.setZIndex(b.depth)};
Element.prototype.open_webobject=function(a){if(this.webobject)this.webobject.remove(),this.webobject=null;var b=this.parent;"Slide"==this.innerType&&(b=this);this.webobject=$("<iframe class='item webobject'></iframe>");this.webobject.attr("src",$(a).attr("url"));this.webobject.attr("width",$(a).attr("width"));this.webobject.attr("height",$(a).attr("height"));this.webobject.css("left",$(a).attr("xpos")+"px");this.webobject.css("top",$(a).attr("ypos")+"px");this.webobject.css("z-index",this.depth);
b.ref.append(this.webobject);this.webobject.show()};Element.prototype.destroyWebobjects=function(){if(this.webobject)this.webobject.remove(),this.webobject=null};
Element.prototype.open_url=function(a){var b=$(a).attr("url"),c=$(a).attr("window"),d=$(a).attr("windowsize");$(a).attr("usedefaultcontrols");var e="true"==$(a).attr("status")?1:0,f="true"==$(a).attr("toolbar")?1:0,g="true"==$(a).attr("location")?1:0,h="true"==$(a).attr("menubar")?1:0,j="true"==$(a).attr("scrollbars")?1:0,k="true"==$(a).attr("resizable")?1:0,l=parseInt($(a).attr("width")),m=parseInt($(a).attr("height"));"open_video"==a.tagName&&(b=player.basepath+window.globals.strContentFolder+"/"+
b);a="location="+g+",menubar="+h+",resizable="+k+",status="+e+",scrollbars="+j+",toolbar="+f;switch(d){case "fullscreen":a+=",width="+(screen.width-33)+",height="+(screen.height-150);break;case "custom":a+=",width="+l+",height="+m}var n=this;if(!this.openingWindow)this.openingWindow=!0,setTimeout(function(){n.openingWindow=!1},500),story.popWindow=window.open(b,c,a),story.popWindow&&story.popWindow.focus&&story.popWindow.focus(),this.openingWindow=!1};Element.prototype.open_video=Element.prototype.open_url;
Element.prototype.exe_animation=function(a){var b=this.parseObjrefFromXML(a).target,c=$(a).attr("id"),a="true"==$(a).children("reverse").attr("value"),d=b.animations[c];EventLogger.logNote("exe_animation:"+c+", "+b.id);c=player;if(b.slide)c=b.slide;if(b.layer)c=b.layer;d.start(b.ref,a,c)};
Element.prototype.slideY=function(){for(var a=0,b=this;b&&!isNaN(b.y);)a+=parseInt(b.y),!isNaN(b.yoffset)&&b!=this&&(a+=b.yoffset),"ScrollArea"==b.innerType&&b.ref&&b.ref.get(0)&&b.ref.get(0).scrollTop&&(a-=parseInt(b.ref.get(0).scrollTop)),b=b.parent;return parseInt(a)};
Element.prototype.slideX=function(){for(var a=0,b=this;b&&!isNaN(b.x);)a+=parseInt(b.x),!isNaN(b.xoffset)&&b!=this&&(a+=b.xoffset),"ScrollArea"==b.innerType&&b.ref&&b.ref.get(0)&&b.ref.get(0).scrollLeft&&(a-=parseInt(b.ref.get(0).scrollLeft)),b=b.parent;return parseInt(a)};
Element.prototype.testOver=function(a,b){var c=this.matrix.unTransformPoint(a+this.xoffset,b+this.yoffset),c=0<=c.x&&c.x<=this.width&&0<=c.y&&c.y<=this.height;return this.nearestScrollAreaAncestor&&this.nearestScrollAreaAncestor.hasScrollBars()&&this.nearestScrollAreaAncestor.matrix.unTransformPoint(a,b).x+18>this.nearestScrollAreaAncestor.width?!1:c};
Element.prototype.deepEach=function(a,b,c){isNaN(c)&&(c=0);for(var d in this.children){var e=this.children[d];if(e&&(!b||b(e)))a(d,e,c),e.deepEach&&e.deepEach(a,b,c+1)}};Element.prototype.getAbsoluteMatrix=function(){for(var a=this.matrix.copy(),b=this.offsetParent,c=0;b&&b.matrix&&10>c++;)a.multiply(b.matrix),b=b.offsetParent;return a};
Element.prototype.updateMatrixComplete=function(a){this.offsetParent&&this.offsetParent.updateMatrixComplete&&this.offsetParent.updateMatrix&&this.offsetParent.updateMatrixComplete(!1);this.updateMatrix();a&&this.deepEach(function(a,c){c.matrix&&(c.isStageItem||"Slide"==c.innerType)&&c.updateMatrix()})};
Element.prototype.performGoToPlay=function(a,b){var c=!0;DragItem.cancelDrag();$(document.body).removeClass("pointercursor");"Scene"==b.innerType&&(b=b.getFirstSlide());if("SlideDraw"==b.innerType){var d=b,b=d.getFirstSlide();d.parent.compactResumeData=d.parent.getResumeData()}if((d=player.currentWindow)&&d.isPrompt&&"_current"==a)player.currentWindow.close(),d=player.currentWindow;if("Slide"==b.innerType){var e=!0;"_current"!=a&&(b.variables.WindowId=a);if("_current"!=a&&"_frame"!=a){TimelineAction.actparams._ActTargetWindow=
a;player.pause();var f=story.parseObjref(a).target,e=f==d;f.showSlide(b)}else"_current"==a&&null!=d?(TimelineAction.actparams._ActTargetWindow=d.getFullObjref(!0),player.pause(),d.showSlide(b)):(player.currentSlide()&&player.currentSlide(),f=player.currentSlide()==b,e=null==d,TimelineAction.actparams._ActTargetWindow="_frame",player.currentWindow=null,player.windowZoomModifier=1,f&&player.currentSlide().resetSlide(),player.showSlideIndex(b.slideIndex,null,!0,function(){player.pause();player.zoomParams=
null;player.play()}));e&&(c=!1)}return c};var Storyline=function(a){this.container=a;this.scenes=[];this.allSlides=[];this.slideLookup={};this.media=[];this.m_listViewedActionLinks=[];this.startingslide=null;this.quizzes={};this.timers={};this.pathlibs={};this.properties={};this.currentSceneIndex=0;this.constructElement()};Storyline.prototype=new Element;Storyline.prototype.objectType="Storyline";Storyline.prototype.innerType="Storyline";
Storyline.prototype.saveToLocalStorage=function(){if(player.hasAdvanced)if(player.useCompactResume){var a=story.toResumeData();try{localStorageAlias[story.resumeID]=a}catch(b){}}else a=JSON.stringify(story.toData(!0)),localStorageAlias[story.resumeID]=a};Storyline.prototype.clearLocalStorage=function(){localStorageAlias.removeItem(story.resumeID)};
Storyline.prototype.toResumeData=function(){var a=this,b="";if(0==player.history.length&&null==player.currentWindowSlide&&!player.hasAdvanced)return"";var c="",d=0;$.each(this.allSlides,function(a,b){b.variables.Visited&&b.trackviews&&(c+=bwChunk.UBase10toN(b.slideIndexForResume,2),d++)});1==d&&(c="");var b=b+bwChunk.CreateChunk(c),e="",f=Window.getWindowResumeData(0,story.allSlides[player.slideIndex],player.history),e=e+bwChunk.CreateChunk(f),g=0;$.each(this.children,function(a,b){if("Window"==b.innerType&&
(g++,b.visible)){var c=Window.getWindowResumeData(g,player.currentWindowSlide,b.history);e+=bwChunk.CreateChunk(c)}});var b=b+bwChunk.CreateChunk(e),f=story.getVariableResumeData(),b=b+f,h="";$.each(this.children,function(a,b){if("Scene"==b.innerType){var c=bwChunk.EMPTY_CHUNK;if(b.compactResumeData)c=b.compactResumeData;h+=c}});var b=b+h,j="";$.each(this.quizzes,function(a,b){j+=bwChunk.CreateChunk(b.GetResumeData())});var b=b+j,k="";$.each(this.timers,function(a,b){k+=bwChunk.CreateChunk(b.GetResumeData())});
var b=b+k,l="";$.each(this.m_listViewedActionLinks,function(b,c){l+=bwChunk.UBase10toN(a.m_listViewedActionLinks[c],2)});b+=bwChunk.CreateChunk(l);f=bwChunk.UBase10toN(b.length);return b=bwChunk.CreateChunk(f)+b};
Storyline.prototype.updateFromCompactData=function(a){var a=new bwChunk(a),b=a.Remainder(),c=bwChunk.UBaseNto10(a.Data());if(b.length!=c)return!1;a=a.NextChunk();c=a.NextChunk();b=new bwChunk(c.Data());c=c.NextChunk();story.restoreVariableResumeData(c.Data());c.Remainder();for(var c=c.NextChunk(),d=0,e=story.getDescendantsByType("Scene");!c.isNothing&&d<e.length;){var f=e[d];f&&(c.IsEmpty()?f.populateDraws():f.restoreFromResumeData(c.Data()));c=c.NextChunk();d++}Interaction.updateScore("from restoreFromResumeChunk");
var g=c;$.each(this.quizzes,function(a,b){var c=g;b.SetResumeData(c.Data());g=c.NextChunk()});$.each(this.timers,function(a,b){var c=g;b.SetResumeData(c.Data());g=c.NextChunk()});for(c=g.Data;0<c.length;){var h=bwChunk.UBaseNto10(c.substr(0,2)),j="";$.each(story.actionLinkIndices,function(a,b){b==h&&(j=a)});this.m_listViewedActionLinks[j]=h;c=c.substr(2)}for(;!b.IsEmpty();){var c=new bwChunk(b.Data()),k=bwChunk.UBaseNto10(c.Data()),l;if(0==k){c=Window.parseResumeChunk(b);if(c.slide)this.startingslide=
c.slide.getFullObjref();player.history=c.history}else{l=null;var m=1;$.each(this.children,function(a,b){"Window"==b.innerType&&(m==k&&(l=b),m++)});if(l&&(c=Window.parseResumeChunk(b),c.slide))c.win=l,this.startingWindowInfo=c}b=b.NextChunk()}for(SlideDraw.populateDraws();!a.EOF();){var n=a.NextUBase10(2),p=null;$.each(story.allSlides,function(a,b){b.slideIndexForResume==n&&(p=b)});if(p)player.restoreViewedState(p),player.slideList.markVisited(p),p.variables.Visited=!0}$.each(story.allSlides,function(a,
b){b.compactResumeData&&$.each(b.interactions,function(a,b){b.updateSlideList()})});Interaction.updateScore(null,"Storyline.prototype.updateFromCompactData");return!0};
Storyline.prototype.toData=function(a){var b=this,c={slideID:player.currentSlide().id,history:player.history};$.each(this.variables,function(a,e){if(e!=b.variableDefaults[a]){if(!c.variables)c.variables={};c.variables[a]=e}});$.each(this.children,function(b,e){if("Slide"!=e.innerType&&e.toData){var f=e.toData(a);if(!jQuery.isEmptyObject(f)){if(!c.children)c.children={};c.children[b]=f}}});return c};Storyline.prototype.updateBaseFromData=Element.prototype.updateFromData;
Storyline.prototype.updateFromData=function(a){try{this.updateBaseFromData(a);if(a.slideID)this.startingslide=a.slideID;if(a.history)player.history=a.history}catch(b){}};
Storyline.prototype.loadFromXML=function(a){var b=this;b.xml=$(a).children();this.scenes=[];this.allSlides=[];this.slideLookup={};this.media=[];this.currentSceneIndex=0;this.children={};this.resumeID=$(a).children().children("resume").attr("id");this.resumeWindow=$(a).children().children("resume").attr("window");this.resumeSlideID=$(a).children().children("resume").attr("slideid");this.resumeLMS="true"==$(a).children().children("resume").attr("lmsresume");this.resumeFlash="true"==$(a).children().children("resume").attr("flashresume");
this.resumePrompt="true"==$(a).children().children("resume").attr("prompt");this.frameWidth=parseInt($(a).children().children("display").attr("width"));this.frameHeight=parseInt($(a).children().children("display").attr("height"));-1<location.search.indexOf("&menu=1")&&(this.frameWidth+=200);$(a).find("display").children("windows").children("window").each(function(a,c){var f=new Window;f.loadFromXML(c,b);f.createRef();b.children[f.id]=f});b.slidemap=[];$(a).children().children("slidemap").children("slideref").each(function(a,
c){var f={};f.id=$(c).attr("id");b.slidemap.push(f)});$(a).children().children("pathlibs").children("pathlib").each(function(a,c){var f=new PathLib;f.loadFromXML(c,b);b.pathlibs[f.id]=f});b.entrypoint=$(a).find("bwContent").attr("entrypoint");b.startingslide=$(a).find("bwContent").attr("entrypoint");b.lessonduration=parseInt($(a).find("bwContent").attr("lessonduration"));var c=$(a).find("scene");b.pendingSceneCount=c.length;c.each(function(c,e){if(0!=c&&1==c)story.startingSlideIndex=story.allSlides.length;
var f=new Scene;f.id=$(e).attr("id");f.lmsid=$(e).attr("lmsid");f.startingslide=$(e).attr("startingslide");f.sceneIndex=c;f.parent=b;f.xml=e;f.loadElementInfoFromXML(e);trace.logMulti("scene",b.scenes.length+1,f.id);b.pendingSceneCount=0;$(e).children("slides").children("slide").each(function(a,c){var d=new Slide(b.container);d.loadFromXML($(c));d.parent=f;d.sceneIndex=f.sceneIndex;d.sceneSlideIndex=a;f.slides.push(d);f.children[$(c).attr("id")]=d;b.allSlides.push(d);b.slideLookup[$(c).attr("id")]=
d;b.children[d.id]=d;d.slideIndex=b.allSlides.length-1;d.slideIndexForResume=d.slideIndex+1});$(a).children().children("timers").children("timer").each(function(a,c){var d=new Timer;d.loadFromXML(c,b);b.children[d.id]=d;b.timers[d.id]=d});f.slideDraws=[];var g=0;$(e).children("slidedraws").children("slidedraw").each(function(a,b){var c=new SlideDraw;c.loadFromXML(b);c.parent=f;c.sceneDrawIndex=g;f.children[c.id]=c;f.slideDraws.push(c);g++});f.title="Scene "+c;b.children[f.id]=f});this.loadElementInfoFromXML($(a).children());
$(a).children().children("quizzes").children().each(function(a,c){var f=new Quiz;f.loadFromXML(c,b);b.quizzes[f.id]=f;b.children[f.id]=f});b.scoring=new Scoring;b.scoring.loadFromXML($(a).children().children("scoring"));SlideDraw.NextSlideIndex=this.allSlides.length+1;$(a).children().children("slidebank").each(function(a,c){var f=new SlideBank;f.loadFromXML(c,b);b.children[f.id]=f});c=b.getStartingSlide();story.startingSlideIndex=c.slideIndex;player.width=c.width;player.height=c.height;player.aspectRatio=
c.aspectRatio;if("SlideDraw"==c.innerType)c=c.getFirstSpecifiedSlide(),player.width=c.width,player.height=c.height,player.aspectRatio=c.aspectRatio;this.actionLinkIndices={};$(a).children().children("actionlinks").children("actionlink").each(function(a,c){var f=new ActionLink;f.loadFromXML(c,b);b.children[f.id]=f;b.actionLinkIndices[f.id]=a});$(a).children().children("slidemap").children("slideref").each(function(a,c){var f=$(c).attr("id"),g=b.parseObjref(f).target;$(c).children("assets").children("asset").each(function(a,
c){var d=$(c).attr("url");$(c).attr("mobileurl");var e=$(c).attr("htmlurl"),d=player.basepath+(e?e:d),e="image";switch(d.split(".").pop()){case "swf":d=d.replace(".swf",".png");e="swfImage";break;case "flv":case "mov":case "mp4":case "avi":e="video";break;case "mp3":e="audio"}switch(e){case "image":e=new Resource(b,d,function(){});if("Slide"==g.innerType)g.pushResource(e),e.src=d;break;case "video":e=Video.getStoreReference(g,d);if(!player.firstVideoAssetSrc)player.firstVideoAssetSrc=e;if(!g.firstVideoAssetSrc)g.firstVideoAssetSrc=
e;player.isMobile&&Video.addToRefStore(e,d)}})});story.globalAudio={};$(a).children().children("globalaudiolib").children("audio").each(function(a,b){var c=new Audio;c.loadFromXML(b);c.createRef();story.globalAudio[c.id]=c});player.loadingSlide=null};Storyline.prototype.getStartingSlide=function(a){var b=this.parseObjref(this.startingslide).target;switch(b.innerType){case "Scene":b=this.parseObjref(b.startingslide).target}"SlideDraw"==b.innerType&&a&&(b=b.getFirstSlide());return b};
Storyline.prototype.addSlide=function(){};Storyline.prototype.getSlideByID=function(a){for(var b=0;b<story.allSlides.length;b++)if(story.allSlides[b].id==a)return story.allSlides[b];return null};var Window=function(){this.xml="";this.constructElement();this.selected=!1;this.zoomModifier=1;this.history=[];this.visible=!1};Window.prototype=new Element;Window.prototype.objectType="Window";Window.prototype.innerType="Window";Window.getWindowResumeData=function(a,b,c){var a=""+bwChunk.CreateChunk(bwChunk.UBase10toN(a)),a=a+Slide.getResumeReference(b),d="";$.each(c,function(a,b){d+=Slide.getResumeReference(story.allSlides[b])});d+=Slide.getResumeReference(b);return a+=bwChunk.CreateChunk(d)};
Window.parseResumeChunk=function(a){var b={},c=new bwChunk(a.Data());a.Skip(c.ChunkData().length);c=Slide.getFromResumeChunk(a);b.slide=c;for(var d=[],a=new bwChunk(a.NextString());!a.EOF();)c=Slide.getFromResumeChunk(a),d.push(c.slideIndex);d.pop();b.history=d;return b};Window.closeAll=function(){$.each(story.children,function(a,b){"Window"==b.innerType&&b.close()})};
Window.prototype.loadFromXML=function(a,b){this.parent=b;this.children={};this.id=$(a).attr("id");this.linkid=$(a).attr("linkid");this.width=parseInt($(a).attr("width"))-2;this.height=parseInt($(a).attr("height"))-2;this.alignto=$(a).attr("alignto");this.align=$(a).attr("align");this.valign=$(a).attr("valign");-1<this.linkid.indexOf("StoryPopup")?(this.width-=6,this.height-=6,this.isPrompt=!1):this.isPrompt=!0;this.hasControls=-1<this.linkid.indexOf("Controls")};
Window.prototype.createRef=function(){var a=$("<div class='window'><h1>Title</h1><hr><div class='windowContent'></div></div>");a.css("width",this.width);a.css("height",this.height);a.css("margin","auto");a.addClass(this.id);this.contentRef=a.children("div").first();this.titleRef=a.children("h1").first();this.isPrompt&&a.addClass("prompt");switch(this.align){case "center":a.css("left","50%");a.css("margin-left",-this.width/2);break;default:console.log("unknown window align",this.align)}switch(this.valign){case "center":a.css("top",
"50%");a.css("margin-top",-this.height/2);break;default:console.log("unknown window valign",this.valign)}$("#slidecontainer").append(a);this.ref=a;this.ref.hide()};
Window.prototype.prepareLightbox=function(){var a=$(".frameInterstitial");0==a.length&&(a=$("<div class='frameInterstitial'></div>"),$(".framewrap").prepend(a));$(document.body).append($(".window.prompt"));if(!this.lightboxPrepared){$(document.body).append(this.ref);this.ref.addClass("lightbox");this.contentRef.css("width",this.width);this.contentRef.css("height",this.height);this.closeIcon=$("<div class='closeicon'><span>x</span></div>");this.closeIcon.css("left",0.85*player.width-10+"px");this.ref.append(this.closeIcon);
var b=this;this.closeIcon.click(function(){b==player.currentWindow&&b.close()});this.lightboxPrepared=!0}};
Window.prototype.prepareControls=function(){if(!(0<this.ref.find("#controls").length))this.controls=$("#controls").clone(!1),this.controls.css("left","0px"),this.controls.css("width",this.controls.width()-10),this.ref.append(this.controls),this.progressBar=new ProgressBar(null,this.controls.find("#progressbar"),!0),this.progressBar.onDragUpdate=player.progressBar.onDragUpdate,this.progressBar.zoomModifier=this.zoomModifier,this.controls.find(".submit-slide").parent().bind("click",function(){$(this).hasClass("disabled")||
$(this).hasClass("locked")||0<$(".modalfence:visible").length||story.handleEvent("onobjectevent","submit_pressed",null,!1,!1,!0)}),this.controls.find(".label.next").parent().bind("click",function(){!$(this).hasClass("disabled")&&!$(this).hasClass("locked")&&story.handleEvent("onobjectevent","next_pressed",null,!1,!1,!0)}),this.controls.find(".label.prev").parent().bind("click",function(){!$(this).hasClass("disabled")&&!$(this).hasClass("locked")&&story.handleEvent("onobjectevent","prev_pressed",null,
!1,!1,!0)}),this.controls.find(".finish-slide").parent().bind("click",function(){!$(this).hasClass("disabled")&&!$(this).hasClass("locked")&&story.handleEvent("onobjectevent","finish_pressed",null,!1,!1,!0)}),this.controls.find(".play").bind("click",function(){player.activeTimeline.play()}),this.controls.find(".pause").bind("click",function(){player.activeTimeline.pause()}),this.volumeSlider=new VolumeSlider(this.controls.find("#control-volume")),this.volumeSlider.onDragUpdate=function(a){$("audio,video").each(function(b,
c){c.volume=Math.min(a*player.clipVolume,1)});Audio.setMasterVolume&&Audio.setMasterVolume(a);VolumeSlider.updateVolumeIcon(a)}};
Window.prototype.closeLightbox=function(){if(!player.stackedWindow)$(".blocker").hide(),$(".interstitial").hide(),$(".frameInterstitial").hide(),$(".frameInterstitial").removeClass("dark"),$(".interstitial").removeClass("black"),player.showingInterstitial=!1,$("#slidecontainer").append($(".window.prompt"));player.currentWindowSlide.saveIfNecessary();player.currentWindowSlide.resetSlide();player.currentWindowSlide.hide();player.currentWindowSlide.unloadContent();player.currentWindow=null;player.currentWindowSlide=
null;player.currentSlide().handleEvent("ontransitionin",null,null,!1,!0);player.currentTime=player.currentSlide().currentTime};
Window.prototype.renderBackground=function(){var a={canvas:this.background.get(0),m_nXOffset:0,m_nYOffset:0,m_nWidth:this.width+100,m_nHeight:this.height};ppArt.DrawVector(a,"ZB1$v$vPCZy$f2L$_XA100jfZQA1$3N10OaXIA1ag70FCDY$v00LCYv0000PC_$3w2wPC_$9wn3PC_$9wn3PC_$9wn3PC_$9wn3e20PC_$9wn3PC_$PyDYg40PC_$PyDYPC_$VyYvLCYv_y00FCDY_y00e20FCDY_y009wn3_y00g409wn3_y003w2w_y00$v00VyYv$v00PyDYe20$v00PyDY$v009wn3g40$v009wn300003w2w3w2w$v009wn3$v003t3w00px000000E0505010100w00N10$$$$E0aEg70FC$v$v$vLCt1$v$vPC$v3wx_PC$v9w$vPC$v9w$vPC$v9w$vPC$v9w$ve20PC$v9w$vPC$vPy$vg40PC$vPy$vPC$vVyt1LCt1Zy$vFC$vZy$ve20FC$vZy$v9w$vZy$vg409w$vZy$v3wx_Zy$v$v$vVyt1$v$vPy$ve20$v$vPy$v$v$v9w$vg40$v$v9w$v$v$v3wx_3wx_$v$v9w$v$v$v3E",null,
player.fontlib,null)};Window.prototype.appendSlide=function(a){a.loadContentFromXML();this.slide&&this.slide.ref.remove();this.slide=a;this.contentRef.empty();this.contentRef.append(a.ref);this.titleRef.html(a.title)};
Window.prototype.close=function(){this.slide&&(player.pause(),this.slide.ref.remove());this.slide=null;this.ref.hide();this.closeLightbox();player.currentWindow=player.stackedWindow;player.currentWindowSlide=player.stackedWindowSlide;player.stackedWindow=null;player.stackedWindowSlide=null;this.visible=!1;player.windowZoomModifier=1;player.zoomParams=null;if(this.previousTimeline)player.activeTimeline=this.previousTimeline;if(player.currentFramedSlide)player.activeTimeline=player.currentFramedSlide;
player.pause();player.play();player.currentSlide().saveIfNecessary();story.saveToLocalStorage()};
Window.prototype.showSlide=function(a,b){var c=TimelineAction.actparams.cancelled;TimelineAction.actparams._ActTargetSlideId=a.getFullObjref(!0);TimelineAction.actparams._ActTargetWindow=a.variables.WindowId;TimelineAction.actparams._ActTargetSlideNavIndex=a.navindex;TimelineAction.actparams.cancelled=!1;player.currentSlide().handleEvent("onbeforeslidejump",null,null,!1,!0);if(TimelineAction.actparams.cancelled)TimelineAction.actparams.cancelled=c;else{TimelineAction.actparams.cancelled=c;if(player.currentWindow&&
player.currentWindow!=this)player.stackedWindow=player.currentWindow,player.stackedWindowSlide=player.currentWindowSlide,player.windowStack.push(player.currentWindow);if(-1<this.linkid.indexOf("StoryPopup"))this.isLightbox=!0,this.prepareLightbox();-1<this.linkid.indexOf("Controls")&&this.prepareControls();if(-1<this.linkid.indexOf("StoryWindow")){if(!Window.blocker)Window.blocker=$("<div class='blocker'></div>"),$(".contentpane").append(Window.blocker);Window.blocker.show()}player.currentSlide().saveIfNecessary();
player.currentWindowSlide&&(player.currentWindowSlide.saveIfNecessary(),player.currentWindowSlide.resetSlide());player.currentWindow=this;player.currentWindowSlide=a;this.ref.show();a.currentTime=0;a.createRef();this.appendSlide(a);a.ref.show();a.visible=!0;a.variables.WindowId=this.id;a.variableDefaults.WindowId=this.id;player.updateViewCount(a);a.update(0,!0);!b&&player.currentWindow&&player.currentWindowSlide&&player.currentWindow.history.push(player.currentWindowSlide.slideIndex);this.visible=
!0;if(this.isLightbox)c=$(".frameInterstitial"),c.addClass("dark"),c.show(),player.showingInterstitial=!0;player.currentSlide().handleEvent("ontransitionin",null,null,!1,!0);player.currentSlide().handleEvent("ontransitionincomplete",null,null,!1,!0);player.currentSlide().handleEvent("onslidestart");player.currentSlide().deepEach(function(a,b){b.handleEvent&&b.handleEvent("onslidestart",null,null,!1,!0)});this.previousTimeline=player.activeTimeline;player.pause();player.currentTime=0;a.transitionedIn=
!1;player.play(!1,!0,!1);if(player.hasShownFirstSlide)player.hasAdvanced=!0;player.hasShownFirstSlide=!0;story.saveToLocalStorage();player.windowZoomModifier=this.zoomModifier;a.fitToContainer();player.windowZoomModifier=this.zoomModifier}};var ResumePrompt=function(){this.xml="";this.constructElement();this.selected=!1};ResumePrompt.prototype=new Window;ResumePrompt.prototype.objectType="ResumePrompt";ResumePrompt.prototype.innerType="ResumePrompt";
ResumePrompt.prototype.createRef=function(){var a=this,b=$("<div class='window dialog'><h1>Resume</h1><p>Would you like to resume where you left off?</p><div class='choose'><span class='button yes'>Yes</span><span class='button no'>No</span></div></div>");this.contentRef=b.children("p").first();this.titleRef=b.children("h1").first();this.suppressRef=$("<div></div>");$(document.body).append(b);this.ref=b;var c=b.find(".yes"),d=b.find(".no");b.find(".button").bind("mousedown touchstart",function(){$(this).addClass("pressed")});
b.find(".button").bind("mouseup touchend mouseout",function(){$(this).removeClass("pressed")});c.bind("click",function(){a.slide.children.btn0.handleEvent("onrelease",null,null,!1,!1,!0);$(".interstitial").removeClass("resume");$(".interstitial").hide();$(".frameInterstitial").hide();player.showingInterstitial=!1});d.bind("click",function(){a.slide.children.btn1.handleEvent("onrelease",null,null,!1,!1,!0);$(".interstitial").removeClass("resume");$(".interstitial").hide();$(".frameInterstitial").hide();
player.showingInterstitial=!1});this.ref.hide()};ResumePrompt.prototype.appendSlide=function(a){this.slide&&this.slide.ref.remove();this.slide=a;this.suppressRef.append(a.ref);this.titleRef.html($(a.title).text());setTimeout(function(){a.ref.find(".item_ResumePromptSlide_Text").text();$(".interstitial").removeClass("black");$(".interstitial").addClass("resume");$(".interstitial").show();player.showingInterstitial=!0},1)};var Scene=function(){this.slides=[];this.slideDraws=[];this.constructElement()};Scene.prototype=new Element;Scene.prototype.objectType="Scene";Scene.prototype.innerType="Scene";
Scene.prototype.restoreFromResumeData=function(a){var b=this.getDescendantsByType("Slide"),c=[];$.each(b,function(a,b){b.resume&&c.push(b)});b=new bwChunk(a);this.restoreVariableResumeData(b.Data());for(var b=b.NextChunk(),d=0,e=0;!b.isNothing;){if(d>=c.length){var f=this.slideDraws[e];f&&f.restoreFromResumeData(b.Data());e++}else f=c[d],f.compactResumeData=b.ChunkData(),f.restoreFromResumeData(b.Data(),!0);b=b.NextChunk();d++}this.compactResumeData=bwChunk.CreateChunk(a)};
Scene.prototype.getResumeData=function(){var a;a=""+this.getVariableResumeData();var b="";$.each(this.children,function(a,c){c.compactResumeData?b+=c.compactResumeData:c.resume&&(b+=bwChunk.EMPTY_CHUNK)});var c="";$.each(this.children,function(a,b){if("SlideDraw"==b.innerType){if(!b.compactResumeData)b.compactResumeData=b.getResumeData();c+=b.compactResumeData||"0"}});b+=c;return bwChunk.CreateChunk(a+b)};
Scene.prototype.getFirstSlide=function(){for(var a=0;a<story.allSlides.length;a++)if(story.allSlides[a].parent.id==this.id)return story.allSlides[a];return this};Scene.prototype.populateDraws=function(){$.each(this.slideDraws,function(a,b){0==b.draw.length&&(b.createDraw(),b.populateDraw())})};var Timer=function(a,b,c){this.container=a||$(document.body);this.slide=b;this.layer=c;this.ref=null;this.content={fontsize:18,font:"Arial"};this.constructElement();this.events=[];this.active=!0;this.visible=!1;this.startPosition=0;this.startTime=null;this.currentPosition=0;this.visible=this.running=!1};Timer.prototype=new Element;Timer.prototype.innerType="Timer";Timer.prototype.objectType="Timer";Timer.prototype.toBaseData=Element.prototype.toData;
Timer.prototype.toData=function(a){a=this.toBaseData(a);if(0!=this.currentPosition)a.currentPosition=this.currentPosition;if(this.running)a.running=!0;if(this.visible)a.visible=!0;return a};Timer.prototype.updateBaseFromData=Element.prototype.updateFromData;Timer.prototype.updateFromData=function(a){this.updateBaseFromData(a);if(a.currentPosition)this.currentPosition=a.currentPosition;a.visible&&this.show();a.running&&this.start();if(a.variables&&a.variables.DropTargetId)this.dropArea=this.parent.children[a.variables.DropTargetId]};
Timer.prototype.GetResumeData=function(){var a="",a=this.running?"1":"0";return a+=bwChunk.Base10toN(this.currentPosition)};Timer.prototype.SetResumeData=function(a){var b="1"==a.substr(0,1),a=a.substr(1);this.currentPosition=bwChunk.BaseNto10(a);b?this.start():this.pause()};Timer.prototype.loadFromXML=function(a){this.loadElementInfoFromXML(a);this.id=$(a).attr("id");this.duration=parseInt($(a).attr("duration"))};Timer.prototype.show=function(){this.visible=!0;this.createRef();this.render();this.ref.show()};
Timer.prototype.hide=function(){this.visible=!1;this.ref.hide()};Timer.prototype.start=function(){var a=this;if(!(this.currentPosition>=this.duration)&&(this.startPosition=this.currentPosition,this.startTime=new Date,this.render(),!this.interval))this.interval=setInterval(function(){a.tick()},100)};Timer.prototype.pause=function(){if(this.interval)clearInterval(this.interval),this.interval=null};
Timer.prototype.tick=function(){this.currentPosition=this.startPosition+(new Date-this.startTime);if(this.currentPosition>this.duration)this.currentPosition=this.duration,this.pause(),this.handleEvent("timercomplete");this.updateText();this.render()};
Timer.prototype.createRef=function(){if(!this.ref)this.ref=$("<div class='timercaption'></div><canvas class='timer' width='20' height='20'></canvas>"),this.captionRef=$(this.ref.get(0)),this.canvasRef=$(this.ref.get(1)),player.isMobileFrame?$(document.body).append(this.ref):$(".framewrap").append(this.ref),this.context=this.canvasRef.get(0).getContext("2d")};
Timer.FormatMS=function(a){var b=Math.floor(a/1E3%60),c=Math.floor(a/1E3/60%60),a=Math.floor(a/1E3/60/60);return 0<a?a+":"+(c+100+"").substr(1)+":"+(b+100+"").substr(1):(c+100+"").substr(1)+":"+(b+100+"").substr(1)};Timer.Format=function(a,b,c,d){switch(c){case "remaining":return Timer.FormatMS(b-a);case "totalelapsed":return d?Timer.FormatMS(b)+" / "+Timer.FormatMS(a):Timer.FormatMS(a)+" / "+Timer.FormatMS(b);case "elapsed":return Timer.FormatMS(a)}return""};
Timer.prototype.updateText=function(){this.captionRef.html(Timer.Format(this.currentPosition,this.duration,player.frame.options.time_format))};
Timer.prototype.render=function(){if(this.context){this.context.clearRect(0,0,20,20);this.context.strokeStyle="#cfcfcf";this.context.fillStyle="#fff";this.context.lineWidth=1;if(!player.isMobileFrame)this.context.strokeStyle=player.frame.colorGroups.timer.stroke.toColorString();this.context.beginPath();this.context.arc(10,10,9.5,0,2*Math.PI,!1);this.context.fill();this.context.stroke();this.context.lineWidth=1;var a=this.context.createLinearGradient(0,0,0,20);a.addColorStop(0,"#039EF4");a.addColorStop(1,
"#0147E6");var b=this.context.createLinearGradient(0,0,0,20);b.addColorStop(0,"#FDE145");b.addColorStop(1,"#E4B202");player.isMobileFrame||(a=player.frame.colorGroups.timer.duration.toCanvasGradient(this.context,20),b=player.frame.colorGroups.timer.elapsed.toCanvasGradient(this.context,20));var c=-Math.PI/2,d=c-2*this.currentPosition/this.duration*Math.PI;this.context.beginPath();this.context.fillStyle=a;this.context.moveTo(10,10);this.context.arc(10,10,8,d,c,!0);this.context.fill();this.context.beginPath();
this.context.fillStyle=b;this.context.moveTo(10,10);this.context.arc(10,10,8,c,d,!0);this.context.closePath();this.context.fill()}};var Slide=function(a){this.container=a||$(document.body);this.ref=null;this.title="Untitled Slide";this.slideBank=this.quiz=this.transition=null;this.layers={};this.timelineEvents=[];this.clips=[];this.resources=[];this.interactions={};this.responses={};this.navLinks=[];this.layerStack=[];this.framedSlides={};this.renderBgLoadStack=[];this.loadedChunkXML=this.backgroundReady=this.ready=!1;this.currentIndex=this.zeroTime=this.currentTime=this.slideIndex=0;this.duration=5E3;this.active=!0;this.paused=
this.playing=!1;this.width=720;this.height=540;this.scale=1;this.topZ=5;this.constructElement();this.variables.Visited=!1;this.audioInitialized=this.fullyLoaded=this.variableDefaults.Visited=!1};Slide.prototype=new Element;Slide.prototype.objectType="Slide";Slide.prototype.innerType="Slide";
Slide.getResumeReference=function(a){var b;null==a?b=9:(b=""+(a.slideBank?"1":"0"),a.slideBank?(b+=bwChunk.CreateChunk(bwChunk.UBase10toN(a.drawSlideIndex)),b+=bwChunk.CreateChunk(bwChunk.UBase10toN(a.sceneIndex)),b+=bwChunk.CreateChunk(bwChunk.UBase10toN(a.drawIndex))):(b+=bwChunk.CreateChunk(bwChunk.UBase10toN(a.sceneSlideIndex)),b+=bwChunk.CreateChunk(bwChunk.UBase10toN(a.sceneIndex))));return b};
Slide.getFromResumeChunk=function(a){if("1"==a.NextString(1))var b=a.NextChunkedUBase10(),c=a.NextChunkedUBase10(),a=a.NextChunkedUBase10(),c=story.getDescendantsByType("Scene")[c],b=c.getDescendantsByType("SlideDraw")[a].orderedChildren[b];else b=a.NextChunkedUBase10(),c=a.NextChunkedUBase10(),c=story.getDescendantsByType("Scene")[c],b=c.slides[b];return b};
Slide.prototype.restoreFromResumeData=function(a,b){!this.fullyLoaded&&!b&&(this.loadContentFromXML(b),b=!0);var c=new bwChunk(a),c=new bwChunk(c.Data()),d=new bwChunk(c.Data());$.each(this.interactions,function(a,b){b.restoreFromResumeChunk(d);d=d.NextChunk()});if(!b){var e=[];this.deepEach(function(a,b){b.resume&&"ShuffleGroup"!=b.innerType&&e.push(b)},function(a){return"Layer"==a.innerType?!1:!0});c=c.NextChunk();this.currentTime=bwChunk.BaseNto10(c.Data(),c.Length());this.fixCurrentIndex();for(var c=
c.NextChunk(),f=new bwChunk(c.Data()),g=0;!f.isNothing;){var h=e[g];h&&h.restoreFromResumeData(f.ChunkData());f=f.NextChunk();g++}var j=[];$.each(this.children,function(a,b){"Layer"==b.innerType&&j.push(b)});g=c.NextChunk();h=new bwChunk(g.Data());for(f=0;!h.isNothing;)c=j[f],c.restoreFromResumeData(h.Data()),h=h.NextChunk(),f++,c.reset(),c.hide();g=g.NextChunk();for(h=new bwChunk(g.Data());!h.isNothing;)f=h.NextUBase10(),c=j[f],f=c.currentTime,c.slide==player.currentSlide()?c.show():(c.visible=!0,
c.setOnStage(!0)),c.currentTime=f,h=h.NextChunk();var c=g.NextChunk(),k=c.Data();this.clips.forEach(function(a){if("audio"==a.innerType){var b=new bwChunk(k);a.SetResumeData(b.Data());k=b.Remainder()}});this.restoreVariableResumeData(c.NextChunk().Data())}};
Slide.prototype.getResumeData=function(){var a="";if(this.resume&&this.variables.Visited){var b="",c="",d="",e="",f="";this.deepEach(function(a,c){c.resume&&"ShuffleGroup"!=c.innerType&&(b+=bwChunk.CreateChunk(c.GetResumeData()))},function(a){return"Layer"==a.innerType?!1:!0});this.clips.forEach(function(a){"audio"==a.innerType&&(e+=bwChunk.CreateChunk(a.GetResumeData()))});f="";$.each(this.interactions,function(a,b){f+=bwChunk.CreateChunk(b.GetResumeData())});var a=bwChunk.CreateChunk(f),g=bwChunk.Base10toN(this.currentTime),
a=a+bwChunk.CreateChunk(g),a=a+bwChunk.CreateChunk(b),h=[];$.each(this.children,function(a,b){"Layer"==b.innerType&&(b.visible&&h.push(b),b.resume&&(c+=bwChunk.CreateChunk(b.getResumeData())))});a+=bwChunk.CreateChunk(c);$.each(h,function(a,b){var c=b.getItemIndex();d+=bwChunk.CreateChunk(bwChunk.Base10toN(c))});a+=bwChunk.CreateChunk(d);a+=bwChunk.CreateChunk(e);g=this.getVariableResumeData();0<util.count(this.variables)&&(a+=g);a=bwChunk.CreateChunk(a)}return a};
Slide.prototype.rebuildInteractionData=function(){var a="";this.compactResumeData&&(a=new bwChunk(this.compactResumeData),a=(new bwChunk(a.Data())).Remainder());var b="",c="";$.each(this.interactions,function(a,b){c+=bwChunk.CreateChunk(b.GetResumeData())});b+=bwChunk.CreateChunk(c);this.compactResumeData=bwChunk.CreateChunk(b+a)};Slide.prototype.toBaseData=Element.prototype.toData;
Slide.prototype.toData=function(a){if(a&&this.resumeData){if(this.variables.Visited){if(!this.resumeData.variables)this.resumeData.variables={};this.resumeData.variables.Visited=!0}return this.resumeData}var b=this.toBaseData(a);$.each(this.interactions,function(a,d){var e=d.toData();if(!jQuery.isEmptyObject(e)){if(!b.interactions)b.interactions={};b.interactions[a]=e}});return b};Slide.prototype.updateBaseFromData=Element.prototype.updateFromData;
Slide.prototype.updateFromData=function(a){this.updateBaseFromData(a);this.variables.Visited&&player.slideList.markVisited(this);if(!this.resumeData)this.resumeData=a};
Slide.prototype.loadFromXML=function(a){var b=this;this.width=parseInt($(a).attr("width"));this.height=parseInt($(a).attr("height"));this.aspectRatio=this.width/this.height;this.id=$(a).attr("id");this.title=$(a).attr("title");this.html5url=$(a).attr("html5url");this.dataurl=$(a).attr("dataurl");this.trackviews="true"==$(a).attr("trackviews");this.resume="true"==$(a).attr("resume");this.enableseek="true"==$(a).attr("enableseek");this.enablereplay="true"==$(a).attr("enablereplay");this.slidelock="true"==
$(a).attr("slidelock");this.showmenuresulticon="true"==$(a).attr("showmenuresulticon");this.starttime=parseInt($(a).attr("starttime"));this.elapsedtimemode=$(a).attr("elapsedtimemode");this.navindex=parseInt($(a).attr("navindex"));this.viewgroupid=$(a).attr("viewgroupid");this.historygroupid=$(a).attr("historygroupid");if(!this.viewgroupid)this.viewgroupid=this.id;if(!this.historygroupid)this.historygroupid=this.id;this.globalaudioid=$(a).attr("globalaudioid");this.showanimationid=$(a).attr("showanimationid");
this.xml=a;if(this.loadedChunkXML=null==this.html5url)this.loadAudioFromXML(),this.loadBackgroundFromXML(),this.loadElementInfoFromXML(a);b.interactionCount=0;$(a).children("interactions").children("interaction").each(function(a,d){var e=new Interaction;e.loadFromXML(d,b);b.interactions[e.id]=e;b.children[e.id]=e;b.interactionCount++});this.transition=new Transition(this);player.preload&&this.loadContentFromXML();b.variables.WindowId="_frame";b.variableDefaults.WindowId="_frame"};
Slide.prototype.loadAudioFromXML=function(){var a=this;if(!this.audioInitialized)this.audioInitialized=!0,$(this.xml).children("audiolib").children("audio").each(function(b,c){var d=new Audio;d.loadFromXML(c,a,a.slide,a.layer);d.createRef();a.children[d.id]=d})};
Slide.prototype.loadBackgroundFromXML=function(){var a=this,b=$(a.xml).children("background").length+$(a.xml).children("slidewindowbg").length,c=function(c,e,f){var g=new Background(e);g.loadFromXML(c);c=new StageItem;if(g.src)c.content={src:g.src},c.resource=new Resource(c,g.src,function(){if(0>=--b)a.backgroundReady=!0;f&&f()}),c.resource.testIndex=c.resources.length,a.pushResource(c.resource);else if(0>=--b)a.backgroundReady=!0;e&&g.apply(e);return g};$(a.xml).children("background").each(function(b,
e){a.background=c(e,a.ref,function(){for(var b=0;b<a.renderBgLoadStack.length;b++)a.renderBgLoadStack[b].renderOnUpdate();a.renderBgLoadStack=[]})});$(a.xml).children("slidewindowbg").each(function(b,e){a.windowBackground=c(e,null)})};
Slide.prototype.blockAndLoad=function(a){var b=this;this.loadCallbackStack?this.loadCallbackStack.push(a):this.loadCallbackStack=[a];var c=function(){for(player.shouldShowLoadingSpinner=!1;b.loadCallbackStack.length;)b.loadCallbackStack.pop()();player.actionQueuePaused=!1};player.actionQueuePaused=!0;if(b.ready&&b.backgroundReady&&b.loadedChunkXML)c();else{var d=0;clearTimeout(b.readyWaitTimeout);b.readyWaitTimeout=null;var e=function(){b.ready&&b.backgroundReady&&b.loadedChunkXML||50<d++?c():b.readyWaitTimeout=
setTimeout(e,100)};player.slideLoadQueue&&0!=b.slideIndex&&player.slideLoadQueue.promote(b.slideIndex);player.shouldShowLoadingSpinner=!0;player.loadingSpinnerTimeout=setTimeout(function(){player.shouldShowLoadingSpinner&&(player.showLoadingSpinner(),b.restorePlayerControls())},1E3);e()}};Slide.prototype.restorePlayerControls=function(){};
Slide.prototype.loadContentFromXML=function(a){var b=this;if(this.loadedChunkXML){if(!this.fullyLoaded){this.fullyLoaded=!0;var c=b.xml;this.presenterref=$(c).children("presenterref").attr("id");this.presenterVideoUrl=$(c).children("presenterref").children("videodata").attr("url");this.presenterVideoWidth=parseInt($(c).children("presenterref").children("videodata").attr("width"));this.presenterVideoHeight=parseInt($(c).children("presenterref").children("videodata").attr("height"));var d=$(c).children("presenterref").children("videodata");
if(d[0])this.presenterVideoData={},this.presenterVideoData.id=this.presenterref,this.presenterVideoData.url=d.attr("url"),this.presenterVideoData.poster=d.attr("poster"),this.presenterVideoData.type=d.attr("type"),this.presenterVideoData.width=parseInt(d.attr("width")),this.presenterVideoData.height=parseInt(d.attr("height")),this.presenterVideoData.duration=parseInt(d.attr("duration"));a||this.loadAudioFromXML();this.loadChildrenFromXML(c,b,null,function(){});b.timelineEvents=[];$(c).children("timeline").each(function(a,
c){b.duration=parseInt($(c).attr("duration"));$(c).find("event").each(function(a,c){var d=new TimelineEvent(b);d.loadFromXML(c);b.timelineEvents.push(d)})});$(c).children("slidelayers").children("slidelayer").each(function(a,c){var d=new Layer(b.ref,b);d.loadFromXML(c);b.layers[d.id]=d;b.children[$(c).attr("id")]=d});this.resetSlide()}}else if(!this.loadingChunkXML)this.loadingChunkXML=!0,this.loadChunkXML(!0)};
Slide.prototype.integrateChunkXML=function(a,b){var c=this;Audio.currentlyDecoding||Slide.currentlyIntegrating?setTimeout(function(){c.integrateChunkXML(a,b)},100):(Slide.currentlyIntegrating=!0,$(a).children("slide").children().each(function(a,b){"slidewindowbg"!=b.tagName&&$(c.xml).append($(b))}),this.loadedChunkXML=!0,b&&(this.loadAudioFromXML(),this.loadElementInfoFromXML(c.xml),this.loadContentFromXML(),this.loadBackgroundFromXML(),this.loadAnimationsFromXML(c.xml),this.transition.loadFromXML(c.xml,
c),this.detectSimpleNavigation(),player.loadResourcesForSlide(c)),Slide.currentlyIntegrating=!1)};
Slide.prototype.loadChunkXML=function(a){var b=this;window.SlideXMLData=function(c,d){if("string"==typeof d){d=d.replace(/[\u000a\u000b\u000c\u000d\u0085\u2028\u2029]/g,"");d=d.replace(/&#x[0-8bcef];/ig,"");-1<location.search.indexOf("dumpxml=1")&&console.log(d);var g;window.ActiveXObject?(g=new ActiveXObject("Microsoft.XMLDOM"),g.loadXML(d)):g=(new DOMParser).parseFromString(d,"text/xml");d=g}b.id!=c?story.getSlideByID(c).integrateChunkXML(d,a):b.integrateChunkXML(d,a)};if(player.loadFromScript){var c=
document.getElementsByTagName("head")[0],d=document.createElement("script");d.type="text/javascript";d.src=player.basepath+b.html5url;c.appendChild(d)}else $.ajax({url:player.basepath+b.dataurl.replace(".swf",".xml"),dataType:"xml",success:function(c){b.integrateChunkXML(c,a)},error:function(){return!1}})};
Slide.prototype.detectSimpleNavigation=function(){var a=this;this.hasSimpleNavigation=!0;var b=$(this.xml).find('actiongroup[id="ActGrpOnNextButtonClick"]');if(0==b.length)this.hasSimpleNavigation=!1;b.each(function(b,d){var e=$(d).children("actions").children(),f=$(d).children("actions").children("gotoplay");if(1!=e.length||1!=f.length)a.hasSimpleNavigation=!1})};Slide.prototype.canUnloadContent=function(){$(this.xml).find("hittestpoint");return 0==$(this.xml).find("hittestpoint").length};
Slide.prototype.unloadContent=function(){if(this.fullyLoaded&&!player.preload){this.fullyLoaded=!1;var a=this,b=0,c=0;$.each(this.layers,function(a,b){b.emptyLayer()});var d=[];this.deepEach(function(a,b){"Slide"==b.innerType&&b.unloadContent();d.push(b)},function(a){return"audio"!=a.innerType&&"Interaction"!=a.innerType});$.each(d,function(a,c){c.emptyElement();b++});children={};$.each(this.children,function(a,b){"audio"!=b.innerType&&"Interaction"!=b.innerType&&(children[a]=b)});$.each(children,
function(b){delete a.children[b];c++});$(this.ref).find(".webobject").each(function(a,b){b.src="";$(b).remove()});a.timelineEvents=[]}};Slide.prototype.pushResource=function(a){for(var b=0;b<this.resources.length;b++)if(this.resources[b].src==a.src)return;this.resources.push(a)};Slide.runningIndex=0;
Slide.prototype.createRef=function(a){if(!this.ref)this.container=a||$("#slidecontainer"),this.ref="follow"==player.swipeMode?$('<div class="slide transitionable swipable"></div>'):$('<div class="slide transitionable"></div>'),this.ref.css("display","none"),this.ref.attr("runningindex",Slide.runningIndex++),this.background&&this.background.apply(this.ref),this.ref.get(0).id="slide_"+this.id,this.ref.get(0).item=this,this.rotateypos=this.rotatexpos=0,this.fitToContainer(),$.each(this.children,function(a,
c){c.createRef&&c.createRef()}),this.container.append(this.ref),this.ref.css("width",this.width+"px"),this.ref.css("height",this.height+"px"),player.reorient(!0)};
Slide.prototype.fitToContainer=function(){var a=player.frame.availableSlideWidth,b=player.frame.availableSlideHeight;if(player.currentWindow&&player.currentWindowSlide==this)a=player.currentWindow.width,b=player.currentWindow.height,!player.currentWindow.isPrompt&&player.currentWindow.hasControls&&(b=player.currentWindow.height-40);else if(player.currentFramedSlide==this||this.offsetParent&&"SlideFrame"==this.offsetParent.innerType)a=this.offsetParent.width,b=this.offsetParent.height;this.scale=1;
if((this.width>a||this.height>b)&&(!this.offsetParent||"SlideFrame"!=this.offsetParent.innerType||this.offsetParent.scalecontents)){var c=a/this.width,d=b/this.height;this.scale=Math.min(c,d)}else if(this.width<a||this.height<b)c=a/this.width,d=b/this.height,this.scale=Math.min(c,d);if(player.currentWindowSlide==this)player.currentWindow.zoomModifier=1;if(0.02>Math.abs(this.scale-1))this.scale=1;if(player.forceSlideScale)this.scale=player.forceSlideScale;this.y=this.x=0;if(this.width*this.scale<a)this.x=
parseInt((a-this.width*this.scale)/2);if(this.height*this.scale<b)this.y=parseInt((b-this.height*this.scale)/2);this.applySize(this.ref);this.updateMatrixComplete(!0)};Slide.prototype.reduce=function(){$.each(this.children,function(a,b){b.reduce&&b.reduce()});if(this.canvas)this.canvas.width=1,this.canvas.height=1};
Slide.prototype.destroyRef=function(){this.pause();if(player.currentFramedSlide==this)player.currentFramedSlide=null;for(key in this.children){var a=this.children[key];a.destroyRef&&(a.destroyRef(),delete this.children[key])}this.audioInitialized=!1;if(this.ref)this.ref.remove(),this.ref=null;this.presenter=null;this.clips=[]};Slide.prototype.findClip=function(a){var b=$.grep(this.clips,function(b){return b.id==a});return 0<b.length?b[0]:null};
Slide.prototype.topMostLayer=function(){return 0<this.layerStack.length?this.layerStack[this.layerStack.length-1]:this};
Slide.prototype.saveIfNecessary=function(){$.each(this.interactions,function(a,b){if(!b.variables.Status||"incomplete"==b.variables.Status||"unanswered"==b.variables.Status)b.evaluate(!0,!0,!0),b.variables.Status||(b.variables.Status="unanswered")});if(this.resume)this.currentTime=player.currentTime,player.useCompactResume?this.compactResumeData=this.getResumeData():this.resumeData=this.toData(),this.parent.compactResumeData=this.parent.getResumeData()};
Slide.prototype.resetSlide=function(a,b){this.currentOver=!1;if(this.resume&&!a)player.useCompactResume&&this.compactResumeData?this.restoreFromResumeData(this.compactResumeData):this.resumeData&&this.updateFromData(this.resumeData);else{this.deepEach(function(b,d){d.quickHide&&d.quickHide();d.reset(a)},function(a){return a.parent&&"Layer"==a.parent.innerType&&a.parent.resume?!1:"Interaction"==a.innerType?!0==b:!0});this.compactResumeData="";this.currentIndex=this.currentTime=0;this.paused=!1;if(player.currentSlide()==
this)player.currentTime=0;this.reset();this.update(this.currentTime,!0,!0);this.transitionedIn=!1}};Slide.prototype.resetBase=Element.prototype.reset;Slide.prototype.reset=function(a){this.resetBase(a,function(a){return"Interaction"==a.innerType?!1:!0})};Slide.prototype.resetInteractions=function(){this.resume||$.each(this.interactions,function(a,b){b.reset()})};
Slide.prototype.show=function(a,b,c){var d=this;this.createRef(this.container);player.modalLayer=null;this.visible=!0;$.each(d.layers,function(a,b){b.visible||b.hide()});$(".slide").removeClass("out");$(".slide.in").addClass("out");$(".slide").removeClass("in");d.ref.addClass("in");$(".slide:not(.in,.out,.framed)").css("display","none");d.ref.css("display","block");var e=this.transition;if(b&&"pan"==player.animations)e=new Transition(this),e.pan=!0,e.wipe=!1,e.reverse=!1,e.duration=350,e.direction=
b,e.transition=Transition.TransType.fly;var b=d,f=d.ref,g=$(".slide.out");if(e.wipe)b=0<g.length?g.get(0).item:null,f=$(".slide.out"),g=d.ref,$(".slide.out").addClass("over"),Transition.applyCss({"-webkit-transform":"translate3d(0px,0px,0px) scale(1) rotate(0deg)",opacity:1,"-webkit-transition-duration":"0s"},d.ref);g=function(){$(".slide.out").css("display","none");$(".slide.over").removeClass("over");if(a)d.paused=!1,player.play(!0),c&&c()};if(e&&0<e.duration&&0<f.length){this.currentIndex=0;this.update(this.currentTime,
!0,!0);var h=e.convertToAnimation(b,!0);h.item=b;this.rotatexpos=this.width/2;this.rotateypos=this.height/2;h.start(f,e.reverse,player,g);h.seek(h.target,h.reverse,0,!0)}else g();if("SlideDraw"==d.parent.innerType)player.currentDraw=d.parent,d.parent.sniffDrawIndex(d);d.currentIndex=0;this.transitionedIn=!1;player.zoomParams=null;d.transcript?d.transcript.show():player.frame.transcriptPanel&&player.frame.transcriptPanel.showTitleOnly(d.title);d.windowBackground?d.windowBackground.apply($("#slidecontainer")):
$("#slidecontainer").css("background","transparent")};Slide.prototype.hide=function(){this.handleTransitionOut();this.visible=!1;this.ref&&this.destroyRef()};Slide.prototype.fixCurrentIndex=function(){for(this.currentIndex=0;this.currentIndex<this.timelineEvents.length&&this.timelineEvents[this.currentIndex].time<=this.currentTime;)this.currentIndex++};
Slide.prototype.play=function(a,b,c){if(!(this!=player.currentSlide()&&this!=player.currentFramedSlide&&this!=player.currentWindowSlide))this.paused=!1,player.paused=!0,player.play(a,b,c),this!=player.currentSlide()&&this==player.currentFramedSlide&&!c&&this.resumeMedia()};
Slide.prototype.resumeMedia=function(){for(var a=this,b=0;b<a.currentIndex&&b<a.timelineEvents.length;b++){var c=a.timelineEvents[b],d=c.getMediaDuration();(0==d||c.time+d>a.currentTime)&&c.act(!1,!0)}this.deepEach(function(b,c){"video"==c.innerType&&!c.autoplay&&c.controllableFromTimeline&&!c.getIsPlaying()&&!(c.slide!=a&&c.slide!=player.currentFramedSlide)&&c.playClip()})};Slide.prototype.pause=function(a){this.paused=!0;this.playing=!1;this.pauseClips(a)};
Slide.prototype.tick=function(){if(this.paused)this.tickPresenter();else if(!this.animating||this.animationEnded){this.currentTime+=player.currentTickDuration;this.ended=!1;if(this.currentTime>=this.duration)this.handleEvent("ontimelinecomplete"),player.layerPlaying||this.handleEvent("onallopentimelinescomplete"),this.currentTime=parseInt(this.duration),this.pause(!0,!1),this.endedAnimationTime=player.animationTime,this.ended=!0;this.tickPresenter()}};
Slide.prototype.tickPresenter=function(){this.presenter&&this.presenter.tick(this)};
Slide.prototype.update=function(a,b,c){this.currentTime=a;if(this.loadedChunkXML){for(;1<this.currentIndex&&this.currentIndex<=this.timelineEvents.length&&parseInt(this.timelineEvents[this.currentIndex-1].time)>=parseInt(this.currentTime);)this.currentIndex--,this.timelineEvents[this.currentIndex].revert(a);for(;this.currentIndex<this.timelineEvents.length&&this.timelineEvents[this.currentIndex].time<=this.currentTime&&(!player.paused||c);)this.timelineEvents[this.currentIndex].act(b,!1),this.currentIndex++;
this.handleTransitionIn();this.updateLayers()}};Slide.prototype.playIntroMedia=function(){var a=this.timelineEvents[0];$.each(a.actions,function(b,c){("media_play"==c.type||"media_seek"==c.type||"media_toggle"==c.type)&&c.act(a,null,!1,!1,!1);"show"==c.type&&c.getItem()&&"video"==c.getItem().type&&c.act(a,null,!1,!1,!1)});this.playing=!0;this.paused=!1};Slide.prototype.tickLayers=function(){$.each(this.layers,function(a,b){b.visible&&!b.paused&&(b.currentTime+=player.currentTickDuration)})};
Slide.prototype.updateLayers=function(){$.each(this.layers,function(a,b){b.visible&&b.update()})};
Slide.prototype.handleTransitionIn=function(){if(!this.transitionedIn&&this.visible&&(this.transitionedIn=!0,this.handleEvent("ontransitionin",null,null,!1,!0),this.handleEvent("ontransitionincomplete",null,null,!1,!0),this.handleEvent("onslidestart"),this.deepEach(function(a,c){c.handleEvent&&c.handleEvent("onslidestart",null,null,!1,!0)}),!player.currentWindow||!(player.currentWindowSlide==this&&player.currentWindow.isPrompt))){var a=this.globalaudioid&&story.globalAudio[this.globalaudioid];if(a){if(this.globalaudioid!=
player.currentGlobalAudioID)player.currentGlobalAudioID&&story.globalAudio[player.currentGlobalAudioID].pauseClip(),player.currentGlobalAudioID=this.globalaudioid,a.setCurrentTime(0),a.playClip()}else if(player.currentGlobalAudioID)story.globalAudio[player.currentGlobalAudioID].pauseClip(),player.currentGlobalAudioID=null}};
Slide.prototype.handleTransitionOut=function(){if(this.transitionedIn)this.transitionedIn=!1,this.handleEvent("ontransitionout",null,null,!1,!0),this.handleEvent("ontransitionoutcomplete",null,null,!1,!0)};Slide.prototype.getQuiz=function(){var a=null;null!=this.quiz?a=this.quiz:null!=this.slideBank&&(a=this.slideBank.getQuiz());return a};
Slide.prototype.addchoiceresponse=function(a){var b=this.children[$(a).attr("interactionid")],a=$(a).attr("value"),c=this.extractVariable(a)||"true",d=b.parseObjref(a).target;"Choice"!=d.innerType&&$.each(b.choices,function(a,b){b.lmstext.toLowerCase()==c.toLowerCase()&&(d=b)});b.m_bAnswered=!0;"Choice"==d.innerType?(b.responses[a]=d,b.lmsResponses.push(new ResponseData(!1,d.id,"",d.lmstext,"")),d.selected=!0):(b.variables.Value=c,a=b.parseObjref(c).target,"Choice"==a.innerType?(a.selected=!0,b.lmsResponses.push(new ResponseData(!1,
a.id,"",a.lmstext,""))):b.lmsResponses.push(new ResponseData(!1,c,"",c,"")))};
Slide.prototype.addpairresponse=function(a){var b=this.children[$(a).attr("interactionid")],c=this.extractVariable($(a).attr("valuea"),$(a).attr("typea")),d=this.extractVariable($(a).attr("valueb"),$(a).attr("typeb"));if(c&&d)switch(a=b.parseObjref(c).target,d=b.parseObjref(d).target,a.addPair&&d.addPair&&(a.addPair(d),d.addPair(a)),b.interactionType){case "matching":case "sequence":case "likert":b.lmsResponses.push(new ResponseData(!0,d.id,a.id,d.lmstext,a.lmstext))}else b.parseObjref($(a).attr("valueb"));
b.m_bAnswered=!0};Slide.prototype.show_slidelayer=function(a){var b=this.parseObjrefFromXML(a).target,c=new Transition(b);c.loadFromXML(a);b.show(c);b.update(0)};Slide.prototype.set_frame_layout=function(a){player.currentSlide()==this||player.currentFramedSlide==this&&null==player.currentWindowSlide?player.frame.set_frame_layout(a):this.offsetParent&&this.offsetParent.slide&&"_frame"!=this.offsetParent.slide.variables.WindowId?this.set_window_control_layout(a):this.deferredFrameLayoutXML=a};
Slide.prototype.set_window_control_layout=function(a){player.frame.set_window_control_layout(a)};Slide.prototype.isPointActive=function(){return!1};Slide.prototype.isPointObscured=function(){return!1};Slide.prototype.notifySelected=function(a){$("ul.menu_list li").removeClass("selected");$("ul.slidelist li").removeClass("selected");$.each(this.navLinks,function(b,c){c.actionlinkid==a&&$.each(c.listitems,function(a,b){b.addClass("selected")})});player.slideList.scrollSelectedIntoView()};
Slide.prototype.simplify=function(a){var b=this.childItems(),c=$('<canvas class="simplebackground"></canvas>');c.attr("width",player.width);c.attr("height",player.height);var d=c.get(0).getContext("2d");this.ref.prepend($(c));var e=0,f=0,g=!1,h=!0;$.each(b,function(a,b){if(player.renderVectorShapes&&player.renderVectorsAsSVG&&b.content.path)b.canSimplify=!1;if(player.renderVectorShapes&&(b.hasImagelib||b.hasTextlib))b.canSimplify=!1;b.canSimplify&&h&&!b.group?f++:(h=!1,b.canSimplify=!1)});var j=function(b,
c,d,h){g=!0;var j=function(){e++;if(e==f)l(),$(s).unbind("load"),s.src=Element.PixelSrc,a&&a()},s=new Image;$(s).bind("load",function(){j()});$(s).bind("error",function(){j()});player.renderVectorShapes&&!player.renderVectorsAsSVG&&h&&h.content.path&&!h.hasImagelib&&!h.hasTextlib?e++:s.src=b;k.push({img:s,x:c,y:d,item:h})},k=[],l=function(){$.each(k,function(a,b){if(player.renderVectorShapes&&!player.renderVectorsAsSVG&&b.item&&b.item.content.path&&!b.item.hasImagelib&&!b.item.hasTextlib){var e={canvas:c.get(0),
m_nXOffset:b.x,m_nYOffset:b.y,m_nWidth:b.item.width,m_nHeight:b.item.height};ppArt.DrawVector(e,b.item.content.path);b.item.ref.addClass("vector")}else d.drawImage(b.img,b.x,b.y)})};this.background&&this.background.src&&(f++,j(this.background.src,0,0),this.ref.css("background","transparent"));$.each(b,function(a,b){if(b.canSimplify)j(b.content.src,b.x,b.y,b),b.ref.addClass("simplified"),b.simplified=!0,b.ref.attr("src",Element.PixelSrc),b.ref.css("background","transparent"),b.hasEvents||b.ref.remove(),
g=!0});a&&!g&&a()};Slide.prototype.pauseClips=function(a){var b=this;this.paused=!0;$.each(this.clips,function(b,d){if(d.ref&&!a){d.pauseClip();if(d.scheduled&&player.scheduledMediaSrc==d.content.src)clearTimeout(player.mediaTimeout),player.scheduledMediaSrc=null;d.justPaused=!0;setTimeout(function(){d.justPaused=!1},100)}});$.each(player.webAudioClips,function(a,d){d.slide==b&&d.pauseClip()})};
Slide.prototype.isSubmitted=function(){var a=!0;$.each(this.interactions,function(b,c){a=a&&(c.skipEnabled||c.variables.Status&&"incomplete"!=c.variables.Status&&void 0!=c.variables.Points)});return a};Slide.prototype.isAnswered=function(){var a=!0;$.each(this.interactions,function(b,c){a=a&&(c.m_bAnswered||c.skipEnabled)});return a};Slide.prototype.Viewed=function(){return this.variables.Visited?"true":"false"};
Element.prototype.forceRepaint=function(a){if((!a||player.isMobile)&&this.ref&&"block"==this.ref.css("display"))a=this.ref.get(0),this.ref.hide(),player.uselessOffsetHeight=a.offsetHeight,this.ref.show()};var StageItem=function(a){this.container=a;this.ref=null;this.constructElement();this.dirty=!0;this.destroyed=this.actionMoved=this.actionControlled=!1;this.content={}};StageItem.prototype=new Element;StageItem.prototype.objectType="Item";StageItem.prototype.innerType="Item";var Item=StageItem;StageItem.prototype.isStageItem=!0;
StageItem.prototype.getItemIndex=function(){var a=this,b=0,c=-1;if(this.itemIndex)return this.itemIndex;(this.layer||this.slide).deepEach(function(d,e){e.isStageItem&&"ShuffleGroup"!=e.innerType&&(e==a&&(c=b),b++)},function(a){return"Layer"==a.innerType?!1:!0});return this.itemIndex=c};
StageItem.prototype.getItemByResumeIndex=function(a){var b=0,c=null;(this.layer||this.slide).deepEach(function(d,e){e.isStageItem&&"ShuffleGroup"!=e.innerType&&(b==a&&(c=e),b++)},function(a){return"Layer"==a.innerType?!1:!0});return c};StageItem.FlagProperties={FLAG_STATE:1,FLAG_VARIABLE:2,FLAG_ONSTAGE:4,FLAG_DRAG_DROP:8,FLAG_USE_ANIMATION_FLAG:16,FLAG_DEPTH:32,FLAG_SHUFFLED:64,FLAG_ACTION_MOVED:128,FLAG_ACTION_CONTROLLED:256,FLAG_DISABLED:512,FLAG_REVIEW:1024,FLAG_MOUSE_OVER:2048};
StageItem.FlagTween={FLAG_TWEEN_POSITION:1,FLAG_TWEEN_SCALE:2,FLAG_TWEEN_ROTATION:4,FLAG_TWEEN_ALPHA:8,FLAG_TWEEN_COLOR_TRANSFORMS:16,FLAG_TWEEN_COLOR_MATRIXES:32};
StageItem.prototype.restoreFromResumeData=function(a){var b=StageItem.FlagProperties,a=new bwChunk(a),c=a.NextUBase10(2);if(c&b.FLAG_STATE){var d=a.NextUBase10(2),e="";$.each(this.states,function(a,b){b.index==d&&(e=a)});this.variables.ObjectState=e}c&b.FLAG_ONSTAGE?this.quickShow?this.quickShow():(this.show(),this.visible=!0):"ShuffleGroup"!=this.innerType&&(this.quickHide?this.quickHide():this.hide());if(c&b.FLAG_DRAG_DROP){var f=a.NextUBase10(2);a.NextUBase10(1);if("wordbank"==this.style)this.parent=
this.slide;if((f=this.getItemByResumeIndex(f))&&f.isDropArea)this.dropArea=f}if(c&b.FLAG_DEPTH)f=a.NextUBase10(2),this.ref?this.setZIndex(f):this.depth=f;if(c&b.FLAG_SHUFFLED){this.shuffled=!0;if(this.shuffleGroup)this.shuffleGroup.shuffled=!0;var f=a.NextBase10(2),g=a.NextBase10(2);this.shuffleX=f;this.shuffleY=g}if(c&b.FLAG_DISABLED)this.isDisabled=!0;f=a.Remainder();f=c&b.FLAG_VARIABLE?this.restoreVariableResumeData(a.NextString()):a.NextString();c&b.FLAG_USE_ANIMATION_FLAG&&this.SetAnimationResumeData(f);
if(c&b.FLAG_SHUFFLED&&!this.resumePositioned)this.x=this.shuffleX,this.y=this.shuffleY;if(c&b.FLAG_MOUSE_OVER)this.isMouseOver=!1,this.handleEvent("onrollout",null,null,!1,!1,!1)};
StageItem.prototype.SetAnimationResumeData=function(a){var b=StageItem.FlagTween,a=new bwChunk(a),c=a.Data();if(""!=c){var d=bwChunk.UBaseNto10(c.charAt(0)),c=c.substr(1);this.resumePositioned=!1;if(d&b.FLAG_TWEEN_POSITION){this.resumePositioned=!0;this.x=bwChunk.BaseNto10(c.substr(0,2));this.y=bwChunk.BaseNto10(c.substr(2,2));var e=bwChunk.UBaseNto10(c.substr(4,2));switch(e){case 4094:break;case 4095:this.parent=this.slide;break;default:this.originalParent=this.parent,this.parent=this.getItemByResumeIndex(e)}c=
c.substr(6)}if(d&b.FLAG_TWEEN_SCALE)this.scaleX=bwChunk.BaseNto10(c.substr(0,2))/100,this.scaleY=bwChunk.BaseNto10(c.substr(2,2))/100,c=c.substr(4);if(d&b.FLAG_TWEEN_ROTATION)this.rotation=bwChunk.BaseNto10(c.substr(0,2)),c=c.substr(2);if(d&b.FLAG_TWEEN_ALPHA)this.alpha=bwChunk.UBaseNto10(c.substr(0,2))/100,c.substr(2)}return a.Remainder()};
StageItem.prototype.GetResumeData=function(a){var b=StageItem.FlagProperties,c="",d="";if(this.resume||a){var e=this.shouldStoreVariableResume(),a=this.originalZ&&this.depth!=this.originalZ,f=0,g=this.x,h=this.y,g=this.shuffled&&(g!=this.shuffleX||h!=this.shuffleY)||!this.shuffled&&!isNaN(this.originalX)&&(g!=this.originalX||h!=this.originalY);if(this.variables.ObjectState!=bwUtils.DEFAULT_STATE){var j=(h=this.states[this.variables.ObjectState])?h.index:0;!h&&this.actionstates&&this.actionstateindices&&
(h=this.actionstates[this.variables.ObjectState],j=this.actionstateindices[this.variables.ObjectState]||0);0<=j&&(f+=b.FLAG_STATE,d+=bwChunk.UBase10toN(h.index,2))}e&&(f+=b.FLAG_VARIABLE);this.visible&&(f+=b.FLAG_ONSTAGE);this.dropArea&&(h=this.dropArea.getItemIndex(),j=this.dropArea.getDragItemIndex(this),-1<j&&(f+=b.FLAG_DRAG_DROP,d+=bwChunk.UBase10toN(h,2),d+=bwChunk.UBase10toN(j,1)));a&&(f+=b.FLAG_DEPTH,d+=bwChunk.Base10toN(this.depth,2));this.shuffled&&(f+=b.FLAG_SHUFFLED,d+=bwChunk.Base10toN(this.shuffleX,
2),d+=bwChunk.Base10toN(this.shuffleY,2));this.actionMoved&&(f+=b.FLAG_ACTION_MOVED);this.actionControlled&&(f+=b.FLAG_ACTION_CONTROLLED);this.isDisabled&&(f+=b.FLAG_DISABLED);this.isMouseOver&&(f+=b.FLAG_MOUSE_OVER)}g&&(f+=b.FLAG_USE_ANIMATION_FLAG);c+=bwChunk.UBase10toN(f,2);e&&(b=(new bwChunk(this.getVariableResumeData())).Data(),d+=b);g&&(d+=this.GetAnimationResumeData());return c+d};
StageItem.prototype.GetAnimationResumeData=function(){var a=0,b="",c=this.x,d=this.y;if(this.shuffled&&(c!=this.shuffleX||d!=this.shuffleX)||!this.shuffled&&!isNaN(this.originalX)&&(c!=this.originalX||d!=this.originalY))a+=StageItem.FlagTween.FLAG_TWEEN_POSITION,b+=bwChunk.Base10toN(c,2),b+=bwChunk.Base10toN(d,2),c=4094,this.originalParent&&this.parent!=this.originalParent&&(c="wordbank"==this.style?4094:"Slide"==this.parent.innerType?4095:this.parent.getItemIndex()),b+=bwChunk.UBase10toN(c,2);0<
a&&(b=bwChunk.UBase10toN(a,1)+b);return b=bwChunk.CreateChunk(b)};StageItem.prototype.getExtraResumeVars=function(){return{}};
StageItem.prototype.loadFromXML=function(a,b,c){this.slide=b;this.layer=c;this.children={};this.links={};this.jcanvas=null;this.innerType=this.type=a.tagName;this.id="undefined"===typeof $(a).attr("id")?$(a).attr("name"):$(a).attr("id");this.xml=a;this.loadElementInfoFromXML(a);$(a).find("html5data");this.scrolling="true"==$(a).attr("scrolling");this.shufflelock="true"==$(a).attr("shufflelock");this.usehandcursor="true"==$(a).attr("usehandcursor");this.hasEvents=0!=$(a).find("events").length;this.content.src=
Element.PixelSrc;this.loadContentFromXML(a);this.loadSizeFromXML(a);this.loadAnimationsFromXML(a);this.bitMask=new BitMask(!0,this.width,this.height);this.bitMask.itemID=this.id;if(this.shapemaskid=$(a).attr("shapemaskid"))if(a=this.parseObjref(this.shapemaskid).target,"vectorshape"==a.innerType)a.isShapeMask=!0;if(0<$(this.xml).children("dragdrop").length&&("true"==$(this.xml).children("dragdrop").first().attr("dragenabled")&&this.convertToDragItem(this.xml),"true"==$(this.xml).children("dragdrop").first().attr("dropenabled")&&
this.convertToDropArea(this.xml),"true"==$(this.xml).children("dragdrop").first().attr("dragoverenabled")))this.announceDragOver=!0,this.setupDragOver(this.xml)};StageItem.prototype.setupDragOver=function(){this.announceDragOver=!0;this.parseDragGroupsFromXML=DragItem.prototype.parseDragGroupsFromXML;this.parseDragGroupsFromXML(this.xml)};
StageItem.prototype.loadContentFromXML=function(a){var b=$(a).find("html5data");this.scrolling="true"==$(a).attr("scrolling");this.hasEvents=0!=$(a).find("events").length;switch(this.type){case "audio":this.canSimplify=!1;this.content.src=player.basepath+""+$(a).attr("url");this.content.duration=parseInt($(a).attr("duration"));slide&&slide.clips&&slide.clips.push&&slide.clips.push(this);if(layer&&layer.clips&&layer.clips.push)layer.clips.push(this),this.layered=!0;break;case "vectorshape":case "scrollarea":case "state":case "dragitem":case "droplist":case "droparea":case "button":case "expandinglabel":case "link":this.content.src=
Element.PixelSrc;if(0<$(a).children("textlib").length){this.textlib=$(a).children("textlib");if(!story.textlibs)story.textlibs={};if((b=this.textlib.children("textdata").attr("linkid"))&&0==this.textlib.find("path").length&&0==this.textlib.find("pr").length&&story.textlibs[b])this.textlib=story.textlibs[b];if(b&&(1==this.textlib.find("path").length||1==this.textlib.find("pr").length)&&!story.textlibs[b])story.textlibs[b]=this.textlib}else if(0<$(a).children("data").length)this.textlib=$(a).children("data");
0<$(a).children("imagelib").length&&this.loadImageDataFromXML(a);var b=$(a).children("data").children("vectordata").children("path"),c=$(a).children("data").children("vectordata").children("pr");if(1==b.length||1==c.length){var d=$(a).children("data").children("vectordata");if(null!=$(d).attr("top"))this.originalRectShape=this.rectShape=new ppRect(parseInt($(d).attr("left")),parseInt($(d).attr("top")),parseInt($(d).attr("right")),parseInt($(d).attr("bottom")));this.content.path=1==c.length?PathLib.getPathFromXML(c):
b.text();d.attr("alttext")}this.type="image";break;case "item":this.content.src=Element.PixelSrc;this.textlib=$(a);this.forceDivPattern=!0;this.type="image";break;case "textfield":this.content.src=Element.PixelSrc;if(0<b.length)this.content.src=player.basepath+"mobile/"+b.attr("url");this.textlib=$(a).children("data");break;case "image":this.content.src=$(a).find("imagedata").attr("url");this.content.src=this.content.src?player.basepath+"mobile/"+this.content.src.replace(globals.strContentFolder+
"/","").replace(".swf",".png"):"";if(0<b.length)this.content.src=player.basepath+"mobile/"+b.attr("url");break;case "textinput":this.canSimplify=!1,this.content.src=Element.PixelSrc}if(this.textlib&&this.content.src==Element.PixelSrc&&(b=this.textlib.children("textdata").children("vartext").first().text(),b||(b=this.textlib.children("textdata").attr("lmstext"))&&(b="<span>"+b+"</span>"),b))this.textTemplate=b=b.replace(/size='(.*?)(pt|)'/ig,"style='font-size:$1pt'"),this.textTemplateHeight=parseInt(this.textlib.children("textdata").attr("height")),
this.textTemplateWidth=parseInt(this.textlib.children("textdata").attr("width"));this.loadMaskFromXML(a)};StageItem.prototype.loadMaskFromXML=function(a){a=$(a).children("mask");if(0<a.length){var b=a.children("vectordata");this.vectorMask={xpos:parseInt(a.attr("xpos")),ypos:parseInt(a.attr("ypos")),left:parseInt(b.attr("left")),top:parseInt(b.attr("top")),right:parseInt(b.attr("right")),bottom:parseInt(b.attr("bottom")),path:PathLib.getPathFromXML(b.children("pr"))}}};
StageItem.prototype.loadMaskFromMaskShapeXML=function(){if(this.shapemaskid){var a=this.parseObjref(this.shapemaskid).target;a.isShapeMask=!0;var b=$(a.xml).children("data");if(0<b.length)b=b.children("vectordata"),this.vectorMask={xpos:parseInt($(a.xml).attr("xpos")),ypos:parseInt($(a.xml).attr("ypos")),left:parseInt(b.attr("left")),top:parseInt(b.attr("top")),right:parseInt(b.attr("right")),bottom:parseInt(b.attr("bottom")),path:PathLib.getPathFromXML(b.children("pr"))}}};
StageItem.prototype.loadImageDataFromXML=function(a){var b=this;b.imagelib=new ppImageLib;$(a).children("imagelib").children("imagedata").each(function(a,d){var e=b.imagelib.AddImage($(d).attr("id"),$(d).attr("type"),null,$(d).attr("width"),$(d).attr("height"),$(d).attr("mobiledx"),$(d).attr("mobiledy")),f=$(d).attr("altimage"),g=$(d).attr("url"),f=player.basepath+(f?f:g),g=$(d).attr("mask");b.content.mask=g;b.content.maskref=$(d).attr("maskref");if(-1<f.indexOf(".swf"))f=Element.PixelSrc;b.content.src=
f;g=b.createResource(b.slide,f,function(){b.blocked&&b.ref&&b.render(b.lastRenderedState,!0,null,"resource callback")});g.imgLibID=$(d).attr("id");g.src=f;if(!g.poolImage)g.poolImage=document.createElement("img"),g.poolImage.className="loader";e.imgNode=g.poolImage;e.Width=$(d).attr("width");e.Height=$(d).attr("height")})};
StageItem.prototype.loadSizeFromXML=function(a){var b=$(a).children("data").children("html5data"),c=$(a).children("data").children("vectordata");this.hasImagelib=0<$(a).find("imagelib").length;this.hasTextlib=0<$(a).find("textlib").length;if("audio"!=this.type)0<b.length?(this.xpos=parseInt($(a).attr("xpos")),this.ypos=parseInt($(a).attr("ypos")),this.xoffset=parseInt($(a).attr("xoffset"))||0,this.yoffset=parseInt($(a).attr("yoffset"))||0,this.x=this.xpos,this.y=this.ypos,this.width=parseInt(b.attr("width")),
this.height=parseInt(b.attr("height"))):("video"==this.type?(this.xpos=parseInt($(a).attr("xpos")),this.ypos=parseInt($(a).attr("ypos")),this.x=parseInt($(a).attr("xpos")),this.y=parseInt($(a).attr("ypos"))):(this.xpos=parseInt($(a).attr("xpos")),this.ypos=parseInt($(a).attr("ypos")),this.yoffset=this.xoffset=0,this.x=this.xpos,this.y=this.ypos),this.width=parseInt($(a).attr("width")),this.height=parseInt($(a).attr("height")));if(0<c.length){b=parseInt($(c).attr("right"))-parseInt($(c).attr("left"));
c=parseInt($(c).attr("bottom"))-parseInt($(c).attr("top"));if(b>this.width)this.width=b;if(c>this.height)this.height=c}this.originalX=this.x;this.originalY=this.y;this.originalXOffset=this.xoffset;this.originalyOffset=this.yoffset;this.rotatexpos=Math.round($(a).attr("rotatexpos"))||0;this.rotateypos=Math.round($(a).attr("rotateypos"))||0;this.rotation=parseInt($(a).attr("rotation"))||0;this.xscale=parseInt($(a).attr("xscale"))||0;this.yscale=parseInt($(a).attr("yscale"))||0;this.depth=parseInt($(a).attr("depth"))||
1;if(0==this.depth)this.depth=1;this.originalZ=this.depth;if(this.depth>this.slide.topZ)this.slide.topZ=this.depth};StageItem.prototype.createResource=function(a,b,c){b=new Resource(this,b,function(){c&&c()});if(!a.resources)a=a.slide;a.pushResource(b);this.resources.push(b);return b};
StageItem.prototype.createRef=function(){if(!this.destroyed)if(this.parent.ref||this.parent.createRef(),this.container=this.parent.ref,this.ref)this.render(null,!1,null,"StageItem createRef");else{this.ref=$('<div class="item"></div>');this.ref.addClass(this.type);this.ref.addClass(this.innerType.toLowerCase());this.ref.addClass("item_"+this.id);this.ref.get(0).id=this.getFullObjref();player.showItemInfo&&this.ref.append($('<div class="itemid">'+this.id+"</div>"));this.applySize(this.ref);"dragitem"==
this.innerType&&this.setZIndex(this.depth);this.container.append(this.ref);this.ref.get(0).item=this;"video"!=this.type&&"audio"!=this.type&&this.bindEvents();for(var a in this.children){var b=this.children[a];b.createRef&&b.createRef()}this.initDrag&&(this.initDrag(),this.convertRefToDragItem());("DropArea"==this.innerType||this.isDropArea)&&this.ref.addClass("droparea");this.announceDragOver&&this.ref.addClass("dragover");this.applyMaskRectangle();this.visible=!1;this.nearestScrollAreaAncestor=
this.findAncestorOfType("ScrollArea")}};StageItem.prototype.setInteractive=function(){this.ref.addClass("interactive");this.parent.setInteractive&&this.parent.setInteractive()};StageItem.prototype.setZIndex=function(a){if(!("Layer"==this.innerType||"ExpandingLabel"==this.innerType)){for(var b in this.children){var c=this.children[b];if(c.depth>a)a=c.depth}this.ref.css("z-index",a);this.depth=a;this.parent&&this.parent.setZIndex&&this.parent.setZIndex(a)}};
Element.prototype.updateMatrix=function(){this.matrix.reset();"ScrollArea"==this.innerType&&this.ref&&0!=this.ref.get(0).scrollTop&&this.matrix.translate(0,-this.ref.get(0).scrollTop);"sequencectrl"==this.innerType&&this.ref&&0!=this.ref.get(0).scrollTop&&this.matrix.translate(0,-this.ref.get(0).scrollTop);this.offsetParent&&!this.offsetParent.dragX&&!this.offsetParent.dragY&&(this.slide?this.matrix.translate(this.dragX*this.slide.scale||0,this.dragY*this.slide.scale||0):this.matrix.translate(this.dragX||
0,this.dragY||0));this.offsetParent&&this.offsetParent.matrix&&this.matrix.multiply(this.offsetParent.matrix.copy());this.centerpoint={x:this.rotatexpos-this.xoffset,y:this.rotateypos-this.yoffset};this.matrix.translate(this.x+this.xoffset+this.centerpoint.x,this.y+this.yoffset+this.centerpoint.y);this.matrix.rotateDegrees(this.rotation);this.matrix.translate(-this.centerpoint.x,-this.centerpoint.y);void 0!=this.scale&&this.matrix.scale(this.scale,this.scale);this.isRotated=this.parent&&this.parent.isRotated||
0!=this.rotation};
Element.prototype.applySize=function(a){this.updateMatrix();if(player.showMatrixDebug){if(!player.testCanvas)player.testCanvas=$("<canvas id='test' width='1000' height='1000' style='position:absolute;z-index:200;left:0px;top:0px;'></canvas>"),$("#slideframe").append(player.testCanvas),player.testContext=player.testCanvas.get(0).getContext("2d"),player.testContext.fillStyle="rgba(255,255,0,0.5)",player.testContext.fillStyle="rgba(0,0,0,0.5)",player.testContext.strokeStyle="rgba(0,255,0,0.5)";player.testContext.save();
this.matrix.applyContext(player.testContext);player.testContext.strokeStyle="rgba(0,255,0,0.5)";player.testContext.strokeRect(0,0,this.width,this.height);this.getAABB();player.testContext.restore()}a.css("left",this.x+this.xoffset+"px");a.css("top",this.y+this.yoffset+"px");"Video"!=this.innerType&&(a.css("width",this.width+"px"),a.css("height",this.height+"px"));"Layer"!=this.innerType&&"ExpandingLabel"!=this.innerType&&0<this.depth&&a.css("z-index",this.depth);var b="",c="";0!=this.rotation&&(b+=
" rotate("+this.rotation+"deg)",c+=" rotate("+this.rotation+"deg)");void 0!=this.scale&&(b+=" scale("+this.scale+","+this.scale+") ",c+=" scale("+this.scale+","+this.scale+") ");if(""!=b)a.css("-webkit-transform-origin",this.rotatexpos-this.xoffset+"px "+(this.rotateypos-this.yoffset)+"px"),a.css("-webkit-transform",b),a.css("-moz-transform-origin",this.rotatexpos-this.xoffset+"px "+(this.rotateypos-this.yoffset)+"px"),a.css("-moz-transform",b),a.css("-o-transform-origin",this.rotatexpos-this.xoffset+
"px "+(this.rotateypos-this.yoffset)+"px"),a.css("-o-transform",b),a.css("-ms-transform-origin",this.rotatexpos-this.xoffset+"px "+(this.rotateypos-this.yoffset)+"px"),a.css("-ms-transform",c),this.canSimplify=!1};
StageItem.prototype.bindEvents=function(){var a=this,b=function(b){if(a.isDisabled||swipe.moved)return!1;var c=(b.pageX-a.ref.offset().left+a.xoffset)/player.currentZoom(),f=(b.pageY-a.ref.offset().top+a.yoffset)/player.currentZoom();a.ref.offset();a.ref.offset();swipe.parseEventCoords(b);b=swipe.getSlideCoords(a.slide);return c<a.width&&f<a.height&&a.isPointActive(b.x,b.y)&&!a.isPointObscured(b.x,b.y)?!0:!1},c=!1;a.bindStoryEvent("click touchstart","ondoubleclick",function(a){if(b(a)){if(c)return!0;
c=!0;setTimeout(function(){c=!1},400)}return!1});a.bindStoryEvent("mousedown","onrightrelease",function(a){return 3==a.which});a.shouldBindEvent("onpress")||a.shouldBindEvent("onrelease")};StageItem.prototype.unBindEvents=function(){};StageItem.prototype.reduce=function(){$.each(this.children,function(a,b){b.reduce&&b.reduce()});if(this.canvas)this.canvas.width=1,this.canvas.height=1};
StageItem.prototype.destroyRef=function(){this.destroyed=!0;$.each(this.children,function(a,b){b.destroyRef&&b.destroyRef()});if(this.ref)this.ref.unbind(),this.ref.get(0).item=null,this.ref.get(0).id=null,removeDOMElement(this.ref),this.ref=null,this.destroyComponent("ref"),this.destroyComponent("contentRef"),this.destroyComponent("jcanvas"),this.destroyComponent("canvas"),this.destroyComponent("border"),this.dirty=!0;if(this.xml)this.xml=null;this.unloadResources()};
StageItem.prototype.destroyComponent=function(a){this[a]&&($(this[a]).remove(),this[a]=null)};var removeDOMElement=function(a){a.get&&(a=a.get(0));a.parentNode&&a.parentNode.removeChild(a)};StageItem.prototype.render=function(){if(this.ref)switch(this.innerType){case "swf":this.ref.css("background-color","orange"),player.addToShowQueue(me);case "textfield":case "image":this.content.src!=Element.PixelSrc&&(this.ref.css("background","transparent url("+escape(this.content.src)+") no-repeat"),player.addToShowQueue(me))}};
StageItem.prototype.show=function(a,b){if(!this.destroyed){this.createRef(this.parent.ref);this.loadResources();var c=this;if(this.visible&&!this.dirty)this.reAttachAnimations();else{this.dirty=!1;if(a&&a.isUserInitiated)this.actionControlled=!0;if("audio"!=this.type){"vectorshape"!=this.innerType&&this.applyMask();c.textlib&&c.textTemplate&&c.content.src==Element.PixelSrc&&c.textTemplate&&c.renderTextTemplate();if(b&&(0!=b.duration||"custom"==b.transition)){if(!this.ref)return;this.visible=!0;for(var d in this.children)this.children[d].bParentHidden&&
player.addToShowQueue(this.children[d]);player.addToShowQueue(c);c.handleEvent("ontransitionin",null,null,!1,!0);c.runningTransition=b;c.pendingHide=!1;c.pendingShow=!0;c.transitioning=!1;c.justShowed=!0;setTimeout(function(){c.justShowed=!1},0);d=b.convertToAnimation(c,!0);var e=player;if(a&&"TimelineEvent"==a.type)e=a.parentElement;c.animated=!0;d.start(c.ref,b.reverse,e,function(){c.transitioning=!1;if(c.ref&&c.pendingShow){c.pendingHide=!1;c.pendingShow=!1;for(var a in c.children)c.children[a].bParentHidden&&
(c.children[a].shapemaskid&&c.children[a].renderOnUpdate&&player.addToRenderQueue(c.children[a]),player.addToShowQueue(c.children[a]));player.addToShowQueue(c)}c.handleEvent("ontransitionincomplete",null,null,!1,!0)});c.transitioning=!0}else{if(!this.visible)c.justShowed=!0,setTimeout(function(){c.justShowed=!1},0);c.runningTransition=null;c.pendingHide=!1;c.pendingShow=!1;this.visible=!0;this.shapemaskid&&this.renderOnUpdate&&player.addToRenderQueue(c);this.bShowQueue=!0;player.addToShowQueue(c);
for(d in c.children)c.children[d].bParentHidden&&(c.children[d].shapemaskid&&c.children[d].renderOnUpdate&&player.addToRenderQueue(c.children[d]),player.addToShowQueue(c.children[d]));c.handleEvent("ontransitionin",null,null,!1,!0);c.handleEvent("ontransitionincomplete",null,null,!1,!0)}c.group&&c.group.show(null,null,null,!0)}0<c.events.length&&(!c.ref.data("events")||!c.ref.data("events").mouseup&&!c.ref.data("events").mousedown&&!c.ref.data("events").touchstart&&!c.ref.data("events").touchend)&&
this.bindEvents();this.setOnStage(!0);this.shuffleGroup&&this.shuffleGroup.shuffle()}}};StageItem.prototype.reAttachAnimations=function(){var a=this;$.each(player.currentAnimations,function(b,c){if(c.item.id==a.id)c.item=a,c.start(a.ref,c.reverse,c.timeline,c.endCallback,c.startTime)})};StageItem.prototype.setOnStage=function(a,b){this.setProperty("OnStage",(a&&this.visible).toString(),b);$.each(this.children,function(c,d){d.setOnStage&&d.setOnStage(a,b)})};
StageItem.prototype.quickShow=function(){this.visible=!0;if("audio"!=this.type&&this.slide&&this.slide==player.currentSlide()&&this.ref)player.addToShowQueue(this),this.pendingShow=this.pendingHide=!1;this.setOnStage(!0,!0)};StageItem.prototype.quickHide=function(){this.visible=!1;if("audio"!=this.type&&"ItemGroup"!=this.type&&this.slide&&this.slide==player.currentSlide()&&this.ref)this.ref.hide(),player.removeFromShowQueue(this),this.pendingShow=this.pendingHide=!1;this.setOnStage(!1,!0)};
StageItem.prototype.hide=function(a,b){if(this.visible&&this.ref){var c=this;this.visible=!1;if(a&&a.isUserInitiated)this.actionControlled=!0;if("audio"!=this.type){c.handleEvent("ontransitionout",null,null,!1,!0);if(b&&(0!=b.duration||"custom"==b.transition)){c.runningTransition=b;c.pendingHide=!0;c.pendingShow=!1;c.transitioning=!1;var d=b.convertToAnimation(c,!1),e=player;if(a&&"TimelineEvent"==a.type)e=a.parentElement;c.animated=!0;d.start(c.ref,b.reverse,e,function(){c.transitioning=!1;if(c.ref&&
c.pendingHide){c.pendingHide=!1;c.pendingShow=!1;for(var a in c.children)c.children[a].ref&&c.children[a].ref.hide(),c.children[a].bParentHidden=!0;c.ref.hide();player.removeFromShowQueue(c)}c.handleEvent("ontransitionoutcomplete",null,null,!1,!0)});c.transitioning=!0}else{c.runningTransition=null;c.pendingHide=!1;c.pendingShow=!1;if(this.ref){for(d in this.children)this.children[d].ref&&this.children[d].ref.hide(),this.children[d].bParentHidden=!0;this.ref.hide();player.removeFromShowQueue(this)}c.handleEvent("ontransitionoutcomplete",
null,null,!1,!0)}this.showOnFirstStep=!1;$.each(this.animations,function(a,b){b.showOnFirstStep=!1})}this.setOnStage(!1);this.showOnFirstStep=!1;if(this.animation)this.animation.showOnFirstStep=!1;Animation.endForItem(this)}};
StageItem.prototype.applyMask=function(){if(this.vectorMask){this.vectorMask.m_nXOffset=this.vectorMask.left;this.vectorMask.m_nYOffset=this.vectorMask.top;this.vectorMask.width=this.vectorMask.right-this.vectorMask.left;this.vectorMask.height=this.vectorMask.bottom-this.vectorMask.top;this.vectorMask.rectShape=new ppRect(this.vectorMask.left,this.vectorMask.top,this.vectorMask.right,this.vectorMask.bottom);if(!this.vectorMask.canvas)this.vectorMask.canvas=document.createElement("CANVAS"),this.vectorMask.canvas.width=
this.vectorMask.right-this.vectorMask.left,this.vectorMask.canvas.height=this.vectorMask.bottom-this.vectorMask.top;ppArt.itemID=this.id;ppArt.item=this;ppArt.DrawVector(this.vectorMask,this.vectorMask.path,null,null,null,null,null);var a=this.vectorMask.canvas.toDataURL();this.ref.css("mask-image","url("+a+")");this.ref.css("-webkit-mask-image","url("+a+")");this.ref.css("-moz-mask-image","url("+a+")");this.ref.css("-ms-mask-image","url("+a+")")}};
StageItem.prototype.applyMaskRectangle=function(){if(this.shapemaskid){var a=this.parseObjref(this.shapemaskid).target;this.maskShape=a;1>=Math.abs(a.x)&&1>=Math.abs(a.y)?(this.maskref=$("<div class='item shapemask'></div>"),this.maskref.css("width",a.width),this.maskref.css("height",a.height),this.maskref.css("left",a.x),this.maskref.css("top",a.y),this.maskref.css("z-index",this.depth),this.maskref.show(),this.parent.ref.append(this.maskref),this.maskref.append(this.ref)):(this.maskref=$("<div class='item shapemask'></div>"),
this.maskref.css("width",a.width),this.maskref.css("height",a.height),this.maskref.css("left",a.x),this.maskref.css("top",a.y),this.maskref.css("z-index",this.depth),this.maskref.show(),this.parent.ref.append(this.maskref),this.maskref.append(this.ref),this.maskTranslate="translate3d("+-a.x+"px, "+-a.y+"px, 0px) ",this.maskTranslateIE="translate("+-a.x+"px, "+-a.y+"px) ",this.ref.css("-webkit-transform",this.maskTranslate),this.ref.css("-moz-transform",this.maskTranslate),this.ref.css("-ms-transform",
this.maskTranslateIE));a.isShapeMask=!0;this.setZIndexBase=StageItem.prototype.setZIndex;this.setZIndex=function(a){this.setZIndexBase(a);this.maskref.css("z-index",this.depth)};this.deepEach(function(b,c){c.ancestorMaskShape=a})}};StageItem.prototype.shouldBindEvent=function(a){if(player.showItemInfo)return!0;var b=this,c=!1;$.each(b.events,function(d,e){if(e.trigger==a)c=!0;else{var f=b.parent;f&&f.shouldBindEvent&&!c&&(c=f.shouldBindEvent(a))}});return c};
StageItem.prototype.bindStoryEvent=function(a,b,c){if(this.shouldBindEvent(b)){var d=this;this.ref.bind(a,function(a){"onrelease"==b&&player.updateItemInfo(d);var f,g=function(f,g){$.each(f,function(f,h){if(h.trigger==b&&(!c||"function"!=typeof c||c(a)))h.act(d,!0),g=!1});return g};f=g(d.events,!0);d.group&&d.group.events&&d.group.events.length&&(f=g(d.group.events,f));return f})}};
StageItem.prototype.bindVarListener=function(a,b){if(void 0===b||isNaN(b))b=0;for(var c=this.parseObjref(a).target,c=0;c<this.events.length;c++){var d=this.events[c];if("onvarchanged"==d.trigger&&d.varname==a&&d.boundByItemID==this.id)return d}d=new StoryEvent(this);d.trigger="onvarchanged";d.varname=a;d.boundByItemID=this.id;d.filter=function(b){return b==a};c=new TimelineAction(this);c.type="render_item";c.item=this;d.actions.push(c);this.events.push(d);c=this.parseObjref(a).target;c.registerVariableEventSubscriber(this,
a,b);return d};
StageItem.prototype.renderTextTemplate=function(){function a(b,c){var d=parseInt($(c).attr("data-font-size"));d||(d=parseInt($(c).css("font-size").replace("px","")),$(c).attr("data-font-size",d));d=Math.floor(d*g);$(c).css("font-size",d+"px");$.each($(c).children(),a)}function b(b){for(;f.get(0).clientHeight>c.textTemplateHeight;)g-=b,a(0,f)}var c=this,d=c.textTemplate,d=d.replace(/pt'/ig,"px'"),e=d.match(/\&(.*?);/g);if(e)c.redrawOnVarChange=!0,$.each(e,function(a,b){var e=b.replace(/\&|\$|;/g,""),
f=c.extractVariable(e);if(null===f||"undefined"===typeof f)f="";!isNaN(parseFloat(f))&&isFinite(f)&&(f=Math.round(100*parseFloat(f))/100);d=d.replace(b,f);c.bindVarListener(e)});if(!c.contentRef)c.contentRef=c.ref;c.contentRef.empty();var f=$(d);f.css("font-weight","bold");if(!StageItem.contentSizer)StageItem.contentSizer=$("<div class='contentsizer'></div>"),$(document.body).append(StageItem.contentSizer);StageItem.contentSizer.css("width",c.textTemplateWidth);StageItem.contentSizer.append(f);var g=
1;b(0.05);1>g&&(g+=0.05,a(0,f),b(0.01));c.contentRef.append(f);var e=parseInt((c.width-c.textTemplateWidth)/2)-c.xoffset,h=parseInt((c.height-c.textTemplateHeight)/2)-c.yoffset;c.contentRef.css("width",c.textTemplateWidth+"px");c.contentRef.css("top",c.textTemplateHeight+"px");c.contentRef.css("left",e+"px");c.contentRef.css("top",h+"px");c.contentRef.find("p").first().css("width",c.textTemplateWidth);c.contentRef.find("p").first().css("height",c.textTemplateHeight)};
StageItem.prototype.getBitMask=function(){return this.lastRenderedState&&this.stateMasks&&this.stateMasks[this.lastRenderedState]?this.stateMasks[this.lastRenderedState]:this.bitMask};StageItem.prototype.fixRef=function(){if(!this.isState&&this.ref.get(0).id){var a=$("#"+this.ref.get(0).id);if(a.get(0)&&this.ref.get(0)!=a.get(0))this.ref=a}};
StageItem.prototype.getAABB=function(){var a=this,b=5E3,c=5E3,d=-5E3,e=-5E3;$.each([[0,0],[this.width,0],[this.width,this.height],[0,this.height]],function(f,g){var h=a.matrix.transformPoint(g[0]-a.xoffset,g[1]-a.yoffset),j=h.x,h=h.y;j<b&&(b=j);j>d&&(d=j);h<c&&(c=h);h>e&&(e=h)});player.showDebugOverlap&&player.testContext&&setTimeout(function(){player.testContext.strokeStyle="rgba(0,0,255,0.5)";player.testContext.strokeRect(b,c,d-b,e-c)},0);return new ppRect(b,c,d,e)};
StageItem.prototype.GetBoundingRect=StageItem.prototype.getAABB;
StageItem.prototype.getAABB_simple=function(){if(0==this.rotation){var a={};a.left=this.x+this.dragX;a.top=this.y+this.dragY;a.right=this.x+this.dragX+this.width;a.bottom=this.y+this.dragY+this.height;return a}var a={left:5E3,top:5E3,right:-5E3,bottom:-5E3},b=[[-this.width/2,-this.height/2],[this.width/2,-this.height/2],[this.width/2,this.height/2],[-this.width/2,this.height/2]],c=Math.cos(this.rotation*Math.PI/180),d=Math.sin(this.rotation*Math.PI/180);$.each(b,function(b,f){x=-f[0]*c+f[1]*d;y=f[0]*
d-f[1]*c;if(x<a.left)a.left=x;if(x>a.right)a.right=x;if(y<a.top)a.top=y;if(y>a.bottom)a.bottom=y});a.left+=this.x+this.dragX+this.rotatexpos;a.top+=this.y+this.dragY+this.rotateypos;a.right+=this.x+this.dragX+this.rotatexpos;a.bottom+=this.y+this.dragY+this.rotateypos;player.showDebugOverlap&&player.testContext&&setTimeout(function(){player.testContext.strokeStyle="rgba(0,0,255,0.5)";player.testContext.strokeRect(a.left,a.top,a.right-a.left,a.bottom-a.top)},0);return a};
StageItem.prototype.testRotatedOverlap=function(a){var b=this.getAABB(),c=a.getAABB(),d,e,f,g;d=BitMask.max(b.left,c.left);e=BitMask.min(b.right,c.right);f=BitMask.max(b.top,c.top);g=BitMask.min(b.bottom,c.bottom);if(b.right<c.left||b.left>c.right||b.bottom<c.top||b.top>c.bottom)return!1;if(player.showDebugOverlap){if(!player.testCanvas)player.testCanvas=$("<canvas id='test' width='1000' height='1000' style='position:absolute;z-index:200;left:0px;top:0px;'></canvas>"),$("#slideframe").append(player.testCanvas),
player.testContext=player.testCanvas.get(0).getContext("2d"),player.testContext.fillStyle="rgba(255,255,0,0.5)";player.testCanvas.show();clearTimeout(player.testCanvasClear);player.testCanvasClear=setTimeout(function(){player.testCanvas.hide()},1E3);if(!player.showDebugOverlapPersistent)player.testContext.clearRect(0,0,1E3,1E3),player.testContext.fillStyle="rgba(0,255,255,0.2)",player.testContext.fillRect(b.left,b.top,b.right-b.left,b.bottom-b.top),player.testContext.fillStyle="rgba(0,0,255,0.2)",
player.testContext.fillRect(c.left,c.top,c.right-c.left,c.bottom-c.top),player.testContext.strokeStyle="rgba(255,0,255,0.8)",player.testContext.strokeRect(d,f,e-d,g-f)}b=e-d;g=b*(g-f);for(c=0;c<g;c+=64){e=d+c%b;var h=f+Math.floor(c/b);if(player.showDebugOverlap)this.isPointActive(e,h)?a.isPointActive(e,h)?a.isPointObscured(e,h,this,function(a){return a.dropArea})?(player.testContext.fillStyle="rgba(255,0,0,0.9)",player.testContext.fillRect(e-1,h-1,2,2)):(player.testContext.fillStyle="rgba(0,255,0,0.9)",
player.testContext.fillRect(e-2,h-2,4,4)):(player.testContext.fillStyle="rgba(255,255,0,0.9)",player.testContext.fillRect(e-1,h-1,2,2)):(player.testContext.fillStyle=a.isPointActive(e,h)?"rgba(0,0,0,0.5)":"rgba(100,100,100,0.2)",player.testContext.fillRect(e-1,h-1,2,2));if(this.isPointActive(e,h)&&a.isPointActive(e,h)&&!a.isPointObscured(e,h,this,function(a){return a.dropArea}))return!0}return!1};var Layer=function(a,b){this.container=a||$(document.body);this.ref=null;this.constructElement();this.timelineEvents=[];this.clips=[];this.currentIndex=this.currentTime=0;this.duration=10;this.active=!0;this.slide=b;this.layer=null;this.offsetParent=this.parent=b;this.paused=this.viewed=!1};Layer.prototype=new StageItem;Layer.prototype.objectType="Layer";Layer.prototype.innerType="Layer";
Layer.prototype.getItemIndex=function(){var a=this,b=0,c=-1;if(this.itemIndex)return this.itemIndex;$.each(this.slide.children,function(d,e){"Layer"==e.innerType&&(e==a&&(c=b),b++)});return this.itemIndex=c};
Layer.prototype.restoreFromResumeData=function(a){this.compactResumeData=a;var b=[];this.deepEach(function(a,c){c.resume&&"ShuffleGroup"!=c.innerType&&b.push(c)});a=(new bwChunk(a)).NextChunk();this.currentTime=bwChunk.BaseNto10(a.Data(),a.Length());for(var a=a.NextChunk(),a=new bwChunk(a.Data()),c=0;!a.isNothing;){var d=b[c];d&&d.restoreFromResumeData(a.ChunkData());a=a.NextChunk();c++}};
Layer.prototype.getResumeData=function(){var a="";if(this.resume&&this.viewed){var b="",c="";this.deepEach(function(a,c){c.resume&&"ShuffleGroup"!=c.innerType&&(b+=bwChunk.CreateChunk(c.GetResumeData()))});this.clips.forEach(function(a){"audio"==a.innerType&&(c+=bwChunk.CreateChunk(a.GetResumeData()))});var a=a+bwChunk.EMPTY_CHUNK,d=bwChunk.Base10toN(this.currentTime),a=a+bwChunk.CreateChunk(d),a=a+bwChunk.CreateChunk(b),a=a+bwChunk.EMPTY_CHUNK,a=a+bwChunk.EMPTY_CHUNK,a=a+bwChunk.CreateChunk(c)}return a};
Layer.prototype.toBaseData=Element.prototype.toData;Layer.prototype.toData=function(){var a=this.toBaseData();a.currentTime=this.currentTime;return a};Layer.prototype.updateBaseFromData=Element.prototype.updateFromData;Layer.prototype.updateFromData=function(a){this.updateBaseFromData(a);this.currentTime=a.currentTime};
Layer.prototype.loadFromXML=function(a){var b=this;this.id=$(a).attr("id");this.modal="true"==$(a).attr("modal");this.resume="true"==$(a).attr("resume");this.pauseparent="true"==$(a).attr("pauseparent");this.depth=parseInt($(a).attr("depth"));this.loadChildrenFromXML(a,b.slide,b,function(a){a.canSimplify=!1});$(a).children("audiolib").children("audio").each(function(a,d){var e=new Audio;e.loadFromXML(d,b.slide,b);e.createRef();b.children[e.id]=e});$(a).find("timeline").each(function(a,d){b.duration=
parseInt($(d).attr("duration"));$(d).find("event").each(function(a,c){var d=new TimelineEvent(b);d.loadFromXML(c);b.timelineEvents.push(d)})});$(a).children("background").each(function(a,d){b.background=new Background(b.ref);b.background.loadFromXML(d);if(!b.background.src)b.backgroundReady=!0;b.ref&&b.background.apply(b.ref)});this.loadElementInfoFromXML(a);this.loadAnimationsFromXML(a);this.depth=++this.slide.topZ;this.type="layer"};Layer.prototype.resetBase=Element.prototype.reset;
Layer.prototype.reset=function(a){if(this.resume)player.useCompactResume&&this.compactResumeData?this.restoreFromResumeData(this.compactResumeData):this.resumeData&&this.updateFromData(this.resumeData);else{this.resetBase();if(!a)this.visible=!1,this.ref&&this.ref.hide();$.each(this.children,function(a,c){c.hide&&c.hide()})}};Layer.prototype.createBaseRef=StageItem.prototype.createRef;Layer.prototype.destroyBaseRef=StageItem.prototype.destroyRef;
Layer.prototype.createRef=function(){this.ref||(this.createBaseRef(),this.ref.removeClass("item"),this.ref.addClass("layer"),this.background&&this.background.apply(this.ref),this.ref.css("display","none"))};
Layer.prototype.show=function(a,b,c){this.createRef(this.parent.ref);var d=this;$(".currentlayer").removeClass("currentlayer");this.ref.addClass("currentlayer");this.viewed=!0;var e=this.ref,f=function(){b&&"function"===typeof b&&b()},g=this.visible;if(a&&0!=a.duration){if(e.css("display","block"),a.setTarget(this),!g)d.transitioning=!0,a.apply(function(){d.transitioning=!1;g||(d.handleEvent("ontransitionincomplete",null,null,!1,!0),f())},null,null,"ease-out",c),d.handleEvent("ontransitionin",null,
null,!1,!0),d.setOnStage(!0)}else d.runningTransition=null,e.css("display","block"),g||(d.handleEvent("ontransitionin",null,null,!1,!0),d.handleEvent("ontransitionincomplete",null,null,!1,!0),d.setOnStage(!0));this.pauseparent&&this.slide==player.currentSlide()&&player.pause(!0);player.modalLayer=null;if(this.modal){if(!this.modalfence)this.modalfence=$("<div class='modalfence'></div>"),this.parent.ref.append(this.modalfence),this.modalfence.bind("click",function(){return!1});player.modalLayer=d;
this.modalfence.show()}c=d.slide.topMostLayer();c!=d&&c.handleEvent("endtopmostlayer");util.popArrayElement(this.slide.layerStack,this);this.slide.layerStack.push(this);this.handleEvent("ontopmostlayer");this.depth=this.slide.topZ+1;this.slide.topZ=this.depth;if(g&&this.resume)this.ref.css("display","block");else{if(!g)this.currentIndex=this.currentTime=0;if(this.resume&&this.compactResumeData&&(this.restoreFromResumeData(this.compactResumeData),player.activeTimeline==this))player.activeTimeline.currentTime=
this.currentTime;this.visible=!0;this.paused=!1;(!a||0==a.duration)&&f()}};Layer.prototype.emptyLayer=function(){this.timelineEvents=[]};
Layer.prototype.hide=function(a){if(this.visible){this.visible=!1;player.modalLayer=null;var b=this,c=function(){b.ref.css("display","none");b.handleEvent("ontransitionoutcomplete",null,null,!1,!0);$.each(b.clips,function(a,b){b.pauseClip()});b.modalfence&&b.modalfence.hide();b.destroyWebobjects();b.resume?b.compactResumeData=b.getResumeData():b.reset();b.slide.topMostLayer()==b&&b.handleEvent("endtopmostlayer");util.popArrayElement(b.slide.layerStack,b);0<b.slide.layerStack.length?b.slide.layerStack[b.slide.layerStack.length-
1].handleEvent("ontopmostlayer"):(b.slide.handleEvent("ontopmostlayer"),player.activeTimeline=player);b.setOnStage(!1);b.pauseparent&&"Layer"!=player.activeTimeline.innerType&&player.play(!0,!0,!1)};b.handleEvent("ontransitionout",null,null,!1,!0);a&&0!=a.duration?(a.setTarget(this),a.apply(function(){c()},null,null,"ease-out")):(b.runningTransition=null,c())}};Layer.prototype.destroyWebobjects=function(){$.each(this.children,function(a,b){b.destroyWebobjects&&b.destroyWebobjects()})};
Layer.prototype.play=function(){this.paused=!1;$(".controlbar-button").find(".play").hide();$(".controlbar-button").find(".pause").show()};Layer.prototype.pause=function(){this.paused=!0;$.each(this.clips,function(a,b){if(b.ref&&player.currentClipSyncToTimeline&&(b.pauseClip(),player.scheduledMediaSrc==b.content.src))clearTimeout(player.mediaTimeout),player.scheduledMediaSrc=null});$(".controlbar-button").find(".play").show();$(".controlbar-button").find(".pause").hide()};
Layer.prototype.update=function(){if(!(this.currentTime>parseInt(this.duration)+100)){if(ProgressBar.getCurrentProgressBar().dragging&&player.currentClip)player.currentClip.currentTime=(player.activeTimeline.currentTime-player.currentClipStartTime)/1E3;if(player.activeTimeline==this)ProgressBar.getCurrentProgressBar().index=player.activeTimeline.currentTime,ProgressBar.getCurrentProgressBar().count=player.activeTimeline.duration,ProgressBar.getCurrentProgressBar().update(),this.paused?($(".controlbar-button").find(".play").show(),
$(".controlbar-button").find(".pause").hide()):($(".controlbar-button").find(".play").hide(),$(".controlbar-button").find(".pause").show());var a=null;$.each(this.clips,function(b,c){c.getIsPlaying()&&(a=c)});if(a)this.currentTime=parseInt(1E3*a.getCurrentTime()+player.currentClipStartTime);for(player.layerPlaying=!0;0<this.currentIndex&&this.timelineEvents[this.currentIndex-1].time>this.currentTime;)this.currentIndex--,this.timelineEvents[this.currentIndex].revert(this.currentTime);for(;this.currentIndex<
this.timelineEvents.length&&this.timelineEvents[this.currentIndex].time<=this.currentTime&&player.layerPlaying;)this.timelineEvents[this.currentIndex].act(),this.currentIndex++;if(this.currentTime>=this.duration)this.handleEvent("ontimelinecomplete",null,null,!1,!0),player.currentTime>=player.currentSlide().duration&&this.handleEvent("onallopentimelinescomplete"),player.layerPlaying=!1}};var SlideFrame=function(a,b,c){this.container=a||$(document.body);this.slide=b;this.layer=c;this.ref=null;this.constructElement();this.active=!0;this.visible=!1};SlideFrame.prototype=new StageItem;SlideFrame.prototype.innerType="SlideFrame";SlideFrame.prototype.objectType="Item";
SlideFrame.prototype.loadFromXML=function(a){var b=this;this.id=$(a).attr("id");this.resume=$(a).attr("resume");this.shapemaskid=$(a).attr("shapemaskid");this.xscale=parseInt($(a).attr("xscale"));this.yscale=parseInt($(a).attr("yscale"));this.alpha=parseInt($(a).attr("alpha"));this.scrolling=$(a).attr("scrolling");this.startingslide=$(a).attr("startingslide");this.scalecontents="true"==$(a).attr("scalecontents");this.xml=a;this.loadElementInfoFromXML(a);this.loadSizeFromXML(a);this.loadAnimationsFromXML(a);
if(this.shapemaskid=$(a).attr("shapemaskid"))if(a=this.parseObjref(this.shapemaskid).target,"vectorshape"==a.innerType)a.isShapeMask=!0;$(b.xml).children("background").each(function(a,d){b.background=new Background(b.ref);b.background.loadFromXML(d)});this.canSimplify=!1};SlideFrame.prototype.createBaseRef=StageItem.prototype.createRef;SlideFrame.prototype.destroyBaseRef=StageItem.prototype.destroyRef;SlideFrame.prototype.createRef=function(){this.ref||(this.createBaseRef(),this.background&&this.background.apply(this.ref))};
SlideFrame.prototype.destroyRef=function(){this.destroyBaseRef()};SlideFrame.prototype.pauseMyFramedSlides=function(){var a=this;$.each(player.framedSlides,function(b,c){c==a.framedSlide&&c.pauseClips()})};SlideFrame.prototype.pauseOtherFramedSlides=function(){var a=this;$.each(player.framedSlides,function(b,c){c!=a.framedSlide&&c.pauseClips()})};
SlideFrame.prototype.showSlide=function(a){var b=this;this.framedSlide=a;player.updateViewCount(a);player.framedSlides[a.id]=a;a.loadContentFromXML();a.offsetParent=b;a.blockAndLoad(function(){a.restorePlayerControls();player.hideLoadingSpinner();player.shouldShowLoadingSpinner=!1;clearTimeout(player.loadingSpinnerTimeout);a.width<b.width&&a.ref.css("left",parseInt(b.width-a.width)/2);a.height<b.height&&a.ref.css("top",parseInt(b.height-a.height)/2);a.createRef();a.ref.hide();b.ref.append(a.ref);
setTimeout(function(){if(a.ref){a.ref.show();a.play(!1,!1,a!=player.currentFramedSlide);a.deferredFrameLayoutXML&&a.set_frame_layout(a.deferredFrameLayoutXML);var c;player.neverPreload||setTimeout(function(){a.slideIndex+1<story.allSlides.length&&story.allSlides[a.slideIndex+1].loadContentFromXML()},1E3);a.variables.WindowId=b.slide.variables.WindowId}},0);a.ref.addClass("framed");a.updateMatrixComplete(!0);b.children={};b.children[a.id]=a;a.framedSlides[a.id]=a;a.visible=!0;a.framed=!0;player.slideLoadQueue.restart()})};
SlideFrame.prototype.showBase=StageItem.prototype.show;
SlideFrame.prototype.show=function(a,b,c){if(!this.visible){this.showBase(a,null,c);this.ref.show();a=story.parseObjref(this.startingslide).target;c||this.showSlide(a);this.framedSlide=a;player.currentFramedSlide=a;a.ref&&a.fitToContainer();a.currentTime=0;if(player.hasShownFirstSlide)player.hasAdvanced=!0;player.hasShownFirstSlide=!0;setTimeout(function(){player.currentSlide().saveIfNecessary();story.saveToLocalStorage()},0);a.transitionedIn=!1;a.visible=!0;a.handleTransitionIn()}};
SlideFrame.prototype.hideBase=SlideFrame.prototype.hide;SlideFrame.prototype.hide=function(a,b){this.hideBase(a,b);this.pauseMyFramedSlides();this.framedSlide&&(this.framedSlide.hide(),this.framedSlide.unloadContent())};
SlideFrame.prototype.emptyElement=function(){this.events=[];this.actionGroups={};this.content={};this.states={};this.colors={};this.resources=[];this.eventSubscribers=[];this.hotContexts=[];this.matrix=new MatrixTransform;this.isRotated=!1;this.parent=null;this.originalYOffset=this.originalXOffset=this.originalHeight=this.originalWidth=this.originalZ=this.originalY=this.originalX=this.rotation=this.yoffset=this.xoffset=this.rotateypos=this.rotatexpos=this.dragY=this.dragX=this.y=this.x=0;this.animated=
!1;this.stateCount=0;this.xml=null};var VectorShape=function(a){this.container=a||$(document.body);this.ref=null;this.constructElement();this.currentIndex=0;this.content={};this.colors={};this.type="vectorshape";this.active=!0;this.id=Math.random();this.name="item";this.visible=this.layered=!1;this.canSimplify=!0;this.hasEvents=!1;this.xml="";this.deferredResourceIndex=0;this.lastRenderedState="none";this.canvas=null;this.m_nYOffset=this.m_nXOffset=0;this.height=this.width=1E3;this.maxCharIndex=this.charIndex=0;this.vectorImage=null;
this.isShapeMask=this.vectorHot=!1};VectorShape.prototype=new StageItem;VectorShape.prototype.objectType="Item";VectorShape.prototype.innerType="vectorshape";VectorShape.prototype.loadBaseFromXML=StageItem.prototype.loadFromXML;
VectorShape.prototype.loadFromXML=function(a,b,c){var d=this;this.loadBaseFromXML(a,b,c);this.yoffset=this.xoffset=0;this.originalWidth=parseInt($(a).attr("width"));this.originalHeight=parseInt($(a).attr("height"));this.originalX=this.x;this.originalY=this.y;if(0<$(a).children("data").children("textdata").children("vartext").length)this.textlib=$(a).children("data");this.canSimplify=!1;this.maskpath=PathLib.getPathFromXML($(a).children("mask").children("vectordata").children("pr"));$(a).children("states").children().each(function(a,
b){var c=$(b).attr("name"),h=$(b).children("data").children("vectordata"),j={left:h.attr("left"),top:h.attr("top"),right:h.attr("right"),bottom:h.attr("bottom"),path:PathLib.getPathFromXML(h.children("pr")),index:a};if(!j.path||""==j.path)j.path=h.children("path").text();d.states[c]=j;d.stateCount++});this.loadLinksFromXML(a);this.loadMarkerEffectFromXML(a)};
VectorShape.prototype.loadLinksFromXML=function(a){var b=this;$(a).children("textlib").children("textdata").each(function(a,d){var e=$(d).attr("id");$(d).children("linkdata").children("link").each(function(a,c){var d=new LinkArea(b.ref,b.slide,b.layer,e);d.parent=b;d.loadFromXML(c,b.slide,b.layer);b.links[a+"_"+d.id]=d;b.hasLinks=!0})});if(b.hasLinks)b.isPointActive=StageItem.prototype.isPointActive};
VectorShape.prototype.loadMarkerEffectFromXML=function(a){var b=this;$(a).children("imagelib").children("imagedata").each(function(a,d){var e=$(d).attr("url"),f=parseInt($(d).attr("width")),g=parseInt($(d).attr("height"));if(-1<e.indexOf("_swirl.swf"))b.markerEffect={type:"swirl",width:f,height:g};else if(-1<e.indexOf("_glow.swf"))b.markerEffect={type:"glow",width:f,height:g}})};VectorShape.prototype.createBaseRef=StageItem.prototype.createRef;VectorShape.prototype.destroyBaseRef=StageItem.prototype.destroyRef;
VectorShape.prototype.createRef=function(){if(!this.ref){var a=this;this.createBaseRef();if(!this.contentRef)this.contentRef=$('<div class="item unhideable vartext"></div>');this.ref.append(this.contentRef);this.ref.css("width",a.originalWidth);this.ref.css("height",a.originalHeight);var b=$(a.xml).find("textdata").first().attr("valign");b&&a.contentRef.addClass("v"+b);this.markerEffect&&this.createMarkerEffectRef();b=$('<canvas class="content" width="'+a.originalWidth+'" height="'+a.originalHeight+
'"></canvas>');if(player.useBackgroundCanvasWorkaround)this.imageBufferName="b"+this.getFullObjref().replace(/[^0-9a-zA-Z]+/g,""),b=$('<div class="content" width="'+a.originalWidth+'" height="'+a.originalHeight+'"></div>'),b.css("width",a.originalWidth),b.css("height",a.originalHeight),b.css("background","-webkit-canvas("+this.imageBufferName+")");b.css("position","absolute");b.css("-webkit-transform","translate3d(0px,0px, 0px)");this.ref.append(b);this.jcanvas=b;this.canvas=b.get(0);this.context=
player.useBackgroundCanvasWorkaround?document.getCSSCanvasContext("2d",this.imageBufferName,a.originalWidth,a.originalHeight):this.canvas.getContext("2d");if(window.chrome&&!player.suppressVectorImage)this.vectorImage=document.createElement("img"),this.vectorImage.style.webkitTransform="translate3d(0px,0px, 0px)",this.vectorImage.style.position="absolute",this.ref.append(a.vectorImage);if(this.renderAsBackground)this.altRef=$('<div class="item unhideable alternate"></div>'),this.altRef.css("width",
a.originalWidth),this.altRef.css("height",a.originalHeight),this.ref.append(this.altRef);this.lastRenderedState=null;this.render(a.variables.ObjectState,!0,null,"VectorShape createRef");player.showLinkAreas&&$.each(a.links,function(b,d){d.createRef(a)});a.isShapeMask&&a.ref.remove()}};
VectorShape.prototype.createMarkerEffectRef=function(){this.markerEffectRef=$('<canvas class="markereffect" width="'+this.markerEffect.width+'" height="'+this.markerEffect.height+'"></canvas>');this.markerEffectRef.css("position","absolute");var a=this.markerEffectRef.get(0).getContext("2d"),b=this.markerEffect.width/2;switch(this.markerEffect.type){case "swirl":this.markerEffectRef.addClass("spinning");a.moveTo(b,b);a.arc(b,1.1*b,0.87*b,3*Math.PI/2,2*Math.PI,!1);a.lineTo(b,1.4*b);a.closePath();b=
a.createLinearGradient(0,0,0,this.markerEffect.height);b.addColorStop(0,"rgba(255,255,255,0)");b.addColorStop(0.5,"rgba(255,255,255,1)");b.addColorStop(1,"rgba(255,255,255,1)");a.fillStyle=b;a.fill();break;case "glow":this.markerEffectRef.addClass("pulsing"),b=a.createRadialGradient(b,b,0,b,b,b),b.addColorStop(0,"rgba(255, 255, 255, 1)"),b.addColorStop(0.5,"rgba(255, 255, 255, 1)"),b.addColorStop(1,"rgba(255, 255, 255, 0)"),a.fillStyle=b,a.fillRect(0,0,this.markerEffect.width,this.markerEffect.width)}this.ref.append(this.markerEffectRef);
this.updateMarkerEffectPosition()};VectorShape.prototype.updateMarkerEffectPosition=function(){if(this.markerEffect){var a=-(this.markerEffect.height-this.height)/2;this.markerEffectRef.css("left",-(this.markerEffect.width-this.width)/2);this.markerEffectRef.css("top",a)}};
VectorShape.prototype.destroyRef=function(){this.destroyBaseRef();if(this.canvas)$(this.canvas).remove(),this.canvas=null;if(null!=this.vectorImage)this.vectorImage.parentNode&&this.vectorImage.parentNode.removeChild(this.vectorImage),this.vectorImage.src="",this.vectorImage=null;if(this.contentRef)this.contentRef.remove(),this.contentRef=null;this.bitMask=this.lastRenderedState=null;this.stateMasks={}};VectorShape.prototype.renderCallback=function(){};
StageItem.prototype.getMask=function(){var a={path:"",offX:0,offY:0,transform:null,type:""};if(this.maskpath)a.path=this.maskpath,a.type="maskpath";else if(this.shapemaskid){var b=this.parseObjref(this.shapemaskid).target;a.path=b.content.path;a.transform=b.currentTransform;a.type="shapemask";a.item=b}return a};
VectorShape.prototype.render=function(a,b,c,d,e,f,g){null==a&&(a="_default");if(this.ref&&(b||a!=this.lastRenderedState||this.maskanimation)){if(!a)a=this.lastRenderedState;this.allResourcesLoaded()?(this.renderOnUpdateValues={},this.renderOnUpdateValues.closePathCallback=c,this.renderOnUpdateValues.debugFrom=d,this.renderOnUpdateValues.deferred=e,this.renderOnUpdateValues.strLinkId=f,this.renderOnUpdateValues.bDoRender=!0,this.renderOnUpdateValues.state=a,this.renderScheduled=!0,g?this.renderOnUpdate():
player.addToRenderQueue(this)):this.blocked=!0}};
VectorShape.prototype.renderOnUpdate=function(){var a=this.renderOnUpdateValues.state,b=this.renderOnUpdateValues.strLinkId;this.renderScheduled=this.renderOnUpdateValues.bDoRender=!1;this.lastRenderedState=a;if(this.ref&&!this.destroyed){var c=this;if(c.allResourcesLoaded()){c.blocked=!1;if(!c.canvas)c.canvas=$(this.ref).find("canvas").get(0);if(player.useSafeCanvas)this.canvas.getContext("2d"),this.ref.css("background-color","#"+parseInt(900*Math.random()+1100)%1E3);else{c.m_nXOffset=c.xoffset;
c.m_nYOffset=c.yoffset;c.width=c.width;c.height=c.height;var d=new ppTextLib(c.xml),e=c.content.path;if(c.states[a])e=c.states[a].path,c.rectShape=new ppRect(c.states[a].left,c.states[a].top,c.states[a].right,c.states[a].bottom);else if(this.originalRectShape)this.rectShape=this.originalRectShape;if(c.rectShape&&0==c.rectShape.right&&0==c.rectShape.bottom)c.rectShape.right=c.width,c.rectShape.bottom=c.height;if(e){var f=c.getMask(),g=f.path,h=this.context=player.useBackgroundCanvasWorkaround?document.getCSSCanvasContext("2d",
this.imageBufferName,c.originalWidth,c.originalHeight):this.canvas.getContext("2d"),j=null;if(g&&"shapemask"==f.type)this.maskanimation=!0,f.item.registerVariableEventSubscriber(c,"animationstep");g&&(j=function(a){h.setTransform(1,0,0,1,0,0);f.item&&(f.item.m_nXOffset!=a.offX||f.item.m_nYOffset!=a.offY)&&h.translate(f.item.m_nXOffset-a.offX,f.item.m_nYOffset-a.offY);if(null!=f.transform&&null!=f.transform.scale&&!isNaN(f.transform.scale.x)){if(0==f.transform.scale.y)f.transform.scale.y=1.0E-6;if(0==
f.transform.scale.x)f.transform.scale.x=1.0E-6;h.scale(f.transform.scale.x/100,f.transform.scale.y/100)}ppMask.DrawPath(h,c.rectShape,g,f.offX,f.offY);h.closePath();h.clip();h.setTransform(1,0,0,1,0,0);if(player.drawMaskDebugShapes){if(!c.debugMaskContext)a=$('<canvas class="content" width="'+c.width+'" height="'+c.height+'" style="border:solid 1px #000;margin:5px;"></canvas><textarea>'+g+"</textarea>"),$(document.body).append(a),c.debugMaskContext=a.get(0).getContext("2d");c.debugMaskContext.fillStyle=
"#ccc";c.debugMaskContext.strokeStyle="#000";c.debugMaskContext.clearRect(0,0,1E3,1E3);c.debugMaskContext.fillRect(0,0,1E3,1E3);c.debugMaskContext.fillStyle="#000";c.debugMaskContext.beginPath();ppMask.DrawPath(c.debugMaskContext,c.rectShape,g,f.offX,f.offY);c.debugMaskContext.fill();c.debugMaskContext.fillStyle="#66f";c.debugMaskContext.font="10px sans-serif";c.debugMaskContext.fillText(c.getFullObjref(),0,20)}});var k=new Date;ppArt.itemID=c.id;ppArt.item=c;ppArt.m_bMaskMode=!1;ppArt.DrawVector(c,
e,d,player.fontlib,c.imagelib,b,j);if(this.overStepped)c.height=c.requiredRenderHeight,c.rectShape.bottom=c.height,ppArt.DrawVector(c,e,d,player.fontlib,c.imagelib,b,j);ppArt.m_bRenderOnSlideBg&&c.slide&&c.slide.renderBgLoadStack.push(c);if(null!=c.vectorImage)try{var l=c.canvas.toDataURL("image/png");c.canvas.style.visibility="hidden";c.vectorImage.src=l}catch(m){c.canvas.style.visibility="visible",c.vectorImage.style.visibility="hidden"}if(player.drawMaskDebugShapes&&c.debugMaskContext){if(!c.debugCopyContext)b=
$('<canvas class="content" width="'+c.width+'" height="'+c.height+'" style="border:solid 1px #000;margin:5px;"></canvas>'),$(document.body).append(b),c.debugCopyContext=b.get(0).getContext("2d");c.debugCopyContext.fillStyle="#ccc";c.debugCopyContext.fillRect(0,0,1E3,1E3);c.debugCopyContext.drawImage(c.canvas,0,0,c.width,c.height,0,0,c.width,c.height)}for(var n in c.links)c.links[n].linkdx=ppArt.m_listTextOffsets[c.links[n].textid].x,c.links[n].linkdy=ppArt.m_listTextOffsets[c.links[n].textid].y;if(c.m_nXOffset!=
c.xoffset||c.m_nYOffset!=c.yoffset)c.xoffset=c.m_nXOffset,c.yoffset=c.m_nYOffset,c.applySize(c.ref),this.updateMarkerEffectPosition&&c.updateMarkerEffectPosition();parseInt(new Date-k);if(a&&!c.stateMasks)c.stateMasks={};k=function(){if(player.usePixelTesting)return new BitMask(!0,c.width,c.height);var a=new BitMask(!1,c.width,c.height,c.imageWidth||c.width,c.imageHeight||c.height);if(!c.content.mask&&c.content.maskref)c.content.mask=player.bitmasks[c.content.maskref];if(c.content.mask)a.loadFromRLE(c.content.mask),
a.pixels&&!a.isOpaque&&(c.width!=$(c.canvas).attr("width")||c.height!=$(c.canvas).attr("height"))&&a.resize($(c.canvas).attr("width"),$(c.canvas).attr("height"),-c.xoffset,-c.yoffset);else if(-1<c.content.src.indexOf(".jpg"))a.isOpaque=!0;else if(player.isLocalFileSystem&&c.imagelib)a.isOpaque=!0;else if(c.hasLinks)a.isOpaque=!0;else{a=new BitMask(!1,$(c.canvas).attr("width"),$(c.canvas).attr("height"));if(!c.context)c.context=c.canvas.getContext("2d");try{a.loadFromContext(c.context)}catch(b){a.isOpaque=
!0}}return a};if(a&&!c.stateMasks[a])c.stateMasks[a]=k();else if(!c.bitMask||c.bitMask.isOpaque)c.bitMask=k()}c.renderForeground&&c.renderForeground();c.updateDragPosition&&c.dragging&&c.updateDragPosition()}}else c.blocked=!0}};
VectorShape.prototype.renderForeground=function(){if(this.textlib){this.ref.addClass("textlib");var a=this.textlib.children("textdata").children("vartext").first().text();!a&&this.textlib.children("textdata").attr("lmstext")&&(a=this.textlib.children("textdata").attr("lmstext"),a="<span>"+a+"</span>");if(a)a=a.replace(/size='(.*?)(pt|)'/ig,"style='font-size:$1pt'"),this.textTemplate=a=a.replace(/pt'/ig,"px'"),this.renderTextTemplate()}else if(this.hasImagelib){if(!this.image)this.image=new Image,
this.image.src=this.content.src;this.ref.css("background","url("+escape(this.image.src)+")");this.ref.removeClass("failedcanvas")}};var Media=function(){this.playState=0;this.syncToTimeline=this.playOnUnblock=this.blocked=!1;this.syncTargetTimeline=null;this.triggerTime=-1;this.autoplay=!1;this.autoplayTime=-1;this.autoplayTimeline=null;this.isMedia=!0;this.mediaParent=null;this.silentMode=!1;this.intervalSilent=null};Media.prototype=new StageItem;Media.playState={PAUSED:0,TIMELINE_PAUSED:1,VIDEO_BUSY:2,BLOCKED_PLAYING:3,PLAYING:4,COMPLETE:5};Media.prototype.destroyMediaBaseRef=StageItem.prototype.destroyRef;
Media.prototype.resetStageItem=StageItem.prototype.reset;Media.prototype.resetElement=Element.prototype.reset;Media.prototype.debug_trace=function(){};Media.prototype.getTimelineAncestor=function(){for(var a=this.parent,b=4;a&&0<b--;){if("Layer"==a.innerType||"Slide"==a.innerType)return a;a=this.parent}return this.slide};Media.prototype.renderCallback=function(){};Media.prototype.render=function(){};
Media.prototype.setMediaSyncInfo=function(a,b){if("TimelineEvent"==a.type){if(this.syncToTimeline=!0,this.syncTargetTimeline=a.parentElement,this.triggerTime=a.time,b)this.autoplayTime=this.triggerTime,this.autoplayTimeline=this.syncTargetTimeline}else this.autoplay&&b?(this.syncToTimeline=!0,this.syncTargetTimeline=this.autoplayTimeline,this.triggerTime=this.autoplayTime):this.syncToTimeline=!1};
Media.prototype.blockOnMe=function(){if(!this.destroyed){if(this.checkReady){var a=this;if(!this.readyInterval)this.readyInterval=setInterval(function(){a.checkReady()},30)}player.block(this)}};Media.prototype.unblockIfBlocked=function(){clearInterval(this.readyInterval);this.readyInterval=null;player.unblock(this)};Media.prototype.addToBlockableMedia=function(){this.destroyed||player.addToBlockableMedia(this)};Media.prototype.removeFromBlockableMedia=function(){this.blocked=!1;player.removeFromBlockableMedia(this)};
Media.prototype.actionOnUnblocked=function(){if(this.playOnUnblock)this.blocked=!1,this.playClip()};Media.prototype.readyOrLoad=function(){return!0};
Media.prototype.timelinePaused=function(){if(this.autoplay&&this.syncTargetTimeline&&(this.syncToTimeline=!0,this.playState==Media.playState.PAUSED))this.playState=Media.playState.PLAYING;if(this.playState!=Media.playState.PAUSED&&this.playState!=Media.playState.COMPLETE)this.playOnUnblock=!1,this.removeFromBlockableMedia(),this.pauseSimple(),this.playState=Media.playState.TIMELINE_PAUSED};
Media.prototype.timelinePlayed=function(){if(this.playState!=Media.playState.PAUSED&&this.playState!=Media.playState.COMPLETE)if(this.blocked)this.playState=Media.playState.BLOCKED_PLAYING,this.playOnUnblock=!0,this.addToBlockableMedia();else if(!this.getIsPlaying())this.playState=Media.playState.TIMELINE_PAUSED,this.playClip()};Media.prototype.timelineSetup=function(){this.playState=Media.playState.TIMELINE_PAUSED};
Media.prototype.playClip=function(){this.playOnUnblock=!0;this.addToBlockableMedia();if(this.readyOrLoad()){if(player.blocked)return this.playState=Media.playState.BLOCKED_PLAYING,this.blocked=!0,!1;this.playState=Media.playState.PLAYING;return!0}this.playState=Media.playState.BLOCKED_PLAYING;this.blocked=!0;this.blockOnMe();return!1};
Media.prototype.pauseClip=function(){this.playOnUnblock=!1;this.removeFromBlockableMedia();this.unblockIfBlocked();if(this.playState!=Media.playState.COMPLETE)this.playState=Media.playState.PAUSED};Media.prototype.pauseOnBlock=function(){if(this.playState.PLAYING||this.playState.BLOCKED_PLAYING)this.playOnUnblock=!0;this.pauseSimple()};Media.prototype.pauseSimple=function(){};
Media.prototype.destroyRef=function(){this.removeFromBlockableMedia();this.unblockIfBlocked();clearTimeout(this.timeoutSilent);this.timeoutSilent=!0;this.syncTargetTimeline=this.autoplayTimeline=this.mediaParent=null;this.destroyMediaBaseRef()};Media.prototype.reset=function(a){this.isVideo?this.resetStageItem(a):this.resetElement(a);if(!a)this.playState=Media.playState.PAUSED,this.playOnUnblock=this.blocked=!1,this.removeFromBlockableMedia(),this.unblockIfBlocked()};
Media.prototype.getIsPlaying=function(){return this.playState==Media.playState.PLAYING||this.playState==Media.playState.BLOCKED_PLAYING};Media.prototype.setMeSilentMode=function(){this.pauseClip();this.silentMode=!0};Media.prototype.timelinePlayedSilent=function(){if(this.playState!=Media.playState.PAUSED&&this.playState!=Media.playState.COMPLETE)this.playState=Media.playState.PLAYING,this.playClipSilent()};
Media.prototype.timelinePausedSilent=function(){if(this.playState!=Media.playState.PAUSED&&this.playState!=Media.playState.COMPLETE)this.playState=Media.playState.TIMELINE_PAUSED};Media.prototype.playClipSilent=function(){this.playState=Media.playState.PLAYING;var a=this;if(null==this.timeoutSilent)this.timeoutSilent=setTimeout(function(){a.handleEvent("onmediacomplete")},500)};Media.prototype.pauseClipSilent=function(){this.playState=Media.playState.PAUSED};var Audio=function(a,b,c){this.container=a||$(document.body);this.slide=b;this.layer=c;this.ref=null;this.constructElement();this.currentIndex=0;this.content={};this.colors={};this.type="audio";this.active=!0;this.id=Math.random();this.name="item";this.layered=!1;this.canSimplify=!0;this.hasEvents=!1;this.audioRef=null;this.playing=!1;this.xml="";this.audioLoaded=this.playOnDecode=this.decodeOnLoad=this.decoding=this.decoded=!1};Audio.masterVolume=0.8;Audio.prototype=new Media;
Audio.prototype.objectType="Item";Audio.prototype.innerType="audio";Audio.prototype.loadBaseFromXML=StageItem.prototype.loadFromXML;Audio.prototype.resetMedia=Media.prototype.reset;Audio.prototype.destroyBaseRef=Media.prototype.destroyRef;Audio.prototype.playClipBase=Media.prototype.playClip;Audio.prototype.pauseClipBase=Media.prototype.pauseClip;
Audio.prototype.GetResumeData=function(){var a="";if(this.slide.resume){a=0;this.syncToTimeline&&(a+=1);this.playing&&(a+=2);if(this.playing||this.m_bResumeOnSeek)a+=4;a=a.toString()}return a};Audio.prototype.SetResumeData=function(a){if(0<a.length)a=parseInt(a,10),this.syncToTimeline=0<(a&1),this.m_bResumeOnSeek=0<(a&4)};
Audio.prototype.loadFromXML=function(a,b,c){this.parent=c?c:b;this.slide=b;this.layer=c;this.children={};this.xml=a;this.id=$(a).attr("id");this.loadElementInfoFromXML(a);this.content.src=player.basepath+$(a).attr("url");this.content.duration=parseInt($(a).attr("duration"));this.duration=this.content.duration;c&&c.clips&&c.clips.push?(c.clips.push(this),this.layered=!0):b&&b.clips&&b.clips.push&&b.clips.push(this);if(!this.resource&&this.slide)this.resource=this.createResource(this.slide,this.content.src)};
Audio.prototype.createRef=function(){if(this.ref)return!1;if(player.silentMode)return this.setSilent(),!0;var a=this;this.container=$(document.body);this.ref=$('<audio preload="auto" src="'+a.content.src+'"></audio>');this.container.append(this.ref);this.audioRef=this.ref.get(0);this.audioRef.item=this;this.ref.bind("canplay",function(){a.checkReady()});this.ref.bind("timeupdate",function(){a.checkReady()});this.ref.bind("error",function(){a.onLoadError()});this.ref.bind("stalled",function(){a.onLoadError()});
this.ref.bind("ended",function(){a.playState=Media.playState.COMPLETE;a.handleEvent("onmediacomplete")});this.ref.bind("play",function(){a.correctPosition()});return!0};Audio.setMasterVolume=function(a){Audio.masterVolume=a};Audio.prototype.checkReady=function(){this.audioRef&&3<=this.audioRef.readyState&&this.unblockIfBlocked()};Audio.prototype.onLoadError=function(){this.setSilent()};
Audio.prototype.correctPosition=function(){if(!isNaN(this.correctedPosition)&&this.shouldSetPosition)try{this.setCurrentTime(me.correctedPosition),this.shouldSetPosition=!1}catch(a){}};Audio.prototype.destroyRef=function(){this.pauseClip();this.audioRef=this.audioRef.item=null;this.destroyBaseRef()};Audio.prototype.reset=function(a){this.resetMedia(a);if(!a)this.pauseClip(),this.currentTime=0};Audio.prototype.readyOrLoad=function(){return this.audioRef&&3<=this.audioRef.readyState?!0:!1};
Audio.prototype.playClip=function(){if(this.playState!=Media.playState.PLAYING){if(this.syncToTimeline&&this.syncTargetTimeline&&0<=this.triggerTime)this.currentTime=(this.syncTargetTimeline.currentTime-this.triggerTime)/1E3;if(0>this.currentTime||1E3*this.currentTime>=this.content.duration)return this.pauseClip(),!1;if(!this.playClipBase())return!1;if(this.audioRef&&this.audioRef.play){if(this.currentTime!=this.audioRef.currentTime&&void 0!==this.currentTime)try{this.setCurrentTime(this.currentTime)}catch(a){}try{this.audioRef.play(),
this.audioRef.volume=Math.min(Audio.masterVolume*player.clipVolume,1)}catch(b){this.setSilent()}}return!0}};Audio.prototype.pauseClip=function(){this.pauseSimple();this.pauseClipBase()};Audio.prototype.pauseSimple=function(){if(this.audioRef&&this.audioRef.pause)try{this.audioRef.pause()}catch(a){}};Audio.prototype.getCurrentTime=function(){return this.audioRef?this.audioRef.currentTime:0};
Audio.prototype.setCurrentTime=function(a){if(this.audioRef&&(1E3*a<player.TICK_DURATION&&(a=0),0.5<Math.abs(a-this.audioRef.currentTime)))this.audioRef.currentTime=a};Audio.prototype.setSilent=function(){var a=this.getIsPlaying();this.setMeSilentMode();this.playClip=Media.prototype.playClipSilent;this.pauseClip=Media.prototype.pauseClipSilent;this.timelinePlayed=Media.prototype.timelinePlayedSilent;this.timelinePaused=Media.prototype.timelinePausedSilent;a&&this.playClip()};
Audio.prototype.setVolume=function(a){if(this.ref)this.ref.get(0).volume=a};var Video=function(a,b,c){this.container=a||$(document.body);this.slide=b;this.layer=c;this.ref=null;this.constructElement();this.currentIndex=0;this.content={};this.colors={};this.type="video";this.active=!0;this.id=Math.random();this.name="item";this.layered=!1;this.canSimplify=!0;this.hasEvents=!1;this.isVideo=this.isMedia=!0;this.videoDisabled=!1;this.posterCanvas=null;this.showPlay=!0;this.videoref=this.poster=null;this.readyCount=0;var d=this;this.onLoadError=function(){d.setLoadError()};this.onMediaReady=
function(){d.setMediaReady()};this.onMediaCompleted=function(){d.setMediaComplete()};this.onPosterClicked=function(){d.posterClicked()};this.onPosterLoaded=function(){d.posterLoaded()};this.xml=""};Video.iOSPrepare=function(){Video.restrictedMode=player.isMobile;Video.singleVideoRef.play()};
Video.requestVideoRef=function(a,b){if(Video.restrictedMode){var c=a.slide&&a.slide.visible&&(a.slide==player.currentSlide()||a.slide.framed&&a.slide.offsetParent.slide==player.currentSlide());return null==Video.currentOwner||Video.currentOwner.destroyed||(!Video.currentOwner.getIsPlaying()||Video.currentOwner.slide!=a.slide)&&c||b?(Video.currentOwner&&!Video.currentOwner.destroyed&&Video.currentOwner.releaseVideo(),Video.currentOwner=a,Video.singleVideoRef):null}c=document.createElement("video");
c.style.position="absolute";return c};Video.singleVideoRef=document.createElement("video");Video.singleVideoRef.setAttribute("src","");Video.singleVideoRef.style.position="absolute";Video.currentOwner=null;Video.prototype=new Media;Video.prototype.objectType="Item";Video.prototype.innerType="video";Video.prototype.createBaseRef=StageItem.prototype.createRef;Video.prototype.showBase=StageItem.prototype.show;Video.prototype.resetMedia=Media.prototype.reset;Video.prototype.destroyBaseRef=Media.prototype.destroyRef;
Video.prototype.playClipBase=Media.prototype.playClip;Video.prototype.pauseClipBase=Media.prototype.pauseClip;
Video.prototype.setPresenterVideo=function(a,b,c,d,e,f,g,h){if(!this.ref)this.ref=$('<div class="presentervideo" style="width:'+g+"px; height:"+h+'px;" ></div>');this.slide=a;this.layer=null;this.container=b;this.children={};this.innerType=this.type="video";this.id="presenterVideo";this.width=g;this.height=h;this.content.src=c;this.content.poster=player.basepath+e;this.content.hasPoster=0<e.length;this.content.type=d;this.content.duration=f;this.content.autoplay=!0;this.content.showcontrols=!1;this.content.autorewind=
!1;this.content.loop=!1;this.syncToTimeline=!0;this.syncTargetTimeline=a;this.triggerTime=0;this.duration=this.content.duration;(this.autoplay=this.content.autoplay)&&this.timelineSetup();this.createPoster();this.isUnsupportedType="youtube"==this.content.type||-1<this.content.src.indexOf(".swf");this.content.src=this.content.src.replace(".flv",".mp4");a&&a.clips&&a.clips.push&&a.clips.push(this);if(!this.resource)this.resource=this.createResource(this.slide,this.content.src);this.canSimplify=!1;this.ref.get(0).appendChild(this.posterCanvas)};
Video.prototype.loadFromXML=function(a,b,c){this.slide=b;this.layer=c;this.children={};this.innerType=this.type="video";this.id=$(a).attr("id");this.xml=a;this.loadElementInfoFromXML(a);this.loadSizeFromXML(a);this.canSimplify=!1;var d=$(a).find("videodata");this.content.src=player.basepath+d.attr("url");this.content.poster=player.basepath+d.attr("poster");this.content.hasPoster=""!=d.attr("poster");this.content.type=d.attr("type");this.content.duration=d.attr("duration");this.content.autoplay="true"==
$(a).attr("autoplay");this.content.showcontrols="true"==$(a).attr("showcontrols");this.content.autorewind="true"==$(a).attr("autorewind");this.content.loop="true"==$(a).attr("loop");this.content.captureanimation="true"==$(a).attr("captureanimation");this.duration=this.content.duration;(this.autoplay=this.content.autoplay)&&this.timelineSetup();this.createPoster();this.isUnsupportedType="youtube"==this.content.type||-1<this.content.src.indexOf(".swf");this.usehandcursor="true"==$(a).attr("usehandcursor");
this.content.src=this.content.src.replace(".flv",".mp4");if(this.mediaParent&&"Layer"==this.mediaParent.innerType)c=this.mediaParent;c&&c.clips&&c.clips.push?(c.clips.push(this),this.layered=!0):b&&b.clips&&b.clips.push&&b.clips.push(this);if(!this.resource)this.resource=this.createResource(this.slide,this.content.src);this.canSimplify=!1};
Video.prototype.createRef=function(){if(this.parent.ref)this.container=this.parent.ref;else return this.parent.createRef(),!1;if(this.ref)return!1;this.created=!0;this.createBaseRef();this.ref.get(0).appendChild(this.posterCanvas);player.noVideo||this.isUnsupportedType?this.disableVideo():this.requestVideo();return!0};Video.prototype.setLoadError=function(){this.disableVideo()};Video.prototype.setMediaComplete=function(){this.playState=Media.playState.COMPLETE;this.handleEvent("onmediacomplete")};
Video.prototype.setMediaReady=function(){this.checkReady()};Video.prototype.isVideoReady=function(){var a=!1;if(this.videoref){if(1==this.videoref.readyState&&!this.playQueued)this.playQueued=!0,this.videoref.play(),this.videoref.pause();if((a=3<=this.videoref.readyState)&&!this.videoShowing)this.videoShowing=!0,this.hidePoster(),this.ref.get(0).appendChild(this.videoref)}return a};Video.prototype.checkReady=function(){this.isVideoReady()&&this.unblockIfBlocked()};
Video.prototype.correctPosition=function(){if(!isNaN(this.correctedPosition)&&this.shouldSetPosition)try{this.setCurrentTime(this.correctedPosition),this.shouldSetPosition=!1}catch(a){}};
Video.prototype.destroyRef=function(){this.videoref&&(this.videoref.removeEventListener("canplay",this.onMediaReady),this.videoref.removeEventListener("ended",this.onMediaCompleted),this.videoref.removeEventListener("error",this.onLoadError),null!=this.videoref.parentNode&&this.videoref.parentNode.removeChild(this.videoref));this.posterImg&&this.posterImg.removeEventListener("load",this.onPosterLoaded);this.posterCanvas&&this.posterCanvas.removeEventListener("click",this.onPosterClicked);this.onPosterClicked=
this.onPosterLoaded=this.onLoadError=this.onMediaCompleted=this.onMediaReady=null;this.pauseClip();if(Video.currentOwner==this)Video.currentOwner=null;this.posterImg=this.posterCanvas=this.videoref=null;this.destroyBaseRef()};Video.prototype.reset=function(a){this.resetMedia(a);if(!a)this.pauseClip(),this.currentTime=0};
Video.prototype.createPoster=function(){if(this.content.hasPoster)this.posterImg=document.createElement("img"),this.posterImg.addEventListener("load",this.onPosterLoaded),this.posterImg.src=this.content.poster,this.posterImg.style.width=this.width+"px",this.posterImg.style.height=this.height+"px",this.posterImg.style.position="absolute";this.posterCanvas=document.createElement("canvas");this.posterCanvas.width=this.width;this.posterCanvas.height=this.height;this.posterCanvas.style.position="absolute";
this.posterCanvas.addEventListener("click",this.onPosterClicked);this.drawPoster(!0)};Video.prototype.posterClicked=function(){this.requestVideo(!0)&&this.playClip()};Video.prototype.posterLoaded=function(){this.drawPoster(this.showPlay)};
Video.prototype.drawPoster=function(a){this.showPlay=a;var b=this.posterCanvas.getContext("2d");b.clearRect(0,0,this.posterCanvas.width,this.posterCanvas.height);this.posterImg&&this.posterImg.complete?b.drawImage(this.posterImg,0,0,this.width,this.height):(b.fillStyle="rgba(0, 0, 0, 1)",b.rect(0,0,this.width,this.height),b.fill());var c=this.width/2,d=this.height/2;if(a&&!this.videoDisabled)b.beginPath(),b.fillStyle="rgba(0, 0, 0, 1)",b.arc(c,d,36,0,2*Math.PI),b.fill(),b.beginPath(),b.fillStyle=
"rgba(255, 255, 255, 1)",b.moveTo(c-14,d-18),b.lineTo(c-14,d+18),b.lineTo(c+23,d),b.lineTo(c-14,d-18),b.fill()};
Video.prototype.setVideoControl=function(a){this.videoref=a;null!=this.videoref.parentNode&&this.videoref.parentNode.removeChild(this.videoref);this.playQueued=!1;this.hidePosterPlay();this.videoref.addEventListener("canplay",this.onMediaReady);this.videoref.addEventListener("ended",this.onMediaCompleted);this.videoref.addEventListener("error",this.onLoadError);this.videoref.setAttribute("src",this.content.src);this.videoref.style.width=this.width+"px";this.videoref.style.height=this.height+"px";
this.content.hasPoster?(!player.isChrome||player.isMobile)&&this.videoref.setAttribute("poster",this.content.poster):this.videoref.removeAttribute("poster");this.content.showcontrols?this.videoref.setAttribute("controls",""):this.videoref.removeAttribute("controls")};Video.prototype.requestVideo=function(a){return null==this.videoref?(a=Video.requestVideoRef(this,a))?(this.setVideoControl(a),!0):!1:!0};
Video.prototype.releaseVideo=function(){if(this.videoref)this.currentTime=this.videoref.currentTime,this.showPoster(),this.videoref.pause(),this.videoref.removeEventListener("canplay",this.onMediaReady),this.videoref.removeEventListener("ended",this.onMediaCompleted),this.videoref.removeEventListener("error",this.onLoadError),this.videoref=null,this.videoShowing=!1,this.unblockIfBlocked(),this.removeFromBlockableMedia();this.playState=Media.playState.VIDEO_BUSY};
Video.prototype.disableVideo=function(){var a=this.getIsPlaying();this.setMeSilentMode();this.playClip=Media.prototype.playClipSilent;this.pauseClip=Media.prototype.pauseClipSilent;this.timelinePlayed=Media.prototype.timelinePlayedSilent;this.timelinePaused=Media.prototype.timelinePausedSilent;this.videoDisabled=!0;this.drawPoster(!1);this.ref.get(0).appendChild(this.posterCanvas);a&&this.playClip()};Video.prototype.showPoster=function(){this.drawPoster(!0);this.ref.get(0).appendChild(this.posterCanvas)};
Video.prototype.hidePosterPlay=function(){this.drawPoster(!1)};Video.prototype.hidePoster=function(){this.posterCanvas.parent&&this.posterCanvas.parent.removeChild(this.posterCanvas)};
Video.prototype.show=function(a,b,c){this.showBase(a,b,c);this.container&&!this.content.autoplay&&0==this.ref.parent().length&&(this.container.append(this.ref),this.ref.show());this.setMediaSyncInfo(a,"TimelineEvent"==a.type);if(c){if(this.autoplay&&(this.timelineSetup(),this.isVideoReady()))this.videoref.currentTime=(this.syncTargetTimeline.currentTime-this.triggerTime)/1E3,this.videoref.play(),this.videoref.pause()}else this.startAutoPlay()};
Video.prototype.startAutoPlay=function(){this.autoplay?this.requestVideo()?this.playClip():this.playState=Media.playState.VIDEO_BUSY:this.requestVideo()};
Video.prototype.playClip=function(){var a=this.playState!=Media.playState.PLAYING;if(this.requestVideo()){if(!this.playClipBase())return!1;0==this.ref.parent().length&&(this.container.append(this.ref),this.ref.show());if(this.syncToTimeline&&this.syncTargetTimeline&&0<=this.triggerTime)this.currentTime=(this.syncTargetTimeline.currentTime-this.triggerTime)/1E3,a=!0;a&&(isNaN(this.currentTime)||this.setCurrentTime(this.currentTime));this.videoref.play()}};
Video.prototype.pauseClip=function(){this.pauseSimple();this.pauseClipBase()};Video.prototype.pauseSimple=function(){if(null!=this.videoref){if(this.playState==Media.playState.PLAYING)this.currentTime=this.videoref.currentTime;this.videoref.pause()}};Video.prototype.resumePlaySimple=function(){null!=this.videoref&&this.playState==Media.playState.PLAYING&&this.videoref.play()};Video.prototype.getCurrentTime=function(){return this.videoref?this.videoref.currentTime:this.currentTime};
Video.prototype.setCurrentTime=function(a){1E3*a<player.TICK_DURATION&&(a=0);this.currentTime=a;if(this.videoref)this.videoref.currentTime=this.currentTime};Video.prototype.setVolume=function(a){if(this.videoref)this.videoref.volume=a};Video.prototype.readyOrLoad=function(){return 3<=this.videoref.readyState?!0:!1};
Video.prototype.isPointObscured=function(a,b,c,d){var e=this.matrix.unTransformPoint(a,b);return this.content.showcontrols&&e.y>this.height-35?!0:StageItem.prototype.isPointObscured.call(this,a,b,c,d)};Video.getStoreReference=function(){return""};Video.getSrcFromStoreReference=function(){return null};Video.addToRefStore=function(){return null};var LinkArea=function(a,b,c,d){this.textid=d;this.linkdy=this.linkdx=0;this.container=a||$(document.body);this.slide=b;this.layer=c;this.ref=null;this.constructElement()};LinkArea.prototype=new VectorShape;LinkArea.prototype.innerType="LinkArea";LinkArea.prototype.objectType="Item";LinkArea.prototype.loadBaseFromXML=StageItem.prototype.loadFromXML;LinkArea.prototype.renderBase=VectorShape.prototype.render;LinkArea.prototype.renderOnUpdate=VectorShape.prototype.renderOnUpdate;
LinkArea.prototype.loadFromXML=function(a,b,c){this.loadBaseFromXML(a,b,c);b=$(a).children("textdata").children("vectortext").children("pr");if(1==b.length){a=$(a).children("textdata").children("vectortext");if(null!=$(a).attr("top"))this.originalRectShape=this.rectShape=new ppRect(parseInt($(a).attr("left")),parseInt($(a).attr("top")),parseInt($(a).attr("right")),parseInt($(a).attr("bottom")));if(1==b.length)this.content.path=PathLib.getPathFromXML(b)}this.type="LinkArea"};
LinkArea.prototype.createRef=function(){if(player.showLinkAreas)this.ref=$("<div class='item linkplaceholder'></div>"),this.applySize(this.ref),this.ref.show(),this.parent.ref.append(this.ref)};LinkArea.prototype.render=function(a){switch(a){case "onrollover":new ppTextLib(this.xml);this.parent.render(this.parent.lastRenderedState,!0,null,"LinkArea render",!1,this.id);break;case "onrollout":this.parent.render(null,!0)}};
LinkArea.prototype.handleIfOver=function(a,b,c){b=this.parent.getCanvasPoint(b.x,b.y);if(b.x>this.xpos+this.linkdx&&b.x<this.xpos+this.linkdx+this.width&&b.y>this.ypos+this.linkdy&&b.y<this.ypos+this.linkdy+this.height){if(!c||!this.isMouseOver)this.isMouseOver=!0,this.parent.handleEvent(a,this.id,null,!1,!1,!0),this.render(a);return!0}return!1};
LinkArea.prototype.handleIfOut=function(a,b){var c=this.parent.getCanvasPoint(b.x,b.y);if(!(c.x>this.xpos+this.linkdx&&c.x<this.xpos+this.linkdx+this.width&&c.y>this.ypos+this.linkdy&&c.y<this.ypos+this.linkdy+this.height)){if(this.isMouseOver)this.isMouseOver=!1,this.parent.handleEvent(a,this.id,null,!1,!1,!0),this.render(a);return!0}return!1};var TextInput=function(a,b,c){this.container=a||$(document.body);this.slide=b;this.layer=c;this.ref=null;this.content={fontsize:18,font:"Arial"};this.constructElement();this.events=[];this.active=!0;this.visible=!1;this.clickFocus=!0};TextInput.prototype=new StageItem;TextInput.prototype.innerType="TextInput";TextInput.prototype.objectType="Item";TextInput.prototype.loadBaseFromXML=StageItem.prototype.loadFromXML;TextInput.prototype.showBase=StageItem.prototype.show;TextInput.prototype.hideBase=StageItem.prototype.hide;
TextInput.prototype.extractNextSpecialVar=function(a){this.variables.Text=a;if(this.ref&&this.input)this.input[0].value=a};TextInput.prototype.getExtraResumeVars=function(){var a="";this.variableResumes.VAR_TEXT=!0;this.variableDefaults.VAR_TEXT=a;this.variableTypes.VAR_TEXT="string";if(this.ref&&this.input)a=this.input[0].value;return{VAR_TEXT:a}};
TextInput.prototype.loadFromXML=function(a,b,c){this.content.numeric="true"==$(a).attr("numeric");this.content.multiline="true"==$(a).attr("multiline");this.content.maxchars=parseInt($(a).attr("maxchars"));this.content.fontsize=$(a).attr("fontsize");this.content.textcolor=$(a).attr("textcolor").replace("0x","#");this.content.bold="true"==$(a).attr("bold");this.content.font=$(a).attr("font");this.bindto=$(a).attr("bindto");this.content.instructionText="";var d=$(a).children("data").children("textdata").text();
""==d&&(d=$(a).children("background").children("vectordata").attr("alttext"));if(""!=d)this.content.instructionText=d;var e=$(a).children("background").children("vectordata").children("path"),d=$(a).children("background").children("vectordata").children("pr");if(1==e.length||1==d.length){var f=$(a).children("background").children("vectordata");if(null!=$(f).attr("top"))this.originalRectShape=this.rectShape=new ppRect(parseInt($(f).attr("left")),parseInt($(f).attr("top")),parseInt($(f).attr("right")),
parseInt($(f).attr("bottom")));this.content.path=1==d.length?PathLib.getPathFromXML(d):e.text()}this.loadBaseFromXML(a,b,c);this.updateMatrixComplete();this.type="textinput";this.variables.Text="";b=$(a).children("data").children("textdata");f=$(a).children("data").children("textdata").children("vectortext");d=f.children("pr");if(1==d.length){this.placeholderSprite={canvas:null,m_nXOffset:0,m_nYOffset:0,width:1E3,height:1E3,charIndex:0,maxCharIndex:0,vectorHot:!1,isShapeMask:!1};if(null!=$(f).attr("top"))this.placeholderSprite.x=
$(b).attr("xpos")-5,this.placeholderSprite.y=$(b).attr("ypos"),this.placeholderSprite.width=$(b).attr("width"),this.placeholderSprite.height=$(b).attr("height"),this.placeholderSprite.rectShape=new ppRect(parseInt($(f).attr("left")),parseInt($(f).attr("top")),parseInt($(f).attr("right")),parseInt($(f).attr("bottom"))),this.placeholderSprite.rectShape.right=Math.max(this.placeholderSprite.rectShape.right,this.placeholderSprite.width),this.placeholderSprite.rectShape.bottom=Math.max(this.placeholderSprite.rectShape.bottom,
this.placeholderSprite.height),this.placeholderSprite.originalRectShape=this.rectShape;this.placeholderSprite.path=PathLib.getPathFromXML(d)}};TextInput.prototype.validate=function(){if(!this.input)return!1;var a=this.input.get(0).value;if(this.content.numeric&&!a.match(/^-?([0-9]*\.|)[0-9]*$/))return!1;if(!isNaN(this.content.maxchars)&&0<this.content.maxchars&&a.length>this.content.maxchars)this.input.get(0).value=a.substr(0,this.content.maxchars);return!0};
TextInput.prototype.createRef=function(){if(!this.ref){var a=this;this.container=this.parent.ref;this.ref=$('<div class="item textinput interactive"></div>');this.applySize(this.ref);this.container.append(this.ref);var b=this.content.multiline?$("<textarea tabindex='-1'>"):$("<input type='text' tabindex='-1'>");b.css("position","absolute");b.css("padding-left","10px");b.css("font-size",this.content.fontsize+"px");b.css("font-family",this.content.font+",Arial,Sans-Serif");b.css("color",this.content.textcolor);
b.attr("size",this.content.maxchars);this.placeholderSprite||b.attr("placeholder",this.content.instructionText);b.css("width",this.width-5);if(""!=this.variables.Text)b.get(0).value=this.variables.Text;var c=$("<canvas></canvas>");c.css("position","absolute");this.ref.append(c);this.canvas=c.get(0);this.placeholderSprite?(c=$("<canvas></canvas>"),c.css("position","absolute"),c.css("left",this.placeholderSprite.x+"px"),c.css("top",this.placeholderSprite.y+"px"),c.attr("width",this.width+"px"),c.attr("height",
this.height+"px"),c.attr("id",this.id+"_placeholder"),this.ref.append(c),this.placeholderSprite.canvas=c.get(0),this.placeholderRef=c):this.placeholderRef=$("<div/>");this.ref.append(b);this.input=b;this.input.get(0).item=this;if(this.isDisabled)this.input.get(0).disabled=!0;this.ref.addClass("interactive");this.contentRef=this.ref;this.ref.get(0).item=this;a.input.bind("change",function(){a.variables.Text=this.value;""!=a.input.get(0).value&&a.placeholderRef.hide()});a.input.bind("keydown",function(b){var c=
a.input.get(0),f=c.value;setTimeout(function(){if(player.iOSKeyboardFault)switch(b.keyCode){case 8:if(0<c.value.length)c.value=c.value.substr(0,c.value.length-1)}if(!a.validate(c.value))c.value=f;a.variables.Text=c.value;a.bindto&&""!=a.bindto&&a.setVariable(a.bindto,c.value)},0)});player.isMobile&&window!=top&&a.input.bind("keypress",function(b){var c=this,f=c.value;setTimeout(function(){var g=f+String.fromCharCode(b.charCode);if(c.value==f&&g.length>f.length&&g!=f&&a.validate(g))player.iOSKeyboardFault=
!0,1<g.length&&g.substr(1,1).toLowerCase()!=g.substr(1,1)&&(g=g.substr(0,1)+g.substr(1,1).toLowerCase()+g.substr(2)),c.value=g,c.focus()},0)});a.input.bind("focus",function(){a.placeholderRef.hide()});a.input.bind("blur",function(){a.handleEvent("onlosefocus",null,null,!1,!1,!0);""==a.input.get(0).value&&a.placeholderRef.show()});if(a.bindto&&""!=a.bindto)a.bindVarListener(a.bindto).act(a,!1),a.variables.Text=this.input.get(0).value;this.content.path?a.renderBackground("",!0,null,"textinput createref"):
($(this.canvas).hide(),this.ref.addClass("defaultbackground"));if(this.placeholderSprite)b=new ppTextLib(a.xml),ppArt.itemID=a.id,ppArt.item=a,ppArt.m_bMaskMode=!1,ppArt.DrawVector(this.placeholderSprite,this.placeholderSprite.path,b,player.fontlib,a.imagelib,null,null);(""!=a.input.get(0).value||a.variables.ReviewMode||a.isDisabled)&&this.placeholderRef.hide()}};TextInput.prototype.renderBackground=VectorShape.prototype.render;TextInput.prototype.renderOnUpdate=VectorShape.prototype.renderOnUpdate;
TextInput.prototype.render=function(){if(this.input){if(this.bindto&&""!=this.bindto){var a=this.extractVariable(this.bindto);if(a!=this.input.get(0).value)this.input.get(0).value=a;this.variables.Text=a}(""!=this.input.get(0).value||this.variables.ReviewMode||this.isDisabled)&&this.placeholderRef.hide()}};
TextInput.prototype.applySize=function(a){a.css("left",this.x+"px");a.css("top",this.y+"px");a.css("width",this.width+"px");a.css("height",this.height+"px");"Layer"!=this.innerType&&"ExpandingLabel"!=this.innerType&&0<this.depth&&a.css("z-index",this.depth);$(this.canvas).css("left",this.xoffset+"px");$(this.canvas).css("top",this.yoffset+"px");if(0!=this.rotation)a.css("-webkit-transform-origin",this.rotatexpos-this.xoffset+"px "+(this.rotateypos-this.yoffset)+"px"),a.css("-webkit-transform","rotate("+
this.rotation+"deg)"),a.css("-moz-transform-origin",this.rotatexpos-this.xoffset+"px "+(this.rotateypos-this.yoffset)+"px"),a.css("-moz-transform","rotate("+this.rotation+"deg)"),a.css("-o-transform-origin",this.rotatexpos-this.xoffset+"px "+(this.rotateypos-this.yoffset)+"px"),a.css("-o-transform","rotate("+this.rotation+"deg)"),a.css("-ms-transform-origin",this.rotatexpos-this.xoffset+"px "+(this.rotateypos-this.yoffset)+"px"),a.css("-ms-transform","rotate("+this.rotation+"deg)"),this.canSimplify=
!1};TextInput.prototype.set_review=function(a){a?this.placeholderRef.hide():this.input&&""==this.input.get(0).value&&this.placeholderRef.show()};var DragItem=function(a){this.container=a||$(document.body);this.ref=null;this.constructElement();this.currentIndex=0;this.content={};this.colors={};this.type="textfield";this.active=!0;this.id=Math.random();this.name="item";this.visible=this.layered=!1;this.canSimplify=!0;this.hasEvents=!1;this.xml="";this.deferredResourceIndex=0;this.fillet=10;this.lastRenderedState="none";this.snapy=this.snapx=0;this.multidrop=this.dragreturn=!0;this.dropoffsety=this.dropoffsetx=0;this.canvas=null;this.m_nYOffset=
this.m_nXOffset=0;this.height=this.width=1E3;this.downY=this.downX=this.dragY=this.dragX=0;this.dropArea=null;this.dragDropIDs={global:!0};this.dragOverIDs={global:!0};this.currentlyOver={};this.isDragItem=!0};DragItem.prototype=new Item;DragItem.prototype.objectType="Item";DragItem.prototype.innerType="Item";
DragItem.prototype.extractNextSpecialVar=function(a){if(a=this.getItemByResumeIndex(a))if(this.dropArea=a,this.dropArea.variables.DragConnectData=this.connectdata,"wordbank"==this.style)this.parent=this.dropArea.parent,this.x=this.dropArea.x,this.y=this.dropArea.y,this.depth=++this.slide.topZ};
DragItem.prototype.getExtraResumeVars=function(){var a=-1;this.variableResumes.VAR_SELECTED_ITEM=!0;this.variableDefaults.VAR_SELECTED_ITEM=-1;this.variableTypes.VAR_SELECTED_ITEM="number";this.dropArea&&(a=this.dropArea.getItemIndex());return{VAR_SELECTED_ITEM:a}};DragItem.prototype.loadBaseFromXML=StageItem.prototype.loadFromXML;DragItem.prototype.toBaseData=Element.prototype.toData;
DragItem.prototype.toData=function(a){a=this.toBaseData(a);a.x=this.x;a.y=this.y;if(this.depth!=this.originalZ)a.depth=this.depth;return a};DragItem.prototype.updateBaseFromData=Element.prototype.updateFromData;
DragItem.prototype.updateFromData=function(a,b){this.updateBaseFromData(a,b);if(!b){if(!isNaN(parseInt(a.x)))this.x=parseInt(a.x);if(!isNaN(parseInt(a.y)))this.y=parseInt(a.y);if(a.depth&&(this.depth=a.depth,this.depth>this.slide.topZ))this.slide.topZ=this.depth}if(a.variables&&a.variables.DropTargetId&&(this.dropArea=this.parent.children[a.variables.DropTargetId],!this.dropArea))this.dropArea=this.slide.findDescendantById(a.variables.DropTargetId);this.ref&&this.updatePosition()};
DragItem.prototype.resetBase=Element.prototype.reset;DragItem.prototype.reset=function(a){this.resetBase(a);if(!a){this.x=this.originalX;this.y=this.originalY;if(this.shuffled)this.x=this.shuffleX,this.y=this.shuffleY;this.xoffset=this.originalXOffset||0;this.yoffset=this.originalYOffset||0;this.dragY=this.dragX=0;this.dropArea=null;this.updatePosition();if(isNaN(this.x))this.x=this.originalX,this.y=this.originalY}};
StageItem.prototype.convertToDragItem=function(a){this.toBaseData=DragItem.prototype.toBaseData;this.toData=DragItem.prototype.toData;this.updateBaseFromData=DragItem.prototype.updateBaseFromData;this.updateFromData=DragItem.prototype.updateFromData;this.resetBase=DragItem.prototype.resetBase;this.reset=DragItem.prototype.reset;this.initDrag=DragItem.prototype.initDrag;this.mousedown=DragItem.prototype.mousedown;this.mousemove=DragItem.prototype.mousemove;this.mouseup=DragItem.prototype.mouseup;this.fixPositionEvent=
DragItem.prototype.fixPositionEvent;this.updateDragPosition=DragItem.prototype.updateDragPosition;this.testOverlap=DragItem.prototype.testOverlap;this.findDropArea=DragItem.prototype.findDropArea;this.dock=DragItem.prototype.dock;this.undock=DragItem.prototype.undock;this.updatePosition=DragItem.prototype.updatePosition;this.reParent=DragItem.prototype.reParent;this.getExtraResumeVars=DragItem.prototype.getExtraResumeVars;this.parseDragGroupsFromXML=DropArea.prototype.parseDragGroupsFromXML;this.extractNextSpecialVar=
DragItem.prototype.extractNextSpecialVar;this.updateScrollAreaAncestorPosition=DragItem.prototype.updateScrollAreaAncestorPosition;this.drop=DragItem.prototype.drop;this.cancelDrag=DragItem.prototype.cancelDrag;this.lastRenderedState="none";this.currentlyOver={};switch(this.innerType){case "textfield":case "image":break;case "ItemGroup":case "StateGroup":break;default:this.render=VectorShape.prototype.render,this.renderOnUpdate=VectorShape.prototype.renderOnUpdate}this.droptype=$(a).children("dragdrop").attr("droptype");
this.snapx=parseInt($(a).children("dragdrop").attr("snapx"));this.snapy=parseInt($(a).children("dragdrop").attr("snapy"));this.dragreturn="true"==$(a).children("dragdrop").attr("dragreturn");this.multidrop="true"==$(a).children("dragdrop").attr("multidrop");this.dropoffsetx=parseInt($(a).children("dragdrop").attr("dropoffsetx"));this.dropoffsety=parseInt($(a).children("dragdrop").attr("dropoffsety"));this.originalX=this.x;this.originalY=this.y;this.downY=this.downX=this.dragY=this.dragX=0;this.parseDragGroupsFromXML(a);
this.isDragItem=!0};StageItem.prototype.convertRefToDragItem=function(){this.ref.addClass("dragitem");this.setInteractive()};DragItem.prototype.bustScrollAreas=function(){};DragItem.initialized=!1;
DragItem.init=function(){DragItem.initialized=!0;DragItem.cargo=null;var a=function(a){DragItem.cargo&&(DragItem.cargo.mousemove(a),a.preventDefault())},b=function(a){DragItem.cargo&&(DragItem.cargo.mouseup(a),a.preventDefault())};player.isMobile?($(document.body).bind("touchmove",a),$(window).bind("touchend",b)):($(document.body).bind("mousemove",a),$(window).bind("mouseup",b))};DragItem.cancelDrag=function(){if(DragItem.cargo)DragItem.cargo.dragging=!1;DragItem.cargo=null;$(".item").removeClass("dragging")};
DragItem.prototype.loadFromXML=function(a,b,c){this.loadBaseFromXML(a,b,c);this.parseDragGroupsFromXML(a);this.style=$(a).attr("style");this.connectdata=$(a).attr("connectdata");this.reviewdata=$(a).attr("reviewdata");this.width=parseInt($(a).attr("width"));this.height=parseInt($(a).attr("height"));this.originalX=this.x;this.originalY=this.y;this.alttext=$(this.xml).find("textdata").attr("alttext");if("wordbank"==this.style&&!this.colors.hover)b=new Background(this.ref),b.rotation="90",b.fillType=
"linear",b.stops.push(b.parseStop('<color rgb="0xBBF8FB" alpha="100" stop="0" />')),b.stops.push(b.parseStop('<color rgb="0xA5E8EB" alpha="100" stop="100" />')),this.colors.hover=b;this.variables.DropTargetId="";b=$(a).children("data").children("textdata");a=$(a).children("data").children("textdata").children("vectortext");c=a.children("pr");if(1==c.length){this.textSprite={canvas:null,m_nXOffset:0,m_nYOffset:0,width:1E3,height:1E3,charIndex:0,maxCharIndex:0,vectorHot:!1,isShapeMask:!1};if(null!=
$(a).attr("top"))this.textSprite.x=$(b).attr("xpos"),this.textSprite.y=$(b).attr("ypos"),this.textSprite.width=$(b).attr("width"),this.textSprite.height=$(b).attr("height"),this.textSprite.rectShape=new ppRect(parseInt($(a).attr("left")),parseInt($(a).attr("top")),parseInt($(a).attr("right")),parseInt($(a).attr("bottom"))),this.textSprite.rectShape.right=Math.max(this.textSprite.rectShape.right,this.width),this.textSprite.rectShape.bottom=Math.max(this.textSprite.rectShape.bottom,this.height),this.textSprite.originalRectShape=
this.rectShape;this.textSprite.path=PathLib.getPathFromXML(c)}this.canSimplify=!1};
DragItem.prototype.parseDragGroupsFromXML=function(a){var b=$(a).children("dragdrop").children("dragoverids").children("dragoverid"),a=$(a).children("dragdrop").children("dragdropids").children("dragdropid");if(0==b.length&&0==a.length)this.dragDropIDs={global:!0},this.dragOverIDs={global:!0};else{this.dragDropIDs={};this.dragOverIDs={};var c=this;b.each(function(a,b){var f=$(b).text();c.dragOverIDs[f]=!0});a.each(function(a,b){var f=$(b).text();c.dragDropIDs[f]=!0})}};
DragItem.prototype.initDrag=function(){var a=this;a.canSimplify=!1;a.ref.bind("mouseover mousedown touchstart",function(){a.style&&!a.isDisabled&&!a.parent.isDisabled&&(("wordbank"==a.style||"matching"==a.style)&&a.dropArea?a.render("",!1,null,"over/down (docked) "+a.style):a.render("hover",!1,null,"over/down "+a.style))});a.ref.bind("mouseout",function(){a.style&&a.render("",!1,null,"mouseout "+a.style)});a.ref.bind("touchend",function(){a.style&&a.render("")});DragItem.initialized||DragItem.init();
a.updateMatrixComplete()};DragItem.prototype.createBaseRef=StageItem.prototype.createRef;
DragItem.prototype.createRef=function(){if(!this.ref){this.createBaseRef();this.ref.addClass("dragitem");this.setInteractive();var a=$("<canvas></canvas>");a.attr("width",this.width);a.attr("height",this.height);a.css("position","absolute");this.ref.append(a);var b=$("<canvas></canvas>");b.attr("width",this.width);b.attr("height",this.height);b.css("margin","0 0 0 "+2*this.fillet+"px");b.css("position","absolute");this.ref.append(b);if(this.textSprite){var c=$("<canvas></canvas>");c.css("position",
"absolute");c.css("left",this.textSprite.x+"px");c.css("top",this.textSprite.y+"px");c.attr("width",this.width+"px");c.attr("height",this.height+"px");c.attr("id",this.id+"_text");this.ref.append(c);this.textSprite.canvas=c.get(0);this.textRef=c}this.border=a.get(0);this.canvas=b.get(0);this.initDrag()}this.render(null,!0)};
DragItem.prototype.renderCallback=function(){this.width=this.originalWidth;this.height=this.originalHeight;this.render();this.contentRef.css("margin-top",parseInt(this.height/2)-10);this.contentRef.empty();this.contentRef.text(this.alttext)};
DragItem.prototype.render=function(a,b){if(this.ref&&(b||a!=this.lastRenderedState)){this.lastRenderedState=a;var c=this.border.getContext("2d"),d=parseInt(900*Math.random()+1100)%1E3;c.fillStyle="#"+d;c.fillStyle="#fff";c.lineWidth=1;c.strokeStyle="#ccc";d=c.createLinearGradient(0,0,0,this.height);d.addColorStop(0,"#fcfcfc");d.addColorStop(1,"#eaeaea");c.fillStyle=d;this.colors[a]&&this.colors[a].applyCanvas(c,this,!0,!1);d=this.fillet;switch(this.style){case "matching":c.clearRect(0,0,this.width,
this.height);c.beginPath();c.moveTo(d+0.5,0.5);c.lineTo(this.width-0.5,0.5);c.lineTo(this.width-0.5,this.height-0.5);c.lineTo(d+0.5,this.height-0.5);c.lineTo(d+0.5,this.height-d-0.5);c.lineTo(0.5,this.height-d-0.5);c.lineTo(0.5,d+0.5);c.lineTo(d+0.5,d+0.5);c.lineTo(d+0.5,0.5);c.fill();c.save();c.clip();c.strokeStyle="#fff";c.lineWidth=5;c.stroke();c.restore();c.save();c.lineWidth=1;c.strokeStyle="#ccc";if(c.setLineDash&&(this.variables.ReviewMode||!this.dropArea))c.strokeStyle="#aaa",c.setLineDash([1.3]);
if(this.colors[a])c.strokeStyle=this.colors[a].stops[0].color;c.stroke();c.restore();if(this.variables.ReviewMode){c.fillStyle="#DB0000";if(this.dropArea&&this.reviewdata==this.dropArea.reviewdata)c.fillStyle="#008520";d=8;c.beginPath();c.arc(8.5,8.5,d,0,2*Math.PI);c.fill();d=6.8;c.beginPath();c.strokeStyle="rgba(255,255,255,0.6)";c.lineWidth=0.8;c.arc(8.4,8.4,d,0,2*Math.PI);c.fill();c.stroke();c.fillStyle="#fff";c.font="10px sans-serif";c.textBaseline="top";1<this.reviewdata.length?c.fillText(this.reviewdata,
2,2):c.fillText(this.reviewdata,5,2);if(this.dropArea&&this.dropArea.matchingDragItem!=this)this.dropArea.matchingDragItem=this,this.dropArea.variables.ReviewMode=this.variables.ReviewMode,this.dropArea.render(this.dropArea.lastRenderedState,!0)}break;case "wordbank":d=this.height/2;c.beginPath();c.moveTo(d+0.5,0.5);c.lineTo(this.width-d-0.5,0.5);c.arc(this.width-d-0.5,d,d-c.lineWidth/2,3*Math.PI/2,Math.PI/2);c.lineTo(d+0.5,this.height-0.5);c.arc(d+0.5,d,d-c.lineWidth/2,Math.PI/2,3*Math.PI/2);c.fill();
c.save();c.clip();c.strokeStyle="#fff";c.lineWidth=3.4;c.stroke();c.restore();if(this.variables.ReviewMode)if("1"==this.reviewdata)c.lineWidth=2,c.strokeStyle="#008520";else if(this.dropArea)c.lineWidth=2,c.strokeStyle="#DB0000";if(0!=c.lineWidth){if(this.colors[a])c.strokeStyle=this.colors[a].stops[0].color;c.stroke()}break;default:c.fillRect(0.5,0.5,this.width,this.height-c.lineWidth),c.strokeRect(0.5,0.5,this.width,this.height-c.lineWidth)}if(this.textSprite)c=new ppTextLib(this.xml),ppArt.itemID=
this.id,ppArt.item=this,ppArt.m_bMaskMode=!1,ppArt.DrawVector(this.textSprite,this.textSprite.path,c,player.fontlib,this.imagelib,null,null)}};
DragItem.prototype.fixPositionEvent=function(a){if(!a.fixed){if(a.originalEvent.touches)0<a.originalEvent.touches.length?(a.pageX=a.originalEvent.touches[0].pageX,a.pageY=a.originalEvent.touches[0].pageY):(a.pageX=a.originalEvent.changedTouches[0].pageX,a.pageY=a.originalEvent.changedTouches[0].pageY);a.fixed=!0;a.pageX=parseInt(a.pageX/player.currentZoom());a.pageY=parseInt(a.pageY/player.currentZoom());var b=$(".framewrap").offset(),c=a.pageX-b.left,d=a.pageY-b.top;if(!player.frameScale||isNaN(player.frameScale))player.frameScale=
1;player.scaleWithTransform?(a.pageX=parseInt(c/player.frameScale+b.left),a.pageY=parseInt(d/player.frameScale+b.top)):(a.pageX=parseInt(c/player.frameScale+b.left/player.frameScale),a.pageY=parseInt(d/player.frameScale+b.top/player.frameScale));a.pageX=parseInt(a.pageX/this.slide.scale);a.pageY=parseInt(a.pageY/this.slide.scale)}};
DragItem.prototype.cancelDrag=function(){DragItem.cargo&&DragItem.cargo!=this?DragItem.cargo.cancelDrag():(this.dropArea=null,DragItem.dropArea=null,this.dragY=this.dragX=0,this.parent!=this.originalParent&&this.reParent(this.originalParent),this.drop(),this.updatePosition())};
DragItem.prototype.mousedown=function(a){var b=1;if(a.originalEvent&&a.originalEvent.touches&&(b=a.originalEvent.touches.length,1<b)){this.cancelDrag();return}if(!this.isDisabled&&!this.parent.isDisabled)if("wordbank"==this.style&&this.dropArea)this.render("");else{this.fixPositionEvent(a);this.downScrollTop=0;if(this.nearestScrollAreaAncestor)this.downScrollTop=this.nearestScrollAreaAncestor.ref.get(0).scrollTop;else if("sequence"==this.style)this.downScrollTop=this.parent.ref.get(0).scrollTop;this.findAncestorOfType("ScrollArea")&&
this.reParent(this.slide);this.downX=a.pageX;this.downY=a.pageY;this.lastX=this.x;this.lastY=this.y;if(this.depth<this.slide.topZ){if(!this.originalZ)this.originalZ=this.depth;this.depth=++this.slide.topZ;this.setZIndex(this.depth)}this.dragStarted=!1;this.dragging=!0;DragItem.cargo=this;this.ref.addClass("dragging");this.handleEvent("ondragstart",null,null,!1,!1,!0);this.handleEvent("onpress",null,null,!1,!1,!0)}};
DragItem.prototype.reParent=function(a){if(a&&a!=this.parent){var b=this.findAncestorOfType("ScrollArea"),c=a.findAncestorOfType("ScrollArea"),d=this.parent.ref.offset(),e=a.ref.offset(),f=0,g=0,h=0,j=0;if(b&&(f=b.ref.get(0).scrollTop,g=b.ref.get(0).scrollLeft,!b.scrollPlaceHolder))b.scrollPlaceHolder=$("<div class='scrollplaceholder'/>"),b.scrollPlaceHolder.css("top",b.ref.get(0).scrollHeight-1),b.scrollPlaceHolder.css("left",b.ref.get(0).scrollWidth-1),b.ref.append(b.scrollPlaceHolder);if(c)h=c.ref.get(0).scrollTop,
j=c.ref.get(0).scrollLeft;b=f-h;j=g-j;a.ref.append(this.ref);this.offsetParent=this.parent=a;g=player.scaleWithTransform?player.frameScale:1;j=(d.left-e.left-j)/g;b=(d.top-e.top-b)/g;if("matching"==this.style||"wordbank"==this.style)j=(d.left-e.left)/g,b=(d.top-e.top)/g,j/=this.slide.scale,b/=this.slide.scale;if(this.nearestScrollAreaAncestor&&a==this.originalParent)this.downScrollTop=this.downScrollTop||0,a=this.nearestScrollAreaAncestor.ref.get(0).scrollTop,this.downScrollTop!=a&&(b+=this.downScrollTop-
a);this.x=Math.round(this.x+j);this.y=Math.round(this.y+b);this.updateDragPosition()}};DragItem.prototype.mousemove=function(a){if(a.originalEvent&&a.originalEvent.touches&&1<a.originalEvent.touches.length)this.cancelDrag();else{this.fixPositionEvent(a);if(!this.dragStarted)this.dragStarted=!0,this.handleEvent("ondragdisconnect",null,null,!1,!0,!1);if(this.dragging)swipe.moved=!0,this.dragX=a.pageX-this.downX,this.dragY=a.pageY-this.downY,this.updateDragPosition(),this.findDropArea(),this.updateScrollAreaAncestorPosition(a)}};
DragItem.prototype.updateScrollAreaAncestorPosition=function(a){if(this.nearestScrollAreaAncestor){var b=this.nearestScrollAreaAncestor.ref.offset(),a=a.pageY-b.top;0>a&&(this.nearestScrollAreaAncestor.ref.get(0).scrollTop+=a,this.nearestScrollAreaAncestor.updateMatrixComplete(!0));a>this.nearestScrollAreaAncestor.ref.get(0).offsetHeight&&(this.nearestScrollAreaAncestor.ref.get(0).scrollTop+=a-this.nearestScrollAreaAncestor.ref.get(0).offsetHeight,this.nearestScrollAreaAncestor.updateMatrixComplete(!0))}};
DragItem.prototype.mouseup=function(a){this.fixPositionEvent(a);this.drop();this.mouseupCallback&&this.mouseupCallback(a);$.each(this.children,function(a,c){if(void 0!=c.dragX)c.dragX=0,c.dragY=0});!this.dropArea&&this.dragreturn?this.originalParent&&this.originalParent!=this.parent&&(this.reParent(this.originalParent),this.updatePosition()):this.dropArea&&"matching"!=this.style&&this.dropArea.parent!=this.parent&&(this.reParent(this.dropArea.parent),this.updatePosition());this.updateMatrixComplete(!0)};
DragItem.prototype.drop=function(){this.dragging=!1;DragItem.cargo=null;$(".item").removeClass("dragging");this.updateDragPosition();DragItem.dropArea?("matching"==this.style&&this.parent!=this.originalParent&&this.reParent(this.originalParent),this.dock(DragItem.dropArea),DragItem.dropArea=null,DropArea.update()):(this.undock(),this.dragreturn&&"sequence"!=this.style&&this.originalZ&&this.setZIndex(this.originalZ));this.setElementProperty("dragX",0,!0);this.setElementProperty("dragY",0,!0);swipe.moved=
!1;this.handleEvent("ondragend",null,null,!1,!1,!0);this.handleEvent("onrelease",null,null,!1,!1,!0)};DragItem.prototype.updateDragPosition=function(){this.ref.css("left",this.x+this.xoffset+this.dragX);this.ref.css("top",this.y+this.yoffset+this.dragY);this.updateMatrixComplete(!0)};
StageItem.prototype.testOverlap=function(a){if(0<$(".modalfence:visible").length)return!1;var b=this;if("ItemGroup"==a.innerType||"StateGroup"==a.innerType){var c=!1;$.each(a.children,function(a,e){c=c||b.testOverlap(e)});return c}return"ItemGroup"==b.innerType||"StateGroup"==b.innerType?(c=!1,$.each(b.children,function(d,e){e.testOverlap&&(e.setElementProperty("dragX",b.dragX,!0),e.setElementProperty("dragY",b.dragY,!0),c=c||e.testOverlap(a))}),c):this.testRotatedOverlap(a)};
VectorShape.prototype.getCanvasPoint=function(a,b){return this.matrix.unTransformPoint(a,b)};StageItem.prototype.isPointWithinMaskShape=function(a,b){return this.ancestorMaskShape?this.ancestorMaskShape.testOver(a,b):!0};StageItem.prototype.isPointActive=function(a,b,c,d){return!this.visible||this==c||d&&d(this)?!1:this.testOver(a,b)&&this.isPointWithinMaskShape(a,b)};
VectorShape.prototype.isPointActive=function(a,b,c,d){if(!this.vectorHot)return this.isHotContextPointActive(a,b);if(this==c||d&&d(this))return!1;c=this.getCanvasPoint(a,b);d=this.getBitMask();if(!this.testOver(a,b)||!this.isPointWithinMaskShape(a,b))return!1;a=d.isPointActive(c.x,c.y);if(BitMask.showDebug&&player.monitoringItem==this&&"_default_Hover"==this.lastRenderedState){if(!BitMask.testCanvas)BitMask.testCanvas=$("<canvas id='test' width='1000' height='1000' style='position:absolute;z-index:200;left:0px;top:0px;'></canvas>"),
$(document.body).append(BitMask.testCanvas),BitMask.testContext=BitMask.testCanvas.get(0).getContext("2d"),BitMask.testContext.fillStyle="rgba(255,255,0,0.5)";BitMask.testCanvas.show();clearTimeout(BitMask.testCanvasClear);BitMask.testCanvasClear=setTimeout(function(){BitMask.testCanvas.hide()},1E3);BitMask.testContext.clearRect(0,0,1E3,1E3);this.getBitMask().drawDebug(BitMask.testCanvas.get(0));BitMask.testContext.fillStyle=a?"rgba(0,255,0,1)":"rgba(255,0,0,1)";BitMask.testContext.fillRect(c.x-2,
c.y-2,4,4)}return a};VectorShape.prototype.isHotContextPointActive=function(a,b){if(0==this.hotContexts.length)return!1;var c=this.getCanvasPoint(a,b);if(0>=c.x||0>=c.y||c.x>=this.canvas.width||c.y>=this.canvas.height)return!1;for(var d=0;d<this.hotContexts.length;d++)if(0!=this.hotContexts[d].getImageData(c.x,c.y,1,1).data[3])return!0;return!1};StageItem.prototype.isAbove=function(a){for(var b=this;b;){for(var c=a;c;){if(c.parent==b.parent)return b.depth>c.depth;c=c.parent}b=b.parent}return!1};
StageItem.prototype.isPointObscured=function(a,b,c,d){var e=this,f=!1;e.slide.deepEach(function(g,h){if(!f&&h!=e&&h!=c&&h.isAbove&&h.isAbove(e)&&h.isPointActive(a,b)&&(!c||!c.isAncestor(h)))if("ScrollArea"==h.innerType){h.isAncestor(e);var j=h.ref.get(0).scrollTop;f=h.isPointActive(a,b-j,c,d)}else h.nearestScrollAreaAncestor&&h.nearestScrollAreaAncestor!=e.nearestScrollAreaAncestor?(j=h.nearestScrollAreaAncestor.ref.get(0).scrollTop,f=h.isPointActive(a,b-j,c,d)):h.isHotspotMarker||(f=!0)},function(a){var b=
d&&d(a);return a!=e&&a.visible&&a!=c&&!b});e.scrollArea&&(f=f||!e.scrollArea.isPointVisible(a,b));return f};
DragItem.prototype.findDropArea=function(){var a=this,b=null,c=1E5;$.each(a.slide.ref.find(".droparea"),function(d,e){if(e.item&&util.hasMutualKey(e.item.dragDropIDs,a.dragDropIDs)&&a.testOverlap(e.item)){var f=a.slideX()+a.dragX,g=a.slideY()+a.dragY,f=Math.sqrt(Math.pow(f-e.item.slideX(),2)+Math.pow(g-e.item.slideY(),2));if(f<c)b=e.item,c=f}});a.variables.DragOverId="";$.each(a.slide.ref.find(".dragover"),function(b,c){c.item&&util.hasMutualKey(c.item.dragOverIDs,a.dragOverIDs)&&a.testOverlap(c.item)?
(a.variables.DragOverId=c.item.id,a.currentlyOver[c.item.id]||a.handleEvent("ondragover",null,null,!1,!1,!1),a.currentlyOver[c.item.id]=!0):(a.currentlyOver[c.item.id]&&a.handleEvent("ondragout",null,null,!1,!1,!0),a.currentlyOver[c.item.id]=!1)});DragItem.dropArea=b;DropArea.update();return b};DragItem.prototype.swapPositionsWith=function(a){var b=this.y;this.y=a.y;a.y=b;this.ref.css("top",this.y+"px");a.ref.css("top",a.y+"px")};
DragItem.prototype.updatePosition=function(){var a=this.fillet||0;if(this.dropArea)switch(this.dropArea.droptype){case "matching":this.x=this.dropArea.x+this.dropArea.width-a;this.y=this.dropArea.y;if(this.variables.ReviewMode)this.x=parseInt(this.originalX);break;case "snap":this.x=this.dropArea.x+this.dropArea.snapx-this.snapx;this.y=this.dropArea.y+this.dropArea.snapy-this.snapy;break;case "tile":break;case "free":if(void 0==this.lastX)this.lastX=this.x,this.lastY=this.y;this.x=this.dragX+this.lastX;
this.y=this.dragY+this.lastY;this.lastX=this.x;this.lastY=this.y;break;case "stackoffset":break;case "stackrandom":if(void 0==this.randx&&(this.randx=Math.random(),this.randy=Math.random(),1==this.dropArea.dockedItemCount))this.randy=this.randx=0.5;var a=parseInt(2*this.randx*this.dropArea.dropoffsetx)-this.dropArea.dropoffsetx,b=parseInt(2*this.randy*this.dropArea.dropoffsety)-this.dropArea.dropoffsety;this.x=this.dropArea.x+this.dropArea.snapx-this.snapx+a;this.y=this.dropArea.y+this.dropArea.snapy-
this.snapy+b;break;case "wordbank":this.x=this.dropArea.x;this.y=this.dropArea.y;break;default:this.x=this.dropArea.x,this.y=this.dropArea.y}else if(this.dragreturn)if(this.shuffled&&"sequence"!=this.style){if(this.x=parseInt(this.shuffleX),"matching"!=this.style)this.y=parseInt(this.shuffleY)}else{if(this.x=parseInt(this.originalX),"matching"!=this.style)this.y=parseInt(this.originalY)}else this.x+=this.dragX,this.y+=this.dragY;this.x=Math.round(this.x);this.y=Math.round(this.y);this.ref&&(this.ref.css("left",
this.x+this.xoffset+"px"),this.ref.css("top",this.y+this.yoffset+"px"));this.updateMatrixComplete(!0)};DragItem.prototype.undock=function(a){if(this.dropArea)this.dropArea.variables.DragConnectData="",this.dropArea.dockedItemCount--,this.dropArea.dragItem=null;this.variables.DropTargetId="";if(!a)this.dropArea=null,this.dragreturn&&this.originalParent&&this.originalParent!=this.parent&&this.reParent(this.originalParent),this.updatePosition(),DropArea.unstackItem(this),DropArea.update()};
DragItem.prototype.dock=function(a){var b=this;"matching"==b.style?($.each(b.slide.ref.find(".dragitem"),function(c,d){var e=d.item;e&&e!=b&&Math.round(e.y)==Math.round(a.y)&&(b.reParent(e.parent),b.swapPositionsWith(e),e.undock())}),b.dropArea=a,b.render("",!1,null,"dock "+b.style)):"wordbank"==b.style&&($.each(b.slide.ref.find(".dragitem"),function(a,d){var e=d.item;e&&e!=b&&e.undock()}),b.render("",!1,null,"dock "+b.style));this.dropArea&&this.undock(!0);a.variables.DragConnectData=this.connectdata;
a.dragItem=this;a.dockedItemCount++;b.variables.DropTargetId=a.id;b.dropArea=a;DropArea.unstackItem(this,b.dropArea);b.updatePosition();b.render(b.lastRenderedState);a&&(!a.multidrop&&0<a.dockedItemCount&&$.each(b.slide.ref.find(".dragitem"),function(c,d){var e=d.item;if(e&&e!=b&&e.dropArea==a)e.x=parseInt(e.originalX),e.y=parseInt(e.originalY),e.undock()}),a.findSlot(this),a.updateSlotPositions());swipe.moved=!1;this.handleEvent("ondragconnect",null,null,!1,!1,!0);a.handleEvent("ondragconnect",null,
null,!1,!1,!0)};DragItem.prototype.set_review=function(){this.render("",!0)};var DropArea=function(a){this.container=a||$(document.body);this.ref=null;this.constructElement();this.currentIndex=0;this.content={};this.colors={};this.type="droparea";this.active=!0;this.id=Math.random();this.name="item";this.visible=this.layered=!1;this.canSimplify=!0;this.hasEvents=!1;this.xml="";this.deferredResourceIndex=0;this.fillet=10;this.droptype="matching";this.lastRenderedState="none";this.snapy=this.snapx=0;this.multidrop=this.dragreturn=!0;this.dropoffsety=this.dropoffsetx=0;this.slots=
[];this.dragItemIDs=[];this.dockedItemCount=0;this.canvas=this.dragItem=null;this.m_nYOffset=this.m_nXOffset=0;this.m_nHeight=this.m_nWidth=1E3;this.dragDropIDs={global:!0};this.dragOverIDs={global:!0};this.isDropArea=!0};DropArea.prototype=new StageItem;DropArea.prototype.objectType="Item";DropArea.prototype.innerType="DropArea";DropArea.prototype.extractNextSpecialVar=function(a){if(a=this.getItemByResumeIndex(a))this.dragItem=a};
DropArea.prototype.getExtraResumeVars=function(){var a=-1;this.variableResumes.VAR_SELECTED_ITEM=!0;this.variableDefaults.VAR_SELECTED_ITEM=-1;this.variableTypes.VAR_SELECTED_ITEM="number";switch(this.style){case "matching":case "wordbank":return this.dragItem&&(a=this.dragItem.getItemIndex()),{VAR_SELECTED_ITEM:a};default:return{}}};DropArea.prototype.toBaseData=Element.prototype.toData;
DropArea.prototype.toData=function(a){var b=this.toBaseData(a);if(this.DragConnectData)b.DragConnectData=this.DragConnectData;if(this.slots&&0<this.slots.length)b.slots=[],$.each(this.slots,function(a,d){b.slots.push(d.id)});return b};DropArea.prototype.updateBaseFromData=Element.prototype.updateFromData;
DropArea.prototype.updateFromData=function(a){var b=this;this.updateBaseFromData(a);if(a.DragConnectData)this.DragConnectData=a.DragConnectData;if(a.slots)this.slots=[],$.each(a.slots,function(a,d){var e=b.parent.children[d];e&&b.slots.push(e)})};DropArea.prototype.resetBase=Element.prototype.reset;DropArea.prototype.reset=function(){this.resetBase();this.slots=[];this.dragItemIDs=[];this.dockedItemCount=0};
StageItem.prototype.convertToDropArea=function(a){this.toBaseData=DropArea.prototype.toBaseData;this.toData=DropArea.prototype.toData;this.updateBaseFromData=DropArea.prototype.updateBaseFromData;this.updateFromData=DropArea.prototype.updateFromData;this.resetBase=DropArea.prototype.resetBase;this.reset=DropArea.prototype.reset;this.update=DragItem.prototype.update;this.findSlot=DropArea.prototype.findSlot;this.findTileSlot=DropArea.prototype.findTileSlot;this.findOffsetSlot=DropArea.prototype.findOffsetSlot;
this.updateSlotPositions=DropArea.prototype.updateSlotPositions;this.unstack=DropArea.prototype.unstack;this.parseDragGroupsFromXML=DropArea.prototype.parseDragGroupsFromXML;this.getDragItemIndex=DropArea.prototype.getDragItemIndex;this.getExtraResumeVars=DropArea.prototype.getExtraResumeVars;this.extractNextSpecialVar=DropArea.prototype.extractNextSpecialVar;this.lastRenderedState="none";switch(this.innerType){case "textfield":case "image":break;case "ItemGroup":case "StateGroup":this.render=function(){};
break;default:this.render=VectorShape.prototype.render,this.renderOnUpdate=VectorShape.prototype.renderOnUpdate}this.originalWidth=parseInt($(a).attr("width"));this.originalHeight=parseInt($(a).attr("height"));this.originalX=this.x;this.originalY=this.y;this.droptype=$(a).children("dragdrop").attr("droptype");this.snapx=parseInt($(a).children("dragdrop").attr("snapx"));this.snapy=parseInt($(a).children("dragdrop").attr("snapy"));this.dragreturn="true"==$(a).children("dragdrop").attr("dragreturn");
this.multidrop="true"==$(a).children("dragdrop").attr("multidrop");this.dropoffsetx=parseInt($(a).children("dragdrop").attr("dropoffsetx"));this.dropoffsety=parseInt($(a).children("dragdrop").attr("dropoffsety"));this.slots=[];this.dragItemIDs=[];this.dockedItemCount=0;this.isDropArea=!0;this.variables.DragConnectData="";this.variableDefaults.DragConnectData="";this.parseDragGroupsFromXML(a)};
DropArea.update=function(){$.each(player.currentSlide().ref.find(".droparea"),function(a,b){b.item&&(b.item==DragItem.dropArea?b.item.render("over"):b.item.render(),b.item.updateSlotPositions())});DragItem.cargo&&DragItem.dropArea&&DragItem.dropArea.findSlot(DragItem.cargo)};DropArea.prototype.loadBaseFromXML=StageItem.prototype.loadFromXML;DropArea.prototype.parseDragGroupsFromXML=DragItem.prototype.parseDragGroupsFromXML;
DropArea.prototype.loadFromXML=function(a,b,c){this.loadBaseFromXML(a,b,c);this.style=$(a).attr("style");this.droptype=$(a).attr("style");this.reviewdata=$(a).attr("reviewdata");this.originalWidth=parseInt($(a).attr("width"));this.originalHeight=parseInt($(a).attr("height"));this.alttext=$(this.xml).find("textdata").attr("alttext");this.variables.DragConnectData="";this.variableDefaults.DragConnectData="";b=$(a).children("data").children("textdata");a=$(a).children("data").children("textdata").children("vectortext");
c=a.children("pr");if(1==c.length){this.textSprite={canvas:null,m_nXOffset:0,m_nYOffset:0,width:1E3,height:1E3,charIndex:0,maxCharIndex:0,vectorHot:!1,isShapeMask:!1};if(null!=$(a).attr("top"))this.textSprite.x=$(b).attr("xpos"),this.textSprite.y=$(b).attr("ypos"),this.textSprite.width=$(b).attr("width"),this.textSprite.height=$(b).attr("height"),this.textSprite.rectShape=new ppRect(parseInt($(a).attr("left")),parseInt($(a).attr("top")),parseInt($(a).attr("right")),parseInt($(a).attr("bottom"))),
this.textSprite.rectShape.right=Math.max(this.textSprite.rectShape.right,this.width),this.textSprite.rectShape.bottom=Math.max(this.textSprite.rectShape.bottom,this.height),this.textSprite.originalRectShape=this.rectShape;this.textSprite.path=PathLib.getPathFromXML(c)}this.canSimplify=!1};DropArea.prototype.loadDragDropFromXML=function(){};DropArea.prototype.createBaseRef=StageItem.prototype.createRef;
DropArea.prototype.createRef=function(){if(this.ref)this.render(null,!0);else{this.type="droparea";this.createBaseRef();this.ref.addClass("droparea");var a=$("<canvas></canvas>");a.attr("width",this.width);a.attr("height",this.height);a.css("position","absolute");this.ref.append(a);var b=$("<canvas></canvas>");b.attr("width",this.width);b.attr("height",this.height);b.css("margin","0 0 0 "+this.fillet+"px");b.css("position","absolute");this.ref.append(b);if(this.textSprite){var c=$("<canvas></canvas>");
c.css("position","absolute");c.css("left",this.textSprite.x+"px");c.css("top",this.textSprite.y+"px");c.attr("width",this.width+"px");c.attr("height",this.height+"px");c.attr("id",this.id+"_text");this.ref.append(c);this.textSprite.canvas=c.get(0);this.textRef=c}this.border=a.get(0);this.jcanvas=b;this.canvas=b.get(0);this.bindEvents();this.render()}};
DropArea.prototype.bindEvents=function(){var a=this;a.ref.bind("dragstart",function(a){a.preventDefault()});a.ref.bind("mouseover",function(){DragItem.cargo&&a.render("over")});a.ref.bind("mouseout",function(){a.render("out")})};DropArea.prototype.renderCallback=function(){};
DropArea.prototype.render=function(a,b){if(this.ref&&(b||a!=this.lastRenderedState)){this.lastRenderedState=a;var c=this.border.getContext("2d"),d=parseInt(900*Math.random()+1100)%1E3;c.fillStyle="#"+d;c.fillStyle="#fff";c.lineWidth=1;c.strokeStyle="#ccc";d=c.createLinearGradient(0,0,0,this.height);d.addColorStop(0,"#fcfcfc");d.addColorStop(1,"#eaeaea");c.fillStyle=d;this.colors[a]&&this.colors[a].applyCanvas(c,this,!0,!1);switch(a){case "over":c.lineWidth=3;break;default:c.lineWidth=1}var d=c.lineWidth/
2,e=this.fillet;switch(this.style){case "matching":c.beginPath();c.moveTo(0+d,0+d);c.lineTo(this.width-d,0+d);c.lineTo(this.width-d,e-d);c.lineTo(this.width-e-d,e-d);c.lineTo(this.width-e-d,this.height-e+d);c.lineTo(this.width-d,this.height-e+d);c.lineTo(this.width-d,this.height-d);c.lineTo(0+d,this.height-d);c.lineTo(0+d,0+d);c.fill();c.save();c.clip();c.strokeStyle="#fff";c.lineWidth=5;c.stroke();c.restore();c.lineWidth=1;c.strokeStyle="#ccc";c.stroke();if(this.variables.ReviewMode){c.fillStyle=
"#DB0000";if(this.matchingDragItem&&this.matchingDragItem.reviewdata==this.reviewdata)c.fillStyle="#008520";e=8;c.beginPath();c.arc(8,8,e,0,2*Math.PI);c.fill();e=7;c.beginPath();c.fillStyle="#000";c.strokeStyle="rgba(255,255,255,0.5)";c.lineWidth=0.5;c.arc(8,8,e,0,2*Math.PI);c.fill();c.stroke();c.fillStyle="#fff";c.font="10px sans-serif";c.textBaseline="top";1<this.reviewdata.length?c.fillText(this.reviewdata,2,2):c.fillText(this.reviewdata,5,2)}break;case "wordbank":if(this.variables.ReviewMode)c.lineWidth=
2,c.strokeStyle="#DB0000";e=this.height/2;c.beginPath();c.moveTo(e+d,d);c.lineTo(this.width-e-d,d);c.arc(this.width-e-d,e,e-c.lineWidth/2,3*Math.PI/2,Math.PI/2);c.lineTo(e+d,this.height-d);c.arc(e+d,e,e-c.lineWidth/2,Math.PI/2,3*Math.PI/2);c.fill();c.stroke();break;default:c.fillRect(d,d,this.width,this.height-c.lineWidth),c.strokeRect(d,d,this.width,this.height-c.lineWidth)}if(this.textSprite)c=new ppTextLib(this.xml),ppArt.itemID=this.id,ppArt.item=this,ppArt.m_bMaskMode=!1,ppArt.DrawVector(this.textSprite,
this.textSprite.path,c,player.fontlib,this.imagelib,null,null)}};
DropArea.prototype.updateSlotPositions=function(){switch(this.droptype){case "stackrandom":case "free":return;case "stackoffset":for(var a=0,b=0;b<this.slots.length;b++){var c=this.slots[b];if(c!=DragItem.cargo)c.x=this.x+b*this.dropoffsetx,c.y=this.y+b*this.dropoffsety,c.ref.css("left",c.x+c.xoffset+"px"),c.ref.css("top",c.y+c.yoffset+"px"),c.updateMatrixComplete(!0),0==a?a=c.depth:c.setZIndex(a+b)}return}for(var d=a=0,e=0,b=0;b<this.slots.length;b++){c=this.slots[b];a+c.width>this.width&&(a=0,d+=
e);if(c!=DragItem.cargo)c.x=this.x+a,c.y=this.y+d,c.updatePosition();e=c.height;a+=c.width}};DropArea.prototype.findSlot=function(a){"tile"==this.droptype?(this.findTileSlot(a),this.updateSlotPositions()):"stackoffset"==this.droptype&&(this.findOffsetSlot(a),this.updateSlotPositions())};
DropArea.prototype.findTileSlot=function(a){var b=a.x-this.x+a.dragX+a.snapx,c=a.y-this.y+a.dragY+a.snapy,d=this.slots.indexOf(a);-1<d&&this.slots.splice(d,1);if(0>b&&0>c)this.slots.splice(0,0,a);else{for(var e=0,f=0,g=0,h=0,d=h=0;d<this.slots.length;d++){var j=this.slots[d],e=e+g;e+j.width>this.width&&(e=0,f+=h);g=j.width;h=j.height;if(b+a.width<=this.width&&b<=e+g&&c<=f+h){this.slots.splice(d,0,a);return}if(c<=f+h&&e+g>=this.width){this.slots.splice(d,0,a);return}}this.slots.push(a)}};
DropArea.prototype.findOffsetSlot=function(a){var b=a.x-this.x+a.dragX,c=a.y-this.y+a.dragY,d=this.slots.indexOf(a);-1<d&&this.slots.splice(d,1);for(d=0;d<this.slots.length;d++)if(b<d*this.dropoffsetx&&c<d*this.dropoffsety){this.slots.splice(d,0,a);return}this.slots.push(a)};DropArea.prototype.getDragItemIndex=function(a){if(0==this.slots.length)return 0;for(var b=0;b<this.slots.length;b++)if(this.slots[b]==a)return b;return-1};
DropArea.unstackItem=function(a,b){$.each(player.currentSlide().ref.find(".droparea"),function(c,d){d!=b&&d.item&&d.item.unstack(a)})};DropArea.prototype.unstack=function(a){a=this.slots.indexOf(a);-1<a&&this.slots.splice(a,1)};DragItem.prototype.set_review=function(){this.render("",!0)};var DropList=function(a,b,c){this.container=a||$(document.body);this.slide=b;this.layer=c;this.ref=null;this.content={fontsize:18,font:"Arial"};this.constructElement();this.events=[];this.active=!0;this.visible=!1;this.clickFocus=!0;this.originalIndices={}};DropList.prototype=new StageItem;DropList.prototype.innerType="DropList";DropList.prototype.objectType="Item";DropList.prototype.loadBaseFromXML=StageItem.prototype.loadFromXML;DropList.prototype.showBase=StageItem.prototype.show;
DropList.prototype.hideBase=StageItem.prototype.hide;DropList.prototype.toBaseData=Element.prototype.toData;DropList.prototype.toData=function(){var a=this.toBaseData();if(this.shuffleOrder)a.shuffleOrder=this.shuffleOrder;return a};DropList.prototype.updateBaseFromData=Element.prototype.updateFromData;DropList.prototype.updateFromData=function(a){this.updateBaseFromData(a);if(a.shuffleOrder)this.shuffleOrder=a.shuffleOrder};
DropList.prototype.extractNextSpecialVar=function(a){a=$(this.xml).children("data").children("itemlist").children().get(a);a=$(a).attr("itemdata");this.variables.SelectedItemData=a;this.ref&&this.select&&this.select.val(a)};DropList.prototype.getExtraResumeVars=function(){this.variableResumes.VAR_SELECTED_ITEM=!0;this.variableDefaults.VAR_SELECTED_ITEM=-1;this.variableTypes.VAR_SELECTED_ITEM="number";var a=-1;this.ref&&this.select&&(a=this.originalIndices[this.select.val()],void 0===a&&(a=-1));return{VAR_SELECTED_ITEM:a}};
DropList.prototype.loadFromXML=function(a,b,c){this.loadBaseFromXML(a,b,c);this.updateMatrixComplete();this.alttext=$(a).children("data").children("textdata ").attr("alttext");this.shuffle="true"==$(a).attr("shuffle");this.originalWidth=this.width;this.reviewWidth=parseInt($(a).attr("reviewwidth"));this.shuffleOrder=[];this.type="droplist"};DropList.prototype.update=function(){this.variables.SelectedItemData=this.select.val()};
DropList.prototype.createRef=function(){if(this.ref)this.update();else{var a=this;this.container=this.parent.ref;this.ref=$('<div class="item droplist interactive"></div>');this.applySize(this.ref);this.container.append(this.ref);this.canvas=this.ref.get(0);this.select=$('<select tabindex="-1"></select>');this.select.css("font-size",this.content.fontsize+"px");this.select.css("font-family",this.content.font+",Arial,Sans-Serif");this.applySize(this.select);this.ref.append(this.select);if(this.isDisabled)this.select.get(0).disabled=
!0;this.contentRef=this.ref;this.ref.get(0).item=this;var b={};$(this.xml).children("data").children("itemlist").children().each(function(c,e){var f=$(e).attr("itemdata"),g=$(e).children("textdata").attr("alttext"),h=$("<option value='"+f+"'>"+g+"</option>");a.originalIndices[f]=c;b[g]=h;a.shuffleOrder.length<=c&&a.shuffleOrder.push(0.5<Math.random());a.shuffle&&a.shuffleOrder[c]?a.select.prepend(h):a.select.append(h)});if(this.alttext&&""!=this.alttext)if(b[this.alttext])b[this.alttext].get(0).selected=
!0;else{var c=$("<option value=''>"+this.alttext+"</option>");a.select.prepend(c)}void 0!=this.variables.SelectedItemData&&this.select.val(this.variables.SelectedItemData);a.select.bind("change click",function(){a.update()});a.select.bind("blur",function(){a.handleEvent("onlosefocus",null,null,!1,!1,!0)});a.update()}};DropList.prototype.set_review=function(a){this.select&&this.select.css("width",a?this.reviewWidth:this.originalWidth)};var Button=function(a){this.container=a||$(document.body);this.ref=null;this.constructElement();this.currentIndex=0;this.content={};this.colors={};this.type="textfield";this.active=!0;this.id=Math.random();this.name="item";this.visible=this.layered=!1;this.canSimplify=!0;this.hasEvents=!1;this.xml="";this.deferredResourceIndex=0;this.canvas=null;this.m_nYOffset=this.m_nXOffset=0;this.height=this.width=1E3};Button.prototype=new StageItem;Button.prototype.objectType="Item";
Button.prototype.innerType="Item";Button.prototype.loadBaseFromXML=StageItem.prototype.loadFromXML;
Button.prototype.loadFromXML=function(a,b,c){this.loadBaseFromXML(a,b,c);this.style=$(a).attr("style");this.connectdata=$(a).attr("connectdata");this.originalWidth=parseInt($(a).attr("width"));this.originalHeight=parseInt($(a).attr("height"));this.originalX=this.x;this.originalY=this.y;if(0<$(a).children("data").children("textdata").children("vartext").length)this.textlib=$(a).children("data");b=$(a).children("data").children("textdata").children("vectortext").children("path");c=$(a).children("data").children("textdata").children("vectortext").children("pr");
if(1==b.length||1==c.length){a=$(a).children("data").children("textdata").children("vectortext");if(null!=$(a).attr("top"))this.originalRectShape=this.rectShape=new ppRect(parseInt($(a).attr("left")),parseInt($(a).attr("top")),parseInt($(a).attr("right")),parseInt($(a).attr("bottom")));this.content.path=1==c.length?PathLib.getPathFromXML(c):b.text()}this.canSimplify=!1};Button.prototype.createBaseRef=StageItem.prototype.createRef;
Button.prototype.createRef=function(){if(!this.ref&&(this.createBaseRef(),this.ref.addClass("interactive"),!(1<this.ref.children().length))){this.contentRef=$('<div class="item unhideable"></div>');this.contentRef.css("width","100%");this.ref.append(this.contentRef);var a=$("<canvas></canvas>");a.css("position","absolute");this.ref.append(a);var b=$("<canvas></canvas>");b.css("position","relative");this.ref.append(b);this.jcanvas=b;this.border=a.get(0);this.canvas=b.get(0);this.render("btn_bg");this.ref.get(0).item=
this;this.ref.css("width",this.width-2);this.ref.css("height",this.height-2)}};Button.prototype.destroyBaseRef=StageItem.prototype.destroyRef;Button.prototype.destroyRef=function(){this.ref.empty();this.contentRef.remove();this.contentRef=null;this.destroyBaseRef()};Button.prototype.bindEventsBase=StageItem.prototype.bindEvents;
Button.prototype.bindEvents=function(){var a=this;this.bindEventsBase();this.ref.bind("mouseover",function(){a.render("btn_hover")});this.ref.bind("mouseout mouseup",function(){a.render("btn_bg")});this.ref.bind("mousedown",function(){a.render("btn_down")})};Button.prototype.renderCallback=function(){this.width=this.originalWidth;this.height=this.originalHeight;this.render("btn_bg")};
Button.prototype.render=function(a){this.ref&&(this.colors[a]&&this.colors[a].apply(this.ref,this,!0,!1),this.colors.btn_border&&this.ref.css("border-color",this.colors.btn_border.toColorString()),this.renderVectorForeground(a))};Button.prototype.renderVectorForeground=VectorShape.prototype.render;Button.prototype.renderOnUpdate=VectorShape.prototype.renderOnUpdate;
Button.prototype.renderCanvas=function(a){if(this.ref){var b=this.border.getContext("2d"),c=parseInt(900*Math.random()+1100)%1E3;b.fillStyle="#"+c;b.fillStyle="#fff";b.lineWidth=1;b.strokeStyle="#ccc";c=b.createLinearGradient(0,0,0,this.height);c.addColorStop(0,"#fcfcfc");c.addColorStop(1,"#eaeaea");b.fillStyle=c;this.colors[a]&&this.colors[a].applyCanvas(b,this,!0,!1);b.fillRect(0.5,0.5,this.width,this.height-1);b.strokeRect(0.5,0.5,this.width,this.height-1)}};var ImageItem=function(a){this.container=a||$(document.body);this.ref=null;this.constructElement();this.type="image";this.active=!0;this.id=Math.random();this.name="item";this.visible=this.layered=!1;this.canSimplify=!0;this.hasEvents=!1;this.xml="";this.deferredResourceIndex=0;this.canvas=null;this.m_nYOffset=this.m_nXOffset=0;this.height=this.width=1E3};ImageItem.prototype=new StageItem;ImageItem.prototype.objectType="Item";ImageItem.prototype.innerType="Image";
ImageItem.extractAnimatedGif=function(a){var b=null;$(a).children("imagelib").children("imagedata").each(function(a,d){var e=$(d).attr("altimage");e&&e.indexOf(".gif")==e.length-4&&(b=e)});return b};ImageItem.prototype.loadBaseFromXML=StageItem.prototype.loadFromXML;
ImageItem.prototype.loadFromXML=function(a,b,c){this.loadBaseFromXML(a,b,c);this.width=parseInt($(a).attr("width"));this.height=parseInt($(a).attr("height"));this.loadSizeFromXML(a);this.loadAnimationsFromXML(a);this.zoomtype=$(a).attr("zoomtype");this.btnxpos=parseInt($(a).attr("btnxpos"));this.btnypos=parseInt($(a).attr("btnypos"));if(0<$(a).children("zoomdata").children("imagedata").length)this.zoomSrc=player.basepath+$(a).children("zoomdata").children("imagedata").attr("url"),this.zoomDataType=
$(a).children("zoomdata").children("imagedata").attr("type"),this.zoomWidth=parseInt($(a).children("zoomdata").children("imagedata").attr("width")),this.zoomHeight=parseInt($(a).children("zoomdata").children("imagedata").attr("height"));if(0<$(a).children("zoomdata").children("html5data").length)this.zoomSrc=player.basepath+"mobile/"+$(a).children("zoomdata").children("html5data").attr("url");this.canSimplify=!1;this.createStates(a)};
ImageItem.prototype.createStates=function(a){var b=this;$(a).children("states").children().each(function(a,d){var e=$(d).attr("name");b.states[e]={index:a};b.stateCount++})};
ImageItem.prototype.loadContentFromXML=function(a){this.content.src=Element.PixelSrc;var b=$(a).find("html5data"),c=null;0<b.length&&b.attr("url")&&(c="mobile/"+b.attr("url"));c||(c=$(a).children("zoomdata").children("imagedata").attr("url"));c||(c=$(a).children("data").children("imagedata").attr("url"));if(c&&(this.content.src=player.basepath+c,this.content.src.indexOf(".swf")==this.content.src.length-4))this.content.src=this.content.src.replace(".swf",".png"),this.content.src=this.content.src.replace(globals.strContentFolder,
"mobile");0<$(a).children("imagelib").length&&this.loadImageDataFromXML(a)};ImageItem.prototype.destroyBaseRef=StageItem.prototype.destroyRef;ImageItem.prototype.destroyRef=function(){if(this.zoomButton)this.zoomButton.remove(),this.zoomButton=null;if(this.zoomImage)this.zoomImage.remove(),this.zoomImage=null;this.destroyBaseRef()};ImageItem.prototype.createBaseRef=StageItem.prototype.createRef;
ImageItem.prototype.createRef=function(){if(!this.ref&&(this.createBaseRef(),this.loadContentFromXML(this.xml,this.slide,this.layer),this.contentRef=$('<image class="item unhideable"></image>'),this.contentRef.attr("width",this.width),this.contentRef.attr("height",this.height),this.contentRef.attr("src",this.content.src),this.ref.append(this.contentRef),this.ref.get(0).item=this,this.zoomDataType)){var a=$("<div class='zoombutton'><div class='zoombuttoninner'></div></div>");a.css("left",this.btnxpos);
a.css("top",this.btnypos);a.css("z-index",this.depth);this.ref.addClass("interactive");this.ref.addClass("clickable");this.ref.append(a);this.zoomButton=a;if(document.all&&player.isLocalFileSystem)this.zoomtype="flashwindow";"htmlwindow"==this.zoomtype?this.setupZoomExternal():this.setupZoomLightbox()}};
ImageItem.prototype.setupZoomLightbox=function(){var a=this,b=$("<image class='zoomimage'/>");b.attr("src",this.zoomSrc);b.attr("width",this.zoomWidth);b.attr("height",this.zoomHeight);$(document.body).append(b);b.hide();this.zoomImage=b;if(!a.clickEvent){b=new StoryEvent(a);b.trigger="onrelease";var c=new TimelineAction(a);c.type="zoom_image";c.xml="<zoom_image/>";c.item=a;b.actions.push(c);a.events.push(b);a.clickEvent=b}this.zoomButton.bind(player.isMobile?"touchend":"click",function(){a.zoom_image()})};
ImageItem.prototype.setZoomedCSS=function(a){var b=player.scaleWithTransform?1:player.frameScale,c=$(".framewrap").offset(),d=c.left*b,c=c.top*b,e=d+player.frame.containerWidth*player.frameScale,f=c+player.frame.containerHeight*player.frameScale,g=f-c,h=e-d,j=this.zoomWidth,k=this.zoomHeight,j=j*player.frameScale,k=k*player.frameScale,l=j/k;l>player.frame.aspectRatio&&j>h?(j=h,k=h*this.zoomHeight/this.zoomWidth):l<=player.frame.aspectRatio&&k>g&&(k=g,j=g/this.zoomHeight*this.zoomWidth);g=this.ref.offset().left*
b+this.width/2-j/2;b=this.ref.offset().top*b+this.height/2-k/2;g<d&&(g=d);b<c&&(b=c);g+j>e&&(g=g-(g+j)+e);b+k>f&&(b=b-(b+k)+f);a.css("width",j);a.css("height",k);a.css("left",g);a.css("top",b)};
ImageItem.prototype.zoom_image=function(){var a=this,b=this.zoomImage,c=player.scaleWithTransform?1:player.frameScale;b.css("width",a.width*player.frameScale);b.css("height",a.height*player.frameScale);b.css("left",a.ref.offset().left*c);b.css("top",a.ref.offset().top*c);b.css("-webkit-transition-property","width,height,left,top");b.css("-webkit-transition-duration","300ms");b.css("-moz-transition-property","width,height,left,top");b.css("-moz-transition-duration","300ms");b.css("-ms-transition-property",
"width,height,left,top");b.css("-ms-transition-duration","300ms");setTimeout(function(){a.setZoomedCSS(b)},0);setTimeout(function(){a.handleEvent("onzoomopened",null,null,!1,!0)},300);b.show();var d=$(".frameInterstitial");0==d.length&&(d=$("<div class='frameInterstitial'></div>"),$(".framewrap").prepend(d));d.removeClass("dark");player.modalInterstitial=!0;player.currentZoomImage=a;MouseEvents.suppressPendingHide();if(!a.addedHideable)MouseEvents.addHideable(".zoomimage",".zoombutton,.image",function(){player.modalInterstitial=
!1;a.zoomed&&(c=player.scaleWithTransform?1:player.frameScale,b.css("-webkit-transition-duration","200ms"),b.css("-moz-transition-duration","200ms"),b.css("-ms-transition-duration","200ms"),b.css("width",a.width*player.frameScale),b.css("height",a.height*player.frameScale),b.css("left",a.ref.offset().left*c),b.css("top",a.ref.offset().top*c),setTimeout(function(){$(".zoomimage").hide();a.handleEvent("onzoomclosed",null,null,!1,!0)},200),player.isIE&&$(".zoomimage").hide());d.hide();player.showingInterstitial=
!1;a.zoomed=!1;player.currentZoomImage=null}),a.addedHideable=!0;d.removeClass("black white");d.unbind();d.show();a.zoomed=!0;a.zoomedImage=b};ImageItem.ZoomRandom=Math.random();
ImageItem.prototype.setupZoomExternal=function(){var a=this,b=player.isMobile?"touchend":"click";if(!a.boundClick)a.boundClick=!0,this.ref.bind(b,function(){if(document.all)if(player.isLocalFileSystem)a.zoomWindow=window.open(a.zoomSrc,story.resumeID+ImageItem.ZoomRandom+"_zoom");else try{a.zoomWindow&&a.zoomWindow.close(),a.zoomWindow=window.open("",story.resumeID+ImageItem.ZoomRandom+"_zoom"),a.zoomWindow.document.body.innerHTML="<base href='"+location.href+"'><img src='"+a.zoomSrc+"' style='max-width:100%;max-height:100%;'/>"}catch(b){a.zoomWindow=
window.open(a.zoomSrc,story.resumeID+ImageItem.ZoomRandom+"_zoom")}else player.useSimpleZoom?a.zoomWindow=window.open(a.zoomSrc,story.resumeID+ImageItem.ZoomRandom+"_zoom"):(a.zoomWindow=window.open("",story.resumeID+"_zoom"),$(a.zoomWindow.document.body).empty(),$(a.zoomWindow.document.body).append($("<base href='"+location.href+"'><img src='"+a.zoomSrc+"' style='max-width:100%;max-height:100%;'/>")))})};ImageItem.prototype.render=function(){};var ItemGroup=function(a,b,c){this.container=a||$(document.body);this.slide=b;this.layer=c;this.ref=null;this.constructElement();this.active=!0;this.visible=!1};ItemGroup.prototype=new StageItem;ItemGroup.prototype.innerType="ItemGroup";ItemGroup.prototype.objectType="Item";
ItemGroup.prototype.loadFromXML=function(a){this.id=$(a).attr("id");this.shapemaskid=$(a).attr("shapemaskid");this.xml=a;this.loadElementInfoFromXML(a);this.loadSizeFromXML(a);this.loadAnimationsFromXML(a);if(0<$(this.xml).children("dragdrop").length&&("true"==$(this.xml).children("dragdrop").first().attr("dragenabled")&&this.convertToDragItem(this.xml),"true"==$(this.xml).children("dragdrop").first().attr("dropenabled")&&this.convertToDropArea(this.xml),"true"==$(this.xml).children("dragdrop").first().attr("dragoverenabled")))this.announceDragOver=
!0,this.setupDragOver(this.xml);this.loadChildrenFromXML(a,this.slide,this.layer,function(a){a.canSimplify=!1});this.canSimplify=!1};ItemGroup.prototype.createBaseRef=StageItem.prototype.createRef;ItemGroup.prototype.createRef=function(){this.ref||this.createBaseRef()};ItemGroup.prototype.renderForeground=function(){};ItemGroup.prototype.isPointActive=function(a,b,c,d){var e=!1,f;for(f in this.children){var g=this.children[f];if(g!=c&&(!d||!d(g)))e=e||g.isPointActive(a,b,c,d)}return e};var ShuffleGroup=function(a,b,c){this.container=a||$(document.body);this.slide=b;this.layer=c;this.ref=null;this.constructElement();this.active=!0;this.visible=!1};ShuffleGroup.prototype=new ItemGroup;ShuffleGroup.prototype.innerType="ShuffleGroup";ShuffleGroup.prototype.objectType="Item";ShuffleGroup.prototype.loadBaseFromXML=ItemGroup.prototype.loadFromXML;
ShuffleGroup.prototype.loadFromXML=function(a){var b=this;b.xml=a;this.loadBaseFromXML(a);this.shuffleAttr=$(a).attr("shuffle");this.canSimplify=!1;$.each(this.children,function(a,d){d.shuffleGroup=b})};ShuffleGroup.prototype.baseShow=ShuffleGroup.prototype.show;ShuffleGroup.prototype.show=function(a,b,c){this.baseShow(a,b,c);"false"!=this.shuffleAttr&&this.shuffle()};
ShuffleGroup.prototype.shuffle=function(){if(!("true"!=this.shuffleAttr||this.shuffled))0<$(this.xml).find("droplist").length?this.shuffleDropLists():this.shuffleElements(),this.shuffled=!0};ShuffleGroup.prototype.shuffleDropLists=function(){var a=this;$.each(this.children,function(b,c){"droplist"==c.innerType&&(a.shuffleSelect(c.select.get(0)),c.update())})};
ShuffleGroup.prototype.shuffleSelect=function(a){for(var b=a.options,c=[],d=b.length-1;0<=d;d--)c.push(b[d]),$(b[d]).remove();for(;c.length;)d=c.splice(this.getRandomIndex(c),1)[0],b.add(d);a.selectedIndex=0};
ShuffleGroup.prototype.shuffleElements=function(){var a=[],b=[],c=!0,d=-1E3,e={},f=0;$.each(this.children,function(g,h){h.shufflelock?e[f]=h:(-1E3!=d&&h.xpos!=d&&(c=!1),d=h.xpos,b.push(h),a.push(h));h.unshuffleX=h.x;h.unshuffleY=h.y;f++});if(c)this.shuffleStacked(e);else{for(;0<b.length&&0<a.length;){var g=b.pop(),h=this.getRandomIndex(a),h=a.splice(h,1)[0];h.originalX=h.unshuffleX;h.originalY=h.unshuffleY;h.x=g.unshuffleX;h.y=g.unshuffleY;h.ref&&(h.ref.css("top",h.y+"px"),h.ref.css("left",h.x+"px"))}$.each(this.children,
function(a,b){b.shuffled=!0;b.shuffleX=b.x;b.shuffleY=b.y;b.updateMatrixComplete(!0)})}};
ShuffleGroup.prototype.shuffleStacked=function(a){var b=[],c=[],d=1E3,e=0,f=[];$.each(this.children,function(a,e){if(!e.shufflelock){c.push(e);b.push(e);e.unshuffleX=e.x;e.unshuffleY=e.y;d=Math.min(d,e.ypos);a:{for(var g=0;g<f.length;g++)if(e.y<f[g].y){f.splice(g,0,e);break a}f.push(e)}}});1<f.length&&(e=f[1].y-(f[0].y+f[0].height),e=Math.max(e,0));var g=d;0==c.length&&(g=0);for(var h=0;0<b.length;){var j;a[h]?j=a[h]:(j=this.getRandomIndex(b),j=b.splice(j,1)[0]);j.originalX=j.unshuffleX;j.originalY=
j.unshuffleY;j.y=g;g+=j.height;g+=e;j.ref&&j.ref.css("top",j.y+j.yoffset+"px");h++}$.each(this.children,function(a,b){b.shuffled=!0;b.shuffleX=b.x;b.shuffleY=b.y;b.updateMatrixComplete(!0)})};
ShuffleGroup.prototype.shuffleRows=function(){if(!this.shuffled){this.shuffled=!0;var a={},b=[],c=[];$.each(this.children,function(d,f){a[f.x]&&(a={},b.push(c),c=[]);c.push(f);a[f.x]=f});b.push(c);for(var d=0;10>d;d++)this.swapRow(this.getRandomMember(b),this.getRandomMember(b));$.each(this.children,function(a,b){b.shuffled=!0;b.shuffleX=b.x;b.shuffleY=b.y})}};ShuffleGroup.prototype.getRandomIndex=function(a){return parseInt(Math.random()*a.length)};
ShuffleGroup.prototype.getRandomMember=function(a){var b=this.getRandomIndex(a);return a[b]};ShuffleGroup.prototype.swapRow=function(a,b){var c=this;a!=b&&$.each(a,function(a,e){c.swapItem(e,b[a])})};
ShuffleGroup.prototype.swapItem=function(a,b,c){if(!(a==b||!a||!b)){var d=a.y,e=a.x;a.y=b.y;b.y=d;a.originalY=a.y;b.originalY=b.y;a.ref.css("top",a.y+"px");b.ref.css("top",b.y+"px");if(c)a.x=b.x,b.x=e,a.originalX=a.x,b.originalX=b.x,a.ref.css("left",a.x+"px"),b.ref.css("left",b.x+"px");a.updateMatrixComplete(!0);b.updateMatrixComplete(!0)}};var ScrollArea=function(a,b,c){this.container=a||$(document.body);this.slide=b;this.layer=c;this.ref=null;this.constructElement();this.active=!0;this.visible=!1};ScrollArea.prototype=new ItemGroup;ScrollArea.prototype.innerType="ScrollArea";ScrollArea.prototype.objectType="Item";ScrollArea.prototype.loadBaseFromXML=ItemGroup.prototype.loadFromXML;
ScrollArea.prototype.loadFromXML=function(a){var b=this;b.xml=a;this.loadBaseFromXML(a);$(b.xml).children("background").each(function(a,d){b.background=new Background(b.ref);b.background.loadFromXML(d)});this.canSimplify=!1;$.each(this.children,function(a,d){d.scrollArea=b})};ScrollArea.prototype.baseShow=ScrollArea.prototype.show;ScrollArea.prototype.show=function(a,b,c){this.baseShow(a,b,c)};
ScrollArea.prototype.createRef=function(){this.parent.ref||this.parent.createRef();this.container=this.parent.ref;if(this.ref)this.render(null,!1,null,"StageItem createRef");else{var a=this;this.ref=$('<div class="item scrollarea"></div>');this.ref.addClass(this.type);this.ref.addClass(this.innerType.toLowerCase());this.ref.addClass("item_"+this.id);this.ref.attr("id","item_"+this.id);player.showItemInfo&&this.ref.append($('<div class="itemid">'+this.id+"</div>"));this.applySize(this.ref);this.container.append(this.ref);
this.ref.get(0).item=this;a.background&&a.background.apply(a.ref);$.each(this.children,function(a,c){c.createRef&&c.createRef()});a.visible=!1;this.ref.bind("scroll",function(){var b=a.ref.get(0);if(b.scrollHeight<=b.scrollTop+a.height)a.hasScrolledToEnd=!0;b=a.ref.get(0);b.style.cssText+=";-webkit-transform:rotateZ(0deg)";player.uselessOffsetHeight=b.offsetHeight;b.style.cssText+=";-webkit-transform:none";a.updateMatrixComplete(!0)});-1<navigator.userAgent.indexOf("AppleWebKit")&&-1<navigator.userAgent.indexOf("Macintosh")&&
a.ref.css("border","solid 1px transparent")}};ScrollArea.prototype.isPointVisible=function(a,b){var c=this.matrix.unTransformPoint(a,b),d=this.ref.get(0).scrollTop;return c.y>=d&&c.y<=d+this.height};ScrollArea.prototype.getScrollPosition=function(){return this.ref?this.ref.get(0).scrollTop:0};ScrollArea.prototype.Viewed=function(){return!this.ref?"false":this.ref.get(0).scrollHeight<=this.height||this.hasScrolledToEnd?"true":"false"};
ScrollArea.prototype.hasScrollBars=function(){return this.ref.get(0).offsetHeight<this.ref.get(0).scrollHeight};var StateGroup=function(a,b,c){this.container=a||$(document.body);this.slide=b;this.layer=c;this.ref=null;this.constructElement();this.active=!0;this.visible=!1};StateGroup.prototype=new ItemGroup;StateGroup.prototype.innerType="StateGroup";
StateGroup.prototype.loadFromXML=function(a){var b=this;this.id=$(a).attr("id");this.xml=a;this.loadElementInfoFromXML(a);this.loadSizeFromXML(a);this.loadAnimationsFromXML(a);if(0<$(this.xml).children("dragdrop").length&&("true"==$(b.xml).children("dragdrop").first().attr("dragenabled")&&b.convertToDragItem(b.xml),"true"==$(b.xml).children("dragdrop").first().attr("dropenabled")&&b.convertToDropArea(b.xml),"true"==$(b.xml).children("dragdrop").first().attr("dragoverenabled")))this.announceDragOver=
!0,b.setupDragOver(b.xml);this.loadChildrenFromXML(a,b.slide,b.layer,function(a){a.canSimplify=!1;a.group=b});this.canSimplify=!1;this.actionstates={};this.actionstateindices={};$(a).children("actionstates").children().each(function(a,d){var e=$(d).attr("name"),f=$(d).children("actions").children();b.actionstates[e]=f;b.actionstateindices[e]=a})};StateGroup.prototype.render=VectorShape.prototype.render;StateGroup.prototype.renderOnUpdate=VectorShape.prototype.renderOnUpdate;
StateGroup.prototype.executeStateActions=function(a){var b=this;(a=b.actionstates[a])&&$.each(a,function(a,d){b.runAction(d)})};var ExpandingLabel=function(a,b,c){this.container=a||$(document.body);this.slide=b;this.layer=c;this.ref=null;this.expandedHeight=0;this.constructElement();this.events=[];this.active=!0;this.showContent=this.showTitle=this.visible=!1;this.VAR_EXPANDED="_expanded";this.GROW_TITLE_TIME=250;this.GROW_CONTENT_TIME=500;this.ARROW_HEIGHT=18;this.FILL_BORDER="border";this.FILL_BG="bg";this.borderwidth=1;this.arrowxpos=this.arrowypos=0;this.m_strAlign="top";this.m_nContentHeight=0;this.m_nRadius=8;this.m_nTitleHeight=
80;this.m_bHideTitleOnComplete=this.m_bShowContentOnComplete=this.m_bAnimatingContentOut=this.m_bAnimatingContentIn=this.m_bAnimatingTitleOut=this.m_bAnimatingTitleIn=this.m_bContentShowing=this.m_bTitleShowing=!1;this.m_nGrowStartTime=0;this.m_nTextHeight=30;this.m_nMarginRight=this.m_nMarginLeft=5;this.m_nMarginRightTitle=20;this.m_nMarginText=this.m_nMarginBottom=this.m_nMarginTop=5;this.m_nHotspotHeight=0;this.m_bShowCloseButton=!1};ExpandingLabel.prototype=new StageItem;
ExpandingLabel.prototype.innerType="ExpandingLabel";ExpandingLabel.prototype.objectType="Item";ExpandingLabel.prototype.extractNextSpecialBool=function(){this.showContent=!0};ExpandingLabel.prototype.getExtraResumeVars=function(){this.variableResumes.VAR_EXPANDED=!0;this.variableDefaults.VAR_EXPANDED=!1;this.variableTypes.VAR_EXPANDED="bool";return{VAR_EXPANDED:this.showContent}};ExpandingLabel.prototype.loadBaseFromXML=StageItem.prototype.loadFromXML;
ExpandingLabel.prototype.loadFromXML=function(a,b,c){var d=$(a).children("objects");d.remove();this.loadBaseFromXML(a,b,c);this.expandedHeight=this.height;$(a).append(d);this.id=$(a).attr("id");this.xml=a;this.borderwidth=parseInt($(a).attr("borderwidth"));this.contentheight=parseInt($(a).attr("contentheight"));this.arrowxpos=parseInt($(a).attr("arrowxpos"));this.arrowypos=parseInt($(a).attr("arrowypos"));this.showclosebutton="true"==$(a).attr("showclosebutton");this.hasContent=0<$(a).children("objects").length;
if(0>this.arrowypos){this.m_strAlign="top";if(0>this.arrowxpos)this.arrowxpos=0;if(this.arrowxpos>this.width)this.arrowxpos=this.width;this.arrowypos=this.ARROW_HEIGHT}else if(this.arrowypos>this.expandedHeight){this.m_strAlign="bottom";if(0>this.arrowxpos)this.arrowxpos=0;if(this.arrowxpos>this.width)this.arrowxpos=this.width;this.arrowypos=this.expandedHeight+this.ARROW_HEIGHT}else if(this.arrowxpos>this.width)this.m_strAlign="left",this.arrowxpos=this.width+this.ARROW_HEIGHT;else if(0>this.arrowxpos)this.m_strAlign=
"right",this.arrowxpos=this.ARROW_HEIGHT;this.loadChildrenFromXML(a,this.slide,this.layer,function(a){a.canSimplify=!1});this.canSimplify=!1};ExpandingLabel.prototype.createBaseRef=StageItem.prototype.createRef;ExpandingLabel.prototype.destroyBaseRef=StageItem.prototype.destroyRef;ExpandingLabel.prototype.renderForeground=VectorShape.prototype.renderForeground;ExpandingLabel.prototype.renderVector=VectorShape.prototype.render;ExpandingLabel.prototype.renderOnUpdate=VectorShape.prototype.renderOnUpdate;
ExpandingLabel.prototype.createRef=function(){if(!this.ref){var a=this;this.createBaseRef();this.ref.addClass("expandinglabel interactive");this.ref.children().addClass("expandinglabelcontent");this.expandingLabelContent=this.ref.children();this.canvasWidth=a.width+2*a.borderwidth+a.ARROW_HEIGHT;this.canvasHeight=this.expandedHeight+2*a.borderwidth+a.ARROW_HEIGHT;var b=$('<canvas class="content" width="'+this.canvasWidth+'" height="'+this.canvasHeight+'"></canvas>');b.css("position","absolute");this.ref.append(b);
this.backgroundCanvas=b.get(0);b=$('<canvas class="content expandinglabeltitlecanvas" width="'+this.canvasWidth+'" height="'+this.canvasHeight+'"></canvas>');b.css("position","absolute");this.ref.append(b);this.jcanvas=b;this.canvas=b.get(0);this.contentRef=$('<div class="item unhideable expandinglabeltitle"></div>');this.contentRef.css("width","100%");this.ref.prepend(this.contentRef);this.ref.css("width",a.width);this.ref.css("height",this.expandedHeight);this.visible=!1;this.hide();setTimeout(function(){var b=
a.id.replace("_expandinglabel","");a.button=a.parent.children[b];a.button.ref&&a.button.ref.addClass("interactive")},0)}};
ExpandingLabel.prototype.show=function(a,b,c){this.createRef(this.parent.ref);if(this.visible){var d=this;if(b){if(!c||0==b.duration)this.visible=!0,this.variables.Expanded="true",d.ref.show(),d.handleEvent("ontransitionin",null,null,!1,!0),b.setTarget(this),b.apply(function(){d.handleEvent("ontransitionincomplete",null,null,!1,!0)})}else this.visible=!0,this.variables.Expanded="true",d.ref.show(),d.handleEvent("ontransitionin",null,null,!1,!0),d.handleEvent("ontransitionincomplete",null,null,!1,
!0)}};ExpandingLabel.prototype.hide=function(a,b){this.visible=!1;this.variables.Expanded="false";var c=this;c.handleEvent("ontransitionout",null,null,!1,!0);b?(b.setTarget(this),b.apply(function(){c.ref&&c.ref.hide();c.handleEvent("ontransitionoutcomplete",null,null,!1,!0)})):(this.ref&&this.ref.hide(),c.handleEvent("ontransitionoutcomplete",null,null,!1,!0))};
ExpandingLabel.prototype.render=function(a,b){this.renderVector(a,b);if(this.ref){var c=this.width,d=this.showContent||!this.hasContent?this.expandedHeight:this.m_nTextHeight+this.m_nMarginTop+this.m_nMarginBottom;yoffset=xoffset=0;var e=this.arrowypos;this.showContent?(this.ref.css("top",this.y),this.expandingLabelContent.show()):("right"==this.m_strAlign||"left"==this.m_strAlign?(e=this.arrowypos/this.expandedHeight*d,this.ref.css("top",this.y+this.arrowypos-e)):"bottom"==this.m_strAlign&&this.ref.css("top",
this.y+this.expandedHeight-d),this.expandingLabelContent.hide());var f=this.backgroundCanvas.getContext("2d");f.lineWidth=this.borderwidth;this.colors[this.FILL_BORDER].applyCanvas(f,this,!1,!0);this.colors[this.FILL_BG].applyCanvas(f,this,!0,!1);f.clearRect(0,0,this.canvasWidth,this.canvasHeight);f.save();f.translate(f.lineWidth/2,f.lineWidth/2);f.beginPath();$(this.canvas).css("margin","6px 8px 0px "+(f.lineWidth+5)+"px");switch(this.m_strAlign){case "top":f.translate(0,this.ARROW_HEIGHT);$(this.backgroundCanvas).css("margin-top",
-this.ARROW_HEIGHT+"px");this.DrawBottomCaption(f,0,-this.ARROW_HEIGHT,c,d,this.m_nRadius,this.arrowxpos,this.ARROW_HEIGHT);break;case "bottom":this.DrawTopCaption(f,0,0,c,d,this.m_nRadius,this.arrowxpos,this.ARROW_HEIGHT);break;case "left":this.DrawLeftCaption(f,0,0,c,d,this.m_nRadius,e,this.ARROW_HEIGHT);break;case "right":f.translate(this.ARROW_HEIGHT,0),$(this.backgroundCanvas).css("margin-left",-this.ARROW_HEIGHT+"px"),this.DrawRightCaption(f,-this.ARROW_HEIGHT,0,c,d,this.m_nRadius,e,this.ARROW_HEIGHT)}f.fill();
f.stroke();f.restore();this.renderForeground()}};ExpandingLabel.prototype.hideOthers=function(){var a=this;$(".expandinglabel").each(function(b,c){c.item&&c.item!=a&&c.item.hide()})};
ExpandingLabel.prototype.togglecontent=function(){this.showContent=!this.showContent;this.variables.Expanded=this.showContent.toString();this.showContent?($(".above").removeClass("above"),$(".showing").removeClass("showing"),this.hideOthers(),this.render(null,!0,this.width,this.expandedHeight),this.visible=!0,this.show(),this.ref.addClass("above showing"),this.button.ref.addClass("above showing"),this.handleEvent("onobjectevent","contentin",null,!1,!1,!0),this.handleEvent("onobjectevent","contentincomplete",
null,!1,!1,!0)):(this.hide(),$(".above").removeClass("above"),this.handleEvent("onobjectevent","contentout",null,!1,!1,!0),this.handleEvent("onobjectevent","contentoutcomplete",null,!1,!1,!0))};
ExpandingLabel.prototype.showcomplete=function(){this.showContent=!0;this.variables.Expanded=this.showContent.toString();$(".above").removeClass("above");$(".showing").removeClass("showing");this.hideOthers();this.render(null,!0,this.width,this.expandedHeight);this.visible=!0;this.show();this.ref.addClass("above showing");this.button.ref.addClass("above showing");this.handleEvent("onobjectevent","contentin")};
ExpandingLabel.prototype.hidecomplete=function(){this.variables.Expanded="false";this.hide();$(".above").removeClass("above");this.showTitle=this.showContent=!1};
ExpandingLabel.prototype.showtitle=function(){if(!this.showContent){var a=this.m_nTextHeight+this.m_nMarginTop+this.m_nMarginBottom,b=this.expandedHeight-a;this.showTitle=this.visible=!0;this.showContent=!1;this.variables.Expanded="false";this.show();$(".above").removeClass("above");this.ref.addClass("above");this.button.ref.addClass("above");this.render(null,!0,this.width,a,0,b)}};
ExpandingLabel.prototype.hidetitle=function(){if(!this.showContent)this.showContent=this.showTitle=this.visible=!1,this.variables.Expanded="false",this.hide(),$(".above").removeClass("above")};
ExpandingLabel.prototype.DrawTopCaption=function(a,b,c,d,e,f,g,h){0>f&&(f=0);var j=g<=f+h/2,k=g>=d-(f+h/2),l=g-h/2,m=d-(g+h/2),n=0;j&&(l=g,m=d-(g+h));k&&(l=g-h,m=d-g);0>l&&(l=0);0>m&&(m=0);l>d&&(l=d);m>d&&(m=d);var g=h/2,p=0,p=f;l+h>d&&(n=h,h=n-(l+n-d)/2,l-=(l+n-d)/2);m+h>d&&(n=h,h=n-(m+n-d)/2,m-=(m+n-d)/2);n=d-m;m<f&&(n=d-f);a.moveTo(b+n,c);a.lineTo(b+d-p,c);a.arcTo(b+d,c,b+d,c+p,p);p=f;m<f&&(p=m);a.lineTo(b+d,c+e-p);a.arcTo(b+d,c+e,b+d-p,c+e,p);p=f;a.lineTo(b+d-m,c+e);l<f&&(p=l);j?a.lineTo(b+l,
c+e+h):k?a.lineTo(b+d-m,c+e+h):a.lineTo(b+l+g,c+e+h);a.lineTo(b+l,c+e);a.lineTo(b+p,c+e);a.arcTo(b,c+e,b,c+e-p,p);p=f;a.lineTo(b,c+p);a.arcTo(b,c,b+p,c,p);a.lineTo(b+n,c)};
ExpandingLabel.prototype.DrawBottomCaption=function(a,b,c,d,e,f,g,h){0>f&&(f=0);var j=g<=f+h/2,k=g>=d-(f+h/2),l=g-h/2,m=d-(g+h/2),n=0;j&&(l=g,m=d-(g+h));k&&(l=g-h,m=d-g);0>l&&(l=0);0>m&&(m=0);l>d&&(l=d);m>d&&(m=d);var g=h/2,p=0,p=f;m<f&&(p=m);l+h>d&&(n=h,c+=(l+n-d)/2,h=n-(l+n-d)/2,l-=(l+n-d)/2);m+h>d&&(n=h,c+=(m+n-d)/2,h=n-(m+n-d)/2,m-=(m+n-d)/2);n=d-m;a.moveTo(b+n,c+h);a.lineTo(b+d-p,c+h);a.arcTo(b+d,c+h,b+d,c+h+p,p);p=f;a.lineTo(b+d,c+e+h-p);a.arcTo(b+d,c+h+e,b+d-p,c+e+h,p);p=f;a.lineTo(b+p,c+h+
e);a.arcTo(b,c+e+h,b,c+e+h-p,p);p=f;l<f&&(p=l);a.lineTo(b,c+h+p);a.arcTo(b,c+h,b+p,c+h,p);a.lineTo(b+l,c+h);j?a.lineTo(b+l,c):k?a.lineTo(b+d-m,c):a.lineTo(b+l+g,c);a.lineTo(b+n,c+h)};
ExpandingLabel.prototype.DrawLeftCaption=function(a,b,c,d,e,f,g,h){0>f&&(f=0);var j=g<=h/2,k=g>=e-h/2,l=g-h/2,m=e-(g+h/2),n=0;j&&(l=g,m=e-(g+h));k&&(l=g-h,m=e-g);0>l&&(l=0);0>m&&(m=0);l>e&&(l=e);m>e&&(m=e);n=f;g=d/2;a.moveTo(b+g,c);n=f;l<f&&(n=l);a.lineTo(b+d-n,c);a.arcTo(b+d,c,b+d,c+n,n);m+h>e&&(n=h,h=n-(m+n-e)/2,m-=(m+n-e)/2);if(l+h>e)var p=l,n=h,l=p-(p+n-e)/2,h=n-(p+n-e)/2;a.lineTo(b+d,c+l);j?a.lineTo(b+d+h,c+l):k?a.lineTo(b+d+h,c+e-m):a.lineTo(b+d+h,c+l+h/2);a.lineTo(b+d,c+l+h);n=f;m<f&&(n=m);
a.lineTo(b+d,c+e-n);a.arcTo(b+d,c+e,b+d-n,c+e,n);n=f;a.lineTo(b+n,c+e);a.arcTo(b,c+e,b,c+e-n,n);n=f;a.lineTo(b,c+n);a.arcTo(b,c,b+n,c,n);a.lineTo(b+g,c)};
ExpandingLabel.prototype.DrawRightCaption=function(a,b,c,d,e,f,g,h){0>f&&(f=0);var j=g<=h/2,k=g>=e-h/2,l=g-h/2,m=e-(g+h/2),n=0;j&&(l=g,m=e-(g+h));k&&(l=g-h,m=e-g);0>l&&(l=0);0>m&&(m=0);l>e&&(l=e);m>e&&(m=e);n=f;g=d/2;a.moveTo(b+h+g,c);a.lineTo(b+h+d-n,c);a.arcTo(b+h+d,c,b+h+d,c+n,n);a.lineTo(b+h+d,c+e-n);a.arcTo(b+h+d,c+e,b+h+d-n,c+e,n);n=f;m<f&&(n=m);a.lineTo(b+h+n,c+e);a.arcTo(b+h,c+e,b+h,c+e-n,n);m+h>e&&(n=h,b+=(m+n-e)/2,h=n-(m+n-e)/2,m-=(m+n-e)/2);l+h>e&&(d=l,n=h,b+=(d+n-e)/2,l=d-(d+n-e)/2,h=
n-(d+n-e)/2);a.lineTo(b+h,c+e-m);j?a.lineTo(b,c+l):k?a.lineTo(b,c+e-m):a.lineTo(b,c+l+h/2);a.lineTo(b+h,c+l);n=f;l<f&&(n=l);a.lineTo(b+h,c+n);a.arcTo(b+h,c,b+h+n,c,n);a.lineTo(b+h+g,c)};var SequenceCtrl=function(a,b,c){this.container=a||$(document.body);this.ref=null;this.constructElement();this.slide=b;this.layer=c;this.constructElement();this.events=[];this.active=!0;this.visible=!1;this.currentIndex=0;this.content={};this.colors={};this.active=!0;this.id=Math.random();this.name="item";this.visible=this.layered=!1;this.canSimplify=!0;this.hasEvents=!1;this.xml="";this.deferredResourceIndex=0;this.padY=20;this.padX=25;this.originalIndex=this.dropIndex=-1;this.indexedChildren=[]};
SequenceCtrl.prototype=new StageItem;SequenceCtrl.prototype.objectType="Item";SequenceCtrl.prototype.innerType="SequenceCtrl";SequenceCtrl.prototype.loadBaseFromXML=StageItem.prototype.loadFromXML;SequenceCtrl.prototype.shuffleRows=ShuffleGroup.prototype.shuffleRows;SequenceCtrl.prototype.shuffleElements=ShuffleGroup.prototype.shuffleElements;SequenceCtrl.prototype.getRandomMember=ShuffleGroup.prototype.getRandomMember;SequenceCtrl.prototype.getRandomIndex=ShuffleGroup.prototype.getRandomIndex;
SequenceCtrl.prototype.swapRow=ShuffleGroup.prototype.swapRow;SequenceCtrl.prototype.swapItem=ShuffleGroup.prototype.swapItem;SequenceCtrl.prototype.extractNextSpecialVar=function(a){for(var a=bwChunk.CreateChunk(a),a=new bwChunk(a),b=10,c=0;!a.EOF();){var d=this.indexedChildren[a.NextUBase10(1)];d.y=b;this.variables["_pos"+c]=d.itemdata;b+=d.height+this.padY;c++}};
SequenceCtrl.prototype.getExtraResumeVars=function(){this.variableResumes.VAR_ITEM_ORDER=!0;this.variableDefaults.VAR_ITEM_ORDER="";this.variableTypes.VAR_ITEM_ORDER="string";var a="";if(this.ref){var b=this.getOrderedItemList();$.each(b,function(b,d){a+=bwChunk.UBase10toN(d.sequenceIndex)})}return{VAR_ITEM_ORDER:a}};
SequenceCtrl.prototype.loadFromXML=function(a,b,c){var d=this;this.loadBaseFromXML(a,b,c);this.loadSizeFromXML(a);this.loadAnimationsFromXML(a);this.shortid=$(a).attr("id").replace("list_","");this.parent.children[this.shortid]=this;this.canSimplify=!1;var e=10;$(a).children("data").children("itemlist").children().each(function(a,c){var h=new SequenceItem(d.ref,b);h.offsetY=e;h.offsetX=d.padX;h.sequenceIndex=a;h.loadFromXML(c,b);h.width=d.width-d.padX;h.parent=d;h.offsetParent=d;d.children[h.id]=
h;d.indexedChildren[a]=h;e+=h.height+d.padY;d.indicatorWidth=h.width;d.indicatorOffsetX=h.x})};SequenceCtrl.prototype.createBaseRef=StageItem.prototype.createRef;
SequenceCtrl.prototype.createRef=function(){var a=this;if(!a.ref){this.container=this.parent.ref;this.ref=$('<div class="item sequencectrl interactive"></div>');this.container.append(this.ref);this.applySize(this.ref);this.indicator=$('<div class="sequenceindicator"></div>');this.indicator.css("width",this.width);this.container.append(this.indicator);this.contentRef=this.ref;this.ref.get(0).item=this;this.indicator.css("left",this.x+this.indicatorOffsetX);this.indicator.css("width",this.indicatorWidth);
var b=0;$.each(a.children,function(c,d){d.createRef();a.appendLineNumber(b++,d)});this.shuffleRows();this.ref.bind("scroll",function(){var b=a.ref.get(0);if(b.scrollHeight<=b.scrollTop+a.height)a.hasScrolledToEnd=!0;b=a.ref.get(0);b.style.cssText+=";-webkit-transform:rotateZ(0deg)";player.uselessOffsetHeight=b.offsetHeight;b.style.cssText+=";-webkit-transform:none";a.updateMatrixComplete(!0)});this.slide.ref.bind("scroll",function(){this.scrollLeft=this.scrollTop=0});this.updateScore()}};
SequenceCtrl.prototype.appendLineNumber=function(a,b){var c=b.offsetY,d=$('<div class="sequencelinenumber"></div>');d.text(a+1+".");d.css("top",-1E3);$(document.body).append(d);var e=d.height();0<e&&e<b.height&&(c+=(b.height-e)/2);d.css("top",c);this.variables.ReviewMode&&d.addClass("correct");this.ref.append(d)};
SequenceCtrl.prototype.getOrderedItemList=function(){var a=[];$.each(this.children,function(b,c){for(var d=!1,e=0;e<a.length;e++)if(!d&&c.y<a[e].y){a.splice(e,0,c);d=!0;break}d||a.push(c)});return a};SequenceCtrl.prototype.updateScore=function(){var a=this,b=a.getOrderedItemList();$.each(b,function(b,d){a.variables["_pos"+b]=d.itemdata;d.currentIndex=b})};
SequenceCtrl.prototype.set_review=function(){var a=this.ref.children(".sequencelinenumber"),b=this.getOrderedItemList();$.each(b,function(b,d){d.sequenceIndex==b?$(a[b]).addClass("correct"):$(a[b]).addClass("incorrect")})};SequenceCtrl.prototype.showBase=StageItem.prototype.show;SequenceCtrl.prototype.show=function(a,b,c,d){this.parent.ref&&(this.render(),this.showBase(a,b,c,d),d||$.each(this.children,function(d,f){f.show&&(f.ref.show(),f.render(),f.show(a,b,c))}))};
SequenceCtrl.prototype.Viewed=function(){return"true"};SequenceCtrl.prototype.Viewed=function(){return!this.ref?"false":this.ref.get(0).scrollHeight<=this.height||this.hasScrolledToEnd?"true":"false"};var SequenceItem=function(a){this.container=a||$(document.body);this.ref=null;this.constructElement();this.currentIndex=0;this.content={};this.colors={};this.type="item";this.active=!0;this.id=Math.random();this.name="item";this.visible=this.layered=!1;this.canSimplify=!0;this.hasEvents=!1;this.xml="";this.offsetY=this.offsetX=this.deferredResourceIndex=0;this.canvas=null;this.m_nYOffset=this.m_nXOffset=0;this.m_nHeight=this.m_nWidth=1E3};SequenceItem.prototype=new StageItem;
SequenceItem.prototype.objectType="Item";SequenceItem.prototype.innerType="SequenceItem";SequenceItem.prototype.loadBaseFromXML=StageItem.prototype.loadFromXML;
SequenceItem.prototype.loadFromXML=function(a,b,c){this.loadBaseFromXML(a,b,c);this.id=$(a).attr("itemdata").split("_")[1];this.itemdata=$(a).attr("itemdata");this.width=parseInt($(a).children("textdata").first().attr("width"));this.height=parseInt($(a).children("textdata").first().attr("height"));this.x=this.offsetX;this.y=this.offsetY;this.originalWidth=this.width;this.originalHeight=this.height;this.canSimplify=!1;b=new Background(this.ref);b.rotation="90";b.fillType="linear";b.stops.push(b.parseStop('<color rgb="0xBBF8FB" alpha="100" stop="0" />'));
b.stops.push(b.parseStop('<color rgb="0xA5E8EB" alpha="100" stop="100" />'));this.colors.hover=b;b=$(a).children("textdata");a=$(a).children("textdata").children("vectortext");c=a.children("pr");if(1==c.length){this.textSprite={canvas:null,m_nXOffset:0,m_nYOffset:0,width:1E3,height:1E3,charIndex:0,maxCharIndex:0,vectorHot:!1,isShapeMask:!1};if(null!=$(a).attr("top"))this.textSprite.x=$(b).attr("xpos"),this.textSprite.y=$(b).attr("ypos"),this.textSprite.width=$(b).attr("width"),this.textSprite.height=
$(b).attr("height"),this.textSprite.rectShape=new ppRect(parseInt($(a).attr("left")),parseInt($(a).attr("top")),parseInt($(a).attr("right")),parseInt($(a).attr("bottom"))),this.textSprite.rectShape.right=Math.max(this.textSprite.rectShape.right,this.width),this.textSprite.rectShape.bottom=Math.max(this.textSprite.rectShape.bottom,this.height),this.textSprite.originalRectShape=this.rectShape;this.textSprite.path=PathLib.getPathFromXML(c)}};SequenceItem.prototype.createBaseRef=StageItem.prototype.createRef;
SequenceItem.prototype.createRef=function(){if(this.ref)this.render();else{this.container=this.parent.ref;this.ref=$('<div class="item sequenceitem interactive"></div>');this.container.append(this.ref);this.ref.css("left",this.x+"px");this.ref.css("top",this.y+"px");this.ref.css("width",this.width+"px");this.ref.css("height",this.height+"px");this.contentRef=$('<div class="item unhideable"></div>');this.contentRef.css("margin","4px 20px");var a=$('<canvas class="content"></canvas>');a.css("position",
"relative");this.ref.append(a);this.canvas=a.get(0);$(this.ref).css("width",this.width);$(this.ref).css("height",this.height);$(this.canvas).attr("width",this.width);$(this.canvas).attr("height",this.height);if(this.textSprite)a=$("<canvas></canvas>"),a.css("position","absolute"),a.css("left",this.textSprite.x+"px"),a.css("top",this.textSprite.y+"px"),a.attr("width",this.width+"px"),a.attr("height",this.height+"px"),a.attr("id",this.id+"_text"),this.ref.append(a),this.textSprite.canvas=a.get(0),this.textRef=
a;this.textTemplate="<span>"+this.textlib.children("textdata").attr("lmstext")+"</span>";this.renderTextTemplate();this.ref.get(0).item=this;this.convertToDragItem(this.xml);this.style="sequence";this.dragreturn=!0;this.initDrag();this.render=SequenceItem.prototype.renderOverride;this.updateDragPosition=SequenceItem.prototype.updateDragPositionOverride;this.findDropArea=SequenceItem.prototype.findDropAreaOverride;this.mouseupCallback=SequenceItem.prototype.Drop;this.show()}};
SequenceItem.prototype.updateDragPositionOverride=function(){if(!this.ghost)this.ghost=this.ref.clone(),this.ghost.css("opacity",0.7),this.parent.container.append(this.ghost),this.ghostCanvas=this.ghost.find("canvas").get(0);var a=this.parent.ref.get(0).scrollTop,b=this.x+this.dragX+this.parent.x,a=this.getScrolledY()+this.parent.y-a;this.ghost.show();this.ghost.css("left",b);this.ghost.css("top",a);this.render("",this.ghostCanvas);this.render("hover",this.canvas)};
SequenceItem.prototype.renderCallback=function(){};
SequenceItem.prototype.renderOverride=function(a,b){var b=b||this.canvas,c=b.getContext("2d"),d=parseInt(900*Math.random()+1100)%1E3;c.fillStyle="#"+d;c.fillStyle="#fff";c.lineWidth=1;c.strokeStyle="#C7C7C7";d=c.createLinearGradient(0,0,0,this.height);d.addColorStop(0,"#fcfcfc");d.addColorStop(1,"#eaeaea");c.fillStyle=d;this.colors[a]&&this.colors[a].applyCanvas(c,this,!0,!1);d=this.height/2;c.beginPath();c.moveTo(d+0.5,0.5);c.lineTo(this.width-d-0.5,0.5);c.arc(this.width-d-0.5,d,d,3*Math.PI/2,Math.PI/
2);c.lineTo(d+0.5,this.height-0.5);c.arc(d+0.5,d,d,Math.PI/2,3*Math.PI/2);c.fill();c.save();c.clip();c.strokeStyle="#fff";c.lineWidth=3.4;c.stroke();c.restore();if(this.colors[a])c.strokeStyle=this.colors[a].stops[0].color;c.stroke();if(this.textSprite)c=new ppTextLib(this.xml),ppArt.itemID=this.id,ppArt.item=this,ppArt.m_bMaskMode=!1,ppArt.DrawVector(this.textSprite,this.textSprite.path,c,player.fontlib,this.imagelib,null,null)};
SequenceItem.prototype.getScrolledY=function(){var a=this.downScrollTop||0;return this.y+this.dragY+this.parent.ref.get(0).scrollTop-a};
SequenceItem.prototype.findDropAreaOverride=function(){for(var a=this.parent.getOrderedItemList(),b=-1,c=this.getScrolledY(),d=this.parent.y,e=a.length-1;0<=e;e--){var f=a[e];c<f.y+f.height/2&&(b=e,d=this.parent.y+f.y-this.parent.padY/2);if(f==this)this.parent.originalIndex=e}-1==b&&(f=a[a.length-1],d=this.parent.y+f.y+f.height+this.parent.padY/2);d-=this.parent.ref.get(0).scrollTop;this.parent.indicator.show();this.parent.indicator.css("top",d);this.parent.dropIndex=b;player.lastSequenceDropIndex=
b};
SequenceItem.prototype.Drop=function(){if(-1==this.parent.originalIndex)this.parent.indicator.hide(),this.ghost.hide();else{if(this.parent.dropIndex!=player.lastSequenceDropIndex)this.parent.dropIndex=player.lastSequenceDropIndex;this.parent.indicator.hide();this.ghost.hide();var a=this.parent.getOrderedItemList();if(-1==this.parent.dropIndex)this.parent.dropIndex=a.length;if(this.parent.dropIndex!=this.parent.originalIndex)for(var b=this.parent.dropIndex>this.parent.originalIndex?1:-1,c=this.parent.dropIndex>this.parent.originalIndex?
0:-1,d=this.parent.originalIndex;d!=this.parent.dropIndex+c;d+=b)this.parent.swapItem(this,a[d]);this.variables._checked="true";this.parent.updateScore();this.parent.dropIndex=-1;this.parent.originalIndex=-1}this.render()};var HotspotMarker=function(a){this.container=a||$(document.body);this.ref=null;this.constructElement();this.xml="";this.angle=0;this.speed=0.05;this.isHotspotMarker=!0};HotspotMarker.prototype=new StageItem;HotspotMarker.prototype.objectType="Item";HotspotMarker.prototype.innerType="HotspotMarker";HotspotMarker.prototype.toBaseData=Element.prototype.toData;HotspotMarker.prototype.toData=function(a){a=this.toBaseData(a);if(this.x!=this.originalX)a.x=this.x;if(this.y!=this.originalY)a.y=this.y;return a};
HotspotMarker.prototype.updateBaseFromData=Element.prototype.updateFromData;HotspotMarker.prototype.updateFromData=function(a){this.updateBaseFromData(a);if(a.x)this.x=a.x;if(a.y)this.y=a.y};HotspotMarker.prototype.loadBaseFromXML=StageItem.prototype.loadFromXML;HotspotMarker.prototype.loadFromXML=function(a,b,c){this.loadBaseFromXML(a,b,c);this.originalX=this.x;this.originalY=this.y;this.height=this.width=38;this.spinnerRadius=5;this.ring1Radius=7;this.ring2Radius=16};
HotspotMarker.prototype.createBaseRef=StageItem.prototype.createRef;
HotspotMarker.prototype.createRef=function(){if(this.ref)this.render();else{var a=this;this.createBaseRef();this.ref.addClass("hotspotmarker");this.ref.css("margin-left",-this.width/2);this.ref.css("margin-top",-this.height/2);var b=$("<canvas></canvas>");b.attr("width",this.width);b.attr("height",this.height);this.ref.append(b);this.jcanvas=b;this.canvas=b.get(0);var b=parseInt(this.parent.variables[this.id.replace("_marker","_xpos")]),c=parseInt(this.parent.variables[this.id.replace("_marker","_ypos")]);
!isNaN(b)&&-1<b?(this.ref.css("left",b),this.ref.css("top",c),setTimeout(function(){a.ref.show()},100)):(this.ref.css("left",-100),this.ref.css("top",-100));if(!this.spinning)this.step(),this.spinning=!0;this.ref.show()}};
HotspotMarker.prototype.render=function(){function a(a){a=a%6/4;1<a&&(a=0);0.5<a&&(a=1-a);0>a&&(a=0);return a}if(this.ref){var b=this.canvas.getContext("2d"),c=this.width/2-2;b.clearRect(0,0,this.width,this.height);b.save();b.translate(c+2,c+2);b.rotate(this.angle);b.beginPath();b.arc(0,0,this.spinnerRadius,0,2*Math.PI);b.fillStyle="#000";b.fill();b.beginPath();b.moveTo(0,0);b.arc(0,0,this.spinnerRadius,0,Math.PI/2);b.lineTo(0,0);b.arc(0,0,this.spinnerRadius,Math.PI,3*Math.PI/2);b.fillStyle="#fff";
b.fill();var c=a(this.angle+0.5),d=a(this.angle);if(0<c)b.strokeStyle="rgba(0,255,255,0)",b.strokeStyle="rgba(100,255,255,"+c+")",b.lineWidth=4,b.beginPath(),b.arc(0,0,this.ring1Radius,0,2*Math.PI),b.stroke(),b.beginPath(),b.strokeStyle="rgba(100,255,255,"+d+")",b.arc(0,0,this.ring2Radius,0,2*Math.PI),b.stroke();b.restore()}};
HotspotMarker.prototype.step=function(){var a=this;if(this.ref){this.angle+=this.speed;this.render();var a=this,b=a.ref.get(0);a.ref.show();setTimeout(function(){a.ref&&a.ref.show()},100)}HotspotMarker.requestAnimFrame()(function(){a.step()},b)};HotspotMarker.requestAnimFrame=function(){return window.requestAnimationFrame||window.webkitRequestAnimationFrame||window.mozRequestAnimationFrame||window.oRequestAnimationFrame||window.msRequestAnimationFrame||function(a){window.setTimeout(a,1E3/60)}};var SWFItem=function(a,b,c){this.container=a||$(document.body);this.slide=b;this.layer=c;this.ref=null;this.constructElement();this.currentIndex=0;this.content={};this.colors={};this.type="swf";this.active=!0;this.id=Math.random();this.name="item";this.visible=this.layered=!1;this.canSimplify=!0;this.hasEvents=!1;this.xml=""};SWFItem.prototype=new StageItem;SWFItem.prototype.objectType="Item";SWFItem.prototype.innerType="SWFItem";SWFItem.prototype.createBaseRef=StageItem.prototype.createRef;
SWFItem.prototype.destroyBaseRef=StageItem.prototype.destroyRef;SWFItem.prototype.createRef=function(){this.ref?this.container.append(this.ref):(this.container=this.parent.ref,this.ref=$('<div class="item swf unsupported"><h1>Not Supported</h1>SWF objects cannot be rendered by the HTML5 player.</div>'),this.ref.addClass(this.type),this.applySize(this.ref),this.container.append(this.ref),this.ref.get(0).item=this)};SWFItem.prototype.renderCallback=function(){};SWFItem.prototype.render=function(){};var WebObject=function(a){this.container=a||$(document.body);this.ref=null;this.constructElement();this.type="webobject";this.active=!0;this.id=Math.random();this.name="item";this.visible=this.layered=!1;this.canSimplify=!0;this.hasEvents=!1;this.xml="";this.canvas=null;this.m_nYOffset=this.m_nXOffset=0;this.height=this.width=1E3};WebObject.prototype=new StageItem;WebObject.prototype.objectType="WebObject";WebObject.prototype.innerType="WebObject";WebObject.prototype.loadBaseFromXML=StageItem.prototype.loadFromXML;
WebObject.prototype.loadFromXML=function(a,b,c){this.loadBaseFromXML(a,b,c);this.canSimplify=!1};WebObject.prototype.loadContentFromXML=function(a){this.url=$(a).attr("url");if(0==!this.url.indexOf("http"))this.url=player.basepath+this.url;this.thumb=$(a).attr("thumb");this.loadtype=$(a).attr("loadtype")};WebObject.prototype.destroyBaseRef=StageItem.prototype.destroyRef;WebObject.prototype.destroyRef=function(){this.destroyBaseRef()};WebObject.prototype.createBaseRef=StageItem.prototype.createRef;
WebObject.prototype.createRef=function(){if(!this.ref)if(this.createBaseRef(),this.contentRef=$("<iframe class='item webobject unhideable'></iframe>"),this.contentRef.attr("width",this.width),this.contentRef.attr("height",this.height),this.ref.append(this.contentRef),this.contentRef.show(),"auto"==this.loadtype)this.contentRef.attr("src",this.url);else if(this.thumbRef=$("<image class='item unhideable'/>"),this.thumbRef.attr("width",this.width),this.thumbRef.attr("height",this.height),this.thumbRef.attr("src",
player.basepath+this.thumb),this.ref.append(this.thumbRef),this.thumbRef.show(),!this.clickEvent){var a=new StoryEvent(this);a.trigger="onrelease";var b=new TimelineAction(this);b.type="load_webobject";b.xml="<load_webobject/>";b.item=this;a.actions.push(b);this.events.push(a);this.clickEvent=a}};WebObject.prototype.render=function(){};WebObject.prototype.load_webobject=function(){this.contentRef.attr("src",this.url);this.thumbRef.removeClass("unhideable");this.thumbRef.hide()};var Annotation=function(a){this.container=a||$(document.body);this.ref=null;this.constructElement();this.type="Annotation";this.active=!0;this.id=Math.random();this.name="item";this.visible=this.layered=!1;this.canSimplify=!0;this.hasEvents=!1;this.xml="";this.canvas=null;this.m_nYOffset=this.m_nXOffset=0;this.height=this.width=1E3};Annotation.prototype=new StageItem;Annotation.prototype.objectType="Annotation";Annotation.prototype.innerType="Annotation";Annotation.prototype.loadBaseFromXML=StageItem.prototype.loadFromXML;
Annotation.prototype.loadFromXML=function(a,b,c){this.loadBaseFromXML(a,b,c);this.originalWidth=parseInt($(a).attr("width"));this.originalHeight=parseInt($(a).attr("height"));this.originalX=this.x;this.originalY=this.y;this.style=$(a).attr("style");this.arrowstyle=$(a).attr("arrowstyle");this.animationtype=$(a).attr("animationtype");this.loopcount=parseInt($(a).attr("loopcount"));this.borderwidth=parseInt($(a).attr("borderwidth"));this.boxradius=parseInt($(a).attr("boxradius"));this.xscale=parseInt($(a).attr("xscale"));
this.yscale=parseInt($(a).attr("yscale"));if(1<this.loopcount&&"draw"!=this.animationtype)this.loopcount=2*(this.loopcount-1)+1;this.canSimplify=!1;switch(this.style){case "arrow":this.convertToArrow();break;case "rectangle":this.convertToRectangle();break;case "spotlight":this.convertToSpotlight()}this.adjustSize&&this.adjustSize()};Annotation.prototype.destroyBaseRef=StageItem.prototype.destroyRef;
Annotation.prototype.destroyRef=function(){if(this.offCanvas)this.offCanvas.destroy?this.offCanvas.destroy():this.offCanvas.remove&&this.offCanvas.remove(),this.offCanvas=null;this.destroyBaseRef()};Annotation.prototype.createBaseRef=StageItem.prototype.createRef;
Annotation.prototype.createRef=function(){if(!this.ref){this.preCreateRef&&this.preCreateRef();this.createBaseRef();this.ref.css("width",this.width);this.ref.css("height",this.height);var a=$('<canvas class="content" width="'+this.width+'" height="'+this.height+'"></canvas>');a.css("position","absolute");this.ref.append(a);if("spotlight"==this.style)this.spotRef=$('<canvas class="content spotlight" width="'+this.slide.width+'" height="'+this.slide.height+'"></canvas>'),this.spotRef.css("position",
"absolute"),this.spotRef.css("z-index","990"),this.spotContext=this.spotRef.get(0).getContext("2d"),this.spotRef.hide(),this.slide.ref.append(this.spotRef);this.jcanvas=a;this.canvas=a.get(0);this.context=this.canvas.getContext("2d");this.lastRenderedState=null;this.render(null,!0,null,"VectorShape createRef")}};Annotation.prototype.baseShow=Annotation.prototype.show;
Annotation.prototype.show=function(a,b,c){this.baseShow(a,b,c);this.spotRef&&this.spotRef.show();b=player.currentSlide();-1==this.loopcount&&(b=player);c=b.currentTime;if(a&&"TimelineEvent"==a.type)c=a.time;this.animation||this.setupAnimation(b,c);this.animation.bwa.PlayAnimation();this.animation.start(this.ref,!1,b,function(){});this.ref.show()};Annotation.prototype.baseHide=Annotation.prototype.hide;Annotation.prototype.hide=function(a,b,c){this.baseHide(a,b,c);this.spotRef&&this.spotRef.hide()};
Annotation.prototype.setupAnimation=function(a,b){if(!this.animation)this.animation=new Animation,this.animation.uniqueID=this.id+="_"+Animation.sequence++,this.animation.persistent=!0,this.animation.item=this,this.animation.target=this.ref,this.animation.bwa=new bwAnnotationAnimation(this),this.animation.item.animations[this.animation.id]=this.animation,this.animation.bwa.setSegmentPhaseIn(!0),this.animation.bwa.setTriggerTime(b),this.animation.bwa.setStartTime(b),this.animation.bwa.setStartXPos(this.m_nShuffleXPos),
this.animation.bwa.setStartYPos(this.m_nShuffleYPos),this.animation.bwa.setEndXPos(this.m_nShuffleXPos),this.animation.bwa.setEndYPos(this.m_nShuffleYPos),this.animation.bwa.setSegmentDuration(this.GetSegmentDuration(this.animationtype)),this.animation.bwa.SetEffects(this.animationtype,this.loopcount),this.animation.duration=this.animation.bwa.getDuration()};
Annotation.prototype.render=function(){switch(this.style){case "arrow":this.renderArrow();break;case "rectangle":this.animationtype!=bwAnnotationAnimation.TRANS_STRETCH&&this.renderRectangle();break;case "spotlight":this.animationtype!=bwAnnotationAnimation.TRANS_DRAW&&this.UpdateDraw(1)}};Annotation.prototype.renderRectangle=function(){this.drawStrokedRoundRect(0,0,this.width,this.height)};
Annotation.prototype.drawStrokedRoundRect=function(a,b,c,d){this.context.clearRect(a,b,c,d);a+=this.borderwidth/2+1;b+=this.borderwidth/2+1;c-=this.borderwidth+2;d-=this.borderwidth+2;this.context.lineWidth=this.borderwidth;this.context.strokeStyle=this.colors.bordercolor.toColorString();this.drawRoundRect(a,b,c,d);this.context.stroke();a--;b--;this.context.strokeStyle="rgba(0,0,0,0.2)";this.drawRoundRect(a,b,c+2,d+2);this.context.stroke()};
Annotation.prototype.drawRoundRect=function(a,b,c,d,e){var f=this.boxradius,e=e||this.context;e.beginPath();e.moveTo(a+f,b);e.lineTo(a+c-f,b);e.arc(a+c-f,b+f,f,3*Math.PI/2,0,!1);e.lineTo(a+c,b+d-f);e.arc(a+c-f,b+d-f,f,0,Math.PI/2,!1);e.lineTo(a+f,b+d);e.arc(a+f,b+d-f,f,Math.PI/2,Math.PI,!1);e.lineTo(a,b+f);e.arc(a+f,b+f,f,Math.PI,3*Math.PI/2,!1)};Annotation.prototype.GetSegmentDuration=function(){return 333};
Annotation.prototype.UpdateTarget=function(a,b){if(a!=this.lastUpdatePercent)this.lastUpdatePercent=a,b!=bwAnnotationAnimation.TRANS_INT_APPEAR&&(b&bwAnnotationAnimation.TRANS_INT_FADE?this.UpdateFade(a):b&bwAnnotationAnimation.TRANS_INT_STRETCH?this.UpdateStretch(a):b&bwAnnotationAnimation.TRANS_INT_BOUNCE?this.UpdateBounce(a):b&bwAnnotationAnimation.TRANS_INT_DRAW&&this.UpdateDraw(a))};function AnnotationShape(){this.y=this.x=100;this.scale=1;this.rotation=Math.PI/8;this.fillStyle="#00f";this.borderStyle="#fff"}AnnotationShape.Shapes={};AnnotationShape.ShapeNames="anArrowRnd,anArrowSqr,anCheck,anTriangleLg,anTriangleSm,anV,anX".split(",");AnnotationShape.ShapeMap={arrowround:"anArrowRnd",arrowsquare:"anArrowSqr",check:"anCheck",arrowtriangle:"anTriangleSm",trianglelarge:"anTriangleLg",arrowv:"anV",cross:"anX"};
AnnotationShape.ShineDelta={anArrowRnd:[-12.4,2],anArrowSqr:[-11.9,-0.1999999999999993],anCheck:[0.09999999999999964,0.10000000000000053],anTriangleLg:[-12.100000000000001,-0.1999999999999993],anTriangleSm:[-8.200000000000001,-0.2999999999999998],anV:[-5.5,0],anX:[-0.10000000000000142,0]};
AnnotationShape.prototype.initialize=function(a){a.restore();a.save();a.setTransform(this.scale,0,0,this.scale,this.x,this.y);a.globalAlpha=1;switch(this.methodName){case "shadow":a.transform(1,0,0,1,0,1);a.globalAlpha=0.199;a.rotate(this.rotation);break;case "fill":a.rotate(this.rotation);break;case "border":a.rotate(this.rotation);break;case "mask":a.rotate(this.rotation);break;case "shine":var b=AnnotationShape.ShineDelta[this.shapeName];a.rotate(this.rotation);a.transform(1,0,0,1,b[0],b[1]);a.rotate(-this.rotation);
a.transform(1,0,0,1,-b[0],-b[1]);a.save();this.mask(a);a.restore();a.clip()}};AnnotationShape.prototype.draw=function(a){a.clearRect(0,0,1E3,1E3);var b=["shadow","border","fill","shine","drawmask"],c;for(c in b){var d=b[c];if(this[d])this[d](a)}a.restore()};AnnotationShape.prototype.getCurrentFillStyle=function(){return"shadow"==this.methodName?"#000":this.fillStyle};AnnotationShape.prototype.getCurrentBorderStyle=function(){return this.borderStyle};AnnotationShape.Shapes.anArrowRnd=new AnnotationShape;
AnnotationShape.Shapes.anArrowRnd.shadow=function(a){this.shapeName="anArrowRnd";this.methodName="shadow";this.initialize(a);a.transform(1,0,0,1,-29.3,-11.9);a.transform(1,0,0,1,14.2,12);a.beginPath();a.fillStyle=this.getCurrentFillStyle();a.moveTo(1.1,-12.8);a.quadraticCurveTo(-2,-12.5,-2,-8.9);a.lineTo(-2,-7.9);a.lineTo(-11,-7.9);a.quadraticCurveTo(-15,-7.9,-15,-3.9);a.lineTo(-15,5);a.quadraticCurveTo(-15.1,6.9,-14,7.9);a.quadraticCurveTo(-13.1,8.9,-11,8.9);a.lineTo(-2,8.9);a.lineTo(-2,9);a.quadraticCurveTo(-2,
11,-1,12);a.quadraticCurveTo(-0.1,13,1.7,13);a.lineTo(1.7,13);a.quadraticCurveTo(2.3,13,2.9,12.8);a.quadraticCurveTo(3,12.7,3,12.7);a.quadraticCurveTo(3.1,12.7,3.2,12.6);a.quadraticCurveTo(3.3,12.6,3.5,12.5);a.quadraticCurveTo(4.1,12.3,4.7,11.8);a.quadraticCurveTo(4.7,11.8,4.7,11.8);a.lineTo(14.3,2);a.quadraticCurveTo(15.1,1.1,15.2,0);a.quadraticCurveTo(15.1,-1,14.3,-1.9);a.lineTo(4.8,-11.5);a.quadraticCurveTo(4.8,-11.6,4.8,-11.6);a.quadraticCurveTo(4.3,-11.9,3.9,-12.1);a.lineTo(3.9,-12.2);a.quadraticCurveTo(3.7,
-12.3,3.5,-12.4);a.quadraticCurveTo(3.3,-12.5,3.1,-12.6);a.quadraticCurveTo(3,-12.6,3,-12.6);a.quadraticCurveTo(2.4,-12.9,1.7,-12.9);a.quadraticCurveTo(1.6,-12.9,1.6,-12.9);a.quadraticCurveTo(1.4,-12.9,1.1,-12.8);a.lineTo(1.1,-12.8);a.moveTo(13.2,0);a.quadraticCurveTo(13.2,0.3,12.9,0.7);a.lineTo(3.3,10.4);a.lineTo(3.3,10.3);a.quadraticCurveTo(3.1,10.5,2.8,10.7);a.quadraticCurveTo(2.7,10.7,2.6,10.7);a.quadraticCurveTo(2.5,10.7,2.4,10.8);a.quadraticCurveTo(2.3,10.8,2.3,10.9);a.quadraticCurveTo(2.2,
10.9,2.2,10.9);a.quadraticCurveTo(1.9,11,1.7,11);a.lineTo(1.7,11);a.quadraticCurveTo(0.7,11,0.2,10.6);a.quadraticCurveTo(-0.1,10,0,9);a.lineTo(0,7.9);a.quadraticCurveTo(-0.1,7.5,-0.3,7.2);a.quadraticCurveTo(-0.6,6.9,-1,6.9);a.lineTo(-11,6.9);a.quadraticCurveTo(-12.1,6.9,-12.6,6.5);a.quadraticCurveTo(-13.1,5.9,-13,5);a.lineTo(-13,-3.9);a.quadraticCurveTo(-13,-5.9,-11,-5.9);a.lineTo(-1,-5.9);a.quadraticCurveTo(-0.6,-5.9,-0.3,-6.2);a.quadraticCurveTo(-0.1,-6.5,0,-6.9);a.lineTo(0,-8.9);a.quadraticCurveTo(-0.1,
-10.7,1.4,-10.8);a.quadraticCurveTo(1.5,-10.9,1.6,-10.9);a.quadraticCurveTo(1.7,-10.9,1.7,-10.9);a.quadraticCurveTo(1.9,-10.9,2.2,-10.8);a.quadraticCurveTo(2.2,-10.8,2.2,-10.8);a.quadraticCurveTo(2.4,-10.7,2.6,-10.6);a.quadraticCurveTo(2.6,-10.6,2.7,-10.5);a.lineTo(2.7,-10.5);a.quadraticCurveTo(2.8,-10.4,3,-10.4);a.quadraticCurveTo(3.2,-10.3,3.5,-10.1);a.lineTo(12.9,-0.5);a.quadraticCurveTo(13.2,-0.2,13.2,0);a.lineTo(13.2,0);a.closePath();a.fill()};
AnnotationShape.Shapes.anArrowRnd.border=function(a){this.shapeName="anArrowRnd";this.methodName="border";this.initialize(a);a.transform(1,0,0,1,-27.299999999999997,-10);a.transform(1,0,0,1,12.2,10.1);a.beginPath();a.fillStyle=this.getCurrentBorderStyle();a.moveTo(2.6,-11.7);a.quadraticCurveTo(2.2,-11.9,1.7,-11.9);a.quadraticCurveTo(1.6,-11.9,1.6,-11.9);a.quadraticCurveTo(1.4,-11.9,1.3,-11.9);a.quadraticCurveTo(-1.1,-11.7,-1,-8.9);a.lineTo(-1,-6.9);a.lineTo(-11,-6.9);a.quadraticCurveTo(-14,-6.9,-14,
-3.9);a.lineTo(-14,4.9);a.quadraticCurveTo(-14.1,7.9,-11,7.9);a.lineTo(-1,7.9);a.lineTo(-1,9);a.quadraticCurveTo(-1,12.1,1.7,12);a.quadraticCurveTo(2.2,12,2.6,11.8);a.quadraticCurveTo(2.7,11.7,2.9,11.6);a.quadraticCurveTo(3,11.6,3.1,11.6);a.lineTo(3,11.6);a.quadraticCurveTo(3.6,11.5,4,11);a.lineTo(13.6,1.3);a.quadraticCurveTo(14.2,0.8,14.2,0);a.quadraticCurveTo(14.2,-0.7,13.6,-1.3);a.lineTo(4.1,-10.9);a.quadraticCurveTo(3.8,-11.2,3.4,-11.3);a.quadraticCurveTo(3.3,-11.3,3.3,-11.4);a.lineTo(3.3,-11.4);
a.quadraticCurveTo(3.2,-11.4,3,-11.5);a.quadraticCurveTo(2.8,-11.6,2.6,-11.7);a.lineTo(2.6,-11.7);a.moveTo(1.6,-9.9);a.quadraticCurveTo(1.6,-9.9,1.7,-9.9);a.quadraticCurveTo(1.9,-9.8,2.1,-9.7);a.quadraticCurveTo(2.3,-9.6,2.4,-9.6);a.quadraticCurveTo(2.5,-9.5,2.7,-9.5);a.lineTo(12.2,0);a.lineTo(2.5,9.6);a.quadraticCurveTo(2.3,9.7,2.1,9.8);a.quadraticCurveTo(1.9,9.9,1.7,10);a.quadraticCurveTo(0.8,10,0.8,9);a.lineTo(0.8,5.9);a.lineTo(-11,5.9);a.quadraticCurveTo(-12.1,5.9,-12,4.9);a.lineTo(-12,-3.9);
a.quadraticCurveTo(-12.1,-4.9,-11,-4.9);a.lineTo(0.8,-4.9);a.lineTo(0.8,-8.9);a.quadraticCurveTo(0.8,-9.8,1.6,-9.9);a.lineTo(1.6,-9.9);a.closePath();a.fill()};
AnnotationShape.Shapes.anArrowRnd.fill=function(a){this.shapeName="anArrowRnd";this.methodName="fill";this.initialize(a);a.transform(1,0,0,1,-27.3,-10);a.transform(1,0,0,1,12.2,10.1);a.beginPath();a.fillStyle=this.getCurrentFillStyle();a.moveTo(0.8,-8.9);a.quadraticCurveTo(0.8,-9.8,1.6,-9.9);a.quadraticCurveTo(1.6,-9.9,1.7,-9.9);a.quadraticCurveTo(1.9,-9.8,2.1,-9.7);a.quadraticCurveTo(2.3,-9.6,2.4,-9.6);a.quadraticCurveTo(2.5,-9.5,2.7,-9.5);a.lineTo(12.2,0);a.lineTo(2.5,9.6);a.quadraticCurveTo(2.3,
9.7,2.1,9.8);a.quadraticCurveTo(1.9,9.9,1.7,10);a.quadraticCurveTo(0.8,10,0.8,9);a.lineTo(0.8,5.9);a.lineTo(-11,5.9);a.quadraticCurveTo(-12.1,5.9,-12,4.9);a.lineTo(-12,-3.9);a.quadraticCurveTo(-12.1,-4.9,-11,-4.9);a.lineTo(0.8,-4.9);a.lineTo(0.8,-8.9);a.closePath();a.fill()};
AnnotationShape.Shapes.anArrowRnd.shine=function(a){this.shapeName="anArrowRnd";this.methodName="shine";this.initialize(a);a.transform(1,0,0,1,-12.4,2);a.transform(1,0,0,1,0,0);a.beginPath();a.fillStyle="rgba(0,255,0,0)";a.moveTo(-19.9,-19.9);a.lineTo(20,-19.9);a.lineTo(20,20);a.lineTo(-19.9,20);a.lineTo(-19.9,-19.9);a.closePath();a.fill();a.transform(1,0,0,1,0,-6.2);a.beginPath();var b=a.createLinearGradient(0,-12.1,0,12.3);b.addColorStop(0,"rgba(255,255,255,0.702)");b.addColorStop(1,"rgba(255,255,255,0.102)");
a.fillStyle=b;a.moveTo(-19.9,-11.1);a.lineTo(20,-11.1);a.lineTo(20,11.2);a.quadraticCurveTo(9.5,-5,-19.9,10.9);a.lineTo(-19.9,-11.1);a.closePath();a.fill()};
AnnotationShape.Shapes.anArrowRnd.mask=function(a){this.shapeName="anArrowRnd";this.methodName="mask";this.initialize(a);a.transform(1,0,0,1,-13.6,0.1);a.beginPath();a.moveTo(-0.5,-8.9);a.quadraticCurveTo(-0.5,-9.8,0.1,-9.9);a.quadraticCurveTo(0.1,-9.9,0.2,-9.9);a.quadraticCurveTo(0.4,-9.8,0.6,-9.7);a.quadraticCurveTo(0.8,-9.6,0.9,-9.6);a.quadraticCurveTo(1,-9.5,1.2,-9.5);a.lineTo(10.7,0);a.lineTo(1,9.6);a.quadraticCurveTo(0.8,9.7,0.6,9.8);a.quadraticCurveTo(0.4,9.9,0.2,10);a.quadraticCurveTo(-0.5,
10,-0.5,9);a.lineTo(-0.5,5.9);a.lineTo(-12.5,5.9);a.quadraticCurveTo(-13.6,5.9,-13.5,4.9);a.lineTo(-13.5,-3.9);a.quadraticCurveTo(-13.6,-4.9,-12.5,-4.9);a.lineTo(-0.5,-4.9);a.lineTo(-0.5,-8.9);a.closePath()};AnnotationShape.Shapes.anArrowSqr=new AnnotationShape;
AnnotationShape.Shapes.anArrowSqr.shadow=function(a){this.shapeName="anArrowSqr";this.methodName="shadow";this.initialize(a);a.transform(1,0,0,1,-28.900000000000002,-13.9);a.transform(1,0,0,1,13.7,14.7);a.beginPath();a.fillStyle=this.getCurrentFillStyle();a.moveTo(-0.8,-15.5);a.quadraticCurveTo(-2.1,-15.5,-2.9,-14.6);a.lineTo(-3,-14.6);a.lineTo(-6.5,-11.1);a.lineTo(-6.5,-11.1);a.quadraticCurveTo(-7.1,-10.6,-7.3,-9.8);a.quadraticCurveTo(-7.3,-9.7,-7.3,-9.7);a.quadraticCurveTo(-7.5,-9,-7.3,-8.2);a.lineTo(-7.3,
-8.2);a.quadraticCurveTo(-7.1,-7.5,-6.5,-6.8);a.lineTo(-6.5,-6.8);a.lineTo(-5,-5.3);a.lineTo(-11.6,-5.3);a.quadraticCurveTo(-12.8,-5.3,-13.6,-4.5);a.quadraticCurveTo(-13.7,-4.5,-13.7,-4.4);a.quadraticCurveTo(-14.5,-3.6,-14.6,-2.3);a.lineTo(-14.6,2.5);a.quadraticCurveTo(-14.5,3.7,-13.7,4.6);a.quadraticCurveTo(-12.8,5.4,-11.6,5.5);a.lineTo(-5,5.5);a.lineTo(-6.5,7);a.lineTo(-6.5,7);a.quadraticCurveTo(-7.4,7.8,-7.4,9.1);a.quadraticCurveTo(-7.4,10.4,-6.5,11.3);a.lineTo(-2.9,14.8);a.quadraticCurveTo(-2.1,
15.6,-0.9,15.7);a.quadraticCurveTo(0.2,15.6,1.1,14.8);a.lineTo(11,4.9);a.quadraticCurveTo(11.1,4.8,11.2,4.7);a.quadraticCurveTo(11.3,4.6,11.5,4.5);a.quadraticCurveTo(11.6,4.3,11.7,4.2);a.lineTo(13.8,2);a.quadraticCurveTo(14.6,1.1,14.7,0);a.quadraticCurveTo(14.6,-1.1,13.8,-1.9);a.lineTo(10.3,-5.5);a.quadraticCurveTo(10.1,-5.7,9.9,-5.8);a.lineTo(1.1,-14.6);a.quadraticCurveTo(0.2,-15.6,-0.8,-15.5);a.lineTo(-0.8,-15.5);a.moveTo(8.7,-4.2);a.quadraticCurveTo(8.8,-4.2,8.9,-4.1);a.lineTo(12.4,-0.5);a.quadraticCurveTo(12.7,
-0.3,12.7,0);a.quadraticCurveTo(12.7,0.3,12.4,0.7);a.lineTo(10.2,2.9);a.quadraticCurveTo(10.1,2.9,10.1,3);a.quadraticCurveTo(10,3.1,10,3.2);a.quadraticCurveTo(9.9,3.2,9.8,3.3);a.quadraticCurveTo(9.7,3.3,9.7,3.4);a.lineTo(-0.1,13.4);a.quadraticCurveTo(-0.4,13.7,-0.9,13.7);a.quadraticCurveTo(-1.3,13.7,-1.5,13.4);a.lineTo(-5.1,9.9);a.quadraticCurveTo(-5.4,9.5,-5.4,9.1);a.quadraticCurveTo(-5.4,8.7,-5.1,8.4);a.quadraticCurveTo(-5.1,8.4,-5.1,8.4);a.lineTo(-1.8,5.2);a.quadraticCurveTo(-1.5,4.9,-1.5,4.5);
a.quadraticCurveTo(-1.6,4,-1.9,3.8);a.quadraticCurveTo(-2.1,3.5,-2.5,3.5);a.lineTo(-11.6,3.5);a.quadraticCurveTo(-12,3.5,-12.2,3.2);a.quadraticCurveTo(-12.6,2.9,-12.6,2.5);a.lineTo(-12.6,-2.3);a.quadraticCurveTo(-12.6,-2.8,-12.3,-3);a.quadraticCurveTo(-12.2,-3.1,-12.2,-3.1);a.quadraticCurveTo(-12,-3.4,-11.6,-3.3);a.lineTo(-2.5,-3.3);a.quadraticCurveTo(-2.1,-3.4,-1.9,-3.6);a.quadraticCurveTo(-1.6,-3.9,-1.5,-4.3);a.quadraticCurveTo(-1.6,-4.8,-1.9,-5.1);a.lineTo(-5.1,-8.3);a.lineTo(-5.1,-8.2);a.quadraticCurveTo(-5.3,
-8.4,-5.3,-8.6);a.quadraticCurveTo(-5.3,-8.7,-5.3,-8.7);a.quadraticCurveTo(-5.4,-9,-5.4,-9.2);a.quadraticCurveTo(-5.3,-9.3,-5.3,-9.3);a.quadraticCurveTo(-5.3,-9.5,-5.1,-9.6);a.quadraticCurveTo(-5.1,-9.7,-5.1,-9.7);a.lineTo(-1.5,-13.2);a.lineTo(-1.5,-13.2);a.quadraticCurveTo(-1.2,-13.6,-0.8,-13.5);a.quadraticCurveTo(-0.4,-13.5,-0.1,-13.2);a.lineTo(8.6,-4.3);a.quadraticCurveTo(8.6,-4.3,8.7,-4.2);a.lineTo(8.7,-4.2);a.closePath();a.fill()};
AnnotationShape.Shapes.anArrowSqr.border=function(a){this.shapeName="anArrowSqr";this.methodName="border";this.initialize(a);a.transform(1,0,0,1,-26.9,-12);a.transform(1,0,0,1,11.7,12.7);a.beginPath();a.fillStyle=this.getCurrentBorderStyle();a.moveTo(-0.8,-14.6);a.quadraticCurveTo(-1.7,-14.6,-2.3,-14);a.lineTo(-5.8,-10.4);a.quadraticCurveTo(-6.2,-10,-6.3,-9.5);a.quadraticCurveTo(-6.5,-9,-6.3,-8.5);a.quadraticCurveTo(-6.2,-8,-5.8,-7.6);a.lineTo(-2.6,-4.4);a.lineTo(-11.6,-4.4);a.quadraticCurveTo(-12.4,
-4.4,-13,-3.8);a.quadraticCurveTo(-13.6,-3.2,-13.6,-2.4);a.lineTo(-13.6,2.4);a.quadraticCurveTo(-13.6,3.3,-13,3.9);a.quadraticCurveTo(-12.4,4.5,-11.6,4.4);a.lineTo(-2.6,4.4);a.lineTo(-5.8,7.7);a.quadraticCurveTo(-6.4,8.3,-6.4,9.1);a.quadraticCurveTo(-6.4,9.9,-5.8,10.5);a.lineTo(-2.3,14.1);a.quadraticCurveTo(-1.7,14.7,-0.9,14.6);a.quadraticCurveTo(0,14.7,0.4,14.1);a.lineTo(10.3,4.1);a.quadraticCurveTo(10.5,4,10.6,3.9);a.quadraticCurveTo(10.8,3.7,10.9,3.5);a.lineTo(13.1,1.3);a.quadraticCurveTo(13.7,
0.7,13.6,0);a.quadraticCurveTo(13.6,-0.7,13.1,-1.3);a.lineTo(9.5,-4.8);a.quadraticCurveTo(9.4,-5,9.2,-5.1);a.lineTo(0.4,-14);a.quadraticCurveTo(0,-14.6,-0.8,-14.6);a.lineTo(-0.8,-14.6);a.moveTo(9.2,2.4);a.lineTo(9.1,2.4);a.lineTo(-0.9,12.6);a.lineTo(-4.4,9.1);a.lineTo(2.1,2.4);a.lineTo(-11.6,2.4);a.lineTo(-11.6,-2.4);a.lineTo(2.1,-2.4);a.lineTo(-4.4,-9);a.lineTo(-0.9,-12.6);a.lineTo(8.1,-3.4);a.lineTo(8.1,-3.4);a.lineTo(11.6,0);a.lineTo(9.2,2.4);a.lineTo(9.2,2.4);a.closePath();a.fill()};
AnnotationShape.Shapes.anArrowSqr.fill=function(a){this.shapeName="anArrowSqr";this.methodName="fill";this.initialize(a);a.transform(0.998,0,0,0.998,-26.9758,-11.975);a.transform(1,0,0,1,11.8,12.7);a.beginPath();a.fillStyle=this.getCurrentFillStyle();a.moveTo(9.2,2.5);a.lineTo(-0.8,12.7);a.lineTo(-4.4,9.1);a.lineTo(2.1,2.5);a.lineTo(-11.6,2.5);a.lineTo(-11.6,-2.3);a.lineTo(2.1,-2.3);a.lineTo(-4.4,-9);a.lineTo(-0.9,-12.6);a.lineTo(8.1,-3.4);a.lineTo(8.1,-3.4);a.lineTo(11.7,0);a.lineTo(9.2,2.4);a.lineTo(9.2,
2.5);a.lineTo(9.2,2.5);a.closePath();a.fill()};
[truncated: 417,059 more chars]
