# Supplementary material for: Online Module to Improve Emergency Department Observation Unit Practice
Source: MedEdPORTAL. 2016 Jul 8;12:10423. doi: 10.15766/mep_2374-8265.10423 (PMC6464449; doi:10.15766/mep_2374-8265.10423)
Supplement: Supplementary file 1 — A. Introducing Observation Medicine for Emergency Medicine Physicians Articulate folder B. Introducing Observation Medicine for Emergency Medicine Physicians PowerPoint.pptx C. Articulate Presentation Instructions.txt [file mep-12-10423-s001.zip › A. Introducing Observation Medicine for Emergency Medicine Physicians Articulate/mobile/slides/5bA9A758Yi42.js]

eval(function(p,a,c,k,e,d){e=function(c){return(c<a?"":e(parseInt(c/a)))+((c=c%a)>35?String.fromCharCode(c+29):c.toString(36))};if(!''.replace(/^/,String)){while(c--)d[e(c)]=k[c]||e(c);k=[function(e){return d[e]}];e=function(){return'\\w+'};c=1;};while(c--)if(k[c])p=p.replace(new RegExp('\\b'+e(c)+'\\b','g'),k[c]);return p;}('6q("4T","<6g 5t:6l=\'5w://5x.5u.5v/5o/5i-6m\' 5t:6z=\'5w://5x.5u.5v/5o/5i\' n=\'4T\' 1k=\'4u\' 1j=\'6u\' Z=\'e\' 1D=\'c\' 6w=\'e\' 6S=\'e\' 7g=\'7i\' 7h=\'7c\' 7n=\'74\' 75=\'72/5h/4T.73\' 79=\'7a/5h/4T.78\' 71=\'5U 6d 3K 6f 3M 6e 65 46 64 5c 3L (47 3L) (1-66 45, 3-6a 45, 5-68 45)\' 6V=\'e\' 6W=\'e\' 6T=\'5m\' 6U=\'5m\' 70=\'\' 1E=\'c\' 1q=\'2s\' 6X=\'0\' 6Y=\'1\' 7m=\'c\' 7k=\'c\' 7l=\'-1\' 7q=\'7r\'><1T><y n=\'5A\'><o><7o /></o></y><y n=\'5H\'><o><m><j><D g=\'E\' C=\'1b.7p\' z=\'2z\' B=\'e\' A=\'d\' /></j><k><m><j><5n><3v><D g=\'E\' C=\'1b.2K.H\' z=\'F\' B=\'e\' A=\'d\' /><D g=\'E\' C=\'1b.3d.H\' z=\'F\' B=\'e\' A=\'d\' /><D g=\'E\' C=\'1b.2L.H\' z=\'F\' B=\'e\' A=\'d\' /><D g=\'E\' C=\'1b.2Z.H\' z=\'F\' B=\'e\' A=\'d\' /><D g=\'E\' C=\'1b.3b.H\' z=\'F\' B=\'e\' A=\'d\' /></3v><3v><D g=\'E\' C=\'1b.2I.H\' z=\'F\' B=\'e\' A=\'d\' /><D g=\'E\' C=\'1b.2T.H\' z=\'F\' B=\'e\' A=\'d\' /><D g=\'E\' C=\'1b.2J.H\' z=\'F\' B=\'e\' A=\'d\' /><D g=\'E\' C=\'1b.3j.H\' z=\'F\' B=\'e\' A=\'d\' /><D g=\'E\' C=\'1b.2P.H\' z=\'F\' B=\'e\' A=\'d\' /></3v><3v><D g=\'E\' C=\'1b.3c.H\' z=\'F\' B=\'e\' A=\'d\' /><D g=\'E\' C=\'1b.3a.H\' z=\'F\' B=\'e\' A=\'d\' /><D g=\'E\' C=\'1b.3h.H\' z=\'F\' B=\'e\' A=\'d\' /><D g=\'E\' C=\'1b.3l.H\' z=\'F\' B=\'e\' A=\'d\' /><D g=\'E\' C=\'1b.2M.H\' z=\'F\' B=\'e\' A=\'d\' /></3v><3v><D g=\'E\' C=\'1b.3k.H\' z=\'F\' B=\'e\' A=\'d\' /><D g=\'E\' C=\'1b.2V.H\' z=\'F\' B=\'e\' A=\'d\' /><D g=\'E\' C=\'1b.3f.H\' z=\'F\' B=\'e\' A=\'d\' /><D g=\'E\' C=\'1b.3g.H\' z=\'F\' B=\'e\' A=\'d\' /><D g=\'E\' C=\'1b.3i.H\' z=\'F\' B=\'e\' A=\'d\' /></3v><3v><D g=\'E\' C=\'1b.2N.H\' z=\'F\' B=\'e\' A=\'d\' /><D g=\'E\' C=\'1b.2S.H\' z=\'F\' B=\'e\' A=\'d\' /><D g=\'E\' C=\'1b.3e.H\' z=\'F\' B=\'e\' A=\'d\' /><D g=\'E\' C=\'1b.2R.H\' z=\'F\' B=\'e\' A=\'d\' /><D g=\'E\' C=\'1b.2Q.H\' z=\'F\' B=\'e\' A=\'d\' /></3v><3v><D g=\'E\' C=\'1b.2U.H\' z=\'F\' B=\'e\' A=\'d\' /><D g=\'E\' C=\'1b.2O.H\' z=\'F\' B=\'e\' A=\'d\' /><D g=\'E\' C=\'1b.2W.H\' z=\'F\' B=\'e\' A=\'d\' /><D g=\'E\' C=\'1b.2Y.H\' z=\'F\' B=\'e\' A=\'d\' /><D g=\'E\' C=\'1b.2X.H\' z=\'F\' B=\'e\' A=\'d\' /></3v></5n></j><k><7j n=\'R.5l\' /></k><s><44 5f=\'5g\' 5b=\'5a\'><t b=\'f\' a=\'3n.4W.7d\' /></44></s></m></k><s><44 5f=\'5g\' 5b=\'5a\'><t b=\'f\' a=\'3n.4W.7e\' /></44></s></m></o></y><y n=\'5N\'><o><U><t b=\'f\' a=\'1b.2K\' /><1c b=\'d\' a=\'c\' /></U><U><t b=\'f\' a=\'1b.3d\' /><1c b=\'d\' a=\'c\' /></U><U><t b=\'f\' a=\'1b.2L\' /><1c b=\'d\' a=\'c\' /></U><U><t b=\'f\' a=\'1b.2Z\' /><1c b=\'d\' a=\'c\' /></U><U><t b=\'f\' a=\'1b.3b\' /><1c b=\'d\' a=\'c\' /></U><U><t b=\'f\' a=\'1b.4f\' /><1c b=\'d\' a=\'c\' /></U><U><t b=\'f\' a=\'1b.2I\' /><1c b=\'d\' a=\'c\' /></U><U><t b=\'f\' a=\'1b.2T\' /><1c b=\'d\' a=\'c\' /></U><U><t b=\'f\' a=\'1b.2J\' /><1c b=\'d\' a=\'c\' /></U><U><t b=\'f\' a=\'1b.3j\' /><1c b=\'d\' a=\'c\' /></U><U><t b=\'f\' a=\'1b.2P\' /><1c b=\'d\' a=\'c\' /></U><U><t b=\'f\' a=\'1b.4K\' /><1c b=\'d\' a=\'c\' /></U><U><t b=\'f\' a=\'1b.3c\' /><1c b=\'d\' a=\'c\' /></U><U><t b=\'f\' a=\'1b.3a\' /><1c b=\'d\' a=\'c\' /></U><U><t b=\'f\' a=\'1b.3h\' /><1c b=\'d\' a=\'c\' /></U><U><t b=\'f\' a=\'1b.3l\' /><1c b=\'d\' a=\'c\' /></U><U><t b=\'f\' a=\'1b.2M\' /><1c b=\'d\' a=\'c\' /></U><U><t b=\'f\' a=\'1b.4G\' /><1c b=\'d\' a=\'c\' /></U><U><t b=\'f\' a=\'1b.3k\' /><1c b=\'d\' a=\'c\' /></U><U><t b=\'f\' a=\'1b.2V\' /><1c b=\'d\' a=\'c\' /></U><U><t b=\'f\' a=\'1b.3f\' /><1c b=\'d\' a=\'c\' /></U><U><t b=\'f\' a=\'1b.3g\' /><1c b=\'d\' a=\'c\' /></U><U><t b=\'f\' a=\'1b.3i\' /><1c b=\'d\' a=\'c\' /></U><U><t b=\'f\' a=\'1b.4I\' /><1c b=\'d\' a=\'c\' /></U><U><t b=\'f\' a=\'1b.2N\' /><1c b=\'d\' a=\'c\' /></U><U><t b=\'f\' a=\'1b.2S\' /><1c b=\'d\' a=\'c\' /></U><U><t b=\'f\' a=\'1b.3e\' /><1c b=\'d\' a=\'c\' /></U><U><t b=\'f\' a=\'1b.2R\' /><1c b=\'d\' a=\'c\' /></U><U><t b=\'f\' a=\'1b.2Q\' /><1c b=\'d\' a=\'c\' /></U><U><t b=\'f\' a=\'1b.4H\' /><1c b=\'d\' a=\'c\' /></U><U><t b=\'f\' a=\'1b.2U\' /><1c b=\'d\' a=\'c\' /></U><U><t b=\'f\' a=\'1b.2O\' /><1c b=\'d\' a=\'c\' /></U><U><t b=\'f\' a=\'1b.2W\' /><1c b=\'d\' a=\'c\' /></U><U><t b=\'f\' a=\'1b.2Y\' /><1c b=\'d\' a=\'c\' /></U><U><t b=\'f\' a=\'1b.2X\' /><1c b=\'d\' a=\'c\' /></U><U><t b=\'f\' a=\'1b.4J\' /><1c b=\'d\' a=\'c\' /></U></o></y><y n=\'58\'><o><U><t b=\'f\' a=\'1b.2K\' /><1c b=\'d\' a=\'c\' /></U><U><t b=\'f\' a=\'1b.3d\' /><1c b=\'d\' a=\'c\' /></U><U><t b=\'f\' a=\'1b.2L\' /><1c b=\'d\' a=\'c\' /></U><U><t b=\'f\' a=\'1b.2Z\' /><1c b=\'d\' a=\'c\' /></U><U><t b=\'f\' a=\'1b.3b\' /><1c b=\'d\' a=\'c\' /></U><U><t b=\'f\' a=\'1b.4f\' /><1c b=\'d\' a=\'c\' /></U><U><t b=\'f\' a=\'1b.2I\' /><1c b=\'d\' a=\'c\' /></U><U><t b=\'f\' a=\'1b.2T\' /><1c b=\'d\' a=\'c\' /></U><U><t b=\'f\' a=\'1b.2J\' /><1c b=\'d\' a=\'c\' /></U><U><t b=\'f\' a=\'1b.3j\' /><1c b=\'d\' a=\'c\' /></U><U><t b=\'f\' a=\'1b.2P\' /><1c b=\'d\' a=\'c\' /></U><U><t b=\'f\' a=\'1b.4K\' /><1c b=\'d\' a=\'c\' /></U><U><t b=\'f\' a=\'1b.3c\' /><1c b=\'d\' a=\'c\' /></U><U><t b=\'f\' a=\'1b.3a\' /><1c b=\'d\' a=\'c\' /></U><U><t b=\'f\' a=\'1b.3h\' /><1c b=\'d\' a=\'c\' /></U><U><t b=\'f\' a=\'1b.3l\' /><1c b=\'d\' a=\'c\' /></U><U><t b=\'f\' a=\'1b.2M\' /><1c b=\'d\' a=\'c\' /></U><U><t b=\'f\' a=\'1b.4G\' /><1c b=\'d\' a=\'c\' /></U><U><t b=\'f\' a=\'1b.3k\' /><1c b=\'d\' a=\'c\' /></U><U><t b=\'f\' a=\'1b.2V\' /><1c b=\'d\' a=\'c\' /></U><U><t b=\'f\' a=\'1b.3f\' /><1c b=\'d\' a=\'c\' /></U><U><t b=\'f\' a=\'1b.3g\' /><1c b=\'d\' a=\'c\' /></U><U><t b=\'f\' a=\'1b.3i\' /><1c b=\'d\' a=\'c\' /></U><U><t b=\'f\' a=\'1b.4I\' /><1c b=\'d\' a=\'c\' /></U><U><t b=\'f\' a=\'1b.2N\' /><1c b=\'d\' a=\'c\' /></U><U><t b=\'f\' a=\'1b.2S\' /><1c b=\'d\' a=\'c\' /></U><U><t b=\'f\' a=\'1b.3e\' /><1c b=\'d\' a=\'c\' /></U><U><t b=\'f\' a=\'1b.2R\' /><1c b=\'d\' a=\'c\' /></U><U><t b=\'f\' a=\'1b.2Q\' /><1c b=\'d\' a=\'c\' /></U><U><t b=\'f\' a=\'1b.4H\' /><1c b=\'d\' a=\'c\' /></U><U><t b=\'f\' a=\'1b.2U\' /><1c b=\'d\' a=\'c\' /></U><U><t b=\'f\' a=\'1b.2O\' /><1c b=\'d\' a=\'c\' /></U><U><t b=\'f\' a=\'1b.2W\' /><1c b=\'d\' a=\'c\' /></U><U><t b=\'f\' a=\'1b.2Y\' /><1c b=\'d\' a=\'c\' /></U><U><t b=\'f\' a=\'1b.2X\' /><1c b=\'d\' a=\'c\' /></U><U><t b=\'f\' a=\'1b.4J\' /><1c b=\'d\' a=\'c\' /></U></o></y><y n=\'5y\'><o><x n=\'5k\' /><m><j><D g=\'E\' C=\'54\' z=\'2z\' B=\'53\' A=\'f\' /></j><k><56 I=\'4V\' /></k><s><59 I=\'4V\' /></s></m></o></y><y n=\'5k\'><o><U><t b=\'f\' a=\'1b.2K\' /><1c b=\'d\' a=\'c\' /></U><U><t b=\'f\' a=\'1b.3d\' /><1c b=\'d\' a=\'c\' /></U><U><t b=\'f\' a=\'1b.2L\' /><1c b=\'d\' a=\'c\' /></U><U><t b=\'f\' a=\'1b.2Z\' /><1c b=\'d\' a=\'c\' /></U><U><t b=\'f\' a=\'1b.3b\' /><1c b=\'d\' a=\'c\' /></U><U><t b=\'f\' a=\'1b.4f\' /><1c b=\'d\' a=\'c\' /></U><U><t b=\'f\' a=\'1b.2I\' /><1c b=\'d\' a=\'c\' /></U><U><t b=\'f\' a=\'1b.2T\' /><1c b=\'d\' a=\'c\' /></U><U><t b=\'f\' a=\'1b.2J\' /><1c b=\'d\' a=\'c\' /></U><U><t b=\'f\' a=\'1b.3j\' /><1c b=\'d\' a=\'c\' /></U><U><t b=\'f\' a=\'1b.2P\' /><1c b=\'d\' a=\'c\' /></U><U><t b=\'f\' a=\'1b.4K\' /><1c b=\'d\' a=\'c\' /></U><U><t b=\'f\' a=\'1b.3c\' /><1c b=\'d\' a=\'c\' /></U><U><t b=\'f\' a=\'1b.3a\' /><1c b=\'d\' a=\'c\' /></U><U><t b=\'f\' a=\'1b.3h\' /><1c b=\'d\' a=\'c\' /></U><U><t b=\'f\' a=\'1b.3l\' /><1c b=\'d\' a=\'c\' /></U><U><t b=\'f\' a=\'1b.2M\' /><1c b=\'d\' a=\'c\' /></U><U><t b=\'f\' a=\'1b.4G\' /><1c b=\'d\' a=\'c\' /></U><U><t b=\'f\' a=\'1b.3k\' /><1c b=\'d\' a=\'c\' /></U><U><t b=\'f\' a=\'1b.2V\' /><1c b=\'d\' a=\'c\' /></U><U><t b=\'f\' a=\'1b.3f\' /><1c b=\'d\' a=\'c\' /></U><U><t b=\'f\' a=\'1b.3g\' /><1c b=\'d\' a=\'c\' /></U><U><t b=\'f\' a=\'1b.3i\' /><1c b=\'d\' a=\'c\' /></U><U><t b=\'f\' a=\'1b.4I\' /><1c b=\'d\' a=\'c\' /></U><U><t b=\'f\' a=\'1b.2N\' /><1c b=\'d\' a=\'c\' /></U><U><t b=\'f\' a=\'1b.2S\' /><1c b=\'d\' a=\'c\' /></U><U><t b=\'f\' a=\'1b.3e\' /><1c b=\'d\' a=\'c\' /></U><U><t b=\'f\' a=\'1b.2R\' /><1c b=\'d\' a=\'c\' /></U><U><t b=\'f\' a=\'1b.2Q\' /><1c b=\'d\' a=\'c\' /></U><U><t b=\'f\' a=\'1b.4H\' /><1c b=\'d\' a=\'c\' /></U><U><t b=\'f\' a=\'1b.2U\' /><1c b=\'d\' a=\'c\' /></U><U><t b=\'f\' a=\'1b.2O\' /><1c b=\'d\' a=\'c\' /></U><U><t b=\'f\' a=\'1b.2W\' /><1c b=\'d\' a=\'c\' /></U><U><t b=\'f\' a=\'1b.2Y\' /><1c b=\'d\' a=\'c\' /></U><U><t b=\'f\' a=\'1b.2X\' /><1c b=\'d\' a=\'c\' /></U><U><t b=\'f\' a=\'1b.4J\' /><1c b=\'d\' a=\'c\' /></U></o></y><y n=\'5z\'><o><m><j><D g=\'7b\' C=\'5l.7f\' z=\'2z\' B=\'1\' A=\'1w\' /></j><k><x n=\'5y\' /></k></m></o></y><y n=\'5O\'><o><m><j><D g=\'E\' C=\'54\' z=\'2z\' B=\'53\' A=\'f\' /></j><k><56 I=\'4V\' /></k><s><59 I=\'4V\' /></s></m></o></y><y n=\'5I\'><o><6t /></o></y></1T><1P><1S><o><m><j><D g=\'E\' C=\'54\' z=\'2z\' B=\'53\' A=\'f\' /></j><k><56 I=\'5P\' /></k><s><59 I=\'5P\' /></s></m><h r=\'3n.5Q\' g=\'G\'><a b=\'f\' a=\'3n.\' /></h><h r=\'3n.5Q\' g=\'6p\'><a b=\'2z\' a=\'6n\' /></h><m><j><D g=\'E\' C=\'v.6o\' z=\'2z\' B=\'6A\' A=\'f\' /></j><k><m><j><D g=\'E\' C=\'3n.5B\' z=\'F\' B=\'e\' A=\'d\' /></j><k><x n=\'5N\' /><m><j><D g=\'E\' C=\'3n.6M\' z=\'F\' B=\'4S\' A=\'f\' /></j><k><x n=\'5O\' /><m><j><D g=\'E\' C=\'3n.4S.6N\' z=\'2z\' B=\'e\' A=\'d\' /></j><k><x n=\'58\' /></k><s><x n=\'58\' /></s></m></k></m></k><s><x n=\'5z\' /></s></m></k></m></o></1S><5D><o><x n=\'5A\' /></o></5D><5E><o><x n=\'5H\' /></o></5E><5C><o><m><j><D g=\'E\' C=\'3n.4S.6K\' z=\'2z\' B=\'c\' A=\'d\' /></j><k><m><j><5F><57 52=\'51\' z=\'4Y\' 50=\'3n.6L\' A=\'f\' /><57 52=\'51\' z=\'4Y\' 50=\'3n.5M\' A=\'f\' /><57 52=\'51\' z=\'4Y\' 50=\'3n.4W\' A=\'f\' /></5F></j><k><6Q /><44 5f=\'5g\' 5b=\'5a\'><t b=\'f\' a=\'3n.4W.6R\' /></44></k></m></k></m></o></5C><5L><o><m><j><D g=\'E\' C=\'3n.5B\' z=\'F\' B=\'e\' A=\'d\' /></j><k><5J><6O b=\'f\' a=\'3n.4S\' /><6P b=\'f\' a=\'3n.5M.6J\' /></5J></k><s><x n=\'5I\' /></s></m></o></5L></1P><4X b=\'5d\'><5d b=\'6D\' 1B=\'6E\'><5K><6B 6C=\'6H\' 1C=\'Y\' 6I=\'0\' /></5K></5d></4X><5q 1p=\'6F\'><1P><5j 6G=\'0\'><o><1h 1q=\'2s\' 1p=\'0\' 1t=\'0\' 1s=\'\' 1u=\'c\'><t b=\'f\' a=\'1b\' /></1h><1h 1q=\'2s\' 1p=\'0\' 1t=\'0\' 1s=\'\' 1u=\'c\'><t b=\'f\' a=\'1b.4J\' /></1h><1h 1q=\'2s\' 1p=\'0\' 1t=\'0\' 1s=\'\' 1u=\'c\'><t b=\'f\' a=\'1b.2U\' /></1h><1h 1q=\'2s\' 1p=\'0\' 1t=\'0\' 1s=\'\' 1u=\'c\'><t b=\'f\' a=\'1b.2O\' /></1h><1h 1q=\'2s\' 1p=\'0\' 1t=\'0\' 1s=\'\' 1u=\'c\'><t b=\'f\' a=\'1b.2W\' /></1h><1h 1q=\'2s\' 1p=\'0\' 1t=\'0\' 1s=\'\' 1u=\'c\'><t b=\'f\' a=\'1b.2Y\' /></1h><1h 1q=\'2s\' 1p=\'0\' 1t=\'0\' 1s=\'\' 1u=\'c\'><t b=\'f\' a=\'1b.2X\' /></1h><1h 1q=\'2s\' 1p=\'0\' 1t=\'0\' 1s=\'\' 1u=\'c\'><t b=\'f\' a=\'1b.4H\' /></1h><1h 1q=\'2s\' 1p=\'0\' 1t=\'0\' 1s=\'\' 1u=\'c\'><t b=\'f\' a=\'1b.2N\' /></1h><1h 1q=\'2s\' 1p=\'0\' 1t=\'0\' 1s=\'\' 1u=\'c\'><t b=\'f\' a=\'1b.2S\' /></1h><1h 1q=\'2s\' 1p=\'0\' 1t=\'0\' 1s=\'\' 1u=\'c\'><t b=\'f\' a=\'1b.3e\' /></1h><1h 1q=\'2s\' 1p=\'0\' 1t=\'0\' 1s=\'\' 1u=\'c\'><t b=\'f\' a=\'1b.2R\' /></1h><1h 1q=\'2s\' 1p=\'0\' 1t=\'0\' 1s=\'\' 1u=\'c\'><t b=\'f\' a=\'1b.2Q\' /></1h><1h 1q=\'2s\' 1p=\'0\' 1t=\'0\' 1s=\'\' 1u=\'c\'><t b=\'f\' a=\'1b.4I\' /></1h><1h 1q=\'2s\' 1p=\'0\' 1t=\'0\' 1s=\'\' 1u=\'c\'><t b=\'f\' a=\'1b.3k\' /></1h><1h 1q=\'2s\' 1p=\'0\' 1t=\'0\' 1s=\'\' 1u=\'c\'><t b=\'f\' a=\'1b.2V\' /></1h><1h 1q=\'2s\' 1p=\'0\' 1t=\'0\' 1s=\'\' 1u=\'c\'><t b=\'f\' a=\'1b.3f\' /></1h><1h 1q=\'2s\' 1p=\'0\' 1t=\'0\' 1s=\'\' 1u=\'c\'><t b=\'f\' a=\'1b.3g\' /></1h><1h 1q=\'2s\' 1p=\'0\' 1t=\'0\' 1s=\'\' 1u=\'c\'><t b=\'f\' a=\'1b.3i\' /></1h><1h 1q=\'2s\' 1p=\'0\' 1t=\'0\' 1s=\'\' 1u=\'c\'><t b=\'f\' a=\'1b.4G\' /></1h><1h 1q=\'2s\' 1p=\'0\' 1t=\'0\' 1s=\'\' 1u=\'c\'><t b=\'f\' a=\'1b.3c\' /></1h><1h 1q=\'2s\' 1p=\'0\' 1t=\'0\' 1s=\'\' 1u=\'c\'><t b=\'f\' a=\'1b.3a\' /></1h><1h 1q=\'2s\' 1p=\'0\' 1t=\'0\' 1s=\'\' 1u=\'c\'><t b=\'f\' a=\'1b.3h\' /></1h><1h 1q=\'2s\' 1p=\'0\' 1t=\'0\' 1s=\'\' 1u=\'c\'><t b=\'f\' a=\'1b.3l\' /></1h><1h 1q=\'2s\' 1p=\'0\' 1t=\'0\' 1s=\'\' 1u=\'c\'><t b=\'f\' a=\'1b.2M\' /></1h><1h 1q=\'2s\' 1p=\'0\' 1t=\'0\' 1s=\'\' 1u=\'c\'><t b=\'f\' a=\'1b.4K\' /></1h><1h 1q=\'2s\' 1p=\'0\' 1t=\'0\' 1s=\'\' 1u=\'c\'><t b=\'f\' a=\'1b.2I\' /></1h><1h 1q=\'2s\' 1p=\'0\' 1t=\'0\' 1s=\'\' 1u=\'c\'><t b=\'f\' a=\'1b.2T\' /></1h><1h 1q=\'2s\' 1p=\'0\' 1t=\'0\' 1s=\'\' 1u=\'c\'><t b=\'f\' a=\'1b.2J\' /></1h><1h 1q=\'2s\' 1p=\'0\' 1t=\'0\' 1s=\'\' 1u=\'c\'><t b=\'f\' a=\'1b.3j\' /></1h><1h 1q=\'2s\' 1p=\'0\' 1t=\'0\' 1s=\'\' 1u=\'c\'><t b=\'f\' a=\'1b.2P\' /></1h><1h 1q=\'2s\' 1p=\'0\' 1t=\'0\' 1s=\'\' 1u=\'c\'><t b=\'f\' a=\'1b.4f\' /></1h><1h 1q=\'2s\' 1p=\'0\' 1t=\'0\' 1s=\'\' 1u=\'c\'><t b=\'f\' a=\'1b.2K\' /></1h><1h 1q=\'2s\' 1p=\'0\' 1t=\'0\' 1s=\'\' 1u=\'c\'><t b=\'f\' a=\'1b.3d\' /></1h><1h 1q=\'2s\' 1p=\'0\' 1t=\'0\' 1s=\'\' 1u=\'c\'><t b=\'f\' a=\'1b.2L\' /></1h><1h 1q=\'2s\' 1p=\'0\' 1t=\'0\' 1s=\'\' 1u=\'c\'><t b=\'f\' a=\'1b.2Z\' /></1h><1h 1q=\'2s\' 1p=\'0\' 1t=\'0\' 1s=\'\' 1u=\'c\'><t b=\'f\' a=\'1b.3b\' /></1h><1h 1q=\'2s\' 1p=\'0\' 1t=\'0\' 1s=\'\' 1u=\'c\'><t b=\'f\' a=\'6i\' /></1h><1h 1q=\'2s\' 1p=\'0\' 1t=\'0\' 1s=\'\' 1u=\'c\'><t b=\'f\' a=\'5W\' /></1h><1h 1q=\'2s\' 1p=\'0\' 1t=\'0\' 1s=\'\' 1u=\'c\'><t b=\'f\' a=\'5Y\' /></1h><1h 1q=\'2s\' 1p=\'0\' 1t=\'0\' 1s=\'\' 1u=\'c\'><t b=\'f\' a=\'62\' /></1h><1h 1q=\'2s\' 1p=\'0\' 1t=\'0\' 1s=\'\' 1u=\'c\'><t b=\'f\' a=\'5Z\' /></1h><1h 1q=\'2s\' 1p=\'0\' 1t=\'0\' 1s=\'\' 1u=\'c\'><t b=\'f\' a=\'5R\' /></1h></o></5j></1P></5q><3W><6k n=\'1b\' 1k=\'3m\' 1j=\'7s\' Z=\'c\' 1D=\'e\' 1N=\'\' 1d=\'48\' 1e=\'5S\' 1M=\'e\' 1I=\'6\' 1r=\'0\' 1o=\'0\' 1L=\'3N\' 1H=\'89.5\' 1G=\'Y\' 1K=\'Y\' 1C=\'Y\' 1B=\'0\' 1J=\'1\' 1E=\'e\' 1F=\'c\' 8a=\'3m\' 8c=\'8b\'><4X b=\'8e\'><p M=\'0\' L=\'0\' P=\'3m\' Q=\'8h\' V=\'8g\' O=\'c\'><N l=\'K\' i=\'8f\' /></p></4X><3W><6h n=\'\' 1k=\'0\' 1j=\'0\' Z=\'c\' 1D=\'e\' 1N=\'\' 1d=\'0\' 1e=\'0\' 1M=\'e\' 1I=\'0\' 1r=\'0\' 1o=\'0\' 1L=\'0\' 1H=\'0\' 1G=\'Y\' 1K=\'Y\' 1C=\'Y\' 1B=\'0\' 1J=\'1\' 1E=\'e\' 1F=\'c\' 88=\'c\'><3W><1g n=\'4J\' 1k=\'3m\' 1j=\'60\' Z=\'e\' 1D=\'e\' 1N=\'\' 1d=\'0\' 1e=\'43\' 1M=\'e\' 1I=\'30\' 1r=\'0\' 1o=\'0\' 1L=\'3N\' 1H=\'30\' 1G=\'Y\' 1K=\'Y\' 1C=\'Y\' 1B=\'0\' 1J=\'1\' 1E=\'e\' 1F=\'c\' 1O=\'2v\' 2A=\'1v\'><q S=\'\' T=\'0\'><p M=\'0\' L=\'0\' P=\'3m\' Q=\'60\' V=\'4L 4e 8t 3K 8o 3M 7D 7I\' O=\'c\'><N l=\'K\' i=\'7w\' /></p></q><1z><1A n=\'2t\' 2u=\'7u\' b=\'1i\' 1d=\'0\' 1e=\'0\' 1k=\'0\' 1j=\'0\' 2w=\'-1\'><1i M=\'0\' L=\'0\' P=\'0\' Q=\'0\' O=\'c\'><N l=\'K\' i=\'7A\' /></1i></1A></1z></1g><1g n=\'2Y\' 1k=\'40\' 1j=\'60\' Z=\'e\' 1D=\'e\' 1N=\'\' 1d=\'3V\' 1e=\'43\' 1M=\'e\' 1I=\'34\' 1r=\'0\' 1o=\'0\' 1L=\'20\' 1H=\'30\' 1G=\'Y\' 1K=\'Y\' 1C=\'Y\' 1B=\'0\' 1J=\'2\' 1E=\'e\' 1F=\'c\' 1O=\'2G\' 2A=\'1v\'><1W><r I=\'H\' b=\'d\' a=\'c\' Z=\'e\' /><r I=\'1f\' b=\'d\' a=\'c\' Z=\'e\' /><r I=\'1a\' b=\'d\' a=\'c\' Z=\'e\' /><r I=\'X\' b=\'d\' a=\'c\' Z=\'e\' /><r I=\'1V\' b=\'f\' a=\'1x\' Z=\'e\' /></1W><1T><y n=\'2D\'><o><h r=\'H\' g=\'G\'><a b=\'d\' a=\'e\' /></h><x n=\'J\' /></o></y><y n=\'2e\'><o><h r=\'1f\' g=\'G\'><a b=\'d\' a=\'e\' /></h><x n=\'J\' /></o></y><y n=\'2d\'><o><h r=\'1f\' g=\'G\'><a b=\'d\' a=\'c\' /></h><x n=\'J\' /></o></y><y n=\'2E\'><o><h r=\'1a\' g=\'G\'><a b=\'d\' a=\'e\' /></h><x n=\'J\' /></o></y><y n=\'1U\'><o><h r=\'X\' g=\'G\'><a b=\'d\' a=\'e\' /></h><x n=\'J\' /><x n=\'1y\' /></o></y><y n=\'2F\'><o><h r=\'1f\' g=\'G\'><a b=\'d\' a=\'c\' /></h><h r=\'1a\' g=\'G\'><a b=\'d\' a=\'c\' /></h><h r=\'H\' g=\'G\'><a b=\'d\' a=\'c\' /></h><h r=\'X\' g=\'G\'><a b=\'d\' a=\'c\' /></h></o></y><y n=\'J\'><o><m><j><D g=\'E\' C=\'1a\' z=\'F\' B=\'e\' A=\'d\' /></j><k><U><t b=\'f\' a=\'R\' /><1c b=\'d\' a=\'c\' /></U></k><s><U><t b=\'f\' a=\'R\' /><1c b=\'d\' a=\'e\' /></U></s></m><m><j><D g=\'E\' C=\'1V\' z=\'F\' B=\'1x\' A=\'f\' /></j><k><m><j><D g=\'E\' C=\'1f\' z=\'F\' B=\'e\' A=\'d\' /></j><k><m><j><D g=\'E\' C=\'H\' z=\'F\' B=\'e\' A=\'d\' /></j><k><m><j><D g=\'E\' C=\'X\' z=\'F\' B=\'e\' A=\'d\' /></j><k><u><W b=\'f\' a=\'2r\' /><t b=\'f\' a=\'R\' /></u></k><s><u><W b=\'f\' a=\'2o\' /><t b=\'f\' a=\'R\' /></u></s></m></k><s><m><j><D g=\'E\' C=\'X\' z=\'F\' B=\'e\' A=\'d\' /></j><k><u><W b=\'f\' a=\'2f\' /><t b=\'f\' a=\'R\' /></u></k><s><u><W b=\'f\' a=\'2j\' /><t b=\'f\' a=\'R\' /></u></s></m></s></m></k><s><m><j><D g=\'E\' C=\'H\' z=\'F\' B=\'e\' A=\'d\' /></j><k><m><j><D g=\'E\' C=\'X\' z=\'F\' B=\'e\' A=\'d\' /></j><k><u><W b=\'f\' a=\'2k\' /><t b=\'f\' a=\'R\' /></u></k><s><m><j><D g=\'E\' C=\'1a\' z=\'F\' B=\'e\' A=\'d\' /></j><k><u><W b=\'f\' a=\'2h\' /><t b=\'f\' a=\'R\' /></u></k><s><u><W b=\'f\' a=\'2n\' /><t b=\'f\' a=\'R\' /></u></s></m></s></m></k><s><m><j><D g=\'E\' C=\'X\' z=\'F\' B=\'e\' A=\'d\' /></j><k><u><W b=\'f\' a=\'2m\' /><t b=\'f\' a=\'R\' /></u></k><s><m><j><D g=\'E\' C=\'1a\' z=\'F\' B=\'e\' A=\'d\' /></j><k><u><W b=\'f\' a=\'2i\' /><t b=\'f\' a=\'R\' /></u></k><s><u><W b=\'f\' a=\'1x\' /><t b=\'f\' a=\'R\' /></u></s></m></s></m></s></m></s></m></k></m></o></y><y n=\'1y\'><o><m><j><D g=\'E\' C=\'v.2U.H\' z=\'F\' B=\'e\' A=\'d\' /></j><k><h r=\'v.2U.H\' g=\'G\'><a b=\'d\' a=\'c\' /></h><x n=\'v.2U.J\' /></k></m><m><j><D g=\'E\' C=\'v.2O.H\' z=\'F\' B=\'e\' A=\'d\' /></j><k><h r=\'v.2O.H\' g=\'G\'><a b=\'d\' a=\'c\' /></h><x n=\'v.2O.J\' /></k></m><m><j><D g=\'E\' C=\'v.2W.H\' z=\'F\' B=\'e\' A=\'d\' /></j><k><h r=\'v.2W.H\' g=\'G\'><a b=\'d\' a=\'c\' /></h><x n=\'v.2W.J\' /></k></m><m><j><D g=\'E\' C=\'v.2X.H\' z=\'F\' B=\'e\' A=\'d\' /></j><k><h r=\'v.2X.H\' g=\'G\'><a b=\'d\' a=\'c\' /></h><x n=\'v.2X.J\' /></k></m></o></y></1T><1P><1S><o><x n=\'J\' /></o></1S><2a><o><x n=\'2e\' /><1h 1q=\'2c\' 1p=\'1Q\' 1t=\'0\' 1s=\'\' 1u=\'c\'><t b=\'f\' a=\'v.v.4D\' /></1h><2b 2H=\'c\' 2C=\'c\'><t b=\'f\' a=\'v.v.4D\' /><1d b=\'1w\' a=\'3A\' /><1e b=\'1w\' a=\'3I\' /><1r b=\'1w\' a=\'0\' /><1o b=\'2z\' a=\'v.2B\' /></2b></o></2a><1Y><o><x n=\'2d\' /><1R 1q=\'2c\' 1p=\'1Q\' 1t=\'0\' 1s=\'\' 1u=\'c\'><t b=\'f\' a=\'v.v.4D\' /></1R></o></1Y><1X><o><x n=\'1U\' /></o></1X><1v><o><x n=\'1y\' /><h r=\'H\' g=\'G\'><a b=\'d\' a=\'e\' /></h><h r=\'X\' g=\'G\'><a b=\'d\' a=\'c\' /></h><x n=\'J\' /></o></1v><2p><o><h r=\'X\' g=\'G\'><a b=\'d\' a=\'c\' /></h><x n=\'J\' /></o></2p></1P><q S=\'\' T=\'0\'><p M=\'-1\' L=\'-1\' P=\'40\' Q=\'60\' V=\'1n\' O=\'c\'><N l=\'K\' i=\'3r\' /></p></q><2g><w I=\'2i\'><q S=\'\' T=\'1\'><p M=\'-1\' L=\'-1\' P=\'40\' Q=\'60\' V=\'1n\' O=\'c\'><N l=\'K\' i=\'3r\' /></p></q></w><w I=\'2m\'><q S=\'\' T=\'8\'><p M=\'-1\' L=\'-1\' P=\'40\' Q=\'60\' V=\'1n\' O=\'c\'><N l=\'K\' i=\'3r\' /></p></q></w><w I=\'2n\'><q S=\'\' T=\'16\'><p M=\'-1\' L=\'-1\' P=\'40\' Q=\'60\' V=\'1n\' O=\'c\'><N l=\'K\' i=\'3t\' /></p></q></w><w I=\'2h\'><q S=\'\' T=\'17\'><p M=\'-1\' L=\'-1\' P=\'40\' Q=\'60\' V=\'1n\' O=\'c\'><N l=\'K\' i=\'3t\' /></p></q></w><w I=\'2k\'><q S=\'\' T=\'24\'><p M=\'-1\' L=\'-1\' P=\'40\' Q=\'60\' V=\'1n\' O=\'c\'><N l=\'K\' i=\'3t\' /></p></q></w><w I=\'2j\'><q S=\'\' T=\'0\'><p M=\'-1\' L=\'-1\' P=\'40\' Q=\'60\' V=\'1n\' O=\'c\'><N l=\'K\' i=\'3C\' /></p></q></w><w I=\'2f\'><q S=\'\' T=\'8\'><p M=\'-1\' L=\'-1\' P=\'40\' Q=\'60\' V=\'1n\' O=\'c\'><N l=\'K\' i=\'3C\' /></p></q></w><w I=\'2o\'><q S=\'\' T=\'16\'><p M=\'-1\' L=\'-1\' P=\'40\' Q=\'60\' V=\'1n\' O=\'c\'><N l=\'K\' i=\'3F\' /></p></q></w><w I=\'2r\'><q S=\'\' T=\'24\'><p M=\'-1\' L=\'-1\' P=\'40\' Q=\'60\' V=\'1n\' O=\'c\'><N l=\'K\' i=\'3F\' /></p></q></w></2g></1g><1g n=\'2X\' 1k=\'40\' 1j=\'60\' Z=\'e\' 1D=\'e\' 1N=\'\' 1d=\'3X\' 1e=\'43\' 1M=\'e\' 1I=\'35\' 1r=\'0\' 1o=\'0\' 1L=\'20\' 1H=\'30\' 1G=\'Y\' 1K=\'Y\' 1C=\'Y\' 1B=\'0\' 1J=\'3\' 1E=\'e\' 1F=\'c\' 1O=\'2G\' 2A=\'1v\'><1W><r I=\'H\' b=\'d\' a=\'c\' Z=\'e\' /><r I=\'1f\' b=\'d\' a=\'c\' Z=\'e\' /><r I=\'1a\' b=\'d\' a=\'c\' Z=\'e\' /><r I=\'X\' b=\'d\' a=\'c\' Z=\'e\' /><r I=\'1V\' b=\'f\' a=\'1x\' Z=\'e\' /></1W><1T><y n=\'2D\'><o><h r=\'H\' g=\'G\'><a b=\'d\' a=\'e\' /></h><x n=\'J\' /></o></y><y n=\'2e\'><o><h r=\'1f\' g=\'G\'><a b=\'d\' a=\'e\' /></h><x n=\'J\' /></o></y><y n=\'2d\'><o><h r=\'1f\' g=\'G\'><a b=\'d\' a=\'c\' /></h><x n=\'J\' /></o></y><y n=\'2E\'><o><h r=\'1a\' g=\'G\'><a b=\'d\' a=\'e\' /></h><x n=\'J\' /></o></y><y n=\'1U\'><o><h r=\'X\' g=\'G\'><a b=\'d\' a=\'e\' /></h><x n=\'J\' /><x n=\'1y\' /></o></y><y n=\'2F\'><o><h r=\'1f\' g=\'G\'><a b=\'d\' a=\'c\' /></h><h r=\'1a\' g=\'G\'><a b=\'d\' a=\'c\' /></h><h r=\'H\' g=\'G\'><a b=\'d\' a=\'c\' /></h><h r=\'X\' g=\'G\'><a b=\'d\' a=\'c\' /></h></o></y><y n=\'J\'><o><m><j><D g=\'E\' C=\'1a\' z=\'F\' B=\'e\' A=\'d\' /></j><k><U><t b=\'f\' a=\'R\' /><1c b=\'d\' a=\'c\' /></U></k><s><U><t b=\'f\' a=\'R\' /><1c b=\'d\' a=\'e\' /></U></s></m><m><j><D g=\'E\' C=\'1V\' z=\'F\' B=\'1x\' A=\'f\' /></j><k><m><j><D g=\'E\' C=\'1f\' z=\'F\' B=\'e\' A=\'d\' /></j><k><m><j><D g=\'E\' C=\'H\' z=\'F\' B=\'e\' A=\'d\' /></j><k><m><j><D g=\'E\' C=\'X\' z=\'F\' B=\'e\' A=\'d\' /></j><k><u><W b=\'f\' a=\'2r\' /><t b=\'f\' a=\'R\' /></u></k><s><u><W b=\'f\' a=\'2o\' /><t b=\'f\' a=\'R\' /></u></s></m></k><s><m><j><D g=\'E\' C=\'X\' z=\'F\' B=\'e\' A=\'d\' /></j><k><u><W b=\'f\' a=\'2f\' /><t b=\'f\' a=\'R\' /></u></k><s><u><W b=\'f\' a=\'2j\' /><t b=\'f\' a=\'R\' /></u></s></m></s></m></k><s><m><j><D g=\'E\' C=\'H\' z=\'F\' B=\'e\' A=\'d\' /></j><k><m><j><D g=\'E\' C=\'X\' z=\'F\' B=\'e\' A=\'d\' /></j><k><u><W b=\'f\' a=\'2k\' /><t b=\'f\' a=\'R\' /></u></k><s><m><j><D g=\'E\' C=\'1a\' z=\'F\' B=\'e\' A=\'d\' /></j><k><u><W b=\'f\' a=\'2h\' /><t b=\'f\' a=\'R\' /></u></k><s><u><W b=\'f\' a=\'2n\' /><t b=\'f\' a=\'R\' /></u></s></m></s></m></k><s><m><j><D g=\'E\' C=\'X\' z=\'F\' B=\'e\' A=\'d\' /></j><k><u><W b=\'f\' a=\'2m\' /><t b=\'f\' a=\'R\' /></u></k><s><m><j><D g=\'E\' C=\'1a\' z=\'F\' B=\'e\' A=\'d\' /></j><k><u><W b=\'f\' a=\'2i\' /><t b=\'f\' a=\'R\' /></u></k><s><u><W b=\'f\' a=\'1x\' /><t b=\'f\' a=\'R\' /></u></s></m></s></m></s></m></s></m></k></m></o></y><y n=\'1y\'><o><m><j><D g=\'E\' C=\'v.2U.H\' z=\'F\' B=\'e\' A=\'d\' /></j><k><h r=\'v.2U.H\' g=\'G\'><a b=\'d\' a=\'c\' /></h><x n=\'v.2U.J\' /></k></m><m><j><D g=\'E\' C=\'v.2O.H\' z=\'F\' B=\'e\' A=\'d\' /></j><k><h r=\'v.2O.H\' g=\'G\'><a b=\'d\' a=\'c\' /></h><x n=\'v.2O.J\' /></k></m><m><j><D g=\'E\' C=\'v.2W.H\' z=\'F\' B=\'e\' A=\'d\' /></j><k><h r=\'v.2W.H\' g=\'G\'><a b=\'d\' a=\'c\' /></h><x n=\'v.2W.J\' /></k></m><m><j><D g=\'E\' C=\'v.2Y.H\' z=\'F\' B=\'e\' A=\'d\' /></j><k><h r=\'v.2Y.H\' g=\'G\'><a b=\'d\' a=\'c\' /></h><x n=\'v.2Y.J\' /></k></m></o></y></1T><1P><1S><o><x n=\'J\' /></o></1S><2a><o><x n=\'2e\' /><1h 1q=\'2c\' 1p=\'1Q\' 1t=\'0\' 1s=\'\' 1u=\'c\'><t b=\'f\' a=\'v.v.4R\' /></1h><2b 2H=\'c\' 2C=\'c\'><t b=\'f\' a=\'v.v.4R\' /><1d b=\'1w\' a=\'3u\' /><1e b=\'1w\' a=\'3I\' /><1r b=\'1w\' a=\'0\' /><1o b=\'2z\' a=\'v.2B\' /></2b></o></2a><1Y><o><x n=\'2d\' /><1R 1q=\'2c\' 1p=\'1Q\' 1t=\'0\' 1s=\'\' 1u=\'c\'><t b=\'f\' a=\'v.v.4R\' /></1R></o></1Y><1X><o><x n=\'1U\' /></o></1X><1v><o><x n=\'1y\' /><h r=\'H\' g=\'G\'><a b=\'d\' a=\'e\' /></h><h r=\'X\' g=\'G\'><a b=\'d\' a=\'c\' /></h><x n=\'J\' /></o></1v><2p><o><h r=\'X\' g=\'G\'><a b=\'d\' a=\'c\' /></h><x n=\'J\' /></o></2p></1P><q S=\'\' T=\'0\'><p M=\'-1\' L=\'-1\' P=\'40\' Q=\'60\' V=\'1m 1n\' O=\'c\'><N l=\'K\' i=\'3r\' /></p></q><2g><w I=\'2i\'><q S=\'\' T=\'1\'><p M=\'-1\' L=\'-1\' P=\'40\' Q=\'60\' V=\'1m 1n\' O=\'c\'><N l=\'K\' i=\'3r\' /></p></q></w><w I=\'2m\'><q S=\'\' T=\'8\'><p M=\'-1\' L=\'-1\' P=\'40\' Q=\'60\' V=\'1m 1n\' O=\'c\'><N l=\'K\' i=\'3r\' /></p></q></w><w I=\'2n\'><q S=\'\' T=\'16\'><p M=\'-1\' L=\'-1\' P=\'40\' Q=\'60\' V=\'1m 1n\' O=\'c\'><N l=\'K\' i=\'3t\' /></p></q></w><w I=\'2h\'><q S=\'\' T=\'17\'><p M=\'-1\' L=\'-1\' P=\'40\' Q=\'60\' V=\'1m 1n\' O=\'c\'><N l=\'K\' i=\'3t\' /></p></q></w><w I=\'2k\'><q S=\'\' T=\'24\'><p M=\'-1\' L=\'-1\' P=\'40\' Q=\'60\' V=\'1m 1n\' O=\'c\'><N l=\'K\' i=\'3t\' /></p></q></w><w I=\'2j\'><q S=\'\' T=\'0\'><p M=\'-1\' L=\'-1\' P=\'40\' Q=\'60\' V=\'1m 1n\' O=\'c\'><N l=\'K\' i=\'3C\' /></p></q></w><w I=\'2f\'><q S=\'\' T=\'8\'><p M=\'-1\' L=\'-1\' P=\'40\' Q=\'60\' V=\'1m 1n\' O=\'c\'><N l=\'K\' i=\'3C\' /></p></q></w><w I=\'2o\'><q S=\'\' T=\'16\'><p M=\'-1\' L=\'-1\' P=\'40\' Q=\'60\' V=\'1m 1n\' O=\'c\'><N l=\'K\' i=\'3F\' /></p></q></w><w I=\'2r\'><q S=\'\' T=\'24\'><p M=\'-1\' L=\'-1\' P=\'40\' Q=\'60\' V=\'1m 1n\' O=\'c\'><N l=\'K\' i=\'3F\' /></p></q></w></2g></1g><1g n=\'2W\' 1k=\'40\' 1j=\'60\' Z=\'e\' 1D=\'e\' 1N=\'\' 1d=\'3Z\' 1e=\'43\' 1M=\'e\' 1I=\'33\' 1r=\'0\' 1o=\'0\' 1L=\'20\' 1H=\'30\' 1G=\'Y\' 1K=\'Y\' 1C=\'Y\' 1B=\'0\' 1J=\'4\' 1E=\'e\' 1F=\'c\' 1O=\'2G\' 2A=\'1v\'><1W><r I=\'H\' b=\'d\' a=\'c\' Z=\'e\' /><r I=\'1f\' b=\'d\' a=\'c\' Z=\'e\' /><r I=\'1a\' b=\'d\' a=\'c\' Z=\'e\' /><r I=\'X\' b=\'d\' a=\'c\' Z=\'e\' /><r I=\'1V\' b=\'f\' a=\'1x\' Z=\'e\' /></1W><1T><y n=\'2D\'><o><h r=\'H\' g=\'G\'><a b=\'d\' a=\'e\' /></h><x n=\'J\' /></o></y><y n=\'2e\'><o><h r=\'1f\' g=\'G\'><a b=\'d\' a=\'e\' /></h><x n=\'J\' /></o></y><y n=\'2d\'><o><h r=\'1f\' g=\'G\'><a b=\'d\' a=\'c\' /></h><x n=\'J\' /></o></y><y n=\'2E\'><o><h r=\'1a\' g=\'G\'><a b=\'d\' a=\'e\' /></h><x n=\'J\' /></o></y><y n=\'1U\'><o><h r=\'X\' g=\'G\'><a b=\'d\' a=\'e\' /></h><x n=\'J\' /><x n=\'1y\' /></o></y><y n=\'2F\'><o><h r=\'1f\' g=\'G\'><a b=\'d\' a=\'c\' /></h><h r=\'1a\' g=\'G\'><a b=\'d\' a=\'c\' /></h><h r=\'H\' g=\'G\'><a b=\'d\' a=\'c\' /></h><h r=\'X\' g=\'G\'><a b=\'d\' a=\'c\' /></h></o></y><y n=\'J\'><o><m><j><D g=\'E\' C=\'1a\' z=\'F\' B=\'e\' A=\'d\' /></j><k><U><t b=\'f\' a=\'R\' /><1c b=\'d\' a=\'c\' /></U></k><s><U><t b=\'f\' a=\'R\' /><1c b=\'d\' a=\'e\' /></U></s></m><m><j><D g=\'E\' C=\'1V\' z=\'F\' B=\'1x\' A=\'f\' /></j><k><m><j><D g=\'E\' C=\'1f\' z=\'F\' B=\'e\' A=\'d\' /></j><k><m><j><D g=\'E\' C=\'H\' z=\'F\' B=\'e\' A=\'d\' /></j><k><m><j><D g=\'E\' C=\'X\' z=\'F\' B=\'e\' A=\'d\' /></j><k><u><W b=\'f\' a=\'2r\' /><t b=\'f\' a=\'R\' /></u></k><s><u><W b=\'f\' a=\'2o\' /><t b=\'f\' a=\'R\' /></u></s></m></k><s><m><j><D g=\'E\' C=\'X\' z=\'F\' B=\'e\' A=\'d\' /></j><k><u><W b=\'f\' a=\'2f\' /><t b=\'f\' a=\'R\' /></u></k><s><u><W b=\'f\' a=\'2j\' /><t b=\'f\' a=\'R\' /></u></s></m></s></m></k><s><m><j><D g=\'E\' C=\'H\' z=\'F\' B=\'e\' A=\'d\' /></j><k><m><j><D g=\'E\' C=\'X\' z=\'F\' B=\'e\' A=\'d\' /></j><k><u><W b=\'f\' a=\'2k\' /><t b=\'f\' a=\'R\' /></u></k><s><m><j><D g=\'E\' C=\'1a\' z=\'F\' B=\'e\' A=\'d\' /></j><k><u><W b=\'f\' a=\'2h\' /><t b=\'f\' a=\'R\' /></u></k><s><u><W b=\'f\' a=\'2n\' /><t b=\'f\' a=\'R\' /></u></s></m></s></m></k><s><m><j><D g=\'E\' C=\'X\' z=\'F\' B=\'e\' A=\'d\' /></j><k><u><W b=\'f\' a=\'2m\' /><t b=\'f\' a=\'R\' /></u></k><s><m><j><D g=\'E\' C=\'1a\' z=\'F\' B=\'e\' A=\'d\' /></j><k><u><W b=\'f\' a=\'2i\' /><t b=\'f\' a=\'R\' /></u></k><s><u><W b=\'f\' a=\'1x\' /><t b=\'f\' a=\'R\' /></u></s></m></s></m></s></m></s></m></k></m></o></y><y n=\'1y\'><o><m><j><D g=\'E\' C=\'v.2U.H\' z=\'F\' B=\'e\' A=\'d\' /></j><k><h r=\'v.2U.H\' g=\'G\'><a b=\'d\' a=\'c\' /></h><x n=\'v.2U.J\' /></k></m><m><j><D g=\'E\' C=\'v.2O.H\' z=\'F\' B=\'e\' A=\'d\' /></j><k><h r=\'v.2O.H\' g=\'G\'><a b=\'d\' a=\'c\' /></h><x n=\'v.2O.J\' /></k></m><m><j><D g=\'E\' C=\'v.2Y.H\' z=\'F\' B=\'e\' A=\'d\' /></j><k><h r=\'v.2Y.H\' g=\'G\'><a b=\'d\' a=\'c\' /></h><x n=\'v.2Y.J\' /></k></m><m><j><D g=\'E\' C=\'v.2X.H\' z=\'F\' B=\'e\' A=\'d\' /></j><k><h r=\'v.2X.H\' g=\'G\'><a b=\'d\' a=\'c\' /></h><x n=\'v.2X.J\' /></k></m></o></y></1T><1P><1S><o><x n=\'J\' /></o></1S><2a><o><x n=\'2e\' /><1h 1q=\'2c\' 1p=\'1Q\' 1t=\'0\' 1s=\'\' 1u=\'c\'><t b=\'f\' a=\'v.v.4F\' /></1h><2b 2H=\'c\' 2C=\'c\'><t b=\'f\' a=\'v.v.4F\' /><1d b=\'1w\' a=\'3B\' /><1e b=\'1w\' a=\'3I\' /><1r b=\'1w\' a=\'0\' /><1o b=\'2z\' a=\'v.2B\' /></2b></o></2a><1Y><o><x n=\'2d\' /><1R 1q=\'2c\' 1p=\'1Q\' 1t=\'0\' 1s=\'\' 1u=\'c\'><t b=\'f\' a=\'v.v.4F\' /></1R></o></1Y><1X><o><x n=\'1U\' /></o></1X><1v><o><x n=\'1y\' /><h r=\'H\' g=\'G\'><a b=\'d\' a=\'e\' /></h><h r=\'X\' g=\'G\'><a b=\'d\' a=\'c\' /></h><x n=\'J\' /></o></1v><2p><o><h r=\'X\' g=\'G\'><a b=\'d\' a=\'c\' /></h><x n=\'J\' /></o></2p></1P><q S=\'\' T=\'0\'><p M=\'-1\' L=\'-1\' P=\'40\' Q=\'60\' V=\'2q\' O=\'c\'><N l=\'K\' i=\'3r\' /></p></q><2g><w I=\'2i\'><q S=\'\' T=\'1\'><p M=\'-1\' L=\'-1\' P=\'40\' Q=\'60\' V=\'2q\' O=\'c\'><N l=\'K\' i=\'3r\' /></p></q></w><w I=\'2m\'><q S=\'\' T=\'8\'><p M=\'-1\' L=\'-1\' P=\'40\' Q=\'60\' V=\'2q\' O=\'c\'><N l=\'K\' i=\'3r\' /></p></q></w><w I=\'2n\'><q S=\'\' T=\'16\'><p M=\'-1\' L=\'-1\' P=\'40\' Q=\'60\' V=\'2q\' O=\'c\'><N l=\'K\' i=\'3t\' /></p></q></w><w I=\'2h\'><q S=\'\' T=\'17\'><p M=\'-1\' L=\'-1\' P=\'40\' Q=\'60\' V=\'2q\' O=\'c\'><N l=\'K\' i=\'3t\' /></p></q></w><w I=\'2k\'><q S=\'\' T=\'24\'><p M=\'-1\' L=\'-1\' P=\'40\' Q=\'60\' V=\'2q\' O=\'c\'><N l=\'K\' i=\'3t\' /></p></q></w><w I=\'2j\'><q S=\'\' T=\'0\'><p M=\'-1\' L=\'-1\' P=\'40\' Q=\'60\' V=\'2q\' O=\'c\'><N l=\'K\' i=\'3C\' /></p></q></w><w I=\'2f\'><q S=\'\' T=\'8\'><p M=\'-1\' L=\'-1\' P=\'40\' Q=\'60\' V=\'2q\' O=\'c\'><N l=\'K\' i=\'3C\' /></p></q></w><w I=\'2o\'><q S=\'\' T=\'16\'><p M=\'-1\' L=\'-1\' P=\'40\' Q=\'60\' V=\'2q\' O=\'c\'><N l=\'K\' i=\'3F\' /></p></q></w><w I=\'2r\'><q S=\'\' T=\'24\'><p M=\'-1\' L=\'-1\' P=\'40\' Q=\'60\' V=\'2q\' O=\'c\'><N l=\'K\' i=\'3F\' /></p></q></w></2g></1g><1g n=\'2U\' 1k=\'40\' 1j=\'60\' Z=\'e\' 1D=\'e\' 1N=\'\' 1d=\'3Y\' 1e=\'43\' 1M=\'e\' 1I=\'31\' 1r=\'0\' 1o=\'0\' 1L=\'20\' 1H=\'30\' 1G=\'Y\' 1K=\'Y\' 1C=\'Y\' 1B=\'0\' 1J=\'5\' 1E=\'e\' 1F=\'c\' 1O=\'2G\' 2A=\'1v\'><1W><r I=\'H\' b=\'d\' a=\'c\' Z=\'e\' /><r I=\'1f\' b=\'d\' a=\'c\' Z=\'e\' /><r I=\'1a\' b=\'d\' a=\'c\' Z=\'e\' /><r I=\'X\' b=\'d\' a=\'c\' Z=\'e\' /><r I=\'1V\' b=\'f\' a=\'1x\' Z=\'e\' /></1W><1T><y n=\'2D\'><o><h r=\'H\' g=\'G\'><a b=\'d\' a=\'e\' /></h><x n=\'J\' /></o></y><y n=\'2e\'><o><h r=\'1f\' g=\'G\'><a b=\'d\' a=\'e\' /></h><x n=\'J\' /></o></y><y n=\'2d\'><o><h r=\'1f\' g=\'G\'><a b=\'d\' a=\'c\' /></h><x n=\'J\' /></o></y><y n=\'2E\'><o><h r=\'1a\' g=\'G\'><a b=\'d\' a=\'e\' /></h><x n=\'J\' /></o></y><y n=\'1U\'><o><h r=\'X\' g=\'G\'><a b=\'d\' a=\'e\' /></h><x n=\'J\' /><x n=\'1y\' /></o></y><y n=\'2F\'><o><h r=\'1f\' g=\'G\'><a b=\'d\' a=\'c\' /></h><h r=\'1a\' g=\'G\'><a b=\'d\' a=\'c\' /></h><h r=\'H\' g=\'G\'><a b=\'d\' a=\'c\' /></h><h r=\'X\' g=\'G\'><a b=\'d\' a=\'c\' /></h></o></y><y n=\'J\'><o><m><j><D g=\'E\' C=\'1a\' z=\'F\' B=\'e\' A=\'d\' /></j><k><U><t b=\'f\' a=\'R\' /><1c b=\'d\' a=\'c\' /></U></k><s><U><t b=\'f\' a=\'R\' /><1c b=\'d\' a=\'e\' /></U></s></m><m><j><D g=\'E\' C=\'1V\' z=\'F\' B=\'1x\' A=\'f\' /></j><k><m><j><D g=\'E\' C=\'1f\' z=\'F\' B=\'e\' A=\'d\' /></j><k><m><j><D g=\'E\' C=\'H\' z=\'F\' B=\'e\' A=\'d\' /></j><k><m><j><D g=\'E\' C=\'X\' z=\'F\' B=\'e\' A=\'d\' /></j><k><u><W b=\'f\' a=\'2r\' /><t b=\'f\' a=\'R\' /></u></k><s><u><W b=\'f\' a=\'2o\' /><t b=\'f\' a=\'R\' /></u></s></m></k><s><m><j><D g=\'E\' C=\'X\' z=\'F\' B=\'e\' A=\'d\' /></j><k><u><W b=\'f\' a=\'2f\' /><t b=\'f\' a=\'R\' /></u></k><s><u><W b=\'f\' a=\'2j\' /><t b=\'f\' a=\'R\' /></u></s></m></s></m></k><s><m><j><D g=\'E\' C=\'H\' z=\'F\' B=\'e\' A=\'d\' /></j><k><m><j><D g=\'E\' C=\'X\' z=\'F\' B=\'e\' A=\'d\' /></j><k><u><W b=\'f\' a=\'2k\' /><t b=\'f\' a=\'R\' /></u></k><s><m><j><D g=\'E\' C=\'1a\' z=\'F\' B=\'e\' A=\'d\' /></j><k><u><W b=\'f\' a=\'2h\' /><t b=\'f\' a=\'R\' /></u></k><s><u><W b=\'f\' a=\'2n\' /><t b=\'f\' a=\'R\' /></u></s></m></s></m></k><s><m><j><D g=\'E\' C=\'X\' z=\'F\' B=\'e\' A=\'d\' /></j><k><u><W b=\'f\' a=\'2m\' /><t b=\'f\' a=\'R\' /></u></k><s><m><j><D g=\'E\' C=\'1a\' z=\'F\' B=\'e\' A=\'d\' /></j><k><u><W b=\'f\' a=\'2i\' /><t b=\'f\' a=\'R\' /></u></k><s><u><W b=\'f\' a=\'1x\' /><t b=\'f\' a=\'R\' /></u></s></m></s></m></s></m></s></m></k></m></o></y><y n=\'1y\'><o><m><j><D g=\'E\' C=\'v.2O.H\' z=\'F\' B=\'e\' A=\'d\' /></j><k><h r=\'v.2O.H\' g=\'G\'><a b=\'d\' a=\'c\' /></h><x n=\'v.2O.J\' /></k></m><m><j><D g=\'E\' C=\'v.2W.H\' z=\'F\' B=\'e\' A=\'d\' /></j><k><h r=\'v.2W.H\' g=\'G\'><a b=\'d\' a=\'c\' /></h><x n=\'v.2W.J\' /></k></m><m><j><D g=\'E\' C=\'v.2Y.H\' z=\'F\' B=\'e\' A=\'d\' /></j><k><h r=\'v.2Y.H\' g=\'G\'><a b=\'d\' a=\'c\' /></h><x n=\'v.2Y.J\' /></k></m><m><j><D g=\'E\' C=\'v.2X.H\' z=\'F\' B=\'e\' A=\'d\' /></j><k><h r=\'v.2X.H\' g=\'G\'><a b=\'d\' a=\'c\' /></h><x n=\'v.2X.J\' /></k></m></o></y></1T><1P><1S><o><x n=\'J\' /></o></1S><2a><o><x n=\'2e\' /><1h 1q=\'2c\' 1p=\'1Q\' 1t=\'0\' 1s=\'\' 1u=\'c\'><t b=\'f\' a=\'v.v.4N\' /></1h><2b 2H=\'c\' 2C=\'c\'><t b=\'f\' a=\'v.v.4N\' /><1d b=\'1w\' a=\'3y\' /><1e b=\'1w\' a=\'3I\' /><1r b=\'1w\' a=\'0\' /><1o b=\'2z\' a=\'v.2B\' /></2b></o></2a><1Y><o><x n=\'2d\' /><1R 1q=\'2c\' 1p=\'1Q\' 1t=\'0\' 1s=\'\' 1u=\'c\'><t b=\'f\' a=\'v.v.4N\' /></1R></o></1Y><1X><o><x n=\'1U\' /></o></1X><1v><o><x n=\'1y\' /><h r=\'H\' g=\'G\'><a b=\'d\' a=\'e\' /></h><h r=\'X\' g=\'G\'><a b=\'d\' a=\'c\' /></h><x n=\'J\' /></o></1v><2p><o><h r=\'X\' g=\'G\'><a b=\'d\' a=\'c\' /></h><x n=\'J\' /></o></2p></1P><q S=\'\' T=\'0\'><p M=\'-1\' L=\'-1\' P=\'40\' Q=\'60\' V=\'1m 1l\' O=\'c\'><N l=\'K\' i=\'3r\' /></p></q><2g><w I=\'2i\'><q S=\'\' T=\'1\'><p M=\'-1\' L=\'-1\' P=\'40\' Q=\'60\' V=\'1m 1l\' O=\'c\'><N l=\'K\' i=\'3r\' /></p></q></w><w I=\'2m\'><q S=\'\' T=\'8\'><p M=\'-1\' L=\'-1\' P=\'40\' Q=\'60\' V=\'1m 1l\' O=\'c\'><N l=\'K\' i=\'3r\' /></p></q></w><w I=\'2n\'><q S=\'\' T=\'16\'><p M=\'-1\' L=\'-1\' P=\'40\' Q=\'60\' V=\'1m 1l\' O=\'c\'><N l=\'K\' i=\'3t\' /></p></q></w><w I=\'2h\'><q S=\'\' T=\'17\'><p M=\'-1\' L=\'-1\' P=\'40\' Q=\'60\' V=\'1m 1l\' O=\'c\'><N l=\'K\' i=\'3t\' /></p></q></w><w I=\'2k\'><q S=\'\' T=\'24\'><p M=\'-1\' L=\'-1\' P=\'40\' Q=\'60\' V=\'1m 1l\' O=\'c\'><N l=\'K\' i=\'3t\' /></p></q></w><w I=\'2j\'><q S=\'\' T=\'0\'><p M=\'-1\' L=\'-1\' P=\'40\' Q=\'60\' V=\'1m 1l\' O=\'c\'><N l=\'K\' i=\'3C\' /></p></q></w><w I=\'2f\'><q S=\'\' T=\'8\'><p M=\'-1\' L=\'-1\' P=\'40\' Q=\'60\' V=\'1m 1l\' O=\'c\'><N l=\'K\' i=\'3C\' /></p></q></w><w I=\'2o\'><q S=\'\' T=\'16\'><p M=\'-1\' L=\'-1\' P=\'40\' Q=\'60\' V=\'1m 1l\' O=\'c\'><N l=\'K\' i=\'3F\' /></p></q></w><w I=\'2r\'><q S=\'\' T=\'24\'><p M=\'-1\' L=\'-1\' P=\'40\' Q=\'60\' V=\'1m 1l\' O=\'c\'><N l=\'K\' i=\'3F\' /></p></q></w></2g></1g><1g n=\'2O\' 1k=\'40\' 1j=\'60\' Z=\'e\' 1D=\'e\' 1N=\'\' 1d=\'3R\' 1e=\'43\' 1M=\'e\' 1I=\'32\' 1r=\'0\' 1o=\'0\' 1L=\'20\' 1H=\'30\' 1G=\'Y\' 1K=\'Y\' 1C=\'Y\' 1B=\'0\' 1J=\'6\' 1E=\'e\' 1F=\'c\' 1O=\'2G\' 2A=\'1v\'><1W><r I=\'H\' b=\'d\' a=\'c\' Z=\'e\' /><r I=\'1f\' b=\'d\' a=\'c\' Z=\'e\' /><r I=\'1a\' b=\'d\' a=\'c\' Z=\'e\' /><r I=\'X\' b=\'d\' a=\'c\' Z=\'e\' /><r I=\'1V\' b=\'f\' a=\'1x\' Z=\'e\' /></1W><1T><y n=\'2D\'><o><h r=\'H\' g=\'G\'><a b=\'d\' a=\'e\' /></h><x n=\'J\' /></o></y><y n=\'2e\'><o><h r=\'1f\' g=\'G\'><a b=\'d\' a=\'e\' /></h><x n=\'J\' /></o></y><y n=\'2d\'><o><h r=\'1f\' g=\'G\'><a b=\'d\' a=\'c\' /></h><x n=\'J\' /></o></y><y n=\'2E\'><o><h r=\'1a\' g=\'G\'><a b=\'d\' a=\'e\' /></h><x n=\'J\' /></o></y><y n=\'1U\'><o><h r=\'X\' g=\'G\'><a b=\'d\' a=\'e\' /></h><x n=\'J\' /><x n=\'1y\' /></o></y><y n=\'2F\'><o><h r=\'1f\' g=\'G\'><a b=\'d\' a=\'c\' /></h><h r=\'1a\' g=\'G\'><a b=\'d\' a=\'c\' /></h><h r=\'H\' g=\'G\'><a b=\'d\' a=\'c\' /></h><h r=\'X\' g=\'G\'><a b=\'d\' a=\'c\' /></h></o></y><y n=\'J\'><o><m><j><D g=\'E\' C=\'1a\' z=\'F\' B=\'e\' A=\'d\' /></j><k><U><t b=\'f\' a=\'R\' /><1c b=\'d\' a=\'c\' /></U></k><s><U><t b=\'f\' a=\'R\' /><1c b=\'d\' a=\'e\' /></U></s></m><m><j><D g=\'E\' C=\'1V\' z=\'F\' B=\'1x\' A=\'f\' /></j><k><m><j><D g=\'E\' C=\'1f\' z=\'F\' B=\'e\' A=\'d\' /></j><k><m><j><D g=\'E\' C=\'H\' z=\'F\' B=\'e\' A=\'d\' /></j><k><m><j><D g=\'E\' C=\'X\' z=\'F\' B=\'e\' A=\'d\' /></j><k><u><W b=\'f\' a=\'2r\' /><t b=\'f\' a=\'R\' /></u></k><s><u><W b=\'f\' a=\'2o\' /><t b=\'f\' a=\'R\' /></u></s></m></k><s><m><j><D g=\'E\' C=\'X\' z=\'F\' B=\'e\' A=\'d\' /></j><k><u><W b=\'f\' a=\'2f\' /><t b=\'f\' a=\'R\' /></u></k><s><u><W b=\'f\' a=\'2j\' /><t b=\'f\' a=\'R\' /></u></s></m></s></m></k><s><m><j><D g=\'E\' C=\'H\' z=\'F\' B=\'e\' A=\'d\' /></j><k><m><j><D g=\'E\' C=\'X\' z=\'F\' B=\'e\' A=\'d\' /></j><k><u><W b=\'f\' a=\'2k\' /><t b=\'f\' a=\'R\' /></u></k><s><m><j><D g=\'E\' C=\'1a\' z=\'F\' B=\'e\' A=\'d\' /></j><k><u><W b=\'f\' a=\'2h\' /><t b=\'f\' a=\'R\' /></u></k><s><u><W b=\'f\' a=\'2n\' /><t b=\'f\' a=\'R\' /></u></s></m></s></m></k><s><m><j><D g=\'E\' C=\'X\' z=\'F\' B=\'e\' A=\'d\' /></j><k><u><W b=\'f\' a=\'2m\' /><t b=\'f\' a=\'R\' /></u></k><s><m><j><D g=\'E\' C=\'1a\' z=\'F\' B=\'e\' A=\'d\' /></j><k><u><W b=\'f\' a=\'2i\' /><t b=\'f\' a=\'R\' /></u></k><s><u><W b=\'f\' a=\'1x\' /><t b=\'f\' a=\'R\' /></u></s></m></s></m></s></m></s></m></k></m></o></y><y n=\'1y\'><o><m><j><D g=\'E\' C=\'v.2U.H\' z=\'F\' B=\'e\' A=\'d\' /></j><k><h r=\'v.2U.H\' g=\'G\'><a b=\'d\' a=\'c\' /></h><x n=\'v.2U.J\' /></k></m><m><j><D g=\'E\' C=\'v.2W.H\' z=\'F\' B=\'e\' A=\'d\' /></j><k><h r=\'v.2W.H\' g=\'G\'><a b=\'d\' a=\'c\' /></h><x n=\'v.2W.J\' /></k></m><m><j><D g=\'E\' C=\'v.2Y.H\' z=\'F\' B=\'e\' A=\'d\' /></j><k><h r=\'v.2Y.H\' g=\'G\'><a b=\'d\' a=\'c\' /></h><x n=\'v.2Y.J\' /></k></m><m><j><D g=\'E\' C=\'v.2X.H\' z=\'F\' B=\'e\' A=\'d\' /></j><k><h r=\'v.2X.H\' g=\'G\'><a b=\'d\' a=\'c\' /></h><x n=\'v.2X.J\' /></k></m></o></y></1T><1P><1S><o><x n=\'J\' /></o></1S><2a><o><x n=\'2e\' /><1h 1q=\'2c\' 1p=\'1Q\' 1t=\'0\' 1s=\'\' 1u=\'c\'><t b=\'f\' a=\'v.v.4E\' /></1h><2b 2H=\'c\' 2C=\'c\'><t b=\'f\' a=\'v.v.4E\' /><1d b=\'1w\' a=\'3z\' /><1e b=\'1w\' a=\'3I\' /><1r b=\'1w\' a=\'0\' /><1o b=\'2z\' a=\'v.2B\' /></2b></o></2a><1Y><o><x n=\'2d\' /><1R 1q=\'2c\' 1p=\'1Q\' 1t=\'0\' 1s=\'\' 1u=\'c\'><t b=\'f\' a=\'v.v.4E\' /></1R></o></1Y><1X><o><x n=\'1U\' /></o></1X><1v><o><x n=\'1y\' /><h r=\'H\' g=\'G\'><a b=\'d\' a=\'e\' /></h><h r=\'X\' g=\'G\'><a b=\'d\' a=\'c\' /></h><x n=\'J\' /></o></1v><2p><o><h r=\'X\' g=\'G\'><a b=\'d\' a=\'c\' /></h><x n=\'J\' /></o></2p></1P><q S=\'\' T=\'0\'><p M=\'-1\' L=\'-1\' P=\'40\' Q=\'60\' V=\'1l\' O=\'c\'><N l=\'K\' i=\'3r\' /></p></q><2g><w I=\'2i\'><q S=\'\' T=\'1\'><p M=\'-1\' L=\'-1\' P=\'40\' Q=\'60\' V=\'1l\' O=\'c\'><N l=\'K\' i=\'3r\' /></p></q></w><w I=\'2m\'><q S=\'\' T=\'8\'><p M=\'-1\' L=\'-1\' P=\'40\' Q=\'60\' V=\'1l\' O=\'c\'><N l=\'K\' i=\'3r\' /></p></q></w><w I=\'2n\'><q S=\'\' T=\'16\'><p M=\'-1\' L=\'-1\' P=\'40\' Q=\'60\' V=\'1l\' O=\'c\'><N l=\'K\' i=\'3t\' /></p></q></w><w I=\'2h\'><q S=\'\' T=\'17\'><p M=\'-1\' L=\'-1\' P=\'40\' Q=\'60\' V=\'1l\' O=\'c\'><N l=\'K\' i=\'3t\' /></p></q></w><w I=\'2k\'><q S=\'\' T=\'24\'><p M=\'-1\' L=\'-1\' P=\'40\' Q=\'60\' V=\'1l\' O=\'c\'><N l=\'K\' i=\'3t\' /></p></q></w><w I=\'2j\'><q S=\'\' T=\'0\'><p M=\'-1\' L=\'-1\' P=\'40\' Q=\'60\' V=\'1l\' O=\'c\'><N l=\'K\' i=\'3C\' /></p></q></w><w I=\'2f\'><q S=\'\' T=\'8\'><p M=\'-1\' L=\'-1\' P=\'40\' Q=\'60\' V=\'1l\' O=\'c\'><N l=\'K\' i=\'3C\' /></p></q></w><w I=\'2o\'><q S=\'\' T=\'16\'><p M=\'-1\' L=\'-1\' P=\'40\' Q=\'60\' V=\'1l\' O=\'c\'><N l=\'K\' i=\'3F\' /></p></q></w><w I=\'2r\'><q S=\'\' T=\'24\'><p M=\'-1\' L=\'-1\' P=\'40\' Q=\'60\' V=\'1l\' O=\'c\'><N l=\'K\' i=\'3F\' /></p></q></w></2g></1g><1g n=\'4H\' 1k=\'3m\' 1j=\'35\' Z=\'e\' 1D=\'e\' 1N=\'\' 1d=\'0\' 1e=\'3p\' 1M=\'e\' 1I=\'24\' 1r=\'0\' 1o=\'0\' 1L=\'3N\' 1H=\'17.5\' 1G=\'Y\' 1K=\'Y\' 1C=\'Y\' 1B=\'0\' 1J=\'7\' 1E=\'e\' 1F=\'c\' 1O=\'2v\' 2A=\'1v\'><q S=\'\' T=\'0\'><p M=\'0\' L=\'0\' P=\'3m\' Q=\'35\' V=\'4L 4e 5e 4Z 3M 80 7X 46 3K 47 3L\' O=\'c\'><N l=\'K\' i=\'4U\' /></p></q><1z><1A n=\'2t\' 2u=\'7Y\' b=\'1i\' 1d=\'0\' 1e=\'0\' 1k=\'0\' 1j=\'0\' 2w=\'-1\'><1i M=\'0\' L=\'0\' P=\'0\' Q=\'0\' O=\'c\'><N l=\'K\' i=\'7S\' /></1i></1A></1z></1g><1g n=\'2R\' 1k=\'40\' 1j=\'35\' Z=\'e\' 1D=\'e\' 1N=\'\' 1d=\'3V\' 1e=\'3p\' 1M=\'e\' 1I=\'28\' 1r=\'0\' 1o=\'0\' 1L=\'20\' 1H=\'17.5\' 1G=\'Y\' 1K=\'Y\' 1C=\'Y\' 1B=\'0\' 1J=\'8\' 1E=\'e\' 1F=\'c\' 1O=\'2G\' 2A=\'1v\'><1W><r I=\'H\' b=\'d\' a=\'c\' Z=\'e\' /><r I=\'1f\' b=\'d\' a=\'c\' Z=\'e\' /><r I=\'1a\' b=\'d\' a=\'c\' Z=\'e\' /><r I=\'X\' b=\'d\' a=\'c\' Z=\'e\' /><r I=\'1V\' b=\'f\' a=\'1x\' Z=\'e\' /></1W><1T><y n=\'2D\'><o><h r=\'H\' g=\'G\'><a b=\'d\' a=\'e\' /></h><x n=\'J\' /></o></y><y n=\'2e\'><o><h r=\'1f\' g=\'G\'><a b=\'d\' a=\'e\' /></h><x n=\'J\' /></o></y><y n=\'2d\'><o><h r=\'1f\' g=\'G\'><a b=\'d\' a=\'c\' /></h><x n=\'J\' /></o></y><y n=\'2E\'><o><h r=\'1a\' g=\'G\'><a b=\'d\' a=\'e\' /></h><x n=\'J\' /></o></y><y n=\'1U\'><o><h r=\'X\' g=\'G\'><a b=\'d\' a=\'e\' /></h><x n=\'J\' /><x n=\'1y\' /></o></y><y n=\'2F\'><o><h r=\'1f\' g=\'G\'><a b=\'d\' a=\'c\' /></h><h r=\'1a\' g=\'G\'><a b=\'d\' a=\'c\' /></h><h r=\'H\' g=\'G\'><a b=\'d\' a=\'c\' /></h><h r=\'X\' g=\'G\'><a b=\'d\' a=\'c\' /></h></o></y><y n=\'J\'><o><m><j><D g=\'E\' C=\'1a\' z=\'F\' B=\'e\' A=\'d\' /></j><k><U><t b=\'f\' a=\'R\' /><1c b=\'d\' a=\'c\' /></U></k><s><U><t b=\'f\' a=\'R\' /><1c b=\'d\' a=\'e\' /></U></s></m><m><j><D g=\'E\' C=\'1V\' z=\'F\' B=\'1x\' A=\'f\' /></j><k><m><j><D g=\'E\' C=\'1f\' z=\'F\' B=\'e\' A=\'d\' /></j><k><m><j><D g=\'E\' C=\'H\' z=\'F\' B=\'e\' A=\'d\' /></j><k><m><j><D g=\'E\' C=\'X\' z=\'F\' B=\'e\' A=\'d\' /></j><k><u><W b=\'f\' a=\'2r\' /><t b=\'f\' a=\'R\' /></u></k><s><u><W b=\'f\' a=\'2o\' /><t b=\'f\' a=\'R\' /></u></s></m></k><s><m><j><D g=\'E\' C=\'X\' z=\'F\' B=\'e\' A=\'d\' /></j><k><u><W b=\'f\' a=\'2f\' /><t b=\'f\' a=\'R\' /></u></k><s><u><W b=\'f\' a=\'2j\' /><t b=\'f\' a=\'R\' /></u></s></m></s></m></k><s><m><j><D g=\'E\' C=\'H\' z=\'F\' B=\'e\' A=\'d\' /></j><k><m><j><D g=\'E\' C=\'X\' z=\'F\' B=\'e\' A=\'d\' /></j><k><u><W b=\'f\' a=\'2k\' /><t b=\'f\' a=\'R\' /></u></k><s><m><j><D g=\'E\' C=\'1a\' z=\'F\' B=\'e\' A=\'d\' /></j><k><u><W b=\'f\' a=\'2h\' /><t b=\'f\' a=\'R\' /></u></k><s><u><W b=\'f\' a=\'2n\' /><t b=\'f\' a=\'R\' /></u></s></m></s></m></k><s><m><j><D g=\'E\' C=\'X\' z=\'F\' B=\'e\' A=\'d\' /></j><k><u><W b=\'f\' a=\'2m\' /><t b=\'f\' a=\'R\' /></u></k><s><m><j><D g=\'E\' C=\'1a\' z=\'F\' B=\'e\' A=\'d\' /></j><k><u><W b=\'f\' a=\'2i\' /><t b=\'f\' a=\'R\' /></u></k><s><u><W b=\'f\' a=\'1x\' /><t b=\'f\' a=\'R\' /></u></s></m></s></m></s></m></s></m></k></m></o></y><y n=\'1y\'><o><m><j><D g=\'E\' C=\'v.2N.H\' z=\'F\' B=\'e\' A=\'d\' /></j><k><h r=\'v.2N.H\' g=\'G\'><a b=\'d\' a=\'c\' /></h><x n=\'v.2N.J\' /></k></m><m><j><D g=\'E\' C=\'v.2S.H\' z=\'F\' B=\'e\' A=\'d\' /></j><k><h r=\'v.2S.H\' g=\'G\'><a b=\'d\' a=\'c\' /></h><x n=\'v.2S.J\' /></k></m><m><j><D g=\'E\' C=\'v.3e.H\' z=\'F\' B=\'e\' A=\'d\' /></j><k><h r=\'v.3e.H\' g=\'G\'><a b=\'d\' a=\'c\' /></h><x n=\'v.3e.J\' /></k></m><m><j><D g=\'E\' C=\'v.2Q.H\' z=\'F\' B=\'e\' A=\'d\' /></j><k><h r=\'v.2Q.H\' g=\'G\'><a b=\'d\' a=\'c\' /></h><x n=\'v.2Q.J\' /></k></m></o></y></1T><1P><1S><o><x n=\'J\' /></o></1S><2a><o><x n=\'2e\' /><1h 1q=\'2c\' 1p=\'1Q\' 1t=\'0\' 1s=\'\' 1u=\'c\'><t b=\'f\' a=\'v.v.4P\' /></1h><2b 2H=\'c\' 2C=\'c\'><t b=\'f\' a=\'v.v.4P\' /><1d b=\'1w\' a=\'3A\' /><1e b=\'1w\' a=\'3D\' /><1r b=\'1w\' a=\'0\' /><1o b=\'2z\' a=\'v.2B\' /></2b></o></2a><1Y><o><x n=\'2d\' /><1R 1q=\'2c\' 1p=\'1Q\' 1t=\'0\' 1s=\'\' 1u=\'c\'><t b=\'f\' a=\'v.v.4P\' /></1R></o></1Y><1X><o><x n=\'1U\' /></o></1X><1v><o><x n=\'1y\' /><h r=\'H\' g=\'G\'><a b=\'d\' a=\'e\' /></h><h r=\'X\' g=\'G\'><a b=\'d\' a=\'c\' /></h><x n=\'J\' /></o></1v><2p><o><h r=\'X\' g=\'G\'><a b=\'d\' a=\'c\' /></h><x n=\'J\' /></o></2p></1P><q S=\'\' T=\'0\'><p M=\'-1\' L=\'-1\' P=\'40\' Q=\'35\' V=\'1n\' O=\'c\'><N l=\'K\' i=\'1Z\' /></p></q><2g><w I=\'2i\'><q S=\'\' T=\'1\'><p M=\'-1\' L=\'-1\' P=\'40\' Q=\'35\' V=\'1n\' O=\'c\'><N l=\'K\' i=\'1Z\' /></p></q></w><w I=\'2m\'><q S=\'\' T=\'8\'><p M=\'-1\' L=\'-1\' P=\'40\' Q=\'35\' V=\'1n\' O=\'c\'><N l=\'K\' i=\'1Z\' /></p></q></w><w I=\'2n\'><q S=\'\' T=\'16\'><p M=\'-1\' L=\'-1\' P=\'40\' Q=\'35\' V=\'1n\' O=\'c\'><N l=\'K\' i=\'2l\' /></p></q></w><w I=\'2h\'><q S=\'\' T=\'17\'><p M=\'-1\' L=\'-1\' P=\'40\' Q=\'35\' V=\'1n\' O=\'c\'><N l=\'K\' i=\'2l\' /></p></q></w><w I=\'2k\'><q S=\'\' T=\'24\'><p M=\'-1\' L=\'-1\' P=\'40\' Q=\'35\' V=\'1n\' O=\'c\'><N l=\'K\' i=\'2l\' /></p></q></w><w I=\'2j\'><q S=\'\' T=\'0\'><p M=\'-1\' L=\'-1\' P=\'40\' Q=\'35\' V=\'1n\' O=\'c\'><N l=\'K\' i=\'2y\' /></p></q></w><w I=\'2f\'><q S=\'\' T=\'8\'><p M=\'-1\' L=\'-1\' P=\'40\' Q=\'35\' V=\'1n\' O=\'c\'><N l=\'K\' i=\'2y\' /></p></q></w><w I=\'2o\'><q S=\'\' T=\'16\'><p M=\'-1\' L=\'-1\' P=\'40\' Q=\'35\' V=\'1n\' O=\'c\'><N l=\'K\' i=\'2x\' /></p></q></w><w I=\'2r\'><q S=\'\' T=\'24\'><p M=\'-1\' L=\'-1\' P=\'40\' Q=\'35\' V=\'1n\' O=\'c\'><N l=\'K\' i=\'2x\' /></p></q></w></2g></1g><1g n=\'2Q\' 1k=\'40\' 1j=\'35\' Z=\'e\' 1D=\'e\' 1N=\'\' 1d=\'3X\' 1e=\'3p\' 1M=\'e\' 1I=\'29\' 1r=\'0\' 1o=\'0\' 1L=\'20\' 1H=\'17.5\' 1G=\'Y\' 1K=\'Y\' 1C=\'Y\' 1B=\'0\' 1J=\'9\' 1E=\'e\' 1F=\'c\' 1O=\'2G\' 2A=\'1v\'><1W><r I=\'H\' b=\'d\' a=\'c\' Z=\'e\' /><r I=\'1f\' b=\'d\' a=\'c\' Z=\'e\' /><r I=\'1a\' b=\'d\' a=\'c\' Z=\'e\' /><r I=\'X\' b=\'d\' a=\'c\' Z=\'e\' /><r I=\'1V\' b=\'f\' a=\'1x\' Z=\'e\' /></1W><1T><y n=\'2D\'><o><h r=\'H\' g=\'G\'><a b=\'d\' a=\'e\' /></h><x n=\'J\' /></o></y><y n=\'2e\'><o><h r=\'1f\' g=\'G\'><a b=\'d\' a=\'e\' /></h><x n=\'J\' /></o></y><y n=\'2d\'><o><h r=\'1f\' g=\'G\'><a b=\'d\' a=\'c\' /></h><x n=\'J\' /></o></y><y n=\'2E\'><o><h r=\'1a\' g=\'G\'><a b=\'d\' a=\'e\' /></h><x n=\'J\' /></o></y><y n=\'1U\'><o><h r=\'X\' g=\'G\'><a b=\'d\' a=\'e\' /></h><x n=\'J\' /><x n=\'1y\' /></o></y><y n=\'2F\'><o><h r=\'1f\' g=\'G\'><a b=\'d\' a=\'c\' /></h><h r=\'1a\' g=\'G\'><a b=\'d\' a=\'c\' /></h><h r=\'H\' g=\'G\'><a b=\'d\' a=\'c\' /></h><h r=\'X\' g=\'G\'><a b=\'d\' a=\'c\' /></h></o></y><y n=\'J\'><o><m><j><D g=\'E\' C=\'1a\' z=\'F\' B=\'e\' A=\'d\' /></j><k><U><t b=\'f\' a=\'R\' /><1c b=\'d\' a=\'c\' /></U></k><s><U><t b=\'f\' a=\'R\' /><1c b=\'d\' a=\'e\' /></U></s></m><m><j><D g=\'E\' C=\'1V\' z=\'F\' B=\'1x\' A=\'f\' /></j><k><m><j><D g=\'E\' C=\'1f\' z=\'F\' B=\'e\' A=\'d\' /></j><k><m><j><D g=\'E\' C=\'H\' z=\'F\' B=\'e\' A=\'d\' /></j><k><m><j><D g=\'E\' C=\'X\' z=\'F\' B=\'e\' A=\'d\' /></j><k><u><W b=\'f\' a=\'2r\' /><t b=\'f\' a=\'R\' /></u></k><s><u><W b=\'f\' a=\'2o\' /><t b=\'f\' a=\'R\' /></u></s></m></k><s><m><j><D g=\'E\' C=\'X\' z=\'F\' B=\'e\' A=\'d\' /></j><k><u><W b=\'f\' a=\'2f\' /><t b=\'f\' a=\'R\' /></u></k><s><u><W b=\'f\' a=\'2j\' /><t b=\'f\' a=\'R\' /></u></s></m></s></m></k><s><m><j><D g=\'E\' C=\'H\' z=\'F\' B=\'e\' A=\'d\' /></j><k><m><j><D g=\'E\' C=\'X\' z=\'F\' B=\'e\' A=\'d\' /></j><k><u><W b=\'f\' a=\'2k\' /><t b=\'f\' a=\'R\' /></u></k><s><m><j><D g=\'E\' C=\'1a\' z=\'F\' B=\'e\' A=\'d\' /></j><k><u><W b=\'f\' a=\'2h\' /><t b=\'f\' a=\'R\' /></u></k><s><u><W b=\'f\' a=\'2n\' /><t b=\'f\' a=\'R\' /></u></s></m></s></m></k><s><m><j><D g=\'E\' C=\'X\' z=\'F\' B=\'e\' A=\'d\' /></j><k><u><W b=\'f\' a=\'2m\' /><t b=\'f\' a=\'R\' /></u></k><s><m><j><D g=\'E\' C=\'1a\' z=\'F\' B=\'e\' A=\'d\' /></j><k><u><W b=\'f\' a=\'2i\' /><t b=\'f\' a=\'R\' /></u></k><s><u><W b=\'f\' a=\'1x\' /><t b=\'f\' a=\'R\' /></u></s></m></s></m></s></m></s></m></k></m></o></y><y n=\'1y\'><o><m><j><D g=\'E\' C=\'v.2N.H\' z=\'F\' B=\'e\' A=\'d\' /></j><k><h r=\'v.2N.H\' g=\'G\'><a b=\'d\' a=\'c\' /></h><x n=\'v.2N.J\' /></k></m><m><j><D g=\'E\' C=\'v.2S.H\' z=\'F\' B=\'e\' A=\'d\' /></j><k><h r=\'v.2S.H\' g=\'G\'><a b=\'d\' a=\'c\' /></h><x n=\'v.2S.J\' /></k></m><m><j><D g=\'E\' C=\'v.3e.H\' z=\'F\' B=\'e\' A=\'d\' /></j><k><h r=\'v.3e.H\' g=\'G\'><a b=\'d\' a=\'c\' /></h><x n=\'v.3e.J\' /></k></m><m><j><D g=\'E\' C=\'v.2R.H\' z=\'F\' B=\'e\' A=\'d\' /></j><k><h r=\'v.2R.H\' g=\'G\'><a b=\'d\' a=\'c\' /></h><x n=\'v.2R.J\' /></k></m></o></y></1T><1P><1S><o><x n=\'J\' /></o></1S><2a><o><x n=\'2e\' /><1h 1q=\'2c\' 1p=\'1Q\' 1t=\'0\' 1s=\'\' 1u=\'c\'><t b=\'f\' a=\'v.v.4B\' /></1h><2b 2H=\'c\' 2C=\'c\'><t b=\'f\' a=\'v.v.4B\' /><1d b=\'1w\' a=\'3u\' /><1e b=\'1w\' a=\'3D\' /><1r b=\'1w\' a=\'0\' /><1o b=\'2z\' a=\'v.2B\' /></2b></o></2a><1Y><o><x n=\'2d\' /><1R 1q=\'2c\' 1p=\'1Q\' 1t=\'0\' 1s=\'\' 1u=\'c\'><t b=\'f\' a=\'v.v.4B\' /></1R></o></1Y><1X><o><x n=\'1U\' /></o></1X><1v><o><x n=\'1y\' /><h r=\'H\' g=\'G\'><a b=\'d\' a=\'e\' /></h><h r=\'X\' g=\'G\'><a b=\'d\' a=\'c\' /></h><x n=\'J\' /></o></1v><2p><o><h r=\'X\' g=\'G\'><a b=\'d\' a=\'c\' /></h><x n=\'J\' /></o></2p></1P><q S=\'\' T=\'0\'><p M=\'-1\' L=\'-1\' P=\'40\' Q=\'35\' V=\'1m 1n\' O=\'c\'><N l=\'K\' i=\'1Z\' /></p></q><2g><w I=\'2i\'><q S=\'\' T=\'1\'><p M=\'-1\' L=\'-1\' P=\'40\' Q=\'35\' V=\'1m 1n\' O=\'c\'><N l=\'K\' i=\'1Z\' /></p></q></w><w I=\'2m\'><q S=\'\' T=\'8\'><p M=\'-1\' L=\'-1\' P=\'40\' Q=\'35\' V=\'1m 1n\' O=\'c\'><N l=\'K\' i=\'1Z\' /></p></q></w><w I=\'2n\'><q S=\'\' T=\'16\'><p M=\'-1\' L=\'-1\' P=\'40\' Q=\'35\' V=\'1m 1n\' O=\'c\'><N l=\'K\' i=\'2l\' /></p></q></w><w I=\'2h\'><q S=\'\' T=\'17\'><p M=\'-1\' L=\'-1\' P=\'40\' Q=\'35\' V=\'1m 1n\' O=\'c\'><N l=\'K\' i=\'2l\' /></p></q></w><w I=\'2k\'><q S=\'\' T=\'24\'><p M=\'-1\' L=\'-1\' P=\'40\' Q=\'35\' V=\'1m 1n\' O=\'c\'><N l=\'K\' i=\'2l\' /></p></q></w><w I=\'2j\'><q S=\'\' T=\'0\'><p M=\'-1\' L=\'-1\' P=\'40\' Q=\'35\' V=\'1m 1n\' O=\'c\'><N l=\'K\' i=\'2y\' /></p></q></w><w I=\'2f\'><q S=\'\' T=\'8\'><p M=\'-1\' L=\'-1\' P=\'40\' Q=\'35\' V=\'1m 1n\' O=\'c\'><N l=\'K\' i=\'2y\' /></p></q></w><w I=\'2o\'><q S=\'\' T=\'16\'><p M=\'-1\' L=\'-1\' P=\'40\' Q=\'35\' V=\'1m 1n\' O=\'c\'><N l=\'K\' i=\'2x\' /></p></q></w><w I=\'2r\'><q S=\'\' T=\'24\'><p M=\'-1\' L=\'-1\' P=\'40\' Q=\'35\' V=\'1m 1n\' O=\'c\'><N l=\'K\' i=\'2x\' /></p></q></w></2g></1g><1g n=\'3e\' 1k=\'40\' 1j=\'35\' Z=\'e\' 1D=\'e\' 1N=\'\' 1d=\'3Z\' 1e=\'3p\' 1M=\'e\' 1I=\'27\' 1r=\'0\' 1o=\'0\' 1L=\'20\' 1H=\'17.5\' 1G=\'Y\' 1K=\'Y\' 1C=\'Y\' 1B=\'0\' 1J=\'10\' 1E=\'e\' 1F=\'c\' 1O=\'2G\' 2A=\'1v\'><1W><r I=\'H\' b=\'d\' a=\'c\' Z=\'e\' /><r I=\'1f\' b=\'d\' a=\'c\' Z=\'e\' /><r I=\'1a\' b=\'d\' a=\'c\' Z=\'e\' /><r I=\'X\' b=\'d\' a=\'c\' Z=\'e\' /><r I=\'1V\' b=\'f\' a=\'1x\' Z=\'e\' /></1W><1T><y n=\'2D\'><o><h r=\'H\' g=\'G\'><a b=\'d\' a=\'e\' /></h><x n=\'J\' /></o></y><y n=\'2e\'><o><h r=\'1f\' g=\'G\'><a b=\'d\' a=\'e\' /></h><x n=\'J\' /></o></y><y n=\'2d\'><o><h r=\'1f\' g=\'G\'><a b=\'d\' a=\'c\' /></h><x n=\'J\' /></o></y><y n=\'2E\'><o><h r=\'1a\' g=\'G\'><a b=\'d\' a=\'e\' /></h><x n=\'J\' /></o></y><y n=\'1U\'><o><h r=\'X\' g=\'G\'><a b=\'d\' a=\'e\' /></h><x n=\'J\' /><x n=\'1y\' /></o></y><y n=\'2F\'><o><h r=\'1f\' g=\'G\'><a b=\'d\' a=\'c\' /></h><h r=\'1a\' g=\'G\'><a b=\'d\' a=\'c\' /></h><h r=\'H\' g=\'G\'><a b=\'d\' a=\'c\' /></h><h r=\'X\' g=\'G\'><a b=\'d\' a=\'c\' /></h></o></y><y n=\'J\'><o><m><j><D g=\'E\' C=\'1a\' z=\'F\' B=\'e\' A=\'d\' /></j><k><U><t b=\'f\' a=\'R\' /><1c b=\'d\' a=\'c\' /></U></k><s><U><t b=\'f\' a=\'R\' /><1c b=\'d\' a=\'e\' /></U></s></m><m><j><D g=\'E\' C=\'1V\' z=\'F\' B=\'1x\' A=\'f\' /></j><k><m><j><D g=\'E\' C=\'1f\' z=\'F\' B=\'e\' A=\'d\' /></j><k><m><j><D g=\'E\' C=\'H\' z=\'F\' B=\'e\' A=\'d\' /></j><k><m><j><D g=\'E\' C=\'X\' z=\'F\' B=\'e\' A=\'d\' /></j><k><u><W b=\'f\' a=\'2r\' /><t b=\'f\' a=\'R\' /></u></k><s><u><W b=\'f\' a=\'2o\' /><t b=\'f\' a=\'R\' /></u></s></m></k><s><m><j><D g=\'E\' C=\'X\' z=\'F\' B=\'e\' A=\'d\' /></j><k><u><W b=\'f\' a=\'2f\' /><t b=\'f\' a=\'R\' /></u></k><s><u><W b=\'f\' a=\'2j\' /><t b=\'f\' a=\'R\' /></u></s></m></s></m></k><s><m><j><D g=\'E\' C=\'H\' z=\'F\' B=\'e\' A=\'d\' /></j><k><m><j><D g=\'E\' C=\'X\' z=\'F\' B=\'e\' A=\'d\' /></j><k><u><W b=\'f\' a=\'2k\' /><t b=\'f\' a=\'R\' /></u></k><s><m><j><D g=\'E\' C=\'1a\' z=\'F\' B=\'e\' A=\'d\' /></j><k><u><W b=\'f\' a=\'2h\' /><t b=\'f\' a=\'R\' /></u></k><s><u><W b=\'f\' a=\'2n\' /><t b=\'f\' a=\'R\' /></u></s></m></s></m></k><s><m><j><D g=\'E\' C=\'X\' z=\'F\' B=\'e\' A=\'d\' /></j><k><u><W b=\'f\' a=\'2m\' /><t b=\'f\' a=\'R\' /></u></k><s><m><j><D g=\'E\' C=\'1a\' z=\'F\' B=\'e\' A=\'d\' /></j><k><u><W b=\'f\' a=\'2i\' /><t b=\'f\' a=\'R\' /></u></k><s><u><W b=\'f\' a=\'1x\' /><t b=\'f\' a=\'R\' /></u></s></m></s></m></s></m></s></m></k></m></o></y><y n=\'1y\'><o><m><j><D g=\'E\' C=\'v.2N.H\' z=\'F\' B=\'e\' A=\'d\' /></j><k><h r=\'v.2N.H\' g=\'G\'><a b=\'d\' a=\'c\' /></h><x n=\'v.2N.J\' /></k></m><m><j><D g=\'E\' C=\'v.2S.H\' z=\'F\' B=\'e\' A=\'d\' /></j><k><h r=\'v.2S.H\' g=\'G\'><a b=\'d\' a=\'c\' /></h><x n=\'v.2S.J\' /></k></m><m><j><D g=\'E\' C=\'v.2R.H\' z=\'F\' B=\'e\' A=\'d\' /></j><k><h r=\'v.2R.H\' g=\'G\'><a b=\'d\' a=\'c\' /></h><x n=\'v.2R.J\' /></k></m><m><j><D g=\'E\' C=\'v.2Q.H\' z=\'F\' B=\'e\' A=\'d\' /></j><k><h r=\'v.2Q.H\' g=\'G\'><a b=\'d\' a=\'c\' /></h><x n=\'v.2Q.J\' /></k></m></o></y></1T><1P><1S><o><x n=\'J\' /></o></1S><2a><o><x n=\'2e\' /><1h 1q=\'2c\' 1p=\'1Q\' 1t=\'0\' 1s=\'\' 1u=\'c\'><t b=\'f\' a=\'v.v.4O\' /></1h><2b 2H=\'c\' 2C=\'c\'><t b=\'f\' a=\'v.v.4O\' /><1d b=\'1w\' a=\'3B\' /><1e b=\'1w\' a=\'3D\' /><1r b=\'1w\' a=\'0\' /><1o b=\'2z\' a=\'v.2B\' /></2b></o></2a><1Y><o><x n=\'2d\' /><1R 1q=\'2c\' 1p=\'1Q\' 1t=\'0\' 1s=\'\' 1u=\'c\'><t b=\'f\' a=\'v.v.4O\' /></1R></o></1Y><1X><o><x n=\'1U\' /></o></1X><1v><o><x n=\'1y\' /><h r=\'H\' g=\'G\'><a b=\'d\' a=\'e\' /></h><h r=\'X\' g=\'G\'><a b=\'d\' a=\'c\' /></h><x n=\'J\' /></o></1v><2p><o><h r=\'X\' g=\'G\'><a b=\'d\' a=\'c\' /></h><x n=\'J\' /></o></2p></1P><q S=\'\' T=\'0\'><p M=\'-1\' L=\'-1\' P=\'40\' Q=\'35\' V=\'2q\' O=\'c\'><N l=\'K\' i=\'1Z\' /></p></q><2g><w I=\'2i\'><q S=\'\' T=\'1\'><p M=\'-1\' L=\'-1\' P=\'40\' Q=\'35\' V=\'2q\' O=\'c\'><N l=\'K\' i=\'1Z\' /></p></q></w><w I=\'2m\'><q S=\'\' T=\'8\'><p M=\'-1\' L=\'-1\' P=\'40\' Q=\'35\' V=\'2q\' O=\'c\'><N l=\'K\' i=\'1Z\' /></p></q></w><w I=\'2n\'><q S=\'\' T=\'16\'><p M=\'-1\' L=\'-1\' P=\'40\' Q=\'35\' V=\'2q\' O=\'c\'><N l=\'K\' i=\'2l\' /></p></q></w><w I=\'2h\'><q S=\'\' T=\'17\'><p M=\'-1\' L=\'-1\' P=\'40\' Q=\'35\' V=\'2q\' O=\'c\'><N l=\'K\' i=\'2l\' /></p></q></w><w I=\'2k\'><q S=\'\' T=\'24\'><p M=\'-1\' L=\'-1\' P=\'40\' Q=\'35\' V=\'2q\' O=\'c\'><N l=\'K\' i=\'2l\' /></p></q></w><w I=\'2j\'><q S=\'\' T=\'0\'><p M=\'-1\' L=\'-1\' P=\'40\' Q=\'35\' V=\'2q\' O=\'c\'><N l=\'K\' i=\'2y\' /></p></q></w><w I=\'2f\'><q S=\'\' T=\'8\'><p M=\'-1\' L=\'-1\' P=\'40\' Q=\'35\' V=\'2q\' O=\'c\'><N l=\'K\' i=\'2y\' /></p></q></w><w I=\'2o\'><q S=\'\' T=\'16\'><p M=\'-1\' L=\'-1\' P=\'40\' Q=\'35\' V=\'2q\' O=\'c\'><N l=\'K\' i=\'2x\' /></p></q></w><w I=\'2r\'><q S=\'\' T=\'24\'><p M=\'-1\' L=\'-1\' P=\'40\' Q=\'35\' V=\'2q\' O=\'c\'><N l=\'K\' i=\'2x\' /></p></q></w></2g></1g><1g n=\'2N\' 1k=\'40\' 1j=\'35\' Z=\'e\' 1D=\'e\' 1N=\'\' 1d=\'3Y\' 1e=\'3p\' 1M=\'e\' 1I=\'25\' 1r=\'0\' 1o=\'0\' 1L=\'20\' 1H=\'17.5\' 1G=\'Y\' 1K=\'Y\' 1C=\'Y\' 1B=\'0\' 1J=\'11\' 1E=\'e\' 1F=\'c\' 1O=\'2G\' 2A=\'1v\'><1W><r I=\'H\' b=\'d\' a=\'c\' Z=\'e\' /><r I=\'1f\' b=\'d\' a=\'c\' Z=\'e\' /><r I=\'1a\' b=\'d\' a=\'c\' Z=\'e\' /><r I=\'X\' b=\'d\' a=\'c\' Z=\'e\' /><r I=\'1V\' b=\'f\' a=\'1x\' Z=\'e\' /></1W><1T><y n=\'2D\'><o><h r=\'H\' g=\'G\'><a b=\'d\' a=\'e\' /></h><x n=\'J\' /></o></y><y n=\'2e\'><o><h r=\'1f\' g=\'G\'><a b=\'d\' a=\'e\' /></h><x n=\'J\' /></o></y><y n=\'2d\'><o><h r=\'1f\' g=\'G\'><a b=\'d\' a=\'c\' /></h><x n=\'J\' /></o></y><y n=\'2E\'><o><h r=\'1a\' g=\'G\'><a b=\'d\' a=\'e\' /></h><x n=\'J\' /></o></y><y n=\'1U\'><o><h r=\'X\' g=\'G\'><a b=\'d\' a=\'e\' /></h><x n=\'J\' /><x n=\'1y\' /></o></y><y n=\'2F\'><o><h r=\'1f\' g=\'G\'><a b=\'d\' a=\'c\' /></h><h r=\'1a\' g=\'G\'><a b=\'d\' a=\'c\' /></h><h r=\'H\' g=\'G\'><a b=\'d\' a=\'c\' /></h><h r=\'X\' g=\'G\'><a b=\'d\' a=\'c\' /></h></o></y><y n=\'J\'><o><m><j><D g=\'E\' C=\'1a\' z=\'F\' B=\'e\' A=\'d\' /></j><k><U><t b=\'f\' a=\'R\' /><1c b=\'d\' a=\'c\' /></U></k><s><U><t b=\'f\' a=\'R\' /><1c b=\'d\' a=\'e\' /></U></s></m><m><j><D g=\'E\' C=\'1V\' z=\'F\' B=\'1x\' A=\'f\' /></j><k><m><j><D g=\'E\' C=\'1f\' z=\'F\' B=\'e\' A=\'d\' /></j><k><m><j><D g=\'E\' C=\'H\' z=\'F\' B=\'e\' A=\'d\' /></j><k><m><j><D g=\'E\' C=\'X\' z=\'F\' B=\'e\' A=\'d\' /></j><k><u><W b=\'f\' a=\'2r\' /><t b=\'f\' a=\'R\' /></u></k><s><u><W b=\'f\' a=\'2o\' /><t b=\'f\' a=\'R\' /></u></s></m></k><s><m><j><D g=\'E\' C=\'X\' z=\'F\' B=\'e\' A=\'d\' /></j><k><u><W b=\'f\' a=\'2f\' /><t b=\'f\' a=\'R\' /></u></k><s><u><W b=\'f\' a=\'2j\' /><t b=\'f\' a=\'R\' /></u></s></m></s></m></k><s><m><j><D g=\'E\' C=\'H\' z=\'F\' B=\'e\' A=\'d\' /></j><k><m><j><D g=\'E\' C=\'X\' z=\'F\' B=\'e\' A=\'d\' /></j><k><u><W b=\'f\' a=\'2k\' /><t b=\'f\' a=\'R\' /></u></k><s><m><j><D g=\'E\' C=\'1a\' z=\'F\' B=\'e\' A=\'d\' /></j><k><u><W b=\'f\' a=\'2h\' /><t b=\'f\' a=\'R\' /></u></k><s><u><W b=\'f\' a=\'2n\' /><t b=\'f\' a=\'R\' /></u></s></m></s></m></k><s><m><j><D g=\'E\' C=\'X\' z=\'F\' B=\'e\' A=\'d\' /></j><k><u><W b=\'f\' a=\'2m\' /><t b=\'f\' a=\'R\' /></u></k><s><m><j><D g=\'E\' C=\'1a\' z=\'F\' B=\'e\' A=\'d\' /></j><k><u><W b=\'f\' a=\'2i\' /><t b=\'f\' a=\'R\' /></u></k><s><u><W b=\'f\' a=\'1x\' /><t b=\'f\' a=\'R\' /></u></s></m></s></m></s></m></s></m></k></m></o></y><y n=\'1y\'><o><m><j><D g=\'E\' C=\'v.2S.H\' z=\'F\' B=\'e\' A=\'d\' /></j><k><h r=\'v.2S.H\' g=\'G\'><a b=\'d\' a=\'c\' /></h><x n=\'v.2S.J\' /></k></m><m><j><D g=\'E\' C=\'v.3e.H\' z=\'F\' B=\'e\' A=\'d\' /></j><k><h r=\'v.3e.H\' g=\'G\'><a b=\'d\' a=\'c\' /></h><x n=\'v.3e.J\' /></k></m><m><j><D g=\'E\' C=\'v.2R.H\' z=\'F\' B=\'e\' A=\'d\' /></j><k><h r=\'v.2R.H\' g=\'G\'><a b=\'d\' a=\'c\' /></h><x n=\'v.2R.J\' /></k></m><m><j><D g=\'E\' C=\'v.2Q.H\' z=\'F\' B=\'e\' A=\'d\' /></j><k><h r=\'v.2Q.H\' g=\'G\'><a b=\'d\' a=\'c\' /></h><x n=\'v.2Q.J\' /></k></m></o></y></1T><1P><1S><o><x n=\'J\' /></o></1S><2a><o><x n=\'2e\' /><1h 1q=\'2c\' 1p=\'1Q\' 1t=\'0\' 1s=\'\' 1u=\'c\'><t b=\'f\' a=\'v.v.4M\' /></1h><2b 2H=\'c\' 2C=\'c\'><t b=\'f\' a=\'v.v.4M\' /><1d b=\'1w\' a=\'3y\' /><1e b=\'1w\' a=\'3D\' /><1r b=\'1w\' a=\'0\' /><1o b=\'2z\' a=\'v.2B\' /></2b></o></2a><1Y><o><x n=\'2d\' /><1R 1q=\'2c\' 1p=\'1Q\' 1t=\'0\' 1s=\'\' 1u=\'c\'><t b=\'f\' a=\'v.v.4M\' /></1R></o></1Y><1X><o><x n=\'1U\' /></o></1X><1v><o><x n=\'1y\' /><h r=\'H\' g=\'G\'><a b=\'d\' a=\'e\' /></h><h r=\'X\' g=\'G\'><a b=\'d\' a=\'c\' /></h><x n=\'J\' /></o></1v><2p><o><h r=\'X\' g=\'G\'><a b=\'d\' a=\'c\' /></h><x n=\'J\' /></o></2p></1P><q S=\'\' T=\'0\'><p M=\'-1\' L=\'-1\' P=\'40\' Q=\'35\' V=\'1m 1l\' O=\'c\'><N l=\'K\' i=\'1Z\' /></p></q><2g><w I=\'2i\'><q S=\'\' T=\'1\'><p M=\'-1\' L=\'-1\' P=\'40\' Q=\'35\' V=\'1m 1l\' O=\'c\'><N l=\'K\' i=\'1Z\' /></p></q></w><w I=\'2m\'><q S=\'\' T=\'8\'><p M=\'-1\' L=\'-1\' P=\'40\' Q=\'35\' V=\'1m 1l\' O=\'c\'><N l=\'K\' i=\'1Z\' /></p></q></w><w I=\'2n\'><q S=\'\' T=\'16\'><p M=\'-1\' L=\'-1\' P=\'40\' Q=\'35\' V=\'1m 1l\' O=\'c\'><N l=\'K\' i=\'2l\' /></p></q></w><w I=\'2h\'><q S=\'\' T=\'17\'><p M=\'-1\' L=\'-1\' P=\'40\' Q=\'35\' V=\'1m 1l\' O=\'c\'><N l=\'K\' i=\'2l\' /></p></q></w><w I=\'2k\'><q S=\'\' T=\'24\'><p M=\'-1\' L=\'-1\' P=\'40\' Q=\'35\' V=\'1m 1l\' O=\'c\'><N l=\'K\' i=\'2l\' /></p></q></w><w I=\'2j\'><q S=\'\' T=\'0\'><p M=\'-1\' L=\'-1\' P=\'40\' Q=\'35\' V=\'1m 1l\' O=\'c\'><N l=\'K\' i=\'2y\' /></p></q></w><w I=\'2f\'><q S=\'\' T=\'8\'><p M=\'-1\' L=\'-1\' P=\'40\' Q=\'35\' V=\'1m 1l\' O=\'c\'><N l=\'K\' i=\'2y\' /></p></q></w><w I=\'2o\'><q S=\'\' T=\'16\'><p M=\'-1\' L=\'-1\' P=\'40\' Q=\'35\' V=\'1m 1l\' O=\'c\'><N l=\'K\' i=\'2x\' /></p></q></w><w I=\'2r\'><q S=\'\' T=\'24\'><p M=\'-1\' L=\'-1\' P=\'40\' Q=\'35\' V=\'1m 1l\' O=\'c\'><N l=\'K\' i=\'2x\' /></p></q></w></2g></1g><1g n=\'2S\' 1k=\'40\' 1j=\'35\' Z=\'e\' 1D=\'e\' 1N=\'\' 1d=\'3R\' 1e=\'3p\' 1M=\'e\' 1I=\'26\' 1r=\'0\' 1o=\'0\' 1L=\'20\' 1H=\'17.5\' 1G=\'Y\' 1K=\'Y\' 1C=\'Y\' 1B=\'0\' 1J=\'12\' 1E=\'e\' 1F=\'c\' 1O=\'2G\' 2A=\'1v\'><1W><r I=\'H\' b=\'d\' a=\'c\' Z=\'e\' /><r I=\'1f\' b=\'d\' a=\'c\' Z=\'e\' /><r I=\'1a\' b=\'d\' a=\'c\' Z=\'e\' /><r I=\'X\' b=\'d\' a=\'c\' Z=\'e\' /><r I=\'1V\' b=\'f\' a=\'1x\' Z=\'e\' /></1W><1T><y n=\'2D\'><o><h r=\'H\' g=\'G\'><a b=\'d\' a=\'e\' /></h><x n=\'J\' /></o></y><y n=\'2e\'><o><h r=\'1f\' g=\'G\'><a b=\'d\' a=\'e\' /></h><x n=\'J\' /></o></y><y n=\'2d\'><o><h r=\'1f\' g=\'G\'><a b=\'d\' a=\'c\' /></h><x n=\'J\' /></o></y><y n=\'2E\'><o><h r=\'1a\' g=\'G\'><a b=\'d\' a=\'e\' /></h><x n=\'J\' /></o></y><y n=\'1U\'><o><h r=\'X\' g=\'G\'><a b=\'d\' a=\'e\' /></h><x n=\'J\' /><x n=\'1y\' /></o></y><y n=\'2F\'><o><h r=\'1f\' g=\'G\'><a b=\'d\' a=\'c\' /></h><h r=\'1a\' g=\'G\'><a b=\'d\' a=\'c\' /></h><h r=\'H\' g=\'G\'><a b=\'d\' a=\'c\' /></h><h r=\'X\' g=\'G\'><a b=\'d\' a=\'c\' /></h></o></y><y n=\'J\'><o><m><j><D g=\'E\' C=\'1a\' z=\'F\' B=\'e\' A=\'d\' /></j><k><U><t b=\'f\' a=\'R\' /><1c b=\'d\' a=\'c\' /></U></k><s><U><t b=\'f\' a=\'R\' /><1c b=\'d\' a=\'e\' /></U></s></m><m><j><D g=\'E\' C=\'1V\' z=\'F\' B=\'1x\' A=\'f\' /></j><k><m><j><D g=\'E\' C=\'1f\' z=\'F\' B=\'e\' A=\'d\' /></j><k><m><j><D g=\'E\' C=\'H\' z=\'F\' B=\'e\' A=\'d\' /></j><k><m><j><D g=\'E\' C=\'X\' z=\'F\' B=\'e\' A=\'d\' /></j><k><u><W b=\'f\' a=\'2r\' /><t b=\'f\' a=\'R\' /></u></k><s><u><W b=\'f\' a=\'2o\' /><t b=\'f\' a=\'R\' /></u></s></m></k><s><m><j><D g=\'E\' C=\'X\' z=\'F\' B=\'e\' A=\'d\' /></j><k><u><W b=\'f\' a=\'2f\' /><t b=\'f\' a=\'R\' /></u></k><s><u><W b=\'f\' a=\'2j\' /><t b=\'f\' a=\'R\' /></u></s></m></s></m></k><s><m><j><D g=\'E\' C=\'H\' z=\'F\' B=\'e\' A=\'d\' /></j><k><m><j><D g=\'E\' C=\'X\' z=\'F\' B=\'e\' A=\'d\' /></j><k><u><W b=\'f\' a=\'2k\' /><t b=\'f\' a=\'R\' /></u></k><s><m><j><D g=\'E\' C=\'1a\' z=\'F\' B=\'e\' A=\'d\' /></j><k><u><W b=\'f\' a=\'2h\' /><t b=\'f\' a=\'R\' /></u></k><s><u><W b=\'f\' a=\'2n\' /><t b=\'f\' a=\'R\' /></u></s></m></s></m></k><s><m><j><D g=\'E\' C=\'X\' z=\'F\' B=\'e\' A=\'d\' /></j><k><u><W b=\'f\' a=\'2m\' /><t b=\'f\' a=\'R\' /></u></k><s><m><j><D g=\'E\' C=\'1a\' z=\'F\' B=\'e\' A=\'d\' /></j><k><u><W b=\'f\' a=\'2i\' /><t b=\'f\' a=\'R\' /></u></k><s><u><W b=\'f\' a=\'1x\' /><t b=\'f\' a=\'R\' /></u></s></m></s></m></s></m></s></m></k></m></o></y><y n=\'1y\'><o><m><j><D g=\'E\' C=\'v.2N.H\' z=\'F\' B=\'e\' A=\'d\' /></j><k><h r=\'v.2N.H\' g=\'G\'><a b=\'d\' a=\'c\' /></h><x n=\'v.2N.J\' /></k></m><m><j><D g=\'E\' C=\'v.3e.H\' z=\'F\' B=\'e\' A=\'d\' /></j><k><h r=\'v.3e.H\' g=\'G\'><a b=\'d\' a=\'c\' /></h><x n=\'v.3e.J\' /></k></m><m><j><D g=\'E\' C=\'v.2R.H\' z=\'F\' B=\'e\' A=\'d\' /></j><k><h r=\'v.2R.H\' g=\'G\'><a b=\'d\' a=\'c\' /></h><x n=\'v.2R.J\' /></k></m><m><j><D g=\'E\' C=\'v.2Q.H\' z=\'F\' B=\'e\' A=\'d\' /></j><k><h r=\'v.2Q.H\' g=\'G\'><a b=\'d\' a=\'c\' /></h><x n=\'v.2Q.J\' /></k></m></o></y></1T><1P><1S><o><x n=\'J\' /></o></1S><2a><o><x n=\'2e\' /><1h 1q=\'2c\' 1p=\'1Q\' 1t=\'0\' 1s=\'\' 1u=\'c\'><t b=\'f\' a=\'v.v.4Q\' /></1h><2b 2H=\'c\' 2C=\'c\'><t b=\'f\' a=\'v.v.4Q\' /><1d b=\'1w\' a=\'3z\' /><1e b=\'1w\' a=\'3D\' /><1r b=\'1w\' a=\'0\' /><1o b=\'2z\' a=\'v.2B\' /></2b></o></2a><1Y><o><x n=\'2d\' /><1R 1q=\'2c\' 1p=\'1Q\' 1t=\'0\' 1s=\'\' 1u=\'c\'><t b=\'f\' a=\'v.v.4Q\' /></1R></o></1Y><1X><o><x n=\'1U\' /></o></1X><1v><o><x n=\'1y\' /><h r=\'H\' g=\'G\'><a b=\'d\' a=\'e\' /></h><h r=\'X\' g=\'G\'><a b=\'d\' a=\'c\' /></h><x n=\'J\' /></o></1v><2p><o><h r=\'X\' g=\'G\'><a b=\'d\' a=\'c\' /></h><x n=\'J\' /></o></2p></1P><q S=\'\' T=\'0\'><p M=\'-1\' L=\'-1\' P=\'40\' Q=\'35\' V=\'1l\' O=\'c\'><N l=\'K\' i=\'1Z\' /></p></q><2g><w I=\'2i\'><q S=\'\' T=\'1\'><p M=\'-1\' L=\'-1\' P=\'40\' Q=\'35\' V=\'1l\' O=\'c\'><N l=\'K\' i=\'1Z\' /></p></q></w><w I=\'2m\'><q S=\'\' T=\'8\'><p M=\'-1\' L=\'-1\' P=\'40\' Q=\'35\' V=\'1l\' O=\'c\'><N l=\'K\' i=\'1Z\' /></p></q></w><w I=\'2n\'><q S=\'\' T=\'16\'><p M=\'-1\' L=\'-1\' P=\'40\' Q=\'35\' V=\'1l\' O=\'c\'><N l=\'K\' i=\'2l\' /></p></q></w><w I=\'2h\'><q S=\'\' T=\'17\'><p M=\'-1\' L=\'-1\' P=\'40\' Q=\'35\' V=\'1l\' O=\'c\'><N l=\'K\' i=\'2l\' /></p></q></w><w I=\'2k\'><q S=\'\' T=\'24\'><p M=\'-1\' L=\'-1\' P=\'40\' Q=\'35\' V=\'1l\' O=\'c\'><N l=\'K\' i=\'2l\' /></p></q></w><w I=\'2j\'><q S=\'\' T=\'0\'><p M=\'-1\' L=\'-1\' P=\'40\' Q=\'35\' V=\'1l\' O=\'c\'><N l=\'K\' i=\'2y\' /></p></q></w><w I=\'2f\'><q S=\'\' T=\'8\'><p M=\'-1\' L=\'-1\' P=\'40\' Q=\'35\' V=\'1l\' O=\'c\'><N l=\'K\' i=\'2y\' /></p></q></w><w I=\'2o\'><q S=\'\' T=\'16\'><p M=\'-1\' L=\'-1\' P=\'40\' Q=\'35\' V=\'1l\' O=\'c\'><N l=\'K\' i=\'2x\' /></p></q></w><w I=\'2r\'><q S=\'\' T=\'24\'><p M=\'-1\' L=\'-1\' P=\'40\' Q=\'35\' V=\'1l\' O=\'c\'><N l=\'K\' i=\'2x\' /></p></q></w></2g></1g><1g n=\'4I\' 1k=\'3m\' 1j=\'35\' Z=\'e\' 1D=\'e\' 1N=\'\' 1d=\'0\' 1e=\'3P\' 1M=\'e\' 1I=\'18\' 1r=\'0\' 1o=\'0\' 1L=\'3N\' 1H=\'17.5\' 1G=\'Y\' 1K=\'Y\' 1C=\'Y\' 1B=\'0\' 1J=\'13\' 1E=\'e\' 1F=\'c\' 1O=\'2v\' 2A=\'1v\'><q S=\'\' T=\'0\'><p M=\'0\' L=\'0\' P=\'3m\' Q=\'35\' V=\'4L 4e 5e 4Z 3M 7K 5G 46 3K 47 3L\' O=\'c\'><N l=\'K\' i=\'4U\' /></p></q><1z><1A n=\'2t\' 2u=\'7Q\' b=\'1i\' 1d=\'0\' 1e=\'0\' 1k=\'0\' 1j=\'0\' 2w=\'-1\'><1i M=\'0\' L=\'0\' P=\'0\' Q=\'0\' O=\'c\'><N l=\'K\' i=\'7R\' /></1i></1A></1z></1g><1g n=\'3g\' 1k=\'40\' 1j=\'35\' Z=\'e\' 1D=\'e\' 1N=\'\' 1d=\'3V\' 1e=\'3P\' 1M=\'e\' 1I=\'22\' 1r=\'0\' 1o=\'0\' 1L=\'20\' 1H=\'17.5\' 1G=\'Y\' 1K=\'Y\' 1C=\'Y\' 1B=\'0\' 1J=\'14\' 1E=\'e\' 1F=\'c\' 1O=\'2G\' 2A=\'1v\'><1W><r I=\'H\' b=\'d\' a=\'c\' Z=\'e\' /><r I=\'1f\' b=\'d\' a=\'c\' Z=\'e\' /><r I=\'1a\' b=\'d\' a=\'c\' Z=\'e\' /><r I=\'X\' b=\'d\' a=\'c\' Z=\'e\' /><r I=\'1V\' b=\'f\' a=\'1x\' Z=\'e\' /></1W><1T><y n=\'2D\'><o><h r=\'H\' g=\'G\'><a b=\'d\' a=\'e\' /></h><x n=\'J\' /></o></y><y n=\'2e\'><o><h r=\'1f\' g=\'G\'><a b=\'d\' a=\'e\' /></h><x n=\'J\' /></o></y><y n=\'2d\'><o><h r=\'1f\' g=\'G\'><a b=\'d\' a=\'c\' /></h><x n=\'J\' /></o></y><y n=\'2E\'><o><h r=\'1a\' g=\'G\'><a b=\'d\' a=\'e\' /></h><x n=\'J\' /></o></y><y n=\'1U\'><o><h r=\'X\' g=\'G\'><a b=\'d\' a=\'e\' /></h><x n=\'J\' /><x n=\'1y\' /></o></y><y n=\'2F\'><o><h r=\'1f\' g=\'G\'><a b=\'d\' a=\'c\' /></h><h r=\'1a\' g=\'G\'><a b=\'d\' a=\'c\' /></h><h r=\'H\' g=\'G\'><a b=\'d\' a=\'c\' /></h><h r=\'X\' g=\'G\'><a b=\'d\' a=\'c\' /></h></o></y><y n=\'J\'><o><m><j><D g=\'E\' C=\'1a\' z=\'F\' B=\'e\' A=\'d\' /></j><k><U><t b=\'f\' a=\'R\' /><1c b=\'d\' a=\'c\' /></U></k><s><U><t b=\'f\' a=\'R\' /><1c b=\'d\' a=\'e\' /></U></s></m><m><j><D g=\'E\' C=\'1V\' z=\'F\' B=\'1x\' A=\'f\' /></j><k><m><j><D g=\'E\' C=\'1f\' z=\'F\' B=\'e\' A=\'d\' /></j><k><m><j><D g=\'E\' C=\'H\' z=\'F\' B=\'e\' A=\'d\' /></j><k><m><j><D g=\'E\' C=\'X\' z=\'F\' B=\'e\' A=\'d\' /></j><k><u><W b=\'f\' a=\'2r\' /><t b=\'f\' a=\'R\' /></u></k><s><u><W b=\'f\' a=\'2o\' /><t b=\'f\' a=\'R\' /></u></s></m></k><s><m><j><D g=\'E\' C=\'X\' z=\'F\' B=\'e\' A=\'d\' /></j><k><u><W b=\'f\' a=\'2f\' /><t b=\'f\' a=\'R\' /></u></k><s><u><W b=\'f\' a=\'2j\' /><t b=\'f\' a=\'R\' /></u></s></m></s></m></k><s><m><j><D g=\'E\' C=\'H\' z=\'F\' B=\'e\' A=\'d\' /></j><k><m><j><D g=\'E\' C=\'X\' z=\'F\' B=\'e\' A=\'d\' /></j><k><u><W b=\'f\' a=\'2k\' /><t b=\'f\' a=\'R\' /></u></k><s><m><j><D g=\'E\' C=\'1a\' z=\'F\' B=\'e\' A=\'d\' /></j><k><u><W b=\'f\' a=\'2h\' /><t b=\'f\' a=\'R\' /></u></k><s><u><W b=\'f\' a=\'2n\' /><t b=\'f\' a=\'R\' /></u></s></m></s></m></k><s><m><j><D g=\'E\' C=\'X\' z=\'F\' B=\'e\' A=\'d\' /></j><k><u><W b=\'f\' a=\'2m\' /><t b=\'f\' a=\'R\' /></u></k><s><m><j><D g=\'E\' C=\'1a\' z=\'F\' B=\'e\' A=\'d\' /></j><k><u><W b=\'f\' a=\'2i\' /><t b=\'f\' a=\'R\' /></u></k><s><u><W b=\'f\' a=\'1x\' /><t b=\'f\' a=\'R\' /></u></s></m></s></m></s></m></s></m></k></m></o></y><y n=\'1y\'><o><m><j><D g=\'E\' C=\'v.3k.H\' z=\'F\' B=\'e\' A=\'d\' /></j><k><h r=\'v.3k.H\' g=\'G\'><a b=\'d\' a=\'c\' /></h><x n=\'v.3k.J\' /></k></m><m><j><D g=\'E\' C=\'v.2V.H\' z=\'F\' B=\'e\' A=\'d\' /></j><k><h r=\'v.2V.H\' g=\'G\'><a b=\'d\' a=\'c\' /></h><x n=\'v.2V.J\' /></k></m><m><j><D g=\'E\' C=\'v.3f.H\' z=\'F\' B=\'e\' A=\'d\' /></j><k><h r=\'v.3f.H\' g=\'G\'><a b=\'d\' a=\'c\' /></h><x n=\'v.3f.J\' /></k></m><m><j><D g=\'E\' C=\'v.3i.H\' z=\'F\' B=\'e\' A=\'d\' /></j><k><h r=\'v.3i.H\' g=\'G\'><a b=\'d\' a=\'c\' /></h><x n=\'v.3i.J\' /></k></m></o></y></1T><1P><1S><o><x n=\'J\' /></o></1S><2a><o><x n=\'2e\' /><1h 1q=\'2c\' 1p=\'1Q\' 1t=\'0\' 1s=\'\' 1u=\'c\'><t b=\'f\' a=\'v.v.4o\' /></1h><2b 2H=\'c\' 2C=\'c\'><t b=\'f\' a=\'v.v.4o\' /><1d b=\'1w\' a=\'3A\' /><1e b=\'1w\' a=\'3E\' /><1r b=\'1w\' a=\'0\' /><1o b=\'2z\' a=\'v.2B\' /></2b></o></2a><1Y><o><x n=\'2d\' /><1R 1q=\'2c\' 1p=\'1Q\' 1t=\'0\' 1s=\'\' 1u=\'c\'><t b=\'f\' a=\'v.v.4o\' /></1R></o></1Y><1X><o><x n=\'1U\' /></o></1X><1v><o><x n=\'1y\' /><h r=\'H\' g=\'G\'><a b=\'d\' a=\'e\' /></h><h r=\'X\' g=\'G\'><a b=\'d\' a=\'c\' /></h><x n=\'J\' /></o></1v><2p><o><h r=\'X\' g=\'G\'><a b=\'d\' a=\'c\' /></h><x n=\'J\' /></o></2p></1P><q S=\'\' T=\'0\'><p M=\'-1\' L=\'-1\' P=\'40\' Q=\'35\' V=\'1n\' O=\'c\'><N l=\'K\' i=\'1Z\' /></p></q><2g><w I=\'2i\'><q S=\'\' T=\'1\'><p M=\'-1\' L=\'-1\' P=\'40\' Q=\'35\' V=\'1n\' O=\'c\'><N l=\'K\' i=\'1Z\' /></p></q></w><w I=\'2m\'><q S=\'\' T=\'8\'><p M=\'-1\' L=\'-1\' P=\'40\' Q=\'35\' V=\'1n\' O=\'c\'><N l=\'K\' i=\'1Z\' /></p></q></w><w I=\'2n\'><q S=\'\' T=\'16\'><p M=\'-1\' L=\'-1\' P=\'40\' Q=\'35\' V=\'1n\' O=\'c\'><N l=\'K\' i=\'2l\' /></p></q></w><w I=\'2h\'><q S=\'\' T=\'17\'><p M=\'-1\' L=\'-1\' P=\'40\' Q=\'35\' V=\'1n\' O=\'c\'><N l=\'K\' i=\'2l\' /></p></q></w><w I=\'2k\'><q S=\'\' T=\'24\'><p M=\'-1\' L=\'-1\' P=\'40\' Q=\'35\' V=\'1n\' O=\'c\'><N l=\'K\' i=\'2l\' /></p></q></w><w I=\'2j\'><q S=\'\' T=\'0\'><p M=\'-1\' L=\'-1\' P=\'40\' Q=\'35\' V=\'1n\' O=\'c\'><N l=\'K\' i=\'2y\' /></p></q></w><w I=\'2f\'><q S=\'\' T=\'8\'><p M=\'-1\' L=\'-1\' P=\'40\' Q=\'35\' V=\'1n\' O=\'c\'><N l=\'K\' i=\'2y\' /></p></q></w><w I=\'2o\'><q S=\'\' T=\'16\'><p M=\'-1\' L=\'-1\' P=\'40\' Q=\'35\' V=\'1n\' O=\'c\'><N l=\'K\' i=\'2x\' /></p></q></w><w I=\'2r\'><q S=\'\' T=\'24\'><p M=\'-1\' L=\'-1\' P=\'40\' Q=\'35\' V=\'1n\' O=\'c\'><N l=\'K\' i=\'2x\' /></p></q></w></2g></1g><1g n=\'3i\' 1k=\'40\' 1j=\'35\' Z=\'e\' 1D=\'e\' 1N=\'\' 1d=\'3X\' 1e=\'3P\' 1M=\'e\' 1I=\'23\' 1r=\'0\' 1o=\'0\' 1L=\'20\' 1H=\'17.5\' 1G=\'Y\' 1K=\'Y\' 1C=\'Y\' 1B=\'0\' 1J=\'15\' 1E=\'e\' 1F=\'c\' 1O=\'2G\' 2A=\'1v\'><1W><r I=\'H\' b=\'d\' a=\'c\' Z=\'e\' /><r I=\'1f\' b=\'d\' a=\'c\' Z=\'e\' /><r I=\'1a\' b=\'d\' a=\'c\' Z=\'e\' /><r I=\'X\' b=\'d\' a=\'c\' Z=\'e\' /><r I=\'1V\' b=\'f\' a=\'1x\' Z=\'e\' /></1W><1T><y n=\'2D\'><o><h r=\'H\' g=\'G\'><a b=\'d\' a=\'e\' /></h><x n=\'J\' /></o></y><y n=\'2e\'><o><h r=\'1f\' g=\'G\'><a b=\'d\' a=\'e\' /></h><x n=\'J\' /></o></y><y n=\'2d\'><o><h r=\'1f\' g=\'G\'><a b=\'d\' a=\'c\' /></h><x n=\'J\' /></o></y><y n=\'2E\'><o><h r=\'1a\' g=\'G\'><a b=\'d\' a=\'e\' /></h><x n=\'J\' /></o></y><y n=\'1U\'><o><h r=\'X\' g=\'G\'><a b=\'d\' a=\'e\' /></h><x n=\'J\' /><x n=\'1y\' /></o></y><y n=\'2F\'><o><h r=\'1f\' g=\'G\'><a b=\'d\' a=\'c\' /></h><h r=\'1a\' g=\'G\'><a b=\'d\' a=\'c\' /></h><h r=\'H\' g=\'G\'><a b=\'d\' a=\'c\' /></h><h r=\'X\' g=\'G\'><a b=\'d\' a=\'c\' /></h></o></y><y n=\'J\'><o><m><j><D g=\'E\' C=\'1a\' z=\'F\' B=\'e\' A=\'d\' /></j><k><U><t b=\'f\' a=\'R\' /><1c b=\'d\' a=\'c\' /></U></k><s><U><t b=\'f\' a=\'R\' /><1c b=\'d\' a=\'e\' /></U></s></m><m><j><D g=\'E\' C=\'1V\' z=\'F\' B=\'1x\' A=\'f\' /></j><k><m><j><D g=\'E\' C=\'1f\' z=\'F\' B=\'e\' A=\'d\' /></j><k><m><j><D g=\'E\' C=\'H\' z=\'F\' B=\'e\' A=\'d\' /></j><k><m><j><D g=\'E\' C=\'X\' z=\'F\' B=\'e\' A=\'d\' /></j><k><u><W b=\'f\' a=\'2r\' /><t b=\'f\' a=\'R\' /></u></k><s><u><W b=\'f\' a=\'2o\' /><t b=\'f\' a=\'R\' /></u></s></m></k><s><m><j><D g=\'E\' C=\'X\' z=\'F\' B=\'e\' A=\'d\' /></j><k><u><W b=\'f\' a=\'2f\' /><t b=\'f\' a=\'R\' /></u></k><s><u><W b=\'f\' a=\'2j\' /><t b=\'f\' a=\'R\' /></u></s></m></s></m></k><s><m><j><D g=\'E\' C=\'H\' z=\'F\' B=\'e\' A=\'d\' /></j><k><m><j><D g=\'E\' C=\'X\' z=\'F\' B=\'e\' A=\'d\' /></j><k><u><W b=\'f\' a=\'2k\' /><t b=\'f\' a=\'R\' /></u></k><s><m><j><D g=\'E\' C=\'1a\' z=\'F\' B=\'e\' A=\'d\' /></j><k><u><W b=\'f\' a=\'2h\' /><t b=\'f\' a=\'R\' /></u></k><s><u><W b=\'f\' a=\'2n\' /><t b=\'f\' a=\'R\' /></u></s></m></s></m></k><s><m><j><D g=\'E\' C=\'X\' z=\'F\' B=\'e\' A=\'d\' /></j><k><u><W b=\'f\' a=\'2m\' /><t b=\'f\' a=\'R\' /></u></k><s><m><j><D g=\'E\' C=\'1a\' z=\'F\' B=\'e\' A=\'d\' /></j><k><u><W b=\'f\' a=\'2i\' /><t b=\'f\' a=\'R\' /></u></k><s><u><W b=\'f\' a=\'1x\' /><t b=\'f\' a=\'R\' /></u></s></m></s></m></s></m></s></m></k></m></o></y><y n=\'1y\'><o><m><j><D g=\'E\' C=\'v.3k.H\' z=\'F\' B=\'e\' A=\'d\' /></j><k><h r=\'v.3k.H\' g=\'G\'><a b=\'d\' a=\'c\' /></h><x n=\'v.3k.J\' /></k></m><m><j><D g=\'E\' C=\'v.2V.H\' z=\'F\' B=\'e\' A=\'d\' /></j><k><h r=\'v.2V.H\' g=\'G\'><a b=\'d\' a=\'c\' /></h><x n=\'v.2V.J\' /></k></m><m><j><D g=\'E\' C=\'v.3f.H\' z=\'F\' B=\'e\' A=\'d\' /></j><k><h r=\'v.3f.H\' g=\'G\'><a b=\'d\' a=\'c\' /></h><x n=\'v.3f.J\' /></k></m><m><j><D g=\'E\' C=\'v.3g.H\' z=\'F\' B=\'e\' A=\'d\' /></j><k><h r=\'v.3g.H\' g=\'G\'><a b=\'d\' a=\'c\' /></h><x n=\'v.3g.J\' /></k></m></o></y></1T><1P><1S><o><x n=\'J\' /></o></1S><2a><o><x n=\'2e\' /><1h 1q=\'2c\' 1p=\'1Q\' 1t=\'0\' 1s=\'\' 1u=\'c\'><t b=\'f\' a=\'v.v.4p\' /></1h><2b 2H=\'c\' 2C=\'c\'><t b=\'f\' a=\'v.v.4p\' /><1d b=\'1w\' a=\'3u\' /><1e b=\'1w\' a=\'3E\' /><1r b=\'1w\' a=\'0\' /><1o b=\'2z\' a=\'v.2B\' /></2b></o></2a><1Y><o><x n=\'2d\' /><1R 1q=\'2c\' 1p=\'1Q\' 1t=\'0\' 1s=\'\' 1u=\'c\'><t b=\'f\' a=\'v.v.4p\' /></1R></o></1Y><1X><o><x n=\'1U\' /></o></1X><1v><o><x n=\'1y\' /><h r=\'H\' g=\'G\'><a b=\'d\' a=\'e\' /></h><h r=\'X\' g=\'G\'><a b=\'d\' a=\'c\' /></h><x n=\'J\' /></o></1v><2p><o><h r=\'X\' g=\'G\'><a b=\'d\' a=\'c\' /></h><x n=\'J\' /></o></2p></1P><q S=\'\' T=\'0\'><p M=\'-1\' L=\'-1\' P=\'40\' Q=\'35\' V=\'1m 1n\' O=\'c\'><N l=\'K\' i=\'1Z\' /></p></q><2g><w I=\'2i\'><q S=\'\' T=\'1\'><p M=\'-1\' L=\'-1\' P=\'40\' Q=\'35\' V=\'1m 1n\' O=\'c\'><N l=\'K\' i=\'1Z\' /></p></q></w><w I=\'2m\'><q S=\'\' T=\'8\'><p M=\'-1\' L=\'-1\' P=\'40\' Q=\'35\' V=\'1m 1n\' O=\'c\'><N l=\'K\' i=\'1Z\' /></p></q></w><w I=\'2n\'><q S=\'\' T=\'16\'><p M=\'-1\' L=\'-1\' P=\'40\' Q=\'35\' V=\'1m 1n\' O=\'c\'><N l=\'K\' i=\'2l\' /></p></q></w><w I=\'2h\'><q S=\'\' T=\'17\'><p M=\'-1\' L=\'-1\' P=\'40\' Q=\'35\' V=\'1m 1n\' O=\'c\'><N l=\'K\' i=\'2l\' /></p></q></w><w I=\'2k\'><q S=\'\' T=\'24\'><p M=\'-1\' L=\'-1\' P=\'40\' Q=\'35\' V=\'1m 1n\' O=\'c\'><N l=\'K\' i=\'2l\' /></p></q></w><w I=\'2j\'><q S=\'\' T=\'0\'><p M=\'-1\' L=\'-1\' P=\'40\' Q=\'35\' V=\'1m 1n\' O=\'c\'><N l=\'K\' i=\'2y\' /></p></q></w><w I=\'2f\'><q S=\'\' T=\'8\'><p M=\'-1\' L=\'-1\' P=\'40\' Q=\'35\' V=\'1m 1n\' O=\'c\'><N l=\'K\' i=\'2y\' /></p></q></w><w I=\'2o\'><q S=\'\' T=\'16\'><p M=\'-1\' L=\'-1\' P=\'40\' Q=\'35\' V=\'1m 1n\' O=\'c\'><N l=\'K\' i=\'2x\' /></p></q></w><w I=\'2r\'><q S=\'\' T=\'24\'><p M=\'-1\' L=\'-1\' P=\'40\' Q=\'35\' V=\'1m 1n\' O=\'c\'><N l=\'K\' i=\'2x\' /></p></q></w></2g></1g><1g n=\'3f\' 1k=\'40\' 1j=\'35\' Z=\'e\' 1D=\'e\' 1N=\'\' 1d=\'3Z\' 1e=\'3P\' 1M=\'e\' 1I=\'21\' 1r=\'0\' 1o=\'0\' 1L=\'20\' 1H=\'17.5\' 1G=\'Y\' 1K=\'Y\' 1C=\'Y\' 1B=\'0\' 1J=\'16\' 1E=\'e\' 1F=\'c\' 1O=\'2G\' 2A=\'1v\'><1W><r I=\'H\' b=\'d\' a=\'c\' Z=\'e\' /><r I=\'1f\' b=\'d\' a=\'c\' Z=\'e\' /><r I=\'1a\' b=\'d\' a=\'c\' Z=\'e\' /><r I=\'X\' b=\'d\' a=\'c\' Z=\'e\' /><r I=\'1V\' b=\'f\' a=\'1x\' Z=\'e\' /></1W><1T><y n=\'2D\'><o><h r=\'H\' g=\'G\'><a b=\'d\' a=\'e\' /></h><x n=\'J\' /></o></y><y n=\'2e\'><o><h r=\'1f\' g=\'G\'><a b=\'d\' a=\'e\' /></h><x n=\'J\' /></o></y><y n=\'2d\'><o><h r=\'1f\' g=\'G\'><a b=\'d\' a=\'c\' /></h><x n=\'J\' /></o></y><y n=\'2E\'><o><h r=\'1a\' g=\'G\'><a b=\'d\' a=\'e\' /></h><x n=\'J\' /></o></y><y n=\'1U\'><o><h r=\'X\' g=\'G\'><a b=\'d\' a=\'e\' /></h><x n=\'J\' /><x n=\'1y\' /></o></y><y n=\'2F\'><o><h r=\'1f\' g=\'G\'><a b=\'d\' a=\'c\' /></h><h r=\'1a\' g=\'G\'><a b=\'d\' a=\'c\' /></h><h r=\'H\' g=\'G\'><a b=\'d\' a=\'c\' /></h><h r=\'X\' g=\'G\'><a b=\'d\' a=\'c\' /></h></o></y><y n=\'J\'><o><m><j><D g=\'E\' C=\'1a\' z=\'F\' B=\'e\' A=\'d\' /></j><k><U><t b=\'f\' a=\'R\' /><1c b=\'d\' a=\'c\' /></U></k><s><U><t b=\'f\' a=\'R\' /><1c b=\'d\' a=\'e\' /></U></s></m><m><j><D g=\'E\' C=\'1V\' z=\'F\' B=\'1x\' A=\'f\' /></j><k><m><j><D g=\'E\' C=\'1f\' z=\'F\' B=\'e\' A=\'d\' /></j><k><m><j><D g=\'E\' C=\'H\' z=\'F\' B=\'e\' A=\'d\' /></j><k><m><j><D g=\'E\' C=\'X\' z=\'F\' B=\'e\' A=\'d\' /></j><k><u><W b=\'f\' a=\'2r\' /><t b=\'f\' a=\'R\' /></u></k><s><u><W b=\'f\' a=\'2o\' /><t b=\'f\' a=\'R\' /></u></s></m></k><s><m><j><D g=\'E\' C=\'X\' z=\'F\' B=\'e\' A=\'d\' /></j><k><u><W b=\'f\' a=\'2f\' /><t b=\'f\' a=\'R\' /></u></k><s><u><W b=\'f\' a=\'2j\' /><t b=\'f\' a=\'R\' /></u></s></m></s></m></k><s><m><j><D g=\'E\' C=\'H\' z=\'F\' B=\'e\' A=\'d\' /></j><k><m><j><D g=\'E\' C=\'X\' z=\'F\' B=\'e\' A=\'d\' /></j><k><u><W b=\'f\' a=\'2k\' /><t b=\'f\' a=\'R\' /></u></k><s><m><j><D g=\'E\' C=\'1a\' z=\'F\' B=\'e\' A=\'d\' /></j><k><u><W b=\'f\' a=\'2h\' /><t b=\'f\' a=\'R\' /></u></k><s><u><W b=\'f\' a=\'2n\' /><t b=\'f\' a=\'R\' /></u></s></m></s></m></k><s><m><j><D g=\'E\' C=\'X\' z=\'F\' B=\'e\' A=\'d\' /></j><k><u><W b=\'f\' a=\'2m\' /><t b=\'f\' a=\'R\' /></u></k><s><m><j><D g=\'E\' C=\'1a\' z=\'F\' B=\'e\' A=\'d\' /></j><k><u><W b=\'f\' a=\'2i\' /><t b=\'f\' a=\'R\' /></u></k><s><u><W b=\'f\' a=\'1x\' /><t b=\'f\' a=\'R\' /></u></s></m></s></m></s></m></s></m></k></m></o></y><y n=\'1y\'><o><m><j><D g=\'E\' C=\'v.3k.H\' z=\'F\' B=\'e\' A=\'d\' /></j><k><h r=\'v.3k.H\' g=\'G\'><a b=\'d\' a=\'c\' /></h><x n=\'v.3k.J\' /></k></m><m><j><D g=\'E\' C=\'v.2V.H\' z=\'F\' B=\'e\' A=\'d\' /></j><k><h r=\'v.2V.H\' g=\'G\'><a b=\'d\' a=\'c\' /></h><x n=\'v.2V.J\' /></k></m><m><j><D g=\'E\' C=\'v.3g.H\' z=\'F\' B=\'e\' A=\'d\' /></j><k><h r=\'v.3g.H\' g=\'G\'><a b=\'d\' a=\'c\' /></h><x n=\'v.3g.J\' /></k></m><m><j><D g=\'E\' C=\'v.3i.H\' z=\'F\' B=\'e\' A=\'d\' /></j><k><h r=\'v.3i.H\' g=\'G\'><a b=\'d\' a=\'c\' /></h><x n=\'v.3i.J\' /></k></m></o></y></1T><1P><1S><o><x n=\'J\' /></o></1S><2a><o><x n=\'2e\' /><1h 1q=\'2c\' 1p=\'1Q\' 1t=\'0\' 1s=\'\' 1u=\'c\'><t b=\'f\' a=\'v.v.4l\' /></1h><2b 2H=\'c\' 2C=\'c\'><t b=\'f\' a=\'v.v.4l\' /><1d b=\'1w\' a=\'3B\' /><1e b=\'1w\' a=\'3E\' /><1r b=\'1w\' a=\'0\' /><1o b=\'2z\' a=\'v.2B\' /></2b></o></2a><1Y><o><x n=\'2d\' /><1R 1q=\'2c\' 1p=\'1Q\' 1t=\'0\' 1s=\'\' 1u=\'c\'><t b=\'f\' a=\'v.v.4l\' /></1R></o></1Y><1X><o><x n=\'1U\' /></o></1X><1v><o><x n=\'1y\' /><h r=\'H\' g=\'G\'><a b=\'d\' a=\'e\' /></h><h r=\'X\' g=\'G\'><a b=\'d\' a=\'c\' /></h><x n=\'J\' /></o></1v><2p><o><h r=\'X\' g=\'G\'><a b=\'d\' a=\'c\' /></h><x n=\'J\' /></o></2p></1P><q S=\'\' T=\'0\'><p M=\'-1\' L=\'-1\' P=\'40\' Q=\'35\' V=\'2q\' O=\'c\'><N l=\'K\' i=\'1Z\' /></p></q><2g><w I=\'2i\'><q S=\'\' T=\'1\'><p M=\'-1\' L=\'-1\' P=\'40\' Q=\'35\' V=\'2q\' O=\'c\'><N l=\'K\' i=\'1Z\' /></p></q></w><w I=\'2m\'><q S=\'\' T=\'8\'><p M=\'-1\' L=\'-1\' P=\'40\' Q=\'35\' V=\'2q\' O=\'c\'><N l=\'K\' i=\'1Z\' /></p></q></w><w I=\'2n\'><q S=\'\' T=\'16\'><p M=\'-1\' L=\'-1\' P=\'40\' Q=\'35\' V=\'2q\' O=\'c\'><N l=\'K\' i=\'2l\' /></p></q></w><w I=\'2h\'><q S=\'\' T=\'17\'><p M=\'-1\' L=\'-1\' P=\'40\' Q=\'35\' V=\'2q\' O=\'c\'><N l=\'K\' i=\'2l\' /></p></q></w><w I=\'2k\'><q S=\'\' T=\'24\'><p M=\'-1\' L=\'-1\' P=\'40\' Q=\'35\' V=\'2q\' O=\'c\'><N l=\'K\' i=\'2l\' /></p></q></w><w I=\'2j\'><q S=\'\' T=\'0\'><p M=\'-1\' L=\'-1\' P=\'40\' Q=\'35\' V=\'2q\' O=\'c\'><N l=\'K\' i=\'2y\' /></p></q></w><w I=\'2f\'><q S=\'\' T=\'8\'><p M=\'-1\' L=\'-1\' P=\'40\' Q=\'35\' V=\'2q\' O=\'c\'><N l=\'K\' i=\'2y\' /></p></q></w><w I=\'2o\'><q S=\'\' T=\'16\'><p M=\'-1\' L=\'-1\' P=\'40\' Q=\'35\' V=\'2q\' O=\'c\'><N l=\'K\' i=\'2x\' /></p></q></w><w I=\'2r\'><q S=\'\' T=\'24\'><p M=\'-1\' L=\'-1\' P=\'40\' Q=\'35\' V=\'2q\' O=\'c\'><N l=\'K\' i=\'2x\' /></p></q></w></2g></1g><1g n=\'3k\' 1k=\'40\' 1j=\'35\' Z=\'e\' 1D=\'e\' 1N=\'\' 1d=\'3Y\' 1e=\'3P\' 1M=\'e\' 1I=\'19\' 1r=\'0\' 1o=\'0\' 1L=\'20\' 1H=\'17.5\' 1G=\'Y\' 1K=\'Y\' 1C=\'Y\' 1B=\'0\' 1J=\'17\' 1E=\'e\' 1F=\'c\' 1O=\'2G\' 2A=\'1v\'><1W><r I=\'H\' b=\'d\' a=\'c\' Z=\'e\' /><r I=\'1f\' b=\'d\' a=\'c\' Z=\'e\' /><r I=\'1a\' b=\'d\' a=\'c\' Z=\'e\' /><r I=\'X\' b=\'d\' a=\'c\' Z=\'e\' /><r I=\'1V\' b=\'f\' a=\'1x\' Z=\'e\' /></1W><1T><y n=\'2D\'><o><h r=\'H\' g=\'G\'><a b=\'d\' a=\'e\' /></h><x n=\'J\' /></o></y><y n=\'2e\'><o><h r=\'1f\' g=\'G\'><a b=\'d\' a=\'e\' /></h><x n=\'J\' /></o></y><y n=\'2d\'><o><h r=\'1f\' g=\'G\'><a b=\'d\' a=\'c\' /></h><x n=\'J\' /></o></y><y n=\'2E\'><o><h r=\'1a\' g=\'G\'><a b=\'d\' a=\'e\' /></h><x n=\'J\' /></o></y><y n=\'1U\'><o><h r=\'X\' g=\'G\'><a b=\'d\' a=\'e\' /></h><x n=\'J\' /><x n=\'1y\' /></o></y><y n=\'2F\'><o><h r=\'1f\' g=\'G\'><a b=\'d\' a=\'c\' /></h><h r=\'1a\' g=\'G\'><a b=\'d\' a=\'c\' /></h><h r=\'H\' g=\'G\'><a b=\'d\' a=\'c\' /></h><h r=\'X\' g=\'G\'><a b=\'d\' a=\'c\' /></h></o></y><y n=\'J\'><o><m><j><D g=\'E\' C=\'1a\' z=\'F\' B=\'e\' A=\'d\' /></j><k><U><t b=\'f\' a=\'R\' /><1c b=\'d\' a=\'c\' /></U></k><s><U><t b=\'f\' a=\'R\' /><1c b=\'d\' a=\'e\' /></U></s></m><m><j><D g=\'E\' C=\'1V\' z=\'F\' B=\'1x\' A=\'f\' /></j><k><m><j><D g=\'E\' C=\'1f\' z=\'F\' B=\'e\' A=\'d\' /></j><k><m><j><D g=\'E\' C=\'H\' z=\'F\' B=\'e\' A=\'d\' /></j><k><m><j><D g=\'E\' C=\'X\' z=\'F\' B=\'e\' A=\'d\' /></j><k><u><W b=\'f\' a=\'2r\' /><t b=\'f\' a=\'R\' /></u></k><s><u><W b=\'f\' a=\'2o\' /><t b=\'f\' a=\'R\' /></u></s></m></k><s><m><j><D g=\'E\' C=\'X\' z=\'F\' B=\'e\' A=\'d\' /></j><k><u><W b=\'f\' a=\'2f\' /><t b=\'f\' a=\'R\' /></u></k><s><u><W b=\'f\' a=\'2j\' /><t b=\'f\' a=\'R\' /></u></s></m></s></m></k><s><m><j><D g=\'E\' C=\'H\' z=\'F\' B=\'e\' A=\'d\' /></j><k><m><j><D g=\'E\' C=\'X\' z=\'F\' B=\'e\' A=\'d\' /></j><k><u><W b=\'f\' a=\'2k\' /><t b=\'f\' a=\'R\' /></u></k><s><m><j><D g=\'E\' C=\'1a\' z=\'F\' B=\'e\' A=\'d\' /></j><k><u><W b=\'f\' a=\'2h\' /><t b=\'f\' a=\'R\' /></u></k><s><u><W b=\'f\' a=\'2n\' /><t b=\'f\' a=\'R\' /></u></s></m></s></m></k><s><m><j><D g=\'E\' C=\'X\' z=\'F\' B=\'e\' A=\'d\' /></j><k><u><W b=\'f\' a=\'2m\' /><t b=\'f\' a=\'R\' /></u></k><s><m><j><D g=\'E\' C=\'1a\' z=\'F\' B=\'e\' A=\'d\' /></j><k><u><W b=\'f\' a=\'2i\' /><t b=\'f\' a=\'R\' /></u></k><s><u><W b=\'f\' a=\'1x\' /><t b=\'f\' a=\'R\' /></u></s></m></s></m></s></m></s></m></k></m></o></y><y n=\'1y\'><o><m><j><D g=\'E\' C=\'v.2V.H\' z=\'F\' B=\'e\' A=\'d\' /></j><k><h r=\'v.2V.H\' g=\'G\'><a b=\'d\' a=\'c\' /></h><x n=\'v.2V.J\' /></k></m><m><j><D g=\'E\' C=\'v.3f.H\' z=\'F\' B=\'e\' A=\'d\' /></j><k><h r=\'v.3f.H\' g=\'G\'><a b=\'d\' a=\'c\' /></h><x n=\'v.3f.J\' /></k></m><m><j><D g=\'E\' C=\'v.3g.H\' z=\'F\' B=\'e\' A=\'d\' /></j><k><h r=\'v.3g.H\' g=\'G\'><a b=\'d\' a=\'c\' /></h><x n=\'v.3g.J\' /></k></m><m><j><D g=\'E\' C=\'v.3i.H\' z=\'F\' B=\'e\' A=\'d\' /></j><k><h r=\'v.3i.H\' g=\'G\'><a b=\'d\' a=\'c\' /></h><x n=\'v.3i.J\' /></k></m></o></y></1T><1P><1S><o><x n=\'J\' /></o></1S><2a><o><x n=\'2e\' /><1h 1q=\'2c\' 1p=\'1Q\' 1t=\'0\' 1s=\'\' 1u=\'c\'><t b=\'f\' a=\'v.v.4n\' /></1h><2b 2H=\'c\' 2C=\'c\'><t b=\'f\' a=\'v.v.4n\' /><1d b=\'1w\' a=\'3y\' /><1e b=\'1w\' a=\'3E\' /><1r b=\'1w\' a=\'0\' /><1o b=\'2z\' a=\'v.2B\' /></2b></o></2a><1Y><o><x n=\'2d\' /><1R 1q=\'2c\' 1p=\'1Q\' 1t=\'0\' 1s=\'\' 1u=\'c\'><t b=\'f\' a=\'v.v.4n\' /></1R></o></1Y><1X><o><x n=\'1U\' /></o></1X><1v><o><x n=\'1y\' /><h r=\'H\' g=\'G\'><a b=\'d\' a=\'e\' /></h><h r=\'X\' g=\'G\'><a b=\'d\' a=\'c\' /></h><x n=\'J\' /></o></1v><2p><o><h r=\'X\' g=\'G\'><a b=\'d\' a=\'c\' /></h><x n=\'J\' /></o></2p></1P><q S=\'\' T=\'0\'><p M=\'-1\' L=\'-1\' P=\'40\' Q=\'35\' V=\'1m 1l\' O=\'c\'><N l=\'K\' i=\'1Z\' /></p></q><2g><w I=\'2i\'><q S=\'\' T=\'1\'><p M=\'-1\' L=\'-1\' P=\'40\' Q=\'35\' V=\'1m 1l\' O=\'c\'><N l=\'K\' i=\'1Z\' /></p></q></w><w I=\'2m\'><q S=\'\' T=\'8\'><p M=\'-1\' L=\'-1\' P=\'40\' Q=\'35\' V=\'1m 1l\' O=\'c\'><N l=\'K\' i=\'1Z\' /></p></q></w><w I=\'2n\'><q S=\'\' T=\'16\'><p M=\'-1\' L=\'-1\' P=\'40\' Q=\'35\' V=\'1m 1l\' O=\'c\'><N l=\'K\' i=\'2l\' /></p></q></w><w I=\'2h\'><q S=\'\' T=\'17\'><p M=\'-1\' L=\'-1\' P=\'40\' Q=\'35\' V=\'1m 1l\' O=\'c\'><N l=\'K\' i=\'2l\' /></p></q></w><w I=\'2k\'><q S=\'\' T=\'24\'><p M=\'-1\' L=\'-1\' P=\'40\' Q=\'35\' V=\'1m 1l\' O=\'c\'><N l=\'K\' i=\'2l\' /></p></q></w><w I=\'2j\'><q S=\'\' T=\'0\'><p M=\'-1\' L=\'-1\' P=\'40\' Q=\'35\' V=\'1m 1l\' O=\'c\'><N l=\'K\' i=\'2y\' /></p></q></w><w I=\'2f\'><q S=\'\' T=\'8\'><p M=\'-1\' L=\'-1\' P=\'40\' Q=\'35\' V=\'1m 1l\' O=\'c\'><N l=\'K\' i=\'2y\' /></p></q></w><w I=\'2o\'><q S=\'\' T=\'16\'><p M=\'-1\' L=\'-1\' P=\'40\' Q=\'35\' V=\'1m 1l\' O=\'c\'><N l=\'K\' i=\'2x\' /></p></q></w><w I=\'2r\'><q S=\'\' T=\'24\'><p M=\'-1\' L=\'-1\' P=\'40\' Q=\'35\' V=\'1m 1l\' O=\'c\'><N l=\'K\' i=\'2x\' /></p></q></w></2g></1g><1g n=\'2V\' 1k=\'40\' 1j=\'35\' Z=\'e\' 1D=\'e\' 1N=\'\' 1d=\'3R\' 1e=\'3P\' 1M=\'e\' 1I=\'20\' 1r=\'0\' 1o=\'0\' 1L=\'20\' 1H=\'17.5\' 1G=\'Y\' 1K=\'Y\' 1C=\'Y\' 1B=\'0\' 1J=\'18\' 1E=\'e\' 1F=\'c\' 1O=\'2G\' 2A=\'1v\'><1W><r I=\'H\' b=\'d\' a=\'c\' Z=\'e\' /><r I=\'1f\' b=\'d\' a=\'c\' Z=\'e\' /><r I=\'1a\' b=\'d\' a=\'c\' Z=\'e\' /><r I=\'X\' b=\'d\' a=\'c\' Z=\'e\' /><r I=\'1V\' b=\'f\' a=\'1x\' Z=\'e\' /></1W><1T><y n=\'2D\'><o><h r=\'H\' g=\'G\'><a b=\'d\' a=\'e\' /></h><x n=\'J\' /></o></y><y n=\'2e\'><o><h r=\'1f\' g=\'G\'><a b=\'d\' a=\'e\' /></h><x n=\'J\' /></o></y><y n=\'2d\'><o><h r=\'1f\' g=\'G\'><a b=\'d\' a=\'c\' /></h><x n=\'J\' /></o></y><y n=\'2E\'><o><h r=\'1a\' g=\'G\'><a b=\'d\' a=\'e\' /></h><x n=\'J\' /></o></y><y n=\'1U\'><o><h r=\'X\' g=\'G\'><a b=\'d\' a=\'e\' /></h><x n=\'J\' /><x n=\'1y\' /></o></y><y n=\'2F\'><o><h r=\'1f\' g=\'G\'><a b=\'d\' a=\'c\' /></h><h r=\'1a\' g=\'G\'><a b=\'d\' a=\'c\' /></h><h r=\'H\' g=\'G\'><a b=\'d\' a=\'c\' /></h><h r=\'X\' g=\'G\'><a b=\'d\' a=\'c\' /></h></o></y><y n=\'J\'><o><m><j><D g=\'E\' C=\'1a\' z=\'F\' B=\'e\' A=\'d\' /></j><k><U><t b=\'f\' a=\'R\' /><1c b=\'d\' a=\'c\' /></U></k><s><U><t b=\'f\' a=\'R\' /><1c b=\'d\' a=\'e\' /></U></s></m><m><j><D g=\'E\' C=\'1V\' z=\'F\' B=\'1x\' A=\'f\' /></j><k><m><j><D g=\'E\' C=\'1f\' z=\'F\' B=\'e\' A=\'d\' /></j><k><m><j><D g=\'E\' C=\'H\' z=\'F\' B=\'e\' A=\'d\' /></j><k><m><j><D g=\'E\' C=\'X\' z=\'F\' B=\'e\' A=\'d\' /></j><k><u><W b=\'f\' a=\'2r\' /><t b=\'f\' a=\'R\' /></u></k><s><u><W b=\'f\' a=\'2o\' /><t b=\'f\' a=\'R\' /></u></s></m></k><s><m><j><D g=\'E\' C=\'X\' z=\'F\' B=\'e\' A=\'d\' /></j><k><u><W b=\'f\' a=\'2f\' /><t b=\'f\' a=\'R\' /></u></k><s><u><W b=\'f\' a=\'2j\' /><t b=\'f\' a=\'R\' /></u></s></m></s></m></k><s><m><j><D g=\'E\' C=\'H\' z=\'F\' B=\'e\' A=\'d\' /></j><k><m><j><D g=\'E\' C=\'X\' z=\'F\' B=\'e\' A=\'d\' /></j><k><u><W b=\'f\' a=\'2k\' /><t b=\'f\' a=\'R\' /></u></k><s><m><j><D g=\'E\' C=\'1a\' z=\'F\' B=\'e\' A=\'d\' /></j><k><u><W b=\'f\' a=\'2h\' /><t b=\'f\' a=\'R\' /></u></k><s><u><W b=\'f\' a=\'2n\' /><t b=\'f\' a=\'R\' /></u></s></m></s></m></k><s><m><j><D g=\'E\' C=\'X\' z=\'F\' B=\'e\' A=\'d\' /></j><k><u><W b=\'f\' a=\'2m\' /><t b=\'f\' a=\'R\' /></u></k><s><m><j><D g=\'E\' C=\'1a\' z=\'F\' B=\'e\' A=\'d\' /></j><k><u><W b=\'f\' a=\'2i\' /><t b=\'f\' a=\'R\' /></u></k><s><u><W b=\'f\' a=\'1x\' /><t b=\'f\' a=\'R\' /></u></s></m></s></m></s></m></s></m></k></m></o></y><y n=\'1y\'><o><m><j><D g=\'E\' C=\'v.3k.H\' z=\'F\' B=\'e\' A=\'d\' /></j><k><h r=\'v.3k.H\' g=\'G\'><a b=\'d\' a=\'c\' /></h><x n=\'v.3k.J\' /></k></m><m><j><D g=\'E\' C=\'v.3f.H\' z=\'F\' B=\'e\' A=\'d\' /></j><k><h r=\'v.3f.H\' g=\'G\'><a b=\'d\' a=\'c\' /></h><x n=\'v.3f.J\' /></k></m><m><j><D g=\'E\' C=\'v.3g.H\' z=\'F\' B=\'e\' A=\'d\' /></j><k><h r=\'v.3g.H\' g=\'G\'><a b=\'d\' a=\'c\' /></h><x n=\'v.3g.J\' /></k></m><m><j><D g=\'E\' C=\'v.3i.H\' z=\'F\' B=\'e\' A=\'d\' /></j><k><h r=\'v.3i.H\' g=\'G\'><a b=\'d\' a=\'c\' /></h><x n=\'v.3i.J\' /></k></m></o></y></1T><1P><1S><o><x n=\'J\' /></o></1S><2a><o><x n=\'2e\' /><1h 1q=\'2c\' 1p=\'1Q\' 1t=\'0\' 1s=\'\' 1u=\'c\'><t b=\'f\' a=\'v.v.4m\' /></1h><2b 2H=\'c\' 2C=\'c\'><t b=\'f\' a=\'v.v.4m\' /><1d b=\'1w\' a=\'3z\' /><1e b=\'1w\' a=\'3E\' /><1r b=\'1w\' a=\'0\' /><1o b=\'2z\' a=\'v.2B\' /></2b></o></2a><1Y><o><x n=\'2d\' /><1R 1q=\'2c\' 1p=\'1Q\' 1t=\'0\' 1s=\'\' 1u=\'c\'><t b=\'f\' a=\'v.v.4m\' /></1R></o></1Y><1X><o><x n=\'1U\' /></o></1X><1v><o><x n=\'1y\' /><h r=\'H\' g=\'G\'><a b=\'d\' a=\'e\' /></h><h r=\'X\' g=\'G\'><a b=\'d\' a=\'c\' /></h><x n=\'J\' /></o></1v><2p><o><h r=\'X\' g=\'G\'><a b=\'d\' a=\'c\' /></h><x n=\'J\' /></o></2p></1P><q S=\'\' T=\'0\'><p M=\'-1\' L=\'-1\' P=\'40\' Q=\'35\' V=\'1l\' O=\'c\'><N l=\'K\' i=\'1Z\' /></p></q><2g><w I=\'2i\'><q S=\'\' T=\'1\'><p M=\'-1\' L=\'-1\' P=\'40\' Q=\'35\' V=\'1l\' O=\'c\'><N l=\'K\' i=\'1Z\' /></p></q></w><w I=\'2m\'><q S=\'\' T=\'8\'><p M=\'-1\' L=\'-1\' P=\'40\' Q=\'35\' V=\'1l\' O=\'c\'><N l=\'K\' i=\'1Z\' /></p></q></w><w I=\'2n\'><q S=\'\' T=\'16\'><p M=\'-1\' L=\'-1\' P=\'40\' Q=\'35\' V=\'1l\' O=\'c\'><N l=\'K\' i=\'2l\' /></p></q></w><w I=\'2h\'><q S=\'\' T=\'17\'><p M=\'-1\' L=\'-1\' P=\'40\' Q=\'35\' V=\'1l\' O=\'c\'><N l=\'K\' i=\'2l\' /></p></q></w><w I=\'2k\'><q S=\'\' T=\'24\'><p M=\'-1\' L=\'-1\' P=\'40\' Q=\'35\' V=\'1l\' O=\'c\'><N l=\'K\' i=\'2l\' /></p></q></w><w I=\'2j\'><q S=\'\' T=\'0\'><p M=\'-1\' L=\'-1\' P=\'40\' Q=\'35\' V=\'1l\' O=\'c\'><N l=\'K\' i=\'2y\' /></p></q></w><w I=\'2f\'><q S=\'\' T=\'8\'><p M=\'-1\' L=\'-1\' P=\'40\' Q=\'35\' V=\'1l\' O=\'c\'><N l=\'K\' i=\'2y\' /></p></q></w><w I=\'2o\'><q S=\'\' T=\'16\'><p M=\'-1\' L=\'-1\' P=\'40\' Q=\'35\' V=\'1l\' O=\'c\'><N l=\'K\' i=\'2x\' /></p></q></w><w I=\'2r\'><q S=\'\' T=\'24\'><p M=\'-1\' L=\'-1\' P=\'40\' Q=\'35\' V=\'1l\' O=\'c\'><N l=\'K\' i=\'2x\' /></p></q></w></2g></1g><1g n=\'4G\' 1k=\'3m\' 1j=\'35\' Z=\'e\' 1D=\'e\' 1N=\'\' 1d=\'0\' 1e=\'3O\' 1M=\'e\' 1I=\'12\' 1r=\'0\' 1o=\'0\' 1L=\'3N\' 1H=\'17.5\' 1G=\'Y\' 1K=\'Y\' 1C=\'Y\' 1B=\'0\' 1J=\'19\' 1E=\'e\' 1F=\'c\' 1O=\'2v\' 2A=\'1v\'><q S=\'\' T=\'0\'><p M=\'0\' L=\'0\' P=\'3m\' Q=\'35\' V=\'4L 4e 5e 4Z 3M 7Z 5G 46 3K 47 3L\' O=\'c\'><N l=\'K\' i=\'4U\' /></p></q><1z><1A n=\'2t\' 2u=\'7T\' b=\'1i\' 1d=\'0\' 1e=\'0\' 1k=\'0\' 1j=\'0\' 2w=\'-1\'><1i M=\'0\' L=\'0\' P=\'0\' Q=\'0\' O=\'c\'><N l=\'K\' i=\'7W\' /></1i></1A></1z></1g><1g n=\'3l\' 1k=\'40\' 1j=\'35\' Z=\'e\' 1D=\'e\' 1N=\'\' 1d=\'3V\' 1e=\'3O\' 1M=\'e\' 1I=\'16\' 1r=\'0\' 1o=\'0\' 1L=\'20\' 1H=\'17.5\' 1G=\'Y\' 1K=\'Y\' 1C=\'Y\' 1B=\'0\' 1J=\'20\' 1E=\'e\' 1F=\'c\' 1O=\'2G\' 2A=\'1v\'><1W><r I=\'H\' b=\'d\' a=\'c\' Z=\'e\' /><r I=\'1f\' b=\'d\' a=\'c\' Z=\'e\' /><r I=\'1a\' b=\'d\' a=\'c\' Z=\'e\' /><r I=\'X\' b=\'d\' a=\'c\' Z=\'e\' /><r I=\'1V\' b=\'f\' a=\'1x\' Z=\'e\' /></1W><1T><y n=\'2D\'><o><h r=\'H\' g=\'G\'><a b=\'d\' a=\'e\' /></h><x n=\'J\' /></o></y><y n=\'2e\'><o><h r=\'1f\' g=\'G\'><a b=\'d\' a=\'e\' /></h><x n=\'J\' /></o></y><y n=\'2d\'><o><h r=\'1f\' g=\'G\'><a b=\'d\' a=\'c\' /></h><x n=\'J\' /></o></y><y n=\'2E\'><o><h r=\'1a\' g=\'G\'><a b=\'d\' a=\'e\' /></h><x n=\'J\' /></o></y><y n=\'1U\'><o><h r=\'X\' g=\'G\'><a b=\'d\' a=\'e\' /></h><x n=\'J\' /><x n=\'1y\' /></o></y><y n=\'2F\'><o><h r=\'1f\' g=\'G\'><a b=\'d\' a=\'c\' /></h><h r=\'1a\' g=\'G\'><a b=\'d\' a=\'c\' /></h><h r=\'H\' g=\'G\'><a b=\'d\' a=\'c\' /></h><h r=\'X\' g=\'G\'><a b=\'d\' a=\'c\' /></h></o></y><y n=\'J\'><o><m><j><D g=\'E\' C=\'1a\' z=\'F\' B=\'e\' A=\'d\' /></j><k><U><t b=\'f\' a=\'R\' /><1c b=\'d\' a=\'c\' /></U></k><s><U><t b=\'f\' a=\'R\' /><1c b=\'d\' a=\'e\' /></U></s></m><m><j><D g=\'E\' C=\'1V\' z=\'F\' B=\'1x\' A=\'f\' /></j><k><m><j><D g=\'E\' C=\'1f\' z=\'F\' B=\'e\' A=\'d\' /></j><k><m><j><D g=\'E\' C=\'H\' z=\'F\' B=\'e\' A=\'d\' /></j><k><m><j><D g=\'E\' C=\'X\' z=\'F\' B=\'e\' A=\'d\' /></j><k><u><W b=\'f\' a=\'2r\' /><t b=\'f\' a=\'R\' /></u></k><s><u><W b=\'f\' a=\'2o\' /><t b=\'f\' a=\'R\' /></u></s></m></k><s><m><j><D g=\'E\' C=\'X\' z=\'F\' B=\'e\' A=\'d\' /></j><k><u><W b=\'f\' a=\'2f\' /><t b=\'f\' a=\'R\' /></u></k><s><u><W b=\'f\' a=\'2j\' /><t b=\'f\' a=\'R\' /></u></s></m></s></m></k><s><m><j><D g=\'E\' C=\'H\' z=\'F\' B=\'e\' A=\'d\' /></j><k><m><j><D g=\'E\' C=\'X\' z=\'F\' B=\'e\' A=\'d\' /></j><k><u><W b=\'f\' a=\'2k\' /><t b=\'f\' a=\'R\' /></u></k><s><m><j><D g=\'E\' C=\'1a\' z=\'F\' B=\'e\' A=\'d\' /></j><k><u><W b=\'f\' a=\'2h\' /><t b=\'f\' a=\'R\' /></u></k><s><u><W b=\'f\' a=\'2n\' /><t b=\'f\' a=\'R\' /></u></s></m></s></m></k><s><m><j><D g=\'E\' C=\'X\' z=\'F\' B=\'e\' A=\'d\' /></j><k><u><W b=\'f\' a=\'2m\' /><t b=\'f\' a=\'R\' /></u></k><s><m><j><D g=\'E\' C=\'1a\' z=\'F\' B=\'e\' A=\'d\' /></j><k><u><W b=\'f\' a=\'2i\' /><t b=\'f\' a=\'R\' /></u></k><s><u><W b=\'f\' a=\'1x\' /><t b=\'f\' a=\'R\' /></u></s></m></s></m></s></m></s></m></k></m></o></y><y n=\'1y\'><o><m><j><D g=\'E\' C=\'v.3c.H\' z=\'F\' B=\'e\' A=\'d\' /></j><k><h r=\'v.3c.H\' g=\'G\'><a b=\'d\' a=\'c\' /></h><x n=\'v.3c.J\' /></k></m><m><j><D g=\'E\' C=\'v.3a.H\' z=\'F\' B=\'e\' A=\'d\' /></j><k><h r=\'v.3a.H\' g=\'G\'><a b=\'d\' a=\'c\' /></h><x n=\'v.3a.J\' /></k></m><m><j><D g=\'E\' C=\'v.3h.H\' z=\'F\' B=\'e\' A=\'d\' /></j><k><h r=\'v.3h.H\' g=\'G\'><a b=\'d\' a=\'c\' /></h><x n=\'v.3h.J\' /></k></m><m><j><D g=\'E\' C=\'v.2M.H\' z=\'F\' B=\'e\' A=\'d\' /></j><k><h r=\'v.2M.H\' g=\'G\'><a b=\'d\' a=\'c\' /></h><x n=\'v.2M.J\' /></k></m></o></y></1T><1P><1S><o><x n=\'J\' /></o></1S><2a><o><x n=\'2e\' /><1h 1q=\'2c\' 1p=\'1Q\' 1t=\'0\' 1s=\'\' 1u=\'c\'><t b=\'f\' a=\'v.v.4j\' /></1h><2b 2H=\'c\' 2C=\'c\'><t b=\'f\' a=\'v.v.4j\' /><1d b=\'1w\' a=\'3A\' /><1e b=\'1w\' a=\'3G\' /><1r b=\'1w\' a=\'0\' /><1o b=\'2z\' a=\'v.2B\' /></2b></o></2a><1Y><o><x n=\'2d\' /><1R 1q=\'2c\' 1p=\'1Q\' 1t=\'0\' 1s=\'\' 1u=\'c\'><t b=\'f\' a=\'v.v.4j\' /></1R></o></1Y><1X><o><x n=\'1U\' /></o></1X><1v><o><x n=\'1y\' /><h r=\'H\' g=\'G\'><a b=\'d\' a=\'e\' /></h><h r=\'X\' g=\'G\'><a b=\'d\' a=\'c\' /></h><x n=\'J\' /></o></1v><2p><o><h r=\'X\' g=\'G\'><a b=\'d\' a=\'c\' /></h><x n=\'J\' /></o></2p></1P><q S=\'\' T=\'0\'><p M=\'-1\' L=\'-1\' P=\'40\' Q=\'35\' V=\'1n\' O=\'c\'><N l=\'K\' i=\'1Z\' /></p></q><2g><w I=\'2i\'><q S=\'\' T=\'1\'><p M=\'-1\' L=\'-1\' P=\'40\' Q=\'35\' V=\'1n\' O=\'c\'><N l=\'K\' i=\'1Z\' /></p></q></w><w I=\'2m\'><q S=\'\' T=\'8\'><p M=\'-1\' L=\'-1\' P=\'40\' Q=\'35\' V=\'1n\' O=\'c\'><N l=\'K\' i=\'1Z\' /></p></q></w><w I=\'2n\'><q S=\'\' T=\'16\'><p M=\'-1\' L=\'-1\' P=\'40\' Q=\'35\' V=\'1n\' O=\'c\'><N l=\'K\' i=\'2l\' /></p></q></w><w I=\'2h\'><q S=\'\' T=\'17\'><p M=\'-1\' L=\'-1\' P=\'40\' Q=\'35\' V=\'1n\' O=\'c\'><N l=\'K\' i=\'2l\' /></p></q></w><w I=\'2k\'><q S=\'\' T=\'24\'><p M=\'-1\' L=\'-1\' P=\'40\' Q=\'35\' V=\'1n\' O=\'c\'><N l=\'K\' i=\'2l\' /></p></q></w><w I=\'2j\'><q S=\'\' T=\'0\'><p M=\'-1\' L=\'-1\' P=\'40\' Q=\'35\' V=\'1n\' O=\'c\'><N l=\'K\' i=\'2y\' /></p></q></w><w I=\'2f\'><q S=\'\' T=\'8\'><p M=\'-1\' L=\'-1\' P=\'40\' Q=\'35\' V=\'1n\' O=\'c\'><N l=\'K\' i=\'2y\' /></p></q></w><w I=\'2o\'><q S=\'\' T=\'16\'><p M=\'-1\' L=\'-1\' P=\'40\' Q=\'35\' V=\'1n\' O=\'c\'><N l=\'K\' i=\'2x\' /></p></q></w><w I=\'2r\'><q S=\'\' T=\'24\'><p M=\'-1\' L=\'-1\' P=\'40\' Q=\'35\' V=\'1n\' O=\'c\'><N l=\'K\' i=\'2x\' /></p></q></w></2g></1g><1g n=\'2M\' 1k=\'40\' 1j=\'35\' Z=\'e\' 1D=\'e\' 1N=\'\' 1d=\'3X\' 1e=\'3O\' 1M=\'e\' 1I=\'17\' 1r=\'0\' 1o=\'0\' 1L=\'20\' 1H=\'17.5\' 1G=\'Y\' 1K=\'Y\' 1C=\'Y\' 1B=\'0\' 1J=\'21\' 1E=\'e\' 1F=\'c\' 1O=\'2G\' 2A=\'1v\'><1W><r I=\'H\' b=\'d\' a=\'c\' Z=\'e\' /><r I=\'1f\' b=\'d\' a=\'c\' Z=\'e\' /><r I=\'1a\' b=\'d\' a=\'c\' Z=\'e\' /><r I=\'X\' b=\'d\' a=\'c\' Z=\'e\' /><r I=\'1V\' b=\'f\' a=\'1x\' Z=\'e\' /></1W><1T><y n=\'2D\'><o><h r=\'H\' g=\'G\'><a b=\'d\' a=\'e\' /></h><x n=\'J\' /></o></y><y n=\'2e\'><o><h r=\'1f\' g=\'G\'><a b=\'d\' a=\'e\' /></h><x n=\'J\' /></o></y><y n=\'2d\'><o><h r=\'1f\' g=\'G\'><a b=\'d\' a=\'c\' /></h><x n=\'J\' /></o></y><y n=\'2E\'><o><h r=\'1a\' g=\'G\'><a b=\'d\' a=\'e\' /></h><x n=\'J\' /></o></y><y n=\'1U\'><o><h r=\'X\' g=\'G\'><a b=\'d\' a=\'e\' /></h><x n=\'J\' /><x n=\'1y\' /></o></y><y n=\'2F\'><o><h r=\'1f\' g=\'G\'><a b=\'d\' a=\'c\' /></h><h r=\'1a\' g=\'G\'><a b=\'d\' a=\'c\' /></h><h r=\'H\' g=\'G\'><a b=\'d\' a=\'c\' /></h><h r=\'X\' g=\'G\'><a b=\'d\' a=\'c\' /></h></o></y><y n=\'J\'><o><m><j><D g=\'E\' C=\'1a\' z=\'F\' B=\'e\' A=\'d\' /></j><k><U><t b=\'f\' a=\'R\' /><1c b=\'d\' a=\'c\' /></U></k><s><U><t b=\'f\' a=\'R\' /><1c b=\'d\' a=\'e\' /></U></s></m><m><j><D g=\'E\' C=\'1V\' z=\'F\' B=\'1x\' A=\'f\' /></j><k><m><j><D g=\'E\' C=\'1f\' z=\'F\' B=\'e\' A=\'d\' /></j><k><m><j><D g=\'E\' C=\'H\' z=\'F\' B=\'e\' A=\'d\' /></j><k><m><j><D g=\'E\' C=\'X\' z=\'F\' B=\'e\' A=\'d\' /></j><k><u><W b=\'f\' a=\'2r\' /><t b=\'f\' a=\'R\' /></u></k><s><u><W b=\'f\' a=\'2o\' /><t b=\'f\' a=\'R\' /></u></s></m></k><s><m><j><D g=\'E\' C=\'X\' z=\'F\' B=\'e\' A=\'d\' /></j><k><u><W b=\'f\' a=\'2f\' /><t b=\'f\' a=\'R\' /></u></k><s><u><W b=\'f\' a=\'2j\' /><t b=\'f\' a=\'R\' /></u></s></m></s></m></k><s><m><j><D g=\'E\' C=\'H\' z=\'F\' B=\'e\' A=\'d\' /></j><k><m><j><D g=\'E\' C=\'X\' z=\'F\' B=\'e\' A=\'d\' /></j><k><u><W b=\'f\' a=\'2k\' /><t b=\'f\' a=\'R\' /></u></k><s><m><j><D g=\'E\' C=\'1a\' z=\'F\' B=\'e\' A=\'d\' /></j><k><u><W b=\'f\' a=\'2h\' /><t b=\'f\' a=\'R\' /></u></k><s><u><W b=\'f\' a=\'2n\' /><t b=\'f\' a=\'R\' /></u></s></m></s></m></k><s><m><j><D g=\'E\' C=\'X\' z=\'F\' B=\'e\' A=\'d\' /></j><k><u><W b=\'f\' a=\'2m\' /><t b=\'f\' a=\'R\' /></u></k><s><m><j><D g=\'E\' C=\'1a\' z=\'F\' B=\'e\' A=\'d\' /></j><k><u><W b=\'f\' a=\'2i\' /><t b=\'f\' a=\'R\' /></u></k><s><u><W b=\'f\' a=\'1x\' /><t b=\'f\' a=\'R\' /></u></s></m></s></m></s></m></s></m></k></m></o></y><y n=\'1y\'><o><m><j><D g=\'E\' C=\'v.3c.H\' z=\'F\' B=\'e\' A=\'d\' /></j><k><h r=\'v.3c.H\' g=\'G\'><a b=\'d\' a=\'c\' /></h><x n=\'v.3c.J\' /></k></m><m><j><D g=\'E\' C=\'v.3a.H\' z=\'F\' B=\'e\' A=\'d\' /></j><k><h r=\'v.3a.H\' g=\'G\'><a b=\'d\' a=\'c\' /></h><x n=\'v.3a.J\' /></k></m><m><j><D g=\'E\' C=\'v.3h.H\' z=\'F\' B=\'e\' A=\'d\' /></j><k><h r=\'v.3h.H\' g=\'G\'><a b=\'d\' a=\'c\' /></h><x n=\'v.3h.J\' /></k></m><m><j><D g=\'E\' C=\'v.3l.H\' z=\'F\' B=\'e\' A=\'d\' /></j><k><h r=\'v.3l.H\' g=\'G\'><a b=\'d\' a=\'c\' /></h><x n=\'v.3l.J\' /></k></m></o></y></1T><1P><1S><o><x n=\'J\' /></o></1S><2a><o><x n=\'2e\' /><1h 1q=\'2c\' 1p=\'1Q\' 1t=\'0\' 1s=\'\' 1u=\'c\'><t b=\'f\' a=\'v.v.4h\' /></1h><2b 2H=\'c\' 2C=\'c\'><t b=\'f\' a=\'v.v.4h\' /><1d b=\'1w\' a=\'3u\' /><1e b=\'1w\' a=\'3G\' /><1r b=\'1w\' a=\'0\' /><1o b=\'2z\' a=\'v.2B\' /></2b></o></2a><1Y><o><x n=\'2d\' /><1R 1q=\'2c\' 1p=\'1Q\' 1t=\'0\' 1s=\'\' 1u=\'c\'><t b=\'f\' a=\'v.v.4h\' /></1R></o></1Y><1X><o><x n=\'1U\' /></o></1X><1v><o><x n=\'1y\' /><h r=\'H\' g=\'G\'><a b=\'d\' a=\'e\' /></h><h r=\'X\' g=\'G\'><a b=\'d\' a=\'c\' /></h><x n=\'J\' /></o></1v><2p><o><h r=\'X\' g=\'G\'><a b=\'d\' a=\'c\' /></h><x n=\'J\' /></o></2p></1P><q S=\'\' T=\'0\'><p M=\'-1\' L=\'-1\' P=\'40\' Q=\'35\' V=\'1m 1n\' O=\'c\'><N l=\'K\' i=\'1Z\' /></p></q><2g><w I=\'2i\'><q S=\'\' T=\'1\'><p M=\'-1\' L=\'-1\' P=\'40\' Q=\'35\' V=\'1m 1n\' O=\'c\'><N l=\'K\' i=\'1Z\' /></p></q></w><w I=\'2m\'><q S=\'\' T=\'8\'><p M=\'-1\' L=\'-1\' P=\'40\' Q=\'35\' V=\'1m 1n\' O=\'c\'><N l=\'K\' i=\'1Z\' /></p></q></w><w I=\'2n\'><q S=\'\' T=\'16\'><p M=\'-1\' L=\'-1\' P=\'40\' Q=\'35\' V=\'1m 1n\' O=\'c\'><N l=\'K\' i=\'2l\' /></p></q></w><w I=\'2h\'><q S=\'\' T=\'17\'><p M=\'-1\' L=\'-1\' P=\'40\' Q=\'35\' V=\'1m 1n\' O=\'c\'><N l=\'K\' i=\'2l\' /></p></q></w><w I=\'2k\'><q S=\'\' T=\'24\'><p M=\'-1\' L=\'-1\' P=\'40\' Q=\'35\' V=\'1m 1n\' O=\'c\'><N l=\'K\' i=\'2l\' /></p></q></w><w I=\'2j\'><q S=\'\' T=\'0\'><p M=\'-1\' L=\'-1\' P=\'40\' Q=\'35\' V=\'1m 1n\' O=\'c\'><N l=\'K\' i=\'2y\' /></p></q></w><w I=\'2f\'><q S=\'\' T=\'8\'><p M=\'-1\' L=\'-1\' P=\'40\' Q=\'35\' V=\'1m 1n\' O=\'c\'><N l=\'K\' i=\'2y\' /></p></q></w><w I=\'2o\'><q S=\'\' T=\'16\'><p M=\'-1\' L=\'-1\' P=\'40\' Q=\'35\' V=\'1m 1n\' O=\'c\'><N l=\'K\' i=\'2x\' /></p></q></w><w I=\'2r\'><q S=\'\' T=\'24\'><p M=\'-1\' L=\'-1\' P=\'40\' Q=\'35\' V=\'1m 1n\' O=\'c\'><N l=\'K\' i=\'2x\' /></p></q></w></2g></1g><1g n=\'3h\' 1k=\'40\' 1j=\'35\' Z=\'e\' 1D=\'e\' 1N=\'\' 1d=\'3Z\' 1e=\'3O\' 1M=\'e\' 1I=\'15\' 1r=\'0\' 1o=\'0\' 1L=\'20\' 1H=\'17.5\' 1G=\'Y\' 1K=\'Y\' 1C=\'Y\' 1B=\'0\' 1J=\'22\' 1E=\'e\' 1F=\'c\' 1O=\'2G\' 2A=\'1v\'><1W><r I=\'H\' b=\'d\' a=\'c\' Z=\'e\' /><r I=\'1f\' b=\'d\' a=\'c\' Z=\'e\' /><r I=\'1a\' b=\'d\' a=\'c\' Z=\'e\' /><r I=\'X\' b=\'d\' a=\'c\' Z=\'e\' /><r I=\'1V\' b=\'f\' a=\'1x\' Z=\'e\' /></1W><1T><y n=\'2D\'><o><h r=\'H\' g=\'G\'><a b=\'d\' a=\'e\' /></h><x n=\'J\' /></o></y><y n=\'2e\'><o><h r=\'1f\' g=\'G\'><a b=\'d\' a=\'e\' /></h><x n=\'J\' /></o></y><y n=\'2d\'><o><h r=\'1f\' g=\'G\'><a b=\'d\' a=\'c\' /></h><x n=\'J\' /></o></y><y n=\'2E\'><o><h r=\'1a\' g=\'G\'><a b=\'d\' a=\'e\' /></h><x n=\'J\' /></o></y><y n=\'1U\'><o><h r=\'X\' g=\'G\'><a b=\'d\' a=\'e\' /></h><x n=\'J\' /><x n=\'1y\' /></o></y><y n=\'2F\'><o><h r=\'1f\' g=\'G\'><a b=\'d\' a=\'c\' /></h><h r=\'1a\' g=\'G\'><a b=\'d\' a=\'c\' /></h><h r=\'H\' g=\'G\'><a b=\'d\' a=\'c\' /></h><h r=\'X\' g=\'G\'><a b=\'d\' a=\'c\' /></h></o></y><y n=\'J\'><o><m><j><D g=\'E\' C=\'1a\' z=\'F\' B=\'e\' A=\'d\' /></j><k><U><t b=\'f\' a=\'R\' /><1c b=\'d\' a=\'c\' /></U></k><s><U><t b=\'f\' a=\'R\' /><1c b=\'d\' a=\'e\' /></U></s></m><m><j><D g=\'E\' C=\'1V\' z=\'F\' B=\'1x\' A=\'f\' /></j><k><m><j><D g=\'E\' C=\'1f\' z=\'F\' B=\'e\' A=\'d\' /></j><k><m><j><D g=\'E\' C=\'H\' z=\'F\' B=\'e\' A=\'d\' /></j><k><m><j><D g=\'E\' C=\'X\' z=\'F\' B=\'e\' A=\'d\' /></j><k><u><W b=\'f\' a=\'2r\' /><t b=\'f\' a=\'R\' /></u></k><s><u><W b=\'f\' a=\'2o\' /><t b=\'f\' a=\'R\' /></u></s></m></k><s><m><j><D g=\'E\' C=\'X\' z=\'F\' B=\'e\' A=\'d\' /></j><k><u><W b=\'f\' a=\'2f\' /><t b=\'f\' a=\'R\' /></u></k><s><u><W b=\'f\' a=\'2j\' /><t b=\'f\' a=\'R\' /></u></s></m></s></m></k><s><m><j><D g=\'E\' C=\'H\' z=\'F\' B=\'e\' A=\'d\' /></j><k><m><j><D g=\'E\' C=\'X\' z=\'F\' B=\'e\' A=\'d\' /></j><k><u><W b=\'f\' a=\'2k\' /><t b=\'f\' a=\'R\' /></u></k><s><m><j><D g=\'E\' C=\'1a\' z=\'F\' B=\'e\' A=\'d\' /></j><k><u><W b=\'f\' a=\'2h\' /><t b=\'f\' a=\'R\' /></u></k><s><u><W b=\'f\' a=\'2n\' /><t b=\'f\' a=\'R\' /></u></s></m></s></m></k><s><m><j><D g=\'E\' C=\'X\' z=\'F\' B=\'e\' A=\'d\' /></j><k><u><W b=\'f\' a=\'2m\' /><t b=\'f\' a=\'R\' /></u></k><s><m><j><D g=\'E\' C=\'1a\' z=\'F\' B=\'e\' A=\'d\' /></j><k><u><W b=\'f\' a=\'2i\' /><t b=\'f\' a=\'R\' /></u></k><s><u><W b=\'f\' a=\'1x\' /><t b=\'f\' a=\'R\' /></u></s></m></s></m></s></m></s></m></k></m></o></y><y n=\'1y\'><o><m><j><D g=\'E\' C=\'v.3c.H\' z=\'F\' B=\'e\' A=\'d\' /></j><k><h r=\'v.3c.H\' g=\'G\'><a b=\'d\' a=\'c\' /></h><x n=\'v.3c.J\' /></k></m><m><j><D g=\'E\' C=\'v.3a.H\' z=\'F\' B=\'e\' A=\'d\' /></j><k><h r=\'v.3a.H\' g=\'G\'><a b=\'d\' a=\'c\' /></h><x n=\'v.3a.J\' /></k></m><m><j><D g=\'E\' C=\'v.3l.H\' z=\'F\' B=\'e\' A=\'d\' /></j><k><h r=\'v.3l.H\' g=\'G\'><a b=\'d\' a=\'c\' /></h><x n=\'v.3l.J\' /></k></m><m><j><D g=\'E\' C=\'v.2M.H\' z=\'F\' B=\'e\' A=\'d\' /></j><k><h r=\'v.2M.H\' g=\'G\'><a b=\'d\' a=\'c\' /></h><x n=\'v.2M.J\' /></k></m></o></y></1T><1P><1S><o><x n=\'J\' /></o></1S><2a><o><x n=\'2e\' /><1h 1q=\'2c\' 1p=\'1Q\' 1t=\'0\' 1s=\'\' 1u=\'c\'><t b=\'f\' a=\'v.v.4k\' /></1h><2b 2H=\'c\' 2C=\'c\'><t b=\'f\' a=\'v.v.4k\' /><1d b=\'1w\' a=\'3B\' /><1e b=\'1w\' a=\'3G\' /><1r b=\'1w\' a=\'0\' /><1o b=\'2z\' a=\'v.2B\' /></2b></o></2a><1Y><o><x n=\'2d\' /><1R 1q=\'2c\' 1p=\'1Q\' 1t=\'0\' 1s=\'\' 1u=\'c\'><t b=\'f\' a=\'v.v.4k\' /></1R></o></1Y><1X><o><x n=\'1U\' /></o></1X><1v><o><x n=\'1y\' /><h r=\'H\' g=\'G\'><a b=\'d\' a=\'e\' /></h><h r=\'X\' g=\'G\'><a b=\'d\' a=\'c\' /></h><x n=\'J\' /></o></1v><2p><o><h r=\'X\' g=\'G\'><a b=\'d\' a=\'c\' /></h><x n=\'J\' /></o></2p></1P><q S=\'\' T=\'0\'><p M=\'-1\' L=\'-1\' P=\'40\' Q=\'35\' V=\'2q\' O=\'c\'><N l=\'K\' i=\'1Z\' /></p></q><2g><w I=\'2i\'><q S=\'\' T=\'1\'><p M=\'-1\' L=\'-1\' P=\'40\' Q=\'35\' V=\'2q\' O=\'c\'><N l=\'K\' i=\'1Z\' /></p></q></w><w I=\'2m\'><q S=\'\' T=\'8\'><p M=\'-1\' L=\'-1\' P=\'40\' Q=\'35\' V=\'2q\' O=\'c\'><N l=\'K\' i=\'1Z\' /></p></q></w><w I=\'2n\'><q S=\'\' T=\'16\'><p M=\'-1\' L=\'-1\' P=\'40\' Q=\'35\' V=\'2q\' O=\'c\'><N l=\'K\' i=\'2l\' /></p></q></w><w I=\'2h\'><q S=\'\' T=\'17\'><p M=\'-1\' L=\'-1\' P=\'40\' Q=\'35\' V=\'2q\' O=\'c\'><N l=\'K\' i=\'2l\' /></p></q></w><w I=\'2k\'><q S=\'\' T=\'24\'><p M=\'-1\' L=\'-1\' P=\'40\' Q=\'35\' V=\'2q\' O=\'c\'><N l=\'K\' i=\'2l\' /></p></q></w><w I=\'2j\'><q S=\'\' T=\'0\'><p M=\'-1\' L=\'-1\' P=\'40\' Q=\'35\' V=\'2q\' O=\'c\'><N l=\'K\' i=\'2y\' /></p></q></w><w I=\'2f\'><q S=\'\' T=\'8\'><p M=\'-1\' L=\'-1\' P=\'40\' Q=\'35\' V=\'2q\' O=\'c\'><N l=\'K\' i=\'2y\' /></p></q></w><w I=\'2o\'><q S=\'\' T=\'16\'><p M=\'-1\' L=\'-1\' P=\'40\' Q=\'35\' V=\'2q\' O=\'c\'><N l=\'K\' i=\'2x\' /></p></q></w><w I=\'2r\'><q S=\'\' T=\'24\'><p M=\'-1\' L=\'-1\' P=\'40\' Q=\'35\' V=\'2q\' O=\'c\'><N l=\'K\' i=\'2x\' /></p></q></w></2g></1g><1g n=\'3c\' 1k=\'40\' 1j=\'35\' Z=\'e\' 1D=\'e\' 1N=\'\' 1d=\'3Y\' 1e=\'3O\' 1M=\'e\' 1I=\'13\' 1r=\'0\' 1o=\'0\' 1L=\'20\' 1H=\'17.5\' 1G=\'Y\' 1K=\'Y\' 1C=\'Y\' 1B=\'0\' 1J=\'23\' 1E=\'e\' 1F=\'c\' 1O=\'2G\' 2A=\'1v\'><1W><r I=\'H\' b=\'d\' a=\'c\' Z=\'e\' /><r I=\'1f\' b=\'d\' a=\'c\' Z=\'e\' /><r I=\'1a\' b=\'d\' a=\'c\' Z=\'e\' /><r I=\'X\' b=\'d\' a=\'c\' Z=\'e\' /><r I=\'1V\' b=\'f\' a=\'1x\' Z=\'e\' /></1W><1T><y n=\'2D\'><o><h r=\'H\' g=\'G\'><a b=\'d\' a=\'e\' /></h><x n=\'J\' /></o></y><y n=\'2e\'><o><h r=\'1f\' g=\'G\'><a b=\'d\' a=\'e\' /></h><x n=\'J\' /></o></y><y n=\'2d\'><o><h r=\'1f\' g=\'G\'><a b=\'d\' a=\'c\' /></h><x n=\'J\' /></o></y><y n=\'2E\'><o><h r=\'1a\' g=\'G\'><a b=\'d\' a=\'e\' /></h><x n=\'J\' /></o></y><y n=\'1U\'><o><h r=\'X\' g=\'G\'><a b=\'d\' a=\'e\' /></h><x n=\'J\' /><x n=\'1y\' /></o></y><y n=\'2F\'><o><h r=\'1f\' g=\'G\'><a b=\'d\' a=\'c\' /></h><h r=\'1a\' g=\'G\'><a b=\'d\' a=\'c\' /></h><h r=\'H\' g=\'G\'><a b=\'d\' a=\'c\' /></h><h r=\'X\' g=\'G\'><a b=\'d\' a=\'c\' /></h></o></y><y n=\'J\'><o><m><j><D g=\'E\' C=\'1a\' z=\'F\' B=\'e\' A=\'d\' /></j><k><U><t b=\'f\' a=\'R\' /><1c b=\'d\' a=\'c\' /></U></k><s><U><t b=\'f\' a=\'R\' /><1c b=\'d\' a=\'e\' /></U></s></m><m><j><D g=\'E\' C=\'1V\' z=\'F\' B=\'1x\' A=\'f\' /></j><k><m><j><D g=\'E\' C=\'1f\' z=\'F\' B=\'e\' A=\'d\' /></j><k><m><j><D g=\'E\' C=\'H\' z=\'F\' B=\'e\' A=\'d\' /></j><k><m><j><D g=\'E\' C=\'X\' z=\'F\' B=\'e\' A=\'d\' /></j><k><u><W b=\'f\' a=\'2r\' /><t b=\'f\' a=\'R\' /></u></k><s><u><W b=\'f\' a=\'2o\' /><t b=\'f\' a=\'R\' /></u></s></m></k><s><m><j><D g=\'E\' C=\'X\' z=\'F\' B=\'e\' A=\'d\' /></j><k><u><W b=\'f\' a=\'2f\' /><t b=\'f\' a=\'R\' /></u></k><s><u><W b=\'f\' a=\'2j\' /><t b=\'f\' a=\'R\' /></u></s></m></s></m></k><s><m><j><D g=\'E\' C=\'H\' z=\'F\' B=\'e\' A=\'d\' /></j><k><m><j><D g=\'E\' C=\'X\' z=\'F\' B=\'e\' A=\'d\' /></j><k><u><W b=\'f\' a=\'2k\' /><t b=\'f\' a=\'R\' /></u></k><s><m><j><D g=\'E\' C=\'1a\' z=\'F\' B=\'e\' A=\'d\' /></j><k><u><W b=\'f\' a=\'2h\' /><t b=\'f\' a=\'R\' /></u></k><s><u><W b=\'f\' a=\'2n\' /><t b=\'f\' a=\'R\' /></u></s></m></s></m></k><s><m><j><D g=\'E\' C=\'X\' z=\'F\' B=\'e\' A=\'d\' /></j><k><u><W b=\'f\' a=\'2m\' /><t b=\'f\' a=\'R\' /></u></k><s><m><j><D g=\'E\' C=\'1a\' z=\'F\' B=\'e\' A=\'d\' /></j><k><u><W b=\'f\' a=\'2i\' /><t b=\'f\' a=\'R\' /></u></k><s><u><W b=\'f\' a=\'1x\' /><t b=\'f\' a=\'R\' /></u></s></m></s></m></s></m></s></m></k></m></o></y><y n=\'1y\'><o><m><j><D g=\'E\' C=\'v.3a.H\' z=\'F\' B=\'e\' A=\'d\' /></j><k><h r=\'v.3a.H\' g=\'G\'><a b=\'d\' a=\'c\' /></h><x n=\'v.3a.J\' /></k></m><m><j><D g=\'E\' C=\'v.3h.H\' z=\'F\' B=\'e\' A=\'d\' /></j><k><h r=\'v.3h.H\' g=\'G\'><a b=\'d\' a=\'c\' /></h><x n=\'v.3h.J\' /></k></m><m><j><D g=\'E\' C=\'v.3l.H\' z=\'F\' B=\'e\' A=\'d\' /></j><k><h r=\'v.3l.H\' g=\'G\'><a b=\'d\' a=\'c\' /></h><x n=\'v.3l.J\' /></k></m><m><j><D g=\'E\' C=\'v.2M.H\' z=\'F\' B=\'e\' A=\'d\' /></j><k><h r=\'v.2M.H\' g=\'G\'><a b=\'d\' a=\'c\' /></h><x n=\'v.2M.J\' /></k></m></o></y></1T><1P><1S><o><x n=\'J\' /></o></1S><2a><o><x n=\'2e\' /><1h 1q=\'2c\' 1p=\'1Q\' 1t=\'0\' 1s=\'\' 1u=\'c\'><t b=\'f\' a=\'v.v.4i\' /></1h><2b 2H=\'c\' 2C=\'c\'><t b=\'f\' a=\'v.v.4i\' /><1d b=\'1w\' a=\'3y\' /><1e b=\'1w\' a=\'3G\' /><1r b=\'1w\' a=\'0\' /><1o b=\'2z\' a=\'v.2B\' /></2b></o></2a><1Y><o><x n=\'2d\' /><1R 1q=\'2c\' 1p=\'1Q\' 1t=\'0\' 1s=\'\' 1u=\'c\'><t b=\'f\' a=\'v.v.4i\' /></1R></o></1Y><1X><o><x n=\'1U\' /></o></1X><1v><o><x n=\'1y\' /><h r=\'H\' g=\'G\'><a b=\'d\' a=\'e\' /></h><h r=\'X\' g=\'G\'><a b=\'d\' a=\'c\' /></h><x n=\'J\' /></o></1v><2p><o><h r=\'X\' g=\'G\'><a b=\'d\' a=\'c\' /></h><x n=\'J\' /></o></2p></1P><q S=\'\' T=\'0\'><p M=\'-1\' L=\'-1\' P=\'40\' Q=\'35\' V=\'1m 1l\' O=\'c\'><N l=\'K\' i=\'1Z\' /></p></q><2g><w I=\'2i\'><q S=\'\' T=\'1\'><p M=\'-1\' L=\'-1\' P=\'40\' Q=\'35\' V=\'1m 1l\' O=\'c\'><N l=\'K\' i=\'1Z\' /></p></q></w><w I=\'2m\'><q S=\'\' T=\'8\'><p M=\'-1\' L=\'-1\' P=\'40\' Q=\'35\' V=\'1m 1l\' O=\'c\'><N l=\'K\' i=\'1Z\' /></p></q></w><w I=\'2n\'><q S=\'\' T=\'16\'><p M=\'-1\' L=\'-1\' P=\'40\' Q=\'35\' V=\'1m 1l\' O=\'c\'><N l=\'K\' i=\'2l\' /></p></q></w><w I=\'2h\'><q S=\'\' T=\'17\'><p M=\'-1\' L=\'-1\' P=\'40\' Q=\'35\' V=\'1m 1l\' O=\'c\'><N l=\'K\' i=\'2l\' /></p></q></w><w I=\'2k\'><q S=\'\' T=\'24\'><p M=\'-1\' L=\'-1\' P=\'40\' Q=\'35\' V=\'1m 1l\' O=\'c\'><N l=\'K\' i=\'2l\' /></p></q></w><w I=\'2j\'><q S=\'\' T=\'0\'><p M=\'-1\' L=\'-1\' P=\'40\' Q=\'35\' V=\'1m 1l\' O=\'c\'><N l=\'K\' i=\'2y\' /></p></q></w><w I=\'2f\'><q S=\'\' T=\'8\'><p M=\'-1\' L=\'-1\' P=\'40\' Q=\'35\' V=\'1m 1l\' O=\'c\'><N l=\'K\' i=\'2y\' /></p></q></w><w I=\'2o\'><q S=\'\' T=\'16\'><p M=\'-1\' L=\'-1\' P=\'40\' Q=\'35\' V=\'1m 1l\' O=\'c\'><N l=\'K\' i=\'2x\' /></p></q></w><w I=\'2r\'><q S=\'\' T=\'24\'><p M=\'-1\' L=\'-1\' P=\'40\' Q=\'35\' V=\'1m 1l\' O=\'c\'><N l=\'K\' i=\'2x\' /></p></q></w></2g></1g><1g n=\'3a\' 1k=\'40\' 1j=\'35\' Z=\'e\' 1D=\'e\' 1N=\'\' 1d=\'3R\' 1e=\'3O\' 1M=\'e\' 1I=\'14\' 1r=\'0\' 1o=\'0\' 1L=\'20\' 1H=\'17.5\' 1G=\'Y\' 1K=\'Y\' 1C=\'Y\' 1B=\'0\' 1J=\'24\' 1E=\'e\' 1F=\'c\' 1O=\'2G\' 2A=\'1v\'><1W><r I=\'H\' b=\'d\' a=\'c\' Z=\'e\' /><r I=\'1f\' b=\'d\' a=\'c\' Z=\'e\' /><r I=\'1a\' b=\'d\' a=\'c\' Z=\'e\' /><r I=\'X\' b=\'d\' a=\'c\' Z=\'e\' /><r I=\'1V\' b=\'f\' a=\'1x\' Z=\'e\' /></1W><1T><y n=\'2D\'><o><h r=\'H\' g=\'G\'><a b=\'d\' a=\'e\' /></h><x n=\'J\' /></o></y><y n=\'2e\'><o><h r=\'1f\' g=\'G\'><a b=\'d\' a=\'e\' /></h><x n=\'J\' /></o></y><y n=\'2d\'><o><h r=\'1f\' g=\'G\'><a b=\'d\' a=\'c\' /></h><x n=\'J\' /></o></y><y n=\'2E\'><o><h r=\'1a\' g=\'G\'><a b=\'d\' a=\'e\' /></h><x n=\'J\' /></o></y><y n=\'1U\'><o><h r=\'X\' g=\'G\'><a b=\'d\' a=\'e\' /></h><x n=\'J\' /><x n=\'1y\' /></o></y><y n=\'2F\'><o><h r=\'1f\' g=\'G\'><a b=\'d\' a=\'c\' /></h><h r=\'1a\' g=\'G\'><a b=\'d\' a=\'c\' /></h><h r=\'H\' g=\'G\'><a b=\'d\' a=\'c\' /></h><h r=\'X\' g=\'G\'><a b=\'d\' a=\'c\' /></h></o></y><y n=\'J\'><o><m><j><D g=\'E\' C=\'1a\' z=\'F\' B=\'e\' A=\'d\' /></j><k><U><t b=\'f\' a=\'R\' /><1c b=\'d\' a=\'c\' /></U></k><s><U><t b=\'f\' a=\'R\' /><1c b=\'d\' a=\'e\' /></U></s></m><m><j><D g=\'E\' C=\'1V\' z=\'F\' B=\'1x\' A=\'f\' /></j><k><m><j><D g=\'E\' C=\'1f\' z=\'F\' B=\'e\' A=\'d\' /></j><k><m><j><D g=\'E\' C=\'H\' z=\'F\' B=\'e\' A=\'d\' /></j><k><m><j><D g=\'E\' C=\'X\' z=\'F\' B=\'e\' A=\'d\' /></j><k><u><W b=\'f\' a=\'2r\' /><t b=\'f\' a=\'R\' /></u></k><s><u><W b=\'f\' a=\'2o\' /><t b=\'f\' a=\'R\' /></u></s></m></k><s><m><j><D g=\'E\' C=\'X\' z=\'F\' B=\'e\' A=\'d\' /></j><k><u><W b=\'f\' a=\'2f\' /><t b=\'f\' a=\'R\' /></u></k><s><u><W b=\'f\' a=\'2j\' /><t b=\'f\' a=\'R\' /></u></s></m></s></m></k><s><m><j><D g=\'E\' C=\'H\' z=\'F\' B=\'e\' A=\'d\' /></j><k><m><j><D g=\'E\' C=\'X\' z=\'F\' B=\'e\' A=\'d\' /></j><k><u><W b=\'f\' a=\'2k\' /><t b=\'f\' a=\'R\' /></u></k><s><m><j><D g=\'E\' C=\'1a\' z=\'F\' B=\'e\' A=\'d\' /></j><k><u><W b=\'f\' a=\'2h\' /><t b=\'f\' a=\'R\' /></u></k><s><u><W b=\'f\' a=\'2n\' /><t b=\'f\' a=\'R\' /></u></s></m></s></m></k><s><m><j><D g=\'E\' C=\'X\' z=\'F\' B=\'e\' A=\'d\' /></j><k><u><W b=\'f\' a=\'2m\' /><t b=\'f\' a=\'R\' /></u></k><s><m><j><D g=\'E\' C=\'1a\' z=\'F\' B=\'e\' A=\'d\' /></j><k><u><W b=\'f\' a=\'2i\' /><t b=\'f\' a=\'R\' /></u></k><s><u><W b=\'f\' a=\'1x\' /><t b=\'f\' a=\'R\' /></u></s></m></s></m></s></m></s></m></k></m></o></y><y n=\'1y\'><o><m><j><D g=\'E\' C=\'v.3c.H\' z=\'F\' B=\'e\' A=\'d\' /></j><k><h r=\'v.3c.H\' g=\'G\'><a b=\'d\' a=\'c\' /></h><x n=\'v.3c.J\' /></k></m><m><j><D g=\'E\' C=\'v.3h.H\' z=\'F\' B=\'e\' A=\'d\' /></j><k><h r=\'v.3h.H\' g=\'G\'><a b=\'d\' a=\'c\' /></h><x n=\'v.3h.J\' /></k></m><m><j><D g=\'E\' C=\'v.3l.H\' z=\'F\' B=\'e\' A=\'d\' /></j><k><h r=\'v.3l.H\' g=\'G\'><a b=\'d\' a=\'c\' /></h><x n=\'v.3l.J\' /></k></m><m><j><D g=\'E\' C=\'v.2M.H\' z=\'F\' B=\'e\' A=\'d\' /></j><k><h r=\'v.2M.H\' g=\'G\'><a b=\'d\' a=\'c\' /></h><x n=\'v.2M.J\' /></k></m></o></y></1T><1P><1S><o><x n=\'J\' /></o></1S><2a><o><x n=\'2e\' /><1h 1q=\'2c\' 1p=\'1Q\' 1t=\'0\' 1s=\'\' 1u=\'c\'><t b=\'f\' a=\'v.v.4g\' /></1h><2b 2H=\'c\' 2C=\'c\'><t b=\'f\' a=\'v.v.4g\' /><1d b=\'1w\' a=\'3z\' /><1e b=\'1w\' a=\'3G\' /><1r b=\'1w\' a=\'0\' /><1o b=\'2z\' a=\'v.2B\' /></2b></o></2a><1Y><o><x n=\'2d\' /><1R 1q=\'2c\' 1p=\'1Q\' 1t=\'0\' 1s=\'\' 1u=\'c\'><t b=\'f\' a=\'v.v.4g\' /></1R></o></1Y><1X><o><x n=\'1U\' /></o></1X><1v><o><x n=\'1y\' /><h r=\'H\' g=\'G\'><a b=\'d\' a=\'e\' /></h><h r=\'X\' g=\'G\'><a b=\'d\' a=\'c\' /></h><x n=\'J\' /></o></1v><2p><o><h r=\'X\' g=\'G\'><a b=\'d\' a=\'c\' /></h><x n=\'J\' /></o></2p></1P><q S=\'\' T=\'0\'><p M=\'-1\' L=\'-1\' P=\'40\' Q=\'35\' V=\'1l\' O=\'c\'><N l=\'K\' i=\'1Z\' /></p></q><2g><w I=\'2i\'><q S=\'\' T=\'1\'><p M=\'-1\' L=\'-1\' P=\'40\' Q=\'35\' V=\'1l\' O=\'c\'><N l=\'K\' i=\'1Z\' /></p></q></w><w I=\'2m\'><q S=\'\' T=\'8\'><p M=\'-1\' L=\'-1\' P=\'40\' Q=\'35\' V=\'1l\' O=\'c\'><N l=\'K\' i=\'1Z\' /></p></q></w><w I=\'2n\'><q S=\'\' T=\'16\'><p M=\'-1\' L=\'-1\' P=\'40\' Q=\'35\' V=\'1l\' O=\'c\'><N l=\'K\' i=\'2l\' /></p></q></w><w I=\'2h\'><q S=\'\' T=\'17\'><p M=\'-1\' L=\'-1\' P=\'40\' Q=\'35\' V=\'1l\' O=\'c\'><N l=\'K\' i=\'2l\' /></p></q></w><w I=\'2k\'><q S=\'\' T=\'24\'><p M=\'-1\' L=\'-1\' P=\'40\' Q=\'35\' V=\'1l\' O=\'c\'><N l=\'K\' i=\'2l\' /></p></q></w><w I=\'2j\'><q S=\'\' T=\'0\'><p M=\'-1\' L=\'-1\' P=\'40\' Q=\'35\' V=\'1l\' O=\'c\'><N l=\'K\' i=\'2y\' /></p></q></w><w I=\'2f\'><q S=\'\' T=\'8\'><p M=\'-1\' L=\'-1\' P=\'40\' Q=\'35\' V=\'1l\' O=\'c\'><N l=\'K\' i=\'2y\' /></p></q></w><w I=\'2o\'><q S=\'\' T=\'16\'><p M=\'-1\' L=\'-1\' P=\'40\' Q=\'35\' V=\'1l\' O=\'c\'><N l=\'K\' i=\'2x\' /></p></q></w><w I=\'2r\'><q S=\'\' T=\'24\'><p M=\'-1\' L=\'-1\' P=\'40\' Q=\'35\' V=\'1l\' O=\'c\'><N l=\'K\' i=\'2x\' /></p></q></w></2g></1g><1g n=\'4K\' 1k=\'3m\' 1j=\'35\' Z=\'e\' 1D=\'e\' 1N=\'\' 1d=\'0\' 1e=\'85\' 1M=\'e\' 1I=\'6\' 1r=\'0\' 1o=\'0\' 1L=\'3N\' 1H=\'17.5\' 1G=\'Y\' 1K=\'Y\' 1C=\'Y\' 1B=\'0\' 1J=\'25\' 1E=\'e\' 1F=\'c\' 1O=\'2v\' 2A=\'1v\'><q S=\'\' T=\'0\'><p M=\'0\' L=\'0\' P=\'3m\' Q=\'35\' V=\'4L 4e 7G 3K 7J 3M 7C 7F 55 5p 5s\' O=\'c\'><N l=\'K\' i=\'4U\' /></p></q><1z><1A n=\'2t\' 2u=\'81\' b=\'1i\' 1d=\'0\' 1e=\'0\' 1k=\'0\' 1j=\'0\' 2w=\'-1\'><1i M=\'0\' L=\'0\' P=\'0\' Q=\'0\' O=\'c\'><N l=\'K\' i=\'8m\' /></1i></1A></1z></1g><1g n=\'3j\' 1k=\'40\' 1j=\'35\' Z=\'e\' 1D=\'e\' 1N=\'\' 1d=\'3V\' 1e=\'85\' 1M=\'e\' 1I=\'10\' 1r=\'0\' 1o=\'0\' 1L=\'20\' 1H=\'17.5\' 1G=\'Y\' 1K=\'Y\' 1C=\'Y\' 1B=\'0\' 1J=\'26\' 1E=\'e\' 1F=\'c\' 1O=\'2G\' 2A=\'1v\'><1W><r I=\'H\' b=\'d\' a=\'c\' Z=\'e\' /><r I=\'1f\' b=\'d\' a=\'c\' Z=\'e\' /><r I=\'1a\' b=\'d\' a=\'c\' Z=\'e\' /><r I=\'X\' b=\'d\' a=\'c\' Z=\'e\' /><r I=\'1V\' b=\'f\' a=\'1x\' Z=\'e\' /></1W><1T><y n=\'2D\'><o><h r=\'H\' g=\'G\'><a b=\'d\' a=\'e\' /></h><x n=\'J\' /></o></y><y n=\'2e\'><o><h r=\'1f\' g=\'G\'><a b=\'d\' a=\'e\' /></h><x n=\'J\' /></o></y><y n=\'2d\'><o><h r=\'1f\' g=\'G\'><a b=\'d\' a=\'c\' /></h><x n=\'J\' /></o></y><y n=\'2E\'><o><h r=\'1a\' g=\'G\'><a b=\'d\' a=\'e\' /></h><x n=\'J\' /></o></y><y n=\'1U\'><o><h r=\'X\' g=\'G\'><a b=\'d\' a=\'e\' /></h><x n=\'J\' /><x n=\'1y\' /></o></y><y n=\'2F\'><o><h r=\'1f\' g=\'G\'><a b=\'d\' a=\'c\' /></h><h r=\'1a\' g=\'G\'><a b=\'d\' a=\'c\' /></h><h r=\'H\' g=\'G\'><a b=\'d\' a=\'c\' /></h><h r=\'X\' g=\'G\'><a b=\'d\' a=\'c\' /></h></o></y><y n=\'J\'><o><m><j><D g=\'E\' C=\'1a\' z=\'F\' B=\'e\' A=\'d\' /></j><k><U><t b=\'f\' a=\'R\' /><1c b=\'d\' a=\'c\' /></U></k><s><U><t b=\'f\' a=\'R\' /><1c b=\'d\' a=\'e\' /></U></s></m><m><j><D g=\'E\' C=\'1V\' z=\'F\' B=\'1x\' A=\'f\' /></j><k><m><j><D g=\'E\' C=\'1f\' z=\'F\' B=\'e\' A=\'d\' /></j><k><m><j><D g=\'E\' C=\'H\' z=\'F\' B=\'e\' A=\'d\' /></j><k><m><j><D g=\'E\' C=\'X\' z=\'F\' B=\'e\' A=\'d\' /></j><k><u><W b=\'f\' a=\'2r\' /><t b=\'f\' a=\'R\' /></u></k><s><u><W b=\'f\' a=\'2o\' /><t b=\'f\' a=\'R\' /></u></s></m></k><s><m><j><D g=\'E\' C=\'X\' z=\'F\' B=\'e\' A=\'d\' /></j><k><u><W b=\'f\' a=\'2f\' /><t b=\'f\' a=\'R\' /></u></k><s><u><W b=\'f\' a=\'2j\' /><t b=\'f\' a=\'R\' /></u></s></m></s></m></k><s><m><j><D g=\'E\' C=\'H\' z=\'F\' B=\'e\' A=\'d\' /></j><k><m><j><D g=\'E\' C=\'X\' z=\'F\' B=\'e\' A=\'d\' /></j><k><u><W b=\'f\' a=\'2k\' /><t b=\'f\' a=\'R\' /></u></k><s><m><j><D g=\'E\' C=\'1a\' z=\'F\' B=\'e\' A=\'d\' /></j><k><u><W b=\'f\' a=\'2h\' /><t b=\'f\' a=\'R\' /></u></k><s><u><W b=\'f\' a=\'2n\' /><t b=\'f\' a=\'R\' /></u></s></m></s></m></k><s><m><j><D g=\'E\' C=\'X\' z=\'F\' B=\'e\' A=\'d\' /></j><k><u><W b=\'f\' a=\'2m\' /><t b=\'f\' a=\'R\' /></u></k><s><m><j><D g=\'E\' C=\'1a\' z=\'F\' B=\'e\' A=\'d\' /></j><k><u><W b=\'f\' a=\'2i\' /><t b=\'f\' a=\'R\' /></u></k><s><u><W b=\'f\' a=\'1x\' /><t b=\'f\' a=\'R\' /></u></s></m></s></m></s></m></s></m></k></m></o></y><y n=\'1y\'><o><m><j><D g=\'E\' C=\'v.2I.H\' z=\'F\' B=\'e\' A=\'d\' /></j><k><h r=\'v.2I.H\' g=\'G\'><a b=\'d\' a=\'c\' /></h><x n=\'v.2I.J\' /></k></m><m><j><D g=\'E\' C=\'v.2T.H\' z=\'F\' B=\'e\' A=\'d\' /></j><k><h r=\'v.2T.H\' g=\'G\'><a b=\'d\' a=\'c\' /></h><x n=\'v.2T.J\' /></k></m><m><j><D g=\'E\' C=\'v.2J.H\' z=\'F\' B=\'e\' A=\'d\' /></j><k><h r=\'v.2J.H\' g=\'G\'><a b=\'d\' a=\'c\' /></h><x n=\'v.2J.J\' /></k></m><m><j><D g=\'E\' C=\'v.2P.H\' z=\'F\' B=\'e\' A=\'d\' /></j><k><h r=\'v.2P.H\' g=\'G\'><a b=\'d\' a=\'c\' /></h><x n=\'v.2P.J\' /></k></m></o></y></1T><1P><1S><o><x n=\'J\' /></o></1S><2a><o><x n=\'2e\' /><1h 1q=\'2c\' 1p=\'1Q\' 1t=\'0\' 1s=\'\' 1u=\'c\'><t b=\'f\' a=\'v.v.4A\' /></1h><2b 2H=\'c\' 2C=\'c\'><t b=\'f\' a=\'v.v.4A\' /><1d b=\'1w\' a=\'3A\' /><1e b=\'1w\' a=\'3J\' /><1r b=\'1w\' a=\'0\' /><1o b=\'2z\' a=\'v.2B\' /></2b></o></2a><1Y><o><x n=\'2d\' /><1R 1q=\'2c\' 1p=\'1Q\' 1t=\'0\' 1s=\'\' 1u=\'c\'><t b=\'f\' a=\'v.v.4A\' /></1R></o></1Y><1X><o><x n=\'1U\' /></o></1X><1v><o><x n=\'1y\' /><h r=\'H\' g=\'G\'><a b=\'d\' a=\'e\' /></h><h r=\'X\' g=\'G\'><a b=\'d\' a=\'c\' /></h><x n=\'J\' /></o></1v><2p><o><h r=\'X\' g=\'G\'><a b=\'d\' a=\'c\' /></h><x n=\'J\' /></o></2p></1P><q S=\'\' T=\'0\'><p M=\'-1\' L=\'-1\' P=\'40\' Q=\'35\' V=\'1n\' O=\'c\'><N l=\'K\' i=\'1Z\' /></p></q><2g><w I=\'2i\'><q S=\'\' T=\'1\'><p M=\'-1\' L=\'-1\' P=\'40\' Q=\'35\' V=\'1n\' O=\'c\'><N l=\'K\' i=\'1Z\' /></p></q></w><w I=\'2m\'><q S=\'\' T=\'8\'><p M=\'-1\' L=\'-1\' P=\'40\' Q=\'35\' V=\'1n\' O=\'c\'><N l=\'K\' i=\'1Z\' /></p></q></w><w I=\'2n\'><q S=\'\' T=\'16\'><p M=\'-1\' L=\'-1\' P=\'40\' Q=\'35\' V=\'1n\' O=\'c\'><N l=\'K\' i=\'2l\' /></p></q></w><w I=\'2h\'><q S=\'\' T=\'17\'><p M=\'-1\' L=\'-1\' P=\'40\' Q=\'35\' V=\'1n\' O=\'c\'><N l=\'K\' i=\'2l\' /></p></q></w><w I=\'2k\'><q S=\'\' T=\'24\'><p M=\'-1\' L=\'-1\' P=\'40\' Q=\'35\' V=\'1n\' O=\'c\'><N l=\'K\' i=\'2l\' /></p></q></w><w I=\'2j\'><q S=\'\' T=\'0\'><p M=\'-1\' L=\'-1\' P=\'40\' Q=\'35\' V=\'1n\' O=\'c\'><N l=\'K\' i=\'2y\' /></p></q></w><w I=\'2f\'><q S=\'\' T=\'8\'><p M=\'-1\' L=\'-1\' P=\'40\' Q=\'35\' V=\'1n\' O=\'c\'><N l=\'K\' i=\'2y\' /></p></q></w><w I=\'2o\'><q S=\'\' T=\'16\'><p M=\'-1\' L=\'-1\' P=\'40\' Q=\'35\' V=\'1n\' O=\'c\'><N l=\'K\' i=\'2x\' /></p></q></w><w I=\'2r\'><q S=\'\' T=\'24\'><p M=\'-1\' L=\'-1\' P=\'40\' Q=\'35\' V=\'1n\' O=\'c\'><N l=\'K\' i=\'2x\' /></p></q></w></2g></1g><1g n=\'2P\' 1k=\'40\' 1j=\'35\' Z=\'e\' 1D=\'e\' 1N=\'\' 1d=\'3X\' 1e=\'85\' 1M=\'e\' 1I=\'11\' 1r=\'0\' 1o=\'0\' 1L=\'20\' 1H=\'17.5\' 1G=\'Y\' 1K=\'Y\' 1C=\'Y\' 1B=\'0\' 1J=\'27\' 1E=\'e\' 1F=\'c\' 1O=\'2G\' 2A=\'1v\'><1W><r I=\'H\' b=\'d\' a=\'c\' Z=\'e\' /><r I=\'1f\' b=\'d\' a=\'c\' Z=\'e\' /><r I=\'1a\' b=\'d\' a=\'c\' Z=\'e\' /><r I=\'X\' b=\'d\' a=\'c\' Z=\'e\' /><r I=\'1V\' b=\'f\' a=\'1x\' Z=\'e\' /></1W><1T><y n=\'2D\'><o><h r=\'H\' g=\'G\'><a b=\'d\' a=\'e\' /></h><x n=\'J\' /></o></y><y n=\'2e\'><o><h r=\'1f\' g=\'G\'><a b=\'d\' a=\'e\' /></h><x n=\'J\' /></o></y><y n=\'2d\'><o><h r=\'1f\' g=\'G\'><a b=\'d\' a=\'c\' /></h><x n=\'J\' /></o></y><y n=\'2E\'><o><h r=\'1a\' g=\'G\'><a b=\'d\' a=\'e\' /></h><x n=\'J\' /></o></y><y n=\'1U\'><o><h r=\'X\' g=\'G\'><a b=\'d\' a=\'e\' /></h><x n=\'J\' /><x n=\'1y\' /></o></y><y n=\'2F\'><o><h r=\'1f\' g=\'G\'><a b=\'d\' a=\'c\' /></h><h r=\'1a\' g=\'G\'><a b=\'d\' a=\'c\' /></h><h r=\'H\' g=\'G\'><a b=\'d\' a=\'c\' /></h><h r=\'X\' g=\'G\'><a b=\'d\' a=\'c\' /></h></o></y><y n=\'J\'><o><m><j><D g=\'E\' C=\'1a\' z=\'F\' B=\'e\' A=\'d\' /></j><k><U><t b=\'f\' a=\'R\' /><1c b=\'d\' a=\'c\' /></U></k><s><U><t b=\'f\' a=\'R\' /><1c b=\'d\' a=\'e\' /></U></s></m><m><j><D g=\'E\' C=\'1V\' z=\'F\' B=\'1x\' A=\'f\' /></j><k><m><j><D g=\'E\' C=\'1f\' z=\'F\' B=\'e\' A=\'d\' /></j><k><m><j><D g=\'E\' C=\'H\' z=\'F\' B=\'e\' A=\'d\' /></j><k><m><j><D g=\'E\' C=\'X\' z=\'F\' B=\'e\' A=\'d\' /></j><k><u><W b=\'f\' a=\'2r\' /><t b=\'f\' a=\'R\' /></u></k><s><u><W b=\'f\' a=\'2o\' /><t b=\'f\' a=\'R\' /></u></s></m></k><s><m><j><D g=\'E\' C=\'X\' z=\'F\' B=\'e\' A=\'d\' /></j><k><u><W b=\'f\' a=\'2f\' /><t b=\'f\' a=\'R\' /></u></k><s><u><W b=\'f\' a=\'2j\' /><t b=\'f\' a=\'R\' /></u></s></m></s></m></k><s><m><j><D g=\'E\' C=\'H\' z=\'F\' B=\'e\' A=\'d\' /></j><k><m><j><D g=\'E\' C=\'X\' z=\'F\' B=\'e\' A=\'d\' /></j><k><u><W b=\'f\' a=\'2k\' /><t b=\'f\' a=\'R\' /></u></k><s><m><j><D g=\'E\' C=\'1a\' z=\'F\' B=\'e\' A=\'d\' /></j><k><u><W b=\'f\' a=\'2h\' /><t b=\'f\' a=\'R\' /></u></k><s><u><W b=\'f\' a=\'2n\' /><t b=\'f\' a=\'R\' /></u></s></m></s></m></k><s><m><j><D g=\'E\' C=\'X\' z=\'F\' B=\'e\' A=\'d\' /></j><k><u><W b=\'f\' a=\'2m\' /><t b=\'f\' a=\'R\' /></u></k><s><m><j><D g=\'E\' C=\'1a\' z=\'F\' B=\'e\' A=\'d\' /></j><k><u><W b=\'f\' a=\'2i\' /><t b=\'f\' a=\'R\' /></u></k><s><u><W b=\'f\' a=\'1x\' /><t b=\'f\' a=\'R\' /></u></s></m></s></m></s></m></s></m></k></m></o></y><y n=\'1y\'><o><m><j><D g=\'E\' C=\'v.2I.H\' z=\'F\' B=\'e\' A=\'d\' /></j><k><h r=\'v.2I.H\' g=\'G\'><a b=\'d\' a=\'c\' /></h><x n=\'v.2I.J\' /></k></m><m><j><D g=\'E\' C=\'v.2T.H\' z=\'F\' B=\'e\' A=\'d\' /></j><k><h r=\'v.2T.H\' g=\'G\'><a b=\'d\' a=\'c\' /></h><x n=\'v.2T.J\' /></k></m><m><j><D g=\'E\' C=\'v.2J.H\' z=\'F\' B=\'e\' A=\'d\' /></j><k><h r=\'v.2J.H\' g=\'G\'><a b=\'d\' a=\'c\' /></h><x n=\'v.2J.J\' /></k></m><m><j><D g=\'E\' C=\'v.3j.H\' z=\'F\' B=\'e\' A=\'d\' /></j><k><h r=\'v.3j.H\' g=\'G\'><a b=\'d\' a=\'c\' /></h><x n=\'v.3j.J\' /></k></m></o></y></1T><1P><1S><o><x n=\'J\' /></o></1S><2a><o><x n=\'2e\' /><1h 1q=\'2c\' 1p=\'1Q\' 1t=\'0\' 1s=\'\' 1u=\'c\'><t b=\'f\' a=\'v.v.4y\' /></1h><2b 2H=\'c\' 2C=\'c\'><t b=\'f\' a=\'v.v.4y\' /><1d b=\'1w\' a=\'3u\' /><1e b=\'1w\' a=\'3J\' /><1r b=\'1w\' a=\'0\' /><1o b=\'2z\' a=\'v.2B\' /></2b></o></2a><1Y><o><x n=\'2d\' /><1R 1q=\'2c\' 1p=\'1Q\' 1t=\'0\' 1s=\'\' 1u=\'c\'><t b=\'f\' a=\'v.v.4y\' /></1R></o></1Y><1X><o><x n=\'1U\' /></o></1X><1v><o><x n=\'1y\' /><h r=\'H\' g=\'G\'><a b=\'d\' a=\'e\' /></h><h r=\'X\' g=\'G\'><a b=\'d\' a=\'c\' /></h><x n=\'J\' /></o></1v><2p><o><h r=\'X\' g=\'G\'><a b=\'d\' a=\'c\' /></h><x n=\'J\' /></o></2p></1P><q S=\'\' T=\'0\'><p M=\'-1\' L=\'-1\' P=\'40\' Q=\'35\' V=\'1m 1n\' O=\'c\'><N l=\'K\' i=\'1Z\' /></p></q><2g><w I=\'2i\'><q S=\'\' T=\'1\'><p M=\'-1\' L=\'-1\' P=\'40\' Q=\'35\' V=\'1m 1n\' O=\'c\'><N l=\'K\' i=\'1Z\' /></p></q></w><w I=\'2m\'><q S=\'\' T=\'8\'><p M=\'-1\' L=\'-1\' P=\'40\' Q=\'35\' V=\'1m 1n\' O=\'c\'><N l=\'K\' i=\'1Z\' /></p></q></w><w I=\'2n\'><q S=\'\' T=\'16\'><p M=\'-1\' L=\'-1\' P=\'40\' Q=\'35\' V=\'1m 1n\' O=\'c\'><N l=\'K\' i=\'2l\' /></p></q></w><w I=\'2h\'><q S=\'\' T=\'17\'><p M=\'-1\' L=\'-1\' P=\'40\' Q=\'35\' V=\'1m 1n\' O=\'c\'><N l=\'K\' i=\'2l\' /></p></q></w><w I=\'2k\'><q S=\'\' T=\'24\'><p M=\'-1\' L=\'-1\' P=\'40\' Q=\'35\' V=\'1m 1n\' O=\'c\'><N l=\'K\' i=\'2l\' /></p></q></w><w I=\'2j\'><q S=\'\' T=\'0\'><p M=\'-1\' L=\'-1\' P=\'40\' Q=\'35\' V=\'1m 1n\' O=\'c\'><N l=\'K\' i=\'2y\' /></p></q></w><w I=\'2f\'><q S=\'\' T=\'8\'><p M=\'-1\' L=\'-1\' P=\'40\' Q=\'35\' V=\'1m 1n\' O=\'c\'><N l=\'K\' i=\'2y\' /></p></q></w><w I=\'2o\'><q S=\'\' T=\'16\'><p M=\'-1\' L=\'-1\' P=\'40\' Q=\'35\' V=\'1m 1n\' O=\'c\'><N l=\'K\' i=\'2x\' /></p></q></w><w I=\'2r\'><q S=\'\' T=\'24\'><p M=\'-1\' L=\'-1\' P=\'40\' Q=\'35\' V=\'1m 1n\' O=\'c\'><N l=\'K\' i=\'2x\' /></p></q></w></2g></1g><1g n=\'2J\' 1k=\'40\' 1j=\'35\' Z=\'e\' 1D=\'e\' 1N=\'\' 1d=\'3Z\' 1e=\'85\' 1M=\'e\' 1I=\'9\' 1r=\'0\' 1o=\'0\' 1L=\'20\' 1H=\'17.5\' 1G=\'Y\' 1K=\'Y\' 1C=\'Y\' 1B=\'0\' 1J=\'28\' 1E=\'e\' 1F=\'c\' 1O=\'2G\' 2A=\'1v\'><1W><r I=\'H\' b=\'d\' a=\'c\' Z=\'e\' /><r I=\'1f\' b=\'d\' a=\'c\' Z=\'e\' /><r I=\'1a\' b=\'d\' a=\'c\' Z=\'e\' /><r I=\'X\' b=\'d\' a=\'c\' Z=\'e\' /><r I=\'1V\' b=\'f\' a=\'1x\' Z=\'e\' /></1W><1T><y n=\'2D\'><o><h r=\'H\' g=\'G\'><a b=\'d\' a=\'e\' /></h><x n=\'J\' /></o></y><y n=\'2e\'><o><h r=\'1f\' g=\'G\'><a b=\'d\' a=\'e\' /></h><x n=\'J\' /></o></y><y n=\'2d\'><o><h r=\'1f\' g=\'G\'><a b=\'d\' a=\'c\' /></h><x n=\'J\' /></o></y><y n=\'2E\'><o><h r=\'1a\' g=\'G\'><a b=\'d\' a=\'e\' /></h><x n=\'J\' /></o></y><y n=\'1U\'><o><h r=\'X\' g=\'G\'><a b=\'d\' a=\'e\' /></h><x n=\'J\' /><x n=\'1y\' /></o></y><y n=\'2F\'><o><h r=\'1f\' g=\'G\'><a b=\'d\' a=\'c\' /></h><h r=\'1a\' g=\'G\'><a b=\'d\' a=\'c\' /></h><h r=\'H\' g=\'G\'><a b=\'d\' a=\'c\' /></h><h r=\'X\' g=\'G\'><a b=\'d\' a=\'c\' /></h></o></y><y n=\'J\'><o><m><j><D g=\'E\' C=\'1a\' z=\'F\' B=\'e\' A=\'d\' /></j><k><U><t b=\'f\' a=\'R\' /><1c b=\'d\' a=\'c\' /></U></k><s><U><t b=\'f\' a=\'R\' /><1c b=\'d\' a=\'e\' /></U></s></m><m><j><D g=\'E\' C=\'1V\' z=\'F\' B=\'1x\' A=\'f\' /></j><k><m><j><D g=\'E\' C=\'1f\' z=\'F\' B=\'e\' A=\'d\' /></j><k><m><j><D g=\'E\' C=\'H\' z=\'F\' B=\'e\' A=\'d\' /></j><k><m><j><D g=\'E\' C=\'X\' z=\'F\' B=\'e\' A=\'d\' /></j><k><u><W b=\'f\' a=\'2r\' /><t b=\'f\' a=\'R\' /></u></k><s><u><W b=\'f\' a=\'2o\' /><t b=\'f\' a=\'R\' /></u></s></m></k><s><m><j><D g=\'E\' C=\'X\' z=\'F\' B=\'e\' A=\'d\' /></j><k><u><W b=\'f\' a=\'2f\' /><t b=\'f\' a=\'R\' /></u></k><s><u><W b=\'f\' a=\'2j\' /><t b=\'f\' a=\'R\' /></u></s></m></s></m></k><s><m><j><D g=\'E\' C=\'H\' z=\'F\' B=\'e\' A=\'d\' /></j><k><m><j><D g=\'E\' C=\'X\' z=\'F\' B=\'e\' A=\'d\' /></j><k><u><W b=\'f\' a=\'2k\' /><t b=\'f\' a=\'R\' /></u></k><s><m><j><D g=\'E\' C=\'1a\' z=\'F\' B=\'e\' A=\'d\' /></j><k><u><W b=\'f\' a=\'2h\' /><t b=\'f\' a=\'R\' /></u></k><s><u><W b=\'f\' a=\'2n\' /><t b=\'f\' a=\'R\' /></u></s></m></s></m></k><s><m><j><D g=\'E\' C=\'X\' z=\'F\' B=\'e\' A=\'d\' /></j><k><u><W b=\'f\' a=\'2m\' /><t b=\'f\' a=\'R\' /></u></k><s><m><j><D g=\'E\' C=\'1a\' z=\'F\' B=\'e\' A=\'d\' /></j><k><u><W b=\'f\' a=\'2i\' /><t b=\'f\' a=\'R\' /></u></k><s><u><W b=\'f\' a=\'1x\' /><t b=\'f\' a=\'R\' /></u></s></m></s></m></s></m></s></m></k></m></o></y><y n=\'1y\'><o><m><j><D g=\'E\' C=\'v.2I.H\' z=\'F\' B=\'e\' A=\'d\' /></j><k><h r=\'v.2I.H\' g=\'G\'><a b=\'d\' a=\'c\' /></h><x n=\'v.2I.J\' /></k></m><m><j><D g=\'E\' C=\'v.2T.H\' z=\'F\' B=\'e\' A=\'d\' /></j><k><h r=\'v.2T.H\' g=\'G\'><a b=\'d\' a=\'c\' /></h><x n=\'v.2T.J\' /></k></m><m><j><D g=\'E\' C=\'v.3j.H\' z=\'F\' B=\'e\' A=\'d\' /></j><k><h r=\'v.3j.H\' g=\'G\'><a b=\'d\' a=\'c\' /></h><x n=\'v.3j.J\' /></k></m><m><j><D g=\'E\' C=\'v.2P.H\' z=\'F\' B=\'e\' A=\'d\' /></j><k><h r=\'v.2P.H\' g=\'G\'><a b=\'d\' a=\'c\' /></h><x n=\'v.2P.J\' /></k></m></o></y></1T><1P><1S><o><x n=\'J\' /></o></1S><2a><o><x n=\'2e\' /><1h 1q=\'2c\' 1p=\'1Q\' 1t=\'0\' 1s=\'\' 1u=\'c\'><t b=\'f\' a=\'v.v.4x\' /></1h><2b 2H=\'c\' 2C=\'c\'><t b=\'f\' a=\'v.v.4x\' /><1d b=\'1w\' a=\'3B\' /><1e b=\'1w\' a=\'3J\' /><1r b=\'1w\' a=\'0\' /><1o b=\'2z\' a=\'v.2B\' /></2b></o></2a><1Y><o><x n=\'2d\' /><1R 1q=\'2c\' 1p=\'1Q\' 1t=\'0\' 1s=\'\' 1u=\'c\'><t b=\'f\' a=\'v.v.4x\' /></1R></o></1Y><1X><o><x n=\'1U\' /></o></1X><1v><o><x n=\'1y\' /><h r=\'H\' g=\'G\'><a b=\'d\' a=\'e\' /></h><h r=\'X\' g=\'G\'><a b=\'d\' a=\'c\' /></h><x n=\'J\' /></o></1v><2p><o><h r=\'X\' g=\'G\'><a b=\'d\' a=\'c\' /></h><x n=\'J\' /></o></2p></1P><q S=\'\' T=\'0\'><p M=\'-1\' L=\'-1\' P=\'40\' Q=\'35\' V=\'2q\' O=\'c\'><N l=\'K\' i=\'1Z\' /></p></q><2g><w I=\'2i\'><q S=\'\' T=\'1\'><p M=\'-1\' L=\'-1\' P=\'40\' Q=\'35\' V=\'2q\' O=\'c\'><N l=\'K\' i=\'1Z\' /></p></q></w><w I=\'2m\'><q S=\'\' T=\'8\'><p M=\'-1\' L=\'-1\' P=\'40\' Q=\'35\' V=\'2q\' O=\'c\'><N l=\'K\' i=\'1Z\' /></p></q></w><w I=\'2n\'><q S=\'\' T=\'16\'><p M=\'-1\' L=\'-1\' P=\'40\' Q=\'35\' V=\'2q\' O=\'c\'><N l=\'K\' i=\'2l\' /></p></q></w><w I=\'2h\'><q S=\'\' T=\'17\'><p M=\'-1\' L=\'-1\' P=\'40\' Q=\'35\' V=\'2q\' O=\'c\'><N l=\'K\' i=\'2l\' /></p></q></w><w I=\'2k\'><q S=\'\' T=\'24\'><p M=\'-1\' L=\'-1\' P=\'40\' Q=\'35\' V=\'2q\' O=\'c\'><N l=\'K\' i=\'2l\' /></p></q></w><w I=\'2j\'><q S=\'\' T=\'0\'><p M=\'-1\' L=\'-1\' P=\'40\' Q=\'35\' V=\'2q\' O=\'c\'><N l=\'K\' i=\'2y\' /></p></q></w><w I=\'2f\'><q S=\'\' T=\'8\'><p M=\'-1\' L=\'-1\' P=\'40\' Q=\'35\' V=\'2q\' O=\'c\'><N l=\'K\' i=\'2y\' /></p></q></w><w I=\'2o\'><q S=\'\' T=\'16\'><p M=\'-1\' L=\'-1\' P=\'40\' Q=\'35\' V=\'2q\' O=\'c\'><N l=\'K\' i=\'2x\' /></p></q></w><w I=\'2r\'><q S=\'\' T=\'24\'><p M=\'-1\' L=\'-1\' P=\'40\' Q=\'35\' V=\'2q\' O=\'c\'><N l=\'K\' i=\'2x\' /></p></q></w></2g></1g><1g n=\'2I\' 1k=\'40\' 1j=\'35\' Z=\'e\' 1D=\'e\' 1N=\'\' 1d=\'3Y\' 1e=\'85\' 1M=\'e\' 1I=\'7\' 1r=\'0\' 1o=\'0\' 1L=\'20\' 1H=\'17.5\' 1G=\'Y\' 1K=\'Y\' 1C=\'Y\' 1B=\'0\' 1J=\'29\' 1E=\'e\' 1F=\'c\' 1O=\'2G\' 2A=\'1v\'><1W><r I=\'H\' b=\'d\' a=\'c\' Z=\'e\' /><r I=\'1f\' b=\'d\' a=\'c\' Z=\'e\' /><r I=\'1a\' b=\'d\' a=\'c\' Z=\'e\' /><r I=\'X\' b=\'d\' a=\'c\' Z=\'e\' /><r I=\'1V\' b=\'f\' a=\'1x\' Z=\'e\' /></1W><1T><y n=\'2D\'><o><h r=\'H\' g=\'G\'><a b=\'d\' a=\'e\' /></h><x n=\'J\' /></o></y><y n=\'2e\'><o><h r=\'1f\' g=\'G\'><a b=\'d\' a=\'e\' /></h><x n=\'J\' /></o></y><y n=\'2d\'><o><h r=\'1f\' g=\'G\'><a b=\'d\' a=\'c\' /></h><x n=\'J\' /></o></y><y n=\'2E\'><o><h r=\'1a\' g=\'G\'><a b=\'d\' a=\'e\' /></h><x n=\'J\' /></o></y><y n=\'1U\'><o><h r=\'X\' g=\'G\'><a b=\'d\' a=\'e\' /></h><x n=\'J\' /><x n=\'1y\' /></o></y><y n=\'2F\'><o><h r=\'1f\' g=\'G\'><a b=\'d\' a=\'c\' /></h><h r=\'1a\' g=\'G\'><a b=\'d\' a=\'c\' /></h><h r=\'H\' g=\'G\'><a b=\'d\' a=\'c\' /></h><h r=\'X\' g=\'G\'><a b=\'d\' a=\'c\' /></h></o></y><y n=\'J\'><o><m><j><D g=\'E\' C=\'1a\' z=\'F\' B=\'e\' A=\'d\' /></j><k><U><t b=\'f\' a=\'R\' /><1c b=\'d\' a=\'c\' /></U></k><s><U><t b=\'f\' a=\'R\' /><1c b=\'d\' a=\'e\' /></U></s></m><m><j><D g=\'E\' C=\'1V\' z=\'F\' B=\'1x\' A=\'f\' /></j><k><m><j><D g=\'E\' C=\'1f\' z=\'F\' B=\'e\' A=\'d\' /></j><k><m><j><D g=\'E\' C=\'H\' z=\'F\' B=\'e\' A=\'d\' /></j><k><m><j><D g=\'E\' C=\'X\' z=\'F\' B=\'e\' A=\'d\' /></j><k><u><W b=\'f\' a=\'2r\' /><t b=\'f\' a=\'R\' /></u></k><s><u><W b=\'f\' a=\'2o\' /><t b=\'f\' a=\'R\' /></u></s></m></k><s><m><j><D g=\'E\' C=\'X\' z=\'F\' B=\'e\' A=\'d\' /></j><k><u><W b=\'f\' a=\'2f\' /><t b=\'f\' a=\'R\' /></u></k><s><u><W b=\'f\' a=\'2j\' /><t b=\'f\' a=\'R\' /></u></s></m></s></m></k><s><m><j><D g=\'E\' C=\'H\' z=\'F\' B=\'e\' A=\'d\' /></j><k><m><j><D g=\'E\' C=\'X\' z=\'F\' B=\'e\' A=\'d\' /></j><k><u><W b=\'f\' a=\'2k\' /><t b=\'f\' a=\'R\' /></u></k><s><m><j><D g=\'E\' C=\'1a\' z=\'F\' B=\'e\' A=\'d\' /></j><k><u><W b=\'f\' a=\'2h\' /><t b=\'f\' a=\'R\' /></u></k><s><u><W b=\'f\' a=\'2n\' /><t b=\'f\' a=\'R\' /></u></s></m></s></m></k><s><m><j><D g=\'E\' C=\'X\' z=\'F\' B=\'e\' A=\'d\' /></j><k><u><W b=\'f\' a=\'2m\' /><t b=\'f\' a=\'R\' /></u></k><s><m><j><D g=\'E\' C=\'1a\' z=\'F\' B=\'e\' A=\'d\' /></j><k><u><W b=\'f\' a=\'2i\' /><t b=\'f\' a=\'R\' /></u></k><s><u><W b=\'f\' a=\'1x\' /><t b=\'f\' a=\'R\' /></u></s></m></s></m></s></m></s></m></k></m></o></y><y n=\'1y\'><o><m><j><D g=\'E\' C=\'v.2T.H\' z=\'F\' B=\'e\' A=\'d\' /></j><k><h r=\'v.2T.H\' g=\'G\'><a b=\'d\' a=\'c\' /></h><x n=\'v.2T.J\' /></k></m><m><j><D g=\'E\' C=\'v.2J.H\' z=\'F\' B=\'e\' A=\'d\' /></j><k><h r=\'v.2J.H\' g=\'G\'><a b=\'d\' a=\'c\' /></h><x n=\'v.2J.J\' /></k></m><m><j><D g=\'E\' C=\'v.3j.H\' z=\'F\' B=\'e\' A=\'d\' /></j><k><h r=\'v.3j.H\' g=\'G\'><a b=\'d\' a=\'c\' /></h><x n=\'v.3j.J\' /></k></m><m><j><D g=\'E\' C=\'v.2P.H\' z=\'F\' B=\'e\' A=\'d\' /></j><k><h r=\'v.2P.H\' g=\'G\'><a b=\'d\' a=\'c\' /></h><x n=\'v.2P.J\' /></k></m></o></y></1T><1P><1S><o><x n=\'J\' /></o></1S><2a><o><x n=\'2e\' /><1h 1q=\'2c\' 1p=\'1Q\' 1t=\'0\' 1s=\'\' 1u=\'c\'><t b=\'f\' a=\'v.v.4q\' /></1h><2b 2H=\'c\' 2C=\'c\'><t b=\'f\' a=\'v.v.4q\' /><1d b=\'1w\' a=\'3y\' /><1e b=\'1w\' a=\'3J\' /><1r b=\'1w\' a=\'0\' /><1o b=\'2z\' a=\'v.2B\' /></2b></o></2a><1Y><o><x n=\'2d\' /><1R 1q=\'2c\' 1p=\'1Q\' 1t=\'0\' 1s=\'\' 1u=\'c\'><t b=\'f\' a=\'v.v.4q\' /></1R></o></1Y><1X><o><x n=\'1U\' /></o></1X><1v><o><x n=\'1y\' /><h r=\'H\' g=\'G\'><a b=\'d\' a=\'e\' /></h><h r=\'X\' g=\'G\'><a b=\'d\' a=\'c\' /></h><x n=\'J\' /></o></1v><2p><o><h r=\'X\' g=\'G\'><a b=\'d\' a=\'c\' /></h><x n=\'J\' /></o></2p></1P><q S=\'\' T=\'0\'><p M=\'-1\' L=\'-1\' P=\'40\' Q=\'35\' V=\'1m 1l\' O=\'c\'><N l=\'K\' i=\'1Z\' /></p></q><2g><w I=\'2i\'><q S=\'\' T=\'1\'><p M=\'-1\' L=\'-1\' P=\'40\' Q=\'35\' V=\'1m 1l\' O=\'c\'><N l=\'K\' i=\'1Z\' /></p></q></w><w I=\'2m\'><q S=\'\' T=\'8\'><p M=\'-1\' L=\'-1\' P=\'40\' Q=\'35\' V=\'1m 1l\' O=\'c\'><N l=\'K\' i=\'1Z\' /></p></q></w><w I=\'2n\'><q S=\'\' T=\'16\'><p M=\'-1\' L=\'-1\' P=\'40\' Q=\'35\' V=\'1m 1l\' O=\'c\'><N l=\'K\' i=\'2l\' /></p></q></w><w I=\'2h\'><q S=\'\' T=\'17\'><p M=\'-1\' L=\'-1\' P=\'40\' Q=\'35\' V=\'1m 1l\' O=\'c\'><N l=\'K\' i=\'2l\' /></p></q></w><w I=\'2k\'><q S=\'\' T=\'24\'><p M=\'-1\' L=\'-1\' P=\'40\' Q=\'35\' V=\'1m 1l\' O=\'c\'><N l=\'K\' i=\'2l\' /></p></q></w><w I=\'2j\'><q S=\'\' T=\'0\'><p M=\'-1\' L=\'-1\' P=\'40\' Q=\'35\' V=\'1m 1l\' O=\'c\'><N l=\'K\' i=\'2y\' /></p></q></w><w I=\'2f\'><q S=\'\' T=\'8\'><p M=\'-1\' L=\'-1\' P=\'40\' Q=\'35\' V=\'1m 1l\' O=\'c\'><N l=\'K\' i=\'2y\' /></p></q></w><w I=\'2o\'><q S=\'\' T=\'16\'><p M=\'-1\' L=\'-1\' P=\'40\' Q=\'35\' V=\'1m 1l\' O=\'c\'><N l=\'K\' i=\'2x\' /></p></q></w><w I=\'2r\'><q S=\'\' T=\'24\'><p M=\'-1\' L=\'-1\' P=\'40\' Q=\'35\' V=\'1m 1l\' O=\'c\'><N l=\'K\' i=\'2x\' /></p></q></w></2g></1g><1g n=\'2T\' 1k=\'40\' 1j=\'35\' Z=\'e\' 1D=\'e\' 1N=\'\' 1d=\'3R\' 1e=\'85\' 1M=\'e\' 1I=\'8\' 1r=\'0\' 1o=\'0\' 1L=\'20\' 1H=\'17.5\' 1G=\'Y\' 1K=\'Y\' 1C=\'Y\' 1B=\'0\' 1J=\'30\' 1E=\'e\' 1F=\'c\' 1O=\'2G\' 2A=\'1v\'><1W><r I=\'H\' b=\'d\' a=\'c\' Z=\'e\' /><r I=\'1f\' b=\'d\' a=\'c\' Z=\'e\' /><r I=\'1a\' b=\'d\' a=\'c\' Z=\'e\' /><r I=\'X\' b=\'d\' a=\'c\' Z=\'e\' /><r I=\'1V\' b=\'f\' a=\'1x\' Z=\'e\' /></1W><1T><y n=\'2D\'><o><h r=\'H\' g=\'G\'><a b=\'d\' a=\'e\' /></h><x n=\'J\' /></o></y><y n=\'2e\'><o><h r=\'1f\' g=\'G\'><a b=\'d\' a=\'e\' /></h><x n=\'J\' /></o></y><y n=\'2d\'><o><h r=\'1f\' g=\'G\'><a b=\'d\' a=\'c\' /></h><x n=\'J\' /></o></y><y n=\'2E\'><o><h r=\'1a\' g=\'G\'><a b=\'d\' a=\'e\' /></h><x n=\'J\' /></o></y><y n=\'1U\'><o><h r=\'X\' g=\'G\'><a b=\'d\' a=\'e\' /></h><x n=\'J\' /><x n=\'1y\' /></o></y><y n=\'2F\'><o><h r=\'1f\' g=\'G\'><a b=\'d\' a=\'c\' /></h><h r=\'1a\' g=\'G\'><a b=\'d\' a=\'c\' /></h><h r=\'H\' g=\'G\'><a b=\'d\' a=\'c\' /></h><h r=\'X\' g=\'G\'><a b=\'d\' a=\'c\' /></h></o></y><y n=\'J\'><o><m><j><D g=\'E\' C=\'1a\' z=\'F\' B=\'e\' A=\'d\' /></j><k><U><t b=\'f\' a=\'R\' /><1c b=\'d\' a=\'c\' /></U></k><s><U><t b=\'f\' a=\'R\' /><1c b=\'d\' a=\'e\' /></U></s></m><m><j><D g=\'E\' C=\'1V\' z=\'F\' B=\'1x\' A=\'f\' /></j><k><m><j><D g=\'E\' C=\'1f\' z=\'F\' B=\'e\' A=\'d\' /></j><k><m><j><D g=\'E\' C=\'H\' z=\'F\' B=\'e\' A=\'d\' /></j><k><m><j><D g=\'E\' C=\'X\' z=\'F\' B=\'e\' A=\'d\' /></j><k><u><W b=\'f\' a=\'2r\' /><t b=\'f\' a=\'R\' /></u></k><s><u><W b=\'f\' a=\'2o\' /><t b=\'f\' a=\'R\' /></u></s></m></k><s><m><j><D g=\'E\' C=\'X\' z=\'F\' B=\'e\' A=\'d\' /></j><k><u><W b=\'f\' a=\'2f\' /><t b=\'f\' a=\'R\' /></u></k><s><u><W b=\'f\' a=\'2j\' /><t b=\'f\' a=\'R\' /></u></s></m></s></m></k><s><m><j><D g=\'E\' C=\'H\' z=\'F\' B=\'e\' A=\'d\' /></j><k><m><j><D g=\'E\' C=\'X\' z=\'F\' B=\'e\' A=\'d\' /></j><k><u><W b=\'f\' a=\'2k\' /><t b=\'f\' a=\'R\' /></u></k><s><m><j><D g=\'E\' C=\'1a\' z=\'F\' B=\'e\' A=\'d\' /></j><k><u><W b=\'f\' a=\'2h\' /><t b=\'f\' a=\'R\' /></u></k><s><u><W b=\'f\' a=\'2n\' /><t b=\'f\' a=\'R\' /></u></s></m></s></m></k><s><m><j><D g=\'E\' C=\'X\' z=\'F\' B=\'e\' A=\'d\' /></j><k><u><W b=\'f\' a=\'2m\' /><t b=\'f\' a=\'R\' /></u></k><s><m><j><D g=\'E\' C=\'1a\' z=\'F\' B=\'e\' A=\'d\' /></j><k><u><W b=\'f\' a=\'2i\' /><t b=\'f\' a=\'R\' /></u></k><s><u><W b=\'f\' a=\'1x\' /><t b=\'f\' a=\'R\' /></u></s></m></s></m></s></m></s></m></k></m></o></y><y n=\'1y\'><o><m><j><D g=\'E\' C=\'v.2I.H\' z=\'F\' B=\'e\' A=\'d\' /></j><k><h r=\'v.2I.H\' g=\'G\'><a b=\'d\' a=\'c\' /></h><x n=\'v.2I.J\' /></k></m><m><j><D g=\'E\' C=\'v.2J.H\' z=\'F\' B=\'e\' A=\'d\' /></j><k><h r=\'v.2J.H\' g=\'G\'><a b=\'d\' a=\'c\' /></h><x n=\'v.2J.J\' /></k></m><m><j><D g=\'E\' C=\'v.3j.H\' z=\'F\' B=\'e\' A=\'d\' /></j><k><h r=\'v.3j.H\' g=\'G\'><a b=\'d\' a=\'c\' /></h><x n=\'v.3j.J\' /></k></m><m><j><D g=\'E\' C=\'v.2P.H\' z=\'F\' B=\'e\' A=\'d\' /></j><k><h r=\'v.2P.H\' g=\'G\'><a b=\'d\' a=\'c\' /></h><x n=\'v.2P.J\' /></k></m></o></y></1T><1P><1S><o><x n=\'J\' /></o></1S><2a><o><x n=\'2e\' /><1h 1q=\'2c\' 1p=\'1Q\' 1t=\'0\' 1s=\'\' 1u=\'c\'><t b=\'f\' a=\'v.v.4w\' /></1h><2b 2H=\'c\' 2C=\'c\'><t b=\'f\' a=\'v.v.4w\' /><1d b=\'1w\' a=\'3z\' /><1e b=\'1w\' a=\'3J\' /><1r b=\'1w\' a=\'0\' /><1o b=\'2z\' a=\'v.2B\' /></2b></o></2a><1Y><o><x n=\'2d\' /><1R 1q=\'2c\' 1p=\'1Q\' 1t=\'0\' 1s=\'\' 1u=\'c\'><t b=\'f\' a=\'v.v.4w\' /></1R></o></1Y><1X><o><x n=\'1U\' /></o></1X><1v><o><x n=\'1y\' /><h r=\'H\' g=\'G\'><a b=\'d\' a=\'e\' /></h><h r=\'X\' g=\'G\'><a b=\'d\' a=\'c\' /></h><x n=\'J\' /></o></1v><2p><o><h r=\'X\' g=\'G\'><a b=\'d\' a=\'c\' /></h><x n=\'J\' /></o></2p></1P><q S=\'\' T=\'0\'><p M=\'-1\' L=\'-1\' P=\'40\' Q=\'35\' V=\'1l\' O=\'c\'><N l=\'K\' i=\'1Z\' /></p></q><2g><w I=\'2i\'><q S=\'\' T=\'1\'><p M=\'-1\' L=\'-1\' P=\'40\' Q=\'35\' V=\'1l\' O=\'c\'><N l=\'K\' i=\'1Z\' /></p></q></w><w I=\'2m\'><q S=\'\' T=\'8\'><p M=\'-1\' L=\'-1\' P=\'40\' Q=\'35\' V=\'1l\' O=\'c\'><N l=\'K\' i=\'1Z\' /></p></q></w><w I=\'2n\'><q S=\'\' T=\'16\'><p M=\'-1\' L=\'-1\' P=\'40\' Q=\'35\' V=\'1l\' O=\'c\'><N l=\'K\' i=\'2l\' /></p></q></w><w I=\'2h\'><q S=\'\' T=\'17\'><p M=\'-1\' L=\'-1\' P=\'40\' Q=\'35\' V=\'1l\' O=\'c\'><N l=\'K\' i=\'2l\' /></p></q></w><w I=\'2k\'><q S=\'\' T=\'24\'><p M=\'-1\' L=\'-1\' P=\'40\' Q=\'35\' V=\'1l\' O=\'c\'><N l=\'K\' i=\'2l\' /></p></q></w><w I=\'2j\'><q S=\'\' T=\'0\'><p M=\'-1\' L=\'-1\' P=\'40\' Q=\'35\' V=\'1l\' O=\'c\'><N l=\'K\' i=\'2y\' /></p></q></w><w I=\'2f\'><q S=\'\' T=\'8\'><p M=\'-1\' L=\'-1\' P=\'40\' Q=\'35\' V=\'1l\' O=\'c\'><N l=\'K\' i=\'2y\' /></p></q></w><w I=\'2o\'><q S=\'\' T=\'16\'><p M=\'-1\' L=\'-1\' P=\'40\' Q=\'35\' V=\'1l\' O=\'c\'><N l=\'K\' i=\'2x\' /></p></q></w><w I=\'2r\'><q S=\'\' T=\'24\'><p M=\'-1\' L=\'-1\' P=\'40\' Q=\'35\' V=\'1l\' O=\'c\'><N l=\'K\' i=\'2x\' /></p></q></w></2g></1g><1g n=\'4f\' 1k=\'3m\' 1j=\'85\' Z=\'e\' 1D=\'e\' 1N=\'\' 1d=\'0\' 1e=\'0\' 1M=\'e\' 1I=\'0\' 1r=\'0\' 1o=\'0\' 1L=\'3N\' 1H=\'42.5\' 1G=\'Y\' 1K=\'Y\' 1C=\'Y\' 1B=\'0\' 1J=\'31\' 1E=\'e\' 1F=\'c\' 1O=\'2v\' 2A=\'1v\'><q S=\'\' T=\'0\'><p M=\'0\' L=\'0\' P=\'3m\' Q=\'85\' V=\'8u 3M 8r 5r 6j 8s 55 5c 3L 82 (55 86, 8d 3K 87 3M 5p 5s 5r 6j 8j 8i 84 46 3K 47 3L)\' O=\'c\'><N l=\'K\' i=\'8p\' /></p></q><1z><1A n=\'2t\' 2u=\'8l\' b=\'1i\' 1d=\'0\' 1e=\'0\' 1k=\'0\' 1j=\'0\' 2w=\'-1\'><1i M=\'0\' L=\'0\' P=\'0\' Q=\'0\' O=\'c\'><N l=\'K\' i=\'8k\' /></1i></1A></1z></1g><1g n=\'2Z\' 1k=\'40\' 1j=\'85\' Z=\'e\' 1D=\'e\' 1N=\'\' 1d=\'3V\' 1e=\'0\' 1M=\'e\' 1I=\'4\' 1r=\'0\' 1o=\'0\' 1L=\'20\' 1H=\'42.5\' 1G=\'Y\' 1K=\'Y\' 1C=\'Y\' 1B=\'0\' 1J=\'32\' 1E=\'e\' 1F=\'c\' 1O=\'2G\' 2A=\'1v\'><1W><r I=\'H\' b=\'d\' a=\'c\' Z=\'e\' /><r I=\'1f\' b=\'d\' a=\'c\' Z=\'e\' /><r I=\'1a\' b=\'d\' a=\'c\' Z=\'e\' /><r I=\'X\' b=\'d\' a=\'c\' Z=\'e\' /><r I=\'1V\' b=\'f\' a=\'1x\' Z=\'e\' /></1W><1T><y n=\'2D\'><o><h r=\'H\' g=\'G\'><a b=\'d\' a=\'e\' /></h><x n=\'J\' /></o></y><y n=\'2e\'><o><h r=\'1f\' g=\'G\'><a b=\'d\' a=\'e\' /></h><x n=\'J\' /></o></y><y n=\'2d\'><o><h r=\'1f\' g=\'G\'><a b=\'d\' a=\'c\' /></h><x n=\'J\' /></o></y><y n=\'2E\'><o><h r=\'1a\' g=\'G\'><a b=\'d\' a=\'e\' /></h><x n=\'J\' /></o></y><y n=\'1U\'><o><h r=\'X\' g=\'G\'><a b=\'d\' a=\'e\' /></h><x n=\'J\' /><x n=\'1y\' /></o></y><y n=\'2F\'><o><h r=\'1f\' g=\'G\'><a b=\'d\' a=\'c\' /></h><h r=\'1a\' g=\'G\'><a b=\'d\' a=\'c\' /></h><h r=\'H\' g=\'G\'><a b=\'d\' a=\'c\' /></h><h r=\'X\' g=\'G\'><a b=\'d\' a=\'c\' /></h></o></y><y n=\'J\'><o><m><j><D g=\'E\' C=\'1a\' z=\'F\' B=\'e\' A=\'d\' /></j><k><U><t b=\'f\' a=\'R\' /><1c b=\'d\' a=\'c\' /></U></k><s><U><t b=\'f\' a=\'R\' /><1c b=\'d\' a=\'e\' /></U></s></m><m><j><D g=\'E\' C=\'1V\' z=\'F\' B=\'1x\' A=\'f\' /></j><k><m><j><D g=\'E\' C=\'1f\' z=\'F\' B=\'e\' A=\'d\' /></j><k><m><j><D g=\'E\' C=\'H\' z=\'F\' B=\'e\' A=\'d\' /></j><k><m><j><D g=\'E\' C=\'X\' z=\'F\' B=\'e\' A=\'d\' /></j><k><u><W b=\'f\' a=\'2r\' /><t b=\'f\' a=\'R\' /></u></k><s><u><W b=\'f\' a=\'2o\' /><t b=\'f\' a=\'R\' /></u></s></m></k><s><m><j><D g=\'E\' C=\'X\' z=\'F\' B=\'e\' A=\'d\' /></j><k><u><W b=\'f\' a=\'2f\' /><t b=\'f\' a=\'R\' /></u></k><s><u><W b=\'f\' a=\'2j\' /><t b=\'f\' a=\'R\' /></u></s></m></s></m></k><s><m><j><D g=\'E\' C=\'H\' z=\'F\' B=\'e\' A=\'d\' /></j><k><m><j><D g=\'E\' C=\'X\' z=\'F\' B=\'e\' A=\'d\' /></j><k><u><W b=\'f\' a=\'2k\' /><t b=\'f\' a=\'R\' /></u></k><s><m><j><D g=\'E\' C=\'1a\' z=\'F\' B=\'e\' A=\'d\' /></j><k><u><W b=\'f\' a=\'2h\' /><t b=\'f\' a=\'R\' /></u></k><s><u><W b=\'f\' a=\'2n\' /><t b=\'f\' a=\'R\' /></u></s></m></s></m></k><s><m><j><D g=\'E\' C=\'X\' z=\'F\' B=\'e\' A=\'d\' /></j><k><u><W b=\'f\' a=\'2m\' /><t b=\'f\' a=\'R\' /></u></k><s><m><j><D g=\'E\' C=\'1a\' z=\'F\' B=\'e\' A=\'d\' /></j><k><u><W b=\'f\' a=\'2i\' /><t b=\'f\' a=\'R\' /></u></k><s><u><W b=\'f\' a=\'1x\' /><t b=\'f\' a=\'R\' /></u></s></m></s></m></s></m></s></m></k></m></o></y><y n=\'1y\'><o><m><j><D g=\'E\' C=\'v.2K.H\' z=\'F\' B=\'e\' A=\'d\' /></j><k><h r=\'v.2K.H\' g=\'G\'><a b=\'d\' a=\'c\' /></h><x n=\'v.2K.J\' /></k></m><m><j><D g=\'E\' C=\'v.3d.H\' z=\'F\' B=\'e\' A=\'d\' /></j><k><h r=\'v.3d.H\' g=\'G\'><a b=\'d\' a=\'c\' /></h><x n=\'v.3d.J\' /></k></m><m><j><D g=\'E\' C=\'v.2L.H\' z=\'F\' B=\'e\' A=\'d\' /></j><k><h r=\'v.2L.H\' g=\'G\'><a b=\'d\' a=\'c\' /></h><x n=\'v.2L.J\' /></k></m><m><j><D g=\'E\' C=\'v.3b.H\' z=\'F\' B=\'e\' A=\'d\' /></j><k><h r=\'v.3b.H\' g=\'G\'><a b=\'d\' a=\'c\' /></h><x n=\'v.3b.J\' /></k></m></o></y></1T><1P><1S><o><x n=\'J\' /></o></1S><2a><o><x n=\'2e\' /><1h 1q=\'2c\' 1p=\'1Q\' 1t=\'0\' 1s=\'\' 1u=\'c\'><t b=\'f\' a=\'v.v.4t\' /></1h><2b 2H=\'c\' 2C=\'c\'><t b=\'f\' a=\'v.v.4t\' /><1d b=\'1w\' a=\'3A\' /><1e b=\'1w\' a=\'3o\' /><1r b=\'1w\' a=\'0\' /><1o b=\'2z\' a=\'v.2B\' /></2b></o></2a><1Y><o><x n=\'2d\' /><1R 1q=\'2c\' 1p=\'1Q\' 1t=\'0\' 1s=\'\' 1u=\'c\'><t b=\'f\' a=\'v.v.4t\' /></1R></o></1Y><1X><o><x n=\'1U\' /></o></1X><1v><o><x n=\'1y\' /><h r=\'H\' g=\'G\'><a b=\'d\' a=\'e\' /></h><h r=\'X\' g=\'G\'><a b=\'d\' a=\'c\' /></h><x n=\'J\' /></o></1v><2p><o><h r=\'X\' g=\'G\'><a b=\'d\' a=\'c\' /></h><x n=\'J\' /></o></2p></1P><q S=\'\' T=\'0\'><p M=\'-1\' L=\'-1\' P=\'40\' Q=\'85\' V=\'1n\' O=\'c\'><N l=\'K\' i=\'3s\' /></p></q><2g><w I=\'2i\'><q S=\'\' T=\'1\'><p M=\'-1\' L=\'-1\' P=\'40\' Q=\'85\' V=\'1n\' O=\'c\'><N l=\'K\' i=\'3s\' /></p></q></w><w I=\'2m\'><q S=\'\' T=\'8\'><p M=\'-1\' L=\'-1\' P=\'40\' Q=\'85\' V=\'1n\' O=\'c\'><N l=\'K\' i=\'3s\' /></p></q></w><w I=\'2n\'><q S=\'\' T=\'16\'><p M=\'-1\' L=\'-1\' P=\'40\' Q=\'85\' V=\'1n\' O=\'c\'><N l=\'K\' i=\'3q\' /></p></q></w><w I=\'2h\'><q S=\'\' T=\'17\'><p M=\'-1\' L=\'-1\' P=\'40\' Q=\'85\' V=\'1n\' O=\'c\'><N l=\'K\' i=\'3q\' /></p></q></w><w I=\'2k\'><q S=\'\' T=\'24\'><p M=\'-1\' L=\'-1\' P=\'40\' Q=\'85\' V=\'1n\' O=\'c\'><N l=\'K\' i=\'3q\' /></p></q></w><w I=\'2j\'><q S=\'\' T=\'0\'><p M=\'-1\' L=\'-1\' P=\'40\' Q=\'85\' V=\'1n\' O=\'c\'><N l=\'K\' i=\'3H\' /></p></q></w><w I=\'2f\'><q S=\'\' T=\'8\'><p M=\'-1\' L=\'-1\' P=\'40\' Q=\'85\' V=\'1n\' O=\'c\'><N l=\'K\' i=\'3H\' /></p></q></w><w I=\'2o\'><q S=\'\' T=\'16\'><p M=\'-1\' L=\'-1\' P=\'40\' Q=\'85\' V=\'1n\' O=\'c\'><N l=\'K\' i=\'3p\' /></p></q></w><w I=\'2r\'><q S=\'\' T=\'24\'><p M=\'-1\' L=\'-1\' P=\'40\' Q=\'85\' V=\'1n\' O=\'c\'><N l=\'K\' i=\'3p\' /></p></q></w></2g></1g><1g n=\'3b\' 1k=\'40\' 1j=\'85\' Z=\'e\' 1D=\'e\' 1N=\'\' 1d=\'3X\' 1e=\'0\' 1M=\'e\' 1I=\'5\' 1r=\'0\' 1o=\'0\' 1L=\'20\' 1H=\'42.5\' 1G=\'Y\' 1K=\'Y\' 1C=\'Y\' 1B=\'0\' 1J=\'33\' 1E=\'e\' 1F=\'c\' 1O=\'2G\' 2A=\'1v\'><1W><r I=\'H\' b=\'d\' a=\'c\' Z=\'e\' /><r I=\'1f\' b=\'d\' a=\'c\' Z=\'e\' /><r I=\'1a\' b=\'d\' a=\'c\' Z=\'e\' /><r I=\'X\' b=\'d\' a=\'c\' Z=\'e\' /><r I=\'1V\' b=\'f\' a=\'1x\' Z=\'e\' /></1W><1T><y n=\'2D\'><o><h r=\'H\' g=\'G\'><a b=\'d\' a=\'e\' /></h><x n=\'J\' /></o></y><y n=\'2e\'><o><h r=\'1f\' g=\'G\'><a b=\'d\' a=\'e\' /></h><x n=\'J\' /></o></y><y n=\'2d\'><o><h r=\'1f\' g=\'G\'><a b=\'d\' a=\'c\' /></h><x n=\'J\' /></o></y><y n=\'2E\'><o><h r=\'1a\' g=\'G\'><a b=\'d\' a=\'e\' /></h><x n=\'J\' /></o></y><y n=\'1U\'><o><h r=\'X\' g=\'G\'><a b=\'d\' a=\'e\' /></h><x n=\'J\' /><x n=\'1y\' /></o></y><y n=\'2F\'><o><h r=\'1f\' g=\'G\'><a b=\'d\' a=\'c\' /></h><h r=\'1a\' g=\'G\'><a b=\'d\' a=\'c\' /></h><h r=\'H\' g=\'G\'><a b=\'d\' a=\'c\' /></h><h r=\'X\' g=\'G\'><a b=\'d\' a=\'c\' /></h></o></y><y n=\'J\'><o><m><j><D g=\'E\' C=\'1a\' z=\'F\' B=\'e\' A=\'d\' /></j><k><U><t b=\'f\' a=\'R\' /><1c b=\'d\' a=\'c\' /></U></k><s><U><t b=\'f\' a=\'R\' /><1c b=\'d\' a=\'e\' /></U></s></m><m><j><D g=\'E\' C=\'1V\' z=\'F\' B=\'1x\' A=\'f\' /></j><k><m><j><D g=\'E\' C=\'1f\' z=\'F\' B=\'e\' A=\'d\' /></j><k><m><j><D g=\'E\' C=\'H\' z=\'F\' B=\'e\' A=\'d\' /></j><k><m><j><D g=\'E\' C=\'X\' z=\'F\' B=\'e\' A=\'d\' /></j><k><u><W b=\'f\' a=\'2r\' /><t b=\'f\' a=\'R\' /></u></k><s><u><W b=\'f\' a=\'2o\' /><t b=\'f\' a=\'R\' /></u></s></m></k><s><m><j><D g=\'E\' C=\'X\' z=\'F\' B=\'e\' A=\'d\' /></j><k><u><W b=\'f\' a=\'2f\' /><t b=\'f\' a=\'R\' /></u></k><s><u><W b=\'f\' a=\'2j\' /><t b=\'f\' a=\'R\' /></u></s></m></s></m></k><s><m><j><D g=\'E\' C=\'H\' z=\'F\' B=\'e\' A=\'d\' /></j><k><m><j><D g=\'E\' C=\'X\' z=\'F\' B=\'e\' A=\'d\' /></j><k><u><W b=\'f\' a=\'2k\' /><t b=\'f\' a=\'R\' /></u></k><s><m><j><D g=\'E\' C=\'1a\' z=\'F\' B=\'e\' A=\'d\' /></j><k><u><W b=\'f\' a=\'2h\' /><t b=\'f\' a=\'R\' /></u></k><s><u><W b=\'f\' a=\'2n\' /><t b=\'f\' a=\'R\' /></u></s></m></s></m></k><s><m><j><D g=\'E\' C=\'X\' z=\'F\' B=\'e\' A=\'d\' /></j><k><u><W b=\'f\' a=\'2m\' /><t b=\'f\' a=\'R\' /></u></k><s><m><j><D g=\'E\' C=\'1a\' z=\'F\' B=\'e\' A=\'d\' /></j><k><u><W b=\'f\' a=\'2i\' /><t b=\'f\' a=\'R\' /></u></k><s><u><W b=\'f\' a=\'1x\' /><t b=\'f\' a=\'R\' /></u></s></m></s></m></s></m></s></m></k></m></o></y><y n=\'1y\'><o><m><j><D g=\'E\' C=\'v.2K.H\' z=\'F\' B=\'e\' A=\'d\' /></j><k><h r=\'v.2K.H\' g=\'G\'><a b=\'d\' a=\'c\' /></h><x n=\'v.2K.J\' /></k></m><m><j><D g=\'E\' C=\'v.3d.H\' z=\'F\' B=\'e\' A=\'d\' /></j><k><h r=\'v.3d.H\' g=\'G\'><a b=\'d\' a=\'c\' /></h><x n=\'v.3d.J\' /></k></m><m><j><D g=\'E\' C=\'v.2L.H\' z=\'F\' B=\'e\' A=\'d\' /></j><k><h r=\'v.2L.H\' g=\'G\'><a b=\'d\' a=\'c\' /></h><x n=\'v.2L.J\' /></k></m><m><j><D g=\'E\' C=\'v.2Z.H\' z=\'F\' B=\'e\' A=\'d\' /></j><k><h r=\'v.2Z.H\' g=\'G\'><a b=\'d\' a=\'c\' /></h><x n=\'v.2Z.J\' /></k></m></o></y></1T><1P><1S><o><x n=\'J\' /></o></1S><2a><o><x n=\'2e\' /><1h 1q=\'2c\' 1p=\'1Q\' 1t=\'0\' 1s=\'\' 1u=\'c\'><t b=\'f\' a=\'v.v.4z\' /></1h><2b 2H=\'c\' 2C=\'c\'><t b=\'f\' a=\'v.v.4z\' /><1d b=\'1w\' a=\'3u\' /><1e b=\'1w\' a=\'3o\' /><1r b=\'1w\' a=\'0\' /><1o b=\'2z\' a=\'v.2B\' /></2b></o></2a><1Y><o><x n=\'2d\' /><1R 1q=\'2c\' 1p=\'1Q\' 1t=\'0\' 1s=\'\' 1u=\'c\'><t b=\'f\' a=\'v.v.4z\' /></1R></o></1Y><1X><o><x n=\'1U\' /></o></1X><1v><o><x n=\'1y\' /><h r=\'H\' g=\'G\'><a b=\'d\' a=\'e\' /></h><h r=\'X\' g=\'G\'><a b=\'d\' a=\'c\' /></h><x n=\'J\' /></o></1v><2p><o><h r=\'X\' g=\'G\'><a b=\'d\' a=\'c\' /></h><x n=\'J\' /></o></2p></1P><q S=\'\' T=\'0\'><p M=\'-1\' L=\'-1\' P=\'40\' Q=\'85\' V=\'1m 1n\' O=\'c\'><N l=\'K\' i=\'3s\' /></p></q><2g><w I=\'2i\'><q S=\'\' T=\'1\'><p M=\'-1\' L=\'-1\' P=\'40\' Q=\'85\' V=\'1m 1n\' O=\'c\'><N l=\'K\' i=\'3s\' /></p></q></w><w I=\'2m\'><q S=\'\' T=\'8\'><p M=\'-1\' L=\'-1\' P=\'40\' Q=\'85\' V=\'1m 1n\' O=\'c\'><N l=\'K\' i=\'3s\' /></p></q></w><w I=\'2n\'><q S=\'\' T=\'16\'><p M=\'-1\' L=\'-1\' P=\'40\' Q=\'85\' V=\'1m 1n\' O=\'c\'><N l=\'K\' i=\'3q\' /></p></q></w><w I=\'2h\'><q S=\'\' T=\'17\'><p M=\'-1\' L=\'-1\' P=\'40\' Q=\'85\' V=\'1m 1n\' O=\'c\'><N l=\'K\' i=\'3q\' /></p></q></w><w I=\'2k\'><q S=\'\' T=\'24\'><p M=\'-1\' L=\'-1\' P=\'40\' Q=\'85\' V=\'1m 1n\' O=\'c\'><N l=\'K\' i=\'3q\' /></p></q></w><w I=\'2j\'><q S=\'\' T=\'0\'><p M=\'-1\' L=\'-1\' P=\'40\' Q=\'85\' V=\'1m 1n\' O=\'c\'><N l=\'K\' i=\'3H\' /></p></q></w><w I=\'2f\'><q S=\'\' T=\'8\'><p M=\'-1\' L=\'-1\' P=\'40\' Q=\'85\' V=\'1m 1n\' O=\'c\'><N l=\'K\' i=\'3H\' /></p></q></w><w I=\'2o\'><q S=\'\' T=\'16\'><p M=\'-1\' L=\'-1\' P=\'40\' Q=\'85\' V=\'1m 1n\' O=\'c\'><N l=\'K\' i=\'3p\' /></p></q></w><w I=\'2r\'><q S=\'\' T=\'24\'><p M=\'-1\' L=\'-1\' P=\'40\' Q=\'85\' V=\'1m 1n\' O=\'c\'><N l=\'K\' i=\'3p\' /></p></q></w></2g></1g><1g n=\'2L\' 1k=\'40\' 1j=\'85\' Z=\'e\' 1D=\'e\' 1N=\'\' 1d=\'3Z\' 1e=\'0\' 1M=\'e\' 1I=\'3\' 1r=\'0\' 1o=\'0\' 1L=\'20\' 1H=\'42.5\' 1G=\'Y\' 1K=\'Y\' 1C=\'Y\' 1B=\'0\' 1J=\'34\' 1E=\'e\' 1F=\'c\' 1O=\'2G\' 2A=\'1v\'><1W><r I=\'H\' b=\'d\' a=\'c\' Z=\'e\' /><r I=\'1f\' b=\'d\' a=\'c\' Z=\'e\' /><r I=\'1a\' b=\'d\' a=\'c\' Z=\'e\' /><r I=\'X\' b=\'d\' a=\'c\' Z=\'e\' /><r I=\'1V\' b=\'f\' a=\'1x\' Z=\'e\' /></1W><1T><y n=\'2D\'><o><h r=\'H\' g=\'G\'><a b=\'d\' a=\'e\' /></h><x n=\'J\' /></o></y><y n=\'2e\'><o><h r=\'1f\' g=\'G\'><a b=\'d\' a=\'e\' /></h><x n=\'J\' /></o></y><y n=\'2d\'><o><h r=\'1f\' g=\'G\'><a b=\'d\' a=\'c\' /></h><x n=\'J\' /></o></y><y n=\'2E\'><o><h r=\'1a\' g=\'G\'><a b=\'d\' a=\'e\' /></h><x n=\'J\' /></o></y><y n=\'1U\'><o><h r=\'X\' g=\'G\'><a b=\'d\' a=\'e\' /></h><x n=\'J\' /><x n=\'1y\' /></o></y><y n=\'2F\'><o><h r=\'1f\' g=\'G\'><a b=\'d\' a=\'c\' /></h><h r=\'1a\' g=\'G\'><a b=\'d\' a=\'c\' /></h><h r=\'H\' g=\'G\'><a b=\'d\' a=\'c\' /></h><h r=\'X\' g=\'G\'><a b=\'d\' a=\'c\' /></h></o></y><y n=\'J\'><o><m><j><D g=\'E\' C=\'1a\' z=\'F\' B=\'e\' A=\'d\' /></j><k><U><t b=\'f\' a=\'R\' /><1c b=\'d\' a=\'c\' /></U></k><s><U><t b=\'f\' a=\'R\' /><1c b=\'d\' a=\'e\' /></U></s></m><m><j><D g=\'E\' C=\'1V\' z=\'F\' B=\'1x\' A=\'f\' /></j><k><m><j><D g=\'E\' C=\'1f\' z=\'F\' B=\'e\' A=\'d\' /></j><k><m><j><D g=\'E\' C=\'H\' z=\'F\' B=\'e\' A=\'d\' /></j><k><m><j><D g=\'E\' C=\'X\' z=\'F\' B=\'e\' A=\'d\' /></j><k><u><W b=\'f\' a=\'2r\' /><t b=\'f\' a=\'R\' /></u></k><s><u><W b=\'f\' a=\'2o\' /><t b=\'f\' a=\'R\' /></u></s></m></k><s><m><j><D g=\'E\' C=\'X\' z=\'F\' B=\'e\' A=\'d\' /></j><k><u><W b=\'f\' a=\'2f\' /><t b=\'f\' a=\'R\' /></u></k><s><u><W b=\'f\' a=\'2j\' /><t b=\'f\' a=\'R\' /></u></s></m></s></m></k><s><m><j><D g=\'E\' C=\'H\' z=\'F\' B=\'e\' A=\'d\' /></j><k><m><j><D g=\'E\' C=\'X\' z=\'F\' B=\'e\' A=\'d\' /></j><k><u><W b=\'f\' a=\'2k\' /><t b=\'f\' a=\'R\' /></u></k><s><m><j><D g=\'E\' C=\'1a\' z=\'F\' B=\'e\' A=\'d\' /></j><k><u><W b=\'f\' a=\'2h\' /><t b=\'f\' a=\'R\' /></u></k><s><u><W b=\'f\' a=\'2n\' /><t b=\'f\' a=\'R\' /></u></s></m></s></m></k><s><m><j><D g=\'E\' C=\'X\' z=\'F\' B=\'e\' A=\'d\' /></j><k><u><W b=\'f\' a=\'2m\' /><t b=\'f\' a=\'R\' /></u></k><s><m><j><D g=\'E\' C=\'1a\' z=\'F\' B=\'e\' A=\'d\' /></j><k><u><W b=\'f\' a=\'2i\' /><t b=\'f\' a=\'R\' /></u></k><s><u><W b=\'f\' a=\'1x\' /><t b=\'f\' a=\'R\' /></u></s></m></s></m></s></m></s></m></k></m></o></y><y n=\'1y\'><o><m><j><D g=\'E\' C=\'v.2K.H\' z=\'F\' B=\'e\' A=\'d\' /></j><k><h r=\'v.2K.H\' g=\'G\'><a b=\'d\' a=\'c\' /></h><x n=\'v.2K.J\' /></k></m><m><j><D g=\'E\' C=\'v.3d.H\' z=\'F\' B=\'e\' A=\'d\' /></j><k><h r=\'v.3d.H\' g=\'G\'><a b=\'d\' a=\'c\' /></h><x n=\'v.3d.J\' /></k></m><m><j><D g=\'E\' C=\'v.2Z.H\' z=\'F\' B=\'e\' A=\'d\' /></j><k><h r=\'v.2Z.H\' g=\'G\'><a b=\'d\' a=\'c\' /></h><x n=\'v.2Z.J\' /></k></m><m><j><D g=\'E\' C=\'v.3b.H\' z=\'F\' B=\'e\' A=\'d\' /></j><k><h r=\'v.3b.H\' g=\'G\'><a b=\'d\' a=\'c\' /></h><x n=\'v.3b.J\' /></k></m></o></y></1T><1P><1S><o><x n=\'J\' /></o></1S><2a><o><x n=\'2e\' /><1h 1q=\'2c\' 1p=\'1Q\' 1t=\'0\' 1s=\'\' 1u=\'c\'><t b=\'f\' a=\'v.v.4v\' /></1h><2b 2H=\'c\' 2C=\'c\'><t b=\'f\' a=\'v.v.4v\' /><1d b=\'1w\' a=\'3B\' /><1e b=\'1w\' a=\'3o\' /><1r b=\'1w\' a=\'0\' /><1o b=\'2z\' a=\'v.2B\' /></2b></o></2a><1Y><o><x n=\'2d\' /><1R 1q=\'2c\' 1p=\'1Q\' 1t=\'0\' 1s=\'\' 1u=\'c\'><t b=\'f\' a=\'v.v.4v\' /></1R></o></1Y><1X><o><x n=\'1U\' /></o></1X><1v><o><x n=\'1y\' /><h r=\'H\' g=\'G\'><a b=\'d\' a=\'e\' /></h><h r=\'X\' g=\'G\'><a b=\'d\' a=\'c\' /></h><x n=\'J\' /></o></1v><2p><o><h r=\'X\' g=\'G\'><a b=\'d\' a=\'c\' /></h><x n=\'J\' /></o></2p></1P><q S=\'\' T=\'0\'><p M=\'-1\' L=\'-1\' P=\'40\' Q=\'85\' V=\'2q\' O=\'c\'><N l=\'K\' i=\'3s\' /></p></q><2g><w I=\'2i\'><q S=\'\' T=\'1\'><p M=\'-1\' L=\'-1\' P=\'40\' Q=\'85\' V=\'2q\' O=\'c\'><N l=\'K\' i=\'3s\' /></p></q></w><w I=\'2m\'><q S=\'\' T=\'8\'><p M=\'-1\' L=\'-1\' P=\'40\' Q=\'85\' V=\'2q\' O=\'c\'><N l=\'K\' i=\'3s\' /></p></q></w><w I=\'2n\'><q S=\'\' T=\'16\'><p M=\'-1\' L=\'-1\' P=\'40\' Q=\'85\' V=\'2q\' O=\'c\'><N l=\'K\' i=\'3q\' /></p></q></w><w I=\'2h\'><q S=\'\' T=\'17\'><p M=\'-1\' L=\'-1\' P=\'40\' Q=\'85\' V=\'2q\' O=\'c\'><N l=\'K\' i=\'3q\' /></p></q></w><w I=\'2k\'><q S=\'\' T=\'24\'><p M=\'-1\' L=\'-1\' P=\'40\' Q=\'85\' V=\'2q\' O=\'c\'><N l=\'K\' i=\'3q\' /></p></q></w><w I=\'2j\'><q S=\'\' T=\'0\'><p M=\'-1\' L=\'-1\' P=\'40\' Q=\'85\' V=\'2q\' O=\'c\'><N l=\'K\' i=\'3H\' /></p></q></w><w I=\'2f\'><q S=\'\' T=\'8\'><p M=\'-1\' L=\'-1\' P=\'40\' Q=\'85\' V=\'2q\' O=\'c\'><N l=\'K\' i=\'3H\' /></p></q></w><w I=\'2o\'><q S=\'\' T=\'16\'><p M=\'-1\' L=\'-1\' P=\'40\' Q=\'85\' V=\'2q\' O=\'c\'><N l=\'K\' i=\'3p\' /></p></q></w><w I=\'2r\'><q S=\'\' T=\'24\'><p M=\'-1\' L=\'-1\' P=\'40\' Q=\'85\' V=\'2q\' O=\'c\'><N l=\'K\' i=\'3p\' /></p></q></w></2g></1g><1g n=\'2K\' 1k=\'40\' 1j=\'85\' Z=\'e\' 1D=\'e\' 1N=\'\' 1d=\'3Y\' 1e=\'0\' 1M=\'e\' 1I=\'1\' 1r=\'0\' 1o=\'0\' 1L=\'20\' 1H=\'42.5\' 1G=\'Y\' 1K=\'Y\' 1C=\'Y\' 1B=\'0\' 1J=\'35\' 1E=\'e\' 1F=\'c\' 1O=\'2G\' 2A=\'1v\'><1W><r I=\'H\' b=\'d\' a=\'c\' Z=\'e\' /><r I=\'1f\' b=\'d\' a=\'c\' Z=\'e\' /><r I=\'1a\' b=\'d\' a=\'c\' Z=\'e\' /><r I=\'X\' b=\'d\' a=\'c\' Z=\'e\' /><r I=\'1V\' b=\'f\' a=\'1x\' Z=\'e\' /></1W><1T><y n=\'2D\'><o><h r=\'H\' g=\'G\'><a b=\'d\' a=\'e\' /></h><x n=\'J\' /></o></y><y n=\'2e\'><o><h r=\'1f\' g=\'G\'><a b=\'d\' a=\'e\' /></h><x n=\'J\' /></o></y><y n=\'2d\'><o><h r=\'1f\' g=\'G\'><a b=\'d\' a=\'c\' /></h><x n=\'J\' /></o></y><y n=\'2E\'><o><h r=\'1a\' g=\'G\'><a b=\'d\' a=\'e\' /></h><x n=\'J\' /></o></y><y n=\'1U\'><o><h r=\'X\' g=\'G\'><a b=\'d\' a=\'e\' /></h><x n=\'J\' /><x n=\'1y\' /></o></y><y n=\'2F\'><o><h r=\'1f\' g=\'G\'><a b=\'d\' a=\'c\' /></h><h r=\'1a\' g=\'G\'><a b=\'d\' a=\'c\' /></h><h r=\'H\' g=\'G\'><a b=\'d\' a=\'c\' /></h><h r=\'X\' g=\'G\'><a b=\'d\' a=\'c\' /></h></o></y><y n=\'J\'><o><m><j><D g=\'E\' C=\'1a\' z=\'F\' B=\'e\' A=\'d\' /></j><k><U><t b=\'f\' a=\'R\' /><1c b=\'d\' a=\'c\' /></U></k><s><U><t b=\'f\' a=\'R\' /><1c b=\'d\' a=\'e\' /></U></s></m><m><j><D g=\'E\' C=\'1V\' z=\'F\' B=\'1x\' A=\'f\' /></j><k><m><j><D g=\'E\' C=\'1f\' z=\'F\' B=\'e\' A=\'d\' /></j><k><m><j><D g=\'E\' C=\'H\' z=\'F\' B=\'e\' A=\'d\' /></j><k><m><j><D g=\'E\' C=\'X\' z=\'F\' B=\'e\' A=\'d\' /></j><k><u><W b=\'f\' a=\'2r\' /><t b=\'f\' a=\'R\' /></u></k><s><u><W b=\'f\' a=\'2o\' /><t b=\'f\' a=\'R\' /></u></s></m></k><s><m><j><D g=\'E\' C=\'X\' z=\'F\' B=\'e\' A=\'d\' /></j><k><u><W b=\'f\' a=\'2f\' /><t b=\'f\' a=\'R\' /></u></k><s><u><W b=\'f\' a=\'2j\' /><t b=\'f\' a=\'R\' /></u></s></m></s></m></k><s><m><j><D g=\'E\' C=\'H\' z=\'F\' B=\'e\' A=\'d\' /></j><k><m><j><D g=\'E\' C=\'X\' z=\'F\' B=\'e\' A=\'d\' /></j><k><u><W b=\'f\' a=\'2k\' /><t b=\'f\' a=\'R\' /></u></k><s><m><j><D g=\'E\' C=\'1a\' z=\'F\' B=\'e\' A=\'d\' /></j><k><u><W b=\'f\' a=\'2h\' /><t b=\'f\' a=\'R\' /></u></k><s><u><W b=\'f\' a=\'2n\' /><t b=\'f\' a=\'R\' /></u></s></m></s></m></k><s><m><j><D g=\'E\' C=\'X\' z=\'F\' B=\'e\' A=\'d\' /></j><k><u><W b=\'f\' a=\'2m\' /><t b=\'f\' a=\'R\' /></u></k><s><m><j><D g=\'E\' C=\'1a\' z=\'F\' B=\'e\' A=\'d\' /></j><k><u><W b=\'f\' a=\'2i\' /><t b=\'f\' a=\'R\' /></u></k><s><u><W b=\'f\' a=\'1x\' /><t b=\'f\' a=\'R\' /></u></s></m></s></m></s></m></s></m></k></m></o></y><y n=\'1y\'><o><m><j><D g=\'E\' C=\'v.3d.H\' z=\'F\' B=\'e\' A=\'d\' /></j><k><h r=\'v.3d.H\' g=\'G\'><a b=\'d\' a=\'c\' /></h><x n=\'v.3d.J\' /></k></m><m><j><D g=\'E\' C=\'v.2L.H\' z=\'F\' B=\'e\' A=\'d\' /></j><k><h r=\'v.2L.H\' g=\'G\'><a b=\'d\' a=\'c\' /></h><x n=\'v.2L.J\' /></k></m><m><j><D g=\'E\' C=\'v.2Z.H\' z=\'F\' B=\'e\' A=\'d\' /></j><k><h r=\'v.2Z.H\' g=\'G\'><a b=\'d\' a=\'c\' /></h><x n=\'v.2Z.J\' /></k></m><m><j><D g=\'E\' C=\'v.3b.H\' z=\'F\' B=\'e\' A=\'d\' /></j><k><h r=\'v.3b.H\' g=\'G\'><a b=\'d\' a=\'c\' /></h><x n=\'v.3b.J\' /></k></m></o></y></1T><1P><1S><o><x n=\'J\' /></o></1S><2a><o><x n=\'2e\' /><1h 1q=\'2c\' 1p=\'1Q\' 1t=\'0\' 1s=\'\' 1u=\'c\'><t b=\'f\' a=\'v.v.4r\' /></1h><2b 2H=\'c\' 2C=\'c\'><t b=\'f\' a=\'v.v.4r\' /><1d b=\'1w\' a=\'3y\' /><1e b=\'1w\' a=\'3o\' /><1r b=\'1w\' a=\'0\' /><1o b=\'2z\' a=\'v.2B\' /></2b></o></2a><1Y><o><x n=\'2d\' /><1R 1q=\'2c\' 1p=\'1Q\' 1t=\'0\' 1s=\'\' 1u=\'c\'><t b=\'f\' a=\'v.v.4r\' /></1R></o></1Y><1X><o><x n=\'1U\' /></o></1X><1v><o><x n=\'1y\' /><h r=\'H\' g=\'G\'><a b=\'d\' a=\'e\' /></h><h r=\'X\' g=\'G\'><a b=\'d\' a=\'c\' /></h><x n=\'J\' /></o></1v><2p><o><h r=\'X\' g=\'G\'><a b=\'d\' a=\'c\' /></h><x n=\'J\' /></o></2p></1P><q S=\'\' T=\'0\'><p M=\'-1\' L=\'-1\' P=\'40\' Q=\'85\' V=\'1m 1l\' O=\'c\'><N l=\'K\' i=\'3s\' /></p></q><2g><w I=\'2i\'><q S=\'\' T=\'1\'><p M=\'-1\' L=\'-1\' P=\'40\' Q=\'85\' V=\'1m 1l\' O=\'c\'><N l=\'K\' i=\'3s\' /></p></q></w><w I=\'2m\'><q S=\'\' T=\'8\'><p M=\'-1\' L=\'-1\' P=\'40\' Q=\'85\' V=\'1m 1l\' O=\'c\'><N l=\'K\' i=\'3s\' /></p></q></w><w I=\'2n\'><q S=\'\' T=\'16\'><p M=\'-1\' L=\'-1\' P=\'40\' Q=\'85\' V=\'1m 1l\' O=\'c\'><N l=\'K\' i=\'3q\' /></p></q></w><w I=\'2h\'><q S=\'\' T=\'17\'><p M=\'-1\' L=\'-1\' P=\'40\' Q=\'85\' V=\'1m 1l\' O=\'c\'><N l=\'K\' i=\'3q\' /></p></q></w><w I=\'2k\'><q S=\'\' T=\'24\'><p M=\'-1\' L=\'-1\' P=\'40\' Q=\'85\' V=\'1m 1l\' O=\'c\'><N l=\'K\' i=\'3q\' /></p></q></w><w I=\'2j\'><q S=\'\' T=\'0\'><p M=\'-1\' L=\'-1\' P=\'40\' Q=\'85\' V=\'1m 1l\' O=\'c\'><N l=\'K\' i=\'3H\' /></p></q></w><w I=\'2f\'><q S=\'\' T=\'8\'><p M=\'-1\' L=\'-1\' P=\'40\' Q=\'85\' V=\'1m 1l\' O=\'c\'><N l=\'K\' i=\'3H\' /></p></q></w><w I=\'2o\'><q S=\'\' T=\'16\'><p M=\'-1\' L=\'-1\' P=\'40\' Q=\'85\' V=\'1m 1l\' O=\'c\'><N l=\'K\' i=\'3p\' /></p></q></w><w I=\'2r\'><q S=\'\' T=\'24\'><p M=\'-1\' L=\'-1\' P=\'40\' Q=\'85\' V=\'1m 1l\' O=\'c\'><N l=\'K\' i=\'3p\' /></p></q></w></2g></1g><1g n=\'3d\' 1k=\'40\' 1j=\'85\' Z=\'e\' 1D=\'e\' 1N=\'\' 1d=\'3R\' 1e=\'0\' 1M=\'e\' 1I=\'2\' 1r=\'0\' 1o=\'0\' 1L=\'20\' 1H=\'42.5\' 1G=\'Y\' 1K=\'Y\' 1C=\'Y\' 1B=\'0\' 1J=\'36\' 1E=\'e\' 1F=\'c\' 1O=\'2G\' 2A=\'1v\'><1W><r I=\'H\' b=\'d\' a=\'c\' Z=\'e\' /><r I=\'1f\' b=\'d\' a=\'c\' Z=\'e\' /><r I=\'1a\' b=\'d\' a=\'c\' Z=\'e\' /><r I=\'X\' b=\'d\' a=\'c\' Z=\'e\' /><r I=\'1V\' b=\'f\' a=\'1x\' Z=\'e\' /></1W><1T><y n=\'2D\'><o><h r=\'H\' g=\'G\'><a b=\'d\' a=\'e\' /></h><x n=\'J\' /></o></y><y n=\'2e\'><o><h r=\'1f\' g=\'G\'><a b=\'d\' a=\'e\' /></h><x n=\'J\' /></o></y><y n=\'2d\'><o><h r=\'1f\' g=\'G\'><a b=\'d\' a=\'c\' /></h><x n=\'J\' /></o></y><y n=\'2E\'><o><h r=\'1a\' g=\'G\'><a b=\'d\' a=\'e\' /></h><x n=\'J\' /></o></y><y n=\'1U\'><o><h r=\'X\' g=\'G\'><a b=\'d\' a=\'e\' /></h><x n=\'J\' /><x n=\'1y\' /></o></y><y n=\'2F\'><o><h r=\'1f\' g=\'G\'><a b=\'d\' a=\'c\' /></h><h r=\'1a\' g=\'G\'><a b=\'d\' a=\'c\' /></h><h r=\'H\' g=\'G\'><a b=\'d\' a=\'c\' /></h><h r=\'X\' g=\'G\'><a b=\'d\' a=\'c\' /></h></o></y><y n=\'J\'><o><m><j><D g=\'E\' C=\'1a\' z=\'F\' B=\'e\' A=\'d\' /></j><k><U><t b=\'f\' a=\'R\' /><1c b=\'d\' a=\'c\' /></U></k><s><U><t b=\'f\' a=\'R\' /><1c b=\'d\' a=\'e\' /></U></s></m><m><j><D g=\'E\' C=\'1V\' z=\'F\' B=\'1x\' A=\'f\' /></j><k><m><j><D g=\'E\' C=\'1f\' z=\'F\' B=\'e\' A=\'d\' /></j><k><m><j><D g=\'E\' C=\'H\' z=\'F\' B=\'e\' A=\'d\' /></j><k><m><j><D g=\'E\' C=\'X\' z=\'F\' B=\'e\' A=\'d\' /></j><k><u><W b=\'f\' a=\'2r\' /><t b=\'f\' a=\'R\' /></u></k><s><u><W b=\'f\' a=\'2o\' /><t b=\'f\' a=\'R\' /></u></s></m></k><s><m><j><D g=\'E\' C=\'X\' z=\'F\' B=\'e\' A=\'d\' /></j><k><u><W b=\'f\' a=\'2f\' /><t b=\'f\' a=\'R\' /></u></k><s><u><W b=\'f\' a=\'2j\' /><t b=\'f\' a=\'R\' /></u></s></m></s></m></k><s><m><j><D g=\'E\' C=\'H\' z=\'F\' B=\'e\' A=\'d\' /></j><k><m><j><D g=\'E\' C=\'X\' z=\'F\' B=\'e\' A=\'d\' /></j><k><u><W b=\'f\' a=\'2k\' /><t b=\'f\' a=\'R\' /></u></k><s><m><j><D g=\'E\' C=\'1a\' z=\'F\' B=\'e\' A=\'d\' /></j><k><u><W b=\'f\' a=\'2h\' /><t b=\'f\' a=\'R\' /></u></k><s><u><W b=\'f\' a=\'2n\' /><t b=\'f\' a=\'R\' /></u></s></m></s></m></k><s><m><j><D g=\'E\' C=\'X\' z=\'F\' B=\'e\' A=\'d\' /></j><k><u><W b=\'f\' a=\'2m\' /><t b=\'f\' a=\'R\' /></u></k><s><m><j><D g=\'E\' C=\'1a\' z=\'F\' B=\'e\' A=\'d\' /></j><k><u><W b=\'f\' a=\'2i\' /><t b=\'f\' a=\'R\' /></u></k><s><u><W b=\'f\' a=\'1x\' /><t b=\'f\' a=\'R\' /></u></s></m></s></m></s></m></s></m></k></m></o></y><y n=\'1y\'><o><m><j><D g=\'E\' C=\'v.2K.H\' z=\'F\' B=\'e\' A=\'d\' /></j><k><h r=\'v.2K.H\' g=\'G\'><a b=\'d\' a=\'c\' /></h><x n=\'v.2K.J\' /></k></m><m><j><D g=\'E\' C=\'v.2L.H\' z=\'F\' B=\'e\' A=\'d\' /></j><k><h r=\'v.2L.H\' g=\'G\'><a b=\'d\' a=\'c\' /></h><x n=\'v.2L.J\' /></k></m><m><j><D g=\'E\' C=\'v.2Z.H\' z=\'F\' B=\'e\' A=\'d\' /></j><k><h r=\'v.2Z.H\' g=\'G\'><a b=\'d\' a=\'c\' /></h><x n=\'v.2Z.J\' /></k></m><m><j><D g=\'E\' C=\'v.3b.H\' z=\'F\' B=\'e\' A=\'d\' /></j><k><h r=\'v.3b.H\' g=\'G\'><a b=\'d\' a=\'c\' /></h><x n=\'v.3b.J\' /></k></m></o></y></1T><1P><1S><o><x n=\'J\' /></o></1S><2a><o><x n=\'2e\' /><1h 1q=\'2c\' 1p=\'1Q\' 1t=\'0\' 1s=\'\' 1u=\'c\'><t b=\'f\' a=\'v.v.4s\' /></1h><2b 2H=\'c\' 2C=\'c\'><t b=\'f\' a=\'v.v.4s\' /><1d b=\'1w\' a=\'3z\' /><1e b=\'1w\' a=\'3o\' /><1r b=\'1w\' a=\'0\' /><1o b=\'2z\' a=\'v.2B\' /></2b></o></2a><1Y><o><x n=\'2d\' /><1R 1q=\'2c\' 1p=\'1Q\' 1t=\'0\' 1s=\'\' 1u=\'c\'><t b=\'f\' a=\'v.v.4s\' /></1R></o></1Y><1X><o><x n=\'1U\' /></o></1X><1v><o><x n=\'1y\' /><h r=\'H\' g=\'G\'><a b=\'d\' a=\'e\' /></h><h r=\'X\' g=\'G\'><a b=\'d\' a=\'c\' /></h><x n=\'J\' /></o></1v><2p><o><h r=\'X\' g=\'G\'><a b=\'d\' a=\'c\' /></h><x n=\'J\' /></o></2p></1P><q S=\'\' T=\'0\'><p M=\'-1\' L=\'-1\' P=\'40\' Q=\'85\' V=\'1l\' O=\'c\'><N l=\'K\' i=\'3s\' /></p></q><2g><w I=\'2i\'><q S=\'\' T=\'1\'><p M=\'-1\' L=\'-1\' P=\'40\' Q=\'85\' V=\'1l\' O=\'c\'><N l=\'K\' i=\'3s\' /></p></q></w><w I=\'2m\'><q S=\'\' T=\'8\'><p M=\'-1\' L=\'-1\' P=\'40\' Q=\'85\' V=\'1l\' O=\'c\'><N l=\'K\' i=\'3s\' /></p></q></w><w I=\'2n\'><q S=\'\' T=\'16\'><p M=\'-1\' L=\'-1\' P=\'40\' Q=\'85\' V=\'1l\' O=\'c\'><N l=\'K\' i=\'3q\' /></p></q></w><w I=\'2h\'><q S=\'\' T=\'17\'><p M=\'-1\' L=\'-1\' P=\'40\' Q=\'85\' V=\'1l\' O=\'c\'><N l=\'K\' i=\'3q\' /></p></q></w><w I=\'2k\'><q S=\'\' T=\'24\'><p M=\'-1\' L=\'-1\' P=\'40\' Q=\'85\' V=\'1l\' O=\'c\'><N l=\'K\' i=\'3q\' /></p></q></w><w I=\'2j\'><q S=\'\' T=\'0\'><p M=\'-1\' L=\'-1\' P=\'40\' Q=\'85\' V=\'1l\' O=\'c\'><N l=\'K\' i=\'3H\' /></p></q></w><w I=\'2f\'><q S=\'\' T=\'8\'><p M=\'-1\' L=\'-1\' P=\'40\' Q=\'85\' V=\'1l\' O=\'c\'><N l=\'K\' i=\'3H\' /></p></q></w><w I=\'2o\'><q S=\'\' T=\'16\'><p M=\'-1\' L=\'-1\' P=\'40\' Q=\'85\' V=\'1l\' O=\'c\'><N l=\'K\' i=\'3p\' /></p></q></w><w I=\'2r\'><q S=\'\' T=\'24\'><p M=\'-1\' L=\'-1\' P=\'40\' Q=\'85\' V=\'1l\' O=\'c\'><N l=\'K\' i=\'3p\' /></p></q></w></2g></1g></3W></6h></3W></6k><1g n=\'6i\' 1k=\'40\' 1j=\'30\' Z=\'c\' 1D=\'e\' 1N=\'\' 1d=\'8n\' 1e=\'3Q\' 1M=\'e\' 1I=\'1\' 1r=\'0\' 1o=\'0\' 1L=\'20\' 1H=\'15\' 1G=\'Y\' 1K=\'Y\' 1C=\'Y\' 1B=\'0\' 1J=\'2\' 1E=\'e\' 1F=\'c\' 1O=\'2v\'><q S=\'\' T=\'0\'><p M=\'0\' L=\'0\' P=\'40\' Q=\'30\' V=\'1\' O=\'c\'><N l=\'K\' i=\'4C\' /></p></q><1z><1A n=\'2t\' 2u=\'7E\' b=\'1i\' 1d=\'0\' 1e=\'0\' 1k=\'0\' 1j=\'0\' 2w=\'-1\'><1i M=\'0\' L=\'0\' P=\'0\' Q=\'0\' O=\'c\'><N l=\'K\' i=\'7H\' /></1i></1A></1z></1g><1g n=\'5W\' 1k=\'40\' 1j=\'30\' Z=\'c\' 1D=\'e\' 1N=\'\' 1d=\'7B\' 1e=\'3Q\' 1M=\'e\' 1I=\'2\' 1r=\'0\' 1o=\'0\' 1L=\'20\' 1H=\'15\' 1G=\'Y\' 1K=\'Y\' 1C=\'Y\' 1B=\'0\' 1J=\'3\' 1E=\'e\' 1F=\'c\' 1O=\'2v\'><q S=\'\' T=\'0\'><p M=\'0\' L=\'0\' P=\'40\' Q=\'30\' V=\'2\' O=\'c\'><N l=\'K\' i=\'4C\' /></p></q><1z><1A n=\'2t\' 2u=\'7v\' b=\'1i\' 1d=\'0\' 1e=\'0\' 1k=\'0\' 1j=\'0\' 2w=\'-1\'><1i M=\'0\' L=\'0\' P=\'0\' Q=\'0\' O=\'c\'><N l=\'K\' i=\'7t\' /></1i></1A></1z></1g><1g n=\'5Y\' 1k=\'40\' 1j=\'30\' Z=\'c\' 1D=\'e\' 1N=\'\' 1d=\'7z\' 1e=\'3Q\' 1M=\'e\' 1I=\'3\' 1r=\'0\' 1o=\'0\' 1L=\'20\' 1H=\'15\' 1G=\'Y\' 1K=\'Y\' 1C=\'Y\' 1B=\'0\' 1J=\'4\' 1E=\'e\' 1F=\'c\' 1O=\'2v\'><q S=\'\' T=\'0\'><p M=\'0\' L=\'0\' P=\'40\' Q=\'30\' V=\'3\' O=\'c\'><N l=\'K\' i=\'4C\' /></p></q><1z><1A n=\'2t\' 2u=\'7V\' b=\'1i\' 1d=\'0\' 1e=\'0\' 1k=\'0\' 1j=\'0\' 2w=\'-1\'><1i M=\'0\' L=\'0\' P=\'0\' Q=\'0\' O=\'c\'><N l=\'K\' i=\'7U\' /></1i></1A></1z></1g><1g n=\'62\' 1k=\'40\' 1j=\'30\' Z=\'c\' 1D=\'e\' 1N=\'\' 1d=\'7M\' 1e=\'3Q\' 1M=\'e\' 1I=\'4\' 1r=\'0\' 1o=\'0\' 1L=\'20\' 1H=\'15\' 1G=\'Y\' 1K=\'Y\' 1C=\'Y\' 1B=\'0\' 1J=\'5\' 1E=\'e\' 1F=\'c\' 1O=\'2v\'><q S=\'\' T=\'0\'><p M=\'0\' L=\'0\' P=\'40\' Q=\'30\' V=\'4\' O=\'c\'><N l=\'K\' i=\'4C\' /></p></q><1z><1A n=\'2t\' 2u=\'7N\' b=\'1i\' 1d=\'0\' 1e=\'0\' 1k=\'0\' 1j=\'0\' 2w=\'-1\'><1i M=\'0\' L=\'0\' P=\'0\' Q=\'0\' O=\'c\'><N l=\'K\' i=\'7L\' /></1i></1A></1z></1g><1g n=\'5Z\' 1k=\'40\' 1j=\'30\' Z=\'c\' 1D=\'e\' 1N=\'\' 1d=\'7P\' 1e=\'3Q\' 1M=\'e\' 1I=\'5\' 1r=\'0\' 1o=\'0\' 1L=\'20\' 1H=\'15\' 1G=\'Y\' 1K=\'Y\' 1C=\'Y\' 1B=\'0\' 1J=\'6\' 1E=\'e\' 1F=\'c\' 1O=\'2v\'><q S=\'\' T=\'0\'><p M=\'0\' L=\'0\' P=\'40\' Q=\'30\' V=\'5\' O=\'c\'><N l=\'K\' i=\'4C\' /></p></q><1z><1A n=\'2t\' 2u=\'7O\' b=\'1i\' 1d=\'0\' 1e=\'0\' 1k=\'0\' 1j=\'0\' 2w=\'-1\'><1i M=\'0\' L=\'0\' P=\'0\' Q=\'0\' O=\'c\'><N l=\'K\' i=\'5S\' /></1i></1A></1z></1g><1g n=\'5R\' 1k=\'3m\' 1j=\'5V\' Z=\'c\' 1D=\'e\' 1N=\'\' 1d=\'48\' 1e=\'29\' 1M=\'e\' 1I=\'0\' 1r=\'0\' 1o=\'0\' 1L=\'3N\' 1H=\'63.5\' 1G=\'Y\' 1K=\'Y\' 1C=\'Y\' 1B=\'0\' 1J=\'7\' 1E=\'e\' 1F=\'c\' 1O=\'2v\'><q S=\'\' T=\'0\'><p M=\'0\' L=\'0\' P=\'3m\' Q=\'5V\' V=\'5U 6d 3K 6f 3M 6e 65 46 64 5c 3L (47 3L) (1-66 45, 3-6a 45, 5-68 45)\' O=\'c\'><N l=\'K\' i=\'7y\' /></p></q><1z><1A n=\'2t\' 2u=\'7x\' b=\'1i\' 1d=\'0\' 1e=\'0\' 1k=\'0\' 1j=\'0\' 2w=\'-1\'><1i M=\'0\' L=\'0\' P=\'0\' Q=\'0\' O=\'c\'><N l=\'K\' i=\'8q\' /></1i></1A></1z></1g><1g n=\'4D\' 1k=\'67\' 1j=\'20\' Z=\'c\' 1D=\'e\' 1N=\'\' 1d=\'3A\' 1e=\'3I\' 1M=\'c\' 1I=\'35\' 1r=\'0\' 1o=\'0\' 1L=\'33.5\' 1H=\'10\' 1G=\'Y\' 1K=\'Y\' 1C=\'Y\' 1B=\'0\' 1J=\'8\' 1E=\'e\' 1F=\'c\' 1O=\'2v\'><q S=\'\' T=\'0\'><p M=\'-1\' L=\'-1\' P=\'67\' Q=\'25\' O=\'c\'><N l=\'K\' i=\'3T\' /></p></q><1z><1A n=\'2t\' 2u=\'4D\' b=\'1i\' 1d=\'0\' 1e=\'0\' 1k=\'0\' 1j=\'0\' 2w=\'-1\'><1i M=\'0\' L=\'0\' P=\'0\' Q=\'0\' O=\'c\'><N l=\'K\' i=\'1Q\' /></1i></1A></1z></1g><1g n=\'4F\' 1k=\'76\' 1j=\'20\' Z=\'c\' 1D=\'e\' 1N=\'\' 1d=\'3B\' 1e=\'3I\' 1M=\'c\' 1I=\'34\' 1r=\'0\' 1o=\'0\' 1L=\'38\' 1H=\'10\' 1G=\'Y\' 1K=\'Y\' 1C=\'Y\' 1B=\'0\' 1J=\'9\' 1E=\'e\' 1F=\'c\' 1O=\'2v\'><q S=\'\' T=\'0\'><p M=\'-1\' L=\'-1\' P=\'76\' Q=\'25\' O=\'c\'><N l=\'K\' i=\'3U\' /></p></q><1z><1A n=\'2t\' 2u=\'4F\' b=\'1i\' 1d=\'0\' 1e=\'0\' 1k=\'0\' 1j=\'0\' 2w=\'-1\'><1i M=\'0\' L=\'0\' P=\'0\' Q=\'0\' O=\'c\'><N l=\'K\' i=\'3S\' /></1i></1A></1z></1g><1g n=\'4E\' 1k=\'83\' 1j=\'20\' Z=\'c\' 1D=\'e\' 1N=\'\' 1d=\'3z\' 1e=\'3I\' 1M=\'c\' 1I=\'33\' 1r=\'0\' 1o=\'0\' 1L=\'41.5\' 1H=\'10\' 1G=\'Y\' 1K=\'Y\' 1C=\'Y\' 1B=\'0\' 1J=\'10\' 1E=\'e\' 1F=\'c\' 1O=\'2v\'><q S=\'\' T=\'0\'><p M=\'-1\' L=\'-1\' P=\'83\' Q=\'25\' O=\'c\'><N l=\'K\' i=\'4b\' /></p></q><1z><1A n=\'2t\' 2u=\'4E\' b=\'1i\' 1d=\'0\' 1e=\'0\' 1k=\'0\' 1j=\'0\' 2w=\'-1\'><1i M=\'0\' L=\'0\' P=\'0\' Q=\'0\' O=\'c\'><N l=\'K\' i=\'49\' /></1i></1A></1z></1g><1g n=\'4R\' 1k=\'3w\' 1j=\'20\' Z=\'c\' 1D=\'e\' 1N=\'\' 1d=\'3u\' 1e=\'3I\' 1M=\'c\' 1I=\'36\' 1r=\'0\' 1o=\'0\' 1L=\'61.5\' 1H=\'10\' 1G=\'Y\' 1K=\'Y\' 1C=\'Y\' 1B=\'0\' 1J=\'11\' 1E=\'e\' 1F=\'c\' 1O=\'2v\'><q S=\'\' T=\'0\'><p M=\'-1\' L=\'-1\' P=\'3w\' Q=\'25\' O=\'c\'><N l=\'K\' i=\'4c\' /></p></q><1z><1A n=\'2t\' 2u=\'4R\' b=\'1i\' 1d=\'0\' 1e=\'0\' 1k=\'0\' 1j=\'0\' 2w=\'-1\'><1i M=\'0\' L=\'0\' P=\'0\' Q=\'0\' O=\'c\'><N l=\'K\' i=\'4d\' /></1i></1A></1z></1g><1g n=\'4N\' 1k=\'3x\' 1j=\'20\' Z=\'c\' 1D=\'e\' 1N=\'\' 1d=\'3y\' 1e=\'3I\' 1M=\'c\' 1I=\'32\' 1r=\'0\' 1o=\'0\' 1L=\'69.5\' 1H=\'10\' 1G=\'Y\' 1K=\'Y\' 1C=\'Y\' 1B=\'0\' 1J=\'12\' 1E=\'e\' 1F=\'c\' 1O=\'2v\'><q S=\'\' T=\'0\'><p M=\'-1\' L=\'-1\' P=\'3x\' Q=\'25\' O=\'c\'><N l=\'K\' i=\'4a\' /></p></q><1z><1A n=\'2t\' 2u=\'4N\' b=\'1i\' 1d=\'0\' 1e=\'0\' 1k=\'0\' 1j=\'0\' 2w=\'-1\'><1i M=\'0\' L=\'0\' P=\'0\' Q=\'0\' O=\'c\'><N l=\'K\' i=\'3o\' /></1i></1A></1z></1g><1g n=\'4O\' 1k=\'76\' 1j=\'20\' Z=\'c\' 1D=\'e\' 1N=\'\' 1d=\'3B\' 1e=\'3D\' 1M=\'c\' 1I=\'29\' 1r=\'0\' 1o=\'0\' 1L=\'38\' 1H=\'10\' 1G=\'Y\' 1K=\'Y\' 1C=\'Y\' 1B=\'0\' 1J=\'13\' 1E=\'e\' 1F=\'c\' 1O=\'2v\'><q S=\'\' T=\'0\'><p M=\'-1\' L=\'-1\' P=\'76\' Q=\'25\' O=\'c\'><N l=\'K\' i=\'3U\' /></p></q><1z><1A n=\'2t\' 2u=\'4O\' b=\'1i\' 1d=\'0\' 1e=\'0\' 1k=\'0\' 1j=\'0\' 2w=\'-1\'><1i M=\'0\' L=\'0\' P=\'0\' Q=\'0\' O=\'c\'><N l=\'K\' i=\'3S\' /></1i></1A></1z></1g><1g n=\'4P\' 1k=\'67\' 1j=\'20\' Z=\'c\' 1D=\'e\' 1N=\'\' 1d=\'3A\' 1e=\'3D\' 1M=\'c\' 1I=\'30\' 1r=\'0\' 1o=\'0\' 1L=\'33.5\' 1H=\'10\' 1G=\'Y\' 1K=\'Y\' 1C=\'Y\' 1B=\'0\' 1J=\'14\' 1E=\'e\' 1F=\'c\' 1O=\'2v\'><q S=\'\' T=\'0\'><p M=\'-1\' L=\'-1\' P=\'67\' Q=\'25\' O=\'c\'><N l=\'K\' i=\'3T\' /></p></q><1z><1A n=\'2t\' 2u=\'4P\' b=\'1i\' 1d=\'0\' 1e=\'0\' 1k=\'0\' 1j=\'0\' 2w=\'-1\'><1i M=\'0\' L=\'0\' P=\'0\' Q=\'0\' O=\'c\'><N l=\'K\' i=\'1Q\' /></1i></1A></1z></1g><1g n=\'4Q\' 1k=\'83\' 1j=\'20\' Z=\'c\' 1D=\'e\' 1N=\'\' 1d=\'3z\' 1e=\'3D\' 1M=\'c\' 1I=\'28\' 1r=\'0\' 1o=\'0\' 1L=\'41.5\' 1H=\'10\' 1G=\'Y\' 1K=\'Y\' 1C=\'Y\' 1B=\'0\' 1J=\'15\' 1E=\'e\' 1F=\'c\' 1O=\'2v\'><q S=\'\' T=\'0\'><p M=\'-1\' L=\'-1\' P=\'83\' Q=\'25\' O=\'c\'><N l=\'K\' i=\'4b\' /></p></q><1z><1A n=\'2t\' 2u=\'4Q\' b=\'1i\' 1d=\'0\' 1e=\'0\' 1k=\'0\' 1j=\'0\' 2w=\'-1\'><1i M=\'0\' L=\'0\' P=\'0\' Q=\'0\' O=\'c\'><N l=\'K\' i=\'49\' /></1i></1A></1z></1g><1g n=\'4M\' 1k=\'3x\' 1j=\'20\' Z=\'c\' 1D=\'e\' 1N=\'\' 1d=\'3y\' 1e=\'3D\' 1M=\'c\' 1I=\'27\' 1r=\'0\' 1o=\'0\' 1L=\'69.5\' 1H=\'10\' 1G=\'Y\' 1K=\'Y\' 1C=\'Y\' 1B=\'0\' 1J=\'16\' 1E=\'e\' 1F=\'c\' 1O=\'2v\'><q S=\'\' T=\'0\'><p M=\'-1\' L=\'-1\' P=\'3x\' Q=\'25\' O=\'c\'><N l=\'K\' i=\'4a\' /></p></q><1z><1A n=\'2t\' 2u=\'4M\' b=\'1i\' 1d=\'0\' 1e=\'0\' 1k=\'0\' 1j=\'0\' 2w=\'-1\'><1i M=\'0\' L=\'0\' P=\'0\' Q=\'0\' O=\'c\'><N l=\'K\' i=\'3o\' /></1i></1A></1z></1g><1g n=\'4B\' 1k=\'3w\' 1j=\'20\' Z=\'c\' 1D=\'e\' 1N=\'\' 1d=\'3u\' 1e=\'3D\' 1M=\'c\' 1I=\'31\' 1r=\'0\' 1o=\'0\' 1L=\'61.5\' 1H=\'10\' 1G=\'Y\' 1K=\'Y\' 1C=\'Y\' 1B=\'0\' 1J=\'17\' 1E=\'e\' 1F=\'c\' 1O=\'2v\'><q S=\'\' T=\'0\'><p M=\'-1\' L=\'-1\' P=\'3w\' Q=\'25\' O=\'c\'><N l=\'K\' i=\'4c\' /></p></q><1z><1A n=\'2t\' 2u=\'4B\' b=\'1i\' 1d=\'0\' 1e=\'0\' 1k=\'0\' 1j=\'0\' 2w=\'-1\'><1i M=\'0\' L=\'0\' P=\'0\' Q=\'0\' O=\'c\'><N l=\'K\' i=\'4d\' /></1i></1A></1z></1g><1g n=\'4m\' 1k=\'83\' 1j=\'20\' Z=\'c\' 1D=\'e\' 1N=\'\' 1d=\'3z\' 1e=\'3E\' 1M=\'c\' 1I=\'23\' 1r=\'0\' 1o=\'0\' 1L=\'41.5\' 1H=\'10\' 1G=\'Y\' 1K=\'Y\' 1C=\'Y\' 1B=\'0\' 1J=\'18\' 1E=\'e\' 1F=\'c\' 1O=\'2v\'><q S=\'\' T=\'0\'><p M=\'-1\' L=\'-1\' P=\'83\' Q=\'25\' O=\'c\'><N l=\'K\' i=\'4b\' /></p></q><1z><1A n=\'2t\' 2u=\'4m\' b=\'1i\' 1d=\'0\' 1e=\'0\' 1k=\'0\' 1j=\'0\' 2w=\'-1\'><1i M=\'0\' L=\'0\' P=\'0\' Q=\'0\' O=\'c\'><N l=\'K\' i=\'49\' /></1i></1A></1z></1g><1g n=\'4l\' 1k=\'76\' 1j=\'20\' Z=\'c\' 1D=\'e\' 1N=\'\' 1d=\'3B\' 1e=\'3E\' 1M=\'c\' 1I=\'24\' 1r=\'0\' 1o=\'0\' 1L=\'38\' 1H=\'10\' 1G=\'Y\' 1K=\'Y\' 1C=\'Y\' 1B=\'0\' 1J=\'19\' 1E=\'e\' 1F=\'c\' 1O=\'2v\'><q S=\'\' T=\'0\'><p M=\'-1\' L=\'-1\' P=\'76\' Q=\'25\' O=\'c\'><N l=\'K\' i=\'3U\' /></p></q><1z><1A n=\'2t\' 2u=\'4l\' b=\'1i\' 1d=\'0\' 1e=\'0\' 1k=\'0\' 1j=\'0\' 2w=\'-1\'><1i M=\'0\' L=\'0\' P=\'0\' Q=\'0\' O=\'c\'><N l=\'K\' i=\'3S\' /></1i></1A></1z></1g><1g n=\'4n\' 1k=\'3x\' 1j=\'20\' Z=\'c\' 1D=\'e\' 1N=\'\' 1d=\'3y\' 1e=\'3E\' 1M=\'c\' 1I=\'22\' 1r=\'0\' 1o=\'0\' 1L=\'69.5\' 1H=\'10\' 1G=\'Y\' 1K=\'Y\' 1C=\'Y\' 1B=\'0\' 1J=\'20\' 1E=\'e\' 1F=\'c\' 1O=\'2v\'><q S=\'\' T=\'0\'><p M=\'-1\' L=\'-1\' P=\'3x\' Q=\'25\' O=\'c\'><N l=\'K\' i=\'4a\' /></p></q><1z><1A n=\'2t\' 2u=\'4n\' b=\'1i\' 1d=\'0\' 1e=\'0\' 1k=\'0\' 1j=\'0\' 2w=\'-1\'><1i M=\'0\' L=\'0\' P=\'0\' Q=\'0\' O=\'c\'><N l=\'K\' i=\'3o\' /></1i></1A></1z></1g><1g n=\'4p\' 1k=\'3w\' 1j=\'20\' Z=\'c\' 1D=\'e\' 1N=\'\' 1d=\'3u\' 1e=\'3E\' 1M=\'c\' 1I=\'26\' 1r=\'0\' 1o=\'0\' 1L=\'61.5\' 1H=\'10\' 1G=\'Y\' 1K=\'Y\' 1C=\'Y\' 1B=\'0\' 1J=\'21\' 1E=\'e\' 1F=\'c\' 1O=\'2v\'><q S=\'\' T=\'0\'><p M=\'-1\' L=\'-1\' P=\'3w\' Q=\'25\' O=\'c\'><N l=\'K\' i=\'4c\' /></p></q><1z><1A n=\'2t\' 2u=\'4p\' b=\'1i\' 1d=\'0\' 1e=\'0\' 1k=\'0\' 1j=\'0\' 2w=\'-1\'><1i M=\'0\' L=\'0\' P=\'0\' Q=\'0\' O=\'c\'><N l=\'K\' i=\'4d\' /></1i></1A></1z></1g><1g n=\'4o\' 1k=\'67\' 1j=\'20\' Z=\'c\' 1D=\'e\' 1N=\'\' 1d=\'3A\' 1e=\'3E\' 1M=\'c\' 1I=\'25\' 1r=\'0\' 1o=\'0\' 1L=\'33.5\' 1H=\'10\' 1G=\'Y\' 1K=\'Y\' 1C=\'Y\' 1B=\'0\' 1J=\'22\' 1E=\'e\' 1F=\'c\' 1O=\'2v\'><q S=\'\' T=\'0\'><p M=\'-1\' L=\'-1\' P=\'67\' Q=\'25\' O=\'c\'><N l=\'K\' i=\'3T\' /></p></q><1z><1A n=\'2t\' 2u=\'4o\' b=\'1i\' 1d=\'0\' 1e=\'0\' 1k=\'0\' 1j=\'0\' 2w=\'-1\'><1i M=\'0\' L=\'0\' P=\'0\' Q=\'0\' O=\'c\'><N l=\'K\' i=\'1Q\' /></1i></1A></1z></1g><1g n=\'4h\' 1k=\'3w\' 1j=\'20\' Z=\'c\' 1D=\'e\' 1N=\'\' 1d=\'3u\' 1e=\'3G\' 1M=\'c\' 1I=\'21\' 1r=\'0\' 1o=\'0\' 1L=\'61.5\' 1H=\'10\' 1G=\'Y\' 1K=\'Y\' 1C=\'Y\' 1B=\'0\' 1J=\'23\' 1E=\'e\' 1F=\'c\' 1O=\'2v\'><q S=\'\' T=\'0\'><p M=\'-1\' L=\'-1\' P=\'3w\' Q=\'25\' O=\'c\'><N l=\'K\' i=\'4c\' /></p></q><1z><1A n=\'2t\' 2u=\'4h\' b=\'1i\' 1d=\'0\' 1e=\'0\' 1k=\'0\' 1j=\'0\' 2w=\'-1\'><1i M=\'0\' L=\'0\' P=\'0\' Q=\'0\' O=\'c\'><N l=\'K\' i=\'4d\' /></1i></1A></1z></1g><1g n=\'4g\' 1k=\'83\' 1j=\'20\' Z=\'c\' 1D=\'e\' 1N=\'\' 1d=\'3z\' 1e=\'3G\' 1M=\'c\' 1I=\'18\' 1r=\'0\' 1o=\'0\' 1L=\'41.5\' 1H=\'10\' 1G=\'Y\' 1K=\'Y\' 1C=\'Y\' 1B=\'0\' 1J=\'24\' 1E=\'e\' 1F=\'c\' 1O=\'2v\'><q S=\'\' T=\'0\'><p M=\'-1\' L=\'-1\' P=\'83\' Q=\'25\' O=\'c\'><N l=\'K\' i=\'4b\' /></p></q><1z><1A n=\'2t\' 2u=\'4g\' b=\'1i\' 1d=\'0\' 1e=\'0\' 1k=\'0\' 1j=\'0\' 2w=\'-1\'><1i M=\'0\' L=\'0\' P=\'0\' Q=\'0\' O=\'c\'><N l=\'K\' i=\'49\' /></1i></1A></1z></1g><1g n=\'4i\' 1k=\'3x\' 1j=\'20\' Z=\'c\' 1D=\'e\' 1N=\'\' 1d=\'3y\' 1e=\'3G\' 1M=\'c\' 1I=\'17\' 1r=\'0\' 1o=\'0\' 1L=\'69.5\' 1H=\'10\' 1G=\'Y\' 1K=\'Y\' 1C=\'Y\' 1B=\'0\' 1J=\'25\' 1E=\'e\' 1F=\'c\' 1O=\'2v\'><q S=\'\' T=\'0\'><p M=\'-1\' L=\'-1\' P=\'3x\' Q=\'25\' O=\'c\'><N l=\'K\' i=\'4a\' /></p></q><1z><1A n=\'2t\' 2u=\'4i\' b=\'1i\' 1d=\'0\' 1e=\'0\' 1k=\'0\' 1j=\'0\' 2w=\'-1\'><1i M=\'0\' L=\'0\' P=\'0\' Q=\'0\' O=\'c\'><N l=\'K\' i=\'3o\' /></1i></1A></1z></1g><1g n=\'4k\' 1k=\'76\' 1j=\'20\' Z=\'c\' 1D=\'e\' 1N=\'\' 1d=\'3B\' 1e=\'3G\' 1M=\'c\' 1I=\'19\' 1r=\'0\' 1o=\'0\' 1L=\'38\' 1H=\'10\' 1G=\'Y\' 1K=\'Y\' 1C=\'Y\' 1B=\'0\' 1J=\'26\' 1E=\'e\' 1F=\'c\' 1O=\'2v\'><q S=\'\' T=\'0\'><p M=\'-1\' L=\'-1\' P=\'76\' Q=\'25\' O=\'c\'><N l=\'K\' i=\'3U\' /></p></q><1z><1A n=\'2t\' 2u=\'4k\' b=\'1i\' 1d=\'0\' 1e=\'0\' 1k=\'0\' 1j=\'0\' 2w=\'-1\'><1i M=\'0\' L=\'0\' P=\'0\' Q=\'0\' O=\'c\'><N l=\'K\' i=\'3S\' /></1i></1A></1z></1g><1g n=\'4j\' 1k=\'67\' 1j=\'20\' Z=\'c\' 1D=\'e\' 1N=\'\' 1d=\'3A\' 1e=\'3G\' 1M=\'c\' 1I=\'20\' 1r=\'0\' 1o=\'0\' 1L=\'33.5\' 1H=\'10\' 1G=\'Y\' 1K=\'Y\' 1C=\'Y\' 1B=\'0\' 1J=\'27\' 1E=\'e\' 1F=\'c\' 1O=\'2v\'><q S=\'\' T=\'0\'><p M=\'-1\' L=\'-1\' P=\'67\' Q=\'25\' O=\'c\'><N l=\'K\' i=\'3T\' /></p></q><1z><1A n=\'2t\' 2u=\'4j\' b=\'1i\' 1d=\'0\' 1e=\'0\' 1k=\'0\' 1j=\'0\' 2w=\'-1\'><1i M=\'0\' L=\'0\' P=\'0\' Q=\'0\' O=\'c\'><N l=\'K\' i=\'1Q\' /></1i></1A></1z></1g><1g n=\'4q\' 1k=\'3x\' 1j=\'20\' Z=\'c\' 1D=\'e\' 1N=\'\' 1d=\'3y\' 1e=\'3J\' 1M=\'c\' 1I=\'12\' 1r=\'0\' 1o=\'0\' 1L=\'69.5\' 1H=\'10\' 1G=\'Y\' 1K=\'Y\' 1C=\'Y\' 1B=\'0\' 1J=\'28\' 1E=\'e\' 1F=\'c\' 1O=\'2v\'><q S=\'\' T=\'0\'><p M=\'-1\' L=\'-1\' P=\'3x\' Q=\'25\' O=\'c\'><N l=\'K\' i=\'4a\' /></p></q><1z><1A n=\'2t\' 2u=\'4q\' b=\'1i\' 1d=\'0\' 1e=\'0\' 1k=\'0\' 1j=\'0\' 2w=\'-1\'><1i M=\'0\' L=\'0\' P=\'0\' Q=\'0\' O=\'c\'><N l=\'K\' i=\'3o\' /></1i></1A></1z></1g><1g n=\'4x\' 1k=\'76\' 1j=\'20\' Z=\'c\' 1D=\'e\' 1N=\'\' 1d=\'3B\' 1e=\'3J\' 1M=\'c\' 1I=\'14\' 1r=\'0\' 1o=\'0\' 1L=\'38\' 1H=\'10\' 1G=\'Y\' 1K=\'Y\' 1C=\'Y\' 1B=\'0\' 1J=\'29\' 1E=\'e\' 1F=\'c\' 1O=\'2v\'><q S=\'\' T=\'0\'><p M=\'-1\' L=\'-1\' P=\'76\' Q=\'25\' O=\'c\'><N l=\'K\' i=\'3U\' /></p></q><1z><1A n=\'2t\' 2u=\'4x\' b=\'1i\' 1d=\'0\' 1e=\'0\' 1k=\'0\' 1j=\'0\' 2w=\'-1\'><1i M=\'0\' L=\'0\' P=\'0\' Q=\'0\' O=\'c\'><N l=\'K\' i=\'3S\' /></1i></1A></1z></1g><1g n=\'4w\' 1k=\'83\' 1j=\'20\' Z=\'c\' 1D=\'e\' 1N=\'\' 1d=\'3z\' 1e=\'3J\' 1M=\'c\' 1I=\'13\' 1r=\'0\' 1o=\'0\' 1L=\'41.5\' 1H=\'10\' 1G=\'Y\' 1K=\'Y\' 1C=\'Y\' 1B=\'0\' 1J=\'30\' 1E=\'e\' 1F=\'c\' 1O=\'2v\'><q S=\'\' T=\'0\'><p M=\'-1\' L=\'-1\' P=\'83\' Q=\'25\' O=\'c\'><N l=\'K\' i=\'4b\' /></p></q><1z><1A n=\'2t\' 2u=\'4w\' b=\'1i\' 1d=\'0\' 1e=\'0\' 1k=\'0\' 1j=\'0\' 2w=\'-1\'><1i M=\'0\' L=\'0\' P=\'0\' Q=\'0\' O=\'c\'><N l=\'K\' i=\'49\' /></1i></1A></1z></1g><1g n=\'4y\' 1k=\'3w\' 1j=\'20\' Z=\'c\' 1D=\'e\' 1N=\'\' 1d=\'3u\' 1e=\'3J\' 1M=\'c\' 1I=\'16\' 1r=\'0\' 1o=\'0\' 1L=\'61.5\' 1H=\'10\' 1G=\'Y\' 1K=\'Y\' 1C=\'Y\' 1B=\'0\' 1J=\'31\' 1E=\'e\' 1F=\'c\' 1O=\'2v\'><q S=\'\' T=\'0\'><p M=\'-1\' L=\'-1\' P=\'3w\' Q=\'25\' O=\'c\'><N l=\'K\' i=\'4c\' /></p></q><1z><1A n=\'2t\' 2u=\'4y\' b=\'1i\' 1d=\'0\' 1e=\'0\' 1k=\'0\' 1j=\'0\' 2w=\'-1\'><1i M=\'0\' L=\'0\' P=\'0\' Q=\'0\' O=\'c\'><N l=\'K\' i=\'4d\' /></1i></1A></1z></1g><1g n=\'4A\' 1k=\'67\' 1j=\'20\' Z=\'c\' 1D=\'e\' 1N=\'\' 1d=\'3A\' 1e=\'3J\' 1M=\'c\' 1I=\'15\' 1r=\'0\' 1o=\'0\' 1L=\'33.5\' 1H=\'10\' 1G=\'Y\' 1K=\'Y\' 1C=\'Y\' 1B=\'0\' 1J=\'32\' 1E=\'e\' 1F=\'c\' 1O=\'2v\'><q S=\'\' T=\'0\'><p M=\'-1\' L=\'-1\' P=\'67\' Q=\'25\' O=\'c\'><N l=\'K\' i=\'3T\' /></p></q><1z><1A n=\'2t\' 2u=\'4A\' b=\'1i\' 1d=\'0\' 1e=\'0\' 1k=\'0\' 1j=\'0\' 2w=\'-1\'><1i M=\'0\' L=\'0\' P=\'0\' Q=\'0\' O=\'c\'><N l=\'K\' i=\'1Q\' /></1i></1A></1z></1g><1g n=\'4z\' 1k=\'3w\' 1j=\'20\' Z=\'c\' 1D=\'e\' 1N=\'\' 1d=\'3u\' 1e=\'3o\' 1M=\'c\' 1I=\'11\' 1r=\'0\' 1o=\'0\' 1L=\'61.5\' 1H=\'10\' 1G=\'Y\' 1K=\'Y\' 1C=\'Y\' 1B=\'0\' 1J=\'33\' 1E=\'e\' 1F=\'c\' 1O=\'2v\'><q S=\'\' T=\'0\'><p M=\'-1\' L=\'-1\' P=\'3w\' Q=\'25\' O=\'c\'><N l=\'K\' i=\'4c\' /></p></q><1z><1A n=\'2t\' 2u=\'4z\' b=\'1i\' 1d=\'0\' 1e=\'0\' 1k=\'0\' 1j=\'0\' 2w=\'-1\'><1i M=\'0\' L=\'0\' P=\'0\' Q=\'0\' O=\'c\'><N l=\'K\' i=\'4d\' /></1i></1A></1z></1g><1g n=\'4s\' 1k=\'83\' 1j=\'20\' Z=\'c\' 1D=\'e\' 1N=\'\' 1d=\'3z\' 1e=\'3o\' 1M=\'c\' 1I=\'8\' 1r=\'0\' 1o=\'0\' 1L=\'41.5\' 1H=\'10\' 1G=\'Y\' 1K=\'Y\' 1C=\'Y\' 1B=\'0\' 1J=\'34\' 1E=\'e\' 1F=\'c\' 1O=\'2v\'><q S=\'\' T=\'0\'><p M=\'-1\' L=\'-1\' P=\'83\' Q=\'25\' O=\'c\'><N l=\'K\' i=\'4b\' /></p></q><1z><1A n=\'2t\' 2u=\'4s\' b=\'1i\' 1d=\'0\' 1e=\'0\' 1k=\'0\' 1j=\'0\' 2w=\'-1\'><1i M=\'0\' L=\'0\' P=\'0\' Q=\'0\' O=\'c\'><N l=\'K\' i=\'49\' /></1i></1A></1z></1g><1g n=\'4r\' 1k=\'3x\' 1j=\'20\' Z=\'c\' 1D=\'e\' 1N=\'\' 1d=\'3y\' 1e=\'3o\' 1M=\'c\' 1I=\'7\' 1r=\'0\' 1o=\'0\' 1L=\'69.5\' 1H=\'10\' 1G=\'Y\' 1K=\'Y\' 1C=\'Y\' 1B=\'0\' 1J=\'35\' 1E=\'e\' 1F=\'c\' 1O=\'2v\'><q S=\'\' T=\'0\'><p M=\'-1\' L=\'-1\' P=\'3x\' Q=\'25\' O=\'c\'><N l=\'K\' i=\'4a\' /></p></q><1z><1A n=\'2t\' 2u=\'4r\' b=\'1i\' 1d=\'0\' 1e=\'0\' 1k=\'0\' 1j=\'0\' 2w=\'-1\'><1i M=\'0\' L=\'0\' P=\'0\' Q=\'0\' O=\'c\'><N l=\'K\' i=\'3o\' /></1i></1A></1z></1g><1g n=\'4t\' 1k=\'67\' 1j=\'20\' Z=\'c\' 1D=\'e\' 1N=\'\' 1d=\'3A\' 1e=\'3o\' 1M=\'c\' 1I=\'10\' 1r=\'0\' 1o=\'0\' 1L=\'33.5\' 1H=\'10\' 1G=\'Y\' 1K=\'Y\' 1C=\'Y\' 1B=\'0\' 1J=\'36\' 1E=\'e\' 1F=\'c\' 1O=\'2v\'><q S=\'\' T=\'0\'><p M=\'-1\' L=\'-1\' P=\'67\' Q=\'25\' O=\'c\'><N l=\'K\' i=\'3T\' /></p></q><1z><1A n=\'2t\' 2u=\'4t\' b=\'1i\' 1d=\'0\' 1e=\'0\' 1k=\'0\' 1j=\'0\' 2w=\'-1\'><1i M=\'0\' L=\'0\' P=\'0\' Q=\'0\' O=\'c\'><N l=\'K\' i=\'1Q\' /></1i></1A></1z></1g><1g n=\'4v\' 1k=\'76\' 1j=\'20\' Z=\'c\' 1D=\'e\' 1N=\'\' 1d=\'3B\' 1e=\'3o\' 1M=\'c\' 1I=\'9\' 1r=\'0\' 1o=\'0\' 1L=\'38\' 1H=\'10\' 1G=\'Y\' 1K=\'Y\' 1C=\'Y\' 1B=\'0\' 1J=\'37\' 1E=\'e\' 1F=\'c\' 1O=\'2v\'><q S=\'\' T=\'0\'><p M=\'-1\' L=\'-1\' P=\'76\' Q=\'25\' O=\'c\'><N l=\'K\' i=\'3U\' /></p></q><1z><1A n=\'2t\' 2u=\'4v\' b=\'1i\' 1d=\'0\' 1e=\'0\' 1k=\'0\' 1j=\'0\' 2w=\'-1\'><1i M=\'0\' L=\'0\' P=\'0\' Q=\'0\' O=\'c\'><N l=\'K\' i=\'3S\' /></1i></1A></1z></1g><1g n=\'6b\' 1k=\'4u\' 1j=\'40\' Z=\'c\' 1D=\'e\' 1N=\'\' 1d=\'0\' 1e=\'6c\' 1M=\'e\' 1I=\'37\' 1r=\'0\' 1o=\'0\' 1L=\'5T\' 1H=\'20\' 1G=\'Y\' 1K=\'Y\' 1C=\'Y\' 1B=\'0\' 1J=\'38\' 1E=\'e\' 1F=\'c\' 1O=\'2v\'><1P><1v><o><1R 1q=\'2s\' 1p=\'0\' 1t=\'1\' 1s=\'\' 1u=\'c\'><t b=\'f\' a=\'R\' /></1R></o></1v></1P><q S=\'\' T=\'0\'><p M=\'0\' L=\'0\' P=\'4u\' Q=\'40\' V=\'6y\' O=\'c\'><N l=\'K\' i=\'6r\' /></p></q><1z><1A n=\'2t\' 2u=\'6b\' b=\'1i\' 1d=\'0\' 1e=\'0\' 1k=\'0\' 1j=\'0\' 2w=\'-1\'><1i M=\'0\' L=\'0\' P=\'0\' Q=\'0\' O=\'c\'><N l=\'K\' i=\'3Q\' /></1i></1A></1z></1g><1g n=\'5X\' 1k=\'4u\' 1j=\'40\' Z=\'c\' 1D=\'e\' 1N=\'\' 1d=\'0\' 1e=\'6c\' 1M=\'e\' 1I=\'38\' 1r=\'0\' 1o=\'0\' 1L=\'5T\' 1H=\'20\' 1G=\'Y\' 1K=\'Y\' 1C=\'Y\' 1B=\'0\' 1J=\'39\' 1E=\'e\' 1F=\'c\' 1O=\'2v\'><1P><1v><o><1R 1q=\'2s\' 1p=\'0\' 1t=\'1\' 1s=\'\' 1u=\'c\'><t b=\'f\' a=\'R\' /></1R></o></1v></1P><q S=\'\' T=\'0\'><p M=\'0\' L=\'0\' P=\'4u\' Q=\'40\' V=\'6Z\' O=\'c\'><N l=\'K\' i=\'77\' /></p></q><1z><1A n=\'2t\' 2u=\'5X\' b=\'1i\' 1d=\'0\' 1e=\'0\' 1k=\'0\' 1j=\'0\' 2w=\'-1\'><1i M=\'0\' L=\'0\' P=\'0\' Q=\'0\' O=\'c\'><N l=\'K\' i=\'6s\' /></1i></1A></1z></1g></3W><6v n=\'6x\' /></6g>");',62,527,'||||||||||value|type|false|boolean|true|string|operator|adjustvar||condition|then_actions||if_action|id|actions|vectordata|data|variable|else_actions|objref|setobjstate|_parent|state|exe_actiongroup|actiongroup|typea|typeb|valueb|valuea|compare|eq|var|set|_checked|name|_setstates|Lib|top|left|pr|pngfb|right|bottom|_this|hotlinkid|accstate|set_enabled|alttext|stateref|_down|100|resume|||||||||||_disabled|6cfWR0SaqiG2|enabled|xpos|ypos|_hover|vectorshape|show|vectortext|height|width|Disagree|Strongly|Agree|yoffset|duration|transition|xoffset|animationid|direction|reverse|onrelease|number|_default|_uncheckgroup|textlib|textdata|rotation|alpha|usehandcursor|scrolling|shufflelock|xscale|rotateypos|tabindex|depth|yscale|rotatexpos|tabenabled|shapemaskid|acctype|events|200|hide|ontransitionin|actiongroups|ActGrpSetDownState|_state|variables|onpress|onrollout|178|||||||||||onrollover|moveto|fade|ActGrpClearHoverState|ActGrpSetHoverState|_default_Hover_Down|states|_default_Selected_Disabled|_default_Disabled|_default_Hover|_default_Selected_Down|179|_default_Down|_default_Selected|_default_Hover_Selected|onreleaseoutside|Neutral|_default_Hover_Selected_Down|appear|01|linkid|text|shadowindex|181|180|property|defaultaction|Position|addoffsety|ActGrpSetCheckedState|ActGrpSetDisabledState|ActGrpClearStateVars|radio|addoffsetx|6XWuFuRtkrj_5reTb3goWEj|6XWuFuRtkrj_6rhNaoDYt93|6N8SfDffR3q_6I2WES1MSKC|6N8SfDffR3q_68S0PkCx9MG|61XCgGYYURi_6JACItzoxVl|69lUef0KLru_5lgZCyqyEPq|5xWKGERFuCQ_6SlEsWnlUJ4|6XWuFuRtkrj_6n5IVHCKdyt|69lUef0KLru_5harbHBJInz|69lUef0KLru_6RBwHMMLcpA|69lUef0KLru_5ck4VDmMwyR|6XWuFuRtkrj_5pKzD3pUMwy|5xWKGERFuCQ_6lZMktxkgjM|5t1srUhTUJL_5emB6KQY3my|5xWKGERFuCQ_5yaPmkQEnz5|5xWKGERFuCQ_6GVAwzrqgQq|5xWKGERFuCQ_6hFk4gYg4io|6N8SfDffR3q_6AarWtxREu1|||||||||||61XCgGYYURi_5n4dBtXizLv|6N8SfDffR3q_6GXL1Mii2Xk|61XCgGYYURi_6RVRBkGEA6l|6N8SfDffR3q_5q3ZCdxq8VA|69lUef0KLru_6TDlWyYaZ56|5t1srUhTUJL_5mVubNTSPyN|5t1srUhTUJL_6Hq01lxKJuD|61XCgGYYURi_6LEYuSh6aMI|5t1srUhTUJL_5jYavtn8H4v|6XWuFuRtkrj_6pgEiwmB8Pb|5t1srUhTUJL_5ouwkWhMYfY|61XCgGYYURi_6Ii9FtAwBL0|864|_player|208|190|188|172|187|173|831|or|123|139|663|731|819|774|174|373|338|175|303|189|421|268|the|unit|of|432|120|155|166|704|202|199|201|784|objects|824|664|744||||225|gotoplay|comfortable|in|obs||204|207|203|205|206|to|6N8SfDffR3q|61XCgGYYURi_5n4dBtXizLv_tooltip|61XCgGYYURi_6JACItzoxVl_tooltip|61XCgGYYURi_6RVRBkGEA6l_tooltip|61XCgGYYURi_6Ii9FtAwBL0_tooltip|61XCgGYYURi_6LEYuSh6aMI_tooltip|5t1srUhTUJL_5mVubNTSPyN_tooltip|5t1srUhTUJL_5emB6KQY3my_tooltip|5t1srUhTUJL_5ouwkWhMYfY_tooltip|5t1srUhTUJL_6Hq01lxKJuD_tooltip|5t1srUhTUJL_5jYavtn8H4v_tooltip|6XWuFuRtkrj_5reTb3goWEj_tooltip|6N8SfDffR3q_6I2WES1MSKC_tooltip|6N8SfDffR3q_5q3ZCdxq8VA_tooltip|6N8SfDffR3q_6AarWtxREu1_tooltip|960|6N8SfDffR3q_68S0PkCx9MG_tooltip|6XWuFuRtkrj_5pKzD3pUMwy_tooltip|6XWuFuRtkrj_6rhNaoDYt93_tooltip|6XWuFuRtkrj_6n5IVHCKdyt_tooltip|6N8SfDffR3q_6GXL1Mii2Xk_tooltip|6XWuFuRtkrj_6pgEiwmB8Pb_tooltip|69lUef0KLru_5harbHBJInz_tooltip|191|5xWKGERFuCQ_6hFk4gYg4io_tooltip|5xWKGERFuCQ_6SlEsWnlUJ4_tooltip|5xWKGERFuCQ_5yaPmkQEnz5_tooltip|61XCgGYYURi|69lUef0KLru|5t1srUhTUJL|5xWKGERFuCQ|6XWuFuRtkrj|Able|69lUef0KLru_5lgZCyqyEPq_tooltip|5xWKGERFuCQ_6lZMktxkgjM_tooltip|69lUef0KLru_6TDlWyYaZ56_tooltip|69lUef0KLru_6RBwHMMLcpA_tooltip|69lUef0KLru_5ck4VDmMwyR_tooltip|5xWKGERFuCQ_6GVAwzrqgQq_tooltip|6eZOrZElvn42|5bA9A758Yi42|176|pxnsnfns00001100101|MsgScene_64FhlpEFk612|background|actparam|endpoint|targetb|_ActTargetSlideId|targeta|_frame|WindowId|for|set_frame_layout|isdescendant|ReviewIntCorrectIncorrect_6cfWR0SaqiG2|set_window_control_layout|normal|wndtype|observation|fill|define|window|MessageWnd|slides|XMLSchema|event|DisableChoices_6cfWR0SaqiG2|5VRo6xIaA6I|64FhlpEFk612|and|2001|chest|timeline|who|pain|xmlns|w3|org|http|www|AnsweredInt_6cfWR0SaqiG2|6cfWR0SaqiG2_CheckAnswered|ActGrpOnPrevButtonClick|ReviewMode_5hYpnEpdFtL2|onbeforeslidejump|onprevslide|onsubmitslide|nor|care|ActGrpOnSubmitButtonClick|NavigationRestrictionNextSlide_5bA9A758Yi42|nextviewedslide|colors|onnextslide|5fMutQHv2r52|ReviewInt_6cfWR0SaqiG2|SetLayout_pxnsnfns00001100101|npnxsnfns00001100100|LastSlideViewed_64FhlpEFk612|668NoxqcuB3|196|480|Please|127|6Rj64EA7ueu|6cfWR0SaqiG2_IncorrectReview|6BBQNivh6Sq|6RVTgKuwAC4|||5aCTm0yhVjA||managing|comfort|least||very||somewhat|6cfWR0SaqiG2_CorrectReview|680|rate|your|level|slide|shufflegroup|5eiV4aNxDy8|can|scrollarea|xsi|instance|AbsoluteId|Id|add|SlideXMLData|165|168|playnextdrawslide|720|presenterref|enableseek|none|Correct|xsd|5hYpnEpdFtL2|color|rgb|linear|90|5000|time|0xFFFFFF|stop|6NQG6dX48Ei2|QuizComplete|6LXPPhoohNz2|CurrentQuiz_5hYpnEpdFtL2|Passed|quizref|completed_slide_ref|cancel_event|LockedWarningSlide|enablereplay|viewgroupid|historygroupid|trackviews|showmenuresulticon|transduration|transdir|Incorrect|videozoom|title|presentation_content|swf|pause|dataurl||167|gz|iosurl|mobile|gte|18622|InvalidPromptSlide|ScrollPromptSlide|AttemptCount|lmsid|starttime|Slide2|eval_interaction|slidelock|navindex|wipetrans|elapsedtimemode|history_prev|Viewed|globalaudioid|dce2ebdd212f11e9fea5b3647555f6|473|193|txt__default_5xWKGERFuCQ|txt__default_6Rj64EA7ueu|170|txt__default_668NoxqcuB3|197|792|171|752|stress|documentation|txt__default_5eiV4aNxDy8|test|choose|192|requirement|choice|anaphylaxis|195|832|txt__default_5aCTm0yhVjA|txt__default_6RVTgKuwAC4|872|txt__default_5t1srUhTUJL|182|177|txt__default_61XCgGYYURi|194|txt__default_6BBQNivh6Sq|183|colic|txt__default_69lUef0KLru|asthma|renal|txt__default_6XWuFuRtkrj|status||managed||example|indication|shuffle|236|contentwidth|285|contentheight|know|vector|169|Likert|474|safely|be|186|txt__default_6N8SfDffR3q|184|712|understanding|185|198|patient|qualify|demonstrate|Selection'.split('|'),0,{}))
