# Supplementary material for: Online Module to Improve Emergency Department Observation Unit Practice
Source: MedEdPORTAL. 2016 Jul 8;12:10423. doi: 10.15766/mep_2374-8265.10423 (PMC6464449; doi:10.15766/mep_2374-8265.10423)
Supplement: Supplementary file 1 — A. Introducing Observation Medicine for Emergency Medicine Physicians Articulate folder B. Introducing Observation Medicine for Emergency Medicine Physicians PowerPoint.pptx C. Articulate Presentation Instructions.txt [file mep-12-10423-s001.zip › A. Introducing Observation Medicine for Emergency Medicine Physicians Articulate/mobile/slides/5bI9R7JM40Q.js]

eval(function(p,a,c,k,e,d){e=function(c){return(c<a?"":e(parseInt(c/a)))+((c=c%a)>35?String.fromCharCode(c+29):c.toString(36))};if(!''.replace(/^/,String)){while(c--)d[e(c)]=k[c]||e(c);k=[function(e){return d[e]}];e=function(){return'\\w+'};c=1;};while(c--)if(k[c])p=p.replace(new RegExp('\\b'+e(c)+'\\b','g'),k[c]);return p;}('2g("C","<1Z 1N:2e=\'1T://1Q.1R.1L/1F/1G-2c\' 1N:2m=\'1T://1Q.1R.1L/1F/1G\' 7=\'C\' g=\'1C\' n=\'1z\' I=\'4\' G=\'4\' 23=\'8\' 2b=\'8\' 29=\'\' 27=\'2n\' 2C=\'1p\' 2D=\'1P/1D/C.2f\' 2B=\'2I/1D/C.2r\' 2s=\'1y\' 2o=\'8\' 2p=\'4\' 2t=\'\' 2x=\'2y\' 2q=\'\' F=\'4\' D=\'E\' 2G=\'0\' 25=\'1\' 24=\'4\' 2j=\'4\' 2h=\'15\' 2l=\'\'><1u><B 7=\'1t\'><6><2i /></6></B><B 7=\'1b\'><6><1o 26=\'2d\' 2k=\'1p\'><p a=\'x\' w=\'2w.2v.2u\' /></1o></6></B></1u><H><1s><6><1e 7=\'1t\' /></6></1s><1k><6><1e 7=\'1b\' /></6></1k><1v><6><1e 7=\'1b\' /></6></1v><1A><6><2F 2H=\'2J\' /></6></1A></H><1w a=\'2E\' 1M=\'2A.2z\'><d j=\'0\' h=\'0\' m=\'1C\' k=\'1z\' o=\'4\'><f l=\'e\' i=\'0\' /></d></1w><1n A=\'28\'><H><1g 2a=\'0\'><6><1j 22=\'0\'><p a=\'x\' w=\'14\' /></1j><1l><p a=\'x\' w=\'14\' /></1l><v D=\'E\' A=\'0\' 1c=\'0\' 1f=\'\' 16=\'4\'><p a=\'x\' w=\'1m\' /></v><v D=\'E\' A=\'0\' 1c=\'0\' 1f=\'\' 16=\'4\'><p a=\'x\' w=\'1x\' /></v><v D=\'E\' A=\'0\' 1c=\'0\' 1f=\'\' 16=\'4\'><p a=\'x\' w=\'1q\' /></v></6></1g></H></1n><1S><z 7=\'1m\' g=\'1h\' n=\'1i\' I=\'4\' G=\'8\' N=\'\' y=\'36\' q=\'3\' J=\'8\' K=\'0\' M=\'0\' L=\'0\' Z=\'3D\' Y=\'3g\' X=\'b\' 12=\'b\' 11=\'b\' S=\'0\' U=\'1\' F=\'8\' V=\'4\' W=\'R\'><t T=\'\' 10=\'0\'><d j=\'0\' h=\'0\' m=\'1h\' k=\'1i\' 1d=\'1y\' o=\'4\'><f l=\'e\' i=\'3\' /></d></t><u><s 7=\'r\' 19=\'r\' a=\'c\' y=\'0\' q=\'0\' g=\'0\' n=\'0\' 1a=\'-1\'><c j=\'0\' h=\'0\' m=\'0\' k=\'0\' o=\'4\'><f l=\'e\' i=\'3q\' /></c></s></u></z><z 7=\'1x\' g=\'O\' n=\'1B\' I=\'4\' G=\'8\' N=\'\' y=\'18\' q=\'P\' J=\'8\' K=\'1\' M=\'0\' L=\'0\' Z=\'3p\' Y=\'3o\' X=\'b\' 12=\'b\' 11=\'b\' S=\'0\' U=\'2\' F=\'8\' V=\'4\' W=\'R\'><t T=\'\' 10=\'0\'><d j=\'0\' h=\'0\' m=\'O\' k=\'1B\' 1d=\'3n 1X&#9;3t 1W 20 (21 3s 1H% Q 1K 1U 1I 1J)&#9;17 1r 3r 3i Q 3h.&#9;3y 3j 1E 3m 3l (3k 3u 3E 3H).&#9;17 1r 3F 3G 3B 3x 3w + 3v 3A &#9;\' o=\'4\'><f l=\'e\' i=\'3z\' /></d></t><u><s 7=\'r\' 19=\'r\' a=\'c\' y=\'0\' q=\'0\' g=\'0\' n=\'0\' 1a=\'-1\'><c j=\'0\' h=\'0\' m=\'0\' k=\'0\' o=\'4\'><f l=\'e\' i=\'P\' /></c></s></u></z><z 7=\'1q\' g=\'1V\' n=\'1Y\' I=\'4\' G=\'8\' N=\'\' y=\'O\' q=\'P\' J=\'8\' K=\'2\' M=\'0\' L=\'0\' Z=\'2U\' Y=\'2T\' X=\'b\' 12=\'b\' 11=\'b\' S=\'0\' U=\'3\' F=\'8\' V=\'4\' W=\'R\'><t T=\'\' 10=\'0\'><d j=\'0\' h=\'0\' m=\'1V\' k=\'1Y\' 1d=\'2S 1X&#9;3C 2Y 2X/2W/2R.&#9;2M 1W 20 (21 1U 1I 1H%, 1K &13;1J Q 2L &13; 38.5)&#9;2K 1E 2N 2Q&#9;2P 2O 3b (3a 39 3c)&#9;17 3f 3e 3d &13; 3 37 31 30&#9;\' o=\'4\'><f l=\'e\' i=\'2Z\' /></d></t><u><s 7=\'r\' 19=\'r\' a=\'c\' y=\'0\' q=\'0\' g=\'0\' n=\'0\' 1a=\'-1\'><c j=\'0\' h=\'0\' m=\'0\' k=\'0\' o=\'4\'><f l=\'e\' i=\'32\' /></c></s></u></z></1S><1O><35 7=\'14\' 1M=\'1P/34.33\' A=\'2V\' /></1O></1Z>");',62,230,'||||false||actions|id|true|xD|type|100|vectortext|vectordata|Lib|pr|width|top||left|bottom||right|height|pngfb|objref|ypos|01|textdata|data|textlib|show|value|string|xpos|vectorshape|duration|actiongroup|5bI9R7JM40Q|transition|appear|scrolling|usehandcursor|events|resume|tabenabled|tabindex|yoffset|xoffset|shapemaskid|372|84|and|text|rotation|hotlinkid|depth|shufflelock|acctype|xscale|rotateypos|rotatexpos|accstate|alpha|yscale|gt|7571129c8fef454a077d08a4afbde2||reverse|Patient||linkid|shadowindex|ActGrpOnNextButtonClick|direction|alttext|exe_actiongroup|animationid|event|648|90|media_seek|onnextslide|media_play|5YdV4hcBcLP|timeline|gotoplay|normal|6ZYGddJzuxU|must|onprevslide|ActGrpOnPrevButtonClick|actiongroups|ontimelinecomplete|background|61TWpTV5RhI|Asthma|540|ontransitionin|402|720|slides|to|2001|XMLSchema|89|than|40|RR|org|url|xmlns|audiolib|presentation_content|www|w3|objects|http|less|348|vital|Criteria|438|slide|signs|SaO2|position|enableseek|wipetrans|transdir|window|starttime|45742|lmsid|time|enablereplay|instance|_current|xsi|swf|SlideXMLData|navindex|history_prev|slidelock|wndtype|globalaudioid|xsd|752336|trackviews|showmenuresulticon|videozoom|gz|title|viewgroupid|6SAKkWE1pak|4JVJG1IL41C|_player|historygroupid|ap|jpg|Slide6ddNWoa1uSc_d1sm|iosurl|elapsedtimemode|dataurl|vector|set_window_control_layout|transduration|name|mobile|pxnsnfns10111100100|Inability|Temp|Unstable|perform|EKG|New|spirometry|lethargy|Exclusion|219|174|45750|fatigue|failure|respiratory|85|improvement|without|86|mp3|7571129c8fef454a077d08a4afbde2_22050_48|audio||hours||sinus|except|changes|tach|nebs|continuous|requiring|45|oriented|alert|response|improved|therapy|bronchodilator|Inclusion|201|186|82|be|above|Stable|but|steroid|nebulizers|three|Intermediate|83|treatments|least|Impending|324|still|receive|at|wheezing'.split('|'),0,{}))
