# Supplementary material for: Online Module to Improve Emergency Department Observation Unit Practice
Source: MedEdPORTAL. 2016 Jul 8;12:10423. doi: 10.15766/mep_2374-8265.10423 (PMC6464449; doi:10.15766/mep_2374-8265.10423)
Supplement: Supplementary file 1 — A. Introducing Observation Medicine for Emergency Medicine Physicians Articulate folder B. Introducing Observation Medicine for Emergency Medicine Physicians PowerPoint.pptx C. Articulate Presentation Instructions.txt [file mep-12-10423-s001.zip › A. Introducing Observation Medicine for Emergency Medicine Physicians Articulate/mobile/slides/5e2JFhfuqGe.js]

eval(function(p,a,c,k,e,d){e=function(c){return(c<a?"":e(parseInt(c/a)))+((c=c%a)>35?String.fromCharCode(c+29):c.toString(36))};if(!''.replace(/^/,String)){while(c--)d[e(c)]=k[c]||e(c);k=[function(e){return d[e]}];e=function(){return'\\w+'};c=1;};while(c--)if(k[c])p=p.replace(new RegExp('\\b'+e(c)+'\\b','g'),k[c]);return p;}('1S("r","<1F 1m:1M=\'1p://1u.1w.1t/1q/1r-1N\' 1m:1P=\'1p://1u.1w.1t/1q/1r\' 6=\'r\' f=\'X\' d=\'P\' B=\'3\' A=\'3\' 1K=\'7\' 1L=\'7\' 1I=\'\' 1J=\'1H\' 1T=\'y\' 2b=\'H/1s/r.z\' 2c=\'w/1s/r.2a\' 27=\'28 18\' 2d=\'7\' 2h=\'3\' 23=\'\' 20=\'1G\' 21=\'\' C=\'3\' F=\'K\' 22=\'0\' 25=\'1\' 1Z=\'3\' 1V=\'3\' 1U=\'18\' 1W=\'\'><1b><p 6=\'1e\'><4><1Y /></4></p><p 6=\'E\'><4><1d 1X=\'26\' 2f=\'y\'><c 8=\'b\' e=\'2e.2g.2i\' /></1d></4></p></1b><t><1h><4><D 6=\'1e\' /></4></1h><1f><4><D 6=\'E\' /></4></1f><1c><4><D 6=\'E\' /></4></1c><Y><4><1R 1O=\'1Q\' /></4></Y></t><O 8=\'2j\' I=\'2U.31\'><a m=\'0\' n=\'0\' o=\'X\' k=\'P\' h=\'3\'><q l=\'u\' i=\'0\' /></a></O><12 v=\'32\'><t><16 2I=\'0\'><4><1g 2O=\'0\'><c 8=\'b\' e=\'J\' /></1g><15><c 8=\'b\' e=\'J\' /></15><j F=\'K\' v=\'0\' 1a=\'0\' 19=\'\' 17=\'3\'><c 8=\'b\' e=\'13\' /></j><j F=\'K\' v=\'0\' 1a=\'0\' 19=\'\' 17=\'3\'><c 8=\'b\' e=\'N\' /></j></4></16></t></12><1n><s 6=\'13\' f=\'2N\' d=\'2P\' B=\'3\' A=\'7\' Z=\'\' M=\'18\' L=\'18\' T=\'3\' U=\'0\' Q=\'0\' V=\'0\' W=\'2R\' R=\'2Q\' 1A=\'9\' 1B=\'9\' 1z=\'9\' 1y=\'0\' 1C=\'1\' C=\'7\' 1E=\'3\' 1D=\'1o\'><g 1l=\'\' 1i=\'0\'><a m=\'-1\' n=\'-1\' o=\'2M\' k=\'2W\' h=\'3\'><q l=\'u\' i=\'2H\' /></a></g><S><2J 6=\'x\' I=\'H/2L.z\' 8=\'y\' f=\'2K\' d=\'2S\' 2Z=\'w/11.2Y\' 30=\'w/11.z\' 2T=\'0\' 2V=\'0\' 2X=\'10\' /></S></s><s 6=\'N\' f=\'1v\' d=\'29\' B=\'3\' A=\'7\' Z=\'\' M=\'24\' L=\'2r\' T=\'7\' U=\'1\' Q=\'0\' V=\'0\' W=\'2q\' R=\'14.5\' 1A=\'9\' 1B=\'9\' 1z=\'9\' 1y=\'0\' 1C=\'2\' C=\'7\' 1E=\'3\' 1D=\'1o\'><g 1l=\'\' 1i=\'0\'><a m=\'0\' n=\'0\' o=\'1v\' k=\'29\' 2u=\'2t 2p 2l 2k. 2m 2o 2n 2v 2D (2C) 2E-2G.  \' h=\'3\'><q l=\'u\' i=\'2F\' /></a></g><1j><1k 6=\'x\' 2B=\'x\' 8=\'G\' M=\'0\' L=\'0\' f=\'0\' d=\'0\' 2x=\'-1\'><G m=\'0\' n=\'0\' o=\'0\' k=\'0\' h=\'3\'><q l=\'u\' i=\'2w\' /></G></1k></1j></s></1n><1x><2y 6=\'J\' I=\'H/2A.2z\' v=\'2s\' /></1x></1F>");',62,189,'|||false|actions||id|true|type|100|vectordata|string|objref|height|value|width|data|pngfb||show|bottom||left|top|right|actiongroup|pr|5e2JFhfuqGe|vectorshape|events|Lib|duration|mobile|01|normal|swf|usehandcursor|resume|scrolling|exe_actiongroup|ActGrpOnNextButtonClick|transition|vectortext|presentation_content|url|e74869511ae9b59e2dc79d187cb409|appear|ypos|xpos|5ubVzjABBfA|background|540|xoffset|rotateypos|imagelib|tabenabled|tabindex|yoffset|rotatexpos|720|ontransitionin|shapemaskid||6ddNWoa1uSc_6pOWyCKJnvM_80_DX1136_DY1136_CX690_CY492|timeline|6pOWyCKJnvM||media_play|event|reverse||animationid|direction|actiongroups|ontimelinecomplete|gotoplay|ActGrpOnPrevButtonClick|onnextslide|media_seek|onprevslide|accstate|textlib|textdata|hotlinkid|xmlns|objects|text|http|2001|XMLSchema|slides|org|www|684|w3|audiolib|rotation|alpha|xscale|yscale|depth|acctype|shufflelock|slide|ap|925572|lmsid|starttime|enableseek|enablereplay|xsi|instance|name|xsd|pxnsnfns10111100100|set_window_control_layout|SlideXMLData|elapsedtimemode|navindex|slidelock|globalaudioid|window|history_prev|wipetrans|historygroupid|videozoom|transduration|viewgroupid||transdir|_current|title|Slide||gz|dataurl|iosurl|trackviews|_player|wndtype|4JVJG1IL41C|showmenuresulticon|6NDF6CjDg2t|vector|al|et|Ann|Asthma|Allergy|RL|342|506|125500|Campbell|alttext|Immunol|94|shadowindex|audio|mp3|e74869511ae9b59e2dc79d187cb409_22050_48|linkid|2014|113|599|93|609|92|time|imagedata|568|6ddNWoa1uSc_6pOWyCKJnvM_80_DX1136_DY1136|691|690|position|492|246|345|397|mobiledx|Slide6ddNWoa1uSc_d1sm|mobiledy|493|maskref|png|altimage|mobileimage|jpg|125492'.split('|'),0,{}))
