# Supplementary material for: Online Module to Improve Emergency Department Observation Unit Practice
Source: MedEdPORTAL. 2016 Jul 8;12:10423. doi: 10.15766/mep_2374-8265.10423 (PMC6464449; doi:10.15766/mep_2374-8265.10423)
Supplement: Supplementary file 1 — A. Introducing Observation Medicine for Emergency Medicine Physicians Articulate folder B. Introducing Observation Medicine for Emergency Medicine Physicians PowerPoint.pptx C. Articulate Presentation Instructions.txt [file mep-12-10423-s001.zip › A. Introducing Observation Medicine for Emergency Medicine Physicians Articulate/mobile/slides/5hY4bQ7VyCB.js]

eval(function(p,a,c,k,e,d){e=function(c){return(c<a?"":e(parseInt(c/a)))+((c=c%a)>35?String.fromCharCode(c+29):c.toString(36))};if(!''.replace(/^/,String)){while(c--)d[e(c)]=k[c]||e(c);k=[function(e){return d[e]}];e=function(){return'\\w+'};c=1;};while(c--)if(k[c])p=p.replace(new RegExp('\\b'+e(c)+'\\b','g'),k[c]);return p;}('5k("1y","<2F 2m:34=\'2w://2x.2z.2q/2J/2K-2Y\' 2m:3c=\'2w://2x.2z.2q/2J/2K\' e=\'1y\' u=\'1W\' n=\'1X\' J=\'a\' G=\'a\' 2S=\'c\' 2U=\'c\' 3J=\'\' 3M=\'3L\' 3E=\'2r\' 3D=\'2n/2A/1y.3H\' 3G=\'3T/2A/1y.3S\' 3U=\'3W 11\' 3V=\'c\' 3O=\'a\' 3N=\'\' 3P=\'3R\' 3Q=\'\' H=\'a\' I=\'K\' 3C=\'0\' 3o=\'1\' 3n=\'a\' 3p=\'a\' 3r=\'11\' 3q=\'\'><2B><1o e=\'2E\'><1h><3j /></1h></1o><1o e=\'1A\'><1h><2G 3i=\'3k\' 3m=\'2r\'><D k=\'C\' E=\'3l.3z.3B\' /></2G></1h></1o></2B><1t><2I><1h><1H e=\'2E\' /></1h></2I><2H><1h><1H e=\'1A\' /></1h></2H><1S><1h><1H e=\'1A\' /></1h></1S><1Y><1h><3v 3w=\'3u\' /></1h></1Y></1t><1K k=\'3s\' 2t=\'3t.3A\'><f m=\'0\' r=\'0\' s=\'1W\' t=\'1X\' q=\'a\'><p l=\'o\' i=\'0\' /></f></1K><21 F=\'3x\'><1t><2b 2s=\'0\'><1h><1J 3y=\'0\'><D k=\'C\' E=\'1F\' /></1J><1O><D k=\'C\' E=\'1F\' /></1O><g I=\'K\' F=\'0\' 1d=\'0\' 1c=\'\' M=\'a\'><D k=\'C\' E=\'25\' /></g><g I=\'K\' F=\'0\' 1d=\'0\' 1c=\'\' M=\'a\'><D k=\'C\' E=\'1U\' /></g><g I=\'K\' F=\'0\' 1d=\'0\' 1c=\'\' M=\'a\'><D k=\'C\' E=\'1T\' /></g><g I=\'K\' F=\'0\' 1d=\'0\' 1c=\'\' M=\'a\'><D k=\'C\' E=\'1R\' /></g><g I=\'K\' F=\'0\' 1d=\'0\' 1c=\'\' M=\'a\'><D k=\'C\' E=\'1Z\' /></g><g I=\'K\' F=\'0\' 1d=\'0\' 1c=\'\' M=\'a\'><D k=\'C\' E=\'1N\' /></g><g I=\'K\' F=\'0\' 1d=\'0\' 1c=\'\' M=\'a\'><D k=\'C\' E=\'20\' /></g><g I=\'K\' F=\'0\' 1d=\'0\' 1c=\'\' M=\'a\'><D k=\'C\' E=\'2f\' /></g><g I=\'K\' F=\'0\' 1d=\'0\' 1c=\'\' M=\'a\'><D k=\'C\' E=\'2d\' /></g><g I=\'K\' F=\'0\' 1d=\'0\' 1c=\'\' M=\'a\'><D k=\'C\' E=\'2h\' /></g><g I=\'K\' F=\'0\' 1d=\'0\' 1c=\'\' M=\'a\'><D k=\'C\' E=\'2k\' /></g><g I=\'K\' F=\'0\' 1d=\'0\' 1c=\'\' M=\'a\'><D k=\'C\' E=\'2c\' /></g><g I=\'K\' F=\'0\' 1d=\'0\' 1c=\'\' M=\'a\'><D k=\'C\' E=\'22\' /></g><g I=\'K\' F=\'0\' 1d=\'0\' 1c=\'\' M=\'a\'><D k=\'C\' E=\'27\' /></g><g I=\'K\' F=\'0\' 1d=\'0\' 1c=\'\' M=\'a\'><D k=\'C\' E=\'28\' /></g><g I=\'K\' F=\'0\' 1d=\'0\' 1c=\'\' M=\'a\'><D k=\'C\' E=\'2l\' /></g><g I=\'K\' F=\'0\' 1d=\'0\' 1c=\'\' M=\'a\'><D k=\'C\' E=\'1I\' /></g><g I=\'K\' F=\'0\' 1d=\'0\' 1c=\'\' M=\'a\'><D k=\'C\' E=\'1V\' /></g><g I=\'K\' F=\'0\' 1d=\'0\' 1c=\'\' M=\'a\'><D k=\'C\' E=\'2y\' /></g></1h></2b></1t></21><2u><h e=\'25\' u=\'1E\' n=\'2i\' J=\'a\' G=\'c\' 1a=\'\' v=\'1q\' x=\'3F\' 1e=\'c\' P=\'18\' O=\'0\' R=\'0\' Q=\'1Q\' N=\'36.5\' X=\'b\' Y=\'b\' V=\'b\' 1b=\'0\' S=\'1\' H=\'c\' W=\'a\' L=\'Z\'><j T=\'\' U=\'0\'><f m=\'0\' r=\'0\' s=\'1E\' t=\'2i\' 1g=\'3K 3I. 3h 2N. 2T 2C 2R-2L 2Q 2P 2M 1P 2O 2V 3a 3b 38. A 39 3f 3g 1P 3d 3e 2Z. 2W. 2X;   31:  35-32\' q=\'a\'><p l=\'o\' i=\'46\' /></f></j><y><B e=\'z\' 1f=\'z\' k=\'d\' v=\'0\' x=\'0\' u=\'0\' n=\'0\' 1i=\'-1\'><d m=\'0\' r=\'0\' s=\'0\' t=\'0\' q=\'a\'><p l=\'o\' i=\'47\' /></d></B></y></h><h e=\'1U\' u=\'1n\' n=\'36\' J=\'a\' G=\'c\' 1a=\'\' v=\'1j\' x=\'30\' 1e=\'c\' P=\'0\' O=\'0\' R=\'0\' Q=\'1j\' N=\'18\' X=\'b\' Y=\'b\' V=\'b\' 1b=\'0\' S=\'2\' H=\'c\' W=\'a\' L=\'Z\'><j T=\'\' U=\'0\'><f m=\'-2\' r=\'-2\' s=\'1G\' t=\'37\' 1g=\'1z 1M\' q=\'a\'><p l=\'o\' i=\'48\' /></f></j><y><B e=\'z\' 1f=\'z\' k=\'d\' v=\'0\' x=\'0\' u=\'0\' n=\'0\' 1i=\'-1\'><d m=\'0\' r=\'0\' s=\'0\' t=\'0\' q=\'a\'><p l=\'o\' i=\'49\' /></d></B></y></h><h e=\'1T\' u=\'33\' n=\'36\' J=\'a\' G=\'c\' 1a=\'\' v=\'1s\' x=\'30\' 1e=\'c\' P=\'1\' O=\'0\' R=\'0\' Q=\'3X\' N=\'18\' X=\'b\' Y=\'b\' V=\'b\' 1b=\'0\' S=\'3\' H=\'c\' W=\'a\' L=\'Z\'><j T=\'\' U=\'0\'><f m=\'-2\' r=\'-2\' s=\'4V\' t=\'37\' 1g=\'4S 4T\' q=\'a\'><p l=\'o\' i=\'50\' /></f></j><y><B e=\'z\' 1f=\'z\' k=\'d\' v=\'0\' x=\'0\' u=\'0\' n=\'0\' 1i=\'-1\'><d m=\'0\' r=\'0\' s=\'0\' t=\'0\' q=\'a\'><p l=\'o\' i=\'51\' /></d></B></y></h><h e=\'1R\' u=\'1j\' n=\'29\' J=\'a\' G=\'c\' 1a=\'\' v=\'1j\' x=\'2g\' 1e=\'c\' P=\'2\' O=\'0\' R=\'0\' Q=\'48\' N=\'14.5\' X=\'b\' Y=\'b\' V=\'b\' 1b=\'0\' S=\'4\' H=\'c\' W=\'a\' L=\'Z\'><j T=\'\' U=\'0\'><f m=\'0\' r=\'0\' s=\'1j\' t=\'29\' 1g=\'1. 4Y\' q=\'a\'><p l=\'o\' i=\'52\' /></f></j><y><B e=\'z\' 1f=\'z\' k=\'d\' v=\'0\' x=\'0\' u=\'0\' n=\'0\' 1i=\'-1\'><d m=\'0\' r=\'0\' s=\'0\' t=\'0\' q=\'a\'><p l=\'o\' i=\'53\' /></d></B></y></h><h e=\'1Z\' u=\'1L\' n=\'29\' J=\'a\' G=\'c\' 1a=\'\' v=\'1j\' x=\'4K\' 1e=\'c\' P=\'7\' O=\'0\' R=\'0\' Q=\'4L\' N=\'14.5\' X=\'b\' Y=\'b\' V=\'b\' 1b=\'0\' S=\'5\' H=\'c\' W=\'a\' L=\'Z\'><j T=\'\' U=\'0\'><f m=\'0\' r=\'0\' s=\'1L\' t=\'29\' 1g=\'2. 4I 1M\' q=\'a\'><p l=\'o\' i=\'54\' /></f></j><y><B e=\'z\' 1f=\'z\' k=\'d\' v=\'0\' x=\'0\' u=\'0\' n=\'0\' 1i=\'-1\'><d m=\'0\' r=\'0\' s=\'0\' t=\'0\' q=\'a\'><p l=\'o\' i=\'55\' /></d></B></y></h><h e=\'1N\' u=\'1r\' n=\'29\' J=\'a\' G=\'c\' 1a=\'\' v=\'1j\' x=\'4M\' 1e=\'c\' P=\'8\' O=\'0\' R=\'0\' Q=\'1v\' N=\'14.5\' X=\'b\' Y=\'b\' V=\'b\' 1b=\'0\' S=\'6\' H=\'c\' W=\'a\' L=\'Z\'><j T=\'\' U=\'0\'><f m=\'0\' r=\'0\' s=\'1r\' t=\'29\' 1g=\'4P\' q=\'a\'><p l=\'o\' i=\'56\' /></f></j><y><B e=\'z\' 1f=\'z\' k=\'d\' v=\'0\' x=\'0\' u=\'0\' n=\'0\' 1i=\'-1\'><d m=\'0\' r=\'0\' s=\'0\' t=\'0\' q=\'a\'><p l=\'o\' i=\'57\' /></d></B></y></h><h e=\'20\' u=\'1r\' n=\'29\' J=\'a\' G=\'c\' 1a=\'\' v=\'1j\' x=\'4N\' 1e=\'c\' P=\'13\' O=\'0\' R=\'0\' Q=\'1v\' N=\'14.5\' X=\'b\' Y=\'b\' V=\'b\' 1b=\'0\' S=\'7\' H=\'c\' W=\'a\' L=\'Z\'><j T=\'\' U=\'0\'><f m=\'0\' r=\'0\' s=\'1r\' t=\'29\' 1g=\'5l\' q=\'a\'><p l=\'o\' i=\'56\' /></f></j><y><B e=\'z\' 1f=\'z\' k=\'d\' v=\'0\' x=\'0\' u=\'0\' n=\'0\' 1i=\'-1\'><d m=\'0\' r=\'0\' s=\'0\' t=\'0\' q=\'a\'><p l=\'o\' i=\'58\' /></d></B></y></h><h e=\'2f\' u=\'1k\' n=\'29\' J=\'a\' G=\'c\' 1a=\'\' v=\'1s\' x=\'2g\' 1e=\'c\' P=\'3\' O=\'0\' R=\'0\' Q=\'1w\' N=\'14.5\' X=\'b\' Y=\'b\' V=\'b\' 1b=\'0\' S=\'8\' H=\'c\' W=\'a\' L=\'Z\'><j T=\'\' U=\'0\'><f m=\'0\' r=\'0\' s=\'1k\' t=\'29\' 1g=\'1x 1p (2e)\' q=\'a\'><p l=\'o\' i=\'59\' /></f></j><y><B e=\'z\' 1f=\'z\' k=\'d\' v=\'0\' x=\'0\' u=\'0\' n=\'0\' 1i=\'-1\'><d m=\'0\' r=\'0\' s=\'0\' t=\'0\' q=\'a\'><p l=\'o\' i=\'1v\' /></d></B></y></h><h e=\'2d\' u=\'1k\' n=\'29\' J=\'a\' G=\'c\' 1a=\'\' v=\'1s\' x=\'5p\' 1e=\'c\' P=\'9\' O=\'0\' R=\'0\' Q=\'1w\' N=\'14.5\' X=\'b\' Y=\'b\' V=\'b\' 1b=\'0\' S=\'9\' H=\'c\' W=\'a\' L=\'Z\'><j T=\'\' U=\'0\'><f m=\'0\' r=\'0\' s=\'1k\' t=\'29\' 1g=\'1x 1p (2e)\' q=\'a\'><p l=\'o\' i=\'59\' /></f></j><y><B e=\'z\' 1f=\'z\' k=\'d\' v=\'0\' x=\'0\' u=\'0\' n=\'0\' 1i=\'-1\'><d m=\'0\' r=\'0\' s=\'0\' t=\'0\' q=\'a\'><p l=\'o\' i=\'1v\' /></d></B></y></h><h e=\'2h\' u=\'1k\' n=\'29\' J=\'a\' G=\'c\' 1a=\'\' v=\'1s\' x=\'5f\' 1e=\'c\' P=\'6\' O=\'0\' R=\'0\' Q=\'1w\' N=\'14.5\' X=\'b\' Y=\'b\' V=\'b\' 1b=\'0\' S=\'10\' H=\'c\' W=\'a\' L=\'Z\'><j T=\'\' U=\'0\'><f m=\'0\' r=\'0\' s=\'1k\' t=\'29\' 1g=\'2j\' q=\'a\'><p l=\'o\' i=\'59\' /></f></j><y><B e=\'z\' 1f=\'z\' k=\'d\' v=\'0\' x=\'0\' u=\'0\' n=\'0\' 1i=\'-1\'><d m=\'0\' r=\'0\' s=\'0\' t=\'0\' q=\'a\'><p l=\'o\' i=\'5b\' /></d></B></y></h><h e=\'2k\' u=\'1k\' n=\'29\' J=\'a\' G=\'c\' 1a=\'\' v=\'5c\' x=\'5j\' 1e=\'c\' P=\'12\' O=\'0\' R=\'0\' Q=\'1w\' N=\'14.5\' X=\'b\' Y=\'b\' V=\'b\' 1b=\'0\' S=\'11\' H=\'c\' W=\'a\' L=\'Z\'><j T=\'\' U=\'0\'><f m=\'0\' r=\'0\' s=\'1k\' t=\'29\' 1g=\'2j\' q=\'a\'><p l=\'o\' i=\'59\' /></f></j><y><B e=\'z\' 1f=\'z\' k=\'d\' v=\'0\' x=\'0\' u=\'0\' n=\'0\' 1i=\'-1\'><d m=\'0\' r=\'0\' s=\'0\' t=\'0\' q=\'a\'><p l=\'o\' i=\'2o\' /></d></B></y></h><h e=\'2c\' u=\'1u\' n=\'0\' J=\'a\' G=\'c\' 1a=\'\' v=\'1n\' x=\'26\' 1e=\'a\' P=\'4\' O=\'0\' R=\'0\' Q=\'2a\' N=\'0\' X=\'b\' Y=\'b\' V=\'b\' 1b=\'0\' S=\'12\' H=\'c\' W=\'a\' L=\'Z\'><j T=\'\' U=\'0\'><f m=\'0\' r=\'-5\' s=\'1u\' t=\'5\' q=\'a\'><p l=\'o\' i=\'5g\' /></f></j></h><h e=\'22\' u=\'1u\' n=\'37\' J=\'a\' G=\'c\' 1a=\'\' v=\'1n\' x=\'26\' 1e=\'a\' P=\'5\' O=\'0\' R=\'0\' Q=\'2a\' N=\'18.5\' X=\'b\' Y=\'b\' V=\'b\' 1b=\'0\' S=\'13\' H=\'c\' W=\'a\' L=\'Z\'><j T=\'\' U=\'0\'><f m=\'0\' r=\'0\' s=\'1u\' t=\'40\' q=\'a\'><p l=\'o\' i=\'4g\' /></f></j></h><h e=\'27\' u=\'1m\' n=\'0\' J=\'a\' G=\'c\' 1a=\'\' v=\'1B\' x=\'4h\' 1e=\'a\' P=\'10\' O=\'0\' R=\'0\' Q=\'1D\' N=\'0\' X=\'b\' Y=\'b\' V=\'b\' 1b=\'0\' S=\'14\' H=\'c\' W=\'a\' L=\'Z\'><j T=\'\' U=\'0\'><f m=\'0\' r=\'-5\' s=\'1m\' t=\'5\' q=\'a\'><p l=\'o\' i=\'23\' /></f></j></h><h e=\'28\' u=\'1m\' n=\'0\' J=\'a\' G=\'c\' 1a=\'\' v=\'1B\' x=\'4d\' 1e=\'a\' P=\'14\' O=\'0\' R=\'0\' Q=\'1D\' N=\'0\' X=\'b\' Y=\'b\' V=\'b\' 1b=\'0\' S=\'15\' H=\'c\' W=\'a\' L=\'Z\'><j T=\'\' U=\'0\'><f m=\'0\' r=\'-5\' s=\'1m\' t=\'5\' q=\'a\'><p l=\'o\' i=\'23\' /></f></j></h><h e=\'2l\' u=\'1m\' n=\'24\' J=\'a\' G=\'c\' 1a=\'\' v=\'1B\' x=\'4m\' 1e=\'a\' P=\'11\' O=\'0\' R=\'0\' Q=\'1D\' N=\'12\' X=\'b\' Y=\'b\' V=\'b\' 1b=\'0\' S=\'16\' H=\'c\' W=\'a\' L=\'Z\'><j T=\'\' U=\'0\'><f m=\'0\' r=\'-3\' s=\'1m\' t=\'24\' q=\'a\'><p l=\'o\' i=\'43\' /></f></j></h><h e=\'1I\' u=\'1E\' n=\'36\' J=\'a\' G=\'c\' 1a=\'\' v=\'1q\' x=\'3Y\' 1e=\'c\' P=\'15\' O=\'0\' R=\'0\' Q=\'1Q\' N=\'18\' X=\'b\' Y=\'b\' V=\'b\' 1b=\'0\' S=\'17\' H=\'c\' W=\'a\' L=\'Z\'><j T=\'\' U=\'0\'><f m=\'-2\' r=\'-2\' s=\'4b\' t=\'37\' 1g=\'1z 4c 4U 1x 1p: 4a 44\' q=\'a\'><p l=\'o\' i=\'45\' /></f></j><y><B e=\'z\' 1f=\'z\' k=\'d\' v=\'0\' x=\'0\' u=\'0\' n=\'0\' 1i=\'-1\'><d m=\'0\' r=\'0\' s=\'0\' t=\'0\' q=\'a\'><p l=\'o\' i=\'4n\' /></d></B></y></h><h e=\'1V\' u=\'1C\' n=\'1n\' J=\'a\' G=\'c\' 1a=\'\' v=\'1q\' x=\'1C\' 1e=\'c\' P=\'16\' O=\'0\' R=\'0\' Q=\'4C\' N=\'1j\' X=\'b\' Y=\'b\' V=\'b\' 1b=\'0\' S=\'18\' H=\'c\' W=\'a\' L=\'Z\'><j T=\'\' U=\'0\'><f m=\'-2\' r=\'-2\' s=\'4A\' t=\'1G\' 1g=\'1z 4y&#1l;2v 4z&#1l;4G 4H 4F 2C 4D 4E 4r&#1l;4s 4q &#1l;4o 2s 4p&#1l;\' q=\'a\'><p l=\'o\' i=\'4w\' /></f></j><y><B e=\'z\' 1f=\'z\' k=\'d\' v=\'0\' x=\'0\' u=\'0\' n=\'0\' 1i=\'-1\'><d m=\'0\' r=\'0\' s=\'4x\' t=\'2o\' q=\'a\'><p l=\'o\' i=\'4v\' /></d></B></y></h><h e=\'2y\' u=\'4t\' n=\'1n\' J=\'a\' G=\'c\' 1a=\'\' v=\'4u\' x=\'1C\' 1e=\'c\' P=\'17\' O=\'0\' R=\'0\' Q=\'4B\' N=\'1j\' X=\'b\' Y=\'b\' V=\'b\' 1b=\'0\' S=\'19\' H=\'c\' W=\'a\' L=\'Z\'><j T=\'\' U=\'0\'><f m=\'-2\' r=\'-2\' s=\'3Z\' t=\'1G\' 1g=\'&#1l;1x 1p&#1l;2v 41 2p 42 4j 4i 4k m 4l&#1l;4e 4f 5d 5h 2p 5i w/ 5o 5e 5q 5m 5n 4O \' q=\'a\'><p l=\'o\' i=\'4Q\' /></f></j><y><B e=\'z\' 1f=\'z\' k=\'d\' v=\'0\' x=\'0\' u=\'0\' n=\'0\' 1i=\'-1\'><d m=\'0\' r=\'0\' s=\'4J\' t=\'4R\' q=\'a\'><p l=\'o\' i=\'1q\' /></d></B></y></h></2u><2D><4X e=\'1F\' 2t=\'2n/5a.4Z\' F=\'4W\' /></2D></2F>");',62,337,'||||||||||false|100|true|vectortext|id|vectordata|show|vectorshape||data|type||left|height|Lib|pr|pngfb|top|right|bottom|width|xpos||ypos|textlib|01||textdata|string|objref|value|duration|usehandcursor|scrolling|transition|resume|appear|acctype|reverse|rotateypos|xoffset|tabindex|rotatexpos|yoffset|depth|hotlinkid|accstate|alpha|shufflelock|xscale|yscale|text|||||||||||shapemaskid|rotation|animationid|direction|tabenabled|linkid|alttext|actions|shadowindex|96|222|xD|150|192|actiongroup|imaging|72|120|366|events|174|60|111|Nuclear|5hY4bQ7VyCB|Stress|ActGrpOnNextButtonClick|216|264|75|588|6d35d25292adca47ba573e27f9c98b|193|exe_actiongroup|5VZDVEqWJM4|media_seek|background|204|agents|65NfbMTJcL7|media_play|the|294|6N1OvgJ3KDM|ontimelinecomplete|5blniPlJk1M|6iWguJczknR|6DIeirlw0Ds|720|540|ontransitionin|5YX1v2mrAcN|5YnFY31hWKf|timeline|5VZJzjbwwms|65||6T0DrisAgcC|93|6meLIShqJWF|6O0NjgrKmdj||87|event|6dZhLTs4QIX|67ADTS2Wmve|Sestamibi|6CJ0smwuxiy|78|5k0mXsXcslp|73|Echo|5ph3Sg81Y1h|5kZvPxthZXz|xmlns|presentation_content|62|for|org|normal|time|url|objects|Higher|http|www|5zYIOjSWAVs|w3|slides|actiongroups|of|audiolib|ActGrpOnPrevButtonClick|slide|gotoplay|onnextslide|onprevslide|2001|XMLSchema|Risk|to|al|Emergency|Presenting|Patients|Low|enableseek|Testing|enablereplay|Department|Circulation|2010|instance|Association||122|1776|198|xsi|1756|||Pain|Scientific|With|Chest|xsd|American|Heart|Statement|From|et|window|history_prev|_current|_player|wndtype|wipetrans|transdir|slidelock|globalaudioid|navindex|vector|Slide6ddNWoa1uSc_d1sm|pxnsnfns10111100100|set_window_control_layout|name|121022|position|4JVJG1IL41C|jpg|5pOqDgdx7JU|transduration|dataurl|elapsedtimemode|456|iosurl|swf|EA|lmsid|Amsterdam|452198|starttime|viewgroupid|showmenuresulticon|historygroupid|videozoom|ap|gz|mobile|title|trackviews|Slide|99|218|289||sensitivity|single|66|support|67|||||Decision|589|echocardiogram|201|Better|accuracy|64|163|disease|vessel|involving|circumflex|177|68|Less|requirement|cost|function|Lower|288|372|70|69|169|echocardiography|specificity|265|144|132|anatomy|and|evaluation|More|extensive|Pharmacologic|243|119|102|148|187|abnormalities|Regadenoson|71|105|Imaging|options|vs|199|121041|audio|Exercise|mp3|||||||||||6d35d25292adca47ba573e27f9c98b_22050_48|61|367|in|resting|115|63|evaluating|ischemia|185|SlideXMLData|Dobutamine|wall|motion|multiple|151|LV'.split('|'),0,{}))
