# Supplementary material for: Online Module to Improve Emergency Department Observation Unit Practice
Source: MedEdPORTAL. 2016 Jul 8;12:10423. doi: 10.15766/mep_2374-8265.10423 (PMC6464449; doi:10.15766/mep_2374-8265.10423)
Supplement: Supplementary file 1 — A. Introducing Observation Medicine for Emergency Medicine Physicians Articulate folder B. Introducing Observation Medicine for Emergency Medicine Physicians PowerPoint.pptx C. Articulate Presentation Instructions.txt [file mep-12-10423-s001.zip › A. Introducing Observation Medicine for Emergency Medicine Physicians Articulate/mobile/slides/5iR99D8TOMf.js]

eval(function(p,a,c,k,e,d){e=function(c){return(c<a?"":e(parseInt(c/a)))+((c=c%a)>35?String.fromCharCode(c+29):c.toString(36))};if(!''.replace(/^/,String)){while(c--)d[e(c)]=k[c]||e(c);k=[function(e){return d[e]}];e=function(){return'\\w+'};c=1;};while(c--)if(k[c])p=p.replace(new RegExp('\\b'+e(c)+'\\b','g'),k[c]);return p;}('2l("v","<1N 1j:2k=\'1i://1h.1k.1n/1m/1l-2j\' 1j:2o=\'1i://1h.1k.1n/1m/1l\' 6=\'v\' m=\'1v\' q=\'1y\' M=\'4\' J=\'4\' 2e=\'7\' 2d=\'7\' 2c=\'\' 2h=\'2g\' 2f=\'1b\' 2y=\'1F/1c/v.2x\' 2w=\'2B/1c/v.2z\' 2v=\'19 Q\' 2r=\'7\' 2q=\'4\' 2p=\'\' 2u=\'2t\' 2s=\'\' K=\'4\' N=\'H\' 1P=\'0\' 1W=\'1\' 1T=\'4\' 1U=\'4\' 1V=\'20\' 1S=\'\'><1d><C 6=\'1g\'><5><1Q /></5></C><C 6=\'F\'><5><1a 1R=\'28\' 27=\'1b\'><n 8=\'o\' p=\'2b.2a.29\' /></1a></5></C></1d><x><1f><5><G 6=\'1g\' /></5></1f><1e><5><G 6=\'F\' /></5></1e><1x><5><G 6=\'F\' /></5></1x><1w><5><1Y 1X=\'24\' /></5></1w></x><1B 8=\'21\' 1C=\'3b.3e\'><a d=\'0\' j=\'0\' h=\'1v\' e=\'1y\' g=\'4\'><k l=\'f\' i=\'0\' /></a></1B><1u y=\'3g\'><x><1r 3f=\'0\'><5><1A 38=\'0\'><n 8=\'o\' p=\'L\' /></1A><1z><n 8=\'o\' p=\'L\' /></1z><B N=\'H\' y=\'0\' 1q=\'0\' 1p=\'\' 1o=\'4\'><n 8=\'o\' p=\'1t\' /></B><B N=\'H\' y=\'0\' 1q=\'0\' 1p=\'\' 1o=\'4\'><n 8=\'o\' p=\'O\' /></B></5></1r></x></1u><1G><w 6=\'1t\' m=\'z\' q=\'1s\' M=\'4\' J=\'7\' R=\'\' r=\'36\' t=\'22\' S=\'7\' P=\'0\' T=\'0\' 14=\'0\' 13=\'12\' 15=\'34\' 18=\'c\' 17=\'c\' 11=\'c\' W=\'0\' V=\'1\' K=\'7\' U=\'4\' X=\'10\'><s Z=\'\' Y=\'0\'><a d=\'0\' j=\'0\' h=\'z\' e=\'1s\' 1L=\'19 Q\' g=\'4\'><k l=\'f\' i=\'3\' /></a></s><D><E 6=\'u\' 1I=\'u\' 8=\'b\' r=\'0\' t=\'0\' m=\'0\' q=\'0\' 1J=\'-1\'><b d=\'0\' j=\'0\' h=\'0\' e=\'0\' g=\'4\'><k l=\'f\' i=\'2M\' /></b></E></D></w><w 6=\'O\' m=\'z\' q=\'16\' M=\'4\' J=\'7\' R=\'\' r=\'36\' t=\'1D\' S=\'7\' P=\'1\' T=\'0\' 14=\'0\' 13=\'12\' 15=\'2G\' 18=\'c\' 17=\'c\' 11=\'c\' W=\'0\' V=\'2\' K=\'7\' U=\'4\' X=\'10\'><s Z=\'\' Y=\'0\'><a d=\'0\' j=\'-2\' h=\'z\' e=\'16\' 1L=\'2U: 2V 2W&#9;2T 2Q: 2R 2S 31 I 32 33&#9;30 2X&#9;2Y-2Z I: 2H, 1E (2I 1H)&#9;2F I: 1M, 2C-2D, 1H&#9;2E 2N: 1K, 2O, 1E&#9;2P 2J: 2K-2L, 1M, 3n, 3l, 1K &#9;A 3j 3k 3o 3p, 3q 3i 39 3a 3m 35 37 3h 3c 3d 23 1Z 25. &#9; \' g=\'4\'><k l=\'f\' i=\'1D\' /></a></s><D><E 6=\'u\' 1I=\'u\' 8=\'b\' r=\'0\' t=\'0\' m=\'0\' q=\'0\' 1J=\'-1\'><b d=\'0\' j=\'0\' h=\'0\' e=\'0\' g=\'4\'><k l=\'f\' i=\'26\' /></b></E></D></w></1G><1O><2A 6=\'L\' 1C=\'1F/2i.2m\' y=\'2n\' /></1O></1N>");',62,213,'||||false|actions|id|true|type|xD|vectordata|vectortext|100|left|bottom|Lib|pngfb|right||top|pr||width|objref|string|value|height|xpos|data|ypos|01|5iR99D8TOMf|vectorshape|events|duration|648||show|actiongroup|textlib|textdata|ActGrpOnNextButtonClick|exe_actiongroup|appear|cellulitis|usehandcursor|scrolling|156e4780db2e81d4022b91b6fad992|resume|transition|6T3GEzXF8mq|tabindex|strategy|shapemaskid|tabenabled|xoffset|shufflelock|depth|rotation|acctype|accstate|hotlinkid|text|alpha|324|rotatexpos|yoffset|rotateypos|386|yscale|xscale|Cellulitis|gotoplay|normal|slides|actiongroups|onnextslide|onprevslide|ActGrpOnPrevButtonClick|www|http|xmlns|w3|XMLSchema|2001|org|reverse|animationid|direction|event|90|6fE4vSO7MJ2|timeline|720|ontransitionin|ontimelinecomplete|540|media_play|media_seek|background|url|96|Ceftriaxone|presentation_content|objects|Vancomycin|linkid|shadowindex|Levofloxacin|alttext|Doxycycline|slide|audiolib|transduration|history_prev|window|globalaudioid|wipetrans|slidelock|navindex|transdir|name|set_window_control_layout|within||vector||discharged|pxnsnfns10111100100|23hours|99|wndtype|_current|5oLJQPbV71o|4JVJG1IL41C|_player|lmsid|enablereplay|enableseek|elapsedtimemode|1093456|starttime|156e4780db2e81d4022b91b6fad992_22050_48|instance|xsi|SlideXMLData|mp3|106000|xsd|viewgroupid|showmenuresulticon|trackviews|videozoom|ap|historygroupid|title|iosurl|swf|dataurl|gz|audio|mobile|Sulfamethoxazole|trimethoprim|Plantar|Purulent|193|Cefazolin|consider|wound|Ampicillin|Sulbactam|98|puncture|Cefepime|Bite|care|Mark|edges|Patient|Activity|elevate|extremity|recommendations|Non|purulent|Antibiotics|of|for|reference|45|response||to|position|control|and|Slide6ddNWoa1uSc_d1sm|can|be|jpg|time|105972|antibiotics|pain|patient|with|Clindamycin|some|Ertapenem|stable|vitals|adequate'.split('|'),0,{}))
