# Supplementary material for: Online Module to Improve Emergency Department Observation Unit Practice
Source: MedEdPORTAL. 2016 Jul 8;12:10423. doi: 10.15766/mep_2374-8265.10423 (PMC6464449; doi:10.15766/mep_2374-8265.10423)
Supplement: Supplementary file 1 — A. Introducing Observation Medicine for Emergency Medicine Physicians Articulate folder B. Introducing Observation Medicine for Emergency Medicine Physicians PowerPoint.pptx C. Articulate Presentation Instructions.txt [file mep-12-10423-s001.zip › A. Introducing Observation Medicine for Emergency Medicine Physicians Articulate/mobile/slides/5kpuz9hUE7c.js]

eval(function(p,a,c,k,e,d){e=function(c){return(c<a?"":e(parseInt(c/a)))+((c=c%a)>35?String.fromCharCode(c+29):c.toString(36))};if(!''.replace(/^/,String)){while(c--)d[e(c)]=k[c]||e(c);k=[function(e){return d[e]}];e=function(){return'\\w+'};c=1;};while(c--)if(k[c])p=p.replace(new RegExp('\\b'+e(c)+'\\b','g'),k[c]);return p;}('21("G","<1P 1G:20=\'1E://1F.1I.1L/1M/1J-23\' 1G:24=\'1E://1F.1I.1L/1M/1J\' 6=\'G\' k=\'1p\' n=\'1j\' C=\'4\' D=\'4\' 28=\'7\' 25=\'7\' 26=\'\' 1U=\'1V\' 1Y=\'1B\' 1X=\'1S/1K/G.1Z\' 2q=\'2o/1K/G.2p\' 2t=\'1y 1e\' 2x=\'7\' 2y=\'4\' 2z=\'\' 2u=\'2v\' 2w=\'\' E=\'4\' I=\'H\' 2d=\'0\' 2b=\'1\' 2c=\'4\' 2g=\'4\' 2k=\'8\' 2l=\'\'><1t><B 6=\'1w\'><5><2m /></5></B><B 6=\'1b\'><5><1r 2h=\'2j\' 2i=\'1B\'><v 9=\'z\' y=\'2a.2f.2e\' /></1r></5></B></1t><K><1v><5><14 6=\'1w\' /></5></1v><1q><5><14 6=\'1b\' /></5></1q><1D><5><14 6=\'1b\' /></5></1D><1A><5><2n 2s=\'2r\' /></5></1A></K><1k 9=\'29\' 1N=\'1T.1W\'><d m=\'0\' f=\'0\' o=\'1p\' e=\'1j\' j=\'4\'><h l=\'g\' i=\'0\' /></d></1k><1l A=\'27\'><K><1m 2A=\'0\'><5><1n 3g=\'0\'><v 9=\'z\' y=\'1f\' /></1n><1o><v 9=\'z\' y=\'1f\' /></1o><x I=\'H\' A=\'0\' 1d=\'0\' 1g=\'\' 1c=\'4\'><v 9=\'z\' y=\'1h\' /></x><x I=\'H\' A=\'0\' 1d=\'0\' 1g=\'\' 1c=\'4\'><v 9=\'z\' y=\'1x\' /></x><x I=\'H\' A=\'0\' 1d=\'0\' 1g=\'\' 1c=\'4\'><v 9=\'z\' y=\'1s\' /></x></5></1m></K></1l><1H><u 6=\'1h\' k=\'1i\' n=\'1z\' C=\'4\' D=\'7\' S=\'\' s=\'36\' q=\'22\' L=\'7\' Z=\'0\' W=\'0\' P=\'0\' 13=\'3f\' Q=\'3e\' N=\'b\' O=\'b\' T=\'b\' V=\'0\' X=\'1\' E=\'7\' U=\'4\' 11=\'12\'><r 10=\'\' Y=\'0\'><d m=\'0\' f=\'0\' o=\'1i\' e=\'1z\' M=\'1y 1e\' j=\'4\'><h l=\'g\' i=\'3\' /></d></r><t><w 6=\'p\' 16=\'p\' 9=\'c\' s=\'0\' q=\'0\' k=\'0\' n=\'0\' 1a=\'-1\'><c m=\'0\' f=\'0\' o=\'0\' e=\'0\' j=\'4\'><h l=\'g\' i=\'17\' /></c></w></t></u><u 6=\'1x\' k=\'J\' n=\'F\' C=\'4\' D=\'7\' S=\'\' s=\'36\' q=\'1C\' L=\'7\' Z=\'1\' W=\'0\' P=\'0\' 13=\'1Q\' Q=\'1R\' N=\'b\' O=\'b\' T=\'b\' V=\'0\' X=\'2\' E=\'7\' U=\'4\' 11=\'12\'><r 10=\'\' Y=\'0\'><d m=\'0\' f=\'0\' o=\'J\' e=\'F\' M=\'3j R&#a;3i 3h R 15 3d 39&#a;38 37 1e&#a;1u 15 3c 3b&#a;1u 3a 3p&#a;3s 3q 3r&#a;\' j=\'4\'><h l=\'g\' i=\'8\' /></d></r><t><w 6=\'p\' 16=\'p\' 9=\'c\' s=\'0\' q=\'0\' k=\'0\' n=\'0\' 1a=\'-1\'><c m=\'0\' f=\'0\' o=\'3o\' e=\'31\' j=\'4\'><h l=\'g\' i=\'18\' /></c></w></t></u><u 6=\'1s\' k=\'J\' n=\'F\' C=\'4\' D=\'7\' S=\'\' s=\'3l\' q=\'1C\' L=\'7\' Z=\'2\' W=\'0\' P=\'0\' 13=\'1Q\' Q=\'1R\' N=\'b\' O=\'b\' T=\'b\' V=\'0\' X=\'3\' E=\'7\' U=\'4\' 11=\'12\'><r 10=\'\' Y=\'0\'><d m=\'0\' f=\'0\' o=\'J\' e=\'F\' M=\'3n R (3m 3k 35 2K 2J 2I 2L)&#a;2O 2N 2M (2D, 2C)&#a;2B 15 2E 2H 2G 2F 2P&#a;2Z 2Y&#a;2X 30 34 33 32 2S\' j=\'4\'><h l=\'g\' i=\'8\' /></d></r><t><w 6=\'p\' 16=\'p\' 9=\'c\' s=\'0\' q=\'0\' k=\'0\' n=\'0\' 1a=\'-1\'><c m=\'0\' f=\'0\' o=\'2R\' e=\'2Q\' j=\'4\'><h l=\'g\' i=\'19\' /></c></w></t></u></1H><1O><2T 6=\'1f\' 1N=\'1S/2W.2V\' A=\'2U\' /></1O></1P>");',62,215,'||||false|actions|id|true||type|xD|100|vectortext|vectordata|bottom|top|Lib|pr||pngfb|width||left|height|right|01|ypos|data|xpos|textlib|vectorshape|objref|textdata|show|value|string|duration|actiongroup|resume|usehandcursor|scrolling|356|5kpuz9hUE7c|appear|transition|318|events|tabenabled|alttext|xscale|yscale|yoffset|rotateypos|criteria|shapemaskid|alpha|shufflelock|rotation|xoffset|depth|accstate|tabindex|hotlinkid|acctype|text|rotatexpos|exe_actiongroup|or|linkid||||shadowindex|ActGrpOnNextButtonClick|reverse|direction|pain|338a418641d72425faa8b92e8ea701|animationid|5mAIjNBOfuK|648|540|background|timeline|event|media_seek|media_play|720|onnextslide|gotoplay|6mEtVac2U7T|actiongroups|Normal|onprevslide|ActGrpOnPrevButtonClick|6V4s4xVTbWL|Chest|90|ontransitionin|normal|126|ontimelinecomplete|http|www|xmlns|objects|w3|XMLSchema|slides|org|2001|url|audiolib|slide|159|178|presentation_content|Slide6ddNWoa1uSc_d1sm|starttime|264812|jpg|dataurl|elapsedtimemode|swf|xsi|SlideXMLData||instance|xsd|enablereplay|lmsid|45712|enableseek|vector|_player|transdir|wipetrans|transduration|5V1S5xKoiid|4JVJG1IL41C|slidelock|window|wndtype|_current|navindex|globalaudioid|history_prev|set_window_control_layout|mobile|gz|iosurl|pxnsnfns10111100100|name|title|historygroupid|ap|videozoom|trackviews|showmenuresulticon|viewgroupid|time|Cardiologist|nitro|heparin|primary|inpatient|choose|care|meeting|not|those|inclusion|meds|titrating|IV|admission|89|245|observation|audio|45729|mp3|338a418641d72425faa8b92e8ea701_22050_48|Associated|intoxicated|Legally|comorbidities||ED|for|inappropriate|to||chest|Controllable|ACS|cardiac|ECG|unchanged|recent|45|324|position|clinical|No|Inclusion|addition|366|in|Exclusion|201|enzymes|vital|signs|Stable'.split('|'),0,{}))
