# Supplementary material for: Online Module to Improve Emergency Department Observation Unit Practice
Source: MedEdPORTAL. 2016 Jul 8;12:10423. doi: 10.15766/mep_2374-8265.10423 (PMC6464449; doi:10.15766/mep_2374-8265.10423)
Supplement: Supplementary file 1 — A. Introducing Observation Medicine for Emergency Medicine Physicians Articulate folder B. Introducing Observation Medicine for Emergency Medicine Physicians PowerPoint.pptx C. Articulate Presentation Instructions.txt [file mep-12-10423-s001.zip › A. Introducing Observation Medicine for Emergency Medicine Physicians Articulate/mobile/slides/5oLJQPbV71o.js]

eval(function(p,a,c,k,e,d){e=function(c){return(c<a?"":e(parseInt(c/a)))+((c=c%a)>35?String.fromCharCode(c+29):c.toString(36))};if(!''.replace(/^/,String)){while(c--)d[e(c)]=k[c]||e(c);k=[function(e){return d[e]}];e=function(){return'\\w+'};c=1;};while(c--)if(k[c])p=p.replace(new RegExp('\\b'+e(c)+'\\b','g'),k[c]);return p;}('24("C","<1Q 1I:27=\'1O://1P.1M.1N/1C/1D-2a\' 1I:1U=\'1O://1P.1M.1N/1C/1D\' 6=\'C\' n=\'1b\' m=\'1h\' B=\'4\' D=\'4\' 1W=\'7\' 1X=\'7\' 2c=\'\' 2q=\'2r\' 2p=\'1r\' 2n=\'1K/1G/C.2o\' 2v=\'28/1G/C.2f\' 2d=\'1o: 1n/1q/1p\' 2e=\'7\' 2l=\'4\' 2m=\'\' 2k=\'2g\' 1Y=\'\' I=\'4\' H=\'K\' 20=\'0\' 1Z=\'1\' 1T=\'4\' 29=\'4\' 2b=\'21\' 1V=\'\'><1j><J 6=\'1z\'><5><2w /></5></J><J 6=\'18\'><5><1l 2u=\'2s\' 2t=\'1r\'><t b=\'x\' y=\'2h.2j.2i\' /></1l></5></J></1j><E><1y><5><12 6=\'1z\' /></5></1y><1t><5><12 6=\'18\' /></5></1t><1f><5><12 6=\'18\' /></5></1f><1c><5><23 26=\'25\' /></5></1c></E><1e b=\'37\' 1L=\'35.34\'><d o=\'0\' k=\'0\' j=\'1b\' h=\'1h\' e=\'4\'><g l=\'f\' i=\'0\' /></d></1e><1v A=\'3a\'><E><1d 39=\'0\'><5><1g 38=\'0\'><t b=\'x\' y=\'19\' /></1g><1i><t b=\'x\' y=\'19\' /></1i><z H=\'K\' A=\'0\' 11=\'0\' 14=\'\' 13=\'4\'><t b=\'x\' y=\'1s\' /></z><z H=\'K\' A=\'0\' 11=\'0\' 14=\'\' 13=\'4\'><t b=\'x\' y=\'1k\' /></z><z H=\'K\' A=\'0\' 11=\'0\' 14=\'\' 13=\'4\'><t b=\'x\' y=\'1x\' /></z></5></1d></E></1v><1J><w 6=\'1s\' n=\'1w\' m=\'1m\' B=\'4\' D=\'7\' M=\'\' p=\'36\' r=\'22\' U=\'7\' R=\'0\' Q=\'0\' 15=\'0\' S=\'30\' P=\'2Z\' L=\'9\' N=\'9\' Y=\'9\' X=\'0\' Z=\'1\' I=\'7\' W=\'4\' V=\'T\'><s 1a=\'\' 10=\'0\'><d o=\'0\' k=\'0\' j=\'1w\' h=\'1m\' O=\'1o: 1n/1q/1p\' e=\'4\'><g l=\'f\' i=\'3\' /></d></s><v><u 6=\'q\' 16=\'q\' b=\'c\' p=\'0\' r=\'0\' n=\'0\' m=\'0\' 17=\'-1\'><c o=\'0\' k=\'0\' j=\'0\' h=\'0\' e=\'4\'><g l=\'f\' i=\'9\' /></c></u></v></w><w 6=\'1k\' n=\'F\' m=\'G\' B=\'4\' D=\'7\' M=\'\' p=\'36\' r=\'1u\' U=\'7\' R=\'1\' Q=\'0\' 15=\'0\' S=\'1R\' P=\'1S\' L=\'9\' N=\'9\' Y=\'9\' X=\'0\' Z=\'2\' I=\'7\' W=\'4\' V=\'T\'><s 1a=\'\' 10=\'0\'><d o=\'0\' k=\'0\' j=\'F\' h=\'G\' O=\'2Y&#a;33 32&#a;31 3g&#a;3h 1A 3i 1E 1H&#a;3j 3c\' e=\'4\'><g l=\'f\' i=\'8\' /></d></s><v><u 6=\'q\' 16=\'q\' b=\'c\' p=\'0\' r=\'0\' n=\'0\' m=\'0\' 17=\'-1\'><c o=\'0\' k=\'0\' j=\'0\' h=\'0\' e=\'4\'><g l=\'f\' i=\'3b\' /></c></u></v></w><w 6=\'1x\' n=\'F\' m=\'G\' B=\'4\' D=\'7\' M=\'\' p=\'3d\' r=\'1u\' U=\'7\' R=\'2\' Q=\'0\' 15=\'0\' S=\'1R\' P=\'1S\' L=\'9\' N=\'9\' Y=\'9\' X=\'0\' Z=\'3\' I=\'7\' W=\'4\' V=\'T\'><s 1a=\'\' 10=\'0\'><d o=\'0\' k=\'0\' j=\'F\' h=\'G\' O=\'3e&#a;3f 2X 2G&#a;2F 2E&#a;2J 2I 2H 2D&#a;1F 2z&#a;1F 1E 1H&#a;2y 2x 2C 1A 2B-2A 2T (2S 2R, 2W 2V, 2U, 2Q, 2M.). \' e=\'4\'><g l=\'f\' i=\'8\' /></d></s><v><u 6=\'q\' 16=\'q\' b=\'c\' p=\'0\' r=\'0\' n=\'0\' m=\'0\' 17=\'-1\'><c o=\'0\' k=\'0\' j=\'0\' h=\'0\' e=\'4\'><g l=\'f\' i=\'2L\' /></c></u></v></w></1J><1B><2K 6=\'19\' 1L=\'1K/2P.2O\' A=\'2N\' /></1B></1Q>");',62,206,'||||false|actions|id|true||100|xD|type|vectortext|vectordata|pngfb|Lib|pr|bottom||right|top||height|width|left|xpos|01|ypos|data|objref|textdata|textlib|vectorshape|string|value|show|duration|resume|5oLJQPbV71o|usehandcursor|events|318|356|transition|scrolling|actiongroup|appear|xscale|shapemaskid|yscale|alttext|rotateypos|xoffset|tabindex|rotatexpos|text|tabenabled|acctype|shufflelock|rotation|alpha|depth|accstate|direction|exe_actiongroup|reverse|animationid|yoffset|linkid|shadowindex|ActGrpOnNextButtonClick|fa90a1636553eae496741eb6d26801|hotlinkid|720|ontransitionin|event|background|ontimelinecomplete|media_seek|540|media_play|actiongroups|5mnOB4EGnWg|gotoplay|90|nausea|Indication|diarrhea|vomiting|normal|5nS9iVBCZy0|onnextslide|126|timeline|648|6efbdsLmhsX|onprevslide|ActGrpOnPrevButtonClick|to|audiolib|2001|XMLSchema|electrolyte|Severe|slides|abnormalities|xmlns|objects|presentation_content|url|w3|org|http|www|slide|159|178|wipetrans|xsd|globalaudioid|enableseek|enablereplay|videozoom|transdir|transduration|||set_window_control_layout|SlideXMLData|pxnsnfns10111100100|name|xsi|mobile|slidelock|instance|navindex|lmsid|title|trackviews|gz|ap|_player|5y5FPe6FMJT|4JVJG1IL41C|historygroupid|showmenuresulticon|viewgroupid|dataurl|swf|elapsedtimemode|starttime|1199428|_current|wndtype|window|iosurl|history_prev|not|Cause|dehydration|term|short|amenable|illness|compromise|Cardiovascular|signs|medical|chronic|Underlying|audio|102|etc|41208|mp3|fa90a1636553eae496741eb6d26801_22050_48|sepsis|obstruction|bowel|treatment|DKA|tremens|delirium|vital|Inclusion|45|324|Treatable|vitals|Acceptable|jpg|Slide6ddNWoa1uSc_d1sm||vector|position|time|41192|101|gravidarum|366|Exclusion|Unstable|cause|Mild|moderate|Hyperemesis'.split('|'),0,{}))
