# Supplementary material for: Online Module to Improve Emergency Department Observation Unit Practice
Source: MedEdPORTAL. 2016 Jul 8;12:10423. doi: 10.15766/mep_2374-8265.10423 (PMC6464449; doi:10.15766/mep_2374-8265.10423)
Supplement: Supplementary file 1 — A. Introducing Observation Medicine for Emergency Medicine Physicians Articulate folder B. Introducing Observation Medicine for Emergency Medicine Physicians PowerPoint.pptx C. Articulate Presentation Instructions.txt [file mep-12-10423-s001.zip › A. Introducing Observation Medicine for Emergency Medicine Physicians Articulate/mobile/slides/5p6a5KEBOcK2.js]

eval(function(p,a,c,k,e,d){e=function(c){return(c<a?"":e(parseInt(c/a)))+((c=c%a)>35?String.fromCharCode(c+29):c.toString(36))};if(!''.replace(/^/,String)){while(c--)d[e(c)]=k[c]||e(c);k=[function(e){return d[e]}];e=function(){return'\\w+'};c=1;};while(c--)if(k[c])p=p.replace(new RegExp('\\b'+e(c)+'\\b','g'),k[c]);return p;}('5P("3h","<4X 3T:5K=\'4c://49.43.46/47/4e-5L\' 3T:5T=\'4c://49.43.46/47/4e\' f=\'3h\' X=\'2m\' W=\'3r\' 14=\'e\' 1r=\'c\' 3l=\'e\' 3m=\'e\' 3C=\'5J\' 3n=\'3s\' 3t=\'3u\' 5A=\'5z/4f/3h.5H\' 5I=\'5D/4f/3h.6b\' 6d=\'4a 4i 4g 3U 2F 3R 3P 3V 4M 5x 5w 5y 5u 2F\' 6m=\'e\' 6n=\'e\' 6o=\'3Q\' 6l=\'3Q\' 6a=\'\' 1A=\'c\' 1i=\'1k\' 60=\'0\' 61=\'1\' 62=\'c\' 5X=\'c\' 66=\'-1\' 65=\'64\'><1Z><x f=\'4p\'><d><63 /></d></x><x f=\'4l\'><d><m><j><J n=\'N\' L=\'1D.69\' H=\'1M\' K=\'e\' I=\'h\' /></j><k><m><j><2Q><J n=\'N\' L=\'1D.21.1y\' H=\'Q\' K=\'e\' I=\'h\' /><J n=\'N\' L=\'1D.1Q.1y\' H=\'Q\' K=\'e\' I=\'h\' /></2Q></j><k><68 f=\'P.2y\' /></k><r><2s 3O=\'3M\' 3J=\'3L\'><u b=\'g\' a=\'1x.2N.67\' /></2s></r></m></k><r><2s 3O=\'3M\' 3J=\'3L\'><u b=\'g\' a=\'1x.2N.5Y\' /></2s></r></m></d></x><x f=\'4L\'><d><1c><u b=\'g\' a=\'1D.21\' /><1N b=\'h\' a=\'c\' /></1c><1c><u b=\'g\' a=\'1D.1Q\' /><1N b=\'h\' a=\'c\' /></1c><m><j><J n=\'N\' L=\'2y.3w\' H=\'1M\' K=\'2B\' I=\'g\' /></j><k><1a 1i=\'1k\' 1g=\'0\' 1o=\'1\' 1m=\'\' 1n=\'c\'><u b=\'g\' a=\'3k\' /></1a></k><r><1a 1i=\'1k\' 1g=\'0\' 1o=\'1\' 1m=\'\' 1n=\'c\'><u b=\'g\' a=\'3o\' /></1a></r></m></d></x><x f=\'3x\'><d><1c><u b=\'g\' a=\'1D.21\' /><1N b=\'h\' a=\'c\' /></1c><1a 1i=\'1k\' 1g=\'0\' 1o=\'0\' 1m=\'\' 1n=\'c\'><u b=\'g\' a=\'1D.1Q\' /></1a><o v=\'1D.1Q.1l\' n=\'O\'><a b=\'h\' a=\'c\' /></o><o v=\'1D.1Q.19\' n=\'O\'><a b=\'h\' a=\'c\' /></o><M f=\'1D.1Q.4K\' /><1c><u b=\'g\' a=\'1D.1Q\' /><1N b=\'h\' a=\'c\' /></1c></d></x><x f=\'3E\'><d><M f=\'3W\' /><m><j><J n=\'N\' L=\'3K\' H=\'1M\' K=\'3F\' I=\'g\' /></j><k><3I G=\'3f\' /></k><r><3H G=\'3f\' /></r></m></d></x><x f=\'3W\'><d><1c><u b=\'g\' a=\'1D.21\' /><1N b=\'h\' a=\'c\' /></1c><1c><u b=\'g\' a=\'1D.1Q\' /><1N b=\'h\' a=\'c\' /></1c></d></x><x f=\'4y\'><d><m><j><2Q><J n=\'N\' L=\'1x.2t.3v\' H=\'1M\' K=\'e\' I=\'h\' /><J n=\'N\' L=\'2y.3w\' H=\'1M\' K=\'2B\' I=\'g\' /></2Q></j><k><M f=\'3E\' /></k><r><m><j><J n=\'N\' L=\'2y.3w\' H=\'1M\' K=\'5W\' I=\'g\' /></j><k><m><j><J n=\'5Z\' L=\'2y.6j\' H=\'1M\' K=\'1\' I=\'6i\' /></j><k><M f=\'3E\' /></k></m></k></m></r></m></d></x><x f=\'4G\'><d><m><j><J n=\'N\' L=\'3K\' H=\'1M\' K=\'3F\' I=\'g\' /></j><k><3I G=\'3f\' /></k><r><3H G=\'3f\' /></r></m></d></x><x f=\'4o\'><d><m><j><J n=\'N\' L=\'1x.2t.3v\' H=\'1M\' K=\'e\' I=\'h\' /></j><k><2g 1i=\'1k\' 1g=\'0\' 1o=\'0\' 1m=\'\' 1n=\'c\'><u b=\'g\' a=\'5s\' /></2g><2g 1i=\'1k\' 1g=\'0\' 1o=\'0\' 1m=\'\' 1n=\'c\'><u b=\'g\' a=\'4W\' /></2g></k></m></d></x><x f=\'4u\'><d><3D /></d></x></1Z><1j><1O><d><m><j><J n=\'N\' L=\'3K\' H=\'1M\' K=\'3F\' I=\'g\' /></j><k><3I G=\'4F\' /></k><r><3H G=\'4F\' /></r></m><o v=\'1x.4J\' n=\'O\'><a b=\'g\' a=\'1x.\' /></o><o v=\'1x.4J\' n=\'6c\'><a b=\'1M\' a=\'6e\' /></o><m><j><J n=\'N\' L=\'23.6g\' H=\'1M\' K=\'6f\' I=\'g\' /></j><k><m><j><J n=\'N\' L=\'1x.4w\' H=\'Q\' K=\'e\' I=\'h\' /></j><k><M f=\'4L\' /><m><j><J n=\'N\' L=\'1x.5B\' H=\'Q\' K=\'2t\' I=\'g\' /></j><k><M f=\'4G\' /><m><j><J n=\'N\' L=\'1x.2t.5E\' H=\'1M\' K=\'e\' I=\'h\' /></j><k><M f=\'3x\' /></k><r><M f=\'3x\' /></r></m></k></m></k><r><M f=\'4y\' /></r></m></k></m><M f=\'4o\' /></d></1O><4q><d><M f=\'4p\' /></d></4q><4m><d><M f=\'4l\' /></d></4m><4r><d><m><j><J n=\'N\' L=\'1x.2t.3v\' H=\'1M\' K=\'c\' I=\'h\' /></j><k><m><j><4n><3y 3B=\'3A\' H=\'3z\' 3N=\'1x.5M\' I=\'g\' /><3y 3B=\'3A\' H=\'3z\' 3N=\'1x.4x\' I=\'g\' /><3y 3B=\'3A\' H=\'3z\' 3N=\'1x.2N\' I=\'g\' /></4n></j><k><5N /><2s 3O=\'3M\' 3J=\'3L\'><u b=\'g\' a=\'1x.2N.71\' /></2s></k></m></k></m></d></4r><4t><d><m><j><J n=\'N\' L=\'1x.4w\' H=\'Q\' K=\'e\' I=\'h\' /></j><k><4B><70 b=\'g\' a=\'1x.2t\' /><6Z b=\'g\' a=\'1x.4x.7a\' /></4B></k><r><M f=\'4u\' /></r></m></d></4t></1j><2M b=\'3j\'><3j b=\'73\' 1B=\'4v\'><4s><72 6Y=\'6U\' 1z=\'V\' 6T=\'0\' /></4s></3j></2M><2q 1g=\'3q\'><1j><2r 3p=\'0\'><d><1a 1i=\'1k\' 1g=\'0\' 1o=\'0\' 1m=\'\' 1n=\'c\'><u b=\'g\' a=\'1D\' /></1a><1a 1i=\'1k\' 1g=\'0\' 1o=\'0\' 1m=\'\' 1n=\'c\'><u b=\'g\' a=\'1D.21\' /></1a><1a 1i=\'1k\' 1g=\'0\' 1o=\'0\' 1m=\'\' 1n=\'c\'><u b=\'g\' a=\'1D.1Q\' /></1a><1a 1i=\'1k\' 1g=\'0\' 1o=\'0\' 1m=\'\' 1n=\'c\'><u b=\'g\' a=\'3X\' /></1a></d></2r></1j></2q><1X><4h f=\'1D\' X=\'3i\' W=\'6V\' 14=\'c\' 1r=\'e\' 1I=\'\' Y=\'24\' Z=\'6X\' 1J=\'e\' 1v=\'1\' 1H=\'0\' 1C=\'0\' 1t=\'2O\' 1u=\'6W\' 1G=\'V\' 1F=\'V\' 1z=\'V\' 1B=\'0\' 1w=\'1\' 1A=\'e\' 1E=\'c\' 74=\'3i\' 7c=\'4v\'><2M b=\'79\'><p E=\'0\' C=\'0\' w=\'3i\' A=\'76\' R=\'1T/1P\' B=\'c\'><D l=\'z\' i=\'78\' /></p></2M><1X><4j f=\'\' X=\'0\' W=\'0\' 14=\'c\' 1r=\'e\' 1I=\'\' Y=\'0\' Z=\'0\' 1J=\'e\' 1v=\'0\' 1H=\'0\' 1C=\'0\' 1t=\'0\' 1u=\'0\' 1G=\'V\' 1F=\'V\' 1z=\'V\' 1B=\'0\' 1w=\'1\' 1A=\'e\' 1E=\'c\' 7b=\'c\'><1X><1b f=\'21\' X=\'1f\' W=\'45\' 14=\'e\' 1r=\'e\' 1I=\'\' Y=\'24\' Z=\'0\' 1J=\'e\' 1v=\'0\' 1H=\'0\' 1C=\'0\' 1t=\'2O\' 1u=\'22.5\' 1G=\'V\' 1F=\'V\' 1z=\'V\' 1B=\'0\' 1w=\'1\' 1A=\'e\' 1E=\'c\' 1L=\'4I\' 2V=\'1K\'><2c><v G=\'1y\' b=\'h\' a=\'c\' 14=\'e\' /><v G=\'1l\' b=\'h\' a=\'c\' 14=\'e\' /><v G=\'1h\' b=\'h\' a=\'c\' 14=\'e\' /><v G=\'19\' b=\'h\' a=\'c\' 14=\'e\' /><v G=\'2b\' b=\'g\' a=\'1S\' 14=\'e\' /></2c><1Z><x f=\'4H\'><d><o v=\'1y\' n=\'O\'><a b=\'h\' a=\'e\' /></o><M f=\'18\' /><M f=\'2o\' /></d></x><x f=\'2j\'><d><o v=\'1l\' n=\'O\'><a b=\'h\' a=\'e\' /></o><M f=\'18\' /></d></x><x f=\'26\'><d><o v=\'1l\' n=\'O\'><a b=\'h\' a=\'c\' /></o><M f=\'18\' /></d></x><x f=\'3c\'><d><o v=\'1h\' n=\'O\'><a b=\'h\' a=\'e\' /></o><M f=\'18\' /></d></x><x f=\'27\'><d><o v=\'19\' n=\'O\'><a b=\'h\' a=\'e\' /></o><M f=\'18\' /></d></x><x f=\'2W\'><d><o v=\'1l\' n=\'O\'><a b=\'h\' a=\'c\' /></o><o v=\'1h\' n=\'O\'><a b=\'h\' a=\'c\' /></o><o v=\'1y\' n=\'O\'><a b=\'h\' a=\'c\' /></o><o v=\'19\' n=\'O\'><a b=\'h\' a=\'c\' /></o></d></x><x f=\'18\'><d><m><j><J n=\'N\' L=\'1h\' H=\'Q\' K=\'e\' I=\'h\' /></j><k><1c><u b=\'g\' a=\'P\' /><1N b=\'h\' a=\'c\' /></1c></k><r><1c><u b=\'g\' a=\'P\' /><1N b=\'h\' a=\'e\' /></1c></r></m><m><j><J n=\'N\' L=\'2b\' H=\'Q\' K=\'1S\' I=\'g\' /></j><k><m><j><J n=\'N\' L=\'1l\' H=\'Q\' K=\'e\' I=\'h\' /></j><k><m><j><J n=\'N\' L=\'1y\' H=\'Q\' K=\'e\' I=\'h\' /></j><k><m><j><J n=\'N\' L=\'19\' H=\'Q\' K=\'e\' I=\'h\' /></j><k><t><15 b=\'g\' a=\'38\' /><u b=\'g\' a=\'P\' /></t></k><r><t><15 b=\'g\' a=\'3g\' /><u b=\'g\' a=\'P\' /></t></r></m></k><r><m><j><J n=\'N\' L=\'19\' H=\'Q\' K=\'e\' I=\'h\' /></j><k><t><15 b=\'g\' a=\'28\' /><u b=\'g\' a=\'P\' /></t></k><r><t><15 b=\'g\' a=\'2f\' /><u b=\'g\' a=\'P\' /></t></r></m></r></m></k><r><m><j><J n=\'N\' L=\'1y\' H=\'Q\' K=\'e\' I=\'h\' /></j><k><m><j><J n=\'N\' L=\'19\' H=\'Q\' K=\'e\' I=\'h\' /></j><k><t><15 b=\'g\' a=\'2T\' /><u b=\'g\' a=\'P\' /></t></k><r><m><j><J n=\'N\' L=\'1h\' H=\'Q\' K=\'e\' I=\'h\' /></j><k><t><15 b=\'g\' a=\'32\' /><u b=\'g\' a=\'P\' /></t></k><r><t><15 b=\'g\' a=\'2X\' /><u b=\'g\' a=\'P\' /></t></r></m></r></m></k><r><m><j><J n=\'N\' L=\'19\' H=\'Q\' K=\'e\' I=\'h\' /></j><k><t><15 b=\'g\' a=\'2h\' /><u b=\'g\' a=\'P\' /></t></k><r><m><j><J n=\'N\' L=\'1h\' H=\'Q\' K=\'e\' I=\'h\' /></j><k><t><15 b=\'g\' a=\'2i\' /><u b=\'g\' a=\'P\' /></t></k><r><t><15 b=\'g\' a=\'1S\' /><u b=\'g\' a=\'P\' /></t></r></m></r></m></r></m></r></m></k></m></d></x><x f=\'2o\'><d><m><j><J n=\'N\' L=\'23.1Q.1y\' H=\'Q\' K=\'e\' I=\'h\' /></j><k><o v=\'23.1Q.1y\' n=\'O\'><a b=\'h\' a=\'c\' /></o><M f=\'23.1Q.18\' /></k></m></d></x></1Z><1j><1O><d><M f=\'18\' /></d></1O><2l><d><M f=\'2j\' /></d></2l><2e><d><M f=\'26\' /></d></2e><2d><d><M f=\'27\' /></d></2d><1K><d><M f=\'2o\' /><o v=\'1y\' n=\'O\'><a b=\'h\' a=\'e\' /></o><o v=\'19\' n=\'O\'><a b=\'h\' a=\'c\' /></o><M f=\'18\' /></d></1K><2a><d><o v=\'19\' n=\'O\'><a b=\'h\' a=\'c\' /></o><M f=\'18\' /></d></2a></1j><q U=\'\' T=\'0\'><p E=\'-1\' C=\'-1\' w=\'1f\' A=\'45\' R=\'1T\' B=\'c\'><D l=\'z\' i=\'4A\' /></p></q><2k><F G=\'2i\'><q U=\'\' T=\'1\'><p E=\'-1\' C=\'-1\' w=\'1f\' A=\'45\' R=\'1T\' B=\'c\'><D l=\'z\' i=\'4z\' /></p></q></F><F G=\'2h\'><q U=\'\' T=\'8\'><p E=\'-1\' C=\'-1\' w=\'1f\' A=\'45\' R=\'1T\' B=\'c\'><D l=\'z\' i=\'4D\' /></p></q></F><F G=\'2X\'><q U=\'\' T=\'16\'><p E=\'-1\' C=\'-1\' w=\'1f\' A=\'45\' R=\'1T\' B=\'c\'><D l=\'z\' i=\'4C\' /></p></q></F><F G=\'32\'><q U=\'\' T=\'17\'><p E=\'-1\' C=\'-1\' w=\'1f\' A=\'45\' R=\'1T\' B=\'c\'><D l=\'z\' i=\'4k\' /></p></q></F><F G=\'2T\'><q U=\'\' T=\'24\'><p E=\'-1\' C=\'-1\' w=\'1f\' A=\'45\' R=\'1T\' B=\'c\'><D l=\'z\' i=\'42\' /></p></q></F><F G=\'2f\'><q U=\'\' T=\'0\'><p E=\'-1\' C=\'-1\' w=\'1f\' A=\'45\' R=\'1T\' B=\'c\'><D l=\'z\' i=\'41\' /></p></q></F><F G=\'28\'><q U=\'\' T=\'8\'><p E=\'-1\' C=\'-1\' w=\'1f\' A=\'45\' R=\'1T\' B=\'c\'><D l=\'z\' i=\'3Z\' /></p></q></F><F G=\'3g\'><q U=\'\' T=\'16\'><p E=\'-1\' C=\'-1\' w=\'1f\' A=\'45\' R=\'1T\' B=\'c\'><D l=\'z\' i=\'3S\' /></p></q></F><F G=\'38\'><q U=\'\' T=\'24\'><p E=\'-1\' C=\'-1\' w=\'1f\' A=\'45\' R=\'1T\' B=\'c\'><D l=\'z\' i=\'4d\' /></p></q></F></2k><1p><S f=\'1W\' 1e=\'77\' b=\'y\' Y=\'0\' Z=\'0\' X=\'0\' W=\'0\' 1d=\'-1\'><y E=\'0\' C=\'0\' w=\'0\' A=\'0\' B=\'c\'><D l=\'z\' i=\'2w\' /></y></S><S f=\'3e\' 1e=\'6z\' b=\'y\' Y=\'0\' Z=\'0\' X=\'0\' W=\'0\' 1d=\'-1\'><y E=\'0\' C=\'0\' w=\'0\' A=\'0\' B=\'c\'><D l=\'z\' i=\'2w\' /></y></S><S f=\'3a\' 1e=\'6y\' b=\'y\' Y=\'0\' Z=\'0\' X=\'0\' W=\'0\' 1d=\'-1\'><y E=\'0\' C=\'0\' w=\'0\' A=\'0\' B=\'c\'><D l=\'z\' i=\'2w\' /></y></S><S f=\'37\' 1e=\'6x\' b=\'y\' Y=\'0\' Z=\'0\' X=\'0\' W=\'0\' 1d=\'-1\'><y E=\'0\' C=\'0\' w=\'0\' A=\'0\' B=\'c\'><D l=\'z\' i=\'2w\' /></y></S><S f=\'3d\' 1e=\'6A\' b=\'y\' Y=\'0\' Z=\'0\' X=\'0\' W=\'0\' 1d=\'-1\'><y E=\'0\' C=\'0\' w=\'0\' A=\'0\' B=\'c\'><D l=\'z\' i=\'2w\' /></y></S></1p></1b><1b f=\'1Q\' X=\'1f\' W=\'45\' 14=\'e\' 1r=\'e\' 1I=\'\' Y=\'24\' Z=\'45\' 1J=\'e\' 1v=\'1\' 1H=\'0\' 1C=\'0\' 1t=\'2O\' 1u=\'22.5\' 1G=\'V\' 1F=\'V\' 1z=\'V\' 1B=\'0\' 1w=\'2\' 1A=\'e\' 1E=\'c\' 1L=\'4I\' 2V=\'1K\'><2c><v G=\'1y\' b=\'h\' a=\'c\' 14=\'e\' /><v G=\'1l\' b=\'h\' a=\'c\' 14=\'e\' /><v G=\'1h\' b=\'h\' a=\'c\' 14=\'e\' /><v G=\'19\' b=\'h\' a=\'c\' 14=\'e\' /><v G=\'2x\' b=\'h\' a=\'c\' 14=\'e\' /><v G=\'2b\' b=\'g\' a=\'1S\' 14=\'e\' /></2c><1Z><x f=\'4H\'><d><o v=\'1y\' n=\'O\'><a b=\'h\' a=\'e\' /></o><M f=\'18\' /><M f=\'2o\' /></d></x><x f=\'2j\'><d><o v=\'1l\' n=\'O\'><a b=\'h\' a=\'e\' /></o><M f=\'18\' /></d></x><x f=\'26\'><d><o v=\'1l\' n=\'O\'><a b=\'h\' a=\'c\' /></o><M f=\'18\' /></d></x><x f=\'3c\'><d><o v=\'1h\' n=\'O\'><a b=\'h\' a=\'e\' /></o><M f=\'18\' /></d></x><x f=\'27\'><d><o v=\'19\' n=\'O\'><a b=\'h\' a=\'e\' /></o><M f=\'18\' /></d></x><x f=\'4K\'><d><o v=\'2x\' n=\'O\'><a b=\'h\' a=\'e\' /></o><M f=\'18\' /></d></x><x f=\'2W\'><d><o v=\'1l\' n=\'O\'><a b=\'h\' a=\'c\' /></o><o v=\'1h\' n=\'O\'><a b=\'h\' a=\'c\' /></o><o v=\'1y\' n=\'O\'><a b=\'h\' a=\'c\' /></o><o v=\'19\' n=\'O\'><a b=\'h\' a=\'c\' /></o><o v=\'2x\' n=\'O\'><a b=\'h\' a=\'c\' /></o></d></x><x f=\'18\'><d><m><j><J n=\'N\' L=\'1h\' H=\'Q\' K=\'e\' I=\'h\' /></j><k><1c><u b=\'g\' a=\'P\' /><1N b=\'h\' a=\'c\' /></1c></k><r><1c><u b=\'g\' a=\'P\' /><1N b=\'h\' a=\'e\' /></1c></r></m><m><j><J n=\'N\' L=\'2b\' H=\'Q\' K=\'1S\' I=\'g\' /></j><k><m><j><J n=\'N\' L=\'1l\' H=\'Q\' K=\'e\' I=\'h\' /></j><k><m><j><J n=\'N\' L=\'1y\' H=\'Q\' K=\'e\' I=\'h\' /></j><k><m><j><J n=\'N\' L=\'19\' H=\'Q\' K=\'e\' I=\'h\' /></j><k><t><15 b=\'g\' a=\'38\' /><u b=\'g\' a=\'P\' /></t></k><r><t><15 b=\'g\' a=\'3g\' /><u b=\'g\' a=\'P\' /></t></r></m></k><r><m><j><J n=\'N\' L=\'19\' H=\'Q\' K=\'e\' I=\'h\' /></j><k><t><15 b=\'g\' a=\'28\' /><u b=\'g\' a=\'P\' /></t></k><r><t><15 b=\'g\' a=\'2f\' /><u b=\'g\' a=\'P\' /></t></r></m></r></m></k><r><m><j><J n=\'N\' L=\'1y\' H=\'Q\' K=\'e\' I=\'h\' /></j><k><m><j><J n=\'N\' L=\'19\' H=\'Q\' K=\'e\' I=\'h\' /></j><k><t><15 b=\'g\' a=\'2T\' /><u b=\'g\' a=\'P\' /></t></k><r><m><j><J n=\'N\' L=\'2x\' H=\'Q\' K=\'e\' I=\'h\' /></j><k><t><15 b=\'g\' a=\'3Y\' /><u b=\'g\' a=\'P\' /></t></k><r><m><j><J n=\'N\' L=\'1h\' H=\'Q\' K=\'e\' I=\'h\' /></j><k><t><15 b=\'g\' a=\'32\' /><u b=\'g\' a=\'P\' /></t></k><r><t><15 b=\'g\' a=\'2X\' /><u b=\'g\' a=\'P\' /></t></r></m></r></m></r></m></k><r><m><j><J n=\'N\' L=\'19\' H=\'Q\' K=\'e\' I=\'h\' /></j><k><t><15 b=\'g\' a=\'2h\' /><u b=\'g\' a=\'P\' /></t></k><r><m><j><J n=\'N\' L=\'2x\' H=\'Q\' K=\'e\' I=\'h\' /></j><k><t><15 b=\'g\' a=\'4E\' /><u b=\'g\' a=\'P\' /></t></k><r><m><j><J n=\'N\' L=\'1h\' H=\'Q\' K=\'e\' I=\'h\' /></j><k><t><15 b=\'g\' a=\'2i\' /><u b=\'g\' a=\'P\' /></t></k><r><t><15 b=\'g\' a=\'1S\' /><u b=\'g\' a=\'P\' /></t></r></m></r></m></r></m></r></m></r></m></k></m></d></x><x f=\'2o\'><d><m><j><J n=\'N\' L=\'23.21.1y\' H=\'Q\' K=\'e\' I=\'h\' /></j><k><o v=\'23.21.1y\' n=\'O\'><a b=\'h\' a=\'c\' /></o><M f=\'23.21.18\' /></k></m></d></x></1Z><1j><1O><d><M f=\'18\' /></d></1O><2l><d><M f=\'2j\' /></d></2l><2e><d><M f=\'26\' /></d></2e><2d><d><M f=\'27\' /></d></2d><1K><d><M f=\'2o\' /><o v=\'1y\' n=\'O\'><a b=\'h\' a=\'e\' /></o><o v=\'19\' n=\'O\'><a b=\'h\' a=\'c\' /></o><M f=\'18\' /></d></1K><2a><d><o v=\'19\' n=\'O\'><a b=\'h\' a=\'c\' /></o><M f=\'18\' /></d></2a></1j><q U=\'\' T=\'0\'><p E=\'-1\' C=\'-1\' w=\'1f\' A=\'45\' R=\'1P\' B=\'c\'><D l=\'z\' i=\'4A\' /></p></q><2k><F G=\'2i\'><q U=\'\' T=\'1\'><p E=\'-1\' C=\'-1\' w=\'1f\' A=\'45\' R=\'1P\' B=\'c\'><D l=\'z\' i=\'4z\' /></p></q></F><F G=\'4E\'><q U=\'\' T=\'0\'><p E=\'-8\' C=\'-1\' w=\'1f\' A=\'45\' R=\'1P\' B=\'c\'><D l=\'z\' i=\'6p\' /></p></q></F><F G=\'2h\'><q U=\'\' T=\'8\'><p E=\'-1\' C=\'-1\' w=\'1f\' A=\'45\' R=\'1P\' B=\'c\'><D l=\'z\' i=\'4D\' /></p></q></F><F G=\'2X\'><q U=\'\' T=\'16\'><p E=\'-1\' C=\'-1\' w=\'1f\' A=\'45\' R=\'1P\' B=\'c\'><D l=\'z\' i=\'4C\' /></p></q></F><F G=\'32\'><q U=\'\' T=\'17\'><p E=\'-1\' C=\'-1\' w=\'1f\' A=\'45\' R=\'1P\' B=\'c\'><D l=\'z\' i=\'4k\' /></p></q></F><F G=\'3Y\'><q U=\'\' T=\'16\'><p E=\'-8\' C=\'-1\' w=\'1f\' A=\'45\' R=\'1P\' B=\'c\'><D l=\'z\' i=\'6O\' /></p></q></F><F G=\'2T\'><q U=\'\' T=\'24\'><p E=\'-1\' C=\'-1\' w=\'1f\' A=\'45\' R=\'1P\' B=\'c\'><D l=\'z\' i=\'42\' /></p></q></F><F G=\'2f\'><q U=\'\' T=\'0\'><p E=\'-1\' C=\'-1\' w=\'1f\' A=\'45\' R=\'1P\' B=\'c\'><D l=\'z\' i=\'41\' /></p></q></F><F G=\'28\'><q U=\'\' T=\'8\'><p E=\'-1\' C=\'-1\' w=\'1f\' A=\'45\' R=\'1P\' B=\'c\'><D l=\'z\' i=\'3Z\' /></p></q></F><F G=\'3g\'><q U=\'\' T=\'16\'><p E=\'-1\' C=\'-1\' w=\'1f\' A=\'45\' R=\'1P\' B=\'c\'><D l=\'z\' i=\'3S\' /></p></q></F><F G=\'38\'><q U=\'\' T=\'24\'><p E=\'-1\' C=\'-1\' w=\'1f\' A=\'45\' R=\'1P\' B=\'c\'><D l=\'z\' i=\'4d\' /></p></q></F></2k><1p><S f=\'1W\' 1e=\'6R\' b=\'y\' Y=\'0\' Z=\'0\' X=\'0\' W=\'0\' 1d=\'-1\'><y E=\'0\' C=\'0\' w=\'0\' A=\'0\' B=\'c\'><D l=\'z\' i=\'1V\' /></y></S><S f=\'3e\' 1e=\'6Q\' b=\'y\' Y=\'0\' Z=\'0\' X=\'0\' W=\'0\' 1d=\'-1\'><y E=\'0\' C=\'0\' w=\'0\' A=\'0\' B=\'c\'><D l=\'z\' i=\'1V\' /></y></S><S f=\'3a\' 1e=\'6L\' b=\'y\' Y=\'0\' Z=\'0\' X=\'0\' W=\'0\' 1d=\'-1\'><y E=\'0\' C=\'0\' w=\'0\' A=\'0\' B=\'c\'><D l=\'z\' i=\'1V\' /></y></S><S f=\'37\' 1e=\'6G\' b=\'y\' Y=\'0\' Z=\'0\' X=\'0\' W=\'0\' 1d=\'-1\'><y E=\'0\' C=\'0\' w=\'0\' A=\'0\' B=\'c\'><D l=\'z\' i=\'1V\' /></y></S><S f=\'3d\' 1e=\'6F\' b=\'y\' Y=\'0\' Z=\'0\' X=\'0\' W=\'0\' 1d=\'-1\'><y E=\'0\' C=\'0\' w=\'0\' A=\'0\' B=\'c\'><D l=\'z\' i=\'1V\' /></y></S></1p></1b></1X></4j></1X></4h><1b f=\'3X\' X=\'1f\' W=\'4b\' 14=\'c\' 1r=\'e\' 1I=\'\' Y=\'48\' Z=\'29\' 1J=\'e\' 1v=\'0\' 1H=\'0\' 1C=\'0\' 1t=\'2O\' 1u=\'44\' 1G=\'V\' 1F=\'V\' 1z=\'V\' 1B=\'0\' 1w=\'2\' 1A=\'e\' 1E=\'c\' 1L=\'1U\'><q U=\'\' T=\'0\'><p E=\'0\' C=\'0\' w=\'1f\' A=\'4b\' R=\'4a 4i 4g 3U 2F 3R 3P 3V 4M 5x 5w 5y 5u 2F\' B=\'c\'><D l=\'z\' i=\'6w\' /></p></q><1p><S f=\'1W\' 1e=\'6I\' b=\'y\' Y=\'0\' Z=\'0\' X=\'0\' W=\'0\' 1d=\'-1\'><y E=\'0\' C=\'0\' w=\'0\' A=\'0\' B=\'c\'><D l=\'z\' i=\'6J\' /></y></S></1p></1b><1b f=\'3k\' X=\'2m\' W=\'40\' 14=\'c\' 1r=\'e\' 1I=\'\' Y=\'0\' Z=\'5q\' 1J=\'e\' 1v=\'12\' 1H=\'0\' 1C=\'0\' 1t=\'2D\' 1u=\'20\' 1G=\'V\' 1F=\'V\' 1z=\'V\' 1B=\'0\' 1w=\'3\' 1A=\'e\' 1E=\'c\' 1L=\'1U\'><1j><1K><d><3b 1i=\'1k\' 1g=\'0\' 1o=\'1\' 1m=\'\' 1n=\'c\'><u b=\'g\' a=\'P\' /></3b></d></1K></1j><q U=\'\' T=\'0\'><p E=\'0\' C=\'0\' w=\'2m\' A=\'40\' R=\'5p\' B=\'c\'><D l=\'z\' i=\'6K\' /></p></q><1p><S f=\'1W\' 1e=\'3k\' b=\'y\' Y=\'0\' Z=\'0\' X=\'0\' W=\'0\' 1d=\'-1\'><y E=\'0\' C=\'0\' w=\'0\' A=\'0\' B=\'c\'><D l=\'z\' i=\'1q\' /></y></S></1p></1b><1b f=\'3o\' X=\'2m\' W=\'40\' 14=\'c\' 1r=\'e\' 1I=\'\' Y=\'0\' Z=\'5q\' 1J=\'e\' 1v=\'13\' 1H=\'0\' 1C=\'0\' 1t=\'2D\' 1u=\'20\' 1G=\'V\' 1F=\'V\' 1z=\'V\' 1B=\'0\' 1w=\'4\' 1A=\'e\' 1E=\'c\' 1L=\'1U\'><1j><1K><d><3b 1i=\'1k\' 1g=\'0\' 1o=\'1\' 1m=\'\' 1n=\'c\'><u b=\'g\' a=\'P\' /></3b></d></1K></1j><q U=\'\' T=\'0\'><p E=\'0\' C=\'0\' w=\'2m\' A=\'40\' R=\'5c\' B=\'c\'><D l=\'z\' i=\'3G\' /></p></q><1p><S f=\'1W\' 1e=\'3o\' b=\'y\' Y=\'0\' Z=\'0\' X=\'0\' W=\'0\' 1d=\'-1\'><y E=\'0\' C=\'0\' w=\'0\' A=\'0\' B=\'c\'><D l=\'z\' i=\'6H\' /></y></S></1p></1b></1X><6E f=\'6S\' /><5r><2C f=\'5s\' X=\'2m\' W=\'3r\' 14=\'e\' 1r=\'c\' 3l=\'e\' 3m=\'e\' 3C=\'\' 3n=\'3s\' 3t=\'3u\' 1w=\'0\' 50=\'e\' 54=\'e\' 1t=\'2D\' 1u=\'52\' 1v=\'-1\'><1j><2A><d><2z><u b=\'g\' a=\'P\' /></2z></d></2A><1O><d><2E G=\'2L\' 2K=\'c\' /></d></1O><2H><d><2E G=\'2L\' 2K=\'e\' /></d></2H></1j><2q 1g=\'3q\'><1j><2r 3p=\'0\'><d><1a 1i=\'1k\' 1g=\'0\' 1o=\'0\' 1m=\'\' 1n=\'c\'><u b=\'g\' a=\'5v\' /></1a><1a 1i=\'1k\' 1g=\'0\' 1o=\'0\' 1m=\'\' 1n=\'c\'><u b=\'g\' a=\'5t\' /></1a><1a 1i=\'1k\' 1g=\'0\' 1o=\'0\' 1m=\'\' 1n=\'c\'><u b=\'g\' a=\'4Y\' /></1a><1a 1i=\'1k\' 1g=\'0\' 1o=\'0\' 1m=\'\' 1n=\'c\'><u b=\'g\' a=\'2J\' /></1a><1a 1i=\'1k\' 1g=\'0\' 1o=\'0\' 1m=\'\' 1n=\'c\'><u b=\'g\' a=\'2I\' /></1a></d></2r></1j></2q><1X><1b f=\'2J\' X=\'53\' W=\'4O\' 14=\'c\' 1r=\'e\' 1I=\'\' Y=\'4U\' Z=\'4S\' 1J=\'e\' 1v=\'2\' 1H=\'0\' 1C=\'0\' 1t=\'4T.5\' 1u=\'5i.5\' 1G=\'V\' 1F=\'V\' 1z=\'V\' 1B=\'0\' 1w=\'1\' 1A=\'c\' 1E=\'c\' 1L=\'1U\'><q U=\'\' T=\'0\'><p E=\'-1\' C=\'-1\' w=\'5j\' A=\'5g\' R=\'5o 3\' B=\'c\'><D l=\'z\' i=\'5l\' /></p></q></1b><1b f=\'2I\' X=\'2n\' W=\'0\' 14=\'c\' 1r=\'e\' 1I=\'\' Y=\'1V\' Z=\'5m\' 1J=\'e\' 1v=\'6\' 1H=\'0\' 1C=\'0\' 1t=\'2v\' 1u=\'-0.5\' 1G=\'V\' 1F=\'V\' 1z=\'V\' 1B=\'0\' 1w=\'2\' 1A=\'c\' 1E=\'c\' 1L=\'1U\'><q U=\'\' T=\'0\'><p E=\'0\' C=\'-1\' w=\'2p\' A=\'1\' R=\'5a 5\' B=\'c\'><D l=\'z\' i=\'57\' /></p></q></1b><1b f=\'5v\' X=\'2n\' W=\'51\' 14=\'c\' 1r=\'e\' 1I=\'\' Y=\'1V\' Z=\'5b\' 1J=\'e\' 1v=\'4\' 1H=\'0\' 1C=\'0\' 1t=\'2v.5\' 1u=\'25.5\' 1G=\'V\' 1F=\'V\' 1z=\'V\' 1B=\'0\' 1w=\'3\' 1A=\'e\' 1E=\'c\' 1L=\'1U\'><q U=\'\' T=\'0\'><p E=\'0\' C=\'0\' w=\'2p\' A=\'51\' R=\'5p\' B=\'c\'><D l=\'z\' i=\'5d\' /></p></q><1p><S f=\'1W\' 1e=\'6P\' b=\'y\' Y=\'0\' Z=\'0\' X=\'0\' W=\'0\' 1d=\'-1\'><y E=\'0\' C=\'0\' w=\'0\' A=\'0\' B=\'c\'><D l=\'z\' i=\'6M\' /></y></S></1p></1b><1b f=\'5t\' X=\'2n\' W=\'2G\' 14=\'c\' 1r=\'e\' 1I=\'\' Y=\'1V\' Z=\'5e\' 1J=\'e\' 1v=\'8\' 1H=\'0\' 1C=\'0\' 1t=\'2v.5\' 1u=\'51.5\' 1G=\'V\' 1F=\'V\' 1z=\'V\' 1B=\'0\' 1w=\'4\' 1A=\'e\' 1E=\'c\' 1L=\'1U\'><q U=\'\' T=\'0\'><p E=\'0\' C=\'0\' w=\'2p\' A=\'2G\' R=\'6N&6t;s w!  59 6u 5n 2B 5k.\' B=\'c\'><D l=\'z\' i=\'5h\' /></p></q><1p><S f=\'1W\' 1e=\'6v\' b=\'y\' Y=\'0\' Z=\'0\' X=\'0\' W=\'0\' 1d=\'-1\'><y E=\'0\' C=\'0\' w=\'0\' A=\'0\' B=\'c\'><D l=\'z\' i=\'6s\' /></y></S></1p></1b><1b f=\'4Y\' X=\'3G\' W=\'40\' 14=\'e\' 1r=\'e\' 1I=\'\' Y=\'4V\' Z=\'4R\' 1J=\'e\' 1v=\'10\' 1H=\'0\' 1C=\'0\' 1t=\'4N.5\' 1u=\'20\' 1G=\'V\' 1F=\'V\' 1z=\'V\' 1B=\'0\' 1w=\'5\' 1A=\'e\' 1E=\'c\' 1L=\'4Q\' 2V=\'1K\'><2c><v G=\'1R\' b=\'h\' a=\'c\' 14=\'e\' /><v G=\'2u\' b=\'h\' a=\'c\' 14=\'e\' /><v G=\'1l\' b=\'h\' a=\'c\' 14=\'e\' /><v G=\'1h\' b=\'h\' a=\'c\' 14=\'e\' /><v G=\'19\' b=\'h\' a=\'c\' 14=\'e\' /><v G=\'2b\' b=\'g\' a=\'1S\' 14=\'e\' /></2c><1Z><x f=\'31\'><d><o v=\'2u\' n=\'O\'><a b=\'Q\' a=\'1R\' /></o><o v=\'1R\' n=\'O\'><a b=\'h\' a=\'e\' /></o><M f=\'18\' /></d></x><x f=\'2j\'><d><o v=\'1l\' n=\'O\'><a b=\'h\' a=\'e\' /></o><M f=\'18\' /></d></x><x f=\'26\'><d><o v=\'1l\' n=\'O\'><a b=\'h\' a=\'c\' /></o><M f=\'18\' /></d></x><x f=\'3c\'><d><o v=\'1h\' n=\'O\'><a b=\'h\' a=\'e\' /></o><M f=\'18\' /></d></x><x f=\'27\'><d><o v=\'19\' n=\'O\'><a b=\'h\' a=\'e\' /></o><M f=\'18\' /></d></x><x f=\'2W\'><d><o v=\'1l\' n=\'O\'><a b=\'h\' a=\'c\' /></o><o v=\'1R\' n=\'O\'><a b=\'h\' a=\'c\' /></o><o v=\'2u\' n=\'O\'><a b=\'h\' a=\'c\' /></o><o v=\'1h\' n=\'O\'><a b=\'h\' a=\'c\' /></o><o v=\'19\' n=\'O\'><a b=\'h\' a=\'c\' /></o></d></x><x f=\'18\'><d><m><j><J n=\'N\' L=\'1h\' H=\'Q\' K=\'e\' I=\'h\' /></j><k><1c><u b=\'g\' a=\'P\' /><1N b=\'h\' a=\'c\' /></1c></k><r><1c><u b=\'g\' a=\'P\' /><1N b=\'h\' a=\'e\' /></1c></r></m><m><j><J n=\'N\' L=\'2b\' H=\'Q\' K=\'1S\' I=\'g\' /></j><k><m><j><J n=\'N\' L=\'1l\' H=\'Q\' K=\'e\' I=\'h\' /></j><k><m><j><J n=\'N\' L=\'1R\' H=\'Q\' K=\'e\' I=\'h\' /></j><k><m><j><J n=\'N\' L=\'19\' H=\'Q\' K=\'e\' I=\'h\' /></j><k><t><15 b=\'g\' a=\'2P\' /><u b=\'g\' a=\'P\' /></t></k><r><t><15 b=\'g\' a=\'2R\' /><u b=\'g\' a=\'P\' /></t></r></m></k><r><m><j><J n=\'N\' L=\'19\' H=\'Q\' K=\'e\' I=\'h\' /></j><k><t><15 b=\'g\' a=\'28\' /><u b=\'g\' a=\'P\' /></t></k><r><t><15 b=\'g\' a=\'2f\' /><u b=\'g\' a=\'P\' /></t></r></m></r></m></k><r><m><j><J n=\'N\' L=\'1R\' H=\'Q\' K=\'e\' I=\'h\' /></j><k><m><j><J n=\'N\' L=\'19\' H=\'Q\' K=\'e\' I=\'h\' /></j><k><t><15 b=\'g\' a=\'33\' /><u b=\'g\' a=\'P\' /></t></k><r><m><j><J n=\'N\' L=\'1h\' H=\'Q\' K=\'e\' I=\'h\' /></j><k><t><15 b=\'g\' a=\'35\' /><u b=\'g\' a=\'P\' /></t></k><r><t><15 b=\'g\' a=\'2Z\' /><u b=\'g\' a=\'P\' /></t></r></m></r></m></k><r><m><j><J n=\'N\' L=\'19\' H=\'Q\' K=\'e\' I=\'h\' /></j><k><t><15 b=\'g\' a=\'2h\' /><u b=\'g\' a=\'P\' /></t></k><r><m><j><J n=\'N\' L=\'1h\' H=\'Q\' K=\'e\' I=\'h\' /></j><k><t><15 b=\'g\' a=\'2i\' /><u b=\'g\' a=\'P\' /></t></k><r><t><15 b=\'g\' a=\'1S\' /><u b=\'g\' a=\'P\' /></t></r></m></r></m></r></m></r></m></k></m></d></x></1Z><1j><1K><d><M f=\'31\' /><o v=\'1l\' n=\'O\'><a b=\'h\' a=\'c\' /></o><o v=\'19\' n=\'O\'><a b=\'h\' a=\'c\' /></o><M f=\'18\' /><2g 1i=\'1k\' 1g=\'0\' 1o=\'0\' 1m=\'\' 1n=\'c\'><u b=\'g\' a=\'23\' /></2g><3D /></d></1K><1O><d><M f=\'18\' /></d></1O><2l><d><M f=\'2j\' /></d></2l><2e><d><M f=\'26\' /></d></2e><2d><d><M f=\'27\' /></d></2d><2a><d><o v=\'19\' n=\'O\'><a b=\'h\' a=\'c\' /></o><M f=\'18\' /></d></2a><2Y><d><30 4P=\'c\'><a b=\'g\' a=\'P\' /></30></d></2Y></1j><q U=\'\' T=\'0\'><p E=\'-1\' C=\'-1\' w=\'1q\' A=\'39\' R=\'1s\' B=\'c\'><D l=\'z\' i=\'55\' /></p></q><2k><F G=\'2i\'><q U=\'\' T=\'1\'><p E=\'-1\' C=\'-1\' w=\'1q\' A=\'39\' R=\'1s\' B=\'c\'><D l=\'z\' i=\'36\' /></p></q></F><F G=\'2h\'><q U=\'\' T=\'8\'><p E=\'-1\' C=\'-1\' w=\'1q\' A=\'39\' R=\'1s\' B=\'c\'><D l=\'z\' i=\'34\' /></p></q></F><F G=\'2Z\'><q U=\'\' T=\'0\'><p E=\'-1\' C=\'-1\' w=\'1q\' A=\'39\' R=\'1s\' B=\'c\'><D l=\'z\' i=\'4Z\' /></p></q></F><F G=\'35\'><q U=\'\' T=\'1\'><p E=\'-1\' C=\'-1\' w=\'1q\' A=\'39\' R=\'1s\' B=\'c\'><D l=\'z\' i=\'36\' /></p></q></F><F G=\'33\'><q U=\'\' T=\'8\'><p E=\'-1\' C=\'-1\' w=\'1q\' A=\'39\' R=\'1s\' B=\'c\'><D l=\'z\' i=\'34\' /></p></q></F><F G=\'2f\'><q U=\'\' T=\'0\'><p E=\'-1\' C=\'-1\' w=\'1q\' A=\'39\' R=\'1s\' B=\'c\'><D l=\'z\' i=\'2S\' /></p></q></F><F G=\'28\'><q U=\'\' T=\'8\'><p E=\'-1\' C=\'-1\' w=\'1q\' A=\'39\' R=\'1s\' B=\'c\'><D l=\'z\' i=\'2U\' /></p></q></F><F G=\'2R\'><q U=\'\' T=\'0\'><p E=\'-1\' C=\'-1\' w=\'1q\' A=\'39\' R=\'1s\' B=\'c\'><D l=\'z\' i=\'2S\' /></p></q></F><F G=\'2P\'><q U=\'\' T=\'8\'><p E=\'-1\' C=\'-1\' w=\'1q\' A=\'39\' R=\'1s\' B=\'c\'><D l=\'z\' i=\'2U\' /></p></q></F></2k><1p><S f=\'1W\' 1e=\'6q\' b=\'y\' Y=\'0\' Z=\'0\' X=\'0\' W=\'0\' 1d=\'-1\'><y E=\'0\' C=\'0\' w=\'0\' A=\'0\' B=\'c\'><D l=\'z\' i=\'1Y\' /></y></S><S f=\'3e\' 1e=\'6r\' b=\'y\' Y=\'0\' Z=\'0\' X=\'0\' W=\'0\' 1d=\'-1\'><y E=\'0\' C=\'0\' w=\'0\' A=\'0\' B=\'c\'><D l=\'z\' i=\'1Y\' /></y></S><S f=\'3a\' 1e=\'6B\' b=\'y\' Y=\'0\' Z=\'0\' X=\'0\' W=\'0\' 1d=\'-1\'><y E=\'0\' C=\'0\' w=\'0\' A=\'0\' B=\'c\'><D l=\'z\' i=\'1Y\' /></y></S><S f=\'37\' 1e=\'6C\' b=\'y\' Y=\'0\' Z=\'0\' X=\'0\' W=\'0\' 1d=\'-1\'><y E=\'0\' C=\'0\' w=\'0\' A=\'0\' B=\'c\'><D l=\'z\' i=\'1Y\' /></y></S><S f=\'3d\' 1e=\'6D\' b=\'y\' Y=\'0\' Z=\'0\' X=\'0\' W=\'0\' 1d=\'-1\'><y E=\'0\' C=\'0\' w=\'0\' A=\'0\' B=\'c\'><D l=\'z\' i=\'1Y\' /></y></S></1p></1b></1X></2C><2C f=\'4W\' X=\'2m\' W=\'3r\' 14=\'e\' 1r=\'c\' 3l=\'e\' 3m=\'e\' 3C=\'\' 3n=\'3s\' 3t=\'3u\' 1w=\'0\' 50=\'e\' 54=\'e\' 1t=\'2D\' 1u=\'52\' 1v=\'-1\'><1j><2A><d><2z><u b=\'g\' a=\'P\' /></2z></d></2A><1O><d><2E G=\'2L\' 2K=\'c\' /></d></1O><2H><d><2E G=\'2L\' 2K=\'e\' /></d></2H></1j><2q 1g=\'3q\'><1j><2r 3p=\'0\'><d><1a 1i=\'1k\' 1g=\'0\' 1o=\'0\' 1m=\'\' 1n=\'c\'><u b=\'g\' a=\'58\' /></1a><1a 1i=\'1k\' 1g=\'0\' 1o=\'0\' 1m=\'\' 1n=\'c\'><u b=\'g\' a=\'5f\' /></1a><1a 1i=\'1k\' 1g=\'0\' 1o=\'0\' 1m=\'\' 1n=\'c\'><u b=\'g\' a=\'56\' /></1a><1a 1i=\'1k\' 1g=\'0\' 1o=\'0\' 1m=\'\' 1n=\'c\'><u b=\'g\' a=\'2J\' /></1a><1a 1i=\'1k\' 1g=\'0\' 1o=\'0\' 1m=\'\' 1n=\'c\'><u b=\'g\' a=\'2I\' /></1a></d></2r></1j></2q><1X><1b f=\'2J\' X=\'53\' W=\'4O\' 14=\'c\' 1r=\'e\' 1I=\'\' Y=\'4U\' Z=\'4S\' 1J=\'e\' 1v=\'3\' 1H=\'0\' 1C=\'0\' 1t=\'4T.5\' 1u=\'5i.5\' 1G=\'V\' 1F=\'V\' 1z=\'V\' 1B=\'0\' 1w=\'1\' 1A=\'c\' 1E=\'c\' 1L=\'1U\'><q U=\'\' T=\'0\'><p E=\'-1\' C=\'-1\' w=\'5j\' A=\'5g\' R=\'5o 3\' B=\'c\'><D l=\'z\' i=\'5l\' /></p></q></1b><1b f=\'2I\' X=\'2n\' W=\'0\' 14=\'c\' 1r=\'e\' 1I=\'\' Y=\'1V\' Z=\'5m\' 1J=\'e\' 1v=\'7\' 1H=\'0\' 1C=\'0\' 1t=\'2v\' 1u=\'-0.5\' 1G=\'V\' 1F=\'V\' 1z=\'V\' 1B=\'0\' 1w=\'2\' 1A=\'c\' 1E=\'c\' 1L=\'1U\'><q U=\'\' T=\'0\'><p E=\'0\' C=\'-1\' w=\'2p\' A=\'1\' R=\'5a 5\' B=\'c\'><D l=\'z\' i=\'57\' /></p></q></1b><1b f=\'58\' X=\'2n\' W=\'51\' 14=\'c\' 1r=\'e\' 1I=\'\' Y=\'1V\' Z=\'5b\' 1J=\'e\' 1v=\'5\' 1H=\'0\' 1C=\'0\' 1t=\'2v.5\' 1u=\'25.5\' 1G=\'V\' 1F=\'V\' 1z=\'V\' 1B=\'0\' 1w=\'3\' 1A=\'e\' 1E=\'c\' 1L=\'1U\'><q U=\'\' T=\'0\'><p E=\'0\' C=\'0\' w=\'2p\' A=\'51\' R=\'5c\' B=\'c\'><D l=\'z\' i=\'5d\' /></p></q><1p><S f=\'1W\' 1e=\'75\' b=\'y\' Y=\'0\' Z=\'0\' X=\'0\' W=\'0\' 1d=\'-1\'><y E=\'0\' C=\'0\' w=\'0\' A=\'0\' B=\'c\'><D l=\'z\' i=\'5O\' /></y></S></1p></1b><1b f=\'5f\' X=\'2n\' W=\'2G\' 14=\'c\' 1r=\'e\' 1I=\'\' Y=\'1V\' Z=\'5e\' 1J=\'e\' 1v=\'9\' 1H=\'0\' 1C=\'0\' 1t=\'2v.5\' 1u=\'51.5\' 1G=\'V\' 1F=\'V\' 1z=\'V\' 1B=\'0\' 1w=\'4\' 1A=\'e\' 1E=\'c\' 1L=\'1U\'><q U=\'\' T=\'0\'><p E=\'0\' C=\'0\' w=\'2p\' A=\'2G\' R=\'59 5U 5V 5Q 5n 2B 5k.\' B=\'c\'><D l=\'z\' i=\'5h\' /></p></q><1p><S f=\'1W\' 1e=\'5C\' b=\'y\' Y=\'0\' Z=\'0\' X=\'0\' W=\'0\' 1d=\'-1\'><y E=\'0\' C=\'0\' w=\'0\' A=\'0\' B=\'c\'><D l=\'z\' i=\'5G\' /></y></S></1p></1b><1b f=\'56\' X=\'3G\' W=\'40\' 14=\'e\' 1r=\'e\' 1I=\'\' Y=\'4V\' Z=\'4R\' 1J=\'e\' 1v=\'11\' 1H=\'0\' 1C=\'0\' 1t=\'4N.5\' 1u=\'20\' 1G=\'V\' 1F=\'V\' 1z=\'V\' 1B=\'0\' 1w=\'5\' 1A=\'e\' 1E=\'c\' 1L=\'4Q\' 2V=\'1K\'><2c><v G=\'1R\' b=\'h\' a=\'c\' 14=\'e\' /><v G=\'2u\' b=\'h\' a=\'c\' 14=\'e\' /><v G=\'1l\' b=\'h\' a=\'c\' 14=\'e\' /><v G=\'1h\' b=\'h\' a=\'c\' 14=\'e\' /><v G=\'19\' b=\'h\' a=\'c\' 14=\'e\' /><v G=\'2b\' b=\'g\' a=\'1S\' 14=\'e\' /></2c><1Z><x f=\'31\'><d><o v=\'2u\' n=\'O\'><a b=\'Q\' a=\'1R\' /></o><o v=\'1R\' n=\'O\'><a b=\'h\' a=\'e\' /></o><M f=\'18\' /></d></x><x f=\'2j\'><d><o v=\'1l\' n=\'O\'><a b=\'h\' a=\'e\' /></o><M f=\'18\' /></d></x><x f=\'26\'><d><o v=\'1l\' n=\'O\'><a b=\'h\' a=\'c\' /></o><M f=\'18\' /></d></x><x f=\'3c\'><d><o v=\'1h\' n=\'O\'><a b=\'h\' a=\'e\' /></o><M f=\'18\' /></d></x><x f=\'27\'><d><o v=\'19\' n=\'O\'><a b=\'h\' a=\'e\' /></o><M f=\'18\' /></d></x><x f=\'2W\'><d><o v=\'1l\' n=\'O\'><a b=\'h\' a=\'c\' /></o><o v=\'1R\' n=\'O\'><a b=\'h\' a=\'c\' /></o><o v=\'2u\' n=\'O\'><a b=\'h\' a=\'c\' /></o><o v=\'1h\' n=\'O\'><a b=\'h\' a=\'c\' /></o><o v=\'19\' n=\'O\'><a b=\'h\' a=\'c\' /></o></d></x><x f=\'18\'><d><m><j><J n=\'N\' L=\'1h\' H=\'Q\' K=\'e\' I=\'h\' /></j><k><1c><u b=\'g\' a=\'P\' /><1N b=\'h\' a=\'c\' /></1c></k><r><1c><u b=\'g\' a=\'P\' /><1N b=\'h\' a=\'e\' /></1c></r></m><m><j><J n=\'N\' L=\'2b\' H=\'Q\' K=\'1S\' I=\'g\' /></j><k><m><j><J n=\'N\' L=\'1l\' H=\'Q\' K=\'e\' I=\'h\' /></j><k><m><j><J n=\'N\' L=\'1R\' H=\'Q\' K=\'e\' I=\'h\' /></j><k><m><j><J n=\'N\' L=\'19\' H=\'Q\' K=\'e\' I=\'h\' /></j><k><t><15 b=\'g\' a=\'2P\' /><u b=\'g\' a=\'P\' /></t></k><r><t><15 b=\'g\' a=\'2R\' /><u b=\'g\' a=\'P\' /></t></r></m></k><r><m><j><J n=\'N\' L=\'19\' H=\'Q\' K=\'e\' I=\'h\' /></j><k><t><15 b=\'g\' a=\'28\' /><u b=\'g\' a=\'P\' /></t></k><r><t><15 b=\'g\' a=\'2f\' /><u b=\'g\' a=\'P\' /></t></r></m></r></m></k><r><m><j><J n=\'N\' L=\'1R\' H=\'Q\' K=\'e\' I=\'h\' /></j><k><m><j><J n=\'N\' L=\'19\' H=\'Q\' K=\'e\' I=\'h\' /></j><k><t><15 b=\'g\' a=\'33\' /><u b=\'g\' a=\'P\' /></t></k><r><m><j><J n=\'N\' L=\'1h\' H=\'Q\' K=\'e\' I=\'h\' /></j><k><t><15 b=\'g\' a=\'35\' /><u b=\'g\' a=\'P\' /></t></k><r><t><15 b=\'g\' a=\'2Z\' /><u b=\'g\' a=\'P\' /></t></r></m></r></m></k><r><m><j><J n=\'N\' L=\'19\' H=\'Q\' K=\'e\' I=\'h\' /></j><k><t><15 b=\'g\' a=\'2h\' /><u b=\'g\' a=\'P\' /></t></k><r><m><j><J n=\'N\' L=\'1h\' H=\'Q\' K=\'e\' I=\'h\' /></j><k><t><15 b=\'g\' a=\'2i\' /><u b=\'g\' a=\'P\' /></t></k><r><t><15 b=\'g\' a=\'1S\' /><u b=\'g\' a=\'P\' /></t></r></m></r></m></r></m></r></m></k></m></d></x></1Z><1j><1K><d><M f=\'31\' /><o v=\'1l\' n=\'O\'><a b=\'h\' a=\'c\' /></o><o v=\'19\' n=\'O\'><a b=\'h\' a=\'c\' /></o><M f=\'18\' /><2g 1i=\'1k\' 1g=\'0\' 1o=\'0\' 1m=\'\' 1n=\'c\'><u b=\'g\' a=\'23\' /></2g><3D /></d></1K><1O><d><M f=\'18\' /></d></1O><2l><d><M f=\'2j\' /></d></2l><2e><d><M f=\'26\' /></d></2e><2d><d><M f=\'27\' /></d></2d><2a><d><o v=\'19\' n=\'O\'><a b=\'h\' a=\'c\' /></o><M f=\'18\' /></d></2a><2Y><d><30 4P=\'c\'><a b=\'g\' a=\'P\' /></30></d></2Y></1j><q U=\'\' T=\'0\'><p E=\'-1\' C=\'-1\' w=\'1q\' A=\'39\' R=\'1s\' B=\'c\'><D l=\'z\' i=\'55\' /></p></q><2k><F G=\'2i\'><q U=\'\' T=\'1\'><p E=\'-1\' C=\'-1\' w=\'1q\' A=\'39\' R=\'1s\' B=\'c\'><D l=\'z\' i=\'36\' /></p></q></F><F G=\'2h\'><q U=\'\' T=\'8\'><p E=\'-1\' C=\'-1\' w=\'1q\' A=\'39\' R=\'1s\' B=\'c\'><D l=\'z\' i=\'34\' /></p></q></F><F G=\'2Z\'><q U=\'\' T=\'0\'><p E=\'-1\' C=\'-1\' w=\'1q\' A=\'39\' R=\'1s\' B=\'c\'><D l=\'z\' i=\'4Z\' /></p></q></F><F G=\'35\'><q U=\'\' T=\'1\'><p E=\'-1\' C=\'-1\' w=\'1q\' A=\'39\' R=\'1s\' B=\'c\'><D l=\'z\' i=\'36\' /></p></q></F><F G=\'33\'><q U=\'\' T=\'8\'><p E=\'-1\' C=\'-1\' w=\'1q\' A=\'39\' R=\'1s\' B=\'c\'><D l=\'z\' i=\'34\' /></p></q></F><F G=\'2f\'><q U=\'\' T=\'0\'><p E=\'-1\' C=\'-1\' w=\'1q\' A=\'39\' R=\'1s\' B=\'c\'><D l=\'z\' i=\'2S\' /></p></q></F><F G=\'28\'><q U=\'\' T=\'8\'><p E=\'-1\' C=\'-1\' w=\'1q\' A=\'39\' R=\'1s\' B=\'c\'><D l=\'z\' i=\'2U\' /></p></q></F><F G=\'2R\'><q U=\'\' T=\'0\'><p E=\'-1\' C=\'-1\' w=\'1q\' A=\'39\' R=\'1s\' B=\'c\'><D l=\'z\' i=\'2S\' /></p></q></F><F G=\'2P\'><q U=\'\' T=\'8\'><p E=\'-1\' C=\'-1\' w=\'1q\' A=\'39\' R=\'1s\' B=\'c\'><D l=\'z\' i=\'2U\' /></p></q></F></2k><1p><S f=\'1W\' 1e=\'6k\' b=\'y\' Y=\'0\' Z=\'0\' X=\'0\' W=\'0\' 1d=\'-1\'><y E=\'0\' C=\'0\' w=\'0\' A=\'0\' B=\'c\'><D l=\'z\' i=\'1Y\' /></y></S><S f=\'3e\' 1e=\'6h\' b=\'y\' Y=\'0\' Z=\'0\' X=\'0\' W=\'0\' 1d=\'-1\'><y E=\'0\' C=\'0\' w=\'0\' A=\'0\' B=\'c\'><D l=\'z\' i=\'1Y\' /></y></S><S f=\'3a\' 1e=\'5F\' b=\'y\' Y=\'0\' Z=\'0\' X=\'0\' W=\'0\' 1d=\'-1\'><y E=\'0\' C=\'0\' w=\'0\' A=\'0\' B=\'c\'><D l=\'z\' i=\'1Y\' /></y></S><S f=\'37\' 1e=\'5S\' b=\'y\' Y=\'0\' Z=\'0\' X=\'0\' W=\'0\' 1d=\'-1\'><y E=\'0\' C=\'0\' w=\'0\' A=\'0\' B=\'c\'><D l=\'z\' i=\'1Y\' /></y></S><S f=\'3d\' 1e=\'5R\' b=\'y\' Y=\'0\' Z=\'0\' X=\'0\' W=\'0\' 1d=\'-1\'><y E=\'0\' C=\'0\' w=\'0\' A=\'0\' B=\'c\'><D l=\'z\' i=\'1Y\' /></y></S></1p></1b></1X></2C></5r></4X>");',62,447,'||||||||||value|type|false|actions|true|id|string|boolean||condition|then_actions||if_action|operator|adjustvar|vectordata|data|else_actions||setobjstate|objref|variable|right|actiongroup|vectortext|Lib|bottom|pngfb|top|pr|left|state|name|typea|typeb|compare|valueb|valuea|exe_actiongroup|eq|set|_this|var|alttext|textdata|accstate|hotlinkid|100|height|width|xpos|ypos|||||resume|stateref|||_setstates|_down|show|vectorshape|set_enabled|shadowindex|linkid|864|duration|_disabled|transition|events|appear|_hover|animationid|reverse|direction|textlib|166|usehandcursor|Continue|rotatexpos|rotateypos|tabindex|depth|_player|_checked|alpha|scrolling|rotation|yoffset|6MtmPzYdS9j2|shufflelock|yscale|xscale|xoffset|shapemaskid|tabenabled|onrelease|acctype|property|enabled|ontransitionin|False|6fgk86wcdAl|_visited|_default|True|text|213|01|objects|228|actiongroups||6SZMYXbE09x||_parent|||ActGrpClearHoverState|ActGrpSetDownState|_default_Hover_Down||onreleaseoutside|_state|variables|onpress|onrollout|_default_Hover|hide_slidelayer|_default_Down|_default_Disabled|ActGrpSetHoverState|states|onrollover|960|533|_uncheckgroup|534|timeline|event|gotoplay|6eZOrZElvn42|_savevisited|266|212|_review|6ffNzRpTmkq|setactivetimeline|ontopmostlayer|correct|slidelayer|480|enable_frame_control|note|103|ontransitionout|5zn4ncnxwIt|67F1PIeokp7|enable|submit|background|MsgScene_64FhlpEFk612|432|_default_Hover_Visited_Down|or|_default_Hover_Visited|226|_default_Selected_Down|227|defaultaction|ActGrpClearStateVars|_default_Selected|ontransitionincomplete|_default_Visited|setfocus|ActGrpSetVisitedState|_default_Selected_Disabled|_default_Visited_Down|224|_default_Visited_Disabled|223|04|_default_Hover_Selected_Down||03|hide|ActGrpSetDisabledState|05|02|pxnsnfns00001100101|_default_Hover_Selected|5p6a5KEBOcK2|888|fill|6MtmPzYdS9j2_CorrectReview|enableseek|enablereplay|starttime|6MtmPzYdS9j2_IncorrectReview|time|5000|720|18622|elapsedtimemode|pause|QuizComplete|Status|ReviewIntCorrectIncorrect_6MtmPzYdS9j2|isdescendant|actparam|_ActTargetSlideId|targeta|lmsid|playnextdrawslide|AnsweredInt_6MtmPzYdS9j2|_frame|167|set_window_control_layout|set_frame_layout|wndtype|WindowId|normal|MessageWnd|targetb|window|to|64FhlpEFk612|needs|144|xmlns|admission|be|DisableChoices_6MtmPzYdS9j2|6hk5CldyJvg|_default_Selected_Review|143||142|141|w3|||org|2001||www|Initial|88|http|145|XMLSchema|slides|unit|scrollarea|observation|shufflegroup|140|ActGrpOnSubmitButtonClick|onsubmitslide|nor|CloseFeedback|ActGrpOnPrevButtonClick|onprevslide|onbeforeslidejump|colors|onnextslide|NavigationRestrictionNextSlide_5p6a5KEBOcK2|90|ReviewMode_5hYpnEpdFtL2|5fMutQHv2r52|6MtmPzYdS9j2_CheckAnswered|137|136|nextviewedslide|139|138|_default_Review|npnxsnfns00001100100|SetLayout_pxnsnfns00001100101|ActGrpSetCheckedState|radio|LastSlideViewed_64FhlpEFk612|ActGrpSetReviewState|ReviewInt_6MtmPzYdS9j2|created|83|253|showrect|button|431|233|290|189|397|6MjV9lC0eaV|slide|6lh9y8Ozzfr|225|modal||360|581|pauseparent|222|6nS3Bg7g9AT|217|5nDczcYa6OX|You|Line|249|Incorrect|218|312|5Zw1meh9VTP|255|220|126|583|response|216|304|the|Rectangle|Correct|680|slidelayers|6EMPDHaNnb6|63grqGoAn24|evaluation|6IM5Q5v8ivw|emergency|after|department|presentation_content|dataurl|CurrentQuiz_5hYpnEpdFtL2|txt__default_5Zw1meh9VTP|mobile|Passed|txt__default_Down_6nS3Bg7g9AT|230|swf|iosurl|Slide12|xsi|instance|6LXPPhoohNz2|cancel_event|229|SlideXMLData|select|txt__default_Hover_6nS3Bg7g9AT|txt__default_Visited_6nS3Bg7g9AT|xsd|did|not|incorrect|slidelock|ScrollPromptSlide|gte|transduration|transdir|wipetrans|history_prev|dce2ebdd212f11e9fea5b3647555f6|globalaudioid|navindex|InvalidPromptSlide|eval_interaction|Viewed|videozoom|gz|add|title|AbsoluteId|5hYpnEpdFtL2|Id|txt__default_Disabled_6nS3Bg7g9AT|number|AttemptCount|txt__default_6nS3Bg7g9AT|historygroupid|trackviews|showmenuresulticon|viewgroupid|210|txt__default_6lh9y8Ozzfr|txt__default_Disabled_6lh9y8Ozzfr|221|apos|selected|txt__default_63grqGoAn24|214|txt__default_Selected_6SZMYXbE09x|txt__default_Down_6SZMYXbE09x|txt__default_Disabled_6SZMYXbE09x|txt__default_Hover_6SZMYXbE09x|txt__default_Down_6lh9y8Ozzfr|txt__default_Visited_6lh9y8Ozzfr|txt__default_Hover_6lh9y8Ozzfr|presenterref|txt__default_Hover_6fgk86wcdAl|txt__default_Selected_6fgk86wcdAl|168|txt__default_6hk5CldyJvg|309|165|txt__default_Down_6fgk86wcdAl|219|That|211|txt__default_6IM5Q5v8ivw|txt__default_Disabled_6fgk86wcdAl|txt__default_6fgk86wcdAl|none|stop|0xFFFFFF|542|271|127|rgb|completed_slide_ref|quizref|LockedWarningSlide|color|linear|contentwidth|txt__default_5nDczcYa6OX|543|txt__default_6SZMYXbE09x|209|vector|6NQG6dX48Ei2|shuffle|contentheight'.split('|'),0,{}))
