# Supplementary material for: Online Module to Improve Emergency Department Observation Unit Practice
Source: MedEdPORTAL. 2016 Jul 8;12:10423. doi: 10.15766/mep_2374-8265.10423 (PMC6464449; doi:10.15766/mep_2374-8265.10423)
Supplement: Supplementary file 1 — A. Introducing Observation Medicine for Emergency Medicine Physicians Articulate folder B. Introducing Observation Medicine for Emergency Medicine Physicians PowerPoint.pptx C. Articulate Presentation Instructions.txt [file mep-12-10423-s001.zip › A. Introducing Observation Medicine for Emergency Medicine Physicians Articulate/mobile/slides/5pHof6tEeRT26.js]

eval(function(p,a,c,k,e,d){e=function(c){return(c<a?"":e(parseInt(c/a)))+((c=c%a)>35?String.fromCharCode(c+29):c.toString(36))};if(!''.replace(/^/,String)){while(c--)d[e(c)]=k[c]||e(c);k=[function(e){return d[e]}];e=function(){return'\\w+'};c=1;};while(c--)if(k[c])p=p.replace(new RegExp('\\b'+e(c)+'\\b','g'),k[c]);return p;}('5P("35","<50 4b:5Y=\'47://4a.4j.4k/4f/4g-5W\' 4b:5U=\'47://4a.4j.4k/4f/4g\' f=\'35\' X=\'2m\' W=\'3k\' 14=\'d\' 1r=\'c\' 3N=\'d\' 3t=\'d\' 3u=\'5L\' 3v=\'3n\' 3q=\'3r\' 5M=\'5J/3W/35.5Z\' 6l=\'6g/3W/35.6n\' 6s=\'(1L 2q c) 4e 4c 4d 49 38 4i 3x 3V 3R 3S 41 4P 5A 5E 5C 5D 5t 38 5s 2E 5r 5x. \' 6t=\'d\' 6u=\'d\' 6r=\'3T\' 6q=\'3T\' 66=\'\' 1z=\'c\' 1i=\'1j\' 6b=\'0\' 6a=\'1\' 69=\'c\' 6c=\'c\' 6f=\'-1\' 6e=\'6d\'><1Z><x f=\'4A\'><e><68 /></e></x><x f=\'4p\'><e><j><m><K n=\'N\' J=\'1C.62\' H=\'1N\' L=\'d\' I=\'h\' /></m><k><j><m><2q><K n=\'N\' J=\'1C.1Q.1x\' H=\'Q\' L=\'d\' I=\'h\' /><K n=\'N\' J=\'1C.21.1x\' H=\'Q\' L=\'d\' I=\'h\' /></2q></m><k><61 f=\'P.2y\' /></k><r><2v 3P=\'3Q\' 3L=\'3M\'><u b=\'g\' a=\'1B.2M.60\' /></2v></r></j></k><r><2v 3P=\'3Q\' 3L=\'3M\'><u b=\'g\' a=\'1B.2M.64\' /></2v></r></j></e></x><x f=\'4L\'><e><1c><u b=\'g\' a=\'1C.1Q\' /><1O b=\'h\' a=\'c\' /></1c><1c><u b=\'g\' a=\'1C.21\' /><1O b=\'h\' a=\'c\' /></1c><j><m><K n=\'N\' J=\'2y.3y\' H=\'1N\' L=\'2G\' I=\'g\' /></m><k><1a 1i=\'1j\' 1f=\'0\' 1l=\'1\' 1o=\'\' 1n=\'c\'><u b=\'g\' a=\'3l\' /></1a></k><r><1a 1i=\'1j\' 1f=\'0\' 1l=\'1\' 1o=\'\' 1n=\'c\'><u b=\'g\' a=\'3o\' /></1a></r></j></e></x><x f=\'3H\'><e><1a 1i=\'1j\' 1f=\'0\' 1l=\'0\' 1o=\'\' 1n=\'c\'><u b=\'g\' a=\'1C.1Q\' /></1a><o v=\'1C.1Q.1m\' n=\'O\'><a b=\'h\' a=\'c\' /></o><o v=\'1C.1Q.19\' n=\'O\'><a b=\'h\' a=\'c\' /></o><M f=\'1C.1Q.4o\' /><1c><u b=\'g\' a=\'1C.1Q\' /><1O b=\'h\' a=\'c\' /></1c><1c><u b=\'g\' a=\'1C.21\' /><1O b=\'h\' a=\'c\' /></1c></e></x><x f=\'3F\'><e><M f=\'43\' /><j><m><K n=\'N\' J=\'3D\' H=\'1N\' L=\'3G\' I=\'g\' /></m><k><3O G=\'3i\' /></k><r><3J G=\'3i\' /></r></j></e></x><x f=\'43\'><e><1c><u b=\'g\' a=\'1C.1Q\' /><1O b=\'h\' a=\'c\' /></1c><1c><u b=\'g\' a=\'1C.21\' /><1O b=\'h\' a=\'c\' /></1c></e></x><x f=\'4J\'><e><j><m><2q><K n=\'N\' J=\'1B.2w.3w\' H=\'1N\' L=\'d\' I=\'h\' /><K n=\'N\' J=\'2y.3y\' H=\'1N\' L=\'2G\' I=\'g\' /></2q></m><k><M f=\'3F\' /></k><r><j><m><K n=\'N\' J=\'2y.3y\' H=\'1N\' L=\'67\' I=\'g\' /></m><k><j><m><K n=\'5X\' J=\'2y.6p\' H=\'1N\' L=\'1\' I=\'6o\' /></m><k><M f=\'3F\' /></k></j></k></j></r></j></e></x><x f=\'4I\'><e><j><m><K n=\'N\' J=\'3D\' H=\'1N\' L=\'3G\' I=\'g\' /></m><k><3O G=\'3i\' /></k><r><3J G=\'3i\' /></r></j></e></x><x f=\'4K\'><e><j><m><K n=\'N\' J=\'1B.2w.3w\' H=\'1N\' L=\'d\' I=\'h\' /></m><k><2i 1i=\'1j\' 1f=\'0\' 1l=\'0\' 1o=\'\' 1n=\'c\'><u b=\'g\' a=\'5z\' /></2i><2i 1i=\'1j\' 1f=\'0\' 1l=\'0\' 1o=\'\' 1n=\'c\'><u b=\'g\' a=\'4Z\' /></2i></k></j></e></x><x f=\'4v\'><e><3E /></e></x></1Z><1k><1P><e><j><m><K n=\'N\' J=\'3D\' H=\'1N\' L=\'3G\' I=\'g\' /></m><k><3O G=\'4N\' /></k><r><3J G=\'4N\' /></r></j><o v=\'1B.4O\' n=\'O\'><a b=\'g\' a=\'1B.\' /></o><o v=\'1B.4O\' n=\'6j\'><a b=\'1N\' a=\'6m\' /></o><j><m><K n=\'N\' J=\'23.6k\' H=\'1N\' L=\'5K\' I=\'g\' /></m><k><j><m><K n=\'N\' J=\'1B.4z\' H=\'Q\' L=\'d\' I=\'h\' /></m><k><M f=\'4L\' /><j><m><K n=\'N\' J=\'1B.5I\' H=\'Q\' L=\'2w\' I=\'g\' /></m><k><M f=\'4I\' /><j><m><K n=\'N\' J=\'1B.2w.5N\' H=\'1N\' L=\'d\' I=\'h\' /></m><k><M f=\'3H\' /></k><r><M f=\'3H\' /></r></j></k></j></k><r><M f=\'4J\' /></r></j></k></j><M f=\'4K\' /></e></1P><4s><e><M f=\'4A\' /></e></4s><4m><e><M f=\'4p\' /></e></4m><4x><e><j><m><K n=\'N\' J=\'1B.2w.3w\' H=\'1N\' L=\'c\' I=\'h\' /></m><k><j><m><4n><3z 3C=\'3B\' H=\'3A\' 3K=\'1B.5Q\' I=\'g\' /><3z 3C=\'3B\' H=\'3A\' 3K=\'1B.4w\' I=\'g\' /><3z 3C=\'3B\' H=\'3A\' 3K=\'1B.2M\' I=\'g\' /></4n></m><k><6v /><2v 3P=\'3Q\' 3L=\'3M\'><u b=\'g\' a=\'1B.2M.78\' /></2v></k></j></k></j></e></4x><4u><e><j><m><K n=\'N\' J=\'1B.4z\' H=\'Q\' L=\'d\' I=\'h\' /></m><k><4C><70 b=\'g\' a=\'1B.2w\' /><73 b=\'g\' a=\'1B.4w.77\' /></4C></k><r><M f=\'4v\' /></r></j></e></4u></1k><2K b=\'3m\'><3m b=\'76\' 1A=\'4y\'><4t><72 6Y=\'7a\' 1y=\'V\' 6Z=\'0\' /></4t></3m></2K><2r 1f=\'3p\'><1k><2o 3s=\'0\'><e><1a 1i=\'1j\' 1f=\'0\' 1l=\'0\' 1o=\'\' 1n=\'c\'><u b=\'g\' a=\'1C\' /></1a><1a 1i=\'1j\' 1f=\'0\' 1l=\'0\' 1o=\'\' 1n=\'c\'><u b=\'g\' a=\'1C.1Q\' /></1a><1a 1i=\'1j\' 1f=\'0\' 1l=\'0\' 1o=\'\' 1n=\'c\'><u b=\'g\' a=\'1C.21\' /></1a><1a 1i=\'1j\' 1f=\'0\' 1l=\'0\' 1o=\'\' 1n=\'c\'><u b=\'g\' a=\'4l\' /></1a></e></2o></1k></2r><1X><4h f=\'1C\' X=\'3j\' W=\'71\' 14=\'c\' 1r=\'d\' 1F=\'\' Y=\'24\' Z=\'1q\' 1D=\'d\' 1w=\'1\' 1J=\'0\' 1G=\'0\' 1u=\'30\' 1v=\'7e.5\' 1H=\'V\' 1I=\'V\' 1y=\'V\' 1A=\'0\' 1t=\'1\' 1z=\'d\' 1E=\'c\' 7g=\'3j\' 7d=\'4y\'><2K b=\'7f\'><p D=\'0\' A=\'0\' w=\'3j\' B=\'79\' S=\'1L/1U\' z=\'c\'><E l=\'C\' i=\'7c\' /></p></2K><1X><46 f=\'\' X=\'0\' W=\'0\' 14=\'c\' 1r=\'d\' 1F=\'\' Y=\'0\' Z=\'0\' 1D=\'d\' 1w=\'0\' 1J=\'0\' 1G=\'0\' 1u=\'0\' 1v=\'0\' 1H=\'V\' 1I=\'V\' 1y=\'V\' 1A=\'0\' 1t=\'1\' 1z=\'d\' 1E=\'c\' 7b=\'c\'><1X><1b f=\'1Q\' X=\'1g\' W=\'45\' 14=\'d\' 1r=\'d\' 1F=\'\' Y=\'24\' Z=\'0\' 1D=\'d\' 1w=\'0\' 1J=\'0\' 1G=\'0\' 1u=\'30\' 1v=\'22.5\' 1H=\'V\' 1I=\'V\' 1y=\'V\' 1A=\'0\' 1t=\'1\' 1z=\'d\' 1E=\'c\' 1M=\'4M\' 37=\'1K\'><27><v G=\'1x\' b=\'h\' a=\'c\' 14=\'d\' /><v G=\'1m\' b=\'h\' a=\'c\' 14=\'d\' /><v G=\'1h\' b=\'h\' a=\'c\' 14=\'d\' /><v G=\'19\' b=\'h\' a=\'c\' 14=\'d\' /><v G=\'2x\' b=\'h\' a=\'c\' 14=\'d\' /><v G=\'28\' b=\'g\' a=\'1S\' 14=\'d\' /></27><1Z><x f=\'4D\'><e><o v=\'1x\' n=\'O\'><a b=\'h\' a=\'d\' /></o><M f=\'18\' /><M f=\'2p\' /></e></x><x f=\'2f\'><e><o v=\'1m\' n=\'O\'><a b=\'h\' a=\'d\' /></o><M f=\'18\' /></e></x><x f=\'2b\'><e><o v=\'1m\' n=\'O\'><a b=\'h\' a=\'c\' /></o><M f=\'18\' /></e></x><x f=\'3b\'><e><o v=\'1h\' n=\'O\'><a b=\'h\' a=\'d\' /></o><M f=\'18\' /></e></x><x f=\'2d\'><e><o v=\'19\' n=\'O\'><a b=\'h\' a=\'d\' /></o><M f=\'18\' /></e></x><x f=\'4o\'><e><o v=\'2x\' n=\'O\'><a b=\'h\' a=\'d\' /></o><M f=\'18\' /></e></x><x f=\'3c\'><e><o v=\'1m\' n=\'O\'><a b=\'h\' a=\'c\' /></o><o v=\'1h\' n=\'O\'><a b=\'h\' a=\'c\' /></o><o v=\'1x\' n=\'O\'><a b=\'h\' a=\'c\' /></o><o v=\'19\' n=\'O\'><a b=\'h\' a=\'c\' /></o><o v=\'2x\' n=\'O\'><a b=\'h\' a=\'c\' /></o></e></x><x f=\'18\'><e><j><m><K n=\'N\' J=\'1h\' H=\'Q\' L=\'d\' I=\'h\' /></m><k><1c><u b=\'g\' a=\'P\' /><1O b=\'h\' a=\'c\' /></1c></k><r><1c><u b=\'g\' a=\'P\' /><1O b=\'h\' a=\'d\' /></1c></r></j><j><m><K n=\'N\' J=\'28\' H=\'Q\' L=\'1S\' I=\'g\' /></m><k><j><m><K n=\'N\' J=\'1m\' H=\'Q\' L=\'d\' I=\'h\' /></m><k><j><m><K n=\'N\' J=\'1x\' H=\'Q\' L=\'d\' I=\'h\' /></m><k><j><m><K n=\'N\' J=\'19\' H=\'Q\' L=\'d\' I=\'h\' /></m><k><t><15 b=\'g\' a=\'33\' /><u b=\'g\' a=\'P\' /></t></k><r><t><15 b=\'g\' a=\'2R\' /><u b=\'g\' a=\'P\' /></t></r></j></k><r><j><m><K n=\'N\' J=\'19\' H=\'Q\' L=\'d\' I=\'h\' /></m><k><t><15 b=\'g\' a=\'2e\' /><u b=\'g\' a=\'P\' /></t></k><r><t><15 b=\'g\' a=\'2h\' /><u b=\'g\' a=\'P\' /></t></r></j></r></j></k><r><j><m><K n=\'N\' J=\'1x\' H=\'Q\' L=\'d\' I=\'h\' /></m><k><j><m><K n=\'N\' J=\'19\' H=\'Q\' L=\'d\' I=\'h\' /></m><k><t><15 b=\'g\' a=\'2O\' /><u b=\'g\' a=\'P\' /></t></k><r><j><m><K n=\'N\' J=\'2x\' H=\'Q\' L=\'d\' I=\'h\' /></m><k><t><15 b=\'g\' a=\'4q\' /><u b=\'g\' a=\'P\' /></t></k><r><j><m><K n=\'N\' J=\'1h\' H=\'Q\' L=\'d\' I=\'h\' /></m><k><t><15 b=\'g\' a=\'3g\' /><u b=\'g\' a=\'P\' /></t></k><r><t><15 b=\'g\' a=\'3d\' /><u b=\'g\' a=\'P\' /></t></r></j></r></j></r></j></k><r><j><m><K n=\'N\' J=\'19\' H=\'Q\' L=\'d\' I=\'h\' /></m><k><t><15 b=\'g\' a=\'2l\' /><u b=\'g\' a=\'P\' /></t></k><r><j><m><K n=\'N\' J=\'2x\' H=\'Q\' L=\'d\' I=\'h\' /></m><k><t><15 b=\'g\' a=\'4r\' /><u b=\'g\' a=\'P\' /></t></k><r><j><m><K n=\'N\' J=\'1h\' H=\'Q\' L=\'d\' I=\'h\' /></m><k><t><15 b=\'g\' a=\'2j\' /><u b=\'g\' a=\'P\' /></t></k><r><t><15 b=\'g\' a=\'1S\' /><u b=\'g\' a=\'P\' /></t></r></j></r></j></r></j></r></j></r></j></k></j></e></x><x f=\'2p\'><e><j><m><K n=\'N\' J=\'23.21.1x\' H=\'Q\' L=\'d\' I=\'h\' /></m><k><o v=\'23.21.1x\' n=\'O\'><a b=\'h\' a=\'c\' /></o><M f=\'23.21.18\' /></k></j></e></x></1Z><1k><1P><e><M f=\'18\' /></e></1P><2g><e><M f=\'2f\' /></e></2g><2c><e><M f=\'2b\' /></e></2c><2k><e><M f=\'2d\' /></e></2k><1K><e><M f=\'2p\' /><o v=\'1x\' n=\'O\'><a b=\'h\' a=\'d\' /></o><o v=\'19\' n=\'O\'><a b=\'h\' a=\'c\' /></o><M f=\'18\' /></e></1K><26><e><o v=\'19\' n=\'O\'><a b=\'h\' a=\'c\' /></o><M f=\'18\' /></e></26></1k><q T=\'\' U=\'0\'><p D=\'-1\' A=\'-1\' w=\'1g\' B=\'45\' S=\'1L\' z=\'c\'><E l=\'C\' i=\'4B\' /></p></q><2a><F G=\'2j\'><q T=\'\' U=\'1\'><p D=\'-1\' A=\'-1\' w=\'1g\' B=\'45\' S=\'1L\' z=\'c\'><E l=\'C\' i=\'4E\' /></p></q></F><F G=\'4r\'><q T=\'\' U=\'0\'><p D=\'-8\' A=\'-1\' w=\'1g\' B=\'45\' S=\'1L\' z=\'c\'><E l=\'C\' i=\'6W\' /></p></q></F><F G=\'2l\'><q T=\'\' U=\'8\'><p D=\'-1\' A=\'-1\' w=\'1g\' B=\'45\' S=\'1L\' z=\'c\'><E l=\'C\' i=\'4H\' /></p></q></F><F G=\'3d\'><q T=\'\' U=\'16\'><p D=\'-1\' A=\'-1\' w=\'1g\' B=\'45\' S=\'1L\' z=\'c\'><E l=\'C\' i=\'4G\' /></p></q></F><F G=\'3g\'><q T=\'\' U=\'17\'><p D=\'-1\' A=\'-1\' w=\'1g\' B=\'45\' S=\'1L\' z=\'c\'><E l=\'C\' i=\'4F\' /></p></q></F><F G=\'4q\'><q T=\'\' U=\'16\'><p D=\'-8\' A=\'-1\' w=\'1g\' B=\'45\' S=\'1L\' z=\'c\'><E l=\'C\' i=\'6E\' /></p></q></F><F G=\'2O\'><q T=\'\' U=\'24\'><p D=\'-1\' A=\'-1\' w=\'1g\' B=\'45\' S=\'1L\' z=\'c\'><E l=\'C\' i=\'3Y\' /></p></q></F><F G=\'2h\'><q T=\'\' U=\'0\'><p D=\'-1\' A=\'-1\' w=\'1g\' B=\'45\' S=\'1L\' z=\'c\'><E l=\'C\' i=\'3X\' /></p></q></F><F G=\'2e\'><q T=\'\' U=\'8\'><p D=\'-1\' A=\'-1\' w=\'1g\' B=\'45\' S=\'1L\' z=\'c\'><E l=\'C\' i=\'44\' /></p></q></F><F G=\'2R\'><q T=\'\' U=\'16\'><p D=\'-1\' A=\'-1\' w=\'1g\' B=\'45\' S=\'1L\' z=\'c\'><E l=\'C\' i=\'42\' /></p></q></F><F G=\'33\'><q T=\'\' U=\'24\'><p D=\'-1\' A=\'-1\' w=\'1g\' B=\'45\' S=\'1L\' z=\'c\'><E l=\'C\' i=\'3U\' /></p></q></F></2a><1p><R f=\'1V\' 1d=\'6D\' b=\'y\' Y=\'0\' Z=\'0\' X=\'0\' W=\'0\' 1e=\'-1\'><y D=\'0\' A=\'0\' w=\'0\' B=\'0\' z=\'c\'><E l=\'C\' i=\'2z\' /></y></R><R f=\'32\' 1d=\'6I\' b=\'y\' Y=\'0\' Z=\'0\' X=\'0\' W=\'0\' 1e=\'-1\'><y D=\'0\' A=\'0\' w=\'0\' B=\'0\' z=\'c\'><E l=\'C\' i=\'2z\' /></y></R><R f=\'34\' 1d=\'6H\' b=\'y\' Y=\'0\' Z=\'0\' X=\'0\' W=\'0\' 1e=\'-1\'><y D=\'0\' A=\'0\' w=\'0\' B=\'0\' z=\'c\'><E l=\'C\' i=\'2z\' /></y></R><R f=\'31\' 1d=\'6G\' b=\'y\' Y=\'0\' Z=\'0\' X=\'0\' W=\'0\' 1e=\'-1\'><y D=\'0\' A=\'0\' w=\'0\' B=\'0\' z=\'c\'><E l=\'C\' i=\'2z\' /></y></R><R f=\'2Y\' 1d=\'6C\' b=\'y\' Y=\'0\' Z=\'0\' X=\'0\' W=\'0\' 1e=\'-1\'><y D=\'0\' A=\'0\' w=\'0\' B=\'0\' z=\'c\'><E l=\'C\' i=\'2z\' /></y></R></1p></1b><1b f=\'21\' X=\'1g\' W=\'45\' 14=\'d\' 1r=\'d\' 1F=\'\' Y=\'24\' Z=\'45\' 1D=\'d\' 1w=\'1\' 1J=\'0\' 1G=\'0\' 1u=\'30\' 1v=\'22.5\' 1H=\'V\' 1I=\'V\' 1y=\'V\' 1A=\'0\' 1t=\'2\' 1z=\'d\' 1E=\'c\' 1M=\'4M\' 37=\'1K\'><27><v G=\'1x\' b=\'h\' a=\'c\' 14=\'d\' /><v G=\'1m\' b=\'h\' a=\'c\' 14=\'d\' /><v G=\'1h\' b=\'h\' a=\'c\' 14=\'d\' /><v G=\'19\' b=\'h\' a=\'c\' 14=\'d\' /><v G=\'28\' b=\'g\' a=\'1S\' 14=\'d\' /></27><1Z><x f=\'4D\'><e><o v=\'1x\' n=\'O\'><a b=\'h\' a=\'d\' /></o><M f=\'18\' /><M f=\'2p\' /></e></x><x f=\'2f\'><e><o v=\'1m\' n=\'O\'><a b=\'h\' a=\'d\' /></o><M f=\'18\' /></e></x><x f=\'2b\'><e><o v=\'1m\' n=\'O\'><a b=\'h\' a=\'c\' /></o><M f=\'18\' /></e></x><x f=\'3b\'><e><o v=\'1h\' n=\'O\'><a b=\'h\' a=\'d\' /></o><M f=\'18\' /></e></x><x f=\'2d\'><e><o v=\'19\' n=\'O\'><a b=\'h\' a=\'d\' /></o><M f=\'18\' /></e></x><x f=\'3c\'><e><o v=\'1m\' n=\'O\'><a b=\'h\' a=\'c\' /></o><o v=\'1h\' n=\'O\'><a b=\'h\' a=\'c\' /></o><o v=\'1x\' n=\'O\'><a b=\'h\' a=\'c\' /></o><o v=\'19\' n=\'O\'><a b=\'h\' a=\'c\' /></o></e></x><x f=\'18\'><e><j><m><K n=\'N\' J=\'1h\' H=\'Q\' L=\'d\' I=\'h\' /></m><k><1c><u b=\'g\' a=\'P\' /><1O b=\'h\' a=\'c\' /></1c></k><r><1c><u b=\'g\' a=\'P\' /><1O b=\'h\' a=\'d\' /></1c></r></j><j><m><K n=\'N\' J=\'28\' H=\'Q\' L=\'1S\' I=\'g\' /></m><k><j><m><K n=\'N\' J=\'1m\' H=\'Q\' L=\'d\' I=\'h\' /></m><k><j><m><K n=\'N\' J=\'1x\' H=\'Q\' L=\'d\' I=\'h\' /></m><k><j><m><K n=\'N\' J=\'19\' H=\'Q\' L=\'d\' I=\'h\' /></m><k><t><15 b=\'g\' a=\'33\' /><u b=\'g\' a=\'P\' /></t></k><r><t><15 b=\'g\' a=\'2R\' /><u b=\'g\' a=\'P\' /></t></r></j></k><r><j><m><K n=\'N\' J=\'19\' H=\'Q\' L=\'d\' I=\'h\' /></m><k><t><15 b=\'g\' a=\'2e\' /><u b=\'g\' a=\'P\' /></t></k><r><t><15 b=\'g\' a=\'2h\' /><u b=\'g\' a=\'P\' /></t></r></j></r></j></k><r><j><m><K n=\'N\' J=\'1x\' H=\'Q\' L=\'d\' I=\'h\' /></m><k><j><m><K n=\'N\' J=\'19\' H=\'Q\' L=\'d\' I=\'h\' /></m><k><t><15 b=\'g\' a=\'2O\' /><u b=\'g\' a=\'P\' /></t></k><r><j><m><K n=\'N\' J=\'1h\' H=\'Q\' L=\'d\' I=\'h\' /></m><k><t><15 b=\'g\' a=\'3g\' /><u b=\'g\' a=\'P\' /></t></k><r><t><15 b=\'g\' a=\'3d\' /><u b=\'g\' a=\'P\' /></t></r></j></r></j></k><r><j><m><K n=\'N\' J=\'19\' H=\'Q\' L=\'d\' I=\'h\' /></m><k><t><15 b=\'g\' a=\'2l\' /><u b=\'g\' a=\'P\' /></t></k><r><j><m><K n=\'N\' J=\'1h\' H=\'Q\' L=\'d\' I=\'h\' /></m><k><t><15 b=\'g\' a=\'2j\' /><u b=\'g\' a=\'P\' /></t></k><r><t><15 b=\'g\' a=\'1S\' /><u b=\'g\' a=\'P\' /></t></r></j></r></j></r></j></r></j></k></j></e></x><x f=\'2p\'><e><j><m><K n=\'N\' J=\'23.1Q.1x\' H=\'Q\' L=\'d\' I=\'h\' /></m><k><o v=\'23.1Q.1x\' n=\'O\'><a b=\'h\' a=\'c\' /></o><M f=\'23.1Q.18\' /></k></j></e></x></1Z><1k><1P><e><M f=\'18\' /></e></1P><2g><e><M f=\'2f\' /></e></2g><2c><e><M f=\'2b\' /></e></2c><2k><e><M f=\'2d\' /></e></2k><1K><e><M f=\'2p\' /><o v=\'1x\' n=\'O\'><a b=\'h\' a=\'d\' /></o><o v=\'19\' n=\'O\'><a b=\'h\' a=\'c\' /></o><M f=\'18\' /></e></1K><26><e><o v=\'19\' n=\'O\'><a b=\'h\' a=\'c\' /></o><M f=\'18\' /></e></26></1k><q T=\'\' U=\'0\'><p D=\'-1\' A=\'-1\' w=\'1g\' B=\'45\' S=\'1U\' z=\'c\'><E l=\'C\' i=\'4B\' /></p></q><2a><F G=\'2j\'><q T=\'\' U=\'1\'><p D=\'-1\' A=\'-1\' w=\'1g\' B=\'45\' S=\'1U\' z=\'c\'><E l=\'C\' i=\'4E\' /></p></q></F><F G=\'2l\'><q T=\'\' U=\'8\'><p D=\'-1\' A=\'-1\' w=\'1g\' B=\'45\' S=\'1U\' z=\'c\'><E l=\'C\' i=\'4H\' /></p></q></F><F G=\'3d\'><q T=\'\' U=\'16\'><p D=\'-1\' A=\'-1\' w=\'1g\' B=\'45\' S=\'1U\' z=\'c\'><E l=\'C\' i=\'4G\' /></p></q></F><F G=\'3g\'><q T=\'\' U=\'17\'><p D=\'-1\' A=\'-1\' w=\'1g\' B=\'45\' S=\'1U\' z=\'c\'><E l=\'C\' i=\'4F\' /></p></q></F><F G=\'2O\'><q T=\'\' U=\'24\'><p D=\'-1\' A=\'-1\' w=\'1g\' B=\'45\' S=\'1U\' z=\'c\'><E l=\'C\' i=\'3Y\' /></p></q></F><F G=\'2h\'><q T=\'\' U=\'0\'><p D=\'-1\' A=\'-1\' w=\'1g\' B=\'45\' S=\'1U\' z=\'c\'><E l=\'C\' i=\'3X\' /></p></q></F><F G=\'2e\'><q T=\'\' U=\'8\'><p D=\'-1\' A=\'-1\' w=\'1g\' B=\'45\' S=\'1U\' z=\'c\'><E l=\'C\' i=\'44\' /></p></q></F><F G=\'2R\'><q T=\'\' U=\'16\'><p D=\'-1\' A=\'-1\' w=\'1g\' B=\'45\' S=\'1U\' z=\'c\'><E l=\'C\' i=\'42\' /></p></q></F><F G=\'33\'><q T=\'\' U=\'24\'><p D=\'-1\' A=\'-1\' w=\'1g\' B=\'45\' S=\'1U\' z=\'c\'><E l=\'C\' i=\'3U\' /></p></q></F></2a><1p><R f=\'1V\' 1d=\'6M\' b=\'y\' Y=\'0\' Z=\'0\' X=\'0\' W=\'0\' 1e=\'-1\'><y D=\'0\' A=\'0\' w=\'0\' B=\'0\' z=\'c\'><E l=\'C\' i=\'1T\' /></y></R><R f=\'32\' 1d=\'6N\' b=\'y\' Y=\'0\' Z=\'0\' X=\'0\' W=\'0\' 1e=\'-1\'><y D=\'0\' A=\'0\' w=\'0\' B=\'0\' z=\'c\'><E l=\'C\' i=\'1T\' /></y></R><R f=\'34\' 1d=\'6O\' b=\'y\' Y=\'0\' Z=\'0\' X=\'0\' W=\'0\' 1e=\'-1\'><y D=\'0\' A=\'0\' w=\'0\' B=\'0\' z=\'c\'><E l=\'C\' i=\'1T\' /></y></R><R f=\'31\' 1d=\'6J\' b=\'y\' Y=\'0\' Z=\'0\' X=\'0\' W=\'0\' 1e=\'-1\'><y D=\'0\' A=\'0\' w=\'0\' B=\'0\' z=\'c\'><E l=\'C\' i=\'1T\' /></y></R><R f=\'2Y\' 1d=\'6U\' b=\'y\' Y=\'0\' Z=\'0\' X=\'0\' W=\'0\' 1e=\'-1\'><y D=\'0\' A=\'0\' w=\'0\' B=\'0\' z=\'c\'><E l=\'C\' i=\'1T\' /></y></R></1p></1b></1X></46></1X></4h><1b f=\'4l\' X=\'1g\' W=\'3Z\' 14=\'c\' 1r=\'d\' 1F=\'\' Y=\'48\' Z=\'29\' 1D=\'d\' 1w=\'0\' 1J=\'0\' 1G=\'0\' 1u=\'30\' 1v=\'63.5\' 1H=\'V\' 1I=\'V\' 1y=\'V\' 1A=\'0\' 1t=\'2\' 1z=\'d\' 1E=\'c\' 1M=\'1W\'><q T=\'\' U=\'0\'><p D=\'0\' A=\'0\' w=\'1g\' B=\'3Z\' S=\'(1L 2q c) 4e 4c 4d 49 38 4i 3x 3V 3R 3S 41 4P 5A 5E 5C 5D 5t 38 5s 2E 5r 5x. \' z=\'c\'><E l=\'C\' i=\'7h\' /></p></q><1p><R f=\'1V\' 1d=\'6X\' b=\'y\' Y=\'0\' Z=\'0\' X=\'0\' W=\'0\' 1e=\'-1\'><y D=\'0\' A=\'0\' w=\'0\' B=\'0\' z=\'c\'><E l=\'C\' i=\'75\' /></y></R></1p></1b><1b f=\'3l\' X=\'2m\' W=\'40\' 14=\'c\' 1r=\'d\' 1F=\'\' Y=\'0\' Z=\'5v\' 1D=\'d\' 1w=\'12\' 1J=\'0\' 1G=\'0\' 1u=\'2J\' 1v=\'20\' 1H=\'V\' 1I=\'V\' 1y=\'V\' 1A=\'0\' 1t=\'3\' 1z=\'d\' 1E=\'c\' 1M=\'1W\'><1k><1K><e><2X 1i=\'1j\' 1f=\'0\' 1l=\'1\' 1o=\'\' 1n=\'c\'><u b=\'g\' a=\'P\' /></2X></e></1K></1k><q T=\'\' U=\'0\'><p D=\'0\' A=\'0\' w=\'2m\' B=\'40\' S=\'5B\' z=\'c\'><E l=\'C\' i=\'74\' /></p></q><1p><R f=\'1V\' 1d=\'3l\' b=\'y\' Y=\'0\' Z=\'0\' X=\'0\' W=\'0\' 1e=\'-1\'><y D=\'0\' A=\'0\' w=\'0\' B=\'0\' z=\'c\'><E l=\'C\' i=\'1q\' /></y></R></1p></1b><1b f=\'3o\' X=\'2m\' W=\'40\' 14=\'c\' 1r=\'d\' 1F=\'\' Y=\'0\' Z=\'5v\' 1D=\'d\' 1w=\'13\' 1J=\'0\' 1G=\'0\' 1u=\'2J\' 1v=\'20\' 1H=\'V\' 1I=\'V\' 1y=\'V\' 1A=\'0\' 1t=\'4\' 1z=\'d\' 1E=\'c\' 1M=\'1W\'><1k><1K><e><2X 1i=\'1j\' 1f=\'0\' 1l=\'1\' 1o=\'\' 1n=\'c\'><u b=\'g\' a=\'P\' /></2X></e></1K></1k><q T=\'\' U=\'0\'><p D=\'0\' A=\'0\' w=\'2m\' B=\'40\' S=\'5f\' z=\'c\'><E l=\'C\' i=\'3I\' /></p></q><1p><R f=\'1V\' 1d=\'3o\' b=\'y\' Y=\'0\' Z=\'0\' X=\'0\' W=\'0\' 1e=\'-1\'><y D=\'0\' A=\'0\' w=\'0\' B=\'0\' z=\'c\'><E l=\'C\' i=\'6z\' /></y></R></1p></1b></1X><6V f=\'6F\' /><5w><2Z f=\'5z\' X=\'2m\' W=\'3k\' 14=\'d\' 1r=\'c\' 3N=\'d\' 3t=\'d\' 3u=\'\' 3v=\'3n\' 3q=\'3r\' 1t=\'0\' 56=\'d\' 4T=\'d\' 1u=\'2J\' 1v=\'4Q\' 1w=\'-1\'><1k><2C><e><2A><u b=\'g\' a=\'P\' /></2A></e></2C><1P><e><2N G=\'2H\' 2L=\'c\' /></e></1P><2D><e><2N G=\'2H\' 2L=\'d\' /></e></2D></1k><2r 1f=\'3p\'><1k><2o 3s=\'0\'><e><1a 1i=\'1j\' 1f=\'0\' 1l=\'0\' 1o=\'\' 1n=\'c\'><u b=\'g\' a=\'5u\' /></1a><1a 1i=\'1j\' 1f=\'0\' 1l=\'0\' 1o=\'\' 1n=\'c\'><u b=\'g\' a=\'5y\' /></1a><1a 1i=\'1j\' 1f=\'0\' 1l=\'0\' 1o=\'\' 1n=\'c\'><u b=\'g\' a=\'52\' /></1a><1a 1i=\'1j\' 1f=\'0\' 1l=\'0\' 1o=\'\' 1n=\'c\'><u b=\'g\' a=\'2F\' /></1a><1a 1i=\'1j\' 1f=\'0\' 1l=\'0\' 1o=\'\' 1n=\'c\'><u b=\'g\' a=\'2B\' /></1a></e></2o></1k></2r><1X><1b f=\'2F\' X=\'4R\' W=\'4X\' 14=\'c\' 1r=\'d\' 1F=\'\' Y=\'4Y\' Z=\'4V\' 1D=\'d\' 1w=\'2\' 1J=\'0\' 1G=\'0\' 1u=\'5k.5\' 1v=\'5l.5\' 1H=\'V\' 1I=\'V\' 1y=\'V\' 1A=\'0\' 1t=\'1\' 1z=\'c\' 1E=\'c\' 1M=\'1W\'><q T=\'\' U=\'0\'><p D=\'-1\' A=\'-1\' w=\'5i\' B=\'5q\' S=\'5n 3\' z=\'c\'><E l=\'C\' i=\'5o\' /></p></q></1b><1b f=\'2B\' X=\'2n\' W=\'0\' 14=\'c\' 1r=\'d\' 1F=\'\' Y=\'1T\' Z=\'5b\' 1D=\'d\' 1w=\'6\' 1J=\'0\' 1G=\'0\' 1u=\'2u\' 1v=\'-0.5\' 1H=\'V\' 1I=\'V\' 1y=\'V\' 1A=\'0\' 1t=\'2\' 1z=\'c\' 1E=\'c\' 1M=\'1W\'><q T=\'\' U=\'0\'><p D=\'0\' A=\'-1\' w=\'2t\' B=\'1\' S=\'5a 5\' z=\'c\'><E l=\'C\' i=\'5d\' /></p></q></1b><1b f=\'5u\' X=\'2n\' W=\'51\' 14=\'c\' 1r=\'d\' 1F=\'\' Y=\'1T\' Z=\'5e\' 1D=\'d\' 1w=\'4\' 1J=\'0\' 1G=\'0\' 1u=\'2u.5\' 1v=\'25.5\' 1H=\'V\' 1I=\'V\' 1y=\'V\' 1A=\'0\' 1t=\'3\' 1z=\'d\' 1E=\'c\' 1M=\'1W\'><q T=\'\' U=\'0\'><p D=\'0\' A=\'0\' w=\'2t\' B=\'51\' S=\'5B\' z=\'c\'><E l=\'C\' i=\'53\' /></p></q><1p><R f=\'1V\' 1d=\'6K\' b=\'y\' Y=\'0\' Z=\'0\' X=\'0\' W=\'0\' 1e=\'-1\'><y D=\'0\' A=\'0\' w=\'0\' B=\'0\' z=\'c\'><E l=\'C\' i=\'6L\' /></y></R></1p></1b><1b f=\'5y\' X=\'2n\' W=\'2I\' 14=\'c\' 1r=\'d\' 1F=\'\' Y=\'1T\' Z=\'59\' 1D=\'d\' 1w=\'8\' 1J=\'0\' 1G=\'0\' 1u=\'2u.5\' 1v=\'51.5\' 1H=\'V\' 1I=\'V\' 1y=\'V\' 1A=\'0\' 1t=\'4\' 1z=\'d\' 1E=\'c\' 1M=\'1W\'><q T=\'\' U=\'0\'><p D=\'0\' A=\'0\' w=\'2t\' B=\'2I\' S=\'6P&6T;s w!  5c 6Q 2E 2G 5p.\' z=\'c\'><E l=\'C\' i=\'5m\' /></p></q><1p><R f=\'1V\' 1d=\'6R\' b=\'y\' Y=\'0\' Z=\'0\' X=\'0\' W=\'0\' 1e=\'-1\'><y D=\'0\' A=\'0\' w=\'0\' B=\'0\' z=\'c\'><E l=\'C\' i=\'6S\' /></y></R></1p></1b><1b f=\'52\' X=\'3I\' W=\'40\' 14=\'d\' 1r=\'d\' 1F=\'\' Y=\'4W\' Z=\'4U\' 1D=\'d\' 1w=\'10\' 1J=\'0\' 1G=\'0\' 1u=\'4S.5\' 1v=\'20\' 1H=\'V\' 1I=\'V\' 1y=\'V\' 1A=\'0\' 1t=\'5\' 1z=\'d\' 1E=\'c\' 1M=\'55\' 37=\'1K\'><27><v G=\'1R\' b=\'h\' a=\'c\' 14=\'d\' /><v G=\'2s\' b=\'h\' a=\'c\' 14=\'d\' /><v G=\'1m\' b=\'h\' a=\'c\' 14=\'d\' /><v G=\'1h\' b=\'h\' a=\'c\' 14=\'d\' /><v G=\'19\' b=\'h\' a=\'c\' 14=\'d\' /><v G=\'28\' b=\'g\' a=\'1S\' 14=\'d\' /></27><1Z><x f=\'3a\'><e><o v=\'2s\' n=\'O\'><a b=\'Q\' a=\'1R\' /></o><o v=\'1R\' n=\'O\'><a b=\'h\' a=\'d\' /></o><M f=\'18\' /></e></x><x f=\'2f\'><e><o v=\'1m\' n=\'O\'><a b=\'h\' a=\'d\' /></o><M f=\'18\' /></e></x><x f=\'2b\'><e><o v=\'1m\' n=\'O\'><a b=\'h\' a=\'c\' /></o><M f=\'18\' /></e></x><x f=\'3b\'><e><o v=\'1h\' n=\'O\'><a b=\'h\' a=\'d\' /></o><M f=\'18\' /></e></x><x f=\'2d\'><e><o v=\'19\' n=\'O\'><a b=\'h\' a=\'d\' /></o><M f=\'18\' /></e></x><x f=\'3c\'><e><o v=\'1m\' n=\'O\'><a b=\'h\' a=\'c\' /></o><o v=\'1R\' n=\'O\'><a b=\'h\' a=\'c\' /></o><o v=\'2s\' n=\'O\'><a b=\'h\' a=\'c\' /></o><o v=\'1h\' n=\'O\'><a b=\'h\' a=\'c\' /></o><o v=\'19\' n=\'O\'><a b=\'h\' a=\'c\' /></o></e></x><x f=\'18\'><e><j><m><K n=\'N\' J=\'1h\' H=\'Q\' L=\'d\' I=\'h\' /></m><k><1c><u b=\'g\' a=\'P\' /><1O b=\'h\' a=\'c\' /></1c></k><r><1c><u b=\'g\' a=\'P\' /><1O b=\'h\' a=\'d\' /></1c></r></j><j><m><K n=\'N\' J=\'28\' H=\'Q\' L=\'1S\' I=\'g\' /></m><k><j><m><K n=\'N\' J=\'1m\' H=\'Q\' L=\'d\' I=\'h\' /></m><k><j><m><K n=\'N\' J=\'1R\' H=\'Q\' L=\'d\' I=\'h\' /></m><k><j><m><K n=\'N\' J=\'19\' H=\'Q\' L=\'d\' I=\'h\' /></m><k><t><15 b=\'g\' a=\'2P\' /><u b=\'g\' a=\'P\' /></t></k><r><t><15 b=\'g\' a=\'2V\' /><u b=\'g\' a=\'P\' /></t></r></j></k><r><j><m><K n=\'N\' J=\'19\' H=\'Q\' L=\'d\' I=\'h\' /></m><k><t><15 b=\'g\' a=\'2e\' /><u b=\'g\' a=\'P\' /></t></k><r><t><15 b=\'g\' a=\'2h\' /><u b=\'g\' a=\'P\' /></t></r></j></r></j></k><r><j><m><K n=\'N\' J=\'1R\' H=\'Q\' L=\'d\' I=\'h\' /></m><k><j><m><K n=\'N\' J=\'19\' H=\'Q\' L=\'d\' I=\'h\' /></m><k><t><15 b=\'g\' a=\'2T\' /><u b=\'g\' a=\'P\' /></t></k><r><j><m><K n=\'N\' J=\'1h\' H=\'Q\' L=\'d\' I=\'h\' /></m><k><t><15 b=\'g\' a=\'36\' /><u b=\'g\' a=\'P\' /></t></k><r><t><15 b=\'g\' a=\'3h\' /><u b=\'g\' a=\'P\' /></t></r></j></r></j></k><r><j><m><K n=\'N\' J=\'19\' H=\'Q\' L=\'d\' I=\'h\' /></m><k><t><15 b=\'g\' a=\'2l\' /><u b=\'g\' a=\'P\' /></t></k><r><j><m><K n=\'N\' J=\'1h\' H=\'Q\' L=\'d\' I=\'h\' /></m><k><t><15 b=\'g\' a=\'2j\' /><u b=\'g\' a=\'P\' /></t></k><r><t><15 b=\'g\' a=\'1S\' /><u b=\'g\' a=\'P\' /></t></r></j></r></j></r></j></r></j></k></j></e></x></1Z><1k><1K><e><M f=\'3a\' /><o v=\'1m\' n=\'O\'><a b=\'h\' a=\'c\' /></o><o v=\'19\' n=\'O\'><a b=\'h\' a=\'c\' /></o><M f=\'18\' /><2i 1i=\'1j\' 1f=\'0\' 1l=\'0\' 1o=\'\' 1n=\'c\'><u b=\'g\' a=\'23\' /></2i><3E /></e></1K><1P><e><M f=\'18\' /></e></1P><2g><e><M f=\'2f\' /></e></2g><2c><e><M f=\'2b\' /></e></2c><2k><e><M f=\'2d\' /></e></2k><26><e><o v=\'19\' n=\'O\'><a b=\'h\' a=\'c\' /></o><M f=\'18\' /></e></26><3f><e><3e 58=\'c\'><a b=\'g\' a=\'P\' /></3e></e></3f></1k><q T=\'\' U=\'0\'><p D=\'-1\' A=\'-1\' w=\'1q\' B=\'39\' S=\'1s\' z=\'c\'><E l=\'C\' i=\'57\' /></p></q><2a><F G=\'2j\'><q T=\'\' U=\'1\'><p D=\'-1\' A=\'-1\' w=\'1q\' B=\'39\' S=\'1s\' z=\'c\'><E l=\'C\' i=\'2U\' /></p></q></F><F G=\'2l\'><q T=\'\' U=\'8\'><p D=\'-1\' A=\'-1\' w=\'1q\' B=\'39\' S=\'1s\' z=\'c\'><E l=\'C\' i=\'2W\' /></p></q></F><F G=\'3h\'><q T=\'\' U=\'0\'><p D=\'-1\' A=\'-1\' w=\'1q\' B=\'39\' S=\'1s\' z=\'c\'><E l=\'C\' i=\'54\' /></p></q></F><F G=\'36\'><q T=\'\' U=\'1\'><p D=\'-1\' A=\'-1\' w=\'1q\' B=\'39\' S=\'1s\' z=\'c\'><E l=\'C\' i=\'2U\' /></p></q></F><F G=\'2T\'><q T=\'\' U=\'8\'><p D=\'-1\' A=\'-1\' w=\'1q\' B=\'39\' S=\'1s\' z=\'c\'><E l=\'C\' i=\'2W\' /></p></q></F><F G=\'2h\'><q T=\'\' U=\'0\'><p D=\'-1\' A=\'-1\' w=\'1q\' B=\'39\' S=\'1s\' z=\'c\'><E l=\'C\' i=\'2S\' /></p></q></F><F G=\'2e\'><q T=\'\' U=\'8\'><p D=\'-1\' A=\'-1\' w=\'1q\' B=\'39\' S=\'1s\' z=\'c\'><E l=\'C\' i=\'2Q\' /></p></q></F><F G=\'2V\'><q T=\'\' U=\'0\'><p D=\'-1\' A=\'-1\' w=\'1q\' B=\'39\' S=\'1s\' z=\'c\'><E l=\'C\' i=\'2S\' /></p></q></F><F G=\'2P\'><q T=\'\' U=\'8\'><p D=\'-1\' A=\'-1\' w=\'1q\' B=\'39\' S=\'1s\' z=\'c\'><E l=\'C\' i=\'2Q\' /></p></q></F></2a><1p><R f=\'1V\' 1d=\'6A\' b=\'y\' Y=\'0\' Z=\'0\' X=\'0\' W=\'0\' 1e=\'-1\'><y D=\'0\' A=\'0\' w=\'0\' B=\'0\' z=\'c\'><E l=\'C\' i=\'1Y\' /></y></R><R f=\'32\' 1d=\'6B\' b=\'y\' Y=\'0\' Z=\'0\' X=\'0\' W=\'0\' 1e=\'-1\'><y D=\'0\' A=\'0\' w=\'0\' B=\'0\' z=\'c\'><E l=\'C\' i=\'1Y\' /></y></R><R f=\'34\' 1d=\'6w\' b=\'y\' Y=\'0\' Z=\'0\' X=\'0\' W=\'0\' 1e=\'-1\'><y D=\'0\' A=\'0\' w=\'0\' B=\'0\' z=\'c\'><E l=\'C\' i=\'1Y\' /></y></R><R f=\'31\' 1d=\'6x\' b=\'y\' Y=\'0\' Z=\'0\' X=\'0\' W=\'0\' 1e=\'-1\'><y D=\'0\' A=\'0\' w=\'0\' B=\'0\' z=\'c\'><E l=\'C\' i=\'1Y\' /></y></R><R f=\'2Y\' 1d=\'6y\' b=\'y\' Y=\'0\' Z=\'0\' X=\'0\' W=\'0\' 1e=\'-1\'><y D=\'0\' A=\'0\' w=\'0\' B=\'0\' z=\'c\'><E l=\'C\' i=\'1Y\' /></y></R></1p></1b></1X></2Z><2Z f=\'4Z\' X=\'2m\' W=\'3k\' 14=\'d\' 1r=\'c\' 3N=\'d\' 3t=\'d\' 3u=\'\' 3v=\'3n\' 3q=\'3r\' 1t=\'0\' 56=\'d\' 4T=\'d\' 1u=\'2J\' 1v=\'4Q\' 1w=\'-1\'><1k><2C><e><2A><u b=\'g\' a=\'P\' /></2A></e></2C><1P><e><2N G=\'2H\' 2L=\'c\' /></e></1P><2D><e><2N G=\'2H\' 2L=\'d\' /></e></2D></1k><2r 1f=\'3p\'><1k><2o 3s=\'0\'><e><1a 1i=\'1j\' 1f=\'0\' 1l=\'0\' 1o=\'\' 1n=\'c\'><u b=\'g\' a=\'5g\' /></1a><1a 1i=\'1j\' 1f=\'0\' 1l=\'0\' 1o=\'\' 1n=\'c\'><u b=\'g\' a=\'5h\' /></1a><1a 1i=\'1j\' 1f=\'0\' 1l=\'0\' 1o=\'\' 1n=\'c\'><u b=\'g\' a=\'5j\' /></1a><1a 1i=\'1j\' 1f=\'0\' 1l=\'0\' 1o=\'\' 1n=\'c\'><u b=\'g\' a=\'2F\' /></1a><1a 1i=\'1j\' 1f=\'0\' 1l=\'0\' 1o=\'\' 1n=\'c\'><u b=\'g\' a=\'2B\' /></1a></e></2o></1k></2r><1X><1b f=\'2F\' X=\'4R\' W=\'4X\' 14=\'c\' 1r=\'d\' 1F=\'\' Y=\'4Y\' Z=\'4V\' 1D=\'d\' 1w=\'3\' 1J=\'0\' 1G=\'0\' 1u=\'5k.5\' 1v=\'5l.5\' 1H=\'V\' 1I=\'V\' 1y=\'V\' 1A=\'0\' 1t=\'1\' 1z=\'c\' 1E=\'c\' 1M=\'1W\'><q T=\'\' U=\'0\'><p D=\'-1\' A=\'-1\' w=\'5i\' B=\'5q\' S=\'5n 3\' z=\'c\'><E l=\'C\' i=\'5o\' /></p></q></1b><1b f=\'2B\' X=\'2n\' W=\'0\' 14=\'c\' 1r=\'d\' 1F=\'\' Y=\'1T\' Z=\'5b\' 1D=\'d\' 1w=\'7\' 1J=\'0\' 1G=\'0\' 1u=\'2u\' 1v=\'-0.5\' 1H=\'V\' 1I=\'V\' 1y=\'V\' 1A=\'0\' 1t=\'2\' 1z=\'c\' 1E=\'c\' 1M=\'1W\'><q T=\'\' U=\'0\'><p D=\'0\' A=\'-1\' w=\'2t\' B=\'1\' S=\'5a 5\' z=\'c\'><E l=\'C\' i=\'5d\' /></p></q></1b><1b f=\'5g\' X=\'2n\' W=\'51\' 14=\'c\' 1r=\'d\' 1F=\'\' Y=\'1T\' Z=\'5e\' 1D=\'d\' 1w=\'5\' 1J=\'0\' 1G=\'0\' 1u=\'2u.5\' 1v=\'25.5\' 1H=\'V\' 1I=\'V\' 1y=\'V\' 1A=\'0\' 1t=\'3\' 1z=\'d\' 1E=\'c\' 1M=\'1W\'><q T=\'\' U=\'0\'><p D=\'0\' A=\'0\' w=\'2t\' B=\'51\' S=\'5f\' z=\'c\'><E l=\'C\' i=\'53\' /></p></q><1p><R f=\'1V\' 1d=\'5R\' b=\'y\' Y=\'0\' Z=\'0\' X=\'0\' W=\'0\' 1e=\'-1\'><y D=\'0\' A=\'0\' w=\'0\' B=\'0\' z=\'c\'><E l=\'C\' i=\'5S\' /></y></R></1p></1b><1b f=\'5h\' X=\'2n\' W=\'2I\' 14=\'c\' 1r=\'d\' 1F=\'\' Y=\'1T\' Z=\'59\' 1D=\'d\' 1w=\'9\' 1J=\'0\' 1G=\'0\' 1u=\'2u.5\' 1v=\'51.5\' 1H=\'V\' 1I=\'V\' 1y=\'V\' 1A=\'0\' 1t=\'4\' 1z=\'d\' 1E=\'c\' 1M=\'1W\'><q T=\'\' U=\'0\'><p D=\'0\' A=\'0\' w=\'2t\' B=\'2I\' S=\'5c 5O 3x 5T 2E 2G 5p.\' z=\'c\'><E l=\'C\' i=\'5m\' /></p></q><1p><R f=\'1V\' 1d=\'5F\' b=\'y\' Y=\'0\' Z=\'0\' X=\'0\' W=\'0\' 1e=\'-1\'><y D=\'0\' A=\'0\' w=\'0\' B=\'0\' z=\'c\'><E l=\'C\' i=\'5G\' /></y></R></1p></1b><1b f=\'5j\' X=\'3I\' W=\'40\' 14=\'d\' 1r=\'d\' 1F=\'\' Y=\'4W\' Z=\'4U\' 1D=\'d\' 1w=\'11\' 1J=\'0\' 1G=\'0\' 1u=\'4S.5\' 1v=\'20\' 1H=\'V\' 1I=\'V\' 1y=\'V\' 1A=\'0\' 1t=\'5\' 1z=\'d\' 1E=\'c\' 1M=\'55\' 37=\'1K\'><27><v G=\'1R\' b=\'h\' a=\'c\' 14=\'d\' /><v G=\'2s\' b=\'h\' a=\'c\' 14=\'d\' /><v G=\'1m\' b=\'h\' a=\'c\' 14=\'d\' /><v G=\'1h\' b=\'h\' a=\'c\' 14=\'d\' /><v G=\'19\' b=\'h\' a=\'c\' 14=\'d\' /><v G=\'28\' b=\'g\' a=\'1S\' 14=\'d\' /></27><1Z><x f=\'3a\'><e><o v=\'2s\' n=\'O\'><a b=\'Q\' a=\'1R\' /></o><o v=\'1R\' n=\'O\'><a b=\'h\' a=\'d\' /></o><M f=\'18\' /></e></x><x f=\'2f\'><e><o v=\'1m\' n=\'O\'><a b=\'h\' a=\'d\' /></o><M f=\'18\' /></e></x><x f=\'2b\'><e><o v=\'1m\' n=\'O\'><a b=\'h\' a=\'c\' /></o><M f=\'18\' /></e></x><x f=\'3b\'><e><o v=\'1h\' n=\'O\'><a b=\'h\' a=\'d\' /></o><M f=\'18\' /></e></x><x f=\'2d\'><e><o v=\'19\' n=\'O\'><a b=\'h\' a=\'d\' /></o><M f=\'18\' /></e></x><x f=\'3c\'><e><o v=\'1m\' n=\'O\'><a b=\'h\' a=\'c\' /></o><o v=\'1R\' n=\'O\'><a b=\'h\' a=\'c\' /></o><o v=\'2s\' n=\'O\'><a b=\'h\' a=\'c\' /></o><o v=\'1h\' n=\'O\'><a b=\'h\' a=\'c\' /></o><o v=\'19\' n=\'O\'><a b=\'h\' a=\'c\' /></o></e></x><x f=\'18\'><e><j><m><K n=\'N\' J=\'1h\' H=\'Q\' L=\'d\' I=\'h\' /></m><k><1c><u b=\'g\' a=\'P\' /><1O b=\'h\' a=\'c\' /></1c></k><r><1c><u b=\'g\' a=\'P\' /><1O b=\'h\' a=\'d\' /></1c></r></j><j><m><K n=\'N\' J=\'28\' H=\'Q\' L=\'1S\' I=\'g\' /></m><k><j><m><K n=\'N\' J=\'1m\' H=\'Q\' L=\'d\' I=\'h\' /></m><k><j><m><K n=\'N\' J=\'1R\' H=\'Q\' L=\'d\' I=\'h\' /></m><k><j><m><K n=\'N\' J=\'19\' H=\'Q\' L=\'d\' I=\'h\' /></m><k><t><15 b=\'g\' a=\'2P\' /><u b=\'g\' a=\'P\' /></t></k><r><t><15 b=\'g\' a=\'2V\' /><u b=\'g\' a=\'P\' /></t></r></j></k><r><j><m><K n=\'N\' J=\'19\' H=\'Q\' L=\'d\' I=\'h\' /></m><k><t><15 b=\'g\' a=\'2e\' /><u b=\'g\' a=\'P\' /></t></k><r><t><15 b=\'g\' a=\'2h\' /><u b=\'g\' a=\'P\' /></t></r></j></r></j></k><r><j><m><K n=\'N\' J=\'1R\' H=\'Q\' L=\'d\' I=\'h\' /></m><k><j><m><K n=\'N\' J=\'19\' H=\'Q\' L=\'d\' I=\'h\' /></m><k><t><15 b=\'g\' a=\'2T\' /><u b=\'g\' a=\'P\' /></t></k><r><j><m><K n=\'N\' J=\'1h\' H=\'Q\' L=\'d\' I=\'h\' /></m><k><t><15 b=\'g\' a=\'36\' /><u b=\'g\' a=\'P\' /></t></k><r><t><15 b=\'g\' a=\'3h\' /><u b=\'g\' a=\'P\' /></t></r></j></r></j></k><r><j><m><K n=\'N\' J=\'19\' H=\'Q\' L=\'d\' I=\'h\' /></m><k><t><15 b=\'g\' a=\'2l\' /><u b=\'g\' a=\'P\' /></t></k><r><j><m><K n=\'N\' J=\'1h\' H=\'Q\' L=\'d\' I=\'h\' /></m><k><t><15 b=\'g\' a=\'2j\' /><u b=\'g\' a=\'P\' /></t></k><r><t><15 b=\'g\' a=\'1S\' /><u b=\'g\' a=\'P\' /></t></r></j></r></j></r></j></r></j></k></j></e></x></1Z><1k><1K><e><M f=\'3a\' /><o v=\'1m\' n=\'O\'><a b=\'h\' a=\'c\' /></o><o v=\'19\' n=\'O\'><a b=\'h\' a=\'c\' /></o><M f=\'18\' /><2i 1i=\'1j\' 1f=\'0\' 1l=\'0\' 1o=\'\' 1n=\'c\'><u b=\'g\' a=\'23\' /></2i><3E /></e></1K><1P><e><M f=\'18\' /></e></1P><2g><e><M f=\'2f\' /></e></2g><2c><e><M f=\'2b\' /></e></2c><2k><e><M f=\'2d\' /></e></2k><26><e><o v=\'19\' n=\'O\'><a b=\'h\' a=\'c\' /></o><M f=\'18\' /></e></26><3f><e><3e 58=\'c\'><a b=\'g\' a=\'P\' /></3e></e></3f></1k><q T=\'\' U=\'0\'><p D=\'-1\' A=\'-1\' w=\'1q\' B=\'39\' S=\'1s\' z=\'c\'><E l=\'C\' i=\'57\' /></p></q><2a><F G=\'2j\'><q T=\'\' U=\'1\'><p D=\'-1\' A=\'-1\' w=\'1q\' B=\'39\' S=\'1s\' z=\'c\'><E l=\'C\' i=\'2U\' /></p></q></F><F G=\'2l\'><q T=\'\' U=\'8\'><p D=\'-1\' A=\'-1\' w=\'1q\' B=\'39\' S=\'1s\' z=\'c\'><E l=\'C\' i=\'2W\' /></p></q></F><F G=\'3h\'><q T=\'\' U=\'0\'><p D=\'-1\' A=\'-1\' w=\'1q\' B=\'39\' S=\'1s\' z=\'c\'><E l=\'C\' i=\'54\' /></p></q></F><F G=\'36\'><q T=\'\' U=\'1\'><p D=\'-1\' A=\'-1\' w=\'1q\' B=\'39\' S=\'1s\' z=\'c\'><E l=\'C\' i=\'2U\' /></p></q></F><F G=\'2T\'><q T=\'\' U=\'8\'><p D=\'-1\' A=\'-1\' w=\'1q\' B=\'39\' S=\'1s\' z=\'c\'><E l=\'C\' i=\'2W\' /></p></q></F><F G=\'2h\'><q T=\'\' U=\'0\'><p D=\'-1\' A=\'-1\' w=\'1q\' B=\'39\' S=\'1s\' z=\'c\'><E l=\'C\' i=\'2S\' /></p></q></F><F G=\'2e\'><q T=\'\' U=\'8\'><p D=\'-1\' A=\'-1\' w=\'1q\' B=\'39\' S=\'1s\' z=\'c\'><E l=\'C\' i=\'2Q\' /></p></q></F><F G=\'2V\'><q T=\'\' U=\'0\'><p D=\'-1\' A=\'-1\' w=\'1q\' B=\'39\' S=\'1s\' z=\'c\'><E l=\'C\' i=\'2S\' /></p></q></F><F G=\'2P\'><q T=\'\' U=\'8\'><p D=\'-1\' A=\'-1\' w=\'1q\' B=\'39\' S=\'1s\' z=\'c\'><E l=\'C\' i=\'2Q\' /></p></q></F></2a><1p><R f=\'1V\' 1d=\'65\' b=\'y\' Y=\'0\' Z=\'0\' X=\'0\' W=\'0\' 1e=\'-1\'><y D=\'0\' A=\'0\' w=\'0\' B=\'0\' z=\'c\'><E l=\'C\' i=\'1Y\' /></y></R><R f=\'32\' 1d=\'6i\' b=\'y\' Y=\'0\' Z=\'0\' X=\'0\' W=\'0\' 1e=\'-1\'><y D=\'0\' A=\'0\' w=\'0\' B=\'0\' z=\'c\'><E l=\'C\' i=\'1Y\' /></y></R><R f=\'34\' 1d=\'6h\' b=\'y\' Y=\'0\' Z=\'0\' X=\'0\' W=\'0\' 1e=\'-1\'><y D=\'0\' A=\'0\' w=\'0\' B=\'0\' z=\'c\'><E l=\'C\' i=\'1Y\' /></y></R><R f=\'31\' 1d=\'5H\' b=\'y\' Y=\'0\' Z=\'0\' X=\'0\' W=\'0\' 1e=\'-1\'><y D=\'0\' A=\'0\' w=\'0\' B=\'0\' z=\'c\'><E l=\'C\' i=\'1Y\' /></y></R><R f=\'2Y\' 1d=\'5V\' b=\'y\' Y=\'0\' Z=\'0\' X=\'0\' W=\'0\' 1e=\'-1\'><y D=\'0\' A=\'0\' w=\'0\' B=\'0\' z=\'c\'><E l=\'C\' i=\'1Y\' /></y></R></1p></1b></1X></2Z></5w></50>");',62,452,'||||||||||value|type|false|true|actions|id|string|boolean||if_action|then_actions||condition|operator|adjustvar|vectordata|data|else_actions||setobjstate|objref|variable|right|actiongroup|vectortext|pngfb|top|bottom|Lib|left|pr|state|name|typea|typeb|valuea|compare|valueb|exe_actiongroup|eq|set|_this|var|textdata|alttext|hotlinkid|accstate|100|height|width|xpos|ypos|||||resume|stateref|||_setstates|_down|show|vectorshape|set_enabled|linkid|shadowindex|duration|864|_disabled|transition|appear|events|direction|_hover|reverse|animationid|textlib|166|usehandcursor|Continue|depth|rotatexpos|rotateypos|tabindex|_checked|alpha|scrolling|rotation|_player|6UuPnGWcRtw26|tabenabled|shufflelock|shapemaskid|yoffset|xscale|yscale|xoffset|onrelease|True|acctype|property|enabled|ontransitionin|5p7xJbCCW83|_visited|_default|213|False|01|text|objects|228|actiongroups||6VykUE2wi1x||_parent|||onreleaseoutside|variables|_state||states|ActGrpClearHoverState|onrollout|ActGrpSetDownState|_default_Hover_Down|ActGrpSetHoverState|onrollover|_default_Hover|hide_slidelayer|_default_Disabled|onpress|_default_Down|960|533|event|_uncheckgroup|or|timeline|_savevisited|534|266|gotoplay|6FeI3i4kGrJ26|_review|6Ir8oc0aYY3|212|setactivetimeline|5zn4ncnxwIt|ontopmostlayer|ontransitionout|the|67F1PIeokp7|correct|submit|103|480|background|enable|MsgScene_5r9eOqiUexp26|enable_frame_control|_default_Selected_Down|_default_Hover_Visited_Down|227|_default_Hover_Selected|226|_default_Visited_Down|223|_default_Hover_Visited|224|hide|05|slidelayer|432|04|02|_default_Hover_Selected_Down|03|5pHof6tEeRT26|_default_Visited_Disabled|defaultaction|note||ActGrpSetVisitedState|ActGrpSetDisabledState|ActGrpClearStateVars|_default_Selected|setfocus|ontransitionincomplete|_default_Selected_Disabled|_default_Visited|pxnsnfns00001100101|888|720|6UuPnGWcRtw26_CorrectReview|fill|1758538|6UuPnGWcRtw26_IncorrectReview|5000|elapsedtimemode|pause|time|enablereplay|lmsid|starttime|QuizComplete|not|Status|isdescendant|actparam|_ActTargetSlideId|targeta|WindowId|playnextdrawslide|AnsweredInt_6UuPnGWcRtw26|_frame|ReviewIntCorrectIncorrect_6UuPnGWcRtw26|167|set_window_control_layout|targetb|wndtype|normal|enableseek|set_frame_layout|window|MessageWnd|to|be|5r9eOqiUexp26|145|need|slides|142|141|127||created|144|DisableChoices_6UuPnGWcRtw26|143||shufflegroup|http||admission|www|xmlns|observation|unit|Initial|2001|XMLSchema|scrollarea|does|w3|org|68JiwvI4Tzu|onsubmitslide|nor|ActGrpSetReviewState|ActGrpOnSubmitButtonClick|_default_Selected_Review|_default_Review|onprevslide|colors|onnextslide|NavigationRestrictionNextSlide_5pHof6tEeRT26|6gZrisx4WZN26|onbeforeslidejump|90|ReviewMode_69JxzId3uWG26|ActGrpOnPrevButtonClick|136|nextviewedslide|ActGrpSetCheckedState|137|140|139|138|SetLayout_pxnsnfns00001100101|6UuPnGWcRtw26_CheckAnswered|CloseFeedback|ReviewInt_6UuPnGWcRtw26|radio|npnxsnfns00001100100|LastSlideViewed_5r9eOqiUexp26|if|360|581|83|pauseparent|431|233|397|253|189|6qEJNbIVgBs|slide||5i1NG8CQvZo|218|225|button|modal|222|showrect|312|Line|304|You|217|249|Incorrect|5XNs7KON9kL|6AUNaDmydNA|583|5dafzE4JfuA|290|126|220|Rectangle|216|response|255|same|on|evaluation|6XvTGnUYJtK|680|slidelayers|day|6TVcW2UADg1|6AliRdH8dq1|there|Correct|emergency|department|is|txt__default_6AUNaDmydNA|230|txt__default_Visited_5dafzE4JfuA|CurrentQuiz_69JxzId3uWG26|presentation_content|69JxzId3uWG26|Slide10|dataurl|Passed|did|SlideXMLData|5wx2uZGHyMR26|txt__default_5XNs7KON9kL|229|select|xsd|txt__default_Hover_5dafzE4JfuA|instance|gte|xsi|swf|InvalidPromptSlide|eval_interaction|Viewed||ScrollPromptSlide|txt__default_5dafzE4JfuA|videozoom|incorrect|history_prev|wipetrans|transdir|transduration|slidelock|823b78dc4364ad6d9c65da5898f456|globalaudioid|navindex|mobile|txt__default_Down_5dafzE4JfuA|txt__default_Disabled_5dafzE4JfuA|add|Id|iosurl|AbsoluteId|gz|number|AttemptCount|historygroupid|viewgroupid|title|trackviews|showmenuresulticon|cancel_event|txt__default_Down_5i1NG8CQvZo|txt__default_Visited_5i1NG8CQvZo|txt__default_Hover_5i1NG8CQvZo|168|txt__default_5i1NG8CQvZo|txt__default_Disabled_5i1NG8CQvZo|txt__default_Hover_5p7xJbCCW83|txt__default_5p7xJbCCW83|211|none|txt__default_Selected_5p7xJbCCW83|txt__default_Down_5p7xJbCCW83|txt__default_Disabled_5p7xJbCCW83|txt__default_Selected_6VykUE2wi1x|txt__default_6XvTGnUYJtK|219|txt__default_6VykUE2wi1x|txt__default_Disabled_6VykUE2wi1x|txt__default_Down_6VykUE2wi1x|That|selected|txt__default_6TVcW2UADg1|221|apos|txt__default_Hover_6VykUE2wi1x|presenterref|210|txt__default_68JiwvI4Tzu|rgb|stop|quizref|503|color|completed_slide_ref|165|332|linear|68xqspCrUNP26|LockedWarningSlide|504|0xFFFFFF|shuffle|301|contentheight|251|vector|contentwidth|197'.split('|'),0,{}))
