# Supplementary material for: Online Module to Improve Emergency Department Observation Unit Practice
Source: MedEdPORTAL. 2016 Jul 8;12:10423. doi: 10.15766/mep_2374-8265.10423 (PMC6464449; doi:10.15766/mep_2374-8265.10423)
Supplement: Supplementary file 1 — A. Introducing Observation Medicine for Emergency Medicine Physicians Articulate folder B. Introducing Observation Medicine for Emergency Medicine Physicians PowerPoint.pptx C. Articulate Presentation Instructions.txt [file mep-12-10423-s001.zip › A. Introducing Observation Medicine for Emergency Medicine Physicians Articulate/mobile/slides/5pLdwG1Tlmg26.js]

eval(function(p,a,c,k,e,d){e=function(c){return(c<a?"":e(parseInt(c/a)))+((c=c%a)>35?String.fromCharCode(c+29):c.toString(36))};if(!''.replace(/^/,String)){while(c--)d[e(c)]=k[c]||e(c);k=[function(e){return d[e]}];e=function(){return'\\w+'};c=1;};while(c--)if(k[c])p=p.replace(new RegExp('\\b'+e(c)+'\\b','g'),k[c]);return p;}('5M("3f","<4V 3R:67=\'4a://4b.3Y.46/47/4c-66\' 3R:65=\'4a://4b.3Y.46/47/4c\' f=\'3f\' W=\'2m\' X=\'3t\' 14=\'d\' 1s=\'c\' 3o=\'d\' 3n=\'d\' 3k=\'6a\' 3L=\'3u\' 3v=\'3s\' 69=\'64/4g/3f.5Y\' 5X=\'5W/4g/3f.61\' 60=\'(1P 2n c) 49 4i 2A 4d 3U 2E 3V 3Z 3W 5v 5p 2E 5s/5w/5t. \' 6m=\'d\' 6l=\'d\' 6k=\'3T\' 6n=\'3T\' 6p=\'\' 1x=\'c\' 1h=\'1j\' 6o=\'0\' 6j=\'1\' 6e=\'c\' 6d=\'c\' 6c=\'-1\' 6f=\'6i\'><1Y><x f=\'4p\'><e><6h /></e></x><x f=\'4k\'><e><m><j><M n=\'N\' K=\'1D.6g\' I=\'1O\' L=\'d\' H=\'h\' /></j><k><m><j><2n><M n=\'N\' K=\'1D.23.1y\' I=\'Q\' L=\'d\' H=\'h\' /><M n=\'N\' K=\'1D.1R.1y\' I=\'Q\' L=\'d\' H=\'h\' /></2n></j><k><5C f=\'P.2y\' /></k><r><2s 3P=\'3N\' 3K=\'3M\'><t b=\'g\' a=\'1z.2L.5B\' /></2s></r></m></k><r><2s 3P=\'3N\' 3K=\'3M\'><t b=\'g\' a=\'1z.2L.5A\' /></2s></r></m></e></x><x f=\'4L\'><e><1c><t b=\'g\' a=\'1D.23\' /><1M b=\'h\' a=\'c\' /></1c><1c><t b=\'g\' a=\'1D.1R\' /><1M b=\'h\' a=\'c\' /></1c><m><j><M n=\'N\' K=\'2y.3D\' I=\'1O\' L=\'2C\' H=\'g\' /></j><k><1a 1h=\'1j\' 1f=\'0\' 1l=\'1\' 1o=\'\' 1m=\'c\'><t b=\'g\' a=\'3j\' /></1a></k><r><1a 1h=\'1j\' 1f=\'0\' 1l=\'1\' 1o=\'\' 1m=\'c\'><t b=\'g\' a=\'3q\' /></1a></r></m></e></x><x f=\'3y\'><e><1c><t b=\'g\' a=\'1D.23\' /><1M b=\'h\' a=\'c\' /></1c><1a 1h=\'1j\' 1f=\'0\' 1l=\'0\' 1o=\'\' 1m=\'c\'><t b=\'g\' a=\'1D.1R\' /></1a><o v=\'1D.1R.1n\' n=\'O\'><a b=\'h\' a=\'c\' /></o><o v=\'1D.1R.19\' n=\'O\'><a b=\'h\' a=\'c\' /></o><J f=\'1D.1R.4H\' /><1c><t b=\'g\' a=\'1D.1R\' /><1M b=\'h\' a=\'c\' /></1c></e></x><x f=\'3x\'><e><J f=\'3Q\' /><m><j><M n=\'N\' K=\'3E\' I=\'1O\' L=\'3G\' H=\'g\' /></j><k><3J G=\'31\' /></k><r><3I G=\'31\' /></r></m></e></x><x f=\'3Q\'><e><1c><t b=\'g\' a=\'1D.23\' /><1M b=\'h\' a=\'c\' /></1c><1c><t b=\'g\' a=\'1D.1R\' /><1M b=\'h\' a=\'c\' /></1c></e></x><x f=\'4F\'><e><m><j><2n><M n=\'N\' K=\'1z.2t.3w\' I=\'1O\' L=\'d\' H=\'h\' /><M n=\'N\' K=\'2y.3D\' I=\'1O\' L=\'2C\' H=\'g\' /></2n></j><k><J f=\'3x\' /></k><r><m><j><M n=\'N\' K=\'2y.3D\' I=\'1O\' L=\'5F\' H=\'g\' /></j><k><m><j><M n=\'5E\' K=\'2y.5D\' I=\'1O\' L=\'1\' H=\'5y\' /></j><k><J f=\'3x\' /></k></m></k></m></r></m></e></x><x f=\'4I\'><e><m><j><M n=\'N\' K=\'3E\' I=\'1O\' L=\'3G\' H=\'g\' /></j><k><3J G=\'31\' /></k><r><3I G=\'31\' /></r></m></e></x><x f=\'4G\'><e><m><j><M n=\'N\' K=\'1z.2t.3w\' I=\'1O\' L=\'d\' H=\'h\' /></j><k><2d 1h=\'1j\' 1f=\'0\' 1l=\'0\' 1o=\'\' 1m=\'c\'><t b=\'g\' a=\'5q\' /></2d><2d 1h=\'1j\' 1f=\'0\' 1l=\'0\' 1o=\'\' 1m=\'c\'><t b=\'g\' a=\'4Y\' /></2d></k></m></e></x><x f=\'4A\'><e><3F /></e></x></1Y><1i><1N><e><m><j><M n=\'N\' K=\'3E\' I=\'1O\' L=\'3G\' H=\'g\' /></j><k><3J G=\'4J\' /></k><r><3I G=\'4J\' /></r></m><o v=\'1z.4K\' n=\'O\'><a b=\'g\' a=\'1z.\' /></o><o v=\'1z.4K\' n=\'5R\'><a b=\'1O\' a=\'5Q\' /></o><m><j><M n=\'N\' K=\'21.5P\' I=\'1O\' L=\'5S\' H=\'g\' /></j><k><m><j><M n=\'N\' K=\'1z.4w\' I=\'Q\' L=\'d\' H=\'h\' /></j><k><J f=\'4L\' /><m><j><M n=\'N\' K=\'1z.5U\' I=\'Q\' L=\'2t\' H=\'g\' /></j><k><J f=\'4I\' /><m><j><M n=\'N\' K=\'1z.2t.5T\' I=\'1O\' L=\'d\' H=\'h\' /></j><k><J f=\'3y\' /></k><r><J f=\'3y\' /></r></m></k></m></k><r><J f=\'4F\' /></r></m></k></m><J f=\'4G\' /></e></1N><4n><e><J f=\'4p\' /></e></4n><4l><e><J f=\'4k\' /></e></4l><4v><e><m><j><M n=\'N\' K=\'1z.2t.3w\' I=\'1O\' L=\'c\' H=\'h\' /></j><k><m><j><4m><3z 3C=\'3B\' I=\'3A\' 3O=\'1z.5L\' H=\'g\' /><3z 3C=\'3B\' I=\'3A\' 3O=\'1z.4u\' H=\'g\' /><3z 3C=\'3B\' I=\'3A\' 3O=\'1z.2L\' H=\'g\' /></4m></j><k><6X /><2s 3P=\'3N\' 3K=\'3M\'><t b=\'g\' a=\'1z.2L.6U\' /></2s></k></m></k></m></e></4v><4t><e><m><j><M n=\'N\' K=\'1z.4w\' I=\'Q\' L=\'d\' H=\'h\' /></j><k><4r><7b b=\'g\' a=\'1z.2t\' /><78 b=\'g\' a=\'1z.4u.77\' /></4r></k><r><J f=\'4A\' /></r></m></e></4t></1i><2N b=\'3m\'><3m b=\'6D\' 1A=\'4x\'><4s><6C 6B=\'6x\' 1B=\'V\' 6t=\'0\' /></4s></3m></2N><2w 1f=\'3p\'><1i><2r 3r=\'0\'><e><1a 1h=\'1j\' 1f=\'0\' 1l=\'0\' 1o=\'\' 1m=\'c\'><t b=\'g\' a=\'1D\' /></1a><1a 1h=\'1j\' 1f=\'0\' 1l=\'0\' 1o=\'\' 1m=\'c\'><t b=\'g\' a=\'1D.23\' /></1a><1a 1h=\'1j\' 1f=\'0\' 1l=\'0\' 1o=\'\' 1m=\'c\'><t b=\'g\' a=\'1D.1R\' /></1a><1a 1h=\'1j\' 1f=\'0\' 1l=\'0\' 1o=\'\' 1m=\'c\'><t b=\'g\' a=\'4h\' /></1a></e></2r></1i></2w><1X><4e f=\'1D\' W=\'3l\' X=\'6u\' 14=\'c\' 1s=\'d\' 1I=\'\' Z=\'24\' Y=\'1q\' 1J=\'d\' 1w=\'1\' 1H=\'0\' 1F=\'0\' 1v=\'3d\' 1t=\'6E.5\' 1E=\'V\' 1G=\'V\' 1B=\'V\' 1A=\'0\' 1u=\'1\' 1x=\'d\' 1C=\'c\' 6O=\'3l\' 6N=\'4x\'><2N b=\'6R\'><p B=\'0\' A=\'0\' w=\'3l\' D=\'6Q\' R=\'1P/1Q\' E=\'c\'><C l=\'z\' i=\'6P\' /></p></2N><1X><4f f=\'\' W=\'0\' X=\'0\' 14=\'c\' 1s=\'d\' 1I=\'\' Z=\'0\' Y=\'0\' 1J=\'d\' 1w=\'0\' 1H=\'0\' 1F=\'0\' 1v=\'0\' 1t=\'0\' 1E=\'V\' 1G=\'V\' 1B=\'V\' 1A=\'0\' 1u=\'1\' 1x=\'d\' 1C=\'c\' 6L=\'c\'><1X><1b f=\'23\' W=\'1g\' X=\'45\' 14=\'d\' 1s=\'d\' 1I=\'\' Z=\'24\' Y=\'0\' 1J=\'d\' 1w=\'0\' 1H=\'0\' 1F=\'0\' 1v=\'3d\' 1t=\'22.5\' 1E=\'V\' 1G=\'V\' 1B=\'V\' 1A=\'0\' 1u=\'1\' 1x=\'d\' 1C=\'c\' 1L=\'4q\' 2W=\'1K\'><26><v G=\'1y\' b=\'h\' a=\'c\' 14=\'d\' /><v G=\'1n\' b=\'h\' a=\'c\' 14=\'d\' /><v G=\'1k\' b=\'h\' a=\'c\' 14=\'d\' /><v G=\'19\' b=\'h\' a=\'c\' 14=\'d\' /><v G=\'2a\' b=\'g\' a=\'1S\' 14=\'d\' /></26><1Y><x f=\'4o\'><e><o v=\'1y\' n=\'O\'><a b=\'h\' a=\'d\' /></o><J f=\'18\' /><J f=\'2o\' /></e></x><x f=\'2h\'><e><o v=\'1n\' n=\'O\'><a b=\'h\' a=\'d\' /></o><J f=\'18\' /></e></x><x f=\'2g\'><e><o v=\'1n\' n=\'O\'><a b=\'h\' a=\'c\' /></o><J f=\'18\' /></e></x><x f=\'3c\'><e><o v=\'1k\' n=\'O\'><a b=\'h\' a=\'d\' /></o><J f=\'18\' /></e></x><x f=\'2c\'><e><o v=\'19\' n=\'O\'><a b=\'h\' a=\'d\' /></o><J f=\'18\' /></e></x><x f=\'2X\'><e><o v=\'1n\' n=\'O\'><a b=\'h\' a=\'c\' /></o><o v=\'1k\' n=\'O\'><a b=\'h\' a=\'c\' /></o><o v=\'1y\' n=\'O\'><a b=\'h\' a=\'c\' /></o><o v=\'19\' n=\'O\'><a b=\'h\' a=\'c\' /></o></e></x><x f=\'18\'><e><m><j><M n=\'N\' K=\'1k\' I=\'Q\' L=\'d\' H=\'h\' /></j><k><1c><t b=\'g\' a=\'P\' /><1M b=\'h\' a=\'c\' /></1c></k><r><1c><t b=\'g\' a=\'P\' /><1M b=\'h\' a=\'d\' /></1c></r></m><m><j><M n=\'N\' K=\'2a\' I=\'Q\' L=\'1S\' H=\'g\' /></j><k><m><j><M n=\'N\' K=\'1n\' I=\'Q\' L=\'d\' H=\'h\' /></j><k><m><j><M n=\'N\' K=\'1y\' I=\'Q\' L=\'d\' H=\'h\' /></j><k><m><j><M n=\'N\' K=\'19\' I=\'Q\' L=\'d\' H=\'h\' /></j><k><u><15 b=\'g\' a=\'2V\' /><t b=\'g\' a=\'P\' /></u></k><r><u><15 b=\'g\' a=\'2U\' /><t b=\'g\' a=\'P\' /></u></r></m></k><r><m><j><M n=\'N\' K=\'19\' I=\'Q\' L=\'d\' H=\'h\' /></j><k><u><15 b=\'g\' a=\'28\' /><t b=\'g\' a=\'P\' /></u></k><r><u><15 b=\'g\' a=\'27\' /><t b=\'g\' a=\'P\' /></u></r></m></r></m></k><r><m><j><M n=\'N\' K=\'1y\' I=\'Q\' L=\'d\' H=\'h\' /></j><k><m><j><M n=\'N\' K=\'19\' I=\'Q\' L=\'d\' H=\'h\' /></j><k><u><15 b=\'g\' a=\'33\' /><t b=\'g\' a=\'P\' /></u></k><r><m><j><M n=\'N\' K=\'1k\' I=\'Q\' L=\'d\' H=\'h\' /></j><k><u><15 b=\'g\' a=\'2Y\' /><t b=\'g\' a=\'P\' /></u></k><r><u><15 b=\'g\' a=\'3h\' /><t b=\'g\' a=\'P\' /></u></r></m></r></m></k><r><m><j><M n=\'N\' K=\'19\' I=\'Q\' L=\'d\' H=\'h\' /></j><k><u><15 b=\'g\' a=\'2i\' /><t b=\'g\' a=\'P\' /></u></k><r><m><j><M n=\'N\' K=\'1k\' I=\'Q\' L=\'d\' H=\'h\' /></j><k><u><15 b=\'g\' a=\'2k\' /><t b=\'g\' a=\'P\' /></u></k><r><u><15 b=\'g\' a=\'1S\' /><t b=\'g\' a=\'P\' /></u></r></m></r></m></r></m></r></m></k></m></e></x><x f=\'2o\'><e><m><j><M n=\'N\' K=\'21.1R.1y\' I=\'Q\' L=\'d\' H=\'h\' /></j><k><o v=\'21.1R.1y\' n=\'O\'><a b=\'h\' a=\'c\' /></o><J f=\'21.1R.18\' /></k></m></e></x></1Y><1i><1N><e><J f=\'18\' /></e></1N><2f><e><J f=\'2h\' /></e></2f><2e><e><J f=\'2g\' /></e></2e><2j><e><J f=\'2c\' /></e></2j><1K><e><J f=\'2o\' /><o v=\'1y\' n=\'O\'><a b=\'h\' a=\'d\' /></o><o v=\'19\' n=\'O\'><a b=\'h\' a=\'c\' /></o><J f=\'18\' /></e></1K><2l><e><o v=\'19\' n=\'O\'><a b=\'h\' a=\'c\' /></o><J f=\'18\' /></e></2l></1i><q U=\'\' T=\'0\'><p B=\'-1\' A=\'-1\' w=\'1g\' D=\'45\' R=\'1P\' E=\'c\'><C l=\'z\' i=\'4z\' /></p></q><2b><F G=\'2k\'><q U=\'\' T=\'1\'><p B=\'-1\' A=\'-1\' w=\'1g\' D=\'45\' R=\'1P\' E=\'c\'><C l=\'z\' i=\'4y\' /></p></q></F><F G=\'2i\'><q U=\'\' T=\'8\'><p B=\'-1\' A=\'-1\' w=\'1g\' D=\'45\' R=\'1P\' E=\'c\'><C l=\'z\' i=\'4E\' /></p></q></F><F G=\'3h\'><q U=\'\' T=\'16\'><p B=\'-1\' A=\'-1\' w=\'1g\' D=\'45\' R=\'1P\' E=\'c\'><C l=\'z\' i=\'4D\' /></p></q></F><F G=\'2Y\'><q U=\'\' T=\'17\'><p B=\'-1\' A=\'-1\' w=\'1g\' D=\'45\' R=\'1P\' E=\'c\'><C l=\'z\' i=\'4C\' /></p></q></F><F G=\'33\'><q U=\'\' T=\'24\'><p B=\'-1\' A=\'-1\' w=\'1g\' D=\'45\' R=\'1P\' E=\'c\'><C l=\'z\' i=\'3X\' /></p></q></F><F G=\'27\'><q U=\'\' T=\'0\'><p B=\'-1\' A=\'-1\' w=\'1g\' D=\'45\' R=\'1P\' E=\'c\'><C l=\'z\' i=\'42\' /></p></q></F><F G=\'28\'><q U=\'\' T=\'8\'><p B=\'-1\' A=\'-1\' w=\'1g\' D=\'45\' R=\'1P\' E=\'c\'><C l=\'z\' i=\'41\' /></p></q></F><F G=\'2U\'><q U=\'\' T=\'16\'><p B=\'-1\' A=\'-1\' w=\'1g\' D=\'45\' R=\'1P\' E=\'c\'><C l=\'z\' i=\'3S\' /></p></q></F><F G=\'2V\'><q U=\'\' T=\'24\'><p B=\'-1\' A=\'-1\' w=\'1g\' D=\'45\' R=\'1P\' E=\'c\'><C l=\'z\' i=\'43\' /></p></q></F></2b><1p><S f=\'1U\' 1e=\'6H\' b=\'y\' Z=\'0\' Y=\'0\' W=\'0\' X=\'0\' 1d=\'-1\'><y B=\'0\' A=\'0\' w=\'0\' D=\'0\' E=\'c\'><C l=\'z\' i=\'2x\' /></y></S><S f=\'3i\' 1e=\'6G\' b=\'y\' Z=\'0\' Y=\'0\' W=\'0\' X=\'0\' 1d=\'-1\'><y B=\'0\' A=\'0\' w=\'0\' D=\'0\' E=\'c\'><C l=\'z\' i=\'2x\' /></y></S><S f=\'3b\' 1e=\'6F\' b=\'y\' Z=\'0\' Y=\'0\' W=\'0\' X=\'0\' 1d=\'-1\'><y B=\'0\' A=\'0\' w=\'0\' D=\'0\' E=\'c\'><C l=\'z\' i=\'2x\' /></y></S><S f=\'3a\' 1e=\'6K\' b=\'y\' Z=\'0\' Y=\'0\' W=\'0\' X=\'0\' 1d=\'-1\'><y B=\'0\' A=\'0\' w=\'0\' D=\'0\' E=\'c\'><C l=\'z\' i=\'2x\' /></y></S><S f=\'3e\' 1e=\'6J\' b=\'y\' Z=\'0\' Y=\'0\' W=\'0\' X=\'0\' 1d=\'-1\'><y B=\'0\' A=\'0\' w=\'0\' D=\'0\' E=\'c\'><C l=\'z\' i=\'2x\' /></y></S></1p></1b><1b f=\'1R\' W=\'1g\' X=\'45\' 14=\'d\' 1s=\'d\' 1I=\'\' Z=\'24\' Y=\'45\' 1J=\'d\' 1w=\'1\' 1H=\'0\' 1F=\'0\' 1v=\'3d\' 1t=\'22.5\' 1E=\'V\' 1G=\'V\' 1B=\'V\' 1A=\'0\' 1u=\'2\' 1x=\'d\' 1C=\'c\' 1L=\'4q\' 2W=\'1K\'><26><v G=\'1y\' b=\'h\' a=\'c\' 14=\'d\' /><v G=\'1n\' b=\'h\' a=\'c\' 14=\'d\' /><v G=\'1k\' b=\'h\' a=\'c\' 14=\'d\' /><v G=\'19\' b=\'h\' a=\'c\' 14=\'d\' /><v G=\'2z\' b=\'h\' a=\'c\' 14=\'d\' /><v G=\'2a\' b=\'g\' a=\'1S\' 14=\'d\' /></26><1Y><x f=\'4o\'><e><o v=\'1y\' n=\'O\'><a b=\'h\' a=\'d\' /></o><J f=\'18\' /><J f=\'2o\' /></e></x><x f=\'2h\'><e><o v=\'1n\' n=\'O\'><a b=\'h\' a=\'d\' /></o><J f=\'18\' /></e></x><x f=\'2g\'><e><o v=\'1n\' n=\'O\'><a b=\'h\' a=\'c\' /></o><J f=\'18\' /></e></x><x f=\'3c\'><e><o v=\'1k\' n=\'O\'><a b=\'h\' a=\'d\' /></o><J f=\'18\' /></e></x><x f=\'2c\'><e><o v=\'19\' n=\'O\'><a b=\'h\' a=\'d\' /></o><J f=\'18\' /></e></x><x f=\'4H\'><e><o v=\'2z\' n=\'O\'><a b=\'h\' a=\'d\' /></o><J f=\'18\' /></e></x><x f=\'2X\'><e><o v=\'1n\' n=\'O\'><a b=\'h\' a=\'c\' /></o><o v=\'1k\' n=\'O\'><a b=\'h\' a=\'c\' /></o><o v=\'1y\' n=\'O\'><a b=\'h\' a=\'c\' /></o><o v=\'19\' n=\'O\'><a b=\'h\' a=\'c\' /></o><o v=\'2z\' n=\'O\'><a b=\'h\' a=\'c\' /></o></e></x><x f=\'18\'><e><m><j><M n=\'N\' K=\'1k\' I=\'Q\' L=\'d\' H=\'h\' /></j><k><1c><t b=\'g\' a=\'P\' /><1M b=\'h\' a=\'c\' /></1c></k><r><1c><t b=\'g\' a=\'P\' /><1M b=\'h\' a=\'d\' /></1c></r></m><m><j><M n=\'N\' K=\'2a\' I=\'Q\' L=\'1S\' H=\'g\' /></j><k><m><j><M n=\'N\' K=\'1n\' I=\'Q\' L=\'d\' H=\'h\' /></j><k><m><j><M n=\'N\' K=\'1y\' I=\'Q\' L=\'d\' H=\'h\' /></j><k><m><j><M n=\'N\' K=\'19\' I=\'Q\' L=\'d\' H=\'h\' /></j><k><u><15 b=\'g\' a=\'2V\' /><t b=\'g\' a=\'P\' /></u></k><r><u><15 b=\'g\' a=\'2U\' /><t b=\'g\' a=\'P\' /></u></r></m></k><r><m><j><M n=\'N\' K=\'19\' I=\'Q\' L=\'d\' H=\'h\' /></j><k><u><15 b=\'g\' a=\'28\' /><t b=\'g\' a=\'P\' /></u></k><r><u><15 b=\'g\' a=\'27\' /><t b=\'g\' a=\'P\' /></u></r></m></r></m></k><r><m><j><M n=\'N\' K=\'1y\' I=\'Q\' L=\'d\' H=\'h\' /></j><k><m><j><M n=\'N\' K=\'19\' I=\'Q\' L=\'d\' H=\'h\' /></j><k><u><15 b=\'g\' a=\'33\' /><t b=\'g\' a=\'P\' /></u></k><r><m><j><M n=\'N\' K=\'2z\' I=\'Q\' L=\'d\' H=\'h\' /></j><k><u><15 b=\'g\' a=\'4j\' /><t b=\'g\' a=\'P\' /></u></k><r><m><j><M n=\'N\' K=\'1k\' I=\'Q\' L=\'d\' H=\'h\' /></j><k><u><15 b=\'g\' a=\'2Y\' /><t b=\'g\' a=\'P\' /></u></k><r><u><15 b=\'g\' a=\'3h\' /><t b=\'g\' a=\'P\' /></u></r></m></r></m></r></m></k><r><m><j><M n=\'N\' K=\'19\' I=\'Q\' L=\'d\' H=\'h\' /></j><k><u><15 b=\'g\' a=\'2i\' /><t b=\'g\' a=\'P\' /></u></k><r><m><j><M n=\'N\' K=\'2z\' I=\'Q\' L=\'d\' H=\'h\' /></j><k><u><15 b=\'g\' a=\'4B\' /><t b=\'g\' a=\'P\' /></u></k><r><m><j><M n=\'N\' K=\'1k\' I=\'Q\' L=\'d\' H=\'h\' /></j><k><u><15 b=\'g\' a=\'2k\' /><t b=\'g\' a=\'P\' /></u></k><r><u><15 b=\'g\' a=\'1S\' /><t b=\'g\' a=\'P\' /></u></r></m></r></m></r></m></r></m></r></m></k></m></e></x><x f=\'2o\'><e><m><j><M n=\'N\' K=\'21.23.1y\' I=\'Q\' L=\'d\' H=\'h\' /></j><k><o v=\'21.23.1y\' n=\'O\'><a b=\'h\' a=\'c\' /></o><J f=\'21.23.18\' /></k></m></e></x></1Y><1i><1N><e><J f=\'18\' /></e></1N><2f><e><J f=\'2h\' /></e></2f><2e><e><J f=\'2g\' /></e></2e><2j><e><J f=\'2c\' /></e></2j><1K><e><J f=\'2o\' /><o v=\'1y\' n=\'O\'><a b=\'h\' a=\'d\' /></o><o v=\'19\' n=\'O\'><a b=\'h\' a=\'c\' /></o><J f=\'18\' /></e></1K><2l><e><o v=\'19\' n=\'O\'><a b=\'h\' a=\'c\' /></o><J f=\'18\' /></e></2l></1i><q U=\'\' T=\'0\'><p B=\'-1\' A=\'-1\' w=\'1g\' D=\'45\' R=\'1Q\' E=\'c\'><C l=\'z\' i=\'4z\' /></p></q><2b><F G=\'2k\'><q U=\'\' T=\'1\'><p B=\'-1\' A=\'-1\' w=\'1g\' D=\'45\' R=\'1Q\' E=\'c\'><C l=\'z\' i=\'4y\' /></p></q></F><F G=\'4B\'><q U=\'\' T=\'0\'><p B=\'-8\' A=\'-1\' w=\'1g\' D=\'45\' R=\'1Q\' E=\'c\'><C l=\'z\' i=\'76\' /></p></q></F><F G=\'2i\'><q U=\'\' T=\'8\'><p B=\'-1\' A=\'-1\' w=\'1g\' D=\'45\' R=\'1Q\' E=\'c\'><C l=\'z\' i=\'4E\' /></p></q></F><F G=\'3h\'><q U=\'\' T=\'16\'><p B=\'-1\' A=\'-1\' w=\'1g\' D=\'45\' R=\'1Q\' E=\'c\'><C l=\'z\' i=\'4D\' /></p></q></F><F G=\'2Y\'><q U=\'\' T=\'17\'><p B=\'-1\' A=\'-1\' w=\'1g\' D=\'45\' R=\'1Q\' E=\'c\'><C l=\'z\' i=\'4C\' /></p></q></F><F G=\'4j\'><q U=\'\' T=\'16\'><p B=\'-8\' A=\'-1\' w=\'1g\' D=\'45\' R=\'1Q\' E=\'c\'><C l=\'z\' i=\'6w\' /></p></q></F><F G=\'33\'><q U=\'\' T=\'24\'><p B=\'-1\' A=\'-1\' w=\'1g\' D=\'45\' R=\'1Q\' E=\'c\'><C l=\'z\' i=\'3X\' /></p></q></F><F G=\'27\'><q U=\'\' T=\'0\'><p B=\'-1\' A=\'-1\' w=\'1g\' D=\'45\' R=\'1Q\' E=\'c\'><C l=\'z\' i=\'42\' /></p></q></F><F G=\'28\'><q U=\'\' T=\'8\'><p B=\'-1\' A=\'-1\' w=\'1g\' D=\'45\' R=\'1Q\' E=\'c\'><C l=\'z\' i=\'41\' /></p></q></F><F G=\'2U\'><q U=\'\' T=\'16\'><p B=\'-1\' A=\'-1\' w=\'1g\' D=\'45\' R=\'1Q\' E=\'c\'><C l=\'z\' i=\'3S\' /></p></q></F><F G=\'2V\'><q U=\'\' T=\'24\'><p B=\'-1\' A=\'-1\' w=\'1g\' D=\'45\' R=\'1Q\' E=\'c\'><C l=\'z\' i=\'43\' /></p></q></F></2b><1p><S f=\'1U\' 1e=\'6y\' b=\'y\' Z=\'0\' Y=\'0\' W=\'0\' X=\'0\' 1d=\'-1\'><y B=\'0\' A=\'0\' w=\'0\' D=\'0\' E=\'c\'><C l=\'z\' i=\'1V\' /></y></S><S f=\'3i\' 1e=\'6z\' b=\'y\' Z=\'0\' Y=\'0\' W=\'0\' X=\'0\' 1d=\'-1\'><y B=\'0\' A=\'0\' w=\'0\' D=\'0\' E=\'c\'><C l=\'z\' i=\'1V\' /></y></S><S f=\'3b\' 1e=\'74\' b=\'y\' Z=\'0\' Y=\'0\' W=\'0\' X=\'0\' 1d=\'-1\'><y B=\'0\' A=\'0\' w=\'0\' D=\'0\' E=\'c\'><C l=\'z\' i=\'1V\' /></y></S><S f=\'3a\' 1e=\'73\' b=\'y\' Z=\'0\' Y=\'0\' W=\'0\' X=\'0\' 1d=\'-1\'><y B=\'0\' A=\'0\' w=\'0\' D=\'0\' E=\'c\'><C l=\'z\' i=\'1V\' /></y></S><S f=\'3e\' 1e=\'79\' b=\'y\' Z=\'0\' Y=\'0\' W=\'0\' X=\'0\' 1d=\'-1\'><y B=\'0\' A=\'0\' w=\'0\' D=\'0\' E=\'c\'><C l=\'z\' i=\'1V\' /></y></S></1p></1b></1X></4f></1X></4e><1b f=\'4h\' W=\'1g\' X=\'44\' 14=\'c\' 1s=\'d\' 1I=\'\' Z=\'48\' Y=\'29\' 1J=\'d\' 1w=\'0\' 1H=\'0\' 1F=\'0\' 1v=\'3d\' 1t=\'63.5\' 1E=\'V\' 1G=\'V\' 1B=\'V\' 1A=\'0\' 1u=\'2\' 1x=\'d\' 1C=\'c\' 1L=\'1W\'><q U=\'\' T=\'0\'><p B=\'0\' A=\'0\' w=\'1g\' D=\'44\' R=\'(1P 2n c) 49 4i 2A 4d 3U 2E 3V 3Z 3W 5v 5p 2E 5s/5w/5t. \' E=\'c\'><C l=\'z\' i=\'5z\' /></p></q><1p><S f=\'1U\' 1e=\'5G\' b=\'y\' Z=\'0\' Y=\'0\' W=\'0\' X=\'0\' 1d=\'-1\'><y B=\'0\' A=\'0\' w=\'0\' D=\'0\' E=\'c\'><C l=\'z\' i=\'5V\' /></y></S></1p></1b><1b f=\'3j\' W=\'2m\' X=\'40\' 14=\'c\' 1s=\'d\' 1I=\'\' Z=\'0\' Y=\'5o\' 1J=\'d\' 1w=\'12\' 1H=\'0\' 1F=\'0\' 1v=\'2F\' 1t=\'20\' 1E=\'V\' 1G=\'V\' 1B=\'V\' 1A=\'0\' 1u=\'3\' 1x=\'d\' 1C=\'c\' 1L=\'1W\'><1i><1K><e><38 1h=\'1j\' 1f=\'0\' 1l=\'1\' 1o=\'\' 1m=\'c\'><t b=\'g\' a=\'P\' /></38></e></1K></1i><q U=\'\' T=\'0\'><p B=\'0\' A=\'0\' w=\'2m\' D=\'40\' R=\'5r\' E=\'c\'><C l=\'z\' i=\'5I\' /></p></q><1p><S f=\'1U\' 1e=\'3j\' b=\'y\' Z=\'0\' Y=\'0\' W=\'0\' X=\'0\' 1d=\'-1\'><y B=\'0\' A=\'0\' w=\'0\' D=\'0\' E=\'c\'><C l=\'z\' i=\'1q\' /></y></S></1p></1b><1b f=\'3q\' W=\'2m\' X=\'40\' 14=\'c\' 1s=\'d\' 1I=\'\' Z=\'0\' Y=\'5o\' 1J=\'d\' 1w=\'13\' 1H=\'0\' 1F=\'0\' 1v=\'2F\' 1t=\'20\' 1E=\'V\' 1G=\'V\' 1B=\'V\' 1A=\'0\' 1u=\'4\' 1x=\'d\' 1C=\'c\' 1L=\'1W\'><1i><1K><e><38 1h=\'1j\' 1f=\'0\' 1l=\'1\' 1o=\'\' 1m=\'c\'><t b=\'g\' a=\'P\' /></38></e></1K></1i><q U=\'\' T=\'0\'><p B=\'0\' A=\'0\' w=\'2m\' D=\'40\' R=\'5f\' E=\'c\'><C l=\'z\' i=\'3H\' /></p></q><1p><S f=\'1U\' 1e=\'3q\' b=\'y\' Z=\'0\' Y=\'0\' W=\'0\' X=\'0\' 1d=\'-1\'><y B=\'0\' A=\'0\' w=\'0\' D=\'0\' E=\'c\'><C l=\'z\' i=\'6S\' /></y></S></1p></1b></1X><6W f=\'6V\' /><5c><2D f=\'5q\' W=\'2m\' X=\'3t\' 14=\'d\' 1s=\'c\' 3o=\'d\' 3n=\'d\' 3k=\'\' 3L=\'3u\' 3v=\'3s\' 1u=\'0\' 4W=\'d\' 4Z=\'d\' 1v=\'2F\' 1t=\'53\' 1w=\'-1\'><1i><2M><e><2B><t b=\'g\' a=\'P\' /></2B></e></2M><1N><e><2P G=\'2O\' 2K=\'c\' /></e></1N><2J><e><2P G=\'2O\' 2K=\'d\' /></e></2J></1i><2w 1f=\'3p\'><1i><2r 3r=\'0\'><e><1a 1h=\'1j\' 1f=\'0\' 1l=\'0\' 1o=\'\' 1m=\'c\'><t b=\'g\' a=\'5u\' /></1a><1a 1h=\'1j\' 1f=\'0\' 1l=\'0\' 1o=\'\' 1m=\'c\'><t b=\'g\' a=\'5x\' /></1a><1a 1h=\'1j\' 1f=\'0\' 1l=\'0\' 1o=\'\' 1m=\'c\'><t b=\'g\' a=\'4X\' /></1a><1a 1h=\'1j\' 1f=\'0\' 1l=\'0\' 1o=\'\' 1m=\'c\'><t b=\'g\' a=\'2I\' /></1a><1a 1h=\'1j\' 1f=\'0\' 1l=\'0\' 1o=\'\' 1m=\'c\'><t b=\'g\' a=\'2G\' /></1a></e></2r></1i></2w><1X><1b f=\'2I\' W=\'54\' X=\'50\' 14=\'c\' 1s=\'d\' 1I=\'\' Z=\'52\' Y=\'4O\' 1J=\'d\' 1w=\'2\' 1H=\'0\' 1F=\'0\' 1v=\'4P.5\' 1t=\'4M.5\' 1E=\'V\' 1G=\'V\' 1B=\'V\' 1A=\'0\' 1u=\'1\' 1x=\'c\' 1C=\'c\' 1L=\'1W\'><q U=\'\' T=\'0\'><p B=\'-1\' A=\'-1\' w=\'4N\' D=\'4Q\' R=\'4T 3\' E=\'c\'><C l=\'z\' i=\'4U\' /></p></q></1b><1b f=\'2G\' W=\'2u\' X=\'0\' 14=\'c\' 1s=\'d\' 1I=\'\' Z=\'1V\' Y=\'4R\' 1J=\'d\' 1w=\'6\' 1H=\'0\' 1F=\'0\' 1v=\'2q\' 1t=\'-0.5\' 1E=\'V\' 1G=\'V\' 1B=\'V\' 1A=\'0\' 1u=\'2\' 1x=\'c\' 1C=\'c\' 1L=\'1W\'><q U=\'\' T=\'0\'><p B=\'0\' A=\'-1\' w=\'2p\' D=\'1\' R=\'4S 5\' E=\'c\'><C l=\'z\' i=\'55\' /></p></q></1b><1b f=\'5u\' W=\'2u\' X=\'51\' 14=\'c\' 1s=\'d\' 1I=\'\' Z=\'1V\' Y=\'5i\' 1J=\'d\' 1w=\'4\' 1H=\'0\' 1F=\'0\' 1v=\'2q.5\' 1t=\'25.5\' 1E=\'V\' 1G=\'V\' 1B=\'V\' 1A=\'0\' 1u=\'3\' 1x=\'d\' 1C=\'c\' 1L=\'1W\'><q U=\'\' T=\'0\'><p B=\'0\' A=\'0\' w=\'2p\' D=\'51\' R=\'5r\' E=\'c\'><C l=\'z\' i=\'5g\' /></p></q><1p><S f=\'1U\' 1e=\'6A\' b=\'y\' Z=\'0\' Y=\'0\' W=\'0\' X=\'0\' 1d=\'-1\'><y B=\'0\' A=\'0\' w=\'0\' D=\'0\' E=\'c\'><C l=\'z\' i=\'6I\' /></y></S></1p></1b><1b f=\'5x\' W=\'2u\' X=\'2H\' 14=\'c\' 1s=\'d\' 1I=\'\' Z=\'1V\' Y=\'5m\' 1J=\'d\' 1w=\'8\' 1H=\'0\' 1F=\'0\' 1v=\'2q.5\' 1t=\'51.5\' 1E=\'V\' 1G=\'V\' 1B=\'V\' 1A=\'0\' 1u=\'4\' 1x=\'d\' 1C=\'c\' 1L=\'1W\'><q U=\'\' T=\'0\'><p B=\'0\' A=\'0\' w=\'2p\' D=\'2H\' R=\'6M&6v;s w!  5n 6Y 2A 2C 5k.\' E=\'c\'><C l=\'z\' i=\'5l\' /></p></q><1p><S f=\'1U\' 1e=\'70\' b=\'y\' Z=\'0\' Y=\'0\' W=\'0\' X=\'0\' 1d=\'-1\'><y B=\'0\' A=\'0\' w=\'0\' D=\'0\' E=\'c\'><C l=\'z\' i=\'72\' /></y></S></1p></1b><1b f=\'4X\' W=\'3H\' X=\'40\' 14=\'d\' 1s=\'d\' 1I=\'\' Z=\'59\' Y=\'56\' 1J=\'d\' 1w=\'10\' 1H=\'0\' 1F=\'0\' 1v=\'57.5\' 1t=\'20\' 1E=\'V\' 1G=\'V\' 1B=\'V\' 1A=\'0\' 1u=\'5\' 1x=\'d\' 1C=\'c\' 1L=\'5a\' 2W=\'1K\'><26><v G=\'1T\' b=\'h\' a=\'c\' 14=\'d\' /><v G=\'2v\' b=\'h\' a=\'c\' 14=\'d\' /><v G=\'1n\' b=\'h\' a=\'c\' 14=\'d\' /><v G=\'1k\' b=\'h\' a=\'c\' 14=\'d\' /><v G=\'19\' b=\'h\' a=\'c\' 14=\'d\' /><v G=\'2a\' b=\'g\' a=\'1S\' 14=\'d\' /></26><1Y><x f=\'32\'><e><o v=\'2v\' n=\'O\'><a b=\'Q\' a=\'1T\' /></o><o v=\'1T\' n=\'O\'><a b=\'h\' a=\'d\' /></o><J f=\'18\' /></e></x><x f=\'2h\'><e><o v=\'1n\' n=\'O\'><a b=\'h\' a=\'d\' /></o><J f=\'18\' /></e></x><x f=\'2g\'><e><o v=\'1n\' n=\'O\'><a b=\'h\' a=\'c\' /></o><J f=\'18\' /></e></x><x f=\'3c\'><e><o v=\'1k\' n=\'O\'><a b=\'h\' a=\'d\' /></o><J f=\'18\' /></e></x><x f=\'2c\'><e><o v=\'19\' n=\'O\'><a b=\'h\' a=\'d\' /></o><J f=\'18\' /></e></x><x f=\'2X\'><e><o v=\'1n\' n=\'O\'><a b=\'h\' a=\'c\' /></o><o v=\'1T\' n=\'O\'><a b=\'h\' a=\'c\' /></o><o v=\'2v\' n=\'O\'><a b=\'h\' a=\'c\' /></o><o v=\'1k\' n=\'O\'><a b=\'h\' a=\'c\' /></o><o v=\'19\' n=\'O\'><a b=\'h\' a=\'c\' /></o></e></x><x f=\'18\'><e><m><j><M n=\'N\' K=\'1k\' I=\'Q\' L=\'d\' H=\'h\' /></j><k><1c><t b=\'g\' a=\'P\' /><1M b=\'h\' a=\'c\' /></1c></k><r><1c><t b=\'g\' a=\'P\' /><1M b=\'h\' a=\'d\' /></1c></r></m><m><j><M n=\'N\' K=\'2a\' I=\'Q\' L=\'1S\' H=\'g\' /></j><k><m><j><M n=\'N\' K=\'1n\' I=\'Q\' L=\'d\' H=\'h\' /></j><k><m><j><M n=\'N\' K=\'1T\' I=\'Q\' L=\'d\' H=\'h\' /></j><k><m><j><M n=\'N\' K=\'19\' I=\'Q\' L=\'d\' H=\'h\' /></j><k><u><15 b=\'g\' a=\'2R\' /><t b=\'g\' a=\'P\' /></u></k><r><u><15 b=\'g\' a=\'2T\' /><t b=\'g\' a=\'P\' /></u></r></m></k><r><m><j><M n=\'N\' K=\'19\' I=\'Q\' L=\'d\' H=\'h\' /></j><k><u><15 b=\'g\' a=\'28\' /><t b=\'g\' a=\'P\' /></u></k><r><u><15 b=\'g\' a=\'27\' /><t b=\'g\' a=\'P\' /></u></r></m></r></m></k><r><m><j><M n=\'N\' K=\'1T\' I=\'Q\' L=\'d\' H=\'h\' /></j><k><m><j><M n=\'N\' K=\'19\' I=\'Q\' L=\'d\' H=\'h\' /></j><k><u><15 b=\'g\' a=\'35\' /><t b=\'g\' a=\'P\' /></u></k><r><m><j><M n=\'N\' K=\'1k\' I=\'Q\' L=\'d\' H=\'h\' /></j><k><u><15 b=\'g\' a=\'37\' /><t b=\'g\' a=\'P\' /></u></k><r><u><15 b=\'g\' a=\'36\' /><t b=\'g\' a=\'P\' /></u></r></m></r></m></k><r><m><j><M n=\'N\' K=\'19\' I=\'Q\' L=\'d\' H=\'h\' /></j><k><u><15 b=\'g\' a=\'2i\' /><t b=\'g\' a=\'P\' /></u></k><r><m><j><M n=\'N\' K=\'1k\' I=\'Q\' L=\'d\' H=\'h\' /></j><k><u><15 b=\'g\' a=\'2k\' /><t b=\'g\' a=\'P\' /></u></k><r><u><15 b=\'g\' a=\'1S\' /><t b=\'g\' a=\'P\' /></u></r></m></r></m></r></m></r></m></k></m></e></x></1Y><1i><1K><e><J f=\'32\' /><o v=\'1n\' n=\'O\'><a b=\'h\' a=\'c\' /></o><o v=\'19\' n=\'O\'><a b=\'h\' a=\'c\' /></o><J f=\'18\' /><2d 1h=\'1j\' 1f=\'0\' 1l=\'0\' 1o=\'\' 1m=\'c\'><t b=\'g\' a=\'21\' /></2d><3F /></e></1K><1N><e><J f=\'18\' /></e></1N><2f><e><J f=\'2h\' /></e></2f><2e><e><J f=\'2g\' /></e></2e><2j><e><J f=\'2c\' /></e></2j><2l><e><o v=\'19\' n=\'O\'><a b=\'h\' a=\'c\' /></o><J f=\'18\' /></e></2l><30><e><2Z 5d=\'c\'><a b=\'g\' a=\'P\' /></2Z></e></30></1i><q U=\'\' T=\'0\'><p B=\'-1\' A=\'-1\' w=\'1q\' D=\'39\' R=\'1r\' E=\'c\'><C l=\'z\' i=\'5e\' /></p></q><2b><F G=\'2k\'><q U=\'\' T=\'1\'><p B=\'-1\' A=\'-1\' w=\'1q\' D=\'39\' R=\'1r\' E=\'c\'><C l=\'z\' i=\'34\' /></p></q></F><F G=\'2i\'><q U=\'\' T=\'8\'><p B=\'-1\' A=\'-1\' w=\'1q\' D=\'39\' R=\'1r\' E=\'c\'><C l=\'z\' i=\'2S\' /></p></q></F><F G=\'36\'><q U=\'\' T=\'0\'><p B=\'-1\' A=\'-1\' w=\'1q\' D=\'39\' R=\'1r\' E=\'c\'><C l=\'z\' i=\'5b\' /></p></q></F><F G=\'37\'><q U=\'\' T=\'1\'><p B=\'-1\' A=\'-1\' w=\'1q\' D=\'39\' R=\'1r\' E=\'c\'><C l=\'z\' i=\'34\' /></p></q></F><F G=\'35\'><q U=\'\' T=\'8\'><p B=\'-1\' A=\'-1\' w=\'1q\' D=\'39\' R=\'1r\' E=\'c\'><C l=\'z\' i=\'2S\' /></p></q></F><F G=\'27\'><q U=\'\' T=\'0\'><p B=\'-1\' A=\'-1\' w=\'1q\' D=\'39\' R=\'1r\' E=\'c\'><C l=\'z\' i=\'2Q\' /></p></q></F><F G=\'28\'><q U=\'\' T=\'8\'><p B=\'-1\' A=\'-1\' w=\'1q\' D=\'39\' R=\'1r\' E=\'c\'><C l=\'z\' i=\'3g\' /></p></q></F><F G=\'2T\'><q U=\'\' T=\'0\'><p B=\'-1\' A=\'-1\' w=\'1q\' D=\'39\' R=\'1r\' E=\'c\'><C l=\'z\' i=\'2Q\' /></p></q></F><F G=\'2R\'><q U=\'\' T=\'8\'><p B=\'-1\' A=\'-1\' w=\'1q\' D=\'39\' R=\'1r\' E=\'c\'><C l=\'z\' i=\'3g\' /></p></q></F></2b><1p><S f=\'1U\' 1e=\'75\' b=\'y\' Z=\'0\' Y=\'0\' W=\'0\' X=\'0\' 1d=\'-1\'><y B=\'0\' A=\'0\' w=\'0\' D=\'0\' E=\'c\'><C l=\'z\' i=\'1Z\' /></y></S><S f=\'3i\' 1e=\'7a\' b=\'y\' Z=\'0\' Y=\'0\' W=\'0\' X=\'0\' 1d=\'-1\'><y B=\'0\' A=\'0\' w=\'0\' D=\'0\' E=\'c\'><C l=\'z\' i=\'1Z\' /></y></S><S f=\'3b\' 1e=\'6Z\' b=\'y\' Z=\'0\' Y=\'0\' W=\'0\' X=\'0\' 1d=\'-1\'><y B=\'0\' A=\'0\' w=\'0\' D=\'0\' E=\'c\'><C l=\'z\' i=\'1Z\' /></y></S><S f=\'3a\' 1e=\'6s\' b=\'y\' Z=\'0\' Y=\'0\' W=\'0\' X=\'0\' 1d=\'-1\'><y B=\'0\' A=\'0\' w=\'0\' D=\'0\' E=\'c\'><C l=\'z\' i=\'1Z\' /></y></S><S f=\'3e\' 1e=\'6r\' b=\'y\' Z=\'0\' Y=\'0\' W=\'0\' X=\'0\' 1d=\'-1\'><y B=\'0\' A=\'0\' w=\'0\' D=\'0\' E=\'c\'><C l=\'z\' i=\'1Z\' /></y></S></1p></1b></1X></2D><2D f=\'4Y\' W=\'2m\' X=\'3t\' 14=\'d\' 1s=\'c\' 3o=\'d\' 3n=\'d\' 3k=\'\' 3L=\'3u\' 3v=\'3s\' 1u=\'0\' 4W=\'d\' 4Z=\'d\' 1v=\'2F\' 1t=\'53\' 1w=\'-1\'><1i><2M><e><2B><t b=\'g\' a=\'P\' /></2B></e></2M><1N><e><2P G=\'2O\' 2K=\'c\' /></e></1N><2J><e><2P G=\'2O\' 2K=\'d\' /></e></2J></1i><2w 1f=\'3p\'><1i><2r 3r=\'0\'><e><1a 1h=\'1j\' 1f=\'0\' 1l=\'0\' 1o=\'\' 1m=\'c\'><t b=\'g\' a=\'5h\' /></1a><1a 1h=\'1j\' 1f=\'0\' 1l=\'0\' 1o=\'\' 1m=\'c\'><t b=\'g\' a=\'5j\' /></1a><1a 1h=\'1j\' 1f=\'0\' 1l=\'0\' 1o=\'\' 1m=\'c\'><t b=\'g\' a=\'58\' /></1a><1a 1h=\'1j\' 1f=\'0\' 1l=\'0\' 1o=\'\' 1m=\'c\'><t b=\'g\' a=\'2I\' /></1a><1a 1h=\'1j\' 1f=\'0\' 1l=\'0\' 1o=\'\' 1m=\'c\'><t b=\'g\' a=\'2G\' /></1a></e></2r></1i></2w><1X><1b f=\'2I\' W=\'54\' X=\'50\' 14=\'c\' 1s=\'d\' 1I=\'\' Z=\'52\' Y=\'4O\' 1J=\'d\' 1w=\'3\' 1H=\'0\' 1F=\'0\' 1v=\'4P.5\' 1t=\'4M.5\' 1E=\'V\' 1G=\'V\' 1B=\'V\' 1A=\'0\' 1u=\'1\' 1x=\'c\' 1C=\'c\' 1L=\'1W\'><q U=\'\' T=\'0\'><p B=\'-1\' A=\'-1\' w=\'4N\' D=\'4Q\' R=\'4T 3\' E=\'c\'><C l=\'z\' i=\'4U\' /></p></q></1b><1b f=\'2G\' W=\'2u\' X=\'0\' 14=\'c\' 1s=\'d\' 1I=\'\' Z=\'1V\' Y=\'4R\' 1J=\'d\' 1w=\'7\' 1H=\'0\' 1F=\'0\' 1v=\'2q\' 1t=\'-0.5\' 1E=\'V\' 1G=\'V\' 1B=\'V\' 1A=\'0\' 1u=\'2\' 1x=\'c\' 1C=\'c\' 1L=\'1W\'><q U=\'\' T=\'0\'><p B=\'0\' A=\'-1\' w=\'2p\' D=\'1\' R=\'4S 5\' E=\'c\'><C l=\'z\' i=\'55\' /></p></q></1b><1b f=\'5h\' W=\'2u\' X=\'51\' 14=\'c\' 1s=\'d\' 1I=\'\' Z=\'1V\' Y=\'5i\' 1J=\'d\' 1w=\'5\' 1H=\'0\' 1F=\'0\' 1v=\'2q.5\' 1t=\'25.5\' 1E=\'V\' 1G=\'V\' 1B=\'V\' 1A=\'0\' 1u=\'3\' 1x=\'d\' 1C=\'c\' 1L=\'1W\'><q U=\'\' T=\'0\'><p B=\'0\' A=\'0\' w=\'2p\' D=\'51\' R=\'5f\' E=\'c\'><C l=\'z\' i=\'5g\' /></p></q><1p><S f=\'1U\' 1e=\'6T\' b=\'y\' Z=\'0\' Y=\'0\' W=\'0\' X=\'0\' 1d=\'-1\'><y B=\'0\' A=\'0\' w=\'0\' D=\'0\' E=\'c\'><C l=\'z\' i=\'71\' /></y></S></1p></1b><1b f=\'5j\' W=\'2u\' X=\'2H\' 14=\'c\' 1s=\'d\' 1I=\'\' Z=\'1V\' Y=\'5m\' 1J=\'d\' 1w=\'9\' 1H=\'0\' 1F=\'0\' 1v=\'2q.5\' 1t=\'51.5\' 1E=\'V\' 1G=\'V\' 1B=\'V\' 1A=\'0\' 1u=\'4\' 1x=\'d\' 1C=\'c\' 1L=\'1W\'><q U=\'\' T=\'0\'><p B=\'0\' A=\'0\' w=\'2p\' D=\'2H\' R=\'5n 5N 5K 5H 2A 2C 5k.\' E=\'c\'><C l=\'z\' i=\'5l\' /></p></q><1p><S f=\'1U\' 1e=\'5J\' b=\'y\' Z=\'0\' Y=\'0\' W=\'0\' X=\'0\' 1d=\'-1\'><y B=\'0\' A=\'0\' w=\'0\' D=\'0\' E=\'c\'><C l=\'z\' i=\'5O\' /></y></S></1p></1b><1b f=\'58\' W=\'3H\' X=\'40\' 14=\'d\' 1s=\'d\' 1I=\'\' Z=\'59\' Y=\'56\' 1J=\'d\' 1w=\'11\' 1H=\'0\' 1F=\'0\' 1v=\'57.5\' 1t=\'20\' 1E=\'V\' 1G=\'V\' 1B=\'V\' 1A=\'0\' 1u=\'5\' 1x=\'d\' 1C=\'c\' 1L=\'5a\' 2W=\'1K\'><26><v G=\'1T\' b=\'h\' a=\'c\' 14=\'d\' /><v G=\'2v\' b=\'h\' a=\'c\' 14=\'d\' /><v G=\'1n\' b=\'h\' a=\'c\' 14=\'d\' /><v G=\'1k\' b=\'h\' a=\'c\' 14=\'d\' /><v G=\'19\' b=\'h\' a=\'c\' 14=\'d\' /><v G=\'2a\' b=\'g\' a=\'1S\' 14=\'d\' /></26><1Y><x f=\'32\'><e><o v=\'2v\' n=\'O\'><a b=\'Q\' a=\'1T\' /></o><o v=\'1T\' n=\'O\'><a b=\'h\' a=\'d\' /></o><J f=\'18\' /></e></x><x f=\'2h\'><e><o v=\'1n\' n=\'O\'><a b=\'h\' a=\'d\' /></o><J f=\'18\' /></e></x><x f=\'2g\'><e><o v=\'1n\' n=\'O\'><a b=\'h\' a=\'c\' /></o><J f=\'18\' /></e></x><x f=\'3c\'><e><o v=\'1k\' n=\'O\'><a b=\'h\' a=\'d\' /></o><J f=\'18\' /></e></x><x f=\'2c\'><e><o v=\'19\' n=\'O\'><a b=\'h\' a=\'d\' /></o><J f=\'18\' /></e></x><x f=\'2X\'><e><o v=\'1n\' n=\'O\'><a b=\'h\' a=\'c\' /></o><o v=\'1T\' n=\'O\'><a b=\'h\' a=\'c\' /></o><o v=\'2v\' n=\'O\'><a b=\'h\' a=\'c\' /></o><o v=\'1k\' n=\'O\'><a b=\'h\' a=\'c\' /></o><o v=\'19\' n=\'O\'><a b=\'h\' a=\'c\' /></o></e></x><x f=\'18\'><e><m><j><M n=\'N\' K=\'1k\' I=\'Q\' L=\'d\' H=\'h\' /></j><k><1c><t b=\'g\' a=\'P\' /><1M b=\'h\' a=\'c\' /></1c></k><r><1c><t b=\'g\' a=\'P\' /><1M b=\'h\' a=\'d\' /></1c></r></m><m><j><M n=\'N\' K=\'2a\' I=\'Q\' L=\'1S\' H=\'g\' /></j><k><m><j><M n=\'N\' K=\'1n\' I=\'Q\' L=\'d\' H=\'h\' /></j><k><m><j><M n=\'N\' K=\'1T\' I=\'Q\' L=\'d\' H=\'h\' /></j><k><m><j><M n=\'N\' K=\'19\' I=\'Q\' L=\'d\' H=\'h\' /></j><k><u><15 b=\'g\' a=\'2R\' /><t b=\'g\' a=\'P\' /></u></k><r><u><15 b=\'g\' a=\'2T\' /><t b=\'g\' a=\'P\' /></u></r></m></k><r><m><j><M n=\'N\' K=\'19\' I=\'Q\' L=\'d\' H=\'h\' /></j><k><u><15 b=\'g\' a=\'28\' /><t b=\'g\' a=\'P\' /></u></k><r><u><15 b=\'g\' a=\'27\' /><t b=\'g\' a=\'P\' /></u></r></m></r></m></k><r><m><j><M n=\'N\' K=\'1T\' I=\'Q\' L=\'d\' H=\'h\' /></j><k><m><j><M n=\'N\' K=\'19\' I=\'Q\' L=\'d\' H=\'h\' /></j><k><u><15 b=\'g\' a=\'35\' /><t b=\'g\' a=\'P\' /></u></k><r><m><j><M n=\'N\' K=\'1k\' I=\'Q\' L=\'d\' H=\'h\' /></j><k><u><15 b=\'g\' a=\'37\' /><t b=\'g\' a=\'P\' /></u></k><r><u><15 b=\'g\' a=\'36\' /><t b=\'g\' a=\'P\' /></u></r></m></r></m></k><r><m><j><M n=\'N\' K=\'19\' I=\'Q\' L=\'d\' H=\'h\' /></j><k><u><15 b=\'g\' a=\'2i\' /><t b=\'g\' a=\'P\' /></u></k><r><m><j><M n=\'N\' K=\'1k\' I=\'Q\' L=\'d\' H=\'h\' /></j><k><u><15 b=\'g\' a=\'2k\' /><t b=\'g\' a=\'P\' /></u></k><r><u><15 b=\'g\' a=\'1S\' /><t b=\'g\' a=\'P\' /></u></r></m></r></m></r></m></r></m></k></m></e></x></1Y><1i><1K><e><J f=\'32\' /><o v=\'1n\' n=\'O\'><a b=\'h\' a=\'c\' /></o><o v=\'19\' n=\'O\'><a b=\'h\' a=\'c\' /></o><J f=\'18\' /><2d 1h=\'1j\' 1f=\'0\' 1l=\'0\' 1o=\'\' 1m=\'c\'><t b=\'g\' a=\'21\' /></2d><3F /></e></1K><1N><e><J f=\'18\' /></e></1N><2f><e><J f=\'2h\' /></e></2f><2e><e><J f=\'2g\' /></e></2e><2j><e><J f=\'2c\' /></e></2j><2l><e><o v=\'19\' n=\'O\'><a b=\'h\' a=\'c\' /></o><J f=\'18\' /></e></2l><30><e><2Z 5d=\'c\'><a b=\'g\' a=\'P\' /></2Z></e></30></1i><q U=\'\' T=\'0\'><p B=\'-1\' A=\'-1\' w=\'1q\' D=\'39\' R=\'1r\' E=\'c\'><C l=\'z\' i=\'5e\' /></p></q><2b><F G=\'2k\'><q U=\'\' T=\'1\'><p B=\'-1\' A=\'-1\' w=\'1q\' D=\'39\' R=\'1r\' E=\'c\'><C l=\'z\' i=\'34\' /></p></q></F><F G=\'2i\'><q U=\'\' T=\'8\'><p B=\'-1\' A=\'-1\' w=\'1q\' D=\'39\' R=\'1r\' E=\'c\'><C l=\'z\' i=\'2S\' /></p></q></F><F G=\'36\'><q U=\'\' T=\'0\'><p B=\'-1\' A=\'-1\' w=\'1q\' D=\'39\' R=\'1r\' E=\'c\'><C l=\'z\' i=\'5b\' /></p></q></F><F G=\'37\'><q U=\'\' T=\'1\'><p B=\'-1\' A=\'-1\' w=\'1q\' D=\'39\' R=\'1r\' E=\'c\'><C l=\'z\' i=\'34\' /></p></q></F><F G=\'35\'><q U=\'\' T=\'8\'><p B=\'-1\' A=\'-1\' w=\'1q\' D=\'39\' R=\'1r\' E=\'c\'><C l=\'z\' i=\'2S\' /></p></q></F><F G=\'27\'><q U=\'\' T=\'0\'><p B=\'-1\' A=\'-1\' w=\'1q\' D=\'39\' R=\'1r\' E=\'c\'><C l=\'z\' i=\'2Q\' /></p></q></F><F G=\'28\'><q U=\'\' T=\'8\'><p B=\'-1\' A=\'-1\' w=\'1q\' D=\'39\' R=\'1r\' E=\'c\'><C l=\'z\' i=\'3g\' /></p></q></F><F G=\'2T\'><q U=\'\' T=\'0\'><p B=\'-1\' A=\'-1\' w=\'1q\' D=\'39\' R=\'1r\' E=\'c\'><C l=\'z\' i=\'2Q\' /></p></q></F><F G=\'2R\'><q U=\'\' T=\'8\'><p B=\'-1\' A=\'-1\' w=\'1q\' D=\'39\' R=\'1r\' E=\'c\'><C l=\'z\' i=\'3g\' /></p></q></F></2b><1p><S f=\'1U\' 1e=\'6q\' b=\'y\' Z=\'0\' Y=\'0\' W=\'0\' X=\'0\' 1d=\'-1\'><y B=\'0\' A=\'0\' w=\'0\' D=\'0\' E=\'c\'><C l=\'z\' i=\'1Z\' /></y></S><S f=\'3i\' 1e=\'62\' b=\'y\' Z=\'0\' Y=\'0\' W=\'0\' X=\'0\' 1d=\'-1\'><y B=\'0\' A=\'0\' w=\'0\' D=\'0\' E=\'c\'><C l=\'z\' i=\'1Z\' /></y></S><S f=\'3b\' 1e=\'5Z\' b=\'y\' Z=\'0\' Y=\'0\' W=\'0\' X=\'0\' 1d=\'-1\'><y B=\'0\' A=\'0\' w=\'0\' D=\'0\' E=\'c\'><C l=\'z\' i=\'1Z\' /></y></S><S f=\'3a\' 1e=\'6b\' b=\'y\' Z=\'0\' Y=\'0\' W=\'0\' X=\'0\' 1d=\'-1\'><y B=\'0\' A=\'0\' w=\'0\' D=\'0\' E=\'c\'><C l=\'z\' i=\'1Z\' /></y></S><S f=\'3e\' 1e=\'68\' b=\'y\' Z=\'0\' Y=\'0\' W=\'0\' X=\'0\' 1d=\'-1\'><y B=\'0\' A=\'0\' w=\'0\' D=\'0\' E=\'c\'><C l=\'z\' i=\'1Z\' /></y></S></1p></1b></1X></2D></5c></4V>");',62,446,'||||||||||value|type|false|true|actions|id|string|boolean||condition|then_actions||if_action|operator|adjustvar|vectordata|data|else_actions||objref|setobjstate|variable|right|actiongroup|vectortext|Lib|top|left|pr|bottom|pngfb|state|name|typeb|typea|exe_actiongroup|valuea|valueb|compare|eq|set|_this|var|alttext|textdata|accstate|hotlinkid|100|width|height|ypos|xpos|||||resume|stateref|||_setstates|_down|show|vectorshape|set_enabled|shadowindex|linkid|duration|864|transition|events|appear|_disabled|direction|reverse|_hover|animationid|textlib|166|Continue|usehandcursor|rotateypos|depth|rotatexpos|tabindex|scrolling|_checked|_player|rotation|alpha|shufflelock|637GFfEw91Z26|xscale|yoffset|yscale|xoffset|shapemaskid|tabenabled|onrelease|acctype|enabled|ontransitionin|property|True|False|69opxbQ8Wxa|_default|_visited|01|213|text|objects|actiongroups|228||_parent||5le7TFlGfmM|||variables|_default_Hover|_default_Hover_Down||_state|states|ActGrpSetDownState|hide_slidelayer|onrollout|onrollover|ActGrpClearHoverState|ActGrpSetHoverState|_default_Down|onpress|_default_Disabled|onreleaseoutside|960|or|_uncheckgroup|534|266|event|gotoplay|6FeI3i4kGrJ26|533|_savevisited|timeline|212|6BU8WG9oqNi|_review|the|setactivetimeline|correct|slidelayer|for|480|5zn4ncnxwIt|103|67F1PIeokp7|ontransitionout|enable|MsgScene_5r9eOqiUexp26|ontopmostlayer|background|submit|enable_frame_control|226|_default_Hover_Visited_Down|224|_default_Hover_Visited|_default_Hover_Selected|_default_Hover_Selected_Down|defaultaction|ActGrpClearStateVars|_default_Selected_Disabled|setfocus|ontransitionincomplete|pxnsnfns00001100101|ActGrpSetVisitedState|_default_Selected_Down|223|_default_Visited_Down|_default_Visited|_default_Visited_Disabled|hide||04|03|ActGrpSetDisabledState|432|05|5pLdwG1Tlmg26|227|_default_Selected|02|637GFfEw91Z26_CorrectReview|lmsid|888|fill|enablereplay|enableseek|5000|637GFfEw91Z26_IncorrectReview|time|pause|720|1758538|elapsedtimemode|QuizComplete|AnsweredInt_637GFfEw91Z26|ReviewIntCorrectIncorrect_637GFfEw91Z26|isdescendant|actparam|_ActTargetSlideId|targeta|Status|WindowId|playnextdrawslide|_frame|167|set_window_control_layout|set_frame_layout|wndtype|starttime|normal|MessageWnd|targetb|window|DisableChoices_637GFfEw91Z26|xmlns|144|5r9eOqiUexp26|criteria|observation|admission|141|w3|unit||143|142|145|127||org|2001||Pregnancy|http|www|XMLSchema|exclusion|scrollarea|shufflegroup|slides|5jUDuWMovaH|is|_default_Selected_Review|ActGrpOnSubmitButtonClick|onsubmitslide|nor|onprevslide|ActGrpSetCheckedState|ActGrpOnPrevButtonClick|radio|nextviewedslide|colors|onnextslide|6gZrisx4WZN26|onbeforeslidejump|ReviewMode_69JxzId3uWG26|90|137|136|NavigationRestrictionNextSlide_5pLdwG1Tlmg26|_default_Review|140|139|138|637GFfEw91Z26_CheckAnswered|CloseFeedback|ActGrpSetReviewState|SetLayout_pxnsnfns00001100101|npnxsnfns00001100100|LastSlideViewed_5r9eOqiUexp26|ReviewInt_637GFfEw91Z26|126|583|233|290|255|304|Line|Rectangle|216|slide|modal|5qSExXjEWpn|5zC5cTkS3dn|pauseparent|253||189|360|581|217|431|83|6aWFz768U1K|397|button|225|slidelayers|showrect|222|Incorrect|218|6IfUYhN14TD|249|6WBcw5amlua|response|220|312|You|680|treat|6PB7ailg2bq|Correct|nausea|diarrhea|6gKcJG1XEBA|to|vomiting|67p20qSvaOG|number|197|ScrollPromptSlide|InvalidPromptSlide|eval_interaction|AttemptCount|gte|incorrect|txt__default_5jUDuWMovaH|select|165|txt__default_6WBcw5amlua|not|5wx2uZGHyMR26|SlideXMLData|did|230|Id|AbsoluteId|add|69JxzId3uWG26|Passed|CurrentQuiz_69JxzId3uWG26|331|mobile|iosurl|swf|txt__default_Down_6aWFz768U1K|title|gz|txt__default_Disabled_6aWFz768U1K||presentation_content|xsd|instance|xsi|txt__default_Hover_6aWFz768U1K|dataurl|Slide9|txt__default_Visited_6aWFz768U1K|navindex|slidelock|wipetrans|globalaudioid|Viewed|history_prev|823b78dc4364ad6d9c65da5898f456|transdir|viewgroupid|showmenuresulticon|trackviews|historygroupid|transduration|videozoom|txt__default_6aWFz768U1K|txt__default_Hover_5qSExXjEWpn|txt__default_Visited_5qSExXjEWpn|stop|503|apos|211|0xFFFFFF|txt__default_69opxbQ8Wxa|txt__default_Disabled_69opxbQ8Wxa|txt__default_6gKcJG1XEBA|rgb|color|linear|251|txt__default_Down_5le7TFlGfmM|txt__default_Disabled_5le7TFlGfmM|txt__default_5le7TFlGfmM|219|txt__default_Hover_5le7TFlGfmM|txt__default_Selected_5le7TFlGfmM|shuffle|That|contentheight|contentwidth|301|504|vector|168|txt__default_6IfUYhN14TD|LockedWarningSlide|none|presenterref|cancel_event|selected|txt__default_Down_5qSExXjEWpn|txt__default_67p20qSvaOG|229|221|txt__default_Selected_69opxbQ8Wxa|txt__default_Down_69opxbQ8Wxa|txt__default_5qSExXjEWpn|210|68xqspCrUNP26|completed_slide_ref|txt__default_Hover_69opxbQ8Wxa|txt__default_Disabled_5qSExXjEWpn|quizref'.split('|'),0,{}))
