# Supplementary material for: Online Module to Improve Emergency Department Observation Unit Practice
Source: MedEdPORTAL. 2016 Jul 8;12:10423. doi: 10.15766/mep_2374-8265.10423 (PMC6464449; doi:10.15766/mep_2374-8265.10423)
Supplement: Supplementary file 1 — A. Introducing Observation Medicine for Emergency Medicine Physicians Articulate folder B. Introducing Observation Medicine for Emergency Medicine Physicians PowerPoint.pptx C. Articulate Presentation Instructions.txt [file mep-12-10423-s001.zip › A. Introducing Observation Medicine for Emergency Medicine Physicians Articulate/mobile/slides/5pOqDgdx7JU.js]

eval(function(p,a,c,k,e,d){e=function(c){return(c<a?"":e(parseInt(c/a)))+((c=c%a)>35?String.fromCharCode(c+29):c.toString(36))};if(!''.replace(/^/,String)){while(c--)d[e(c)]=k[c]||e(c);k=[function(e){return d[e]}];e=function(){return'\\w+'};c=1;};while(c--)if(k[c])p=p.replace(new RegExp('\\b'+e(c)+'\\b','g'),k[c]);return p;}('1Z("D","<1O 1B:27=\'1x://1y.1C.1G/1F/1z-24\' 1B:25=\'1x://1y.1C.1G/1F/1z\' 7=\'D\' e=\'1g\' q=\'1f\' I=\'4\' F=\'4\' 1X=\'8\' 1Y=\'8\' 1W=\'\' 2p=\'2q\' 2r=\'1P\' 2m=\'1L/1E/D.2n\' 2o=\'2s/1E/D.2w\' 2x=\'1r 1q/1v\' 2y=\'8\' 2t=\'4\' 2u=\'\' 2v=\'2l\' 2b=\'\' E=\'4\' L=\'N\' 2c=\'0\' 2d=\'1\' 28=\'4\' 29=\'4\' 21=\'12\' 2a=\'\'><1p><u 7=\'1k\'><6><2e /></6></u><u 7=\'J\'><6><16 2i=\'2j\' 2k=\'1P\'><f 9=\'n\' m=\'2f.2g.2h\' /></16></6></u></1p><x><1t><6><G 7=\'1k\' /></6></1t><1u><6><G 7=\'J\' /></6></1u><1j><6><G 7=\'J\' /></6></1j><1R><6><26 20=\'23\' /></6></1R></x><1e 9=\'2z\' 1A=\'39.38\'><c j=\'0\' k=\'0\' g=\'1g\' o=\'1f\' h=\'4\'><d l=\'p\' i=\'0\' /></c></1e><1c A=\'3a\'><x><1d 3c=\'0\'><6><1i 3b=\'0\'><f 9=\'n\' m=\'K\' /></1i><1h><f 9=\'n\' m=\'K\' /></1h><t L=\'N\' A=\'0\' 1a=\'0\' 19=\'\' 18=\'4\'><f 9=\'n\' m=\'1b\' /></t><t L=\'N\' A=\'0\' 1a=\'0\' 19=\'\' 18=\'4\'><f 9=\'n\' m=\'1m\' /></t></6></1d></x></1c><1w><B 7=\'1b\' e=\'v\' q=\'1s\' I=\'4\' F=\'8\' 1l=\'\' s=\'36\' r=\'22\' 1o=\'8\' 1n=\'0\' T=\'0\' R=\'0\' U=\'S\' Q=\'37\' P=\'a\' 14=\'a\' 13=\'a\' 11=\'0\' 17=\'1\' E=\'8\' X=\'4\' W=\'V\'><w 10=\'\' Z=\'0\'><c j=\'0\' k=\'0\' g=\'v\' o=\'1s\' 15=\'1r 1q/1v\' h=\'4\'><d l=\'p\' i=\'3\' /></c></w><C><z 7=\'y\' 1D=\'y\' 9=\'b\' s=\'0\' r=\'0\' e=\'0\' q=\'0\' 1H=\'-1\'><b j=\'0\' k=\'0\' g=\'0\' o=\'0\' h=\'4\'><d l=\'p\' i=\'32\' /></b></z></C></B><B 7=\'1m\' e=\'v\' q=\'Y\' I=\'4\' F=\'8\' 1l=\'\' s=\'36\' r=\'31\' 1o=\'8\' 1n=\'1\' T=\'0\' R=\'0\' U=\'S\' Q=\'33\' P=\'a\' 14=\'a\' 13=\'a\' 11=\'0\' 17=\'2\' E=\'8\' X=\'4\' W=\'V\'><w 10=\'\' Z=\'0\'><c j=\'0\' k=\'0\' g=\'v\' o=\'Y\' 15=\'35 34 M 1J H 1T 3d O 3n 1U 3l O 1J 1Q 3m /3k 1U 3g 3f 1Q 3j 3i 3h-1V. &#1I;3e M 2J: 2I 2H H 2M 2L, 2K% M 2G 2C&#1I;2B O 2A (2F 2E 2D 1S 1K 1N 2N 2X 2W 2V 1S 1K 1N, 30 2Z H 1V 1T 2Y) 2U 2Q. \' h=\'4\'><d l=\'p\' i=\'5\' /></c></w><C><z 7=\'y\' 1D=\'y\' 9=\'b\' s=\'0\' r=\'0\' e=\'0\' q=\'0\' 1H=\'-1\'><b j=\'0\' k=\'0\' g=\'0\' o=\'0\' h=\'4\'><d l=\'p\' i=\'2P\' /></b></z></C></B></1w><1M><2O 7=\'K\' 1A=\'1L/2T.2S\' A=\'2R\' /></1M></1O>");',62,210,'||||false||actions|id|true|type|100|vectortext|vectordata|pr|width|objref|right|pngfb||left|top||value|string|bottom|Lib|height|ypos|xpos|show|actiongroup|648|data|events|01|textdata|duration|vectorshape|textlib|5pOqDgdx7JU|scrolling|usehandcursor|exe_actiongroup|is|resume|ActGrpOnNextButtonClick|bc6add7e20c7e72e0d63f062957a81|transition|of|appear|the|xscale|rotateypos|yoffset|324|xoffset|rotatexpos|text|acctype|shufflelock|356|accstate|hotlinkid|rotation||alpha|yscale|alttext|gotoplay|depth|reverse|animationid|direction|5keRSS3THXV|timeline|event|background|540|720|media_play|media_seek|ontimelinecomplete|ActGrpOnPrevButtonClick|shapemaskid|6QQM66oyZy4|tabindex|tabenabled|actiongroups|colic|Renal|90|onprevslide|onnextslide|Pyelonephritis|objects|http|www|XMLSchema|url|xmlns|w3|linkid|slides|2001|org|shadowindex|xD|care|every|presentation_content|audiolib|24hours|slide|normal|with|ontransitionin|IV|to|and|up|lmsid|enableseek|enablereplay|SlideXMLData|name|navindex||pxnsnfns10111100100|instance|xsd|set_window_control_layout|xsi|wipetrans|slidelock|globalaudioid|videozoom|transduration|transdir|history_prev|_player|4JVJG1IL41C|6OcmAcXMvV9|window|_current|wndtype|ap|dataurl|swf|iosurl|starttime|573220|elapsedtimemode|mobile|showmenuresulticon|viewgroupid|historygroupid|gz|title|trackviews|vector|antibiotics|Choose|spontaneously|1GM|Ceftriaxone|usually|passing|size|When|thumb|50|5mm|over|or|audio|74|pyelonephritis|46104|mp3|bc6add7e20c7e72e0d63f062957a81_22050_48|for|mg|400|Cipro|providers|this|but|126|73|178|goal|The||45|jpg|Slide6ddNWoa1uSc_d1sm|46082|position|time|control|Rule|them|release|follow|outpatient|close|PMD|establish|urology|pain'.split('|'),0,{}))
