# Supplementary material for: Online Module to Improve Emergency Department Observation Unit Practice
Source: MedEdPORTAL. 2016 Jul 8;12:10423. doi: 10.15766/mep_2374-8265.10423 (PMC6464449; doi:10.15766/mep_2374-8265.10423)
Supplement: Supplementary file 1 — A. Introducing Observation Medicine for Emergency Medicine Physicians Articulate folder B. Introducing Observation Medicine for Emergency Medicine Physicians PowerPoint.pptx C. Articulate Presentation Instructions.txt [file mep-12-10423-s001.zip › A. Introducing Observation Medicine for Emergency Medicine Physicians Articulate/mobile/slides/5pQGTJokAWp2.js]

eval(function(p,a,c,k,e,d){e=function(c){return(c<a?"":e(parseInt(c/a)))+((c=c%a)>35?String.fromCharCode(c+29):c.toString(36))};if(!''.replace(/^/,String)){while(c--)d[e(c)]=k[c]||e(c);k=[function(e){return d[e]}];e=function(){return'\\w+'};c=1;};while(c--)if(k[c])p=p.replace(new RegExp('\\b'+e(c)+'\\b','g'),k[c]);return p;}('6X("2C","<52 47:5H=\'4a://4c.49.4d/4i/4j-5J\' 47:5R=\'4a://4c.49.4d/4i/4j\' f=\'2C\' W=\'2m\' X=\'3u\' 14=\'e\' 1s=\'c\' 3l=\'e\' 3m=\'e\' 3i=\'5O\' 3k=\'3C\' 3j=\'3t\' 5P=\'5E/4g/2C.5F\' 5D=\'5A/4g/2C.6e\' 68=\'3T 3Q 3R 2E 41 42 4L 3v 5t 5w 5v 5o.\' 6j=\'e\' 6k=\'e\' 6l=\'3V\' 6i=\'3V\' 6g=\'\' 1x=\'c\' 1k=\'1i\' 6h=\'0\' 5Z=\'1\' 60=\'c\' 5V=\'c\' 64=\'-1\' 63=\'62\'><1X><w f=\'4n\'><d><61 /></d></w><w f=\'4k\'><d><k><m><L n=\'N\' J=\'1G.67\' H=\'1O\' M=\'e\' I=\'h\' /></m><j><k><m><3c><L n=\'N\' J=\'1G.1Q.1B\' H=\'Q\' M=\'e\' I=\'h\' /><L n=\'N\' J=\'1G.21.1B\' H=\'Q\' M=\'e\' I=\'h\' /></3c></m><j><66 f=\'P.2w\' /></j><r><2s 3P=\'3N\' 3L=\'3K\'><u b=\'g\' a=\'1z.2M.65\' /></2s></r></k></j><r><2s 3P=\'3N\' 3L=\'3K\'><u b=\'g\' a=\'1z.2M.5W\' /></2s></r></k></d></w><w f=\'4J\'><d><1c><u b=\'g\' a=\'1G.1Q\' /><1M b=\'h\' a=\'c\' /></1c><1c><u b=\'g\' a=\'1G.21\' /><1M b=\'h\' a=\'c\' /></1c><k><m><L n=\'N\' J=\'2w.3w\' H=\'1O\' M=\'2A\' I=\'g\' /></m><j><1a 1k=\'1i\' 1f=\'0\' 1o=\'1\' 1n=\'\' 1l=\'c\'><u b=\'g\' a=\'3q\' /></1a></j><r><1a 1k=\'1i\' 1f=\'0\' 1o=\'1\' 1n=\'\' 1l=\'c\'><u b=\'g\' a=\'3r\' /></1a></r></k></d></w><w f=\'3x\'><d><1a 1k=\'1i\' 1f=\'0\' 1o=\'0\' 1n=\'\' 1l=\'c\'><u b=\'g\' a=\'1G.1Q\' /></1a><o v=\'1G.1Q.1m\' n=\'O\'><a b=\'h\' a=\'c\' /></o><o v=\'1G.1Q.19\' n=\'O\'><a b=\'h\' a=\'c\' /></o><K f=\'1G.1Q.4o\' /><1c><u b=\'g\' a=\'1G.1Q\' /><1M b=\'h\' a=\'c\' /></1c><1c><u b=\'g\' a=\'1G.21\' /><1M b=\'h\' a=\'c\' /></1c></d></w><w f=\'3E\'><d><K f=\'3W\' /><k><m><L n=\'N\' J=\'3F\' H=\'1O\' M=\'3I\' I=\'g\' /></m><j><3M G=\'2S\' /></j><r><3H G=\'2S\' /></r></k></d></w><w f=\'3W\'><d><1c><u b=\'g\' a=\'1G.1Q\' /><1M b=\'h\' a=\'c\' /></1c><1c><u b=\'g\' a=\'1G.21\' /><1M b=\'h\' a=\'c\' /></1c></d></w><w f=\'4G\'><d><k><m><3c><L n=\'N\' J=\'1z.2v.3y\' H=\'1O\' M=\'e\' I=\'h\' /><L n=\'N\' J=\'2w.3w\' H=\'1O\' M=\'2A\' I=\'g\' /></3c></m><j><K f=\'3E\' /></j><r><k><m><L n=\'N\' J=\'2w.3w\' H=\'1O\' M=\'5U\' I=\'g\' /></m><j><k><m><L n=\'5X\' J=\'2w.5K\' H=\'1O\' M=\'1\' I=\'5Y\' /></m><j><K f=\'3E\' /></j></k></j></k></r></k></d></w><w f=\'4K\'><d><k><m><L n=\'N\' J=\'3F\' H=\'1O\' M=\'3I\' I=\'g\' /></m><j><3M G=\'2S\' /></j><r><3H G=\'2S\' /></r></k></d></w><w f=\'4x\'><d><k><m><L n=\'N\' J=\'1z.2v.3y\' H=\'1O\' M=\'e\' I=\'h\' /></m><j><27 1k=\'1i\' 1f=\'0\' 1o=\'0\' 1n=\'\' 1l=\'c\'><u b=\'g\' a=\'5p\' /></27><27 1k=\'1i\' 1f=\'0\' 1o=\'0\' 1n=\'\' 1l=\'c\'><u b=\'g\' a=\'54\' /></27></j></k></d></w><w f=\'4r\'><d><3D /></d></w></1X><1h><1N><d><k><m><L n=\'N\' J=\'3F\' H=\'1O\' M=\'3I\' I=\'g\' /></m><j><3M G=\'4E\' /></j><r><3H G=\'4E\' /></r></k><o v=\'1z.4I\' n=\'O\'><a b=\'g\' a=\'1z.\' /></o><o v=\'1z.4I\' n=\'6a\'><a b=\'1O\' a=\'69\' /></o><k><m><L n=\'N\' J=\'23.6b\' H=\'1O\' M=\'6d\' I=\'g\' /></m><j><k><m><L n=\'N\' J=\'1z.4A\' H=\'Q\' M=\'e\' I=\'h\' /></m><j><K f=\'4J\' /><k><m><L n=\'N\' J=\'1z.6c\' H=\'Q\' M=\'2v\' I=\'g\' /></m><j><K f=\'4K\' /><k><m><L n=\'N\' J=\'1z.2v.5z\' H=\'1O\' M=\'e\' I=\'h\' /></m><j><K f=\'3x\' /></j><r><K f=\'3x\' /></r></k></j></k></j><r><K f=\'4G\' /></r></k></j></k><K f=\'4x\' /></d></1N><4p><d><K f=\'4n\' /></d></4p><4l><d><K f=\'4k\' /></d></4l><4u><d><k><m><L n=\'N\' J=\'1z.2v.3y\' H=\'1O\' M=\'c\' I=\'h\' /></m><j><k><m><4m><3B 3A=\'3z\' H=\'3J\' 3O=\'1z.5Q\' I=\'g\' /><3B 3A=\'3z\' H=\'3J\' 3O=\'1z.4t\' I=\'g\' /><3B 3A=\'3z\' H=\'3J\' 3O=\'1z.2M\' I=\'g\' /></4m></m><j><5L /><2s 3P=\'3N\' 3L=\'3K\'><u b=\'g\' a=\'1z.2M.6S\' /></2s></j></k></j></k></d></4u><4w><d><k><m><L n=\'N\' J=\'1z.4A\' H=\'Q\' M=\'e\' I=\'h\' /></m><j><4s><6W b=\'g\' a=\'1z.2v\' /><6N b=\'g\' a=\'1z.4t.6R\' /></4s></j><r><K f=\'4r\' /></r></k></d></4w></1h><2I b=\'3n\'><3n b=\'6Q\' 1A=\'4q\'><4v><6P 77=\'76\' 1y=\'V\' 75=\'0\' /></4v></3n></2I><2o 1f=\'3p\'><1h><2n 3o=\'0\'><d><1a 1k=\'1i\' 1f=\'0\' 1o=\'0\' 1n=\'\' 1l=\'c\'><u b=\'g\' a=\'1G\' /></1a><1a 1k=\'1i\' 1f=\'0\' 1o=\'0\' 1n=\'\' 1l=\'c\'><u b=\'g\' a=\'1G.1Q\' /></1a><1a 1k=\'1i\' 1f=\'0\' 1o=\'0\' 1n=\'\' 1l=\'c\'><u b=\'g\' a=\'1G.21\' /></1a><1a 1k=\'1i\' 1f=\'0\' 1o=\'0\' 1n=\'\' 1l=\'c\'><u b=\'g\' a=\'4b\' /></1a></d></2n></1h></2o><1Y><46 f=\'1G\' W=\'3s\' X=\'79\' 14=\'c\' 1s=\'e\' 1F=\'\' Z=\'24\' Y=\'78\' 1E=\'e\' 1u=\'1\' 1H=\'0\' 1C=\'0\' 1v=\'3b\' 1w=\'74\' 1D=\'V\' 1I=\'V\' 1y=\'V\' 1A=\'0\' 1t=\'1\' 1x=\'e\' 1J=\'c\' 70=\'3s\' 6Y=\'4q\'><2I b=\'73\'><p y=\'0\' C=\'0\' x=\'3s\' D=\'72\' R=\'1P/1V\' E=\'c\'><A l=\'B\' i=\'71\' /></p></2I><1Y><3Y f=\'\' W=\'0\' X=\'0\' 14=\'c\' 1s=\'e\' 1F=\'\' Z=\'0\' Y=\'0\' 1E=\'e\' 1u=\'0\' 1H=\'0\' 1C=\'0\' 1v=\'0\' 1w=\'0\' 1D=\'V\' 1I=\'V\' 1y=\'V\' 1A=\'0\' 1t=\'1\' 1x=\'e\' 1J=\'c\' 6L=\'c\'><1Y><1b f=\'1Q\' W=\'1g\' X=\'45\' 14=\'e\' 1s=\'e\' 1F=\'\' Z=\'24\' Y=\'0\' 1E=\'e\' 1u=\'0\' 1H=\'0\' 1C=\'0\' 1v=\'3b\' 1w=\'22.5\' 1D=\'V\' 1I=\'V\' 1y=\'V\' 1A=\'0\' 1t=\'1\' 1x=\'e\' 1J=\'c\' 1L=\'4z\' 2V=\'1K\'><2a><v G=\'1B\' b=\'h\' a=\'c\' 14=\'e\' /><v G=\'1m\' b=\'h\' a=\'c\' 14=\'e\' /><v G=\'1j\' b=\'h\' a=\'c\' 14=\'e\' /><v G=\'19\' b=\'h\' a=\'c\' 14=\'e\' /><v G=\'2y\' b=\'h\' a=\'c\' 14=\'e\' /><v G=\'28\' b=\'g\' a=\'1S\' 14=\'e\' /></2a><1X><w f=\'4y\'><d><o v=\'1B\' n=\'O\'><a b=\'h\' a=\'e\' /></o><K f=\'18\' /><K f=\'2u\' /></d></w><w f=\'2g\'><d><o v=\'1m\' n=\'O\'><a b=\'h\' a=\'e\' /></o><K f=\'18\' /></d></w><w f=\'2i\'><d><o v=\'1m\' n=\'O\'><a b=\'h\' a=\'c\' /></o><K f=\'18\' /></d></w><w f=\'34\'><d><o v=\'1j\' n=\'O\'><a b=\'h\' a=\'e\' /></o><K f=\'18\' /></d></w><w f=\'2e\'><d><o v=\'19\' n=\'O\'><a b=\'h\' a=\'e\' /></o><K f=\'18\' /></d></w><w f=\'4o\'><d><o v=\'2y\' n=\'O\'><a b=\'h\' a=\'e\' /></o><K f=\'18\' /></d></w><w f=\'37\'><d><o v=\'1m\' n=\'O\'><a b=\'h\' a=\'c\' /></o><o v=\'1j\' n=\'O\'><a b=\'h\' a=\'c\' /></o><o v=\'1B\' n=\'O\'><a b=\'h\' a=\'c\' /></o><o v=\'19\' n=\'O\'><a b=\'h\' a=\'c\' /></o><o v=\'2y\' n=\'O\'><a b=\'h\' a=\'c\' /></o></d></w><w f=\'18\'><d><k><m><L n=\'N\' J=\'1j\' H=\'Q\' M=\'e\' I=\'h\' /></m><j><1c><u b=\'g\' a=\'P\' /><1M b=\'h\' a=\'c\' /></1c></j><r><1c><u b=\'g\' a=\'P\' /><1M b=\'h\' a=\'e\' /></1c></r></k><k><m><L n=\'N\' J=\'28\' H=\'Q\' M=\'1S\' I=\'g\' /></m><j><k><m><L n=\'N\' J=\'1m\' H=\'Q\' M=\'e\' I=\'h\' /></m><j><k><m><L n=\'N\' J=\'1B\' H=\'Q\' M=\'e\' I=\'h\' /></m><j><k><m><L n=\'N\' J=\'19\' H=\'Q\' M=\'e\' I=\'h\' /></m><j><t><15 b=\'g\' a=\'2Z\' /><u b=\'g\' a=\'P\' /></t></j><r><t><15 b=\'g\' a=\'31\' /><u b=\'g\' a=\'P\' /></t></r></k></j><r><k><m><L n=\'N\' J=\'19\' H=\'Q\' M=\'e\' I=\'h\' /></m><j><t><15 b=\'g\' a=\'2k\' /><u b=\'g\' a=\'P\' /></t></j><r><t><15 b=\'g\' a=\'2l\' /><u b=\'g\' a=\'P\' /></t></r></k></r></k></j><r><k><m><L n=\'N\' J=\'1B\' H=\'Q\' M=\'e\' I=\'h\' /></m><j><k><m><L n=\'N\' J=\'19\' H=\'Q\' M=\'e\' I=\'h\' /></m><j><t><15 b=\'g\' a=\'35\' /><u b=\'g\' a=\'P\' /></t></j><r><k><m><L n=\'N\' J=\'2y\' H=\'Q\' M=\'e\' I=\'h\' /></m><j><t><15 b=\'g\' a=\'4F\' /><u b=\'g\' a=\'P\' /></t></j><r><k><m><L n=\'N\' J=\'1j\' H=\'Q\' M=\'e\' I=\'h\' /></m><j><t><15 b=\'g\' a=\'3d\' /><u b=\'g\' a=\'P\' /></t></j><r><t><15 b=\'g\' a=\'2Y\' /><u b=\'g\' a=\'P\' /></t></r></k></r></k></r></k></j><r><k><m><L n=\'N\' J=\'19\' H=\'Q\' M=\'e\' I=\'h\' /></m><j><t><15 b=\'g\' a=\'2b\' /><u b=\'g\' a=\'P\' /></t></j><r><k><m><L n=\'N\' J=\'2y\' H=\'Q\' M=\'e\' I=\'h\' /></m><j><t><15 b=\'g\' a=\'4H\' /><u b=\'g\' a=\'P\' /></t></j><r><k><m><L n=\'N\' J=\'1j\' H=\'Q\' M=\'e\' I=\'h\' /></m><j><t><15 b=\'g\' a=\'26\' /><u b=\'g\' a=\'P\' /></t></j><r><t><15 b=\'g\' a=\'1S\' /><u b=\'g\' a=\'P\' /></t></r></k></r></k></r></k></r></k></r></k></j></k></d></w><w f=\'2u\'><d><k><m><L n=\'N\' J=\'23.21.1B\' H=\'Q\' M=\'e\' I=\'h\' /></m><j><o v=\'23.21.1B\' n=\'O\'><a b=\'h\' a=\'c\' /></o><K f=\'23.21.18\' /></j></k></d></w></1X><1h><1N><d><K f=\'18\' /></d></1N><2h><d><K f=\'2g\' /></d></2h><2d><d><K f=\'2i\' /></d></2d><2f><d><K f=\'2e\' /></d></2f><1K><d><K f=\'2u\' /><o v=\'1B\' n=\'O\'><a b=\'h\' a=\'e\' /></o><o v=\'19\' n=\'O\'><a b=\'h\' a=\'c\' /></o><K f=\'18\' /></d></1K><2c><d><o v=\'19\' n=\'O\'><a b=\'h\' a=\'c\' /></o><K f=\'18\' /></d></2c></1h><q U=\'\' T=\'0\'><p y=\'-1\' C=\'-1\' x=\'1g\' D=\'45\' R=\'1P\' E=\'c\'><A l=\'B\' i=\'4D\' /></p></q><2j><F G=\'26\'><q U=\'\' T=\'1\'><p y=\'-1\' C=\'-1\' x=\'1g\' D=\'45\' R=\'1P\' E=\'c\'><A l=\'B\' i=\'4C\' /></p></q></F><F G=\'4H\'><q U=\'\' T=\'0\'><p y=\'-8\' C=\'-1\' x=\'1g\' D=\'45\' R=\'1P\' E=\'c\'><A l=\'B\' i=\'6u\' /></p></q></F><F G=\'2b\'><q U=\'\' T=\'8\'><p y=\'-1\' C=\'-1\' x=\'1g\' D=\'45\' R=\'1P\' E=\'c\'><A l=\'B\' i=\'4B\' /></p></q></F><F G=\'2Y\'><q U=\'\' T=\'16\'><p y=\'-1\' C=\'-1\' x=\'1g\' D=\'45\' R=\'1P\' E=\'c\'><A l=\'B\' i=\'3X\' /></p></q></F><F G=\'3d\'><q U=\'\' T=\'17\'><p y=\'-1\' C=\'-1\' x=\'1g\' D=\'45\' R=\'1P\' E=\'c\'><A l=\'B\' i=\'3Z\' /></p></q></F><F G=\'4F\'><q U=\'\' T=\'16\'><p y=\'-8\' C=\'-1\' x=\'1g\' D=\'45\' R=\'1P\' E=\'c\'><A l=\'B\' i=\'6s\' /></p></q></F><F G=\'35\'><q U=\'\' T=\'24\'><p y=\'-1\' C=\'-1\' x=\'1g\' D=\'45\' R=\'1P\' E=\'c\'><A l=\'B\' i=\'3U\' /></p></q></F><F G=\'2l\'><q U=\'\' T=\'0\'><p y=\'-1\' C=\'-1\' x=\'1g\' D=\'45\' R=\'1P\' E=\'c\'><A l=\'B\' i=\'3S\' /></p></q></F><F G=\'2k\'><q U=\'\' T=\'8\'><p y=\'-1\' C=\'-1\' x=\'1g\' D=\'45\' R=\'1P\' E=\'c\'><A l=\'B\' i=\'43\' /></p></q></F><F G=\'31\'><q U=\'\' T=\'16\'><p y=\'-1\' C=\'-1\' x=\'1g\' D=\'45\' R=\'1P\' E=\'c\'><A l=\'B\' i=\'4e\' /></p></q></F><F G=\'2Z\'><q U=\'\' T=\'24\'><p y=\'-1\' C=\'-1\' x=\'1g\' D=\'45\' R=\'1P\' E=\'c\'><A l=\'B\' i=\'4h\' /></p></q></F></2j><1p><S f=\'1T\' 1e=\'6v\' b=\'z\' Z=\'0\' Y=\'0\' W=\'0\' X=\'0\' 1d=\'-1\'><z y=\'0\' C=\'0\' x=\'0\' D=\'0\' E=\'c\'><A l=\'B\' i=\'2x\' /></z></S><S f=\'30\' 1e=\'6o\' b=\'z\' Z=\'0\' Y=\'0\' W=\'0\' X=\'0\' 1d=\'-1\'><z y=\'0\' C=\'0\' x=\'0\' D=\'0\' E=\'c\'><A l=\'B\' i=\'2x\' /></z></S><S f=\'32\' 1e=\'6n\' b=\'z\' Z=\'0\' Y=\'0\' W=\'0\' X=\'0\' 1d=\'-1\'><z y=\'0\' C=\'0\' x=\'0\' D=\'0\' E=\'c\'><A l=\'B\' i=\'2x\' /></z></S><S f=\'2U\' 1e=\'6m\' b=\'z\' Z=\'0\' Y=\'0\' W=\'0\' X=\'0\' 1d=\'-1\'><z y=\'0\' C=\'0\' x=\'0\' D=\'0\' E=\'c\'><A l=\'B\' i=\'2x\' /></z></S><S f=\'2X\' 1e=\'6r\' b=\'z\' Z=\'0\' Y=\'0\' W=\'0\' X=\'0\' 1d=\'-1\'><z y=\'0\' C=\'0\' x=\'0\' D=\'0\' E=\'c\'><A l=\'B\' i=\'2x\' /></z></S></1p></1b><1b f=\'21\' W=\'1g\' X=\'45\' 14=\'e\' 1s=\'e\' 1F=\'\' Z=\'24\' Y=\'45\' 1E=\'e\' 1u=\'1\' 1H=\'0\' 1C=\'0\' 1v=\'3b\' 1w=\'22.5\' 1D=\'V\' 1I=\'V\' 1y=\'V\' 1A=\'0\' 1t=\'2\' 1x=\'e\' 1J=\'c\' 1L=\'4z\' 2V=\'1K\'><2a><v G=\'1B\' b=\'h\' a=\'c\' 14=\'e\' /><v G=\'1m\' b=\'h\' a=\'c\' 14=\'e\' /><v G=\'1j\' b=\'h\' a=\'c\' 14=\'e\' /><v G=\'19\' b=\'h\' a=\'c\' 14=\'e\' /><v G=\'28\' b=\'g\' a=\'1S\' 14=\'e\' /></2a><1X><w f=\'4y\'><d><o v=\'1B\' n=\'O\'><a b=\'h\' a=\'e\' /></o><K f=\'18\' /><K f=\'2u\' /></d></w><w f=\'2g\'><d><o v=\'1m\' n=\'O\'><a b=\'h\' a=\'e\' /></o><K f=\'18\' /></d></w><w f=\'2i\'><d><o v=\'1m\' n=\'O\'><a b=\'h\' a=\'c\' /></o><K f=\'18\' /></d></w><w f=\'34\'><d><o v=\'1j\' n=\'O\'><a b=\'h\' a=\'e\' /></o><K f=\'18\' /></d></w><w f=\'2e\'><d><o v=\'19\' n=\'O\'><a b=\'h\' a=\'e\' /></o><K f=\'18\' /></d></w><w f=\'37\'><d><o v=\'1m\' n=\'O\'><a b=\'h\' a=\'c\' /></o><o v=\'1j\' n=\'O\'><a b=\'h\' a=\'c\' /></o><o v=\'1B\' n=\'O\'><a b=\'h\' a=\'c\' /></o><o v=\'19\' n=\'O\'><a b=\'h\' a=\'c\' /></o></d></w><w f=\'18\'><d><k><m><L n=\'N\' J=\'1j\' H=\'Q\' M=\'e\' I=\'h\' /></m><j><1c><u b=\'g\' a=\'P\' /><1M b=\'h\' a=\'c\' /></1c></j><r><1c><u b=\'g\' a=\'P\' /><1M b=\'h\' a=\'e\' /></1c></r></k><k><m><L n=\'N\' J=\'28\' H=\'Q\' M=\'1S\' I=\'g\' /></m><j><k><m><L n=\'N\' J=\'1m\' H=\'Q\' M=\'e\' I=\'h\' /></m><j><k><m><L n=\'N\' J=\'1B\' H=\'Q\' M=\'e\' I=\'h\' /></m><j><k><m><L n=\'N\' J=\'19\' H=\'Q\' M=\'e\' I=\'h\' /></m><j><t><15 b=\'g\' a=\'2Z\' /><u b=\'g\' a=\'P\' /></t></j><r><t><15 b=\'g\' a=\'31\' /><u b=\'g\' a=\'P\' /></t></r></k></j><r><k><m><L n=\'N\' J=\'19\' H=\'Q\' M=\'e\' I=\'h\' /></m><j><t><15 b=\'g\' a=\'2k\' /><u b=\'g\' a=\'P\' /></t></j><r><t><15 b=\'g\' a=\'2l\' /><u b=\'g\' a=\'P\' /></t></r></k></r></k></j><r><k><m><L n=\'N\' J=\'1B\' H=\'Q\' M=\'e\' I=\'h\' /></m><j><k><m><L n=\'N\' J=\'19\' H=\'Q\' M=\'e\' I=\'h\' /></m><j><t><15 b=\'g\' a=\'35\' /><u b=\'g\' a=\'P\' /></t></j><r><k><m><L n=\'N\' J=\'1j\' H=\'Q\' M=\'e\' I=\'h\' /></m><j><t><15 b=\'g\' a=\'3d\' /><u b=\'g\' a=\'P\' /></t></j><r><t><15 b=\'g\' a=\'2Y\' /><u b=\'g\' a=\'P\' /></t></r></k></r></k></j><r><k><m><L n=\'N\' J=\'19\' H=\'Q\' M=\'e\' I=\'h\' /></m><j><t><15 b=\'g\' a=\'2b\' /><u b=\'g\' a=\'P\' /></t></j><r><k><m><L n=\'N\' J=\'1j\' H=\'Q\' M=\'e\' I=\'h\' /></m><j><t><15 b=\'g\' a=\'26\' /><u b=\'g\' a=\'P\' /></t></j><r><t><15 b=\'g\' a=\'1S\' /><u b=\'g\' a=\'P\' /></t></r></k></r></k></r></k></r></k></j></k></d></w><w f=\'2u\'><d><k><m><L n=\'N\' J=\'23.1Q.1B\' H=\'Q\' M=\'e\' I=\'h\' /></m><j><o v=\'23.1Q.1B\' n=\'O\'><a b=\'h\' a=\'c\' /></o><K f=\'23.1Q.18\' /></j></k></d></w></1X><1h><1N><d><K f=\'18\' /></d></1N><2h><d><K f=\'2g\' /></d></2h><2d><d><K f=\'2i\' /></d></2d><2f><d><K f=\'2e\' /></d></2f><1K><d><K f=\'2u\' /><o v=\'1B\' n=\'O\'><a b=\'h\' a=\'e\' /></o><o v=\'19\' n=\'O\'><a b=\'h\' a=\'c\' /></o><K f=\'18\' /></d></1K><2c><d><o v=\'19\' n=\'O\'><a b=\'h\' a=\'c\' /></o><K f=\'18\' /></d></2c></1h><q U=\'\' T=\'0\'><p y=\'-1\' C=\'-1\' x=\'1g\' D=\'45\' R=\'1V\' E=\'c\'><A l=\'B\' i=\'4D\' /></p></q><2j><F G=\'26\'><q U=\'\' T=\'1\'><p y=\'-1\' C=\'-1\' x=\'1g\' D=\'45\' R=\'1V\' E=\'c\'><A l=\'B\' i=\'4C\' /></p></q></F><F G=\'2b\'><q U=\'\' T=\'8\'><p y=\'-1\' C=\'-1\' x=\'1g\' D=\'45\' R=\'1V\' E=\'c\'><A l=\'B\' i=\'4B\' /></p></q></F><F G=\'2Y\'><q U=\'\' T=\'16\'><p y=\'-1\' C=\'-1\' x=\'1g\' D=\'45\' R=\'1V\' E=\'c\'><A l=\'B\' i=\'3X\' /></p></q></F><F G=\'3d\'><q U=\'\' T=\'17\'><p y=\'-1\' C=\'-1\' x=\'1g\' D=\'45\' R=\'1V\' E=\'c\'><A l=\'B\' i=\'3Z\' /></p></q></F><F G=\'35\'><q U=\'\' T=\'24\'><p y=\'-1\' C=\'-1\' x=\'1g\' D=\'45\' R=\'1V\' E=\'c\'><A l=\'B\' i=\'3U\' /></p></q></F><F G=\'2l\'><q U=\'\' T=\'0\'><p y=\'-1\' C=\'-1\' x=\'1g\' D=\'45\' R=\'1V\' E=\'c\'><A l=\'B\' i=\'3S\' /></p></q></F><F G=\'2k\'><q U=\'\' T=\'8\'><p y=\'-1\' C=\'-1\' x=\'1g\' D=\'45\' R=\'1V\' E=\'c\'><A l=\'B\' i=\'43\' /></p></q></F><F G=\'31\'><q U=\'\' T=\'16\'><p y=\'-1\' C=\'-1\' x=\'1g\' D=\'45\' R=\'1V\' E=\'c\'><A l=\'B\' i=\'4e\' /></p></q></F><F G=\'2Z\'><q U=\'\' T=\'24\'><p y=\'-1\' C=\'-1\' x=\'1g\' D=\'45\' R=\'1V\' E=\'c\'><A l=\'B\' i=\'4h\' /></p></q></F></2j><1p><S f=\'1T\' 1e=\'6Z\' b=\'z\' Z=\'0\' Y=\'0\' W=\'0\' X=\'0\' 1d=\'-1\'><z y=\'0\' C=\'0\' x=\'0\' D=\'0\' E=\'c\'><A l=\'B\' i=\'1W\' /></z></S><S f=\'30\' 1e=\'6x\' b=\'z\' Z=\'0\' Y=\'0\' W=\'0\' X=\'0\' 1d=\'-1\'><z y=\'0\' C=\'0\' x=\'0\' D=\'0\' E=\'c\'><A l=\'B\' i=\'1W\' /></z></S><S f=\'32\' 1e=\'6w\' b=\'z\' Z=\'0\' Y=\'0\' W=\'0\' X=\'0\' 1d=\'-1\'><z y=\'0\' C=\'0\' x=\'0\' D=\'0\' E=\'c\'><A l=\'B\' i=\'1W\' /></z></S><S f=\'2U\' 1e=\'6I\' b=\'z\' Z=\'0\' Y=\'0\' W=\'0\' X=\'0\' 1d=\'-1\'><z y=\'0\' C=\'0\' x=\'0\' D=\'0\' E=\'c\'><A l=\'B\' i=\'1W\' /></z></S><S f=\'2X\' 1e=\'6E\' b=\'z\' Z=\'0\' Y=\'0\' W=\'0\' X=\'0\' 1d=\'-1\'><z y=\'0\' C=\'0\' x=\'0\' D=\'0\' E=\'c\'><A l=\'B\' i=\'1W\' /></z></S></1p></1b></1Y></3Y></1Y></46><1b f=\'4b\' W=\'1g\' X=\'4f\' 14=\'c\' 1s=\'e\' 1F=\'\' Z=\'48\' Y=\'29\' 1E=\'e\' 1u=\'0\' 1H=\'0\' 1C=\'0\' 1v=\'3b\' 1w=\'44\' 1D=\'V\' 1I=\'V\' 1y=\'V\' 1A=\'0\' 1t=\'2\' 1x=\'e\' 1J=\'c\' 1L=\'1U\'><q U=\'\' T=\'0\'><p y=\'0\' C=\'0\' x=\'1g\' D=\'4f\' R=\'3T 3Q 3R 2E 41 42 4L 3v 5t 5w 5v 5o.\' E=\'c\'><A l=\'B\' i=\'6T\' /></p></q><1p><S f=\'1T\' 1e=\'6V\' b=\'z\' Z=\'0\' Y=\'0\' W=\'0\' X=\'0\' 1d=\'-1\'><z y=\'0\' C=\'0\' x=\'0\' D=\'0\' E=\'c\'><A l=\'B\' i=\'6O\' /></z></S></1p></1b><1b f=\'3q\' W=\'2m\' X=\'40\' 14=\'c\' 1s=\'e\' 1F=\'\' Z=\'0\' Y=\'5u\' 1E=\'e\' 1u=\'12\' 1H=\'0\' 1C=\'0\' 1v=\'2D\' 1w=\'20\' 1D=\'V\' 1I=\'V\' 1y=\'V\' 1A=\'0\' 1t=\'3\' 1x=\'e\' 1J=\'c\' 1L=\'1U\'><1h><1K><d><3f 1k=\'1i\' 1f=\'0\' 1o=\'1\' 1n=\'\' 1l=\'c\'><u b=\'g\' a=\'P\' /></3f></d></1K></1h><q U=\'\' T=\'0\'><p y=\'0\' C=\'0\' x=\'2m\' D=\'40\' R=\'5n\' E=\'c\'><A l=\'B\' i=\'6G\' /></p></q><1p><S f=\'1T\' 1e=\'3q\' b=\'z\' Z=\'0\' Y=\'0\' W=\'0\' X=\'0\' 1d=\'-1\'><z y=\'0\' C=\'0\' x=\'0\' D=\'0\' E=\'c\'><A l=\'B\' i=\'1q\' /></z></S></1p></1b><1b f=\'3r\' W=\'2m\' X=\'40\' 14=\'c\' 1s=\'e\' 1F=\'\' Z=\'0\' Y=\'5u\' 1E=\'e\' 1u=\'13\' 1H=\'0\' 1C=\'0\' 1v=\'2D\' 1w=\'20\' 1D=\'V\' 1I=\'V\' 1y=\'V\' 1A=\'0\' 1t=\'4\' 1x=\'e\' 1J=\'c\' 1L=\'1U\'><1h><1K><d><3f 1k=\'1i\' 1f=\'0\' 1o=\'1\' 1n=\'\' 1l=\'c\'><u b=\'g\' a=\'P\' /></3f></d></1K></1h><q U=\'\' T=\'0\'><p y=\'0\' C=\'0\' x=\'2m\' D=\'40\' R=\'4W\' E=\'c\'><A l=\'B\' i=\'3G\' /></p></q><1p><S f=\'1T\' 1e=\'3r\' b=\'z\' Z=\'0\' Y=\'0\' W=\'0\' X=\'0\' 1d=\'-1\'><z y=\'0\' C=\'0\' x=\'0\' D=\'0\' E=\'c\'><A l=\'B\' i=\'6M\' /></z></S></1p></1b></1Y><6U f=\'6t\' /><5r><2Q f=\'5p\' W=\'2m\' X=\'3u\' 14=\'e\' 1s=\'c\' 3l=\'e\' 3m=\'e\' 3i=\'\' 3k=\'3C\' 3j=\'3t\' 1t=\'0\' 4P=\'e\' 4M=\'e\' 1v=\'2D\' 1w=\'4N\' 1u=\'-1\'><1h><2F><d><2G><u b=\'g\' a=\'P\' /></2G></d></2F><1N><d><2z G=\'2H\' 2P=\'c\' /></d></1N><2R><d><2z G=\'2H\' 2P=\'e\' /></d></2R></1h><2o 1f=\'3p\'><1h><2n 3o=\'0\'><d><1a 1k=\'1i\' 1f=\'0\' 1o=\'0\' 1n=\'\' 1l=\'c\'><u b=\'g\' a=\'5s\' /></1a><1a 1k=\'1i\' 1f=\'0\' 1o=\'0\' 1n=\'\' 1l=\'c\'><u b=\'g\' a=\'5q\' /></1a><1a 1k=\'1i\' 1f=\'0\' 1o=\'0\' 1n=\'\' 1l=\'c\'><u b=\'g\' a=\'4X\' /></1a><1a 1k=\'1i\' 1f=\'0\' 1o=\'0\' 1n=\'\' 1l=\'c\'><u b=\'g\' a=\'2J\' /></1a><1a 1k=\'1i\' 1f=\'0\' 1o=\'0\' 1n=\'\' 1l=\'c\'><u b=\'g\' a=\'2L\' /></1a></d></2n></1h></2o><1Y><1b f=\'2J\' W=\'4T\' X=\'4U\' 14=\'c\' 1s=\'e\' 1F=\'\' Z=\'4R\' Y=\'5g\' 1E=\'e\' 1u=\'2\' 1H=\'0\' 1C=\'0\' 1v=\'5h.5\' 1w=\'5e.5\' 1D=\'V\' 1I=\'V\' 1y=\'V\' 1A=\'0\' 1t=\'1\' 1x=\'c\' 1J=\'c\' 1L=\'1U\'><q U=\'\' T=\'0\'><p y=\'-1\' C=\'-1\' x=\'5l\' D=\'5m\' R=\'5j 3\' E=\'c\'><A l=\'B\' i=\'57\' /></p></q></1b><1b f=\'2L\' W=\'2r\' X=\'0\' 14=\'c\' 1s=\'e\' 1F=\'\' Z=\'1W\' Y=\'58\' 1E=\'e\' 1u=\'6\' 1H=\'0\' 1C=\'0\' 1v=\'2p\' 1w=\'-0.5\' 1D=\'V\' 1I=\'V\' 1y=\'V\' 1A=\'0\' 1t=\'2\' 1x=\'c\' 1J=\'c\' 1L=\'1U\'><q U=\'\' T=\'0\'><p y=\'0\' C=\'-1\' x=\'2t\' D=\'1\' R=\'59 5\' E=\'c\'><A l=\'B\' i=\'5c\' /></p></q></1b><1b f=\'5s\' W=\'2r\' X=\'51\' 14=\'c\' 1s=\'e\' 1F=\'\' Z=\'1W\' Y=\'5a\' 1E=\'e\' 1u=\'4\' 1H=\'0\' 1C=\'0\' 1v=\'2p.5\' 1w=\'25.5\' 1D=\'V\' 1I=\'V\' 1y=\'V\' 1A=\'0\' 1t=\'3\' 1x=\'e\' 1J=\'c\' 1L=\'1U\'><q U=\'\' T=\'0\'><p y=\'0\' C=\'0\' x=\'2t\' D=\'51\' R=\'5n\' E=\'c\'><A l=\'B\' i=\'5b\' /></p></q><1p><S f=\'1T\' 1e=\'6y\' b=\'z\' Z=\'0\' Y=\'0\' W=\'0\' X=\'0\' 1d=\'-1\'><z y=\'0\' C=\'0\' x=\'0\' D=\'0\' E=\'c\'><A l=\'B\' i=\'6H\' /></z></S></1p></1b><1b f=\'5q\' W=\'2r\' X=\'2O\' 14=\'c\' 1s=\'e\' 1F=\'\' Z=\'1W\' Y=\'55\' 1E=\'e\' 1u=\'8\' 1H=\'0\' 1C=\'0\' 1v=\'2p.5\' 1w=\'51.5\' 1D=\'V\' 1I=\'V\' 1y=\'V\' 1A=\'0\' 1t=\'4\' 1x=\'e\' 1J=\'c\' 1L=\'1U\'><q U=\'\' T=\'0\'><p y=\'0\' C=\'0\' x=\'2t\' D=\'2O\' R=\'6C&6D;s x!  5k 6z 2E 2A 5i.\' E=\'c\'><A l=\'B\' i=\'5f\' /></p></q><1p><S f=\'1T\' 1e=\'6A\' b=\'z\' Z=\'0\' Y=\'0\' W=\'0\' X=\'0\' 1d=\'-1\'><z y=\'0\' C=\'0\' x=\'0\' D=\'0\' E=\'c\'><A l=\'B\' i=\'6B\' /></z></S></1p></1b><1b f=\'4X\' W=\'3G\' X=\'40\' 14=\'e\' 1s=\'e\' 1F=\'\' Z=\'4Q\' Y=\'4O\' 1E=\'e\' 1u=\'10\' 1H=\'0\' 1C=\'0\' 1v=\'50.5\' 1w=\'20\' 1D=\'V\' 1I=\'V\' 1y=\'V\' 1A=\'0\' 1t=\'5\' 1x=\'e\' 1J=\'c\' 1L=\'53\' 2V=\'1K\'><2a><v G=\'1R\' b=\'h\' a=\'c\' 14=\'e\' /><v G=\'2q\' b=\'h\' a=\'c\' 14=\'e\' /><v G=\'1m\' b=\'h\' a=\'c\' 14=\'e\' /><v G=\'1j\' b=\'h\' a=\'c\' 14=\'e\' /><v G=\'19\' b=\'h\' a=\'c\' 14=\'e\' /><v G=\'28\' b=\'g\' a=\'1S\' 14=\'e\' /></2a><1X><w f=\'33\'><d><o v=\'2q\' n=\'O\'><a b=\'Q\' a=\'1R\' /></o><o v=\'1R\' n=\'O\'><a b=\'h\' a=\'e\' /></o><K f=\'18\' /></d></w><w f=\'2g\'><d><o v=\'1m\' n=\'O\'><a b=\'h\' a=\'e\' /></o><K f=\'18\' /></d></w><w f=\'2i\'><d><o v=\'1m\' n=\'O\'><a b=\'h\' a=\'c\' /></o><K f=\'18\' /></d></w><w f=\'34\'><d><o v=\'1j\' n=\'O\'><a b=\'h\' a=\'e\' /></o><K f=\'18\' /></d></w><w f=\'2e\'><d><o v=\'19\' n=\'O\'><a b=\'h\' a=\'e\' /></o><K f=\'18\' /></d></w><w f=\'37\'><d><o v=\'1m\' n=\'O\'><a b=\'h\' a=\'c\' /></o><o v=\'1R\' n=\'O\'><a b=\'h\' a=\'c\' /></o><o v=\'2q\' n=\'O\'><a b=\'h\' a=\'c\' /></o><o v=\'1j\' n=\'O\'><a b=\'h\' a=\'c\' /></o><o v=\'19\' n=\'O\'><a b=\'h\' a=\'c\' /></o></d></w><w f=\'18\'><d><k><m><L n=\'N\' J=\'1j\' H=\'Q\' M=\'e\' I=\'h\' /></m><j><1c><u b=\'g\' a=\'P\' /><1M b=\'h\' a=\'c\' /></1c></j><r><1c><u b=\'g\' a=\'P\' /><1M b=\'h\' a=\'e\' /></1c></r></k><k><m><L n=\'N\' J=\'28\' H=\'Q\' M=\'1S\' I=\'g\' /></m><j><k><m><L n=\'N\' J=\'1m\' H=\'Q\' M=\'e\' I=\'h\' /></m><j><k><m><L n=\'N\' J=\'1R\' H=\'Q\' M=\'e\' I=\'h\' /></m><j><k><m><L n=\'N\' J=\'19\' H=\'Q\' M=\'e\' I=\'h\' /></m><j><t><15 b=\'g\' a=\'3g\' /><u b=\'g\' a=\'P\' /></t></j><r><t><15 b=\'g\' a=\'2N\' /><u b=\'g\' a=\'P\' /></t></r></k></j><r><k><m><L n=\'N\' J=\'19\' H=\'Q\' M=\'e\' I=\'h\' /></m><j><t><15 b=\'g\' a=\'2k\' /><u b=\'g\' a=\'P\' /></t></j><r><t><15 b=\'g\' a=\'2l\' /><u b=\'g\' a=\'P\' /></t></r></k></r></k></j><r><k><m><L n=\'N\' J=\'1R\' H=\'Q\' M=\'e\' I=\'h\' /></m><j><k><m><L n=\'N\' J=\'19\' H=\'Q\' M=\'e\' I=\'h\' /></m><j><t><15 b=\'g\' a=\'38\' /><u b=\'g\' a=\'P\' /></t></j><r><k><m><L n=\'N\' J=\'1j\' H=\'Q\' M=\'e\' I=\'h\' /></m><j><t><15 b=\'g\' a=\'2T\' /><u b=\'g\' a=\'P\' /></t></j><r><t><15 b=\'g\' a=\'2W\' /><u b=\'g\' a=\'P\' /></t></r></k></r></k></j><r><k><m><L n=\'N\' J=\'19\' H=\'Q\' M=\'e\' I=\'h\' /></m><j><t><15 b=\'g\' a=\'2b\' /><u b=\'g\' a=\'P\' /></t></j><r><k><m><L n=\'N\' J=\'1j\' H=\'Q\' M=\'e\' I=\'h\' /></m><j><t><15 b=\'g\' a=\'26\' /><u b=\'g\' a=\'P\' /></t></j><r><t><15 b=\'g\' a=\'1S\' /><u b=\'g\' a=\'P\' /></t></r></k></r></k></r></k></r></k></j></k></d></w></1X><1h><1K><d><K f=\'33\' /><o v=\'1m\' n=\'O\'><a b=\'h\' a=\'c\' /></o><o v=\'19\' n=\'O\'><a b=\'h\' a=\'c\' /></o><K f=\'18\' /><27 1k=\'1i\' 1f=\'0\' 1o=\'0\' 1n=\'\' 1l=\'c\'><u b=\'g\' a=\'23\' /></27><3D /></d></1K><1N><d><K f=\'18\' /></d></1N><2h><d><K f=\'2g\' /></d></2h><2d><d><K f=\'2i\' /></d></2d><2f><d><K f=\'2e\' /></d></2f><2c><d><o v=\'19\' n=\'O\'><a b=\'h\' a=\'c\' /></o><K f=\'18\' /></d></2c><3h><d><2K 4Z=\'c\'><a b=\'g\' a=\'P\' /></2K></d></3h></1h><q U=\'\' T=\'0\'><p y=\'-1\' C=\'-1\' x=\'1q\' D=\'39\' R=\'1r\' E=\'c\'><A l=\'B\' i=\'4V\' /></p></q><2j><F G=\'26\'><q U=\'\' T=\'1\'><p y=\'-1\' C=\'-1\' x=\'1q\' D=\'39\' R=\'1r\' E=\'c\'><A l=\'B\' i=\'36\' /></p></q></F><F G=\'2b\'><q U=\'\' T=\'8\'><p y=\'-1\' C=\'-1\' x=\'1q\' D=\'39\' R=\'1r\' E=\'c\'><A l=\'B\' i=\'2B\' /></p></q></F><F G=\'2W\'><q U=\'\' T=\'0\'><p y=\'-1\' C=\'-1\' x=\'1q\' D=\'39\' R=\'1r\' E=\'c\'><A l=\'B\' i=\'4Y\' /></p></q></F><F G=\'2T\'><q U=\'\' T=\'1\'><p y=\'-1\' C=\'-1\' x=\'1q\' D=\'39\' R=\'1r\' E=\'c\'><A l=\'B\' i=\'36\' /></p></q></F><F G=\'38\'><q U=\'\' T=\'8\'><p y=\'-1\' C=\'-1\' x=\'1q\' D=\'39\' R=\'1r\' E=\'c\'><A l=\'B\' i=\'2B\' /></p></q></F><F G=\'2l\'><q U=\'\' T=\'0\'><p y=\'-1\' C=\'-1\' x=\'1q\' D=\'39\' R=\'1r\' E=\'c\'><A l=\'B\' i=\'3e\' /></p></q></F><F G=\'2k\'><q U=\'\' T=\'8\'><p y=\'-1\' C=\'-1\' x=\'1q\' D=\'39\' R=\'1r\' E=\'c\'><A l=\'B\' i=\'3a\' /></p></q></F><F G=\'2N\'><q U=\'\' T=\'0\'><p y=\'-1\' C=\'-1\' x=\'1q\' D=\'39\' R=\'1r\' E=\'c\'><A l=\'B\' i=\'3e\' /></p></q></F><F G=\'3g\'><q U=\'\' T=\'8\'><p y=\'-1\' C=\'-1\' x=\'1q\' D=\'39\' R=\'1r\' E=\'c\'><A l=\'B\' i=\'3a\' /></p></q></F></2j><1p><S f=\'1T\' 1e=\'6J\' b=\'z\' Z=\'0\' Y=\'0\' W=\'0\' X=\'0\' 1d=\'-1\'><z y=\'0\' C=\'0\' x=\'0\' D=\'0\' E=\'c\'><A l=\'B\' i=\'1Z\' /></z></S><S f=\'30\' 1e=\'6K\' b=\'z\' Z=\'0\' Y=\'0\' W=\'0\' X=\'0\' 1d=\'-1\'><z y=\'0\' C=\'0\' x=\'0\' D=\'0\' E=\'c\'><A l=\'B\' i=\'1Z\' /></z></S><S f=\'32\' 1e=\'6F\' b=\'z\' Z=\'0\' Y=\'0\' W=\'0\' X=\'0\' 1d=\'-1\'><z y=\'0\' C=\'0\' x=\'0\' D=\'0\' E=\'c\'><A l=\'B\' i=\'1Z\' /></z></S><S f=\'2U\' 1e=\'6p\' b=\'z\' Z=\'0\' Y=\'0\' W=\'0\' X=\'0\' 1d=\'-1\'><z y=\'0\' C=\'0\' x=\'0\' D=\'0\' E=\'c\'><A l=\'B\' i=\'1Z\' /></z></S><S f=\'2X\' 1e=\'6q\' b=\'z\' Z=\'0\' Y=\'0\' W=\'0\' X=\'0\' 1d=\'-1\'><z y=\'0\' C=\'0\' x=\'0\' D=\'0\' E=\'c\'><A l=\'B\' i=\'1Z\' /></z></S></1p></1b></1Y></2Q><2Q f=\'54\' W=\'2m\' X=\'3u\' 14=\'e\' 1s=\'c\' 3l=\'e\' 3m=\'e\' 3i=\'\' 3k=\'3C\' 3j=\'3t\' 1t=\'0\' 4P=\'e\' 4M=\'e\' 1v=\'2D\' 1w=\'4N\' 1u=\'-1\'><1h><2F><d><2G><u b=\'g\' a=\'P\' /></2G></d></2F><1N><d><2z G=\'2H\' 2P=\'c\' /></d></1N><2R><d><2z G=\'2H\' 2P=\'e\' /></d></2R></1h><2o 1f=\'3p\'><1h><2n 3o=\'0\'><d><1a 1k=\'1i\' 1f=\'0\' 1o=\'0\' 1n=\'\' 1l=\'c\'><u b=\'g\' a=\'5d\' /></1a><1a 1k=\'1i\' 1f=\'0\' 1o=\'0\' 1n=\'\' 1l=\'c\'><u b=\'g\' a=\'56\' /></1a><1a 1k=\'1i\' 1f=\'0\' 1o=\'0\' 1n=\'\' 1l=\'c\'><u b=\'g\' a=\'4S\' /></1a><1a 1k=\'1i\' 1f=\'0\' 1o=\'0\' 1n=\'\' 1l=\'c\'><u b=\'g\' a=\'2J\' /></1a><1a 1k=\'1i\' 1f=\'0\' 1o=\'0\' 1n=\'\' 1l=\'c\'><u b=\'g\' a=\'2L\' /></1a></d></2n></1h></2o><1Y><1b f=\'2J\' W=\'4T\' X=\'4U\' 14=\'c\' 1s=\'e\' 1F=\'\' Z=\'4R\' Y=\'5g\' 1E=\'e\' 1u=\'3\' 1H=\'0\' 1C=\'0\' 1v=\'5h.5\' 1w=\'5e.5\' 1D=\'V\' 1I=\'V\' 1y=\'V\' 1A=\'0\' 1t=\'1\' 1x=\'c\' 1J=\'c\' 1L=\'1U\'><q U=\'\' T=\'0\'><p y=\'-1\' C=\'-1\' x=\'5l\' D=\'5m\' R=\'5j 3\' E=\'c\'><A l=\'B\' i=\'57\' /></p></q></1b><1b f=\'2L\' W=\'2r\' X=\'0\' 14=\'c\' 1s=\'e\' 1F=\'\' Z=\'1W\' Y=\'58\' 1E=\'e\' 1u=\'7\' 1H=\'0\' 1C=\'0\' 1v=\'2p\' 1w=\'-0.5\' 1D=\'V\' 1I=\'V\' 1y=\'V\' 1A=\'0\' 1t=\'2\' 1x=\'c\' 1J=\'c\' 1L=\'1U\'><q U=\'\' T=\'0\'><p y=\'0\' C=\'-1\' x=\'2t\' D=\'1\' R=\'59 5\' E=\'c\'><A l=\'B\' i=\'5c\' /></p></q></1b><1b f=\'5d\' W=\'2r\' X=\'51\' 14=\'c\' 1s=\'e\' 1F=\'\' Z=\'1W\' Y=\'5a\' 1E=\'e\' 1u=\'5\' 1H=\'0\' 1C=\'0\' 1v=\'2p.5\' 1w=\'25.5\' 1D=\'V\' 1I=\'V\' 1y=\'V\' 1A=\'0\' 1t=\'3\' 1x=\'e\' 1J=\'c\' 1L=\'1U\'><q U=\'\' T=\'0\'><p y=\'0\' C=\'0\' x=\'2t\' D=\'51\' R=\'4W\' E=\'c\'><A l=\'B\' i=\'5b\' /></p></q><1p><S f=\'1T\' 1e=\'5M\' b=\'z\' Z=\'0\' Y=\'0\' W=\'0\' X=\'0\' 1d=\'-1\'><z y=\'0\' C=\'0\' x=\'0\' D=\'0\' E=\'c\'><A l=\'B\' i=\'5I\' /></z></S></1p></1b><1b f=\'56\' W=\'2r\' X=\'2O\' 14=\'c\' 1s=\'e\' 1F=\'\' Z=\'1W\' Y=\'55\' 1E=\'e\' 1u=\'9\' 1H=\'0\' 1C=\'0\' 1v=\'2p.5\' 1w=\'51.5\' 1D=\'V\' 1I=\'V\' 1y=\'V\' 1A=\'0\' 1t=\'4\' 1x=\'e\' 1J=\'c\' 1L=\'1U\'><q U=\'\' T=\'0\'><p y=\'0\' C=\'0\' x=\'2t\' D=\'2O\' R=\'5k 5y 3v 5x 2E 2A 5i.\' E=\'c\'><A l=\'B\' i=\'5f\' /></p></q><1p><S f=\'1T\' 1e=\'5G\' b=\'z\' Z=\'0\' Y=\'0\' W=\'0\' X=\'0\' 1d=\'-1\'><z y=\'0\' C=\'0\' x=\'0\' D=\'0\' E=\'c\'><A l=\'B\' i=\'5C\' /></z></S></1p></1b><1b f=\'4S\' W=\'3G\' X=\'40\' 14=\'e\' 1s=\'e\' 1F=\'\' Z=\'4Q\' Y=\'4O\' 1E=\'e\' 1u=\'11\' 1H=\'0\' 1C=\'0\' 1v=\'50.5\' 1w=\'20\' 1D=\'V\' 1I=\'V\' 1y=\'V\' 1A=\'0\' 1t=\'5\' 1x=\'e\' 1J=\'c\' 1L=\'53\' 2V=\'1K\'><2a><v G=\'1R\' b=\'h\' a=\'c\' 14=\'e\' /><v G=\'2q\' b=\'h\' a=\'c\' 14=\'e\' /><v G=\'1m\' b=\'h\' a=\'c\' 14=\'e\' /><v G=\'1j\' b=\'h\' a=\'c\' 14=\'e\' /><v G=\'19\' b=\'h\' a=\'c\' 14=\'e\' /><v G=\'28\' b=\'g\' a=\'1S\' 14=\'e\' /></2a><1X><w f=\'33\'><d><o v=\'2q\' n=\'O\'><a b=\'Q\' a=\'1R\' /></o><o v=\'1R\' n=\'O\'><a b=\'h\' a=\'e\' /></o><K f=\'18\' /></d></w><w f=\'2g\'><d><o v=\'1m\' n=\'O\'><a b=\'h\' a=\'e\' /></o><K f=\'18\' /></d></w><w f=\'2i\'><d><o v=\'1m\' n=\'O\'><a b=\'h\' a=\'c\' /></o><K f=\'18\' /></d></w><w f=\'34\'><d><o v=\'1j\' n=\'O\'><a b=\'h\' a=\'e\' /></o><K f=\'18\' /></d></w><w f=\'2e\'><d><o v=\'19\' n=\'O\'><a b=\'h\' a=\'e\' /></o><K f=\'18\' /></d></w><w f=\'37\'><d><o v=\'1m\' n=\'O\'><a b=\'h\' a=\'c\' /></o><o v=\'1R\' n=\'O\'><a b=\'h\' a=\'c\' /></o><o v=\'2q\' n=\'O\'><a b=\'h\' a=\'c\' /></o><o v=\'1j\' n=\'O\'><a b=\'h\' a=\'c\' /></o><o v=\'19\' n=\'O\'><a b=\'h\' a=\'c\' /></o></d></w><w f=\'18\'><d><k><m><L n=\'N\' J=\'1j\' H=\'Q\' M=\'e\' I=\'h\' /></m><j><1c><u b=\'g\' a=\'P\' /><1M b=\'h\' a=\'c\' /></1c></j><r><1c><u b=\'g\' a=\'P\' /><1M b=\'h\' a=\'e\' /></1c></r></k><k><m><L n=\'N\' J=\'28\' H=\'Q\' M=\'1S\' I=\'g\' /></m><j><k><m><L n=\'N\' J=\'1m\' H=\'Q\' M=\'e\' I=\'h\' /></m><j><k><m><L n=\'N\' J=\'1R\' H=\'Q\' M=\'e\' I=\'h\' /></m><j><k><m><L n=\'N\' J=\'19\' H=\'Q\' M=\'e\' I=\'h\' /></m><j><t><15 b=\'g\' a=\'3g\' /><u b=\'g\' a=\'P\' /></t></j><r><t><15 b=\'g\' a=\'2N\' /><u b=\'g\' a=\'P\' /></t></r></k></j><r><k><m><L n=\'N\' J=\'19\' H=\'Q\' M=\'e\' I=\'h\' /></m><j><t><15 b=\'g\' a=\'2k\' /><u b=\'g\' a=\'P\' /></t></j><r><t><15 b=\'g\' a=\'2l\' /><u b=\'g\' a=\'P\' /></t></r></k></r></k></j><r><k><m><L n=\'N\' J=\'1R\' H=\'Q\' M=\'e\' I=\'h\' /></m><j><k><m><L n=\'N\' J=\'19\' H=\'Q\' M=\'e\' I=\'h\' /></m><j><t><15 b=\'g\' a=\'38\' /><u b=\'g\' a=\'P\' /></t></j><r><k><m><L n=\'N\' J=\'1j\' H=\'Q\' M=\'e\' I=\'h\' /></m><j><t><15 b=\'g\' a=\'2T\' /><u b=\'g\' a=\'P\' /></t></j><r><t><15 b=\'g\' a=\'2W\' /><u b=\'g\' a=\'P\' /></t></r></k></r></k></j><r><k><m><L n=\'N\' J=\'19\' H=\'Q\' M=\'e\' I=\'h\' /></m><j><t><15 b=\'g\' a=\'2b\' /><u b=\'g\' a=\'P\' /></t></j><r><k><m><L n=\'N\' J=\'1j\' H=\'Q\' M=\'e\' I=\'h\' /></m><j><t><15 b=\'g\' a=\'26\' /><u b=\'g\' a=\'P\' /></t></j><r><t><15 b=\'g\' a=\'1S\' /><u b=\'g\' a=\'P\' /></t></r></k></r></k></r></k></r></k></j></k></d></w></1X><1h><1K><d><K f=\'33\' /><o v=\'1m\' n=\'O\'><a b=\'h\' a=\'c\' /></o><o v=\'19\' n=\'O\'><a b=\'h\' a=\'c\' /></o><K f=\'18\' /><27 1k=\'1i\' 1f=\'0\' 1o=\'0\' 1n=\'\' 1l=\'c\'><u b=\'g\' a=\'23\' /></27><3D /></d></1K><1N><d><K f=\'18\' /></d></1N><2h><d><K f=\'2g\' /></d></2h><2d><d><K f=\'2i\' /></d></2d><2f><d><K f=\'2e\' /></d></2f><2c><d><o v=\'19\' n=\'O\'><a b=\'h\' a=\'c\' /></o><K f=\'18\' /></d></2c><3h><d><2K 4Z=\'c\'><a b=\'g\' a=\'P\' /></2K></d></3h></1h><q U=\'\' T=\'0\'><p y=\'-1\' C=\'-1\' x=\'1q\' D=\'39\' R=\'1r\' E=\'c\'><A l=\'B\' i=\'4V\' /></p></q><2j><F G=\'26\'><q U=\'\' T=\'1\'><p y=\'-1\' C=\'-1\' x=\'1q\' D=\'39\' R=\'1r\' E=\'c\'><A l=\'B\' i=\'36\' /></p></q></F><F G=\'2b\'><q U=\'\' T=\'8\'><p y=\'-1\' C=\'-1\' x=\'1q\' D=\'39\' R=\'1r\' E=\'c\'><A l=\'B\' i=\'2B\' /></p></q></F><F G=\'2W\'><q U=\'\' T=\'0\'><p y=\'-1\' C=\'-1\' x=\'1q\' D=\'39\' R=\'1r\' E=\'c\'><A l=\'B\' i=\'4Y\' /></p></q></F><F G=\'2T\'><q U=\'\' T=\'1\'><p y=\'-1\' C=\'-1\' x=\'1q\' D=\'39\' R=\'1r\' E=\'c\'><A l=\'B\' i=\'36\' /></p></q></F><F G=\'38\'><q U=\'\' T=\'8\'><p y=\'-1\' C=\'-1\' x=\'1q\' D=\'39\' R=\'1r\' E=\'c\'><A l=\'B\' i=\'2B\' /></p></q></F><F G=\'2l\'><q U=\'\' T=\'0\'><p y=\'-1\' C=\'-1\' x=\'1q\' D=\'39\' R=\'1r\' E=\'c\'><A l=\'B\' i=\'3e\' /></p></q></F><F G=\'2k\'><q U=\'\' T=\'8\'><p y=\'-1\' C=\'-1\' x=\'1q\' D=\'39\' R=\'1r\' E=\'c\'><A l=\'B\' i=\'3a\' /></p></q></F><F G=\'2N\'><q U=\'\' T=\'0\'><p y=\'-1\' C=\'-1\' x=\'1q\' D=\'39\' R=\'1r\' E=\'c\'><A l=\'B\' i=\'3e\' /></p></q></F><F G=\'3g\'><q U=\'\' T=\'8\'><p y=\'-1\' C=\'-1\' x=\'1q\' D=\'39\' R=\'1r\' E=\'c\'><A l=\'B\' i=\'3a\' /></p></q></F></2j><1p><S f=\'1T\' 1e=\'6f\' b=\'z\' Z=\'0\' Y=\'0\' W=\'0\' X=\'0\' 1d=\'-1\'><z y=\'0\' C=\'0\' x=\'0\' D=\'0\' E=\'c\'><A l=\'B\' i=\'1Z\' /></z></S><S f=\'30\' 1e=\'5T\' b=\'z\' Z=\'0\' Y=\'0\' W=\'0\' X=\'0\' 1d=\'-1\'><z y=\'0\' C=\'0\' x=\'0\' D=\'0\' E=\'c\'><A l=\'B\' i=\'1Z\' /></z></S><S f=\'32\' 1e=\'5B\' b=\'z\' Z=\'0\' Y=\'0\' W=\'0\' X=\'0\' 1d=\'-1\'><z y=\'0\' C=\'0\' x=\'0\' D=\'0\' E=\'c\'><A l=\'B\' i=\'1Z\' /></z></S><S f=\'2U\' 1e=\'5N\' b=\'z\' Z=\'0\' Y=\'0\' W=\'0\' X=\'0\' 1d=\'-1\'><z y=\'0\' C=\'0\' x=\'0\' D=\'0\' E=\'c\'><A l=\'B\' i=\'1Z\' /></z></S><S f=\'2X\' 1e=\'5S\' b=\'z\' Z=\'0\' Y=\'0\' W=\'0\' X=\'0\' 1d=\'-1\'><z y=\'0\' C=\'0\' x=\'0\' D=\'0\' E=\'c\'><A l=\'B\' i=\'1Z\' /></z></S></1p></1b></1Y></2Q></5r></52>");',62,444,'||||||||||value|type|false|actions|true|id|string|boolean||then_actions|if_action||condition|operator|adjustvar|vectordata|data|else_actions||setobjstate|objref|variable|actiongroup|right|left|vectortext|pr|Lib|top|bottom|pngfb|state|name|typea|typeb|valuea|exe_actiongroup|compare|valueb|eq|set|_this|var|alttext|textdata|accstate|hotlinkid|100|width|height|ypos|xpos|||||resume|stateref|||_setstates|_down|show|vectorshape|set_enabled|shadowindex|linkid|duration|864|events|appear|_disabled|transition|reverse|_hover|animationid|direction|textlib|166|Continue|usehandcursor|depth|tabindex|rotatexpos|rotateypos|scrolling|alpha|_player|rotation|_checked|yoffset|xscale|tabenabled|shapemaskid|6HQ0uRT1JaM2|xoffset|yscale|shufflelock|onrelease|acctype|enabled|ontransitionin|property|True|60jgBD0nAv1|_visited|_default|01|text|False|213|actiongroups|objects|228||5YEt5MjM3mA||_parent|||_default_Disabled|hide_slidelayer|_state||variables|_default_Down|onreleaseoutside|onrollout|ActGrpSetDownState|onpress|ActGrpSetHoverState|onrollover|ActGrpClearHoverState|states|_default_Hover_Down|_default_Hover|960|event|timeline|266|_savevisited|533|gotoplay|534|_uncheckgroup|6eZOrZElvn42|5o89IKKz4uI|212|_review|enable_frame_control|correct|224|5pQGTJokAWp2|480|the|ontopmostlayer|setactivetimeline|submit|background|67F1PIeokp7|setfocus|5zn4ncnxwIt|MsgScene_64FhlpEFk612|_default_Hover_Visited|103|enable|slidelayer|ontransitionout|pxnsnfns00001100101|_default_Visited_Disabled|04|defaultaction|_default_Visited|05|_default_Selected|_default_Hover_Selected_Down|02|_default_Hover_Selected|03|ActGrpSetVisitedState|ActGrpSetDisabledState|_default_Selected_Down|223|ActGrpClearStateVars|_default_Visited_Down||227|432|or|_default_Selected_Disabled|226|hide|_default_Hover_Visited_Down|ontransitionincomplete|lmsid|elapsedtimemode|starttime|enableseek|enablereplay|fill|time|5000|6HQ0uRT1JaM2_CorrectReview|6HQ0uRT1JaM2_IncorrectReview|888|pause|720|not|Status|ReviewIntCorrectIncorrect_6HQ0uRT1JaM2|QuizComplete|_ActTargetSlideId|targeta|isdescendant|18622|playnextdrawslide|AnsweredInt_6HQ0uRT1JaM2|WindowId|167|set_window_control_layout|_frame|actparam|normal|wndtype|set_frame_layout|MessageWnd|targetb|window|mandates|that|142|Medicare|141|64FhlpEFk612|DisableChoices_6HQ0uRT1JaM2|139|shufflegroup|140||observation|status|143|||scrollarea|xmlns||w3|http|6HsMqtpCyP1|www|org|144|88|slides|145|2001|XMLSchema|ActGrpOnSubmitButtonClick|onsubmitslide|nor|ActGrpOnPrevButtonClick|ActGrpSetReviewState|onprevslide|90|NavigationRestrictionNextSlide_5pQGTJokAWp2|nextviewedslide|5fMutQHv2r52|onbeforeslidejump|colors|onnextslide|CloseFeedback|ActGrpSetCheckedState|radio|ReviewMode_5hYpnEpdFtL2|138|137|136|npnxsnfns00001100100|_default_Selected_Review|6HQ0uRT1JaM2_CheckAnswered|_default_Review|LastSlideViewed_64FhlpEFk612|ReviewInt_6HQ0uRT1JaM2|SetLayout_pxnsnfns00001100101|should|pauseparent|360|431|modal|397|189|6GanOIV9xY6|581|253|222|Incorrect|65N5NSqzsJ9|225|showrect|83||slide|button|60IfagVAjP7|312|6FwuTt4Vd8d|216|304|Line|249|218|217|63FcGsqJNGW|126|220|233|290|response|Rectangle|You|583|255|Correct|midnight|5qSd2UUfs5Q|6DlTor8iP7q|slidelayers|68uNbDiW9gh|go|680|two|over|select|did|Passed|mobile|txt__default_Down_6GanOIV9xY6|230|iosurl|presentation_content|swf|txt__default_6FwuTt4Vd8d|xsi|229|instance|AttemptCount|cancel_event|txt__default_63FcGsqJNGW|txt__default_Visited_6GanOIV9xY6|Slide4|dataurl|6LXPPhoohNz2|xsd|txt__default_Hover_6GanOIV9xY6|txt__default_Disabled_6GanOIV9xY6|incorrect|slidelock|ScrollPromptSlide|gte|number|transdir|wipetrans|history_prev|dce2ebdd212f11e9fea5b3647555f6|globalaudioid|navindex|InvalidPromptSlide|eval_interaction|Viewed|title|AbsoluteId|add|Id|CurrentQuiz_5hYpnEpdFtL2|5hYpnEpdFtL2|gz|txt__default_6GanOIV9xY6|videozoom|transduration|historygroupid|trackviews|showmenuresulticon|viewgroupid|txt__default_Selected_60jgBD0nAv1|txt__default_Down_60jgBD0nAv1|txt__default_Disabled_60jgBD0nAv1|txt__default_Visited_65N5NSqzsJ9|txt__default_Hover_65N5NSqzsJ9|txt__default_Hover_60jgBD0nAv1|211|none|210|txt__default_60jgBD0nAv1|txt__default_Down_5YEt5MjM3mA|txt__default_Disabled_5YEt5MjM3mA|txt__default_68uNbDiW9gh|selected|txt__default_6DlTor8iP7q|221|That|apos|txt__default_Hover_5YEt5MjM3mA|txt__default_Down_65N5NSqzsJ9|165|219|txt__default_Selected_5YEt5MjM3mA|txt__default_65N5NSqzsJ9|txt__default_Disabled_65N5NSqzsJ9|shuffle|168|completed_slide_ref|231|color|linear|6NQG6dX48Ei2|LockedWarningSlide|214|presenterref|txt__default_6HsMqtpCyP1|quizref|SlideXMLData|contentheight|txt__default_5YEt5MjM3mA|contentwidth|209|543|vector|271|stop|0xFFFFFF|rgb|127|542'.split('|'),0,{}))
