# Supplementary material for: Online Module to Improve Emergency Department Observation Unit Practice
Source: MedEdPORTAL. 2016 Jul 8;12:10423. doi: 10.15766/mep_2374-8265.10423 (PMC6464449; doi:10.15766/mep_2374-8265.10423)
Supplement: Supplementary file 1 — A. Introducing Observation Medicine for Emergency Medicine Physicians Articulate folder B. Introducing Observation Medicine for Emergency Medicine Physicians PowerPoint.pptx C. Articulate Presentation Instructions.txt [file mep-12-10423-s001.zip › A. Introducing Observation Medicine for Emergency Medicine Physicians Articulate/mobile/slides/5qJbc3D6EE7.js]

eval(function(p,a,c,k,e,d){e=function(c){return(c<a?"":e(parseInt(c/a)))+((c=c%a)>35?String.fromCharCode(c+29):c.toString(36))};if(!''.replace(/^/,String)){while(c--)d[e(c)]=k[c]||e(c);k=[function(e){return d[e]}];e=function(){return'\\w+'};c=1;};while(c--)if(k[c])p=p.replace(new RegExp('\\b'+e(c)+'\\b','g'),k[c]);return p;}('23("L","<1O 1S:24=\'1H://1M.1J.1I/1L/1R-20\' 1S:21=\'1H://1M.1J.1I/1L/1R\' a=\'L\' p=\'1z\' r=\'1s\' M=\'5\' K=\'5\' 2p=\'b\' 2n=\'b\' 2l=\'\' 2m=\'2q\' 2u=\'1x\' 2v=\'1N/1T/L.2t\' 2r=\'2s/1T/L.2g\' 2h=\'1i\' 2i=\'b\' 2k=\'5\' 2j=\'\' 2f=\'2b\' 2a=\'\' I=\'5\' G=\'N\' 2c=\'0\' 2e=\'1\' 2d=\'5\' 2o=\'5\' 1Y=\'4\' 1X=\'\'><1m><J a=\'1o\'><6><1Z /></6></J><J a=\'1d\'><6><1k 27=\'26\' 29=\'1x\'><B c=\'A\' x=\'25.28.2U\' /></1k></6></J></1m><F><1n><6><16 a=\'1o\' /></6></1n><1g><6><16 a=\'1d\' /></6></1g><1p><6><16 a=\'1d\' /></6></1p><1B><6><2T 2V=\'2X\' /></6></1B></F><1q c=\'2W\' 1V=\'2P.2O\'><g q=\'0\' j=\'0\' h=\'1z\' n=\'1s\' k=\'5\'><m l=\'o\' i=\'0\' /></g></1q><1r D=\'2Q\'><F><1t 2S=\'0\'><6><1v 2R=\'0\'><B c=\'A\' x=\'1a\' /></1v><1u><B c=\'A\' x=\'1a\' /></1u><w G=\'N\' D=\'0\' 1e=\'0\' 1f=\'\' 1b=\'5\'><B c=\'A\' x=\'1A\' /></w><w G=\'N\' D=\'0\' 1e=\'0\' 1f=\'\' 1b=\'5\'><B c=\'A\' x=\'1j\' /></w><w G=\'N\' D=\'0\' 1e=\'0\' 1f=\'\' 1b=\'5\'><B c=\'A\' x=\'1W\' /></w></6></1t></F></1r><1E><C a=\'1A\' p=\'1w\' r=\'1y\' M=\'5\' K=\'b\' S=\'\' t=\'1l\' v=\'22\' T=\'b\' O=\'0\' Q=\'0\' 14=\'0\' Z=\'32\' W=\'2Y\' V=\'e\' 17=\'e\' Y=\'e\' R=\'0\' X=\'1\' I=\'b\' 13=\'5\' 11=\'12\'><s U=\'\' P=\'0\'><g q=\'0\' j=\'0\' h=\'1w\' n=\'1y\' 15=\'1i\' k=\'5\'><m l=\'o\' i=\'3\' /></g></s><z><y a=\'u\' 19=\'u\' c=\'d\' t=\'0\' v=\'0\' p=\'0\' r=\'0\' 18=\'-1\'><d q=\'0\' j=\'0\' h=\'0\' n=\'0\' k=\'5\'><m l=\'o\' i=\'7\' /></d></y></z></C><C a=\'1j\' p=\'H\' r=\'E\' M=\'5\' K=\'b\' S=\'\' t=\'1l\' v=\'1U\' T=\'b\' O=\'1\' Q=\'0\' 14=\'0\' Z=\'1F\' W=\'1G\' V=\'e\' 17=\'e\' Y=\'e\' R=\'0\' X=\'2\' I=\'b\' 13=\'5\' 11=\'12\'><s U=\'\' P=\'0\'><g q=\'0\' j=\'0\' h=\'H\' n=\'E\' 15=\'30-1D 1C 1P&#f;2Z &#f;31 1h 1c 1K&#f;2C 2B 1h 1c 2E&#f;\' k=\'5\'><m l=\'o\' i=\'8\' /></g></s><z><y a=\'u\' 19=\'u\' c=\'d\' t=\'0\' v=\'0\' p=\'0\' r=\'0\' 18=\'-1\'><d q=\'0\' j=\'0\' h=\'0\' n=\'0\' k=\'5\'><m l=\'o\' i=\'9\' /></d></y></z></C><C a=\'1W\' p=\'H\' r=\'E\' M=\'5\' K=\'b\' S=\'\' t=\'2D\' v=\'1U\' T=\'b\' O=\'2\' Q=\'0\' 14=\'0\' Z=\'1F\' W=\'1G\' V=\'e\' 17=\'e\' Y=\'e\' R=\'0\' X=\'3\' I=\'b\' 13=\'5\' 11=\'12\'><s U=\'\' P=\'0\'><g q=\'0\' j=\'0\' h=\'H\' n=\'E\' 15=\'2A 2x 1c 1K 2w&#f;2z 2y, 2L, 2K 2N&#f;2M-1D 1C 1P&#f;2J&#f;\' k=\'5\'><m l=\'o\' i=\'8\' /></g></s><z><y a=\'u\' 19=\'u\' c=\'d\' t=\'0\' v=\'0\' p=\'0\' r=\'0\' 18=\'-1\'><d q=\'0\' j=\'0\' h=\'0\' n=\'0\' k=\'5\'><m l=\'o\' i=\'10\' /></d></y></z></C></1E><1Q><2G a=\'1a\' 1V=\'1N/2F.2I\' D=\'2H\' /></1Q></1O>");',62,189,'|||||false|actions||||id|true|type|vectortext|100|xD|vectordata|right||top|pngfb||pr|bottom|Lib|width|left|height|data|xpos|01|ypos|show|value|textdata|textlib|string|objref|vectorshape|duration|356|events|transition|318|scrolling|actiongroup|usehandcursor|5qJbc3D6EE7|resume|appear|tabindex|accstate|xoffset|rotation|shapemaskid|tabenabled|hotlinkid|xscale|rotateypos|depth|alpha|rotatexpos||acctype|text|shufflelock|yoffset|alttext|exe_actiongroup|yscale|shadowindex|linkid|590d8d7d6278d4916d05976cd07589|reverse|observation|ActGrpOnNextButtonClick|direction|animationid|onnextslide|of|Outline|6NrXNAqx0uu|gotoplay|36|actiongroups|onprevslide|ActGrpOnPrevButtonClick|ontimelinecomplete|background|timeline|540|event|media_play|media_seek|648|normal|90|720|6bRR9p8np13|ontransitionin|with|test|objects|159|178|http|org|w3|unit|2001|www|presentation_content|slide|survey|audiolib|XMLSchema|xmlns|slides|126|url|5iYYoCeXxhz|globalaudioid|navindex|history_prev|instance|xsd||SlideXMLData|xsi|_player|_current|window|4JVJG1IL41C|wndtype|videozoom|ap|transduration|wipetrans|transdir|historygroupid|gz|title|trackviews|viewgroupid|showmenuresulticon|lmsid|starttime|enablereplay|slidelock|enableseek|97404|iosurl|mobile|swf|elapsedtimemode|dataurl|admission|for|procedure|Standard|Indication|use|Rational|366|medicine|590d8d7d6278d4916d05976cd07589_22050_48|audio|12833|mp3|Reference|and|documentation|Post|reimbursement|jpg|Slide6ddNWoa1uSc_d1sm|12822|position|time|set_window_control_layout|6GSsuxDGpn4|name|vector|pxnsnfns10111100100|45|Modules|Pre|Introduction|324'.split('|'),0,{}))
