# Supplementary material for: Online Module to Improve Emergency Department Observation Unit Practice
Source: MedEdPORTAL. 2016 Jul 8;12:10423. doi: 10.15766/mep_2374-8265.10423 (PMC6464449; doi:10.15766/mep_2374-8265.10423)
Supplement: Supplementary file 1 — A. Introducing Observation Medicine for Emergency Medicine Physicians Articulate folder B. Introducing Observation Medicine for Emergency Medicine Physicians PowerPoint.pptx C. Articulate Presentation Instructions.txt [file mep-12-10423-s001.zip › A. Introducing Observation Medicine for Emergency Medicine Physicians Articulate/mobile/slides/5V1S5xKoiid.js]

eval(function(p,a,c,k,e,d){e=function(c){return(c<a?"":e(parseInt(c/a)))+((c=c%a)>35?String.fromCharCode(c+29):c.toString(36))};if(!''.replace(/^/,String)){while(c--)d[e(c)]=k[c]||e(c);k=[function(e){return d[e]}];e=function(){return'\\w+'};c=1;};while(c--)if(k[c])p=p.replace(new RegExp('\\b'+e(c)+'\\b','g'),k[c]);return p;}('1T("A","<1N 1x:1U=\'1t://1u.1y.1C/1z/1A-1O\' 1x:1S=\'1t://1u.1y.1C/1z/1A\' 8=\'A\' h=\'1a\' p=\'1d\' K=\'4\' L=\'4\' 1P=\'a\' 1Q=\'a\' 1R=\'\' 2g=\'2h\' 2i=\'1m\' 2d=\'1v/J/A.2e\' 2f=\'2m/J/A.2n\' 2j=\'1i 11\' 2k=\'a\' 2l=\'4\' 25=\'\' 26=\'1Z\' 21=\'\' H=\'4\' P=\'I\' 23=\'0\' 2b=\'1\' 2c=\'4\' 27=\'4\' 28=\'9\' 1W=\'\'><1c><F 8=\'18\'><7><29 /></7></F><F 8=\'O\'><7><19 2a=\'24\' 2o=\'1m\'><m b=\'k\' s=\'1X.1Y.1V\' /></19></7></F></1c><G><V><7><N 8=\'18\' /></7></V><13><7><N 8=\'O\' /></7></13><Z><7><N 8=\'O\' /></7></Z><1p><7><2M 2Q=\'2P\' /></7></1p></G><1g b=\'2R\' 1w=\'2T.2S\'><c o=\'0\' n=\'0\' r=\'1a\' q=\'1d\' g=\'4\'><j l=\'t\' i=\'0\' /></c></1g><1n y=\'2L\'><G><1b 2K=\'0\'><7><1o 31=\'0\'><m b=\'k\' s=\'M\' /></1o><1l><m b=\'k\' s=\'M\' /></1l><E P=\'I\' y=\'0\' 1f=\'0\' 1e=\'\' 1h=\'4\'><m b=\'k\' s=\'1q\' /></E><E P=\'I\' y=\'0\' 1f=\'0\' 1e=\'\' 1h=\'4\'><m b=\'k\' s=\'1k\' /></E></7></1b></G></1n><1s><B 8=\'1q\' h=\'v\' p=\'1j\' K=\'4\' L=\'a\' U=\'\' z=\'X\' u=\'22\' W=\'a\' R=\'0\' Q=\'0\' T=\'0\' S=\'Y\' 14=\'2O\' 16=\'e\' 15=\'e\' 10=\'e\' 12=\'0\' 1r=\'1\' H=\'a\' 1M=\'4\' 1F=\'1K\'><w 1J=\'\' 1I=\'0\'><c o=\'0\' n=\'0\' r=\'v\' q=\'1j\' 1H=\'1i 11\' g=\'4\'><j l=\'t\' i=\'3\' /></c></w><C><D 8=\'x\' 1E=\'x\' b=\'d\' z=\'0\' u=\'0\' h=\'0\' p=\'0\' 1D=\'-1\'><d o=\'0\' n=\'0\' r=\'0\' q=\'0\' g=\'4\'><j l=\'t\' i=\'17\' /></d></D></C></B><B 8=\'1k\' h=\'v\' p=\'1G\' K=\'4\' L=\'a\' U=\'\' z=\'X\' u=\'2N\' W=\'a\' R=\'1\' Q=\'0\' T=\'0\' S=\'Y\' 14=\'2Z\' 16=\'e\' 15=\'e\' 10=\'e\' 12=\'0\' 1r=\'2\' H=\'a\' 1M=\'4\' 1F=\'1K\'><w 1J=\'\' 1I=\'0\'><c o=\'0\' n=\'0\' r=\'v\' q=\'1G\' 1H=\'30 2U 2X 2W 2V 2Y&#f;6 2v 2u 2w 2y (2x 3 2q 2p 2r)&#f;2t 2s 2z 2G 2F 1B&#f;2H 1B 2J 2I (2B 2 J)&#f;&#f;&#f;\' g=\'4\'><j l=\'t\' i=\'5\' /></c></w><C><D 8=\'x\' 1E=\'x\' b=\'d\' z=\'0\' u=\'0\' h=\'0\' p=\'0\' 1D=\'-1\'><d o=\'0\' n=\'0\' r=\'0\' q=\'0\' g=\'4\'><j l=\'t\' i=\'20\' /></d></D></C></B></1s><1L><2A 8=\'M\' 1w=\'1v/2C.2E\' y=\'2D\' /></1L></1N>");',62,188,'||||false|||actions|id||true|type|vectordata|vectortext|100|xD|pngfb|width||pr|string||objref|top|left|height|bottom|right|value|Lib|ypos|648|data|01|duration|xpos|5V1S5xKoiid|vectorshape|textlib|textdata|show|actiongroup|events|scrolling|appear|slides|resume|usehandcursor|5b161f89b96adea68c721ccd397ccf|exe_actiongroup|ActGrpOnNextButtonClick|transition|xoffset|tabindex|rotatexpos|yoffset|shapemaskid|onprevslide|tabenabled|36|324|ontimelinecomplete|alpha|pain|rotation|onnextslide|rotateypos|yscale|xscale||ActGrpOnPrevButtonClick|gotoplay|720|event|actiongroups|540|animationid|direction|background|reverse|Chest|90|5jS03are7rj|media_play|normal|timeline|media_seek|ontransitionin|6KZw3tX0VAy|depth|objects|http|www|presentation_content|url|xmlns|w3|2001|XMLSchema|test|org|shadowindex|linkid|acctype|356|alttext|accstate|hotlinkid|text|audiolib|shufflelock|slide|instance|enableseek|enablereplay|lmsid|xsd|SlideXMLData|xsi|6CueD46hJFb|globalaudioid|_player|4JVJG1IL41C|ap||videozoom||transduration|_current|viewgroupid|historygroupid|slidelock|navindex|history_prev|window|transdir|wipetrans|dataurl|swf|iosurl|starttime|310524|elapsedtimemode|title|trackviews|showmenuresulticon|mobile|gz|wndtype|of|sets|troponins|follow|Cardiology|rule|hour|out|total|MI|up|audio|next|5b161f89b96adea68c721ccd397ccf_22050_48|60854|mp3|stress|vs|Stress|aid|decision|time|60832|set_window_control_layout|126|45|pxnsnfns10111100100|name|vector|jpg|Slide6ddNWoa1uSc_d1sm|unit|initial|after|placement|evaluation|178|Observation|position'.split('|'),0,{}))
