# Supplementary material for: Online Module to Improve Emergency Department Observation Unit Practice
Source: MedEdPORTAL. 2016 Jul 8;12:10423. doi: 10.15766/mep_2374-8265.10423 (PMC6464449; doi:10.15766/mep_2374-8265.10423)
Supplement: Supplementary file 1 — A. Introducing Observation Medicine for Emergency Medicine Physicians Articulate folder B. Introducing Observation Medicine for Emergency Medicine Physicians PowerPoint.pptx C. Articulate Presentation Instructions.txt [file mep-12-10423-s001.zip › A. Introducing Observation Medicine for Emergency Medicine Physicians Articulate/mobile/slides/5y5FPe6FMJT.js]

eval(function(p,a,c,k,e,d){e=function(c){return(c<a?"":e(parseInt(c/a)))+((c=c%a)>35?String.fromCharCode(c+29):c.toString(36))};if(!''.replace(/^/,String)){while(c--)d[e(c)]=k[c]||e(c);k=[function(e){return d[e]}];e=function(){return'\\w+'};c=1;};while(c--)if(k[c])p=p.replace(new RegExp('\\b'+e(c)+'\\b','g'),k[c]);return p;}('1S("y","<1J 1t:1V=\'1r://1o.1p.1q/1B/1y-1P\' 1t:1T=\'1r://1o.1p.1q/1B/1y\' 7=\'y\' j=\'1h\' o=\'1j\' F=\'4\' H=\'4\' 1R=\'9\' 1N=\'9\' 1Q=\'\' 1O=\'1W\' 2f=\'S\' 2g=\'1C/1v/y.2h\' 2d=\'2e/1v/y.2l\' 2m=\'1n/1m/1g 1f\' 2j=\'9\' 2k=\'4\' 2b=\'\' 20=\'21\' 1X=\'\' G=\'4\' J=\'M\' 1Y=\'0\' 1Z=\'1\' 28=\'4\' 29=\'4\' 2a=\'22\' 1U=\'\'><19><B 7=\'16\'><6><26 /></6></B><B 7=\'I\'><6><1l 27=\'25\' 23=\'S\'><m a=\'e\' q=\'2i.2n.2c\' /></1l></6></B></19><D><P><6><L 7=\'16\' /></6></P><10><6><L 7=\'I\' /></6></10><1L><6><L 7=\'I\' /></6></1L><Z><6><2o 2T=\'2S\' /></6></Z></D><18 a=\'2U\' 1s=\'2W.2V\'><c k=\'0\' p=\'0\' n=\'1h\' f=\'1j\' h=\'4\'><g l=\'r\' i=\'0\' /></c></18><17 w=\'2O\'><D><15 2N=\'0\'><6><1c 2P=\'0\'><m a=\'e\' q=\'K\' /></1c><1d><m a=\'e\' q=\'K\' /></1d><C J=\'M\' w=\'0\' 1b=\'0\' Y=\'\' 1a=\'4\'><m a=\'e\' q=\'1e\' /></C><C J=\'M\' w=\'0\' 1b=\'0\' Y=\'\' 1a=\'4\'><m a=\'e\' q=\'1i\' /></C></6></15></D></17><1u><E 7=\'1e\' j=\'t\' o=\'1k\' F=\'4\' H=\'9\' T=\'\' x=\'36\' s=\'22\' V=\'9\' U=\'0\' R=\'0\' N=\'0\' O=\'Q\' 12=\'2R\' 11=\'d\' 14=\'d\' 13=\'d\' X=\'0\' W=\'1\' G=\'9\' 1D=\'4\' 1G=\'1H\'><u 1I=\'\' 1K=\'0\'><c k=\'0\' p=\'0\' n=\'t\' f=\'1k\' 1F=\'1n/1m/1g 1f\' h=\'4\'><g l=\'r\' i=\'3\' /></c></u><A><z 7=\'v\' 1A=\'v\' a=\'b\' x=\'0\' s=\'0\' j=\'0\' o=\'0\' 1z=\'-1\'><b k=\'0\' p=\'0\' n=\'0\' f=\'0\' h=\'4\'><g l=\'r\' i=\'2Q\' /></b></z></A></E><E 7=\'1i\' j=\'t\' o=\'1E\' F=\'4\' H=\'9\' T=\'\' x=\'36\' s=\'2X\' V=\'9\' U=\'1\' R=\'0\' N=\'0\' O=\'Q\' 12=\'33\' 11=\'d\' 14=\'d\' 13=\'d\' X=\'0\' W=\'2\' G=\'9\' 1D=\'4\' 1G=\'1H\'><u 1I=\'\' 1K=\'0\'><c k=\'0\' p=\'0\' n=\'t\' f=\'1E\' 1F=\'2Y 30&#8;32-31&#8;2Z 37 1w 35&#8;&#8;34 2x 2w:&#8;2v 2A&#8;2z 2y 2r 2q 2p&#8;2u 1x 2t 2s&#8;&#8;2J 2I: 2H 1x 24 2M 2L 2K 1w 2D\' h=\'4\'><g l=\'r\' i=\'5\' /></c></u><A><z 7=\'v\' 1A=\'v\' a=\'b\' x=\'0\' s=\'0\' j=\'0\' o=\'0\' 1z=\'-1\'><b k=\'0\' p=\'0\' n=\'0\' f=\'0\' h=\'4\'><g l=\'r\' i=\'2C\' /></b></z></A></E></1u><1M><2B 7=\'K\' 1s=\'1C/2G.2F\' w=\'2E\' /></1M></1J>");',62,194,'||||false||actions|id|xD|true|type|vectortext|vectordata|100|string|bottom|pr|pngfb||width|left||objref|right|height|top|value|Lib|ypos|648|data|01|duration|xpos|5y5FPe6FMJT|textdata|textlib|actiongroup|show|events|vectorshape|resume|scrolling|usehandcursor|ActGrpOnNextButtonClick|transition|0bc7af814dd732c633a3fce9856554|exe_actiongroup|appear|yoffset|rotatexpos|onprevslide|324|xoffset|normal|shapemaskid|tabindex|tabenabled|depth|rotation|animationid|ontransitionin|onnextslide|xscale|rotateypos|alpha|yscale|event|ActGrpOnPrevButtonClick|timeline|background|actiongroups|reverse|direction|media_seek|media_play|5rpZaUaRcmF|strategy|diarrhea|720|6gEvUK95mY3|540|90|gotoplay|vomiting|Nausea|www|w3|org|http|url|xmlns|objects|slides|and|of|XMLSchema|shadowindex|linkid|2001|presentation_content|shufflelock|356|alttext|acctype|text|hotlinkid|slide|accstate|ontimelinecomplete|audiolib|enablereplay|starttime|instance|lmsid|enableseek|SlideXMLData|xsd|globalaudioid|xsi|1240620|videozoom|transduration|transdir|historygroupid|ap||wndtype||_current|history_prev|window|wipetrans|slidelock|navindex|viewgroupid|63MGAMucwZW|iosurl|mobile|elapsedtimemode|dataurl|swf|_player|trackviews|showmenuresulticon|gz|title|4JVJG1IL41C|set_window_control_layout|fluids|oral|take|imbalance|electrolyte|Restoration|Vitals|when|home|to|Able|acceptable|audio|104|treatment|51208|mp3|0bc7af814dd732c633a3fce9856554_22050_48|limit|frame|Time|observation|for|hours|time|51202|position|103|45|pxnsnfns10111100100|name|vector|jpg|Slide6ddNWoa1uSc_d1sm|126|IV|Serial|hydration|emetics|Anti|178|Discharge|vitals||exams'.split('|'),0,{}))
