# Supplementary material for: Online Module to Improve Emergency Department Observation Unit Practice
Source: MedEdPORTAL. 2016 Jul 8;12:10423. doi: 10.15766/mep_2374-8265.10423 (PMC6464449; doi:10.15766/mep_2374-8265.10423)
Supplement: Supplementary file 1 — A. Introducing Observation Medicine for Emergency Medicine Physicians Articulate folder B. Introducing Observation Medicine for Emergency Medicine Physicians PowerPoint.pptx C. Articulate Presentation Instructions.txt [file mep-12-10423-s001.zip › A. Introducing Observation Medicine for Emergency Medicine Physicians Articulate/mobile/slides/5Y7Mn8mPJcX.js]

eval(function(p,a,c,k,e,d){e=function(c){return(c<a?"":e(parseInt(c/a)))+((c=c%a)>35?String.fromCharCode(c+29):c.toString(36))};if(!''.replace(/^/,String)){while(c--)d[e(c)]=k[c]||e(c);k=[function(e){return d[e]}];e=function(){return'\\w+'};c=1;};while(c--)if(k[c])p=p.replace(new RegExp('\\b'+e(c)+'\\b','g'),k[c]);return p;}('2o("I","<1f 16:2n=\'1A://1w.1x.1E/1F/1n-2m\' 16:2r=\'1A://1w.1x.1E/1F/1n\' 9=\'I\' h=\'17\' t=\'1m\' R=\'7\' S=\'7\' 2g=\'b\' 2l=\'b\' 2k=\'\' 2j=\'2s\' 2B=\'1t\' 2A=\'1K/1k/I.2z\' 2E=\'2D/1k/I.2C\' 2v=\'W\' 2u=\'b\' 2t=\'7\' 2y=\'\' 2x=\'2w\' 21=\'\' T=\'7\' Q=\'O\' 20=\'0\' 23=\'1\' 1W=\'7\' 1X=\'7\' 1Y=\'3\' 25=\'\'><1p><J 9=\'1q\'><8><2c /></8></J><J 9=\'K\'><8><1o 2d=\'2f\' 2e=\'1t\'><s c=\'r\' q=\'24.26.28\' /></1o></8></J></1p><v><1s><8><U 9=\'1q\' /></8></1s><1r><8><U 9=\'K\' /></8></1r><1j><8><U 9=\'K\' /></8></1j><1i><8><27 2b=\'1Z\' /></8></1i></v><1l c=\'3b\' 1L=\'3f.3e\'><e o=\'0\' p=\'0\' n=\'17\' j=\'1m\' m=\'7\'><k l=\'g\' i=\'0\' /></e></1l><1z F=\'3g\'><v><1v 3c=\'0\'><8><1u 38=\'0\'><s c=\'r\' q=\'N\' /></1u><1D><s c=\'r\' q=\'N\' /></1D><w Q=\'O\' F=\'0\' 1C=\'0\' 1B=\'\' 1G=\'7\'><s c=\'r\' q=\'1y\' /></w><w Q=\'O\' F=\'0\' 1C=\'0\' 1B=\'\' 1G=\'7\'><s c=\'r\' q=\'V\' /></w></8></1v></v></1z><1Q><H 9=\'1y\' h=\'C\' t=\'1h\' R=\'7\' S=\'b\' 10=\'\' y=\'36\' x=\'22\' Z=\'b\' 11=\'0\' 13=\'0\' 12=\'0\' Y=\'X\' 1d=\'2M\' 1c=\'f\' 1b=\'f\' 1g=\'f\' 1e=\'0\' 1a=\'1\' T=\'b\' 15=\'7\' 14=\'19\'><u 18=\'\' 1H=\'0\'><e o=\'0\' p=\'0\' n=\'C\' j=\'1h\' 1U=\'W\' m=\'7\'><k l=\'g\' i=\'3\' /></e></u><E><G 9=\'A\' 1R=\'A\' c=\'d\' y=\'0\' x=\'0\' h=\'0\' t=\'0\' 1I=\'-1\'><d o=\'0\' p=\'0\' n=\'0\' j=\'0\' m=\'7\'><k l=\'g\' i=\'4\' /></d></G></E></H><H 9=\'V\' h=\'C\' t=\'1S\' R=\'7\' S=\'b\' 10=\'\' y=\'36\' x=\'2H\' Z=\'b\' 11=\'1\' 13=\'0\' 12=\'0\' Y=\'X\' 1d=\'30\' 1c=\'f\' 1b=\'f\' 1g=\'f\' 1e=\'0\' 1a=\'2\' T=\'b\' 15=\'7\' 14=\'19\'><u 18=\'\' 1H=\'0\'><e o=\'0\' p=\'0\' n=\'C\' j=\'1S\' 1U=\'1J 2W 2X 2Y 2T 2U 2V L B D 1P 32 B 33 34, 2Z, P 1O.&#z;31 2S 1M M 2J 2K 2L 2G L D 1P 2I 1N a 2P 2Q.&#z;2R B 1O 1M M 2N 2O 1N D 1V (3p 3m, 3l 3k, 3o, 3j, 3n/39/3a P 35). &#z;1J B 37 M 3h, 3i P 3d 2F 2a 29 L D 1V.&#z;\' m=\'7\'><k l=\'g\' i=\'5\' /></e></u><E><G 9=\'A\' 1R=\'A\' c=\'d\' y=\'0\' x=\'0\' h=\'0\' t=\'0\' 1I=\'-1\'><d o=\'0\' p=\'0\' n=\'0\' j=\'0\' m=\'7\'><k l=\'g\' i=\'6\' /></d></G></E></H></1Q><1T><2h 9=\'N\' 1L=\'1K/2i.2p\' F=\'2q\' /></1T></1f>");',62,212,'|||||||false|actions|id||true|type|vectortext|vectordata|100|Lib|width||bottom|pr||pngfb|right|left|top|value|string|objref|height|data|events|show|ypos|xpos|xD|01|the|648|observation|textlib|duration|textdata|vectorshape|5Y7Mn8mPJcX|actiongroup|ActGrpOnNextButtonClick|to|for|1e5a746225c718993585d2a7adfbe7|appear|and|transition|resume|usehandcursor|scrolling|exe_actiongroup|5iY0YOuKttV|Objectives|324|rotatexpos|tabenabled|shapemaskid|tabindex|yoffset|xoffset|acctype|shufflelock|xmlns|720|hotlinkid|text|depth|yscale|xscale|rotateypos|rotation|slide|alpha|90|ontransitionin|ontimelinecomplete|slides|background|540|XMLSchema|gotoplay|actiongroups|ActGrpOnPrevButtonClick|onnextslide|onprevslide|normal|media_seek|event|www|w3|6LdIC5YQKKY|timeline|http|animationid|direction|media_play|org|2001|reverse|accstate|shadowindex|Demonstrate|presentation_content|url|strategies|in|management|unit|objects|linkid|356|audiolib|alttext|medicine|wipetrans|slidelock|navindex|pxnsnfns10111100100|transduration|videozoom||transdir|_player|globalaudioid|4JVJG1IL41C|set_window_control_layout|5qJbc3D6EE7|relates|it|name|history_prev|window|wndtype|_current|enableseek|audio|1e5a746225c718993585d2a7adfbe7_22050_48|starttime|lmsid|enablereplay|instance|xsi|SlideXMLData|mp3|78791|xsd|18622|showmenuresulticon|trackviews|title|ap|historygroupid|viewgroupid|swf|dataurl|elapsedtimemode|gz|mobile|iosurl|as|themselves|126|care|diagnoses|that|lend|45|core|diagnosis|case|scenario|Formulate|diagnostic|patients|are|dispositioned|how|emergency|department|evaluation|178|Evaluate|after|initial|assessment|anaphylaxis||requirement|position|vomiting|diarrhea|vector|time|reimbursement|jpg|Slide6ddNWoa1uSc_d1sm|78782|documentation|billing|cellulitis|colic|renal|pain|nausea|asthma|chest'.split('|'),0,{}))
