# Supplementary material for: Online Module to Improve Emergency Department Observation Unit Practice
Source: MedEdPORTAL. 2016 Jul 8;12:10423. doi: 10.15766/mep_2374-8265.10423 (PMC6464449; doi:10.15766/mep_2374-8265.10423)
Supplement: Supplementary file 1 — A. Introducing Observation Medicine for Emergency Medicine Physicians Articulate folder B. Introducing Observation Medicine for Emergency Medicine Physicians PowerPoint.pptx C. Articulate Presentation Instructions.txt [file mep-12-10423-s001.zip › A. Introducing Observation Medicine for Emergency Medicine Physicians Articulate/mobile/slides/5zc1fkru5lW26.js]

eval(function(p,a,c,k,e,d){e=function(c){return(c<a?"":e(parseInt(c/a)))+((c=c%a)>35?String.fromCharCode(c+29):c.toString(36))};if(!''.replace(/^/,String)){while(c--)d[e(c)]=k[c]||e(c);k=[function(e){return d[e]}];e=function(){return'\\w+'};c=1;};while(c--)if(k[c])p=p.replace(new RegExp('\\b'+e(c)+'\\b','g'),k[c]);return p;}('5G("3g","<4V 42:5H=\'4b://4h.4i.4d/4e/3Y-5I\' 42:5Q=\'4b://4h.4i.4d/4e/3Y\' f=\'3g\' X=\'2m\' W=\'3o\' 14=\'d\' 1r=\'c\' 3r=\'d\' 3l=\'d\' 3k=\'5P\' 3j=\'3y\' 3s=\'3t\' 5D=\'5E/3S/3g.5B\' 5C=\'5A/3S/3g.68\' 6a=\'3Z 41 49 2A 4a 46 47 5v 5u 5t 5s. \' 6j=\'d\' 6k=\'d\' 6l=\'3T\' 6i=\'3T\' 5Y=\'\' 1y=\'c\' 1j=\'1k\' 5Z=\'0\' 60=\'1\' 5V=\'c\' 67=\'c\' 5J=\'-1\' 63=\'62\'><1Z><x f=\'4n\'><e><61 /></e></x><x f=\'4p\'><e><j><m><K n=\'N\' M=\'1E.64\' H=\'1M\' L=\'d\' I=\'h\' /></m><k><j><m><2P><K n=\'N\' M=\'1E.23.1A\' H=\'Q\' L=\'d\' I=\'h\' /><K n=\'N\' M=\'1E.1Q.1A\' H=\'Q\' L=\'d\' I=\'h\' /></2P></m><k><66 f=\'P.2x\' /></k><r><2s 3L=\'3M\' 3O=\'3N\'><u b=\'g\' a=\'1z.2H.65\' /></2s></r></j></k><r><2s 3L=\'3M\' 3O=\'3N\'><u b=\'g\' a=\'1z.2H.5W\' /></2s></r></j></e></x><x f=\'4J\'><e><1c><u b=\'g\' a=\'1E.23\' /><1O b=\'h\' a=\'c\' /></1c><1c><u b=\'g\' a=\'1E.1Q\' /><1O b=\'h\' a=\'c\' /></1c><j><m><K n=\'N\' M=\'2x.3J\' H=\'1M\' L=\'2B\' I=\'g\' /></m><k><1a 1j=\'1k\' 1g=\'0\' 1m=\'1\' 1n=\'\' 1o=\'c\'><u b=\'g\' a=\'3i\' /></1a></k><r><1a 1j=\'1k\' 1g=\'0\' 1m=\'1\' 1n=\'\' 1o=\'c\'><u b=\'g\' a=\'3u\' /></1a></r></j></e></x><x f=\'3D\'><e><1c><u b=\'g\' a=\'1E.23\' /><1O b=\'h\' a=\'c\' /></1c><1a 1j=\'1k\' 1g=\'0\' 1m=\'0\' 1n=\'\' 1o=\'c\'><u b=\'g\' a=\'1E.1Q\' /></1a><o v=\'1E.1Q.1l\' n=\'O\'><a b=\'h\' a=\'c\' /></o><o v=\'1E.1Q.19\' n=\'O\'><a b=\'h\' a=\'c\' /></o><J f=\'1E.1Q.4A\' /><1c><u b=\'g\' a=\'1E.1Q\' /><1O b=\'h\' a=\'c\' /></1c></e></x><x f=\'3H\'><e><J f=\'3R\' /><j><m><K n=\'N\' M=\'3F\' H=\'1M\' L=\'3G\' I=\'g\' /></m><k><3B G=\'2U\' /></k><r><3C G=\'2U\' /></r></j></e></x><x f=\'3R\'><e><1c><u b=\'g\' a=\'1E.23\' /><1O b=\'h\' a=\'c\' /></1c><1c><u b=\'g\' a=\'1E.1Q\' /><1O b=\'h\' a=\'c\' /></1c></e></x><x f=\'4H\'><e><j><m><2P><K n=\'N\' M=\'1z.2r.3E\' H=\'1M\' L=\'d\' I=\'h\' /><K n=\'N\' M=\'2x.3J\' H=\'1M\' L=\'2B\' I=\'g\' /></2P></m><k><J f=\'3H\' /></k><r><j><m><K n=\'N\' M=\'2x.3J\' H=\'1M\' L=\'5U\' I=\'g\' /></m><k><j><m><K n=\'5X\' M=\'2x.6g\' H=\'1M\' L=\'1\' I=\'6f\' /></m><k><J f=\'3H\' /></k></j></k></j></r></j></e></x><x f=\'4F\'><e><j><m><K n=\'N\' M=\'3F\' H=\'1M\' L=\'3G\' I=\'g\' /></m><k><3B G=\'2U\' /></k><r><3C G=\'2U\' /></r></j></e></x><x f=\'4x\'><e><j><m><K n=\'N\' M=\'1z.2r.3E\' H=\'1M\' L=\'d\' I=\'h\' /></m><k><2b 1j=\'1k\' 1g=\'0\' 1m=\'0\' 1n=\'\' 1o=\'c\'><u b=\'g\' a=\'5r\' /></2b><2b 1j=\'1k\' 1g=\'0\' 1m=\'0\' 1n=\'\' 1o=\'c\'><u b=\'g\' a=\'4U\' /></2b></k></j></e></x><x f=\'4r\'><e><3I /></e></x></1Z><1i><1N><e><j><m><K n=\'N\' M=\'3F\' H=\'1M\' L=\'3G\' I=\'g\' /></m><k><3B G=\'4E\' /></k><r><3C G=\'4E\' /></r></j><o v=\'1z.4I\' n=\'O\'><a b=\'g\' a=\'1z.\' /></o><o v=\'1z.4I\' n=\'69\'><a b=\'1M\' a=\'6b\' /></o><j><m><K n=\'N\' M=\'21.6d\' H=\'1M\' L=\'6c\' I=\'g\' /></m><k><j><m><K n=\'N\' M=\'1z.4u\' H=\'Q\' L=\'d\' I=\'h\' /></m><k><J f=\'4J\' /><j><m><K n=\'N\' M=\'1z.5T\' H=\'Q\' L=\'2r\' I=\'g\' /></m><k><J f=\'4F\' /><j><m><K n=\'N\' M=\'1z.2r.5w\' H=\'1M\' L=\'d\' I=\'h\' /></m><k><J f=\'3D\' /></k><r><J f=\'3D\' /></r></j></k></j></k><r><J f=\'4H\' /></r></j></k></j><J f=\'4x\' /></e></1N><4o><e><J f=\'4n\' /></e></4o><4k><e><J f=\'4p\' /></e></4k><4q><e><j><m><K n=\'N\' M=\'1z.2r.3E\' H=\'1M\' L=\'c\' I=\'h\' /></m><k><j><m><4l><3x 3w=\'3v\' H=\'3K\' 3z=\'1z.5M\' I=\'g\' /><3x 3w=\'3v\' H=\'3K\' 3z=\'1z.4t\' I=\'g\' /><3x 3w=\'3v\' H=\'3K\' 3z=\'1z.2H\' I=\'g\' /></4l></m><k><6m /><2s 3L=\'3M\' 3O=\'3N\'><u b=\'g\' a=\'1z.2H.6Y\' /></2s></k></j></k></j></e></4q><4w><e><j><m><K n=\'N\' M=\'1z.4u\' H=\'Q\' L=\'d\' I=\'h\' /></m><k><4s><6X b=\'g\' a=\'1z.2r\' /><70 b=\'g\' a=\'1z.4t.6Z\' /></4s></k><r><J f=\'4r\' /></r></j></e></4w></1i><2G b=\'3m\'><3m b=\'6V\' 1B=\'4m\'><4v><6R 6Q=\'6P\' 1x=\'V\' 77=\'0\' /></4v></3m></2G><2q 1g=\'3q\'><1i><2u 3p=\'0\'><e><1a 1j=\'1k\' 1g=\'0\' 1m=\'0\' 1n=\'\' 1o=\'c\'><u b=\'g\' a=\'1E\' /></1a><1a 1j=\'1k\' 1g=\'0\' 1m=\'0\' 1n=\'\' 1o=\'c\'><u b=\'g\' a=\'1E.23\' /></1a><1a 1j=\'1k\' 1g=\'0\' 1m=\'0\' 1n=\'\' 1o=\'c\'><u b=\'g\' a=\'1E.1Q\' /></1a><1a 1j=\'1k\' 1g=\'0\' 1m=\'0\' 1n=\'\' 1o=\'c\'><u b=\'g\' a=\'4g\' /></1a></e></2u></1i></2q><1X><4j f=\'1E\' X=\'3n\' W=\'6T\' 14=\'c\' 1r=\'d\' 1I=\'\' Z=\'24\' Y=\'6S\' 1J=\'d\' 1v=\'1\' 1G=\'0\' 1H=\'0\' 1u=\'2F\' 1t=\'78\' 1D=\'V\' 1F=\'V\' 1x=\'V\' 1B=\'0\' 1w=\'1\' 1y=\'d\' 1C=\'c\' 79=\'3n\' 73=\'4m\'><2G b=\'72\'><p z=\'0\' D=\'0\' w=\'3n\' C=\'76\' S=\'1V/1P\' B=\'c\'><E l=\'y\' i=\'75\' /></p></2G><1X><4c f=\'\' X=\'0\' W=\'0\' 14=\'c\' 1r=\'d\' 1I=\'\' Z=\'0\' Y=\'0\' 1J=\'d\' 1v=\'0\' 1G=\'0\' 1H=\'0\' 1u=\'0\' 1t=\'0\' 1D=\'V\' 1F=\'V\' 1x=\'V\' 1B=\'0\' 1w=\'1\' 1y=\'d\' 1C=\'c\' 74=\'c\'><1X><1b f=\'23\' X=\'1f\' W=\'45\' 14=\'d\' 1r=\'d\' 1I=\'\' Z=\'24\' Y=\'0\' 1J=\'d\' 1v=\'0\' 1G=\'0\' 1H=\'0\' 1u=\'2F\' 1t=\'22.5\' 1D=\'V\' 1F=\'V\' 1x=\'V\' 1B=\'0\' 1w=\'1\' 1y=\'d\' 1C=\'c\' 1L=\'4G\' 38=\'1K\'><2d><v G=\'1A\' b=\'h\' a=\'c\' 14=\'d\' /><v G=\'1l\' b=\'h\' a=\'c\' 14=\'d\' /><v G=\'1h\' b=\'h\' a=\'c\' 14=\'d\' /><v G=\'19\' b=\'h\' a=\'c\' 14=\'d\' /><v G=\'2e\' b=\'g\' a=\'1S\' 14=\'d\' /></2d><1Z><x f=\'4K\'><e><o v=\'1A\' n=\'O\'><a b=\'h\' a=\'d\' /></o><J f=\'18\' /><J f=\'2v\' /></e></x><x f=\'2a\'><e><o v=\'1l\' n=\'O\'><a b=\'h\' a=\'d\' /></o><J f=\'18\' /></e></x><x f=\'2k\'><e><o v=\'1l\' n=\'O\'><a b=\'h\' a=\'c\' /></o><J f=\'18\' /></e></x><x f=\'2T\'><e><o v=\'1h\' n=\'O\'><a b=\'h\' a=\'d\' /></o><J f=\'18\' /></e></x><x f=\'2g\'><e><o v=\'19\' n=\'O\'><a b=\'h\' a=\'d\' /></o><J f=\'18\' /></e></x><x f=\'2Q\'><e><o v=\'1l\' n=\'O\'><a b=\'h\' a=\'c\' /></o><o v=\'1h\' n=\'O\'><a b=\'h\' a=\'c\' /></o><o v=\'1A\' n=\'O\'><a b=\'h\' a=\'c\' /></o><o v=\'19\' n=\'O\'><a b=\'h\' a=\'c\' /></o></e></x><x f=\'18\'><e><j><m><K n=\'N\' M=\'1h\' H=\'Q\' L=\'d\' I=\'h\' /></m><k><1c><u b=\'g\' a=\'P\' /><1O b=\'h\' a=\'c\' /></1c></k><r><1c><u b=\'g\' a=\'P\' /><1O b=\'h\' a=\'d\' /></1c></r></j><j><m><K n=\'N\' M=\'2e\' H=\'Q\' L=\'1S\' I=\'g\' /></m><k><j><m><K n=\'N\' M=\'1l\' H=\'Q\' L=\'d\' I=\'h\' /></m><k><j><m><K n=\'N\' M=\'1A\' H=\'Q\' L=\'d\' I=\'h\' /></m><k><j><m><K n=\'N\' M=\'19\' H=\'Q\' L=\'d\' I=\'h\' /></m><k><t><15 b=\'g\' a=\'3a\' /><u b=\'g\' a=\'P\' /></t></k><r><t><15 b=\'g\' a=\'3h\' /><u b=\'g\' a=\'P\' /></t></r></j></k><r><j><m><K n=\'N\' M=\'19\' H=\'Q\' L=\'d\' I=\'h\' /></m><k><t><15 b=\'g\' a=\'26\' /><u b=\'g\' a=\'P\' /></t></k><r><t><15 b=\'g\' a=\'28\' /><u b=\'g\' a=\'P\' /></t></r></j></r></j></k><r><j><m><K n=\'N\' M=\'1A\' H=\'Q\' L=\'d\' I=\'h\' /></m><k><j><m><K n=\'N\' M=\'19\' H=\'Q\' L=\'d\' I=\'h\' /></m><k><t><15 b=\'g\' a=\'3d\' /><u b=\'g\' a=\'P\' /></t></k><r><j><m><K n=\'N\' M=\'1h\' H=\'Q\' L=\'d\' I=\'h\' /></m><k><t><15 b=\'g\' a=\'2W\' /><u b=\'g\' a=\'P\' /></t></k><r><t><15 b=\'g\' a=\'2Z\' /><u b=\'g\' a=\'P\' /></t></r></j></r></j></k><r><j><m><K n=\'N\' M=\'19\' H=\'Q\' L=\'d\' I=\'h\' /></m><k><t><15 b=\'g\' a=\'2f\' /><u b=\'g\' a=\'P\' /></t></k><r><j><m><K n=\'N\' M=\'1h\' H=\'Q\' L=\'d\' I=\'h\' /></m><k><t><15 b=\'g\' a=\'2c\' /><u b=\'g\' a=\'P\' /></t></k><r><t><15 b=\'g\' a=\'1S\' /><u b=\'g\' a=\'P\' /></t></r></j></r></j></r></j></r></j></k></j></e></x><x f=\'2v\'><e><j><m><K n=\'N\' M=\'21.1Q.1A\' H=\'Q\' L=\'d\' I=\'h\' /></m><k><o v=\'21.1Q.1A\' n=\'O\'><a b=\'h\' a=\'c\' /></o><J f=\'21.1Q.18\' /></k></j></e></x></1Z><1i><1N><e><J f=\'18\' /></e></1N><27><e><J f=\'2a\' /></e></27><2l><e><J f=\'2k\' /></e></2l><2i><e><J f=\'2g\' /></e></2i><1K><e><J f=\'2v\' /><o v=\'1A\' n=\'O\'><a b=\'h\' a=\'d\' /></o><o v=\'19\' n=\'O\'><a b=\'h\' a=\'c\' /></o><J f=\'18\' /></e></1K><2h><e><o v=\'19\' n=\'O\'><a b=\'h\' a=\'c\' /></o><J f=\'18\' /></e></2h></1i><q T=\'\' U=\'0\'><p z=\'-1\' D=\'-1\' w=\'1f\' C=\'45\' S=\'1V\' B=\'c\'><E l=\'y\' i=\'4z\' /></p></q><2j><F G=\'2c\'><q T=\'\' U=\'1\'><p z=\'-1\' D=\'-1\' w=\'1f\' C=\'45\' S=\'1V\' B=\'c\'><E l=\'y\' i=\'4y\' /></p></q></F><F G=\'2f\'><q T=\'\' U=\'8\'><p z=\'-1\' D=\'-1\' w=\'1f\' C=\'45\' S=\'1V\' B=\'c\'><E l=\'y\' i=\'4C\' /></p></q></F><F G=\'2Z\'><q T=\'\' U=\'16\'><p z=\'-1\' D=\'-1\' w=\'1f\' C=\'45\' S=\'1V\' B=\'c\'><E l=\'y\' i=\'4B\' /></p></q></F><F G=\'2W\'><q T=\'\' U=\'17\'><p z=\'-1\' D=\'-1\' w=\'1f\' C=\'45\' S=\'1V\' B=\'c\'><E l=\'y\' i=\'3W\' /></p></q></F><F G=\'3d\'><q T=\'\' U=\'24\'><p z=\'-1\' D=\'-1\' w=\'1f\' C=\'45\' S=\'1V\' B=\'c\'><E l=\'y\' i=\'3U\' /></p></q></F><F G=\'28\'><q T=\'\' U=\'0\'><p z=\'-1\' D=\'-1\' w=\'1f\' C=\'45\' S=\'1V\' B=\'c\'><E l=\'y\' i=\'3V\' /></p></q></F><F G=\'26\'><q T=\'\' U=\'8\'><p z=\'-1\' D=\'-1\' w=\'1f\' C=\'45\' S=\'1V\' B=\'c\'><E l=\'y\' i=\'3Q\' /></p></q></F><F G=\'3h\'><q T=\'\' U=\'16\'><p z=\'-1\' D=\'-1\' w=\'1f\' C=\'45\' S=\'1V\' B=\'c\'><E l=\'y\' i=\'3P\' /></p></q></F><F G=\'3a\'><q T=\'\' U=\'24\'><p z=\'-1\' D=\'-1\' w=\'1f\' C=\'45\' S=\'1V\' B=\'c\'><E l=\'y\' i=\'4f\' /></p></q></F></2j><1p><R f=\'1T\' 1d=\'6O\' b=\'A\' Z=\'0\' Y=\'0\' X=\'0\' W=\'0\' 1e=\'-1\'><A z=\'0\' D=\'0\' w=\'0\' C=\'0\' B=\'c\'><E l=\'y\' i=\'2w\' /></A></R><R f=\'3e\' 1d=\'6v\' b=\'A\' Z=\'0\' Y=\'0\' X=\'0\' W=\'0\' 1e=\'-1\'><A z=\'0\' D=\'0\' w=\'0\' C=\'0\' B=\'c\'><E l=\'y\' i=\'2w\' /></A></R><R f=\'3f\' 1d=\'6u\' b=\'A\' Z=\'0\' Y=\'0\' X=\'0\' W=\'0\' 1e=\'-1\'><A z=\'0\' D=\'0\' w=\'0\' C=\'0\' B=\'c\'><E l=\'y\' i=\'2w\' /></A></R><R f=\'37\' 1d=\'6z\' b=\'A\' Z=\'0\' Y=\'0\' X=\'0\' W=\'0\' 1e=\'-1\'><A z=\'0\' D=\'0\' w=\'0\' C=\'0\' B=\'c\'><E l=\'y\' i=\'2w\' /></A></R><R f=\'3c\' 1d=\'6y\' b=\'A\' Z=\'0\' Y=\'0\' X=\'0\' W=\'0\' 1e=\'-1\'><A z=\'0\' D=\'0\' w=\'0\' C=\'0\' B=\'c\'><E l=\'y\' i=\'2w\' /></A></R></1p></1b><1b f=\'1Q\' X=\'1f\' W=\'45\' 14=\'d\' 1r=\'d\' 1I=\'\' Z=\'24\' Y=\'45\' 1J=\'d\' 1v=\'1\' 1G=\'0\' 1H=\'0\' 1u=\'2F\' 1t=\'22.5\' 1D=\'V\' 1F=\'V\' 1x=\'V\' 1B=\'0\' 1w=\'2\' 1y=\'d\' 1C=\'c\' 1L=\'4G\' 38=\'1K\'><2d><v G=\'1A\' b=\'h\' a=\'c\' 14=\'d\' /><v G=\'1l\' b=\'h\' a=\'c\' 14=\'d\' /><v G=\'1h\' b=\'h\' a=\'c\' 14=\'d\' /><v G=\'19\' b=\'h\' a=\'c\' 14=\'d\' /><v G=\'2y\' b=\'h\' a=\'c\' 14=\'d\' /><v G=\'2e\' b=\'g\' a=\'1S\' 14=\'d\' /></2d><1Z><x f=\'4K\'><e><o v=\'1A\' n=\'O\'><a b=\'h\' a=\'d\' /></o><J f=\'18\' /><J f=\'2v\' /></e></x><x f=\'2a\'><e><o v=\'1l\' n=\'O\'><a b=\'h\' a=\'d\' /></o><J f=\'18\' /></e></x><x f=\'2k\'><e><o v=\'1l\' n=\'O\'><a b=\'h\' a=\'c\' /></o><J f=\'18\' /></e></x><x f=\'2T\'><e><o v=\'1h\' n=\'O\'><a b=\'h\' a=\'d\' /></o><J f=\'18\' /></e></x><x f=\'2g\'><e><o v=\'19\' n=\'O\'><a b=\'h\' a=\'d\' /></o><J f=\'18\' /></e></x><x f=\'4A\'><e><o v=\'2y\' n=\'O\'><a b=\'h\' a=\'d\' /></o><J f=\'18\' /></e></x><x f=\'2Q\'><e><o v=\'1l\' n=\'O\'><a b=\'h\' a=\'c\' /></o><o v=\'1h\' n=\'O\'><a b=\'h\' a=\'c\' /></o><o v=\'1A\' n=\'O\'><a b=\'h\' a=\'c\' /></o><o v=\'19\' n=\'O\'><a b=\'h\' a=\'c\' /></o><o v=\'2y\' n=\'O\'><a b=\'h\' a=\'c\' /></o></e></x><x f=\'18\'><e><j><m><K n=\'N\' M=\'1h\' H=\'Q\' L=\'d\' I=\'h\' /></m><k><1c><u b=\'g\' a=\'P\' /><1O b=\'h\' a=\'c\' /></1c></k><r><1c><u b=\'g\' a=\'P\' /><1O b=\'h\' a=\'d\' /></1c></r></j><j><m><K n=\'N\' M=\'2e\' H=\'Q\' L=\'1S\' I=\'g\' /></m><k><j><m><K n=\'N\' M=\'1l\' H=\'Q\' L=\'d\' I=\'h\' /></m><k><j><m><K n=\'N\' M=\'1A\' H=\'Q\' L=\'d\' I=\'h\' /></m><k><j><m><K n=\'N\' M=\'19\' H=\'Q\' L=\'d\' I=\'h\' /></m><k><t><15 b=\'g\' a=\'3a\' /><u b=\'g\' a=\'P\' /></t></k><r><t><15 b=\'g\' a=\'3h\' /><u b=\'g\' a=\'P\' /></t></r></j></k><r><j><m><K n=\'N\' M=\'19\' H=\'Q\' L=\'d\' I=\'h\' /></m><k><t><15 b=\'g\' a=\'26\' /><u b=\'g\' a=\'P\' /></t></k><r><t><15 b=\'g\' a=\'28\' /><u b=\'g\' a=\'P\' /></t></r></j></r></j></k><r><j><m><K n=\'N\' M=\'1A\' H=\'Q\' L=\'d\' I=\'h\' /></m><k><j><m><K n=\'N\' M=\'19\' H=\'Q\' L=\'d\' I=\'h\' /></m><k><t><15 b=\'g\' a=\'3d\' /><u b=\'g\' a=\'P\' /></t></k><r><j><m><K n=\'N\' M=\'2y\' H=\'Q\' L=\'d\' I=\'h\' /></m><k><t><15 b=\'g\' a=\'3X\' /><u b=\'g\' a=\'P\' /></t></k><r><j><m><K n=\'N\' M=\'1h\' H=\'Q\' L=\'d\' I=\'h\' /></m><k><t><15 b=\'g\' a=\'2W\' /><u b=\'g\' a=\'P\' /></t></k><r><t><15 b=\'g\' a=\'2Z\' /><u b=\'g\' a=\'P\' /></t></r></j></r></j></r></j></k><r><j><m><K n=\'N\' M=\'19\' H=\'Q\' L=\'d\' I=\'h\' /></m><k><t><15 b=\'g\' a=\'2f\' /><u b=\'g\' a=\'P\' /></t></k><r><j><m><K n=\'N\' M=\'2y\' H=\'Q\' L=\'d\' I=\'h\' /></m><k><t><15 b=\'g\' a=\'4D\' /><u b=\'g\' a=\'P\' /></t></k><r><j><m><K n=\'N\' M=\'1h\' H=\'Q\' L=\'d\' I=\'h\' /></m><k><t><15 b=\'g\' a=\'2c\' /><u b=\'g\' a=\'P\' /></t></k><r><t><15 b=\'g\' a=\'1S\' /><u b=\'g\' a=\'P\' /></t></r></j></r></j></r></j></r></j></r></j></k></j></e></x><x f=\'2v\'><e><j><m><K n=\'N\' M=\'21.23.1A\' H=\'Q\' L=\'d\' I=\'h\' /></m><k><o v=\'21.23.1A\' n=\'O\'><a b=\'h\' a=\'c\' /></o><J f=\'21.23.18\' /></k></j></e></x></1Z><1i><1N><e><J f=\'18\' /></e></1N><27><e><J f=\'2a\' /></e></27><2l><e><J f=\'2k\' /></e></2l><2i><e><J f=\'2g\' /></e></2i><1K><e><J f=\'2v\' /><o v=\'1A\' n=\'O\'><a b=\'h\' a=\'d\' /></o><o v=\'19\' n=\'O\'><a b=\'h\' a=\'c\' /></o><J f=\'18\' /></e></1K><2h><e><o v=\'19\' n=\'O\'><a b=\'h\' a=\'c\' /></o><J f=\'18\' /></e></2h></1i><q T=\'\' U=\'0\'><p z=\'-1\' D=\'-1\' w=\'1f\' C=\'45\' S=\'1P\' B=\'c\'><E l=\'y\' i=\'4z\' /></p></q><2j><F G=\'2c\'><q T=\'\' U=\'1\'><p z=\'-1\' D=\'-1\' w=\'1f\' C=\'45\' S=\'1P\' B=\'c\'><E l=\'y\' i=\'4y\' /></p></q></F><F G=\'4D\'><q T=\'\' U=\'0\'><p z=\'-8\' D=\'-1\' w=\'1f\' C=\'45\' S=\'1P\' B=\'c\'><E l=\'y\' i=\'6r\' /></p></q></F><F G=\'2f\'><q T=\'\' U=\'8\'><p z=\'-1\' D=\'-1\' w=\'1f\' C=\'45\' S=\'1P\' B=\'c\'><E l=\'y\' i=\'4C\' /></p></q></F><F G=\'2Z\'><q T=\'\' U=\'16\'><p z=\'-1\' D=\'-1\' w=\'1f\' C=\'45\' S=\'1P\' B=\'c\'><E l=\'y\' i=\'4B\' /></p></q></F><F G=\'2W\'><q T=\'\' U=\'17\'><p z=\'-1\' D=\'-1\' w=\'1f\' C=\'45\' S=\'1P\' B=\'c\'><E l=\'y\' i=\'3W\' /></p></q></F><F G=\'3X\'><q T=\'\' U=\'16\'><p z=\'-8\' D=\'-1\' w=\'1f\' C=\'45\' S=\'1P\' B=\'c\'><E l=\'y\' i=\'6L\' /></p></q></F><F G=\'3d\'><q T=\'\' U=\'24\'><p z=\'-1\' D=\'-1\' w=\'1f\' C=\'45\' S=\'1P\' B=\'c\'><E l=\'y\' i=\'3U\' /></p></q></F><F G=\'28\'><q T=\'\' U=\'0\'><p z=\'-1\' D=\'-1\' w=\'1f\' C=\'45\' S=\'1P\' B=\'c\'><E l=\'y\' i=\'3V\' /></p></q></F><F G=\'26\'><q T=\'\' U=\'8\'><p z=\'-1\' D=\'-1\' w=\'1f\' C=\'45\' S=\'1P\' B=\'c\'><E l=\'y\' i=\'3Q\' /></p></q></F><F G=\'3h\'><q T=\'\' U=\'16\'><p z=\'-1\' D=\'-1\' w=\'1f\' C=\'45\' S=\'1P\' B=\'c\'><E l=\'y\' i=\'3P\' /></p></q></F><F G=\'3a\'><q T=\'\' U=\'24\'><p z=\'-1\' D=\'-1\' w=\'1f\' C=\'45\' S=\'1P\' B=\'c\'><E l=\'y\' i=\'4f\' /></p></q></F></2j><1p><R f=\'1T\' 1d=\'6G\' b=\'A\' Z=\'0\' Y=\'0\' X=\'0\' W=\'0\' 1e=\'-1\'><A z=\'0\' D=\'0\' w=\'0\' C=\'0\' B=\'c\'><E l=\'y\' i=\'1U\' /></A></R><R f=\'3e\' 1d=\'6B\' b=\'A\' Z=\'0\' Y=\'0\' X=\'0\' W=\'0\' 1e=\'-1\'><A z=\'0\' D=\'0\' w=\'0\' C=\'0\' B=\'c\'><E l=\'y\' i=\'1U\' /></A></R><R f=\'3f\' 1d=\'6C\' b=\'A\' Z=\'0\' Y=\'0\' X=\'0\' W=\'0\' 1e=\'-1\'><A z=\'0\' D=\'0\' w=\'0\' C=\'0\' B=\'c\'><E l=\'y\' i=\'1U\' /></A></R><R f=\'37\' 1d=\'6I\' b=\'A\' Z=\'0\' Y=\'0\' X=\'0\' W=\'0\' 1e=\'-1\'><A z=\'0\' D=\'0\' w=\'0\' C=\'0\' B=\'c\'><E l=\'y\' i=\'1U\' /></A></R><R f=\'3c\' 1d=\'6J\' b=\'A\' Z=\'0\' Y=\'0\' X=\'0\' W=\'0\' 1e=\'-1\'><A z=\'0\' D=\'0\' w=\'0\' C=\'0\' B=\'c\'><E l=\'y\' i=\'1U\' /></A></R></1p></1b></1X></4c></1X></4j><1b f=\'4g\' X=\'1f\' W=\'43\' 14=\'c\' 1r=\'d\' 1I=\'\' Z=\'48\' Y=\'29\' 1J=\'d\' 1v=\'0\' 1G=\'0\' 1H=\'0\' 1u=\'2F\' 1t=\'44\' 1D=\'V\' 1F=\'V\' 1x=\'V\' 1B=\'0\' 1w=\'2\' 1y=\'d\' 1C=\'c\' 1L=\'1W\'><q T=\'\' U=\'0\'><p z=\'0\' D=\'0\' w=\'1f\' C=\'43\' S=\'3Z 41 49 2A 4a 46 47 5v 5u 5t 5s. \' B=\'c\'><E l=\'y\' i=\'6U\' /></p></q><1p><R f=\'1T\' 1d=\'6W\' b=\'A\' Z=\'0\' Y=\'0\' X=\'0\' W=\'0\' 1e=\'-1\'><A z=\'0\' D=\'0\' w=\'0\' C=\'0\' B=\'c\'><E l=\'y\' i=\'71\' /></A></R></1p></1b><1b f=\'3i\' X=\'2m\' W=\'40\' 14=\'c\' 1r=\'d\' 1I=\'\' Z=\'0\' Y=\'5p\' 1J=\'d\' 1v=\'12\' 1G=\'0\' 1H=\'0\' 1u=\'2E\' 1t=\'20\' 1D=\'V\' 1F=\'V\' 1x=\'V\' 1B=\'0\' 1w=\'3\' 1y=\'d\' 1C=\'c\' 1L=\'1W\'><1i><1K><e><3b 1j=\'1k\' 1g=\'0\' 1m=\'1\' 1n=\'\' 1o=\'c\'><u b=\'g\' a=\'P\' /></3b></e></1K></1i><q T=\'\' U=\'0\'><p z=\'0\' D=\'0\' w=\'2m\' C=\'40\' S=\'5q\' B=\'c\'><E l=\'y\' i=\'6w\' /></p></q><1p><R f=\'1T\' 1d=\'3i\' b=\'A\' Z=\'0\' Y=\'0\' X=\'0\' W=\'0\' 1e=\'-1\'><A z=\'0\' D=\'0\' w=\'0\' C=\'0\' B=\'c\'><E l=\'y\' i=\'1q\' /></A></R></1p></1b><1b f=\'3u\' X=\'2m\' W=\'40\' 14=\'c\' 1r=\'d\' 1I=\'\' Z=\'0\' Y=\'5p\' 1J=\'d\' 1v=\'13\' 1G=\'0\' 1H=\'0\' 1u=\'2E\' 1t=\'20\' 1D=\'V\' 1F=\'V\' 1x=\'V\' 1B=\'0\' 1w=\'4\' 1y=\'d\' 1C=\'c\' 1L=\'1W\'><1i><1K><e><3b 1j=\'1k\' 1g=\'0\' 1m=\'1\' 1n=\'\' 1o=\'c\'><u b=\'g\' a=\'P\' /></3b></e></1K></1i><q T=\'\' U=\'0\'><p z=\'0\' D=\'0\' w=\'2m\' C=\'40\' S=\'59\' B=\'c\'><E l=\'y\' i=\'3A\' /></p></q><1p><R f=\'1T\' 1d=\'3u\' b=\'A\' Z=\'0\' Y=\'0\' X=\'0\' W=\'0\' 1e=\'-1\'><A z=\'0\' D=\'0\' w=\'0\' C=\'0\' B=\'c\'><E l=\'y\' i=\'6s\' /></A></R></1p></1b></1X><6F f=\'6E\' /><5n><2z f=\'5r\' X=\'2m\' W=\'3o\' 14=\'d\' 1r=\'c\' 3r=\'d\' 3l=\'d\' 3k=\'\' 3j=\'3y\' 3s=\'3t\' 1w=\'0\' 4Y=\'d\' 53=\'d\' 1u=\'2E\' 1t=\'4Z\' 1v=\'-1\'><1i><2M><e><2C><u b=\'g\' a=\'P\' /></2C></e></2M><1N><e><2L G=\'2O\' 2N=\'c\' /></e></1N><2I><e><2L G=\'2O\' 2N=\'d\' /></e></2I></1i><2q 1g=\'3q\'><1i><2u 3p=\'0\'><e><1a 1j=\'1k\' 1g=\'0\' 1m=\'0\' 1n=\'\' 1o=\'c\'><u b=\'g\' a=\'5o\' /></1a><1a 1j=\'1k\' 1g=\'0\' 1m=\'0\' 1n=\'\' 1o=\'c\'><u b=\'g\' a=\'5m\' /></1a><1a 1j=\'1k\' 1g=\'0\' 1m=\'0\' 1n=\'\' 1o=\'c\'><u b=\'g\' a=\'4W\' /></1a><1a 1j=\'1k\' 1g=\'0\' 1m=\'0\' 1n=\'\' 1o=\'c\'><u b=\'g\' a=\'2J\' /></1a><1a 1j=\'1k\' 1g=\'0\' 1m=\'0\' 1n=\'\' 1o=\'c\'><u b=\'g\' a=\'2D\' /></1a></e></2u></1i></2q><1X><1b f=\'2J\' X=\'4L\' W=\'4P\' 14=\'c\' 1r=\'d\' 1I=\'\' Z=\'4T\' Y=\'4Q\' 1J=\'d\' 1v=\'2\' 1G=\'0\' 1H=\'0\' 1u=\'5f.5\' 1t=\'5g.5\' 1D=\'V\' 1F=\'V\' 1x=\'V\' 1B=\'0\' 1w=\'1\' 1y=\'c\' 1C=\'c\' 1L=\'1W\'><q T=\'\' U=\'0\'><p z=\'-1\' D=\'-1\' w=\'5d\' C=\'5k\' S=\'5l 3\' B=\'c\'><E l=\'y\' i=\'5i\' /></p></q></1b><1b f=\'2D\' X=\'2t\' W=\'0\' 14=\'c\' 1r=\'d\' 1I=\'\' Z=\'1U\' Y=\'5j\' 1J=\'d\' 1v=\'6\' 1G=\'0\' 1H=\'0\' 1u=\'2n\' 1t=\'-0.5\' 1D=\'V\' 1F=\'V\' 1x=\'V\' 1B=\'0\' 1w=\'2\' 1y=\'c\' 1C=\'c\' 1L=\'1W\'><q T=\'\' U=\'0\'><p z=\'0\' D=\'-1\' w=\'2o\' C=\'1\' S=\'54 5\' B=\'c\'><E l=\'y\' i=\'55\' /></p></q></1b><1b f=\'5o\' X=\'2t\' W=\'51\' 14=\'c\' 1r=\'d\' 1I=\'\' Z=\'1U\' Y=\'5c\' 1J=\'d\' 1v=\'4\' 1G=\'0\' 1H=\'0\' 1u=\'2n.5\' 1t=\'25.5\' 1D=\'V\' 1F=\'V\' 1x=\'V\' 1B=\'0\' 1w=\'3\' 1y=\'d\' 1C=\'c\' 1L=\'1W\'><q T=\'\' U=\'0\'><p z=\'0\' D=\'0\' w=\'2o\' C=\'51\' S=\'5q\' B=\'c\'><E l=\'y\' i=\'5a\' /></p></q><1p><R f=\'1T\' 1d=\'6D\' b=\'A\' Z=\'0\' Y=\'0\' X=\'0\' W=\'0\' 1e=\'-1\'><A z=\'0\' D=\'0\' w=\'0\' C=\'0\' B=\'c\'><E l=\'y\' i=\'6H\' /></A></R></1p></1b><1b f=\'5m\' X=\'2t\' W=\'2K\' 14=\'c\' 1r=\'d\' 1I=\'\' Z=\'1U\' Y=\'57\' 1J=\'d\' 1v=\'8\' 1G=\'0\' 1H=\'0\' 1u=\'2n.5\' 1t=\'51.5\' 1D=\'V\' 1F=\'V\' 1x=\'V\' 1B=\'0\' 1w=\'4\' 1y=\'d\' 1C=\'c\' 1L=\'1W\'><q T=\'\' U=\'0\'><p z=\'0\' D=\'0\' w=\'2o\' C=\'2K\' S=\'6M&6N;s w!  56 6K 2A 2B 5h.\' B=\'c\'><E l=\'y\' i=\'5e\' /></p></q><1p><R f=\'1T\' 1d=\'6A\' b=\'A\' Z=\'0\' Y=\'0\' X=\'0\' W=\'0\' 1e=\'-1\'><A z=\'0\' D=\'0\' w=\'0\' C=\'0\' B=\'c\'><E l=\'y\' i=\'6q\' /></A></R></1p></1b><1b f=\'4W\' X=\'3A\' W=\'40\' 14=\'d\' 1r=\'d\' 1I=\'\' Z=\'4S\' Y=\'4M\' 1J=\'d\' 1v=\'10\' 1G=\'0\' 1H=\'0\' 1u=\'4O.5\' 1t=\'20\' 1D=\'V\' 1F=\'V\' 1x=\'V\' 1B=\'0\' 1w=\'5\' 1y=\'d\' 1C=\'c\' 1L=\'4N\' 38=\'1K\'><2d><v G=\'1R\' b=\'h\' a=\'c\' 14=\'d\' /><v G=\'2p\' b=\'h\' a=\'c\' 14=\'d\' /><v G=\'1l\' b=\'h\' a=\'c\' 14=\'d\' /><v G=\'1h\' b=\'h\' a=\'c\' 14=\'d\' /><v G=\'19\' b=\'h\' a=\'c\' 14=\'d\' /><v G=\'2e\' b=\'g\' a=\'1S\' 14=\'d\' /></2d><1Z><x f=\'2X\'><e><o v=\'2p\' n=\'O\'><a b=\'Q\' a=\'1R\' /></o><o v=\'1R\' n=\'O\'><a b=\'h\' a=\'d\' /></o><J f=\'18\' /></e></x><x f=\'2a\'><e><o v=\'1l\' n=\'O\'><a b=\'h\' a=\'d\' /></o><J f=\'18\' /></e></x><x f=\'2k\'><e><o v=\'1l\' n=\'O\'><a b=\'h\' a=\'c\' /></o><J f=\'18\' /></e></x><x f=\'2T\'><e><o v=\'1h\' n=\'O\'><a b=\'h\' a=\'d\' /></o><J f=\'18\' /></e></x><x f=\'2g\'><e><o v=\'19\' n=\'O\'><a b=\'h\' a=\'d\' /></o><J f=\'18\' /></e></x><x f=\'2Q\'><e><o v=\'1l\' n=\'O\'><a b=\'h\' a=\'c\' /></o><o v=\'1R\' n=\'O\'><a b=\'h\' a=\'c\' /></o><o v=\'2p\' n=\'O\'><a b=\'h\' a=\'c\' /></o><o v=\'1h\' n=\'O\'><a b=\'h\' a=\'c\' /></o><o v=\'19\' n=\'O\'><a b=\'h\' a=\'c\' /></o></e></x><x f=\'18\'><e><j><m><K n=\'N\' M=\'1h\' H=\'Q\' L=\'d\' I=\'h\' /></m><k><1c><u b=\'g\' a=\'P\' /><1O b=\'h\' a=\'c\' /></1c></k><r><1c><u b=\'g\' a=\'P\' /><1O b=\'h\' a=\'d\' /></1c></r></j><j><m><K n=\'N\' M=\'2e\' H=\'Q\' L=\'1S\' I=\'g\' /></m><k><j><m><K n=\'N\' M=\'1l\' H=\'Q\' L=\'d\' I=\'h\' /></m><k><j><m><K n=\'N\' M=\'1R\' H=\'Q\' L=\'d\' I=\'h\' /></m><k><j><m><K n=\'N\' M=\'19\' H=\'Q\' L=\'d\' I=\'h\' /></m><k><t><15 b=\'g\' a=\'2S\' /><u b=\'g\' a=\'P\' /></t></k><r><t><15 b=\'g\' a=\'34\' /><u b=\'g\' a=\'P\' /></t></r></j></k><r><j><m><K n=\'N\' M=\'19\' H=\'Q\' L=\'d\' I=\'h\' /></m><k><t><15 b=\'g\' a=\'26\' /><u b=\'g\' a=\'P\' /></t></k><r><t><15 b=\'g\' a=\'28\' /><u b=\'g\' a=\'P\' /></t></r></j></r></j></k><r><j><m><K n=\'N\' M=\'1R\' H=\'Q\' L=\'d\' I=\'h\' /></m><k><j><m><K n=\'N\' M=\'19\' H=\'Q\' L=\'d\' I=\'h\' /></m><k><t><15 b=\'g\' a=\'36\' /><u b=\'g\' a=\'P\' /></t></k><r><j><m><K n=\'N\' M=\'1h\' H=\'Q\' L=\'d\' I=\'h\' /></m><k><t><15 b=\'g\' a=\'32\' /><u b=\'g\' a=\'P\' /></t></k><r><t><15 b=\'g\' a=\'2Y\' /><u b=\'g\' a=\'P\' /></t></r></j></r></j></k><r><j><m><K n=\'N\' M=\'19\' H=\'Q\' L=\'d\' I=\'h\' /></m><k><t><15 b=\'g\' a=\'2f\' /><u b=\'g\' a=\'P\' /></t></k><r><j><m><K n=\'N\' M=\'1h\' H=\'Q\' L=\'d\' I=\'h\' /></m><k><t><15 b=\'g\' a=\'2c\' /><u b=\'g\' a=\'P\' /></t></k><r><t><15 b=\'g\' a=\'1S\' /><u b=\'g\' a=\'P\' /></t></r></j></r></j></r></j></r></j></k></j></e></x></1Z><1i><1K><e><J f=\'2X\' /><o v=\'1l\' n=\'O\'><a b=\'h\' a=\'c\' /></o><o v=\'19\' n=\'O\'><a b=\'h\' a=\'c\' /></o><J f=\'18\' /><2b 1j=\'1k\' 1g=\'0\' 1m=\'0\' 1n=\'\' 1o=\'c\'><u b=\'g\' a=\'21\' /></2b><3I /></e></1K><1N><e><J f=\'18\' /></e></1N><27><e><J f=\'2a\' /></e></27><2l><e><J f=\'2k\' /></e></2l><2i><e><J f=\'2g\' /></e></2i><2h><e><o v=\'19\' n=\'O\'><a b=\'h\' a=\'c\' /></o><J f=\'18\' /></e></2h><31><e><30 50=\'c\'><a b=\'g\' a=\'P\' /></30></e></31></1i><q T=\'\' U=\'0\'><p z=\'-1\' D=\'-1\' w=\'1q\' C=\'39\' S=\'1s\' B=\'c\'><E l=\'y\' i=\'52\' /></p></q><2j><F G=\'2c\'><q T=\'\' U=\'1\'><p z=\'-1\' D=\'-1\' w=\'1q\' C=\'39\' S=\'1s\' B=\'c\'><E l=\'y\' i=\'35\' /></p></q></F><F G=\'2f\'><q T=\'\' U=\'8\'><p z=\'-1\' D=\'-1\' w=\'1q\' C=\'39\' S=\'1s\' B=\'c\'><E l=\'y\' i=\'33\' /></p></q></F><F G=\'2Y\'><q T=\'\' U=\'0\'><p z=\'-1\' D=\'-1\' w=\'1q\' C=\'39\' S=\'1s\' B=\'c\'><E l=\'y\' i=\'4X\' /></p></q></F><F G=\'32\'><q T=\'\' U=\'1\'><p z=\'-1\' D=\'-1\' w=\'1q\' C=\'39\' S=\'1s\' B=\'c\'><E l=\'y\' i=\'35\' /></p></q></F><F G=\'36\'><q T=\'\' U=\'8\'><p z=\'-1\' D=\'-1\' w=\'1q\' C=\'39\' S=\'1s\' B=\'c\'><E l=\'y\' i=\'33\' /></p></q></F><F G=\'28\'><q T=\'\' U=\'0\'><p z=\'-1\' D=\'-1\' w=\'1q\' C=\'39\' S=\'1s\' B=\'c\'><E l=\'y\' i=\'2R\' /></p></q></F><F G=\'26\'><q T=\'\' U=\'8\'><p z=\'-1\' D=\'-1\' w=\'1q\' C=\'39\' S=\'1s\' B=\'c\'><E l=\'y\' i=\'2V\' /></p></q></F><F G=\'34\'><q T=\'\' U=\'0\'><p z=\'-1\' D=\'-1\' w=\'1q\' C=\'39\' S=\'1s\' B=\'c\'><E l=\'y\' i=\'2R\' /></p></q></F><F G=\'2S\'><q T=\'\' U=\'8\'><p z=\'-1\' D=\'-1\' w=\'1q\' C=\'39\' S=\'1s\' B=\'c\'><E l=\'y\' i=\'2V\' /></p></q></F></2j><1p><R f=\'1T\' 1d=\'6n\' b=\'A\' Z=\'0\' Y=\'0\' X=\'0\' W=\'0\' 1e=\'-1\'><A z=\'0\' D=\'0\' w=\'0\' C=\'0\' B=\'c\'><E l=\'y\' i=\'1Y\' /></A></R><R f=\'3e\' 1d=\'6o\' b=\'A\' Z=\'0\' Y=\'0\' X=\'0\' W=\'0\' 1e=\'-1\'><A z=\'0\' D=\'0\' w=\'0\' C=\'0\' B=\'c\'><E l=\'y\' i=\'1Y\' /></A></R><R f=\'3f\' 1d=\'6p\' b=\'A\' Z=\'0\' Y=\'0\' X=\'0\' W=\'0\' 1e=\'-1\'><A z=\'0\' D=\'0\' w=\'0\' C=\'0\' B=\'c\'><E l=\'y\' i=\'1Y\' /></A></R><R f=\'37\' 1d=\'6t\' b=\'A\' Z=\'0\' Y=\'0\' X=\'0\' W=\'0\' 1e=\'-1\'><A z=\'0\' D=\'0\' w=\'0\' C=\'0\' B=\'c\'><E l=\'y\' i=\'1Y\' /></A></R><R f=\'3c\' 1d=\'6x\' b=\'A\' Z=\'0\' Y=\'0\' X=\'0\' W=\'0\' 1e=\'-1\'><A z=\'0\' D=\'0\' w=\'0\' C=\'0\' B=\'c\'><E l=\'y\' i=\'1Y\' /></A></R></1p></1b></1X></2z><2z f=\'4U\' X=\'2m\' W=\'3o\' 14=\'d\' 1r=\'c\' 3r=\'d\' 3l=\'d\' 3k=\'\' 3j=\'3y\' 3s=\'3t\' 1w=\'0\' 4Y=\'d\' 53=\'d\' 1u=\'2E\' 1t=\'4Z\' 1v=\'-1\'><1i><2M><e><2C><u b=\'g\' a=\'P\' /></2C></e></2M><1N><e><2L G=\'2O\' 2N=\'c\' /></e></1N><2I><e><2L G=\'2O\' 2N=\'d\' /></e></2I></1i><2q 1g=\'3q\'><1i><2u 3p=\'0\'><e><1a 1j=\'1k\' 1g=\'0\' 1m=\'0\' 1n=\'\' 1o=\'c\'><u b=\'g\' a=\'58\' /></1a><1a 1j=\'1k\' 1g=\'0\' 1m=\'0\' 1n=\'\' 1o=\'c\'><u b=\'g\' a=\'5b\' /></1a><1a 1j=\'1k\' 1g=\'0\' 1m=\'0\' 1n=\'\' 1o=\'c\'><u b=\'g\' a=\'4R\' /></1a><1a 1j=\'1k\' 1g=\'0\' 1m=\'0\' 1n=\'\' 1o=\'c\'><u b=\'g\' a=\'2J\' /></1a><1a 1j=\'1k\' 1g=\'0\' 1m=\'0\' 1n=\'\' 1o=\'c\'><u b=\'g\' a=\'2D\' /></1a></e></2u></1i></2q><1X><1b f=\'2J\' X=\'4L\' W=\'4P\' 14=\'c\' 1r=\'d\' 1I=\'\' Z=\'4T\' Y=\'4Q\' 1J=\'d\' 1v=\'3\' 1G=\'0\' 1H=\'0\' 1u=\'5f.5\' 1t=\'5g.5\' 1D=\'V\' 1F=\'V\' 1x=\'V\' 1B=\'0\' 1w=\'1\' 1y=\'c\' 1C=\'c\' 1L=\'1W\'><q T=\'\' U=\'0\'><p z=\'-1\' D=\'-1\' w=\'5d\' C=\'5k\' S=\'5l 3\' B=\'c\'><E l=\'y\' i=\'5i\' /></p></q></1b><1b f=\'2D\' X=\'2t\' W=\'0\' 14=\'c\' 1r=\'d\' 1I=\'\' Z=\'1U\' Y=\'5j\' 1J=\'d\' 1v=\'7\' 1G=\'0\' 1H=\'0\' 1u=\'2n\' 1t=\'-0.5\' 1D=\'V\' 1F=\'V\' 1x=\'V\' 1B=\'0\' 1w=\'2\' 1y=\'c\' 1C=\'c\' 1L=\'1W\'><q T=\'\' U=\'0\'><p z=\'0\' D=\'-1\' w=\'2o\' C=\'1\' S=\'54 5\' B=\'c\'><E l=\'y\' i=\'55\' /></p></q></1b><1b f=\'58\' X=\'2t\' W=\'51\' 14=\'c\' 1r=\'d\' 1I=\'\' Z=\'1U\' Y=\'5c\' 1J=\'d\' 1v=\'5\' 1G=\'0\' 1H=\'0\' 1u=\'2n.5\' 1t=\'25.5\' 1D=\'V\' 1F=\'V\' 1x=\'V\' 1B=\'0\' 1w=\'3\' 1y=\'d\' 1C=\'c\' 1L=\'1W\'><q T=\'\' U=\'0\'><p z=\'0\' D=\'0\' w=\'2o\' C=\'51\' S=\'59\' B=\'c\'><E l=\'y\' i=\'5a\' /></p></q><1p><R f=\'1T\' 1d=\'5K\' b=\'A\' Z=\'0\' Y=\'0\' X=\'0\' W=\'0\' 1e=\'-1\'><A z=\'0\' D=\'0\' w=\'0\' C=\'0\' B=\'c\'><E l=\'y\' i=\'5L\' /></A></R></1p></1b><1b f=\'5b\' X=\'2t\' W=\'2K\' 14=\'c\' 1r=\'d\' 1I=\'\' Z=\'1U\' Y=\'57\' 1J=\'d\' 1v=\'9\' 1G=\'0\' 1H=\'0\' 1u=\'2n.5\' 1t=\'51.5\' 1D=\'V\' 1F=\'V\' 1x=\'V\' 1B=\'0\' 1w=\'4\' 1y=\'d\' 1C=\'c\' 1L=\'1W\'><q T=\'\' U=\'0\'><p z=\'0\' D=\'0\' w=\'2o\' C=\'2K\' S=\'56 5R 5N 5x 2A 2B 5h.\' B=\'c\'><E l=\'y\' i=\'5e\' /></p></q><1p><R f=\'1T\' 1d=\'5F\' b=\'A\' Z=\'0\' Y=\'0\' X=\'0\' W=\'0\' 1e=\'-1\'><A z=\'0\' D=\'0\' w=\'0\' C=\'0\' B=\'c\'><E l=\'y\' i=\'5y\' /></A></R></1p></1b><1b f=\'4R\' X=\'3A\' W=\'40\' 14=\'d\' 1r=\'d\' 1I=\'\' Z=\'4S\' Y=\'4M\' 1J=\'d\' 1v=\'11\' 1G=\'0\' 1H=\'0\' 1u=\'4O.5\' 1t=\'20\' 1D=\'V\' 1F=\'V\' 1x=\'V\' 1B=\'0\' 1w=\'5\' 1y=\'d\' 1C=\'c\' 1L=\'4N\' 38=\'1K\'><2d><v G=\'1R\' b=\'h\' a=\'c\' 14=\'d\' /><v G=\'2p\' b=\'h\' a=\'c\' 14=\'d\' /><v G=\'1l\' b=\'h\' a=\'c\' 14=\'d\' /><v G=\'1h\' b=\'h\' a=\'c\' 14=\'d\' /><v G=\'19\' b=\'h\' a=\'c\' 14=\'d\' /><v G=\'2e\' b=\'g\' a=\'1S\' 14=\'d\' /></2d><1Z><x f=\'2X\'><e><o v=\'2p\' n=\'O\'><a b=\'Q\' a=\'1R\' /></o><o v=\'1R\' n=\'O\'><a b=\'h\' a=\'d\' /></o><J f=\'18\' /></e></x><x f=\'2a\'><e><o v=\'1l\' n=\'O\'><a b=\'h\' a=\'d\' /></o><J f=\'18\' /></e></x><x f=\'2k\'><e><o v=\'1l\' n=\'O\'><a b=\'h\' a=\'c\' /></o><J f=\'18\' /></e></x><x f=\'2T\'><e><o v=\'1h\' n=\'O\'><a b=\'h\' a=\'d\' /></o><J f=\'18\' /></e></x><x f=\'2g\'><e><o v=\'19\' n=\'O\'><a b=\'h\' a=\'d\' /></o><J f=\'18\' /></e></x><x f=\'2Q\'><e><o v=\'1l\' n=\'O\'><a b=\'h\' a=\'c\' /></o><o v=\'1R\' n=\'O\'><a b=\'h\' a=\'c\' /></o><o v=\'2p\' n=\'O\'><a b=\'h\' a=\'c\' /></o><o v=\'1h\' n=\'O\'><a b=\'h\' a=\'c\' /></o><o v=\'19\' n=\'O\'><a b=\'h\' a=\'c\' /></o></e></x><x f=\'18\'><e><j><m><K n=\'N\' M=\'1h\' H=\'Q\' L=\'d\' I=\'h\' /></m><k><1c><u b=\'g\' a=\'P\' /><1O b=\'h\' a=\'c\' /></1c></k><r><1c><u b=\'g\' a=\'P\' /><1O b=\'h\' a=\'d\' /></1c></r></j><j><m><K n=\'N\' M=\'2e\' H=\'Q\' L=\'1S\' I=\'g\' /></m><k><j><m><K n=\'N\' M=\'1l\' H=\'Q\' L=\'d\' I=\'h\' /></m><k><j><m><K n=\'N\' M=\'1R\' H=\'Q\' L=\'d\' I=\'h\' /></m><k><j><m><K n=\'N\' M=\'19\' H=\'Q\' L=\'d\' I=\'h\' /></m><k><t><15 b=\'g\' a=\'2S\' /><u b=\'g\' a=\'P\' /></t></k><r><t><15 b=\'g\' a=\'34\' /><u b=\'g\' a=\'P\' /></t></r></j></k><r><j><m><K n=\'N\' M=\'19\' H=\'Q\' L=\'d\' I=\'h\' /></m><k><t><15 b=\'g\' a=\'26\' /><u b=\'g\' a=\'P\' /></t></k><r><t><15 b=\'g\' a=\'28\' /><u b=\'g\' a=\'P\' /></t></r></j></r></j></k><r><j><m><K n=\'N\' M=\'1R\' H=\'Q\' L=\'d\' I=\'h\' /></m><k><j><m><K n=\'N\' M=\'19\' H=\'Q\' L=\'d\' I=\'h\' /></m><k><t><15 b=\'g\' a=\'36\' /><u b=\'g\' a=\'P\' /></t></k><r><j><m><K n=\'N\' M=\'1h\' H=\'Q\' L=\'d\' I=\'h\' /></m><k><t><15 b=\'g\' a=\'32\' /><u b=\'g\' a=\'P\' /></t></k><r><t><15 b=\'g\' a=\'2Y\' /><u b=\'g\' a=\'P\' /></t></r></j></r></j></k><r><j><m><K n=\'N\' M=\'19\' H=\'Q\' L=\'d\' I=\'h\' /></m><k><t><15 b=\'g\' a=\'2f\' /><u b=\'g\' a=\'P\' /></t></k><r><j><m><K n=\'N\' M=\'1h\' H=\'Q\' L=\'d\' I=\'h\' /></m><k><t><15 b=\'g\' a=\'2c\' /><u b=\'g\' a=\'P\' /></t></k><r><t><15 b=\'g\' a=\'1S\' /><u b=\'g\' a=\'P\' /></t></r></j></r></j></r></j></r></j></k></j></e></x></1Z><1i><1K><e><J f=\'2X\' /><o v=\'1l\' n=\'O\'><a b=\'h\' a=\'c\' /></o><o v=\'19\' n=\'O\'><a b=\'h\' a=\'c\' /></o><J f=\'18\' /><2b 1j=\'1k\' 1g=\'0\' 1m=\'0\' 1n=\'\' 1o=\'c\'><u b=\'g\' a=\'21\' /></2b><3I /></e></1K><1N><e><J f=\'18\' /></e></1N><27><e><J f=\'2a\' /></e></27><2l><e><J f=\'2k\' /></e></2l><2i><e><J f=\'2g\' /></e></2i><2h><e><o v=\'19\' n=\'O\'><a b=\'h\' a=\'c\' /></o><J f=\'18\' /></e></2h><31><e><30 50=\'c\'><a b=\'g\' a=\'P\' /></30></e></31></1i><q T=\'\' U=\'0\'><p z=\'-1\' D=\'-1\' w=\'1q\' C=\'39\' S=\'1s\' B=\'c\'><E l=\'y\' i=\'52\' /></p></q><2j><F G=\'2c\'><q T=\'\' U=\'1\'><p z=\'-1\' D=\'-1\' w=\'1q\' C=\'39\' S=\'1s\' B=\'c\'><E l=\'y\' i=\'35\' /></p></q></F><F G=\'2f\'><q T=\'\' U=\'8\'><p z=\'-1\' D=\'-1\' w=\'1q\' C=\'39\' S=\'1s\' B=\'c\'><E l=\'y\' i=\'33\' /></p></q></F><F G=\'2Y\'><q T=\'\' U=\'0\'><p z=\'-1\' D=\'-1\' w=\'1q\' C=\'39\' S=\'1s\' B=\'c\'><E l=\'y\' i=\'4X\' /></p></q></F><F G=\'32\'><q T=\'\' U=\'1\'><p z=\'-1\' D=\'-1\' w=\'1q\' C=\'39\' S=\'1s\' B=\'c\'><E l=\'y\' i=\'35\' /></p></q></F><F G=\'36\'><q T=\'\' U=\'8\'><p z=\'-1\' D=\'-1\' w=\'1q\' C=\'39\' S=\'1s\' B=\'c\'><E l=\'y\' i=\'33\' /></p></q></F><F G=\'28\'><q T=\'\' U=\'0\'><p z=\'-1\' D=\'-1\' w=\'1q\' C=\'39\' S=\'1s\' B=\'c\'><E l=\'y\' i=\'2R\' /></p></q></F><F G=\'26\'><q T=\'\' U=\'8\'><p z=\'-1\' D=\'-1\' w=\'1q\' C=\'39\' S=\'1s\' B=\'c\'><E l=\'y\' i=\'2V\' /></p></q></F><F G=\'34\'><q T=\'\' U=\'0\'><p z=\'-1\' D=\'-1\' w=\'1q\' C=\'39\' S=\'1s\' B=\'c\'><E l=\'y\' i=\'2R\' /></p></q></F><F G=\'2S\'><q T=\'\' U=\'8\'><p z=\'-1\' D=\'-1\' w=\'1q\' C=\'39\' S=\'1s\' B=\'c\'><E l=\'y\' i=\'2V\' /></p></q></F></2j><1p><R f=\'1T\' 1d=\'6h\' b=\'A\' Z=\'0\' Y=\'0\' X=\'0\' W=\'0\' 1e=\'-1\'><A z=\'0\' D=\'0\' w=\'0\' C=\'0\' B=\'c\'><E l=\'y\' i=\'1Y\' /></A></R><R f=\'3e\' 1d=\'6e\' b=\'A\' Z=\'0\' Y=\'0\' X=\'0\' W=\'0\' 1e=\'-1\'><A z=\'0\' D=\'0\' w=\'0\' C=\'0\' B=\'c\'><E l=\'y\' i=\'1Y\' /></A></R><R f=\'3f\' 1d=\'5z\' b=\'A\' Z=\'0\' Y=\'0\' X=\'0\' W=\'0\' 1e=\'-1\'><A z=\'0\' D=\'0\' w=\'0\' C=\'0\' B=\'c\'><E l=\'y\' i=\'1Y\' /></A></R><R f=\'37\' 1d=\'5O\' b=\'A\' Z=\'0\' Y=\'0\' X=\'0\' W=\'0\' 1e=\'-1\'><A z=\'0\' D=\'0\' w=\'0\' C=\'0\' B=\'c\'><E l=\'y\' i=\'1Y\' /></A></R><R f=\'3c\' 1d=\'5S\' b=\'A\' Z=\'0\' Y=\'0\' X=\'0\' W=\'0\' 1e=\'-1\'><A z=\'0\' D=\'0\' w=\'0\' C=\'0\' B=\'c\'><E l=\'y\' i=\'1Y\' /></A></R></1p></1b></1X></2z></5n></4V>");',62,444,'||||||||||value|type|false|true|actions|id|string|boolean||if_action|then_actions||condition|operator|adjustvar|vectordata|data|else_actions||setobjstate|objref|variable|right|actiongroup|Lib|left|vectortext|pngfb|bottom|top|pr|state|name|typea|typeb|exe_actiongroup|compare|valueb|valuea|eq|set|_this|var|textdata|alttext|hotlinkid|accstate|100|height|width|ypos|xpos|||||resume|stateref|||_setstates|_down|show|vectorshape|set_enabled|linkid|shadowindex|864|duration|_disabled|events|transition|appear|_hover|direction|animationid|reverse|textlib|166|usehandcursor|Continue|rotateypos|rotatexpos|tabindex|depth|alpha|scrolling|_player|_checked|rotation|shufflelock|xscale|6EctaCDO77426|yscale|xoffset|yoffset|shapemaskid|tabenabled|onrelease|acctype|property|ontransitionin|enabled|False|5kp7e9JTTnk|_visited|_default|01|213|True|text|objects|228|actiongroups||_parent||66i6PJAWEga|||_default_Hover_Down|onrollover|_default_Hover||ActGrpSetHoverState|hide_slidelayer|_default_Disabled|variables|_state|_default_Down|ActGrpSetDownState|onreleaseoutside|onpress|states|ActGrpClearHoverState|onrollout|960|266|534|_savevisited|timeline|6FeI3i4kGrJ26|gotoplay|533|event|_uncheckgroup|212|64PsTlD6fA7|_review|slidelayer|the|correct|setactivetimeline|5zn4ncnxwIt|480|432|background|MsgScene_5r9eOqiUexp26|ontransitionout|67F1PIeokp7|103|enable_frame_control|ontopmostlayer|enable|submit|or|ActGrpClearStateVars|226|_default_Hover_Visited_Down|ActGrpSetDisabledState|pxnsnfns00001100101|227|_default_Selected_Disabled|ActGrpSetVisitedState|_default_Visited|_default_Selected|setfocus|ontransitionincomplete|_default_Visited_Disabled|224|_default_Hover_Visited|223|_default_Visited_Down|04|defaultaction||_default_Hover_Selected_Down|hide|05|_default_Selected_Down|02|03|5zc1fkru5lW26|_default_Hover_Selected|6EctaCDO77426_CorrectReview|starttime|lmsid|enablereplay|fill|888|720|time|5000|enableseek|elapsedtimemode|pause|6EctaCDO77426_IncorrectReview|_ActTargetSlideId|targeta|isdescendant|1758538|targetb|167|set_frame_layout|set_window_control_layout|ReviewIntCorrectIncorrect_6EctaCDO77426|QuizComplete|WindowId|_frame|AnsweredInt_6EctaCDO77426|playnextdrawslide|Status|actparam|window|MessageWnd|normal|wndtype|144|143|DisableChoices_6EctaCDO77426|slides|5r9eOqiUexp26|141|142|140|_default_Selected_Review|XMLSchema|Medicare||mandates|xmlns|88|||status|may||that|observation|http|shufflegroup|org|2001|145|6jMEfZbkAQk|www|w3|scrollarea|onsubmitslide|nor|90|ActGrpOnPrevButtonClick|onprevslide|ActGrpOnSubmitButtonClick|onbeforeslidejump|NavigationRestrictionNextSlide_5zc1fkru5lW26|nextviewedslide|6gZrisx4WZN26|ReviewMode_69JxzId3uWG26|colors|onnextslide|CloseFeedback|137|136|ActGrpSetReviewState|139|138|_default_Review|npnxsnfns00001100100|SetLayout_pxnsnfns00001100101|radio|6EctaCDO77426_CheckAnswered|LastSlideViewed_5r9eOqiUexp26|ReviewInt_6EctaCDO77426|ActGrpSetCheckedState|581|431|button|83|253|233|67pAJLWUASM|397|189|6PMjhtB4LN5|slide|6WdIi4gKlpx|225|modal|360|showrect||222|pauseparent|Line|217|You|312|5uPZbxLHwF5|Incorrect|218|6T0BAFihCQO|249|583|220|290|126|response|216|304|255|Rectangle|6EhdZG3LZoK|slidelayers|61espQPCO0t|680|Correct|6fZMME3nHRr|midnight|two|over|go|Passed|select|230|txt__default_Down_67pAJLWUASM|mobile|swf|iosurl|dataurl|presentation_content|txt__default_6T0BAFihCQO|SlideXMLData|xsi|instance|navindex|txt__default_5uPZbxLHwF5|229|5wx2uZGHyMR26|not|txt__default_Visited_67pAJLWUASM|Slide2|xsd|did|txt__default_Hover_67pAJLWUASM|CurrentQuiz_69JxzId3uWG26|incorrect|wipetrans|ScrollPromptSlide|gte|videozoom|transduration|transdir|history_prev|823b78dc4364ad6d9c65da5898f456|globalaudioid|Viewed|InvalidPromptSlide|eval_interaction|slidelock|gz|add|title|AbsoluteId|69JxzId3uWG26|Id|txt__default_Disabled_67pAJLWUASM|number|AttemptCount|txt__default_67pAJLWUASM|historygroupid|trackviews|showmenuresulticon|viewgroupid|cancel_event|txt__default_6WdIi4gKlpx|txt__default_Disabled_6WdIi4gKlpx|txt__default_Down_6WdIi4gKlpx|221|210|168|txt__default_Visited_6WdIi4gKlpx|txt__default_Down_66i6PJAWEga|txt__default_Disabled_66i6PJAWEga|165|txt__default_Hover_6WdIi4gKlpx|txt__default_Hover_66i6PJAWEga|txt__default_Selected_66i6PJAWEga|txt__default_6EhdZG3LZoK|txt__default_Disabled_5kp7e9JTTnk|txt__default_Down_5kp7e9JTTnk|txt__default_61espQPCO0t|none|presenterref|txt__default_5kp7e9JTTnk|219|txt__default_Selected_5kp7e9JTTnk|txt__default_Hover_5kp7e9JTTnk|selected|211|That|apos|txt__default_66i6PJAWEga|0xFFFFFF|rgb|color|127|542|214|linear|txt__default_6jMEfZbkAQk|quizref|LockedWarningSlide|68xqspCrUNP26|completed_slide_ref|311|vector|contentheight|shuffle|209|543|stop|271|contentwidth'.split('|'),0,{}))
