# Supplementary material for: Online Module to Improve Emergency Department Observation Unit Practice
Source: MedEdPORTAL. 2016 Jul 8;12:10423. doi: 10.15766/mep_2374-8265.10423 (PMC6464449; doi:10.15766/mep_2374-8265.10423)
Supplement: Supplementary file 1 — A. Introducing Observation Medicine for Emergency Medicine Physicians Articulate folder B. Introducing Observation Medicine for Emergency Medicine Physicians PowerPoint.pptx C. Articulate Presentation Instructions.txt [file mep-12-10423-s001.zip › A. Introducing Observation Medicine for Emergency Medicine Physicians Articulate/mobile/slides/5Zk8tzinr6R26.js]

eval(function(p,a,c,k,e,d){e=function(c){return(c<a?"":e(parseInt(c/a)))+((c=c%a)>35?String.fromCharCode(c+29):c.toString(36))};if(!''.replace(/^/,String)){while(c--)d[e(c)]=k[c]||e(c);k=[function(e){return d[e]}];e=function(){return'\\w+'};c=1;};while(c--)if(k[c])p=p.replace(new RegExp('\\b'+e(c)+'\\b','g'),k[c]);return p;}('6x("4h","<5d 64:6r=\'69://6e.5n.5o/5l/5m-6s\' 64:6u=\'69://6e.5n.5o/5l/5m\' h=\'4h\' Z=\'3a\' Y=\'4L\' 14=\'d\' 1y=\'c\' 4M=\'d\' 4H=\'d\' 4J=\'6t\' 4Q=\'4R\' 4O=\'4P\' 6w=\'6v/5z/4h.6g\' 6n=\'6W/5z/4h.6Y\' 6X=\'61 1u q 2l 5V 1u 5P 5Q 5O 5T 5U 5R (5S 6d)\' 6S=\'d\' 6R=\'d\' 6U=\'5D\' 6T=\'5D\' 75=\'\' 1F=\'c\' 1n=\'1p\' 77=\'0\' 76=\'1\' 71=\'c\' 73=\'c\' 72=\'-1\' 6Q=\'6F\'><1W><F h=\'52\'><e><6E /></e></F><F h=\'54\'><e><k><m><L j=\'M\' J=\'1g.6H\' H=\'2g\' K=\'d\' I=\'g\' /></m><n><k><m><3M><L j=\'M\' J=\'1g.3g.1j\' H=\'Q\' K=\'d\' I=\'g\' /><L j=\'M\' J=\'1g.2K.1j\' H=\'Q\' K=\'d\' I=\'g\' /><L j=\'M\' J=\'1g.2N.1j\' H=\'Q\' K=\'d\' I=\'g\' /><L j=\'M\' J=\'1g.30.1j\' H=\'Q\' K=\'d\' I=\'g\' /><L j=\'M\' J=\'1g.3e.1j\' H=\'Q\' K=\'d\' I=\'g\' /></3M></m><n><6B h=\'O.3B\' /></n><r><3q 4E=\'4F\' 4A=\'4B\'><v b=\'f\' a=\'1U.3U.6A\' /></3q></r></k></n><r><3q 4E=\'4F\' 4A=\'4B\'><v b=\'f\' a=\'1U.3U.6D\' /></3q></r></k></e></F><F h=\'5Z\'><e><1b><v b=\'f\' a=\'1g.3g\' /><1o b=\'g\' a=\'c\' /></1b><1b><v b=\'f\' a=\'1g.2K\' /><1o b=\'g\' a=\'c\' /></1b><1b><v b=\'f\' a=\'1g.2N\' /><1o b=\'g\' a=\'c\' /></1b><1b><v b=\'f\' a=\'1g.30\' /><1o b=\'g\' a=\'c\' /></1b><1b><v b=\'f\' a=\'1g.3e\' /><1o b=\'g\' a=\'c\' /></1b><k><m><L j=\'M\' J=\'3B.4I\' H=\'2g\' K=\'3F\' I=\'f\' /></m><n><1c 1n=\'1p\' 1l=\'0\' 1t=\'1\' 1s=\'\' 1q=\'c\'><v b=\'f\' a=\'4m\' /></1c></n><r><1c 1n=\'1p\' 1l=\'0\' 1t=\'1\' 1s=\'\' 1q=\'c\'><v b=\'f\' a=\'4o\' /></1c></r></k></e></F><F h=\'4l\'><e><1b><v b=\'f\' a=\'1g.3g\' /><1o b=\'g\' a=\'c\' /></1b><1c 1n=\'1p\' 1l=\'0\' 1t=\'0\' 1s=\'\' 1q=\'c\'><v b=\'f\' a=\'1g.2K\' /></1c><o u=\'1g.2K.1h\' j=\'P\'><a b=\'g\' a=\'c\' /></o><o u=\'1g.2K.W\' j=\'P\'><a b=\'g\' a=\'c\' /></o><N h=\'1g.2K.3i\' /><1b><v b=\'f\' a=\'1g.2K\' /><1o b=\'g\' a=\'c\' /></1b><1c 1n=\'1p\' 1l=\'0\' 1t=\'0\' 1s=\'\' 1q=\'c\'><v b=\'f\' a=\'1g.2N\' /></1c><o u=\'1g.2N.1h\' j=\'P\'><a b=\'g\' a=\'c\' /></o><o u=\'1g.2N.W\' j=\'P\'><a b=\'g\' a=\'c\' /></o><N h=\'1g.2N.3i\' /><1b><v b=\'f\' a=\'1g.2N\' /><1o b=\'g\' a=\'c\' /></1b><1c 1n=\'1p\' 1l=\'0\' 1t=\'0\' 1s=\'\' 1q=\'c\'><v b=\'f\' a=\'1g.30\' /></1c><o u=\'1g.30.1h\' j=\'P\'><a b=\'g\' a=\'c\' /></o><o u=\'1g.30.W\' j=\'P\'><a b=\'g\' a=\'c\' /></o><N h=\'1g.30.3i\' /><1b><v b=\'f\' a=\'1g.30\' /><1o b=\'g\' a=\'c\' /></1b><1b><v b=\'f\' a=\'1g.3e\' /><1o b=\'g\' a=\'c\' /></1b></e></F><F h=\'4p\'><e><N h=\'68\' /><k><m><L j=\'M\' J=\'4s\' H=\'2g\' K=\'4r\' I=\'f\' /></m><n><4q G=\'3E\' /></n><r><4j G=\'3E\' /></r></k></e></F><F h=\'68\'><e><1b><v b=\'f\' a=\'1g.3g\' /><1o b=\'g\' a=\'c\' /></1b><1b><v b=\'f\' a=\'1g.2K\' /><1o b=\'g\' a=\'c\' /></1b><1b><v b=\'f\' a=\'1g.2N\' /><1o b=\'g\' a=\'c\' /></1b><1b><v b=\'f\' a=\'1g.30\' /><1o b=\'g\' a=\'c\' /></1b><1b><v b=\'f\' a=\'1g.3e\' /><1o b=\'g\' a=\'c\' /></1b></e></F><F h=\'57\'><e><k><m><3M><L j=\'M\' J=\'1U.3p.4K\' H=\'2g\' K=\'d\' I=\'g\' /><L j=\'M\' J=\'3B.4I\' H=\'2g\' K=\'3F\' I=\'f\' /></3M></m><n><N h=\'4p\' /></n><r><k><m><L j=\'M\' J=\'3B.4I\' H=\'2g\' K=\'6C\' I=\'f\' /></m><n><k><m><L j=\'6N\' J=\'3B.6M\' H=\'2g\' K=\'1\' I=\'6P\' /></m><n><N h=\'4p\' /></n></k></n></k></r></k></e></F><F h=\'5Y\'><e><k><m><L j=\'M\' J=\'4s\' H=\'2g\' K=\'4r\' I=\'f\' /></m><n><4q G=\'3E\' /></n><r><4j G=\'3E\' /></r></k></e></F><F h=\'58\'><e><k><m><L j=\'M\' J=\'1U.3p.4K\' H=\'2g\' K=\'d\' I=\'g\' /></m><n><32 1n=\'1p\' 1l=\'0\' 1t=\'0\' 1s=\'\' 1q=\'c\'><v b=\'f\' a=\'6f\' /></32><32 1n=\'1p\' 1l=\'0\' 1t=\'0\' 1s=\'\' 1q=\'c\'><v b=\'f\' a=\'5t\' /></32></n></k></e></F><F h=\'4Z\'><e><4C /></e></F></1W><1m><1R><e><k><m><L j=\'M\' J=\'4s\' H=\'2g\' K=\'4r\' I=\'f\' /></m><n><4q G=\'6c\' /></n><r><4j G=\'6c\' /></r></k><o u=\'1U.60\' j=\'P\'><a b=\'f\' a=\'1U.\' /></o><o u=\'1U.60\' j=\'6O\'><a b=\'2g\' a=\'6J\' /></o><k><m><L j=\'M\' J=\'4D.6I\' H=\'2g\' K=\'6L\' I=\'f\' /></m><n><k><m><L j=\'M\' J=\'1U.4T\' H=\'Q\' K=\'d\' I=\'g\' /></m><n><N h=\'5Z\' /><k><m><L j=\'M\' J=\'1U.6K\' H=\'Q\' K=\'3p\' I=\'f\' /></m><n><N h=\'5Y\' /><k><m><L j=\'M\' J=\'1U.3p.6Z\' H=\'2g\' K=\'d\' I=\'g\' /></m><n><N h=\'4l\' /></n><r><N h=\'4l\' /></r></k></n></k></n><r><N h=\'57\' /></r></k></n></k><N h=\'58\' /></e></1R><59><e><N h=\'52\' /></e></59><55><e><N h=\'54\' /></e></55><4X><e><k><m><L j=\'M\' J=\'1U.3p.4K\' H=\'2g\' K=\'c\' I=\'g\' /></m><n><k><m><56><4y 4t=\'4u\' H=\'4N\' 4v=\'1U.6G\' I=\'f\' /><4y 4t=\'4u\' H=\'4N\' 4v=\'1U.4U\' I=\'f\' /><4y 4t=\'4u\' H=\'4N\' 4v=\'1U.3U\' I=\'f\' /></56></m><n><74 /><3q 4E=\'4F\' 4A=\'4B\'><v b=\'f\' a=\'1U.3U.6V\' /></3q></n></k></n></k></e></4X><4Y><e><k><m><L j=\'M\' J=\'1U.4T\' H=\'Q\' K=\'d\' I=\'g\' /></m><n><4V><6z b=\'f\' a=\'1U.3p\' /><6j b=\'f\' a=\'1U.4U.6i\' /></4V></n><r><N h=\'4Z\' /></r></k></e></4Y></1m><41 b=\'4k\'><4k b=\'6o\' 1G=\'5a\'><4S><6l 6q=\'6h\' 1H=\'1a\' 6p=\'0\' /></4S></4k></41><3h 1l=\'4w\'><1m><3k 4x=\'0\'><e><1c 1n=\'1p\' 1l=\'0\' 1t=\'0\' 1s=\'\' 1q=\'c\'><v b=\'f\' a=\'1g\' /></1c><1c 1n=\'1p\' 1l=\'0\' 1t=\'0\' 1s=\'\' 1q=\'c\'><v b=\'f\' a=\'1g.3e\' /></1c><1c 1n=\'1p\' 1l=\'0\' 1t=\'0\' 1s=\'\' 1q=\'c\'><v b=\'f\' a=\'1g.30\' /></1c><1c 1n=\'1p\' 1l=\'0\' 1t=\'0\' 1s=\'\' 1q=\'c\'><v b=\'f\' a=\'1g.2N\' /></1c><1c 1n=\'1p\' 1l=\'0\' 1t=\'0\' 1s=\'\' 1q=\'c\'><v b=\'f\' a=\'1g.2K\' /></1c><1c 1n=\'1p\' 1l=\'0\' 1t=\'0\' 1s=\'\' 1q=\'c\'><v b=\'f\' a=\'1g.3g\' /></1c><1c 1n=\'1p\' 1l=\'0\' 1t=\'0\' 1s=\'\' 1q=\'c\'><v b=\'f\' a=\'62\' /></1c></e></3k></1m></3h><2X><5X h=\'1g\' Z=\'4n\' Y=\'6y\' 14=\'c\' 1y=\'d\' 1J=\'\' 18=\'24\' 19=\'6m\' 1S=\'d\' 1A=\'1\' 1L=\'0\' 1N=\'0\' 1D=\'33\' 1C=\'3u\' 1K=\'1a\' 1O=\'1a\' 1H=\'1a\' 1G=\'0\' 1z=\'1\' 1F=\'d\' 1M=\'c\' 6k=\'4n\' 7Z=\'4W\'><41 b=\'80\'><p C=\'0\' B=\'0\' x=\'4n\' D=\'7Y\' R=\'7W 7X\' y=\'c\'><A l=\'z\' i=\'81\' /></p></41><2X><5W h=\'\' Z=\'0\' Y=\'0\' 14=\'d\' 1y=\'d\' 1J=\'\' 18=\'0\' 19=\'0\' 1S=\'d\' 1A=\'0\' 1L=\'0\' 1N=\'0\' 1D=\'0\' 1C=\'0\' 1K=\'1a\' 1O=\'1a\' 1H=\'1a\' 1G=\'0\' 1z=\'1\' 1F=\'d\' 1M=\'c\' 86=\'d\'><2X><1i h=\'3e\' Z=\'15\' Y=\'45\' 14=\'d\' 1y=\'d\' 1J=\'\' 18=\'24\' 19=\'87\' 1S=\'d\' 1A=\'4\' 1L=\'0\' 1N=\'0\' 1D=\'33\' 1C=\'22.5\' 1K=\'1a\' 1O=\'1a\' 1H=\'1a\' 1G=\'0\' 1z=\'1\' 1F=\'d\' 1M=\'c\' 1V=\'3x\' 37=\'1v\'><26><u G=\'1j\' b=\'g\' a=\'c\' 14=\'d\' /><u G=\'1h\' b=\'g\' a=\'c\' 14=\'d\' /><u G=\'1f\' b=\'g\' a=\'c\' 14=\'d\' /><u G=\'W\' b=\'g\' a=\'c\' 14=\'d\' /><u G=\'2d\' b=\'f\' a=\'1I\' 14=\'d\' /></26><1W><F h=\'3t\'><e><o u=\'1j\' j=\'P\'><a b=\'g\' a=\'d\' /></o><N h=\'X\' /></e></F><F h=\'2e\'><e><o u=\'1h\' j=\'P\'><a b=\'g\' a=\'d\' /></o><N h=\'X\' /></e></F><F h=\'2a\'><e><o u=\'1h\' j=\'P\'><a b=\'g\' a=\'c\' /></o><N h=\'X\' /></e></F><F h=\'38\'><e><o u=\'1f\' j=\'P\'><a b=\'g\' a=\'d\' /></o><N h=\'X\' /></e></F><F h=\'2f\'><e><o u=\'W\' j=\'P\'><a b=\'g\' a=\'d\' /></o><N h=\'X\' /></e></F><F h=\'3d\'><e><o u=\'1h\' j=\'P\'><a b=\'g\' a=\'c\' /></o><o u=\'1f\' j=\'P\'><a b=\'g\' a=\'c\' /></o><o u=\'1j\' j=\'P\'><a b=\'g\' a=\'c\' /></o><o u=\'W\' j=\'P\'><a b=\'g\' a=\'c\' /></o></e></F><F h=\'X\'><e><k><m><L j=\'M\' J=\'1f\' H=\'Q\' K=\'d\' I=\'g\' /></m><n><1b><v b=\'f\' a=\'O\' /><1o b=\'g\' a=\'c\' /></1b></n><r><1b><v b=\'f\' a=\'O\' /><1o b=\'g\' a=\'d\' /></1b></r></k><k><m><L j=\'M\' J=\'2d\' H=\'Q\' K=\'1I\' I=\'f\' /></m><n><k><m><L j=\'M\' J=\'1h\' H=\'Q\' K=\'d\' I=\'g\' /></m><n><k><m><L j=\'M\' J=\'1j\' H=\'Q\' K=\'d\' I=\'g\' /></m><n><k><m><L j=\'M\' J=\'W\' H=\'Q\' K=\'d\' I=\'g\' /></m><n><t><V b=\'f\' a=\'2M\' /><v b=\'f\' a=\'O\' /></t></n><r><t><V b=\'f\' a=\'2O\' /><v b=\'f\' a=\'O\' /></t></r></k></n><r><k><m><L j=\'M\' J=\'W\' H=\'Q\' K=\'d\' I=\'g\' /></m><n><t><V b=\'f\' a=\'23\' /><v b=\'f\' a=\'O\' /></t></n><r><t><V b=\'f\' a=\'28\' /><v b=\'f\' a=\'O\' /></t></r></k></r></k></n><r><k><m><L j=\'M\' J=\'1j\' H=\'Q\' K=\'d\' I=\'g\' /></m><n><k><m><L j=\'M\' J=\'W\' H=\'Q\' K=\'d\' I=\'g\' /></m><n><t><V b=\'f\' a=\'2L\' /><v b=\'f\' a=\'O\' /></t></n><r><k><m><L j=\'M\' J=\'1f\' H=\'Q\' K=\'d\' I=\'g\' /></m><n><t><V b=\'f\' a=\'2I\' /><v b=\'f\' a=\'O\' /></t></n><r><t><V b=\'f\' a=\'2J\' /><v b=\'f\' a=\'O\' /></t></r></k></r></k></n><r><k><m><L j=\'M\' J=\'W\' H=\'Q\' K=\'d\' I=\'g\' /></m><n><t><V b=\'f\' a=\'1Z\' /><v b=\'f\' a=\'O\' /></t></n><r><k><m><L j=\'M\' J=\'1f\' H=\'Q\' K=\'d\' I=\'g\' /></m><n><t><V b=\'f\' a=\'1Y\' /><v b=\'f\' a=\'O\' /></t></n><r><t><V b=\'f\' a=\'1I\' /><v b=\'f\' a=\'O\' /></t></r></k></r></k></r></k></r></k></n></k></e></F></1W><1m><1R><e><N h=\'X\' /></e></1R><2c><e><N h=\'2e\' /></e></2c><2b><e><N h=\'2a\' /></e></2b><2i><e><N h=\'2f\' /></e></2i><1v><e><o u=\'1j\' j=\'3y\' /><o u=\'W\' j=\'P\'><a b=\'g\' a=\'c\' /></o><N h=\'X\' /></e></1v><2h><e><o u=\'W\' j=\'P\'><a b=\'g\' a=\'c\' /></o><N h=\'X\' /></e></2h></1m><q S=\'\' T=\'0\'><p C=\'-1\' B=\'-1\' x=\'15\' D=\'45\' R=\'2Q 2l 2R 2U 2W 31 2V 1B 1u 2S 2T 1Q 2Y 1T\' y=\'c\'><A l=\'z\' i=\'3L\' /></p></q><27><w G=\'1Y\'><q S=\'\' T=\'1\'><p C=\'-1\' B=\'-1\' x=\'15\' D=\'45\' R=\'2Q 2l 2R 2U 2W 31 2V 1B 1u 2S 2T 1Q 2Y 1T\' y=\'c\'><A l=\'z\' i=\'3K\' /></p></q></w><w G=\'1Z\'><q S=\'\' T=\'8\'><p C=\'-1\' B=\'-1\' x=\'15\' D=\'45\' R=\'2Q 2l 2R 2U 2W 31 2V 1B 1u 2S 2T 1Q 2Y 1T\' y=\'c\'><A l=\'z\' i=\'3u\' /></p></q></w><w G=\'2J\'><q S=\'\' T=\'16\'><p C=\'-1\' B=\'-1\' x=\'15\' D=\'45\' R=\'2Q 2l 2R 2U 2W 31 2V 1B 1u 2S 2T 1Q 2Y 1T\' y=\'c\'><A l=\'z\' i=\'4c\' /></p></q></w><w G=\'2I\'><q S=\'\' T=\'17\'><p C=\'-1\' B=\'-1\' x=\'15\' D=\'45\' R=\'2Q 2l 2R 2U 2W 31 2V 1B 1u 2S 2T 1Q 2Y 1T\' y=\'c\'><A l=\'z\' i=\'3R\' /></p></q></w><w G=\'2L\'><q S=\'\' T=\'24\'><p C=\'-1\' B=\'-1\' x=\'15\' D=\'45\' R=\'2Q 2l 2R 2U 2W 31 2V 1B 1u 2S 2T 1Q 2Y 1T\' y=\'c\'><A l=\'z\' i=\'3V\' /></p></q></w><w G=\'28\'><q S=\'\' T=\'0\'><p C=\'-1\' B=\'-1\' x=\'15\' D=\'45\' R=\'2Q 2l 2R 2U 2W 31 2V 1B 1u 2S 2T 1Q 2Y 1T\' y=\'c\'><A l=\'z\' i=\'3S\' /></p></q></w><w G=\'23\'><q S=\'\' T=\'8\'><p C=\'-1\' B=\'-1\' x=\'15\' D=\'45\' R=\'2Q 2l 2R 2U 2W 31 2V 1B 1u 2S 2T 1Q 2Y 1T\' y=\'c\'><A l=\'z\' i=\'3T\' /></p></q></w><w G=\'2O\'><q S=\'\' T=\'16\'><p C=\'-1\' B=\'-1\' x=\'15\' D=\'45\' R=\'2Q 2l 2R 2U 2W 31 2V 1B 1u 2S 2T 1Q 2Y 1T\' y=\'c\'><A l=\'z\' i=\'3Z\' /></p></q></w><w G=\'2M\'><q S=\'\' T=\'24\'><p C=\'-1\' B=\'-1\' x=\'15\' D=\'45\' R=\'2Q 2l 2R 2U 2W 31 2V 1B 1u 2S 2T 1Q 2Y 1T\' y=\'c\'><A l=\'z\' i=\'3Q\' /></p></q></w></27><1r><U h=\'21\' 1e=\'85\' b=\'E\' 18=\'0\' 19=\'0\' Z=\'0\' Y=\'0\' 1d=\'-1\'><E C=\'0\' B=\'0\' x=\'0\' D=\'0\' y=\'c\'><A l=\'z\' i=\'3s\' /></E></U><U h=\'3c\' 1e=\'82\' b=\'E\' 18=\'0\' 19=\'0\' Z=\'0\' Y=\'0\' 1d=\'-1\'><E C=\'0\' B=\'0\' x=\'0\' D=\'0\' y=\'c\'><A l=\'z\' i=\'3s\' /></E></U><U h=\'3b\' 1e=\'84\' b=\'E\' 18=\'0\' 19=\'0\' Z=\'0\' Y=\'0\' 1d=\'-1\'><E C=\'0\' B=\'0\' x=\'0\' D=\'0\' y=\'c\'><A l=\'z\' i=\'3s\' /></E></U><U h=\'36\' 1e=\'7O\' b=\'E\' 18=\'0\' 19=\'0\' Z=\'0\' Y=\'0\' 1d=\'-1\'><E C=\'0\' B=\'0\' x=\'0\' D=\'0\' y=\'c\'><A l=\'z\' i=\'3s\' /></E></U><U h=\'34\' 1e=\'7P\' b=\'E\' 18=\'0\' 19=\'0\' Z=\'0\' Y=\'0\' 1d=\'-1\'><E C=\'0\' B=\'0\' x=\'0\' D=\'0\' y=\'c\'><A l=\'z\' i=\'3s\' /></E></U></1r></1i><1i h=\'30\' Z=\'15\' Y=\'70\' 14=\'d\' 1y=\'d\' 1J=\'\' 18=\'24\' 19=\'7N\' 1S=\'d\' 1A=\'3\' 1L=\'0\' 1N=\'0\' 1D=\'33\' 1C=\'35\' 1K=\'1a\' 1O=\'1a\' 1H=\'1a\' 1G=\'0\' 1z=\'2\' 1F=\'d\' 1M=\'c\' 1V=\'3x\' 37=\'1v\'><26><u G=\'1j\' b=\'g\' a=\'c\' 14=\'d\' /><u G=\'1h\' b=\'g\' a=\'c\' 14=\'d\' /><u G=\'1f\' b=\'g\' a=\'c\' 14=\'d\' /><u G=\'W\' b=\'g\' a=\'c\' 14=\'d\' /><u G=\'1X\' b=\'g\' a=\'c\' 14=\'d\' /><u G=\'2d\' b=\'f\' a=\'1I\' 14=\'d\' /></26><1W><F h=\'3t\'><e><o u=\'1j\' j=\'P\'><a b=\'g\' a=\'d\' /></o><N h=\'X\' /></e></F><F h=\'2e\'><e><o u=\'1h\' j=\'P\'><a b=\'g\' a=\'d\' /></o><N h=\'X\' /></e></F><F h=\'2a\'><e><o u=\'1h\' j=\'P\'><a b=\'g\' a=\'c\' /></o><N h=\'X\' /></e></F><F h=\'38\'><e><o u=\'1f\' j=\'P\'><a b=\'g\' a=\'d\' /></o><N h=\'X\' /></e></F><F h=\'2f\'><e><o u=\'W\' j=\'P\'><a b=\'g\' a=\'d\' /></o><N h=\'X\' /></e></F><F h=\'3i\'><e><o u=\'1X\' j=\'P\'><a b=\'g\' a=\'d\' /></o><N h=\'X\' /></e></F><F h=\'3d\'><e><o u=\'1h\' j=\'P\'><a b=\'g\' a=\'c\' /></o><o u=\'1f\' j=\'P\'><a b=\'g\' a=\'c\' /></o><o u=\'1j\' j=\'P\'><a b=\'g\' a=\'c\' /></o><o u=\'W\' j=\'P\'><a b=\'g\' a=\'c\' /></o><o u=\'1X\' j=\'P\'><a b=\'g\' a=\'c\' /></o></e></F><F h=\'X\'><e><k><m><L j=\'M\' J=\'1f\' H=\'Q\' K=\'d\' I=\'g\' /></m><n><1b><v b=\'f\' a=\'O\' /><1o b=\'g\' a=\'c\' /></1b></n><r><1b><v b=\'f\' a=\'O\' /><1o b=\'g\' a=\'d\' /></1b></r></k><k><m><L j=\'M\' J=\'2d\' H=\'Q\' K=\'1I\' I=\'f\' /></m><n><k><m><L j=\'M\' J=\'1h\' H=\'Q\' K=\'d\' I=\'g\' /></m><n><k><m><L j=\'M\' J=\'1j\' H=\'Q\' K=\'d\' I=\'g\' /></m><n><k><m><L j=\'M\' J=\'W\' H=\'Q\' K=\'d\' I=\'g\' /></m><n><t><V b=\'f\' a=\'2M\' /><v b=\'f\' a=\'O\' /></t></n><r><t><V b=\'f\' a=\'2O\' /><v b=\'f\' a=\'O\' /></t></r></k></n><r><k><m><L j=\'M\' J=\'W\' H=\'Q\' K=\'d\' I=\'g\' /></m><n><t><V b=\'f\' a=\'23\' /><v b=\'f\' a=\'O\' /></t></n><r><t><V b=\'f\' a=\'28\' /><v b=\'f\' a=\'O\' /></t></r></k></r></k></n><r><k><m><L j=\'M\' J=\'1j\' H=\'Q\' K=\'d\' I=\'g\' /></m><n><k><m><L j=\'M\' J=\'W\' H=\'Q\' K=\'d\' I=\'g\' /></m><n><t><V b=\'f\' a=\'2L\' /><v b=\'f\' a=\'O\' /></t></n><r><k><m><L j=\'M\' J=\'1X\' H=\'Q\' K=\'d\' I=\'g\' /></m><n><t><V b=\'f\' a=\'3j\' /><v b=\'f\' a=\'O\' /></t></n><r><k><m><L j=\'M\' J=\'1f\' H=\'Q\' K=\'d\' I=\'g\' /></m><n><t><V b=\'f\' a=\'2I\' /><v b=\'f\' a=\'O\' /></t></n><r><t><V b=\'f\' a=\'2J\' /><v b=\'f\' a=\'O\' /></t></r></k></r></k></r></k></n><r><k><m><L j=\'M\' J=\'W\' H=\'Q\' K=\'d\' I=\'g\' /></m><n><t><V b=\'f\' a=\'1Z\' /><v b=\'f\' a=\'O\' /></t></n><r><k><m><L j=\'M\' J=\'1X\' H=\'Q\' K=\'d\' I=\'g\' /></m><n><t><V b=\'f\' a=\'3f\' /><v b=\'f\' a=\'O\' /></t></n><r><k><m><L j=\'M\' J=\'1f\' H=\'Q\' K=\'d\' I=\'g\' /></m><n><t><V b=\'f\' a=\'1Y\' /><v b=\'f\' a=\'O\' /></t></n><r><t><V b=\'f\' a=\'1I\' /><v b=\'f\' a=\'O\' /></t></r></k></r></k></r></k></r></k></r></k></n></k></e></F></1W><1m><1R><e><N h=\'X\' /></e></1R><2c><e><N h=\'2e\' /></e></2c><2b><e><N h=\'2a\' /></e></2b><2i><e><N h=\'2f\' /></e></2i><1v><e><o u=\'1j\' j=\'3y\' /><o u=\'W\' j=\'P\'><a b=\'g\' a=\'c\' /></o><N h=\'X\' /></e></1v><2h><e><o u=\'W\' j=\'P\'><a b=\'g\' a=\'c\' /></o><N h=\'X\' /></e></2h></1m><q S=\'\' T=\'0\'><p C=\'-1\' B=\'-1\' x=\'15\' D=\'70\' R=\'2m 2o 2k 2j 2p 7.35, 2B 40 1B 1u 2s 1k 2q 1x 1k 40/1w\' y=\'c\'><A l=\'z\' i=\'7L\' /></p></q><27><w G=\'1Y\'><q S=\'\' T=\'1\'><p C=\'-1\' B=\'-1\' x=\'15\' D=\'70\' R=\'2m 2o 2k 2j 2p 7.35, 2B 40 1B 1u 2s 1k 2q 1x 1k 40/1w\' y=\'c\'><A l=\'z\' i=\'7M\' /></p></q></w><w G=\'3f\'><q S=\'\' T=\'0\'><p C=\'-8\' B=\'-1\' x=\'15\' D=\'70\' R=\'2m 2o 2k 2j 2p 7.35, 2B 40 1B 1u 2s 1k 2q 1x 1k 40/1w\' y=\'c\'><A l=\'z\' i=\'7Q\' /></p></q></w><w G=\'1Z\'><q S=\'\' T=\'8\'><p C=\'-1\' B=\'-1\' x=\'15\' D=\'70\' R=\'2m 2o 2k 2j 2p 7.35, 2B 40 1B 1u 2s 1k 2q 1x 1k 40/1w\' y=\'c\'><A l=\'z\' i=\'7U\' /></p></q></w><w G=\'2J\'><q S=\'\' T=\'16\'><p C=\'-1\' B=\'-1\' x=\'15\' D=\'70\' R=\'2m 2o 2k 2j 2p 7.35, 2B 40 1B 1u 2s 1k 2q 1x 1k 40/1w\' y=\'c\'><A l=\'z\' i=\'7V\' /></p></q></w><w G=\'2I\'><q S=\'\' T=\'17\'><p C=\'-1\' B=\'-1\' x=\'15\' D=\'70\' R=\'2m 2o 2k 2j 2p 7.35, 2B 40 1B 1u 2s 1k 2q 1x 1k 40/1w\' y=\'c\'><A l=\'z\' i=\'7T\' /></p></q></w><w G=\'3j\'><q S=\'\' T=\'16\'><p C=\'-8\' B=\'-1\' x=\'15\' D=\'70\' R=\'2m 2o 2k 2j 2p 7.35, 2B 40 1B 1u 2s 1k 2q 1x 1k 40/1w\' y=\'c\'><A l=\'z\' i=\'7R\' /></p></q></w><w G=\'2L\'><q S=\'\' T=\'24\'><p C=\'-1\' B=\'-1\' x=\'15\' D=\'70\' R=\'2m 2o 2k 2j 2p 7.35, 2B 40 1B 1u 2s 1k 2q 1x 1k 40/1w\' y=\'c\'><A l=\'z\' i=\'7S\' /></p></q></w><w G=\'28\'><q S=\'\' T=\'0\'><p C=\'-1\' B=\'-1\' x=\'15\' D=\'70\' R=\'2m 2o 2k 2j 2p 7.35, 2B 40 1B 1u 2s 1k 2q 1x 1k 40/1w\' y=\'c\'><A l=\'z\' i=\'4z\' /></p></q></w><w G=\'23\'><q S=\'\' T=\'8\'><p C=\'-1\' B=\'-1\' x=\'15\' D=\'70\' R=\'2m 2o 2k 2j 2p 7.35, 2B 40 1B 1u 2s 1k 2q 1x 1k 40/1w\' y=\'c\'><A l=\'z\' i=\'4W\' /></p></q></w><w G=\'2O\'><q S=\'\' T=\'16\'><p C=\'-1\' B=\'-1\' x=\'15\' D=\'70\' R=\'2m 2o 2k 2j 2p 7.35, 2B 40 1B 1u 2s 1k 2q 1x 1k 40/1w\' y=\'c\'><A l=\'z\' i=\'8k\' /></p></q></w><w G=\'2M\'><q S=\'\' T=\'24\'><p C=\'-1\' B=\'-1\' x=\'15\' D=\'70\' R=\'2m 2o 2k 2j 2p 7.35, 2B 40 1B 1u 2s 1k 2q 1x 1k 40/1w\' y=\'c\'><A l=\'z\' i=\'8m\' /></p></q></w></27><1r><U h=\'21\' 1e=\'89\' b=\'E\' 18=\'0\' 19=\'0\' Z=\'0\' Y=\'0\' 1d=\'-1\'><E C=\'0\' B=\'0\' x=\'0\' D=\'0\' y=\'c\'><A l=\'z\' i=\'3z\' /></E></U><U h=\'3c\' 1e=\'8a\' b=\'E\' 18=\'0\' 19=\'0\' Z=\'0\' Y=\'0\' 1d=\'-1\'><E C=\'0\' B=\'0\' x=\'0\' D=\'0\' y=\'c\'><A l=\'z\' i=\'3z\' /></E></U><U h=\'3b\' 1e=\'8g\' b=\'E\' 18=\'0\' 19=\'0\' Z=\'0\' Y=\'0\' 1d=\'-1\'><E C=\'0\' B=\'0\' x=\'0\' D=\'0\' y=\'c\'><A l=\'z\' i=\'3z\' /></E></U><U h=\'36\' 1e=\'8d\' b=\'E\' 18=\'0\' 19=\'0\' Z=\'0\' Y=\'0\' 1d=\'-1\'><E C=\'0\' B=\'0\' x=\'0\' D=\'0\' y=\'c\'><A l=\'z\' i=\'3z\' /></E></U><U h=\'34\' 1e=\'8e\' b=\'E\' 18=\'0\' 19=\'0\' Z=\'0\' Y=\'0\' 1d=\'-1\'><E C=\'0\' B=\'0\' x=\'0\' D=\'0\' y=\'c\'><A l=\'z\' i=\'3z\' /></E></U></1r></1i><1i h=\'2N\' Z=\'15\' Y=\'45\' 14=\'d\' 1y=\'d\' 1J=\'\' 18=\'24\' 19=\'5a\' 1S=\'d\' 1A=\'2\' 1L=\'0\' 1N=\'0\' 1D=\'33\' 1C=\'22.5\' 1K=\'1a\' 1O=\'1a\' 1H=\'1a\' 1G=\'0\' 1z=\'3\' 1F=\'d\' 1M=\'c\' 1V=\'3x\' 37=\'1v\'><26><u G=\'1j\' b=\'g\' a=\'c\' 14=\'d\' /><u G=\'1h\' b=\'g\' a=\'c\' 14=\'d\' /><u G=\'1f\' b=\'g\' a=\'c\' 14=\'d\' /><u G=\'W\' b=\'g\' a=\'c\' 14=\'d\' /><u G=\'1X\' b=\'g\' a=\'c\' 14=\'d\' /><u G=\'2d\' b=\'f\' a=\'1I\' 14=\'d\' /></26><1W><F h=\'3t\'><e><o u=\'1j\' j=\'P\'><a b=\'g\' a=\'d\' /></o><N h=\'X\' /></e></F><F h=\'2e\'><e><o u=\'1h\' j=\'P\'><a b=\'g\' a=\'d\' /></o><N h=\'X\' /></e></F><F h=\'2a\'><e><o u=\'1h\' j=\'P\'><a b=\'g\' a=\'c\' /></o><N h=\'X\' /></e></F><F h=\'38\'><e><o u=\'1f\' j=\'P\'><a b=\'g\' a=\'d\' /></o><N h=\'X\' /></e></F><F h=\'2f\'><e><o u=\'W\' j=\'P\'><a b=\'g\' a=\'d\' /></o><N h=\'X\' /></e></F><F h=\'3i\'><e><o u=\'1X\' j=\'P\'><a b=\'g\' a=\'d\' /></o><N h=\'X\' /></e></F><F h=\'3d\'><e><o u=\'1h\' j=\'P\'><a b=\'g\' a=\'c\' /></o><o u=\'1f\' j=\'P\'><a b=\'g\' a=\'c\' /></o><o u=\'1j\' j=\'P\'><a b=\'g\' a=\'c\' /></o><o u=\'W\' j=\'P\'><a b=\'g\' a=\'c\' /></o><o u=\'1X\' j=\'P\'><a b=\'g\' a=\'c\' /></o></e></F><F h=\'X\'><e><k><m><L j=\'M\' J=\'1f\' H=\'Q\' K=\'d\' I=\'g\' /></m><n><1b><v b=\'f\' a=\'O\' /><1o b=\'g\' a=\'c\' /></1b></n><r><1b><v b=\'f\' a=\'O\' /><1o b=\'g\' a=\'d\' /></1b></r></k><k><m><L j=\'M\' J=\'2d\' H=\'Q\' K=\'1I\' I=\'f\' /></m><n><k><m><L j=\'M\' J=\'1h\' H=\'Q\' K=\'d\' I=\'g\' /></m><n><k><m><L j=\'M\' J=\'1j\' H=\'Q\' K=\'d\' I=\'g\' /></m><n><k><m><L j=\'M\' J=\'W\' H=\'Q\' K=\'d\' I=\'g\' /></m><n><t><V b=\'f\' a=\'2M\' /><v b=\'f\' a=\'O\' /></t></n><r><t><V b=\'f\' a=\'2O\' /><v b=\'f\' a=\'O\' /></t></r></k></n><r><k><m><L j=\'M\' J=\'W\' H=\'Q\' K=\'d\' I=\'g\' /></m><n><t><V b=\'f\' a=\'23\' /><v b=\'f\' a=\'O\' /></t></n><r><t><V b=\'f\' a=\'28\' /><v b=\'f\' a=\'O\' /></t></r></k></r></k></n><r><k><m><L j=\'M\' J=\'1j\' H=\'Q\' K=\'d\' I=\'g\' /></m><n><k><m><L j=\'M\' J=\'W\' H=\'Q\' K=\'d\' I=\'g\' /></m><n><t><V b=\'f\' a=\'2L\' /><v b=\'f\' a=\'O\' /></t></n><r><k><m><L j=\'M\' J=\'1X\' H=\'Q\' K=\'d\' I=\'g\' /></m><n><t><V b=\'f\' a=\'3j\' /><v b=\'f\' a=\'O\' /></t></n><r><k><m><L j=\'M\' J=\'1f\' H=\'Q\' K=\'d\' I=\'g\' /></m><n><t><V b=\'f\' a=\'2I\' /><v b=\'f\' a=\'O\' /></t></n><r><t><V b=\'f\' a=\'2J\' /><v b=\'f\' a=\'O\' /></t></r></k></r></k></r></k></n><r><k><m><L j=\'M\' J=\'W\' H=\'Q\' K=\'d\' I=\'g\' /></m><n><t><V b=\'f\' a=\'1Z\' /><v b=\'f\' a=\'O\' /></t></n><r><k><m><L j=\'M\' J=\'1X\' H=\'Q\' K=\'d\' I=\'g\' /></m><n><t><V b=\'f\' a=\'3f\' /><v b=\'f\' a=\'O\' /></t></n><r><k><m><L j=\'M\' J=\'1f\' H=\'Q\' K=\'d\' I=\'g\' /></m><n><t><V b=\'f\' a=\'1Y\' /><v b=\'f\' a=\'O\' /></t></n><r><t><V b=\'f\' a=\'1I\' /><v b=\'f\' a=\'O\' /></t></r></k></r></k></r></k></r></k></r></k></n></k></e></F></1W><1m><1R><e><N h=\'X\' /></e></1R><2c><e><N h=\'2e\' /></e></2c><2b><e><N h=\'2a\' /></e></2b><2i><e><N h=\'2f\' /></e></2i><1v><e><o u=\'1j\' j=\'3y\' /><o u=\'W\' j=\'P\'><a b=\'g\' a=\'c\' /></o><N h=\'X\' /></e></1v><2h><e><o u=\'W\' j=\'P\'><a b=\'g\' a=\'c\' /></o><N h=\'X\' /></e></2h></1m><q S=\'\' T=\'0\'><p C=\'-1\' B=\'-1\' x=\'15\' D=\'45\' R=\'2t 1x 2u 40/1w\' y=\'c\'><A l=\'z\' i=\'3L\' /></p></q><27><w G=\'1Y\'><q S=\'\' T=\'1\'><p C=\'-1\' B=\'-1\' x=\'15\' D=\'45\' R=\'2t 1x 2u 40/1w\' y=\'c\'><A l=\'z\' i=\'3K\' /></p></q></w><w G=\'3f\'><q S=\'\' T=\'0\'><p C=\'-8\' B=\'-1\' x=\'15\' D=\'45\' R=\'2t 1x 2u 40/1w\' y=\'c\'><A l=\'z\' i=\'50\' /></p></q></w><w G=\'1Z\'><q S=\'\' T=\'8\'><p C=\'-1\' B=\'-1\' x=\'15\' D=\'45\' R=\'2t 1x 2u 40/1w\' y=\'c\'><A l=\'z\' i=\'3u\' /></p></q></w><w G=\'2J\'><q S=\'\' T=\'16\'><p C=\'-1\' B=\'-1\' x=\'15\' D=\'45\' R=\'2t 1x 2u 40/1w\' y=\'c\'><A l=\'z\' i=\'4c\' /></p></q></w><w G=\'2I\'><q S=\'\' T=\'17\'><p C=\'-1\' B=\'-1\' x=\'15\' D=\'45\' R=\'2t 1x 2u 40/1w\' y=\'c\'><A l=\'z\' i=\'3R\' /></p></q></w><w G=\'3j\'><q S=\'\' T=\'16\'><p C=\'-8\' B=\'-1\' x=\'15\' D=\'45\' R=\'2t 1x 2u 40/1w\' y=\'c\'><A l=\'z\' i=\'53\' /></p></q></w><w G=\'2L\'><q S=\'\' T=\'24\'><p C=\'-1\' B=\'-1\' x=\'15\' D=\'45\' R=\'2t 1x 2u 40/1w\' y=\'c\'><A l=\'z\' i=\'3V\' /></p></q></w><w G=\'28\'><q S=\'\' T=\'0\'><p C=\'-1\' B=\'-1\' x=\'15\' D=\'45\' R=\'2t 1x 2u 40/1w\' y=\'c\'><A l=\'z\' i=\'3S\' /></p></q></w><w G=\'23\'><q S=\'\' T=\'8\'><p C=\'-1\' B=\'-1\' x=\'15\' D=\'45\' R=\'2t 1x 2u 40/1w\' y=\'c\'><A l=\'z\' i=\'3T\' /></p></q></w><w G=\'2O\'><q S=\'\' T=\'16\'><p C=\'-1\' B=\'-1\' x=\'15\' D=\'45\' R=\'2t 1x 2u 40/1w\' y=\'c\'><A l=\'z\' i=\'3Z\' /></p></q></w><w G=\'2M\'><q S=\'\' T=\'24\'><p C=\'-1\' B=\'-1\' x=\'15\' D=\'45\' R=\'2t 1x 2u 40/1w\' y=\'c\'><A l=\'z\' i=\'3Q\' /></p></q></w></27><1r><U h=\'21\' 1e=\'8b\' b=\'E\' 18=\'0\' 19=\'0\' Z=\'0\' Y=\'0\' 1d=\'-1\'><E C=\'0\' B=\'0\' x=\'0\' D=\'0\' y=\'c\'><A l=\'z\' i=\'3w\' /></E></U><U h=\'3c\' 1e=\'8f\' b=\'E\' 18=\'0\' 19=\'0\' Z=\'0\' Y=\'0\' 1d=\'-1\'><E C=\'0\' B=\'0\' x=\'0\' D=\'0\' y=\'c\'><A l=\'z\' i=\'3w\' /></E></U><U h=\'3b\' 1e=\'8c\' b=\'E\' 18=\'0\' 19=\'0\' Z=\'0\' Y=\'0\' 1d=\'-1\'><E C=\'0\' B=\'0\' x=\'0\' D=\'0\' y=\'c\'><A l=\'z\' i=\'3w\' /></E></U><U h=\'36\' 1e=\'8j\' b=\'E\' 18=\'0\' 19=\'0\' Z=\'0\' Y=\'0\' 1d=\'-1\'><E C=\'0\' B=\'0\' x=\'0\' D=\'0\' y=\'c\'><A l=\'z\' i=\'3w\' /></E></U><U h=\'34\' 1e=\'8l\' b=\'E\' 18=\'0\' 19=\'0\' Z=\'0\' Y=\'0\' 1d=\'-1\'><E C=\'0\' B=\'0\' x=\'0\' D=\'0\' y=\'c\'><A l=\'z\' i=\'3w\' /></E></U></1r></1i><1i h=\'2K\' Z=\'15\' Y=\'45\' 14=\'d\' 1y=\'d\' 1J=\'\' 18=\'24\' 19=\'45\' 1S=\'d\' 1A=\'1\' 1L=\'0\' 1N=\'0\' 1D=\'33\' 1C=\'22.5\' 1K=\'1a\' 1O=\'1a\' 1H=\'1a\' 1G=\'0\' 1z=\'4\' 1F=\'d\' 1M=\'c\' 1V=\'3x\' 37=\'1v\'><26><u G=\'1j\' b=\'g\' a=\'c\' 14=\'d\' /><u G=\'1h\' b=\'g\' a=\'c\' 14=\'d\' /><u G=\'1f\' b=\'g\' a=\'c\' 14=\'d\' /><u G=\'W\' b=\'g\' a=\'c\' 14=\'d\' /><u G=\'1X\' b=\'g\' a=\'c\' 14=\'d\' /><u G=\'2d\' b=\'f\' a=\'1I\' 14=\'d\' /></26><1W><F h=\'3t\'><e><o u=\'1j\' j=\'P\'><a b=\'g\' a=\'d\' /></o><N h=\'X\' /></e></F><F h=\'2e\'><e><o u=\'1h\' j=\'P\'><a b=\'g\' a=\'d\' /></o><N h=\'X\' /></e></F><F h=\'2a\'><e><o u=\'1h\' j=\'P\'><a b=\'g\' a=\'c\' /></o><N h=\'X\' /></e></F><F h=\'38\'><e><o u=\'1f\' j=\'P\'><a b=\'g\' a=\'d\' /></o><N h=\'X\' /></e></F><F h=\'2f\'><e><o u=\'W\' j=\'P\'><a b=\'g\' a=\'d\' /></o><N h=\'X\' /></e></F><F h=\'3i\'><e><o u=\'1X\' j=\'P\'><a b=\'g\' a=\'d\' /></o><N h=\'X\' /></e></F><F h=\'3d\'><e><o u=\'1h\' j=\'P\'><a b=\'g\' a=\'c\' /></o><o u=\'1f\' j=\'P\'><a b=\'g\' a=\'c\' /></o><o u=\'1j\' j=\'P\'><a b=\'g\' a=\'c\' /></o><o u=\'W\' j=\'P\'><a b=\'g\' a=\'c\' /></o><o u=\'1X\' j=\'P\'><a b=\'g\' a=\'c\' /></o></e></F><F h=\'X\'><e><k><m><L j=\'M\' J=\'1f\' H=\'Q\' K=\'d\' I=\'g\' /></m><n><1b><v b=\'f\' a=\'O\' /><1o b=\'g\' a=\'c\' /></1b></n><r><1b><v b=\'f\' a=\'O\' /><1o b=\'g\' a=\'d\' /></1b></r></k><k><m><L j=\'M\' J=\'2d\' H=\'Q\' K=\'1I\' I=\'f\' /></m><n><k><m><L j=\'M\' J=\'1h\' H=\'Q\' K=\'d\' I=\'g\' /></m><n><k><m><L j=\'M\' J=\'1j\' H=\'Q\' K=\'d\' I=\'g\' /></m><n><k><m><L j=\'M\' J=\'W\' H=\'Q\' K=\'d\' I=\'g\' /></m><n><t><V b=\'f\' a=\'2M\' /><v b=\'f\' a=\'O\' /></t></n><r><t><V b=\'f\' a=\'2O\' /><v b=\'f\' a=\'O\' /></t></r></k></n><r><k><m><L j=\'M\' J=\'W\' H=\'Q\' K=\'d\' I=\'g\' /></m><n><t><V b=\'f\' a=\'23\' /><v b=\'f\' a=\'O\' /></t></n><r><t><V b=\'f\' a=\'28\' /><v b=\'f\' a=\'O\' /></t></r></k></r></k></n><r><k><m><L j=\'M\' J=\'1j\' H=\'Q\' K=\'d\' I=\'g\' /></m><n><k><m><L j=\'M\' J=\'W\' H=\'Q\' K=\'d\' I=\'g\' /></m><n><t><V b=\'f\' a=\'2L\' /><v b=\'f\' a=\'O\' /></t></n><r><k><m><L j=\'M\' J=\'1X\' H=\'Q\' K=\'d\' I=\'g\' /></m><n><t><V b=\'f\' a=\'3j\' /><v b=\'f\' a=\'O\' /></t></n><r><k><m><L j=\'M\' J=\'1f\' H=\'Q\' K=\'d\' I=\'g\' /></m><n><t><V b=\'f\' a=\'2I\' /><v b=\'f\' a=\'O\' /></t></n><r><t><V b=\'f\' a=\'2J\' /><v b=\'f\' a=\'O\' /></t></r></k></r></k></r></k></n><r><k><m><L j=\'M\' J=\'W\' H=\'Q\' K=\'d\' I=\'g\' /></m><n><t><V b=\'f\' a=\'1Z\' /><v b=\'f\' a=\'O\' /></t></n><r><k><m><L j=\'M\' J=\'1X\' H=\'Q\' K=\'d\' I=\'g\' /></m><n><t><V b=\'f\' a=\'3f\' /><v b=\'f\' a=\'O\' /></t></n><r><k><m><L j=\'M\' J=\'1f\' H=\'Q\' K=\'d\' I=\'g\' /></m><n><t><V b=\'f\' a=\'1Y\' /><v b=\'f\' a=\'O\' /></t></n><r><t><V b=\'f\' a=\'1I\' /><v b=\'f\' a=\'O\' /></t></r></k></r></k></r></k></r></k></r></k></n></k></e></F></1W><1m><1R><e><N h=\'X\' /></e></1R><2c><e><N h=\'2e\' /></e></2c><2b><e><N h=\'2a\' /></e></2b><2i><e><N h=\'2f\' /></e></2i><1v><e><o u=\'1j\' j=\'3y\' /><o u=\'W\' j=\'P\'><a b=\'g\' a=\'c\' /></o><N h=\'X\' /></e></1v><2h><e><o u=\'W\' j=\'P\'><a b=\'g\' a=\'c\' /></o><N h=\'X\' /></e></2h></1m><q S=\'\' T=\'0\'><p C=\'-1\' B=\'-1\' x=\'15\' D=\'45\' R=\'2y 2r 2v 2z 2w 2x 2n\' y=\'c\'><A l=\'z\' i=\'3L\' /></p></q><27><w G=\'1Y\'><q S=\'\' T=\'1\'><p C=\'-1\' B=\'-1\' x=\'15\' D=\'45\' R=\'2y 2r 2v 2z 2w 2x 2n\' y=\'c\'><A l=\'z\' i=\'3K\' /></p></q></w><w G=\'3f\'><q S=\'\' T=\'0\'><p C=\'-8\' B=\'-1\' x=\'15\' D=\'45\' R=\'2y 2r 2v 2z 2w 2x 2n\' y=\'c\'><A l=\'z\' i=\'50\' /></p></q></w><w G=\'1Z\'><q S=\'\' T=\'8\'><p C=\'-1\' B=\'-1\' x=\'15\' D=\'45\' R=\'2y 2r 2v 2z 2w 2x 2n\' y=\'c\'><A l=\'z\' i=\'3u\' /></p></q></w><w G=\'2J\'><q S=\'\' T=\'16\'><p C=\'-1\' B=\'-1\' x=\'15\' D=\'45\' R=\'2y 2r 2v 2z 2w 2x 2n\' y=\'c\'><A l=\'z\' i=\'4c\' /></p></q></w><w G=\'2I\'><q S=\'\' T=\'17\'><p C=\'-1\' B=\'-1\' x=\'15\' D=\'45\' R=\'2y 2r 2v 2z 2w 2x 2n\' y=\'c\'><A l=\'z\' i=\'3R\' /></p></q></w><w G=\'3j\'><q S=\'\' T=\'16\'><p C=\'-8\' B=\'-1\' x=\'15\' D=\'45\' R=\'2y 2r 2v 2z 2w 2x 2n\' y=\'c\'><A l=\'z\' i=\'53\' /></p></q></w><w G=\'2L\'><q S=\'\' T=\'24\'><p C=\'-1\' B=\'-1\' x=\'15\' D=\'45\' R=\'2y 2r 2v 2z 2w 2x 2n\' y=\'c\'><A l=\'z\' i=\'3V\' /></p></q></w><w G=\'28\'><q S=\'\' T=\'0\'><p C=\'-1\' B=\'-1\' x=\'15\' D=\'45\' R=\'2y 2r 2v 2z 2w 2x 2n\' y=\'c\'><A l=\'z\' i=\'3S\' /></p></q></w><w G=\'23\'><q S=\'\' T=\'8\'><p C=\'-1\' B=\'-1\' x=\'15\' D=\'45\' R=\'2y 2r 2v 2z 2w 2x 2n\' y=\'c\'><A l=\'z\' i=\'3T\' /></p></q></w><w G=\'2O\'><q S=\'\' T=\'16\'><p C=\'-1\' B=\'-1\' x=\'15\' D=\'45\' R=\'2y 2r 2v 2z 2w 2x 2n\' y=\'c\'><A l=\'z\' i=\'3Z\' /></p></q></w><w G=\'2M\'><q S=\'\' T=\'24\'><p C=\'-1\' B=\'-1\' x=\'15\' D=\'45\' R=\'2y 2r 2v 2z 2w 2x 2n\' y=\'c\'><A l=\'z\' i=\'3Q\' /></p></q></w></27><1r><U h=\'21\' 1e=\'8i\' b=\'E\' 18=\'0\' 19=\'0\' Z=\'0\' Y=\'0\' 1d=\'-1\'><E C=\'0\' B=\'0\' x=\'0\' D=\'0\' y=\'c\'><A l=\'z\' i=\'3A\' /></E></U><U h=\'3c\' 1e=\'8h\' b=\'E\' 18=\'0\' 19=\'0\' Z=\'0\' Y=\'0\' 1d=\'-1\'><E C=\'0\' B=\'0\' x=\'0\' D=\'0\' y=\'c\'><A l=\'z\' i=\'3A\' /></E></U><U h=\'3b\' 1e=\'7K\' b=\'E\' 18=\'0\' 19=\'0\' Z=\'0\' Y=\'0\' 1d=\'-1\'><E C=\'0\' B=\'0\' x=\'0\' D=\'0\' y=\'c\'><A l=\'z\' i=\'3A\' /></E></U><U h=\'36\' 1e=\'7k\' b=\'E\' 18=\'0\' 19=\'0\' Z=\'0\' Y=\'0\' 1d=\'-1\'><E C=\'0\' B=\'0\' x=\'0\' D=\'0\' y=\'c\'><A l=\'z\' i=\'3A\' /></E></U><U h=\'34\' 1e=\'7l\' b=\'E\' 18=\'0\' 19=\'0\' Z=\'0\' Y=\'0\' 1d=\'-1\'><E C=\'0\' B=\'0\' x=\'0\' D=\'0\' y=\'c\'><A l=\'z\' i=\'3A\' /></E></U></1r></1i><1i h=\'3g\' Z=\'15\' Y=\'45\' 14=\'d\' 1y=\'d\' 1J=\'\' 18=\'24\' 19=\'0\' 1S=\'d\' 1A=\'0\' 1L=\'0\' 1N=\'0\' 1D=\'33\' 1C=\'22.5\' 1K=\'1a\' 1O=\'1a\' 1H=\'1a\' 1G=\'0\' 1z=\'5\' 1F=\'d\' 1M=\'c\' 1V=\'3x\' 37=\'1v\'><26><u G=\'1j\' b=\'g\' a=\'c\' 14=\'d\' /><u G=\'1h\' b=\'g\' a=\'c\' 14=\'d\' /><u G=\'1f\' b=\'g\' a=\'c\' 14=\'d\' /><u G=\'W\' b=\'g\' a=\'c\' 14=\'d\' /><u G=\'2d\' b=\'f\' a=\'1I\' 14=\'d\' /></26><1W><F h=\'3t\'><e><o u=\'1j\' j=\'P\'><a b=\'g\' a=\'d\' /></o><N h=\'X\' /></e></F><F h=\'2e\'><e><o u=\'1h\' j=\'P\'><a b=\'g\' a=\'d\' /></o><N h=\'X\' /></e></F><F h=\'2a\'><e><o u=\'1h\' j=\'P\'><a b=\'g\' a=\'c\' /></o><N h=\'X\' /></e></F><F h=\'38\'><e><o u=\'1f\' j=\'P\'><a b=\'g\' a=\'d\' /></o><N h=\'X\' /></e></F><F h=\'2f\'><e><o u=\'W\' j=\'P\'><a b=\'g\' a=\'d\' /></o><N h=\'X\' /></e></F><F h=\'3d\'><e><o u=\'1h\' j=\'P\'><a b=\'g\' a=\'c\' /></o><o u=\'1f\' j=\'P\'><a b=\'g\' a=\'c\' /></o><o u=\'1j\' j=\'P\'><a b=\'g\' a=\'c\' /></o><o u=\'W\' j=\'P\'><a b=\'g\' a=\'c\' /></o></e></F><F h=\'X\'><e><k><m><L j=\'M\' J=\'1f\' H=\'Q\' K=\'d\' I=\'g\' /></m><n><1b><v b=\'f\' a=\'O\' /><1o b=\'g\' a=\'c\' /></1b></n><r><1b><v b=\'f\' a=\'O\' /><1o b=\'g\' a=\'d\' /></1b></r></k><k><m><L j=\'M\' J=\'2d\' H=\'Q\' K=\'1I\' I=\'f\' /></m><n><k><m><L j=\'M\' J=\'1h\' H=\'Q\' K=\'d\' I=\'g\' /></m><n><k><m><L j=\'M\' J=\'1j\' H=\'Q\' K=\'d\' I=\'g\' /></m><n><k><m><L j=\'M\' J=\'W\' H=\'Q\' K=\'d\' I=\'g\' /></m><n><t><V b=\'f\' a=\'2M\' /><v b=\'f\' a=\'O\' /></t></n><r><t><V b=\'f\' a=\'2O\' /><v b=\'f\' a=\'O\' /></t></r></k></n><r><k><m><L j=\'M\' J=\'W\' H=\'Q\' K=\'d\' I=\'g\' /></m><n><t><V b=\'f\' a=\'23\' /><v b=\'f\' a=\'O\' /></t></n><r><t><V b=\'f\' a=\'28\' /><v b=\'f\' a=\'O\' /></t></r></k></r></k></n><r><k><m><L j=\'M\' J=\'1j\' H=\'Q\' K=\'d\' I=\'g\' /></m><n><k><m><L j=\'M\' J=\'W\' H=\'Q\' K=\'d\' I=\'g\' /></m><n><t><V b=\'f\' a=\'2L\' /><v b=\'f\' a=\'O\' /></t></n><r><k><m><L j=\'M\' J=\'1f\' H=\'Q\' K=\'d\' I=\'g\' /></m><n><t><V b=\'f\' a=\'2I\' /><v b=\'f\' a=\'O\' /></t></n><r><t><V b=\'f\' a=\'2J\' /><v b=\'f\' a=\'O\' /></t></r></k></r></k></n><r><k><m><L j=\'M\' J=\'W\' H=\'Q\' K=\'d\' I=\'g\' /></m><n><t><V b=\'f\' a=\'1Z\' /><v b=\'f\' a=\'O\' /></t></n><r><k><m><L j=\'M\' J=\'1f\' H=\'Q\' K=\'d\' I=\'g\' /></m><n><t><V b=\'f\' a=\'1Y\' /><v b=\'f\' a=\'O\' /></t></n><r><t><V b=\'f\' a=\'1I\' /><v b=\'f\' a=\'O\' /></t></r></k></r></k></r></k></r></k></n></k></e></F></1W><1m><1R><e><N h=\'X\' /></e></1R><2c><e><N h=\'2e\' /></e></2c><2b><e><N h=\'2a\' /></e></2b><2i><e><N h=\'2f\' /></e></2i><1v><e><o u=\'1j\' j=\'3y\' /><o u=\'W\' j=\'P\'><a b=\'g\' a=\'c\' /></o><N h=\'X\' /></e></1v><2h><e><o u=\'W\' j=\'P\'><a b=\'g\' a=\'c\' /></o><N h=\'X\' /></e></2h></1m><q S=\'\' T=\'0\'><p C=\'-1\' B=\'-1\' x=\'15\' D=\'45\' R=\'2H 2D 1Q 3 2E 1k 2G 1T 2F 2Z\' y=\'c\'><A l=\'z\' i=\'3L\' /></p></q><27><w G=\'1Y\'><q S=\'\' T=\'1\'><p C=\'-1\' B=\'-1\' x=\'15\' D=\'45\' R=\'2H 2D 1Q 3 2E 1k 2G 1T 2F 2Z\' y=\'c\'><A l=\'z\' i=\'3K\' /></p></q></w><w G=\'1Z\'><q S=\'\' T=\'8\'><p C=\'-1\' B=\'-1\' x=\'15\' D=\'45\' R=\'2H 2D 1Q 3 2E 1k 2G 1T 2F 2Z\' y=\'c\'><A l=\'z\' i=\'3u\' /></p></q></w><w G=\'2J\'><q S=\'\' T=\'16\'><p C=\'-1\' B=\'-1\' x=\'15\' D=\'45\' R=\'2H 2D 1Q 3 2E 1k 2G 1T 2F 2Z\' y=\'c\'><A l=\'z\' i=\'4c\' /></p></q></w><w G=\'2I\'><q S=\'\' T=\'17\'><p C=\'-1\' B=\'-1\' x=\'15\' D=\'45\' R=\'2H 2D 1Q 3 2E 1k 2G 1T 2F 2Z\' y=\'c\'><A l=\'z\' i=\'3R\' /></p></q></w><w G=\'2L\'><q S=\'\' T=\'24\'><p C=\'-1\' B=\'-1\' x=\'15\' D=\'45\' R=\'2H 2D 1Q 3 2E 1k 2G 1T 2F 2Z\' y=\'c\'><A l=\'z\' i=\'3V\' /></p></q></w><w G=\'28\'><q S=\'\' T=\'0\'><p C=\'-1\' B=\'-1\' x=\'15\' D=\'45\' R=\'2H 2D 1Q 3 2E 1k 2G 1T 2F 2Z\' y=\'c\'><A l=\'z\' i=\'3S\' /></p></q></w><w G=\'23\'><q S=\'\' T=\'8\'><p C=\'-1\' B=\'-1\' x=\'15\' D=\'45\' R=\'2H 2D 1Q 3 2E 1k 2G 1T 2F 2Z\' y=\'c\'><A l=\'z\' i=\'3T\' /></p></q></w><w G=\'2O\'><q S=\'\' T=\'16\'><p C=\'-1\' B=\'-1\' x=\'15\' D=\'45\' R=\'2H 2D 1Q 3 2E 1k 2G 1T 2F 2Z\' y=\'c\'><A l=\'z\' i=\'3Z\' /></p></q></w><w G=\'2M\'><q S=\'\' T=\'24\'><p C=\'-1\' B=\'-1\' x=\'15\' D=\'45\' R=\'2H 2D 1Q 3 2E 1k 2G 1T 2F 2Z\' y=\'c\'><A l=\'z\' i=\'3Q\' /></p></q></w></27><1r><U h=\'21\' 1e=\'7p\' b=\'E\' 18=\'0\' 19=\'0\' Z=\'0\' Y=\'0\' 1d=\'-1\'><E C=\'0\' B=\'0\' x=\'0\' D=\'0\' y=\'c\'><A l=\'z\' i=\'3v\' /></E></U><U h=\'3c\' 1e=\'7q\' b=\'E\' 18=\'0\' 19=\'0\' Z=\'0\' Y=\'0\' 1d=\'-1\'><E C=\'0\' B=\'0\' x=\'0\' D=\'0\' y=\'c\'><A l=\'z\' i=\'3v\' /></E></U><U h=\'3b\' 1e=\'7n\' b=\'E\' 18=\'0\' 19=\'0\' Z=\'0\' Y=\'0\' 1d=\'-1\'><E C=\'0\' B=\'0\' x=\'0\' D=\'0\' y=\'c\'><A l=\'z\' i=\'3v\' /></E></U><U h=\'36\' 1e=\'7o\' b=\'E\' 18=\'0\' 19=\'0\' Z=\'0\' Y=\'0\' 1d=\'-1\'><E C=\'0\' B=\'0\' x=\'0\' D=\'0\' y=\'c\'><A l=\'z\' i=\'3v\' /></E></U><U h=\'34\' 1e=\'7h\' b=\'E\' 18=\'0\' 19=\'0\' Z=\'0\' Y=\'0\' 1d=\'-1\'><E C=\'0\' B=\'0\' x=\'0\' D=\'0\' y=\'c\'><A l=\'z\' i=\'3v\' /></E></U></1r></1i></2X></5W></2X></5X><1i h=\'62\' Z=\'15\' Y=\'88\' 14=\'c\' 1y=\'d\' 1J=\'\' 18=\'48\' 19=\'29\' 1S=\'d\' 1A=\'0\' 1L=\'0\' 1N=\'0\' 1D=\'33\' 1C=\'44\' 1K=\'1a\' 1O=\'1a\' 1H=\'1a\' 1G=\'0\' 1z=\'2\' 1F=\'d\' 1M=\'c\' 1V=\'2C\'><q S=\'\' T=\'0\'><p C=\'0\' B=\'0\' x=\'15\' D=\'88\' R=\'61 1u q 2l 5V 1u 5P 5Q 5O 5T 5U 5R (5S 6d)\' y=\'c\'><A l=\'z\' i=\'78\' /></p></q><1r><U h=\'21\' 1e=\'79\' b=\'E\' 18=\'0\' 19=\'0\' Z=\'0\' Y=\'0\' 1d=\'-1\'><E C=\'0\' B=\'0\' x=\'0\' D=\'0\' y=\'c\'><A l=\'z\' i=\'7c\' /></E></U></1r></1i><1i h=\'4m\' Z=\'3a\' Y=\'40\' 14=\'c\' 1y=\'d\' 1J=\'\' 18=\'0\' 19=\'6b\' 1S=\'d\' 1A=\'12\' 1L=\'0\' 1N=\'0\' 1D=\'3G\' 1C=\'20\' 1K=\'1a\' 1O=\'1a\' 1H=\'1a\' 1G=\'0\' 1z=\'3\' 1F=\'d\' 1M=\'c\' 1V=\'2C\'><1m><1v><e><3C 1n=\'1p\' 1l=\'0\' 1t=\'1\' 1s=\'\' 1q=\'c\'><v b=\'f\' a=\'O\' /></3C></e></1v></1m><q S=\'\' T=\'0\'><p C=\'0\' B=\'0\' x=\'3a\' D=\'40\' R=\'65\' y=\'c\'><A l=\'z\' i=\'7f\' /></p></q><1r><U h=\'21\' 1e=\'4m\' b=\'E\' 18=\'0\' 19=\'0\' Z=\'0\' Y=\'0\' 1d=\'-1\'><E C=\'0\' B=\'0\' x=\'0\' D=\'0\' y=\'c\'><A l=\'z\' i=\'1E\' /></E></U></1r></1i><1i h=\'4o\' Z=\'3a\' Y=\'40\' 14=\'c\' 1y=\'d\' 1J=\'\' 18=\'0\' 19=\'6b\' 1S=\'d\' 1A=\'13\' 1L=\'0\' 1N=\'0\' 1D=\'3G\' 1C=\'20\' 1K=\'1a\' 1O=\'1a\' 1H=\'1a\' 1G=\'0\' 1z=\'4\' 1F=\'d\' 1M=\'c\' 1V=\'2C\'><1m><1v><e><3C 1n=\'1p\' 1l=\'0\' 1t=\'1\' 1s=\'\' 1q=\'c\'><v b=\'f\' a=\'O\' /></3C></e></1v></1m><q S=\'\' T=\'0\'><p C=\'0\' B=\'0\' x=\'3a\' D=\'40\' R=\'5J\' y=\'c\'><A l=\'z\' i=\'4G\' /></p></q><1r><U h=\'21\' 1e=\'4o\' b=\'E\' 18=\'0\' 19=\'0\' Z=\'0\' Y=\'0\' 1d=\'-1\'><E C=\'0\' B=\'0\' x=\'0\' D=\'0\' y=\'c\'><A l=\'z\' i=\'7g\' /></E></U></1r></1i></2X><7d h=\'7e\' /><63><3D h=\'6f\' Z=\'3a\' Y=\'4L\' 14=\'d\' 1y=\'c\' 4M=\'d\' 4H=\'d\' 4J=\'\' 4Q=\'4R\' 4O=\'4P\' 1z=\'0\' 5q=\'d\' 5r=\'d\' 1D=\'3G\' 1C=\'5k\' 1A=\'-1\'><1m><42><e><3H><v b=\'f\' a=\'O\' /></3H></e></42><1R><e><4i G=\'4b\' 4e=\'c\' /></e></1R><4d><e><4i G=\'4b\' 4e=\'d\' /></e></4d></1m><3h 1l=\'4w\'><1m><3k 4x=\'0\'><e><1c 1n=\'1p\' 1l=\'0\' 1t=\'0\' 1s=\'\' 1q=\'c\'><v b=\'f\' a=\'66\' /></1c><1c 1n=\'1p\' 1l=\'0\' 1t=\'0\' 1s=\'\' 1q=\'c\'><v b=\'f\' a=\'6a\' /></1c><1c 1n=\'1p\' 1l=\'0\' 1t=\'0\' 1s=\'\' 1q=\'c\'><v b=\'f\' a=\'67\' /></1c><1c 1n=\'1p\' 1l=\'0\' 1t=\'0\' 1s=\'\' 1q=\'c\'><v b=\'f\' a=\'4a\' /></1c><1c 1n=\'1p\' 1l=\'0\' 1t=\'0\' 1s=\'\' 1q=\'c\'><v b=\'f\' a=\'46\' /></1c></e></3k></1m></3h><2X><1i h=\'4a\' Z=\'5e\' Y=\'5b\' 14=\'c\' 1y=\'d\' 1J=\'\' 18=\'5c\' 19=\'5f\' 1S=\'d\' 1A=\'2\' 1L=\'0\' 1N=\'0\' 1D=\'5i.5\' 1C=\'5j.5\' 1K=\'1a\' 1O=\'1a\' 1H=\'1a\' 1G=\'0\' 1z=\'1\' 1F=\'c\' 1M=\'c\' 1V=\'2C\'><q S=\'\' T=\'0\'><p C=\'-1\' B=\'-1\' x=\'5g\' D=\'5h\' R=\'5G 3\' y=\'c\'><A l=\'z\' i=\'5H\' /></p></q></1i><1i h=\'46\' Z=\'3r\' Y=\'0\' 14=\'c\' 1y=\'d\' 1J=\'\' 18=\'3m\' 19=\'5N\' 1S=\'d\' 1A=\'6\' 1L=\'0\' 1N=\'0\' 1D=\'3o\' 1C=\'-0.5\' 1K=\'1a\' 1O=\'1a\' 1H=\'1a\' 1G=\'0\' 1z=\'2\' 1F=\'c\' 1M=\'c\' 1V=\'2C\'><q S=\'\' T=\'0\'><p C=\'0\' B=\'-1\' x=\'3l\' D=\'1\' R=\'5F 5\' y=\'c\'><A l=\'z\' i=\'5I\' /></p></q></1i><1i h=\'66\' Z=\'3r\' Y=\'51\' 14=\'c\' 1y=\'d\' 1J=\'\' 18=\'3m\' 19=\'4z\' 1S=\'d\' 1A=\'4\' 1L=\'0\' 1N=\'0\' 1D=\'3o.5\' 1C=\'25.5\' 1K=\'1a\' 1O=\'1a\' 1H=\'1a\' 1G=\'0\' 1z=\'3\' 1F=\'d\' 1M=\'c\' 1V=\'2C\'><q S=\'\' T=\'0\'><p C=\'0\' B=\'0\' x=\'3l\' D=\'51\' R=\'65\' y=\'c\'><A l=\'z\' i=\'5K\' /></p></q><1r><U h=\'21\' 1e=\'7D\' b=\'E\' 18=\'0\' 19=\'0\' Z=\'0\' Y=\'0\' 1d=\'-1\'><E C=\'0\' B=\'0\' x=\'0\' D=\'0\' y=\'c\'><A l=\'z\' i=\'7E\' /></E></U></1r></1i><1i h=\'6a\' Z=\'3r\' Y=\'4g\' 14=\'c\' 1y=\'d\' 1J=\'\' 18=\'3m\' 19=\'5x\' 1S=\'d\' 1A=\'8\' 1L=\'0\' 1N=\'0\' 1D=\'3o.5\' 1C=\'51.5\' 1K=\'1a\' 1O=\'1a\' 1H=\'1a\' 1G=\'0\' 1z=\'4\' 1F=\'d\' 1M=\'c\' 1V=\'2C\'><q S=\'\' T=\'0\'><p C=\'0\' B=\'0\' x=\'3l\' D=\'4g\' R=\'7B&7C;s x!  5u 7F 1u 3F 5B.\' y=\'c\'><A l=\'z\' i=\'5C\' /></p></q><1r><U h=\'21\' 1e=\'7I\' b=\'E\' 18=\'0\' 19=\'0\' Z=\'0\' Y=\'0\' 1d=\'-1\'><E C=\'0\' B=\'0\' x=\'0\' D=\'0\' y=\'c\'><A l=\'z\' i=\'7J\' /></E></U></1r></1i><1i h=\'67\' Z=\'4G\' Y=\'40\' 14=\'d\' 1y=\'d\' 1J=\'\' 18=\'5y\' 19=\'5v\' 1S=\'d\' 1A=\'10\' 1L=\'0\' 1N=\'0\' 1D=\'83.5\' 1C=\'20\' 1K=\'1a\' 1O=\'1a\' 1H=\'1a\' 1G=\'0\' 1z=\'5\' 1F=\'d\' 1M=\'c\' 1V=\'5M\' 37=\'1v\'><26><u G=\'2A\' b=\'g\' a=\'c\' 14=\'d\' /><u G=\'3n\' b=\'g\' a=\'c\' 14=\'d\' /><u G=\'1h\' b=\'g\' a=\'c\' 14=\'d\' /><u G=\'1f\' b=\'g\' a=\'c\' 14=\'d\' /><u G=\'W\' b=\'g\' a=\'c\' 14=\'d\' /><u G=\'2d\' b=\'f\' a=\'1I\' 14=\'d\' /></26><1W><F h=\'3Y\'><e><o u=\'3n\' j=\'P\'><a b=\'Q\' a=\'2A\' /></o><o u=\'2A\' j=\'P\'><a b=\'g\' a=\'d\' /></o><N h=\'X\' /></e></F><F h=\'2e\'><e><o u=\'1h\' j=\'P\'><a b=\'g\' a=\'d\' /></o><N h=\'X\' /></e></F><F h=\'2a\'><e><o u=\'1h\' j=\'P\'><a b=\'g\' a=\'c\' /></o><N h=\'X\' /></e></F><F h=\'38\'><e><o u=\'1f\' j=\'P\'><a b=\'g\' a=\'d\' /></o><N h=\'X\' /></e></F><F h=\'2f\'><e><o u=\'W\' j=\'P\'><a b=\'g\' a=\'d\' /></o><N h=\'X\' /></e></F><F h=\'3d\'><e><o u=\'1h\' j=\'P\'><a b=\'g\' a=\'c\' /></o><o u=\'2A\' j=\'P\'><a b=\'g\' a=\'c\' /></o><o u=\'3n\' j=\'P\'><a b=\'g\' a=\'c\' /></o><o u=\'1f\' j=\'P\'><a b=\'g\' a=\'c\' /></o><o u=\'W\' j=\'P\'><a b=\'g\' a=\'c\' /></o></e></F><F h=\'X\'><e><k><m><L j=\'M\' J=\'1f\' H=\'Q\' K=\'d\' I=\'g\' /></m><n><1b><v b=\'f\' a=\'O\' /><1o b=\'g\' a=\'c\' /></1b></n><r><1b><v b=\'f\' a=\'O\' /><1o b=\'g\' a=\'d\' /></1b></r></k><k><m><L j=\'M\' J=\'2d\' H=\'Q\' K=\'1I\' I=\'f\' /></m><n><k><m><L j=\'M\' J=\'1h\' H=\'Q\' K=\'d\' I=\'g\' /></m><n><k><m><L j=\'M\' J=\'2A\' H=\'Q\' K=\'d\' I=\'g\' /></m><n><k><m><L j=\'M\' J=\'W\' H=\'Q\' K=\'d\' I=\'g\' /></m><n><t><V b=\'f\' a=\'3J\' /><v b=\'f\' a=\'O\' /></t></n><r><t><V b=\'f\' a=\'3N\' /><v b=\'f\' a=\'O\' /></t></r></k></n><r><k><m><L j=\'M\' J=\'W\' H=\'Q\' K=\'d\' I=\'g\' /></m><n><t><V b=\'f\' a=\'23\' /><v b=\'f\' a=\'O\' /></t></n><r><t><V b=\'f\' a=\'28\' /><v b=\'f\' a=\'O\' /></t></r></k></r></k></n><r><k><m><L j=\'M\' J=\'2A\' H=\'Q\' K=\'d\' I=\'g\' /></m><n><k><m><L j=\'M\' J=\'W\' H=\'Q\' K=\'d\' I=\'g\' /></m><n><t><V b=\'f\' a=\'4f\' /><v b=\'f\' a=\'O\' /></t></n><r><k><m><L j=\'M\' J=\'1f\' H=\'Q\' K=\'d\' I=\'g\' /></m><n><t><V b=\'f\' a=\'3X\' /><v b=\'f\' a=\'O\' /></t></n><r><t><V b=\'f\' a=\'47\' /><v b=\'f\' a=\'O\' /></t></r></k></r></k></n><r><k><m><L j=\'M\' J=\'W\' H=\'Q\' K=\'d\' I=\'g\' /></m><n><t><V b=\'f\' a=\'1Z\' /><v b=\'f\' a=\'O\' /></t></n><r><k><m><L j=\'M\' J=\'1f\' H=\'Q\' K=\'d\' I=\'g\' /></m><n><t><V b=\'f\' a=\'1Y\' /><v b=\'f\' a=\'O\' /></t></n><r><t><V b=\'f\' a=\'1I\' /><v b=\'f\' a=\'O\' /></t></r></k></r></k></r></k></r></k></n></k></e></F></1W><1m><1v><e><N h=\'3Y\' /><o u=\'1h\' j=\'P\'><a b=\'g\' a=\'c\' /></o><o u=\'W\' j=\'P\'><a b=\'g\' a=\'c\' /></o><N h=\'X\' /><32 1n=\'1p\' 1l=\'0\' 1t=\'0\' 1s=\'\' 1q=\'c\'><v b=\'f\' a=\'4D\' /></32><4C /></e></1v><1R><e><N h=\'X\' /></e></1R><2c><e><N h=\'2e\' /></e></2c><2b><e><N h=\'2a\' /></e></2b><2i><e><N h=\'2f\' /></e></2i><2h><e><o u=\'W\' j=\'P\'><a b=\'g\' a=\'c\' /></o><N h=\'X\' /></e></2h><49><e><43 5E=\'c\'><a b=\'f\' a=\'O\' /></43></e></49></1m><q S=\'\' T=\'0\'><p C=\'-1\' B=\'-1\' x=\'1E\' D=\'39\' R=\'1P\' y=\'c\'><A l=\'z\' i=\'5s\' /></p></q><27><w G=\'1Y\'><q S=\'\' T=\'1\'><p C=\'-1\' B=\'-1\' x=\'1E\' D=\'39\' R=\'1P\' y=\'c\'><A l=\'z\' i=\'3W\' /></p></q></w><w G=\'1Z\'><q S=\'\' T=\'8\'><p C=\'-1\' B=\'-1\' x=\'1E\' D=\'39\' R=\'1P\' y=\'c\'><A l=\'z\' i=\'3O\' /></p></q></w><w G=\'47\'><q S=\'\' T=\'0\'><p C=\'-1\' B=\'-1\' x=\'1E\' D=\'39\' R=\'1P\' y=\'c\'><A l=\'z\' i=\'5p\' /></p></q></w><w G=\'3X\'><q S=\'\' T=\'1\'><p C=\'-1\' B=\'-1\' x=\'1E\' D=\'39\' R=\'1P\' y=\'c\'><A l=\'z\' i=\'3W\' /></p></q></w><w G=\'4f\'><q S=\'\' T=\'8\'><p C=\'-1\' B=\'-1\' x=\'1E\' D=\'39\' R=\'1P\' y=\'c\'><A l=\'z\' i=\'3O\' /></p></q></w><w G=\'28\'><q S=\'\' T=\'0\'><p C=\'-1\' B=\'-1\' x=\'1E\' D=\'39\' R=\'1P\' y=\'c\'><A l=\'z\' i=\'3P\' /></p></q></w><w G=\'23\'><q S=\'\' T=\'8\'><p C=\'-1\' B=\'-1\' x=\'1E\' D=\'39\' R=\'1P\' y=\'c\'><A l=\'z\' i=\'3I\' /></p></q></w><w G=\'3N\'><q S=\'\' T=\'0\'><p C=\'-1\' B=\'-1\' x=\'1E\' D=\'39\' R=\'1P\' y=\'c\'><A l=\'z\' i=\'3P\' /></p></q></w><w G=\'3J\'><q S=\'\' T=\'8\'><p C=\'-1\' B=\'-1\' x=\'1E\' D=\'39\' R=\'1P\' y=\'c\'><A l=\'z\' i=\'3I\' /></p></q></w></27><1r><U h=\'21\' 1e=\'7G\' b=\'E\' 18=\'0\' 19=\'0\' Z=\'0\' Y=\'0\' 1d=\'-1\'><E C=\'0\' B=\'0\' x=\'0\' D=\'0\' y=\'c\'><A l=\'z\' i=\'2P\' /></E></U><U h=\'3c\' 1e=\'7H\' b=\'E\' 18=\'0\' 19=\'0\' Z=\'0\' Y=\'0\' 1d=\'-1\'><E C=\'0\' B=\'0\' x=\'0\' D=\'0\' y=\'c\'><A l=\'z\' i=\'2P\' /></E></U><U h=\'3b\' 1e=\'7A\' b=\'E\' 18=\'0\' 19=\'0\' Z=\'0\' Y=\'0\' 1d=\'-1\'><E C=\'0\' B=\'0\' x=\'0\' D=\'0\' y=\'c\'><A l=\'z\' i=\'2P\' /></E></U><U h=\'36\' 1e=\'7t\' b=\'E\' 18=\'0\' 19=\'0\' Z=\'0\' Y=\'0\' 1d=\'-1\'><E C=\'0\' B=\'0\' x=\'0\' D=\'0\' y=\'c\'><A l=\'z\' i=\'2P\' /></E></U><U h=\'34\' 1e=\'7u\' b=\'E\' 18=\'0\' 19=\'0\' Z=\'0\' Y=\'0\' 1d=\'-1\'><E C=\'0\' B=\'0\' x=\'0\' D=\'0\' y=\'c\'><A l=\'z\' i=\'2P\' /></E></U></1r></1i></2X></3D><3D h=\'5t\' Z=\'3a\' Y=\'4L\' 14=\'d\' 1y=\'c\' 4M=\'d\' 4H=\'d\' 4J=\'\' 4Q=\'4R\' 4O=\'4P\' 1z=\'0\' 5q=\'d\' 5r=\'d\' 1D=\'3G\' 1C=\'5k\' 1A=\'-1\'><1m><42><e><3H><v b=\'f\' a=\'O\' /></3H></e></42><1R><e><4i G=\'4b\' 4e=\'c\' /></e></1R><4d><e><4i G=\'4b\' 4e=\'d\' /></e></4d></1m><3h 1l=\'4w\'><1m><3k 4x=\'0\'><e><1c 1n=\'1p\' 1l=\'0\' 1t=\'0\' 1s=\'\' 1q=\'c\'><v b=\'f\' a=\'5L\' /></1c><1c 1n=\'1p\' 1l=\'0\' 1t=\'0\' 1s=\'\' 1q=\'c\'><v b=\'f\' a=\'5w\' /></1c><1c 1n=\'1p\' 1l=\'0\' 1t=\'0\' 1s=\'\' 1q=\'c\'><v b=\'f\' a=\'5A\' /></1c><1c 1n=\'1p\' 1l=\'0\' 1t=\'0\' 1s=\'\' 1q=\'c\'><v b=\'f\' a=\'4a\' /></1c><1c 1n=\'1p\' 1l=\'0\' 1t=\'0\' 1s=\'\' 1q=\'c\'><v b=\'f\' a=\'46\' /></1c></e></3k></1m></3h><2X><1i h=\'4a\' Z=\'5e\' Y=\'5b\' 14=\'c\' 1y=\'d\' 1J=\'\' 18=\'5c\' 19=\'5f\' 1S=\'d\' 1A=\'3\' 1L=\'0\' 1N=\'0\' 1D=\'5i.5\' 1C=\'5j.5\' 1K=\'1a\' 1O=\'1a\' 1H=\'1a\' 1G=\'0\' 1z=\'1\' 1F=\'c\' 1M=\'c\' 1V=\'2C\'><q S=\'\' T=\'0\'><p C=\'-1\' B=\'-1\' x=\'5g\' D=\'5h\' R=\'5G 3\' y=\'c\'><A l=\'z\' i=\'5H\' /></p></q></1i><1i h=\'46\' Z=\'3r\' Y=\'0\' 14=\'c\' 1y=\'d\' 1J=\'\' 18=\'3m\' 19=\'5N\' 1S=\'d\' 1A=\'7\' 1L=\'0\' 1N=\'0\' 1D=\'3o\' 1C=\'-0.5\' 1K=\'1a\' 1O=\'1a\' 1H=\'1a\' 1G=\'0\' 1z=\'2\' 1F=\'c\' 1M=\'c\' 1V=\'2C\'><q S=\'\' T=\'0\'><p C=\'0\' B=\'-1\' x=\'3l\' D=\'1\' R=\'5F 5\' y=\'c\'><A l=\'z\' i=\'5I\' /></p></q></1i><1i h=\'5L\' Z=\'3r\' Y=\'51\' 14=\'c\' 1y=\'d\' 1J=\'\' 18=\'3m\' 19=\'4z\' 1S=\'d\' 1A=\'5\' 1L=\'0\' 1N=\'0\' 1D=\'3o.5\' 1C=\'25.5\' 1K=\'1a\' 1O=\'1a\' 1H=\'1a\' 1G=\'0\' 1z=\'3\' 1F=\'d\' 1M=\'c\' 1V=\'2C\'><q S=\'\' T=\'0\'><p C=\'0\' B=\'0\' x=\'3l\' D=\'51\' R=\'5J\' y=\'c\'><A l=\'z\' i=\'5K\' /></p></q><1r><U h=\'21\' 1e=\'7z\' b=\'E\' 18=\'0\' 19=\'0\' Z=\'0\' Y=\'0\' 1d=\'-1\'><E C=\'0\' B=\'0\' x=\'0\' D=\'0\' y=\'c\'><A l=\'z\' i=\'7w\' /></E></U></1r></1i><1i h=\'5w\' Z=\'3r\' Y=\'4g\' 14=\'c\' 1y=\'d\' 1J=\'\' 18=\'3m\' 19=\'5x\' 1S=\'d\' 1A=\'9\' 1L=\'0\' 1N=\'0\' 1D=\'3o.5\' 1C=\'51.5\' 1K=\'1a\' 1O=\'1a\' 1H=\'1a\' 1G=\'0\' 1z=\'4\' 1F=\'d\' 1M=\'c\' 1V=\'2C\'><q S=\'\' T=\'0\'><p C=\'0\' B=\'0\' x=\'3l\' D=\'4g\' R=\'5u 7x 7y 7v 1u 3F 5B.\' y=\'c\'><A l=\'z\' i=\'5C\' /></p></q><1r><U h=\'21\' 1e=\'7s\' b=\'E\' 18=\'0\' 19=\'0\' Z=\'0\' Y=\'0\' 1d=\'-1\'><E C=\'0\' B=\'0\' x=\'0\' D=\'0\' y=\'c\'><A l=\'z\' i=\'7r\' /></E></U></1r></1i><1i h=\'5A\' Z=\'4G\' Y=\'40\' 14=\'d\' 1y=\'d\' 1J=\'\' 18=\'5y\' 19=\'5v\' 1S=\'d\' 1A=\'11\' 1L=\'0\' 1N=\'0\' 1D=\'83.5\' 1C=\'20\' 1K=\'1a\' 1O=\'1a\' 1H=\'1a\' 1G=\'0\' 1z=\'5\' 1F=\'d\' 1M=\'c\' 1V=\'5M\' 37=\'1v\'><26><u G=\'2A\' b=\'g\' a=\'c\' 14=\'d\' /><u G=\'3n\' b=\'g\' a=\'c\' 14=\'d\' /><u G=\'1h\' b=\'g\' a=\'c\' 14=\'d\' /><u G=\'1f\' b=\'g\' a=\'c\' 14=\'d\' /><u G=\'W\' b=\'g\' a=\'c\' 14=\'d\' /><u G=\'2d\' b=\'f\' a=\'1I\' 14=\'d\' /></26><1W><F h=\'3Y\'><e><o u=\'3n\' j=\'P\'><a b=\'Q\' a=\'2A\' /></o><o u=\'2A\' j=\'P\'><a b=\'g\' a=\'d\' /></o><N h=\'X\' /></e></F><F h=\'2e\'><e><o u=\'1h\' j=\'P\'><a b=\'g\' a=\'d\' /></o><N h=\'X\' /></e></F><F h=\'2a\'><e><o u=\'1h\' j=\'P\'><a b=\'g\' a=\'c\' /></o><N h=\'X\' /></e></F><F h=\'38\'><e><o u=\'1f\' j=\'P\'><a b=\'g\' a=\'d\' /></o><N h=\'X\' /></e></F><F h=\'2f\'><e><o u=\'W\' j=\'P\'><a b=\'g\' a=\'d\' /></o><N h=\'X\' /></e></F><F h=\'3d\'><e><o u=\'1h\' j=\'P\'><a b=\'g\' a=\'c\' /></o><o u=\'2A\' j=\'P\'><a b=\'g\' a=\'c\' /></o><o u=\'3n\' j=\'P\'><a b=\'g\' a=\'c\' /></o><o u=\'1f\' j=\'P\'><a b=\'g\' a=\'c\' /></o><o u=\'W\' j=\'P\'><a b=\'g\' a=\'c\' /></o></e></F><F h=\'X\'><e><k><m><L j=\'M\' J=\'1f\' H=\'Q\' K=\'d\' I=\'g\' /></m><n><1b><v b=\'f\' a=\'O\' /><1o b=\'g\' a=\'c\' /></1b></n><r><1b><v b=\'f\' a=\'O\' /><1o b=\'g\' a=\'d\' /></1b></r></k><k><m><L j=\'M\' J=\'2d\' H=\'Q\' K=\'1I\' I=\'f\' /></m><n><k><m><L j=\'M\' J=\'1h\' H=\'Q\' K=\'d\' I=\'g\' /></m><n><k><m><L j=\'M\' J=\'2A\' H=\'Q\' K=\'d\' I=\'g\' /></m><n><k><m><L j=\'M\' J=\'W\' H=\'Q\' K=\'d\' I=\'g\' /></m><n><t><V b=\'f\' a=\'3J\' /><v b=\'f\' a=\'O\' /></t></n><r><t><V b=\'f\' a=\'3N\' /><v b=\'f\' a=\'O\' /></t></r></k></n><r><k><m><L j=\'M\' J=\'W\' H=\'Q\' K=\'d\' I=\'g\' /></m><n><t><V b=\'f\' a=\'23\' /><v b=\'f\' a=\'O\' /></t></n><r><t><V b=\'f\' a=\'28\' /><v b=\'f\' a=\'O\' /></t></r></k></r></k></n><r><k><m><L j=\'M\' J=\'2A\' H=\'Q\' K=\'d\' I=\'g\' /></m><n><k><m><L j=\'M\' J=\'W\' H=\'Q\' K=\'d\' I=\'g\' /></m><n><t><V b=\'f\' a=\'4f\' /><v b=\'f\' a=\'O\' /></t></n><r><k><m><L j=\'M\' J=\'1f\' H=\'Q\' K=\'d\' I=\'g\' /></m><n><t><V b=\'f\' a=\'3X\' /><v b=\'f\' a=\'O\' /></t></n><r><t><V b=\'f\' a=\'47\' /><v b=\'f\' a=\'O\' /></t></r></k></r></k></n><r><k><m><L j=\'M\' J=\'W\' H=\'Q\' K=\'d\' I=\'g\' /></m><n><t><V b=\'f\' a=\'1Z\' /><v b=\'f\' a=\'O\' /></t></n><r><k><m><L j=\'M\' J=\'1f\' H=\'Q\' K=\'d\' I=\'g\' /></m><n><t><V b=\'f\' a=\'1Y\' /><v b=\'f\' a=\'O\' /></t></n><r><t><V b=\'f\' a=\'1I\' /><v b=\'f\' a=\'O\' /></t></r></k></r></k></r></k></r></k></n></k></e></F></1W><1m><1v><e><N h=\'3Y\' /><o u=\'1h\' j=\'P\'><a b=\'g\' a=\'c\' /></o><o u=\'W\' j=\'P\'><a b=\'g\' a=\'c\' /></o><N h=\'X\' /><32 1n=\'1p\' 1l=\'0\' 1t=\'0\' 1s=\'\' 1q=\'c\'><v b=\'f\' a=\'4D\' /></32><4C /></e></1v><1R><e><N h=\'X\' /></e></1R><2c><e><N h=\'2e\' /></e></2c><2b><e><N h=\'2a\' /></e></2b><2i><e><N h=\'2f\' /></e></2i><2h><e><o u=\'W\' j=\'P\'><a b=\'g\' a=\'c\' /></o><N h=\'X\' /></e></2h><49><e><43 5E=\'c\'><a b=\'f\' a=\'O\' /></43></e></49></1m><q S=\'\' T=\'0\'><p C=\'-1\' B=\'-1\' x=\'1E\' D=\'39\' R=\'1P\' y=\'c\'><A l=\'z\' i=\'5s\' /></p></q><27><w G=\'1Y\'><q S=\'\' T=\'1\'><p C=\'-1\' B=\'-1\' x=\'1E\' D=\'39\' R=\'1P\' y=\'c\'><A l=\'z\' i=\'3W\' /></p></q></w><w G=\'1Z\'><q S=\'\' T=\'8\'><p C=\'-1\' B=\'-1\' x=\'1E\' D=\'39\' R=\'1P\' y=\'c\'><A l=\'z\' i=\'3O\' /></p></q></w><w G=\'47\'><q S=\'\' T=\'0\'><p C=\'-1\' B=\'-1\' x=\'1E\' D=\'39\' R=\'1P\' y=\'c\'><A l=\'z\' i=\'5p\' /></p></q></w><w G=\'3X\'><q S=\'\' T=\'1\'><p C=\'-1\' B=\'-1\' x=\'1E\' D=\'39\' R=\'1P\' y=\'c\'><A l=\'z\' i=\'3W\' /></p></q></w><w G=\'4f\'><q S=\'\' T=\'8\'><p C=\'-1\' B=\'-1\' x=\'1E\' D=\'39\' R=\'1P\' y=\'c\'><A l=\'z\' i=\'3O\' /></p></q></w><w G=\'28\'><q S=\'\' T=\'0\'><p C=\'-1\' B=\'-1\' x=\'1E\' D=\'39\' R=\'1P\' y=\'c\'><A l=\'z\' i=\'3P\' /></p></q></w><w G=\'23\'><q S=\'\' T=\'8\'><p C=\'-1\' B=\'-1\' x=\'1E\' D=\'39\' R=\'1P\' y=\'c\'><A l=\'z\' i=\'3I\' /></p></q></w><w G=\'3N\'><q S=\'\' T=\'0\'><p C=\'-1\' B=\'-1\' x=\'1E\' D=\'39\' R=\'1P\' y=\'c\'><A l=\'z\' i=\'3P\' /></p></q></w><w G=\'3J\'><q S=\'\' T=\'8\'><p C=\'-1\' B=\'-1\' x=\'1E\' D=\'39\' R=\'1P\' y=\'c\'><A l=\'z\' i=\'3I\' /></p></q></w></27><1r><U h=\'21\' 1e=\'7b\' b=\'E\' 18=\'0\' 19=\'0\' Z=\'0\' Y=\'0\' 1d=\'-1\'><E C=\'0\' B=\'0\' x=\'0\' D=\'0\' y=\'c\'><A l=\'z\' i=\'2P\' /></E></U><U h=\'3c\' 1e=\'7a\' b=\'E\' 18=\'0\' 19=\'0\' Z=\'0\' Y=\'0\' 1d=\'-1\'><E C=\'0\' B=\'0\' x=\'0\' D=\'0\' y=\'c\'><A l=\'z\' i=\'2P\' /></E></U><U h=\'3b\' 1e=\'7m\' b=\'E\' 18=\'0\' 19=\'0\' Z=\'0\' Y=\'0\' 1d=\'-1\'><E C=\'0\' B=\'0\' x=\'0\' D=\'0\' y=\'c\'><A l=\'z\' i=\'2P\' /></E></U><U h=\'36\' 1e=\'7j\' b=\'E\' 18=\'0\' 19=\'0\' Z=\'0\' Y=\'0\' 1d=\'-1\'><E C=\'0\' B=\'0\' x=\'0\' D=\'0\' y=\'c\'><A l=\'z\' i=\'2P\' /></E></U><U h=\'34\' 1e=\'7i\' b=\'E\' 18=\'0\' 19=\'0\' Z=\'0\' Y=\'0\' 1d=\'-1\'><E C=\'0\' B=\'0\' x=\'0\' D=\'0\' y=\'c\'><A l=\'z\' i=\'2P\' /></E></U></1r></1i></2X></3D></63></5d>");',62,519,'||||||||||value|type|false|true|actions|string|boolean|id||operator|if_action||condition|then_actions|adjustvar|vectordata|data|else_actions||setobjstate|variable|objref|state|right|pngfb|Lib|pr|top|left|bottom|vectortext|actiongroup|name|typea|typeb|valuea|valueb|compare|eq|exe_actiongroup|_this|set|var|alttext|hotlinkid|accstate|textdata|stateref|_down|_setstates|height|width|||||resume|864|||xpos|ypos|100|set_enabled|show|shadowindex|linkid|_disabled|6U5efEyfTY226|_hover|vectorshape|_checked|of|duration|events|transition|enabled|appear|reverse|textlib|animationid|direction|the|onrelease|minute|rate|usehandcursor|depth|tabindex|in|rotateypos|rotatexpos|166|scrolling|rotation|alpha|_default|shapemaskid|xscale|xoffset|shufflelock|yoffset|yscale|Continue|after|ontransitionin|tabenabled|treatment|_player|acctype|actiongroups|_review|_default_Disabled|_default_Down||01||_default_Hover_Down|||variables|states|_default_Hover||ActGrpClearHoverState|onrollout|onrollover|_state|ActGrpSetHoverState|ActGrpSetDownState|property|onreleaseoutside|onpress|showing|gas|to|Arterial|tachycardia|blood|ph|respiratory|ECG|setting|Respiratory|above|change|than|sinus|New|other|_visited|CO2|text|wheezing|doses|with|nebulizer|Persistent|_default_Selected_Disabled|_default_Selected|6o0xPoKV29F|_default_Selected_Down|_default_Hover_Selected_Down|6gJAkTPiJOU|_default_Hover_Selected|228|Able|blow|yellow|zone|peak|still|flow|objects|initial|steroid|5wmwAklMazg|but|hide_slidelayer|432|05||04|defaultaction|ActGrpSetDisabledState||960|03|02|ActGrpClearStateVars|6AH9gNfLPMU|_default_Review|6KoHh1yRFtz|timeline|ActGrpSetReviewState|_default_Selected_Review|event|534|213|_savevisited|266|6FeI3i4kGrJ26|gotoplay|533|279|ActGrpSetCheckedState|271|287|285|checkbox|toggle|323|286|6NwSJQkvOkQ|hide|slidelayer|pxnsnfns00001100101|correct|480|setactivetimeline|227|_default_Hover_Visited_Down|270|269|or|_default_Hover_Visited|224|226|278|273|275|276|MsgScene_5r9eOqiUexp26|274|223|_default_Visited_Disabled|ActGrpSetVisitedState|277||background|ontopmostlayer|setfocus|||5zn4ncnxwIt|_default_Visited||ontransitionincomplete|67F1PIeokp7|submit|272|ontransitionout|enable|_default_Visited_Down|103|5Zk8tzinr6R26|enable_frame_control|set_window_control_layout|fill|ReviewIntCorrectIncorrect_6U5efEyfTY226|6U5efEyfTY226_CorrectReview|888|6U5efEyfTY226_IncorrectReview|AnsweredInt_6U5efEyfTY226|set_frame_layout|_frame|WindowId|targeta|_ActTargetSlideId|targetb|5000|time|isdescendant|249|wndtype|normal|playnextdrawslide|_parent|window|MessageWnd|167|enablereplay|Status|lmsid|QuizComplete|720|enableseek|actparam|elapsedtimemode|pause|starttime|1758538|colors|ReviewMode_69JxzId3uWG26|6gZrisx4WZN26|nextviewedslide|250|onbeforeslidejump|onnextslide|NavigationRestrictionNextSlide_5Zk8tzinr6R26|283||ActGrpOnPrevButtonClick|284|ActGrpOnSubmitButtonClick|onsubmitslide|nor|6U5efEyfTY226_CheckAnswered|CloseFeedback|onprevslide|90|253|189|slide|581|233|583|255|290|126|360|2001|XMLSchema|w3|org|225|modal|pauseparent|222|6EZybm6DUXS|You|431|5xUAx8lbPn3|312|397|slides|6UK6UOu7qHd|response|220|5r9eOqiUexp26|showrect|Line|Rectangle|216|217|Incorrect|218|5lnA5f28l84|button|304|for|observation|admission|exacerbation|multiple|acute|asthma|exclude|shufflegroup|scrollarea|SetLayout_pxnsnfns00001100101|ReviewInt_6U5efEyfTY226|LastSlideViewed_5r9eOqiUexp26|Choose|6cIxILmBtJs|slidelayers|xmlns|Correct|5aATwVnVS67|6ICjePvazfd|DisableChoices_6U5efEyfTY226|http|5r9JttzpP6M|680|npnxsnfns00001100100|choices|www|5YsWcAZjxJj|swf|0xFFFFFF|68xqspCrUNP26|completed_slide_ref|contentwidth|color|127|iosurl|linear|stop|rgb|xsi|instance|Slide6|xsd|presentation_content|dataurl|SlideXMLData|542|quizref|InvalidPromptSlide|eval_interaction|incorrect|ScrollPromptSlide|history_prev|823b78dc4364ad6d9c65da5898f456|5wx2uZGHyMR26|Viewed|Id|AbsoluteId|CurrentQuiz_69JxzId3uWG26|69JxzId3uWG26|AttemptCount|gte|add|number|globalaudioid|showmenuresulticon|trackviews|historygroupid|viewgroupid|LockedWarningSlide|mobile|title|gz|Passed||wipetrans|navindex|slidelock|cancel_event|videozoom|transdir|transduration|214|txt__default_6cIxILmBtJs|txt__default_Disabled_6UK6UOu7qHd|txt__default_6UK6UOu7qHd|324|presenterref|none|165|168|txt__default_Hover_6KoHh1yRFtz|txt__default_Hover_6UK6UOu7qHd|txt__default_Visited_6UK6UOu7qHd|txt__default_Selected_6o0xPoKV29F|txt__default_Hover_6o0xPoKV29F|txt__default_Down_6UK6UOu7qHd|txt__default_Down_6KoHh1yRFtz|txt__default_Selected_6KoHh1yRFtz|txt__default_6KoHh1yRFtz|txt__default_Disabled_6KoHh1yRFtz|230|txt__default_5xUAx8lbPn3|txt__default_Visited_6ICjePvazfd|txt__default_Hover_6ICjePvazfd|select|229|did|not|txt__default_5lnA5f28l84|txt__default_Down_6ICjePvazfd|That|apos|txt__default_5aATwVnVS67|219|selected|txt__default_6ICjePvazfd|txt__default_Disabled_6ICjePvazfd|txt__default_5r9JttzpP6M|221|txt__default_Down_6o0xPoKV29F|243|244|135|txt__default_Selected_6AH9gNfLPMU|txt__default_Hover_6AH9gNfLPMU|280|281|248|247|245|246|Multiple|Response|543|contentheight|vector|209|txt__default_Disabled_6AH9gNfLPMU||txt__default_Down_6AH9gNfLPMU|txt__default_6AH9gNfLPMU|shuffle|205||txt__default_5wmwAklMazg|txt__default_Disabled_5wmwAklMazg|txt__default_6gJAkTPiJOU|txt__default_Down_6gJAkTPiJOU|txt__default_Selected_5wmwAklMazg|txt__default_Hover_5wmwAklMazg|txt__default_Disabled_6gJAkTPiJOU|txt__default_Down_5wmwAklMazg|txt__default_Disabled_6o0xPoKV29F|txt__default_6o0xPoKV29F|txt__default_Selected_6gJAkTPiJOU|251|txt__default_Hover_6gJAkTPiJOU|252'.split('|'),0,{}))
