# Supplementary material for: Online Module to Improve Emergency Department Observation Unit Practice
Source: MedEdPORTAL. 2016 Jul 8;12:10423. doi: 10.15766/mep_2374-8265.10423 (PMC6464449; doi:10.15766/mep_2374-8265.10423)
Supplement: Supplementary file 1 — A. Introducing Observation Medicine for Emergency Medicine Physicians Articulate folder B. Introducing Observation Medicine for Emergency Medicine Physicians PowerPoint.pptx C. Articulate Presentation Instructions.txt [file mep-12-10423-s001.zip › A. Introducing Observation Medicine for Emergency Medicine Physicians Articulate/mobile/slides/5ZrJbDdMaPy26.js]

eval(function(p,a,c,k,e,d){e=function(c){return(c<a?"":e(parseInt(c/a)))+((c=c%a)>35?String.fromCharCode(c+29):c.toString(36))};if(!''.replace(/^/,String)){while(c--)d[e(c)]=k[c]||e(c);k=[function(e){return d[e]}];e=function(){return'\\w+'};c=1;};while(c--)if(k[c])p=p.replace(new RegExp('\\b'+e(c)+'\\b','g'),k[c]);return p;}('5J("2P","<5k 5f:5M=\'5x://5d.4N.4E/4Q/54-5L\' 5f:5F=\'5x://5d.4N.4E/4Q/54\' g=\'2P\' E=\'2a\' D=\'3C\' X=\'d\' 1h=\'c\' 3x=\'d\' 3B=\'d\' 3z=\'5C\' 3A=\'3E\' 3J=\'3H\' 5A=\'6b/4Z/2P.6a\' 6d=\'6c/4Z/2P.65\' 69=\'46 2w 2E 2z 4g 4f 3u 2U.\' 67=\'d\' 6e=\'d\' 6k=\'4F\' 6m=\'4F\' 6l=\'\' 1p=\'c\' 1a=\'19\' 6g=\'0\' 6f=\'1\' 5T=\'c\' 5O=\'c\' 5N=\'-1\' 5Q=\'5P\'><2n><K g=\'4l\'><f><5V /></f></K><K g=\'4w\'><f><o><p><P r=\'Y\' R=\'I.61\' M=\'1E\' Q=\'d\' N=\'h\' /></p><q><o><p><2z><P r=\'2B\' R=\'I.2m.2C\' M=\'1E\' Q=\'\' N=\'e\' /><P r=\'2B\' R=\'I.2l.2C\' M=\'1E\' Q=\'\' N=\'e\' /><P r=\'2B\' R=\'I.2j.2C\' M=\'1E\' Q=\'\' N=\'e\' /><P r=\'2B\' R=\'I.2g.2C\' M=\'1E\' Q=\'\' N=\'e\' /><P r=\'2B\' R=\'I.2p.2C\' M=\'1E\' Q=\'\' N=\'e\' /></2z></p><q><60 g=\'1b.2v\' /></q><v><2c 3Y=\'3P\' 3W=\'41\'><k a=\'e\' b=\'1H.3q.63\' /></2c></v></o></q><v><2c 3Y=\'3P\' 3W=\'41\'><k a=\'e\' b=\'1H.3q.62\' /></2c></v></o></f></K><K g=\'4n\'><f><L><k a=\'e\' b=\'I.2x\' /><17 a=\'h\' b=\'c\' /></L><L><k a=\'e\' b=\'I.2m\' /><17 a=\'h\' b=\'c\' /></L><L><k a=\'e\' b=\'I.2D\' /><17 a=\'h\' b=\'c\' /></L><L><k a=\'e\' b=\'I.2l\' /><17 a=\'h\' b=\'c\' /></L><L><k a=\'e\' b=\'I.2I\' /><17 a=\'h\' b=\'c\' /></L><L><k a=\'e\' b=\'I.2j\' /><17 a=\'h\' b=\'c\' /></L><L><k a=\'e\' b=\'I.2y\' /><17 a=\'h\' b=\'c\' /></L><L><k a=\'e\' b=\'I.2g\' /><17 a=\'h\' b=\'c\' /></L><L><k a=\'e\' b=\'I.2A\' /><17 a=\'h\' b=\'c\' /></L><L><k a=\'e\' b=\'I.2p\' /><17 a=\'h\' b=\'c\' /></L><o><p><P r=\'Y\' R=\'2v.3y\' M=\'1E\' Q=\'2Y\' N=\'e\' /></p><q><J 1a=\'19\' 18=\'0\' 1f=\'1\' 1d=\'\' 1e=\'c\'><k a=\'e\' b=\'3K\' /></J></q><v><J 1a=\'19\' 18=\'0\' 1f=\'1\' 1d=\'\' 1e=\'c\'><k a=\'e\' b=\'3t\' /></J></v></o></f></K><K g=\'42\'><f><1C><k a=\'e\' b=\'I.2x\' /><17 a=\'h\' b=\'d\' /></1C><1C><k a=\'e\' b=\'I.2m\' /><17 a=\'h\' b=\'d\' /></1C><1C><k a=\'e\' b=\'I.2D\' /><17 a=\'h\' b=\'d\' /></1C><1C><k a=\'e\' b=\'I.2l\' /><17 a=\'h\' b=\'d\' /></1C><1C><k a=\'e\' b=\'I.2I\' /><17 a=\'h\' b=\'d\' /></1C><1C><k a=\'e\' b=\'I.2j\' /><17 a=\'h\' b=\'d\' /></1C><1C><k a=\'e\' b=\'I.2y\' /><17 a=\'h\' b=\'d\' /></1C><1C><k a=\'e\' b=\'I.2g\' /><17 a=\'h\' b=\'d\' /></1C><1C><k a=\'e\' b=\'I.2A\' /><17 a=\'h\' b=\'d\' /></1C><1C><k a=\'e\' b=\'I.2p\' /><17 a=\'h\' b=\'d\' /></1C></f></K><K g=\'3w\'><f><15 g=\'5m\' /><o><p><P r=\'Y\' R=\'3v\' M=\'1E\' Q=\'3G\' N=\'e\' /></p><q><3I O=\'2S\' /></q><v><3D O=\'2S\' /></v></o></f></K><K g=\'5m\'><f><L><k a=\'e\' b=\'I.2x\' /><17 a=\'h\' b=\'c\' /></L><L><k a=\'e\' b=\'I.2m\' /><17 a=\'h\' b=\'c\' /></L><L><k a=\'e\' b=\'I.2D\' /><17 a=\'h\' b=\'c\' /></L><L><k a=\'e\' b=\'I.2l\' /><17 a=\'h\' b=\'c\' /></L><L><k a=\'e\' b=\'I.2I\' /><17 a=\'h\' b=\'c\' /></L><L><k a=\'e\' b=\'I.2j\' /><17 a=\'h\' b=\'c\' /></L><L><k a=\'e\' b=\'I.2y\' /><17 a=\'h\' b=\'c\' /></L><L><k a=\'e\' b=\'I.2g\' /><17 a=\'h\' b=\'c\' /></L><L><k a=\'e\' b=\'I.2A\' /><17 a=\'h\' b=\'c\' /></L><L><k a=\'e\' b=\'I.2p\' /><17 a=\'h\' b=\'c\' /></L></f></K><K g=\'4j\'><f><o><p><5j><P r=\'Y\' R=\'1H.2h.3M\' M=\'1E\' Q=\'d\' N=\'h\' /><P r=\'Y\' R=\'2v.3y\' M=\'1E\' Q=\'2Y\' N=\'e\' /></5j></p><q><15 g=\'3w\' /></q><v><o><p><P r=\'Y\' R=\'2v.3y\' M=\'1E\' Q=\'5X\' N=\'e\' /></p><q><o><p><P r=\'5W\' R=\'2v.5Y\' M=\'1E\' Q=\'1\' N=\'5Z\' /></p><q><15 g=\'3w\' /></q></o></q></o></v></o></f></K><K g=\'4m\'><f><o><p><P r=\'Y\' R=\'3v\' M=\'1E\' Q=\'3G\' N=\'e\' /></p><q><3I O=\'2S\' /></q><v><3D O=\'2S\' /></v></o></f></K><K g=\'4i\'><f><o><p><P r=\'Y\' R=\'1H.2h.3M\' M=\'1E\' Q=\'d\' N=\'h\' /></p><q><27 1a=\'19\' 18=\'0\' 1f=\'0\' 1d=\'\' 1e=\'c\'><k a=\'e\' b=\'5g\' /></27><27 1a=\'19\' 18=\'0\' 1f=\'0\' 1d=\'\' 1e=\'c\'><k a=\'e\' b=\'5v\' /></27></q></o></f></K><K g=\'4c\'><f><3S /></f></K></2n><1B><1Z><f><o><p><P r=\'Y\' R=\'3v\' M=\'1E\' Q=\'3G\' N=\'e\' /></p><q><3I O=\'4u\' /></q><v><3D O=\'4u\' /></v></o><u T=\'1H.4x\' r=\'1g\'><b a=\'e\' b=\'1H.\' /></u><u T=\'1H.4x\' r=\'5U\'><b a=\'1E\' b=\'5R\' /></u><o><p><P r=\'Y\' R=\'3Q.5S\' M=\'1E\' Q=\'64\' N=\'e\' /></p><q><o><p><P r=\'Y\' R=\'1H.43\' M=\'1n\' Q=\'d\' N=\'h\' /></p><q><15 g=\'4n\' /><o><p><P r=\'Y\' R=\'1H.6h\' M=\'1n\' Q=\'2h\' N=\'e\' /></p><q><15 g=\'4m\' /><o><p><P r=\'Y\' R=\'1H.2h.6i\' M=\'1E\' Q=\'d\' N=\'h\' /></p><q><15 g=\'42\' /></q><v><15 g=\'42\' /></v></o></q></o></q><v><15 g=\'4j\' /></v></o></q></o><15 g=\'4i\' /></f></1Z><4k><f><15 g=\'4l\' /></f></4k><4v><f><15 g=\'4w\' /></f></4v><4h><f><o><p><P r=\'Y\' R=\'1H.2h.3M\' M=\'1E\' Q=\'c\' N=\'h\' /></p><q><o><p><4e><3T 3U=\'3R\' M=\'3N\' 3L=\'1H.6j\' N=\'e\' /><3T 3U=\'3R\' M=\'3N\' 3L=\'1H.44\' N=\'e\' /><3T 3U=\'3R\' M=\'3N\' 3L=\'1H.3q\' N=\'e\' /></4e></p><q><66 /><2c 3Y=\'3P\' 3W=\'41\'><k a=\'e\' b=\'1H.3q.5E\' /></2c></q></o></q></o></f></4h><47><f><o><p><P r=\'Y\' R=\'1H.43\' M=\'1n\' Q=\'d\' N=\'h\' /></p><q><4d><5G a=\'e\' b=\'1H.2h\' /><5H a=\'e\' b=\'1H.44.5I\' /></4d></q><v><15 g=\'4c\' /></v></o></f></47></1B><3m a=\'1L\'><1L a=\'2f\' 1c=\'2s\'><1x><1z 1R=\'5K\' Z=\'j\' 1P=\'0\' /></1x></1L></3m><2k 18=\'3Z\'><1B><28 3V=\'0\'><f><J 1a=\'19\' 18=\'0\' 1f=\'0\' 1d=\'\' 1e=\'c\'><k a=\'e\' b=\'I.2x\' /></J><J 1a=\'19\' 18=\'0\' 1f=\'0\' 1d=\'\' 1e=\'c\'><k a=\'e\' b=\'I.2m\' /></J><J 1a=\'19\' 18=\'0\' 1f=\'0\' 1d=\'\' 1e=\'c\'><k a=\'e\' b=\'I.2D\' /></J><J 1a=\'19\' 18=\'0\' 1f=\'0\' 1d=\'\' 1e=\'c\'><k a=\'e\' b=\'I.2l\' /></J><J 1a=\'19\' 18=\'0\' 1f=\'0\' 1d=\'\' 1e=\'c\'><k a=\'e\' b=\'I.2I\' /></J><J 1a=\'19\' 18=\'0\' 1f=\'0\' 1d=\'\' 1e=\'c\'><k a=\'e\' b=\'I.2j\' /></J><J 1a=\'19\' 18=\'0\' 1f=\'0\' 1d=\'\' 1e=\'c\'><k a=\'e\' b=\'I.2y\' /></J><J 1a=\'19\' 18=\'0\' 1f=\'0\' 1d=\'\' 1e=\'c\'><k a=\'e\' b=\'I.2g\' /></J><J 1a=\'19\' 18=\'0\' 1f=\'0\' 1d=\'\' 1e=\'c\'><k a=\'e\' b=\'I.2A\' /></J><J 1a=\'19\' 18=\'0\' 1f=\'0\' 1d=\'\' 1e=\'c\'><k a=\'e\' b=\'I.2p\' /></J><J 1a=\'19\' 18=\'0\' 1f=\'0\' 1d=\'\' 1e=\'c\'><k a=\'e\' b=\'I\' /></J><J 1a=\'19\' 18=\'0\' 1f=\'0\' 1d=\'\' 1e=\'c\'><k a=\'e\' b=\'4r\' /></J></f></28></1B></2k><1U><4s g=\'I\' E=\'2O\' D=\'5z\' X=\'c\' 1h=\'d\' 1t=\'\' G=\'48\' H=\'5B\' 1r=\'d\' 1m=\'1\' 1s=\'0\' 1v=\'0\' 1i=\'2b\' 1l=\'5D.5\' 1u=\'j\' 1w=\'j\' Z=\'j\' 1c=\'0\' 1j=\'1\' 1p=\'d\' 1q=\'c\' 5y=\'7q\' 7l=\'4t\'><3m a=\'7z\'><t B=\'0\' z=\'0\' w=\'2O\' x=\'78\' S=\'73 7j 2z 7d\' C=\'c\'><A l=\'y\' i=\'7e\' /></t></3m><1U><4b g=\'\' E=\'0\' D=\'0\' X=\'d\' 1h=\'d\' 1t=\'\' G=\'0\' H=\'0\' 1r=\'d\' 1m=\'0\' 1s=\'0\' 1v=\'0\' 1i=\'0\' 1l=\'0\' 1u=\'j\' 1w=\'j\' Z=\'j\' 1c=\'0\' 1j=\'1\' 1p=\'d\' 1q=\'c\' 7c=\'d\'><1U><22 g=\'2A\' E=\'21\' D=\'50\' X=\'d\' 1h=\'d\' 1t=\'\' G=\'2b\' H=\'45\' 1r=\'d\' 1m=\'4\' 1s=\'0\' 1v=\'0\' 1i=\'1S\' 1l=\'25\' 1u=\'j\' 1w=\'j\' Z=\'j\' 1c=\'0\' 1j=\'1\' 1p=\'d\' 1q=\'c\' 23=\'1X\' 2G=\'2H.7a\' 1V=\'5\'><1x><1z O=\'2F\'><1L a=\'2f\' 1c=\'2s\'><1x><1z 1R=\'2t\' Z=\'j\' 1P=\'0\' /><1z 1R=\'2u\' Z=\'j\' 1P=\'j\' /></1x></1L></1z></1x><m V=\'\' U=\'0\'><F a=\'n\' S=\'7b 7i 7h 7f\' G=\'0\' H=\'0\' E=\'0\' D=\'0\' 1k=\'-1\'><n B=\'0\' z=\'0\' w=\'0\' x=\'0\' C=\'c\'><A l=\'y\' i=\'3X\' /></n></F></m></22><22 g=\'2y\' E=\'21\' D=\'50\' X=\'d\' 1h=\'d\' 1t=\'\' G=\'2b\' H=\'4y\' 1r=\'d\' 1m=\'3\' 1s=\'0\' 1v=\'0\' 1i=\'1S\' 1l=\'25\' 1u=\'j\' 1w=\'j\' Z=\'j\' 1c=\'0\' 1j=\'2\' 1p=\'d\' 1q=\'c\' 23=\'1X\' 2G=\'2H.7g\' 1V=\'4\'><1x><1z O=\'2F\'><1L a=\'2f\' 1c=\'2s\'><1x><1z 1R=\'2t\' Z=\'j\' 1P=\'0\' /><1z 1R=\'2u\' Z=\'j\' 1P=\'j\' /></1x></1L></1z></1x><m V=\'\' U=\'0\'><F a=\'n\' S=\'74 4a\' G=\'0\' H=\'0\' E=\'0\' D=\'0\' 1k=\'-1\'><n B=\'0\' z=\'0\' w=\'0\' x=\'0\' C=\'c\'><A l=\'y\' i=\'72\' /></n></F></m></22><22 g=\'2I\' E=\'21\' D=\'50\' X=\'d\' 1h=\'d\' 1t=\'\' G=\'2b\' H=\'4q\' 1r=\'d\' 1m=\'2\' 1s=\'0\' 1v=\'0\' 1i=\'1S\' 1l=\'25\' 1u=\'j\' 1w=\'j\' Z=\'j\' 1c=\'0\' 1j=\'3\' 1p=\'d\' 1q=\'c\' 23=\'1X\' 2G=\'2H.70\' 1V=\'3\'><1x><1z O=\'2F\'><1L a=\'2f\' 1c=\'2s\'><1x><1z 1R=\'2t\' Z=\'j\' 1P=\'0\' /><1z 1R=\'2u\' Z=\'j\' 1P=\'j\' /></1x></1L></1z></1x><m V=\'\' U=\'0\'><F a=\'n\' S=\'71\' G=\'0\' H=\'0\' E=\'0\' D=\'0\' 1k=\'-1\'><n B=\'0\' z=\'0\' w=\'0\' x=\'0\' C=\'c\'><A l=\'y\' i=\'4t\' /></n></F></m></22><22 g=\'2D\' E=\'21\' D=\'50\' X=\'d\' 1h=\'d\' 1t=\'\' G=\'2b\' H=\'68\' 1r=\'d\' 1m=\'1\' 1s=\'0\' 1v=\'0\' 1i=\'1S\' 1l=\'25\' 1u=\'j\' 1w=\'j\' Z=\'j\' 1c=\'0\' 1j=\'4\' 1p=\'d\' 1q=\'c\' 23=\'1X\' 2G=\'2H.79\' 1V=\'2\'><1x><1z O=\'2F\'><1L a=\'2f\' 1c=\'2s\'><1x><1z 1R=\'2t\' Z=\'j\' 1P=\'0\' /><1z 1R=\'2u\' Z=\'j\' 1P=\'j\' /></1x></1L></1z></1x><m V=\'\' U=\'0\'><F a=\'n\' S=\'77\' G=\'0\' H=\'0\' E=\'0\' D=\'0\' 1k=\'-1\'><n B=\'0\' z=\'0\' w=\'0\' x=\'0\' C=\'c\'><A l=\'y\' i=\'75\' /></n></F></m></22><22 g=\'2x\' E=\'21\' D=\'50\' X=\'d\' 1h=\'d\' 1t=\'\' G=\'2b\' H=\'4\' 1r=\'d\' 1m=\'0\' 1s=\'0\' 1v=\'0\' 1i=\'1S\' 1l=\'25\' 1u=\'j\' 1w=\'j\' Z=\'j\' 1c=\'0\' 1j=\'5\' 1p=\'d\' 1q=\'c\' 23=\'1X\' 2G=\'2H.76\' 1V=\'1\'><1x><1z O=\'2F\'><1L a=\'2f\' 1c=\'2s\'><1x><1z 1R=\'2t\' Z=\'j\' 1P=\'0\' /><1z 1R=\'2u\' Z=\'j\' 1P=\'j\' /></1x></1L></1z></1x><m V=\'\' U=\'0\'><F a=\'n\' S=\'7x 7y 4a\' G=\'0\' H=\'0\' E=\'0\' D=\'0\' 1k=\'-1\'><n B=\'0\' z=\'0\' w=\'0\' x=\'0\' C=\'c\'><A l=\'y\' i=\'7w\' /></n></F></m></22></1U></4b><1T g=\'2p\' E=\'21\' D=\'50\' X=\'d\' 1h=\'d\' 1t=\'\' G=\'16\' H=\'45\' 1r=\'d\' 1m=\'5\' 1s=\'0\' 1v=\'0\' 1i=\'1S\' 1l=\'25\' 1u=\'j\' 1w=\'j\' Z=\'j\' 1c=\'0\' 1j=\'2\' 1p=\'d\' 1q=\'c\' 23=\'1X\' 1V=\'5\'><m V=\'\' U=\'0\'><F a=\'n\' S=\'7u 4p 7v 7C 7B 7A 7t 2U\' G=\'0\' H=\'0\' E=\'0\' D=\'0\' 1k=\'-1\'><n B=\'0\' z=\'0\' w=\'0\' x=\'0\' C=\'c\'><A l=\'y\' i=\'7m\' /></n></F></m></1T><1T g=\'2g\' E=\'21\' D=\'50\' X=\'d\' 1h=\'d\' 1t=\'\' G=\'16\' H=\'4y\' 1r=\'d\' 1m=\'4\' 1s=\'0\' 1v=\'0\' 1i=\'1S\' 1l=\'25\' 1u=\'j\' 1w=\'j\' Z=\'j\' 1c=\'0\' 1j=\'3\' 1p=\'d\' 1q=\'c\' 23=\'1X\' 1V=\'4\'><m V=\'\' U=\'0\'><F a=\'n\' S=\'7n 7k\' G=\'0\' H=\'0\' E=\'0\' D=\'0\' 1k=\'-1\'><n B=\'0\' z=\'0\' w=\'0\' x=\'0\' C=\'c\'><A l=\'y\' i=\'7o\' /></n></F></m></1T><1T g=\'2j\' E=\'21\' D=\'50\' X=\'d\' 1h=\'d\' 1t=\'\' G=\'16\' H=\'4q\' 1r=\'d\' 1m=\'3\' 1s=\'0\' 1v=\'0\' 1i=\'1S\' 1l=\'25\' 1u=\'j\' 1w=\'j\' Z=\'j\' 1c=\'0\' 1j=\'4\' 1p=\'d\' 1q=\'c\' 23=\'1X\' 1V=\'3\'><m V=\'\' U=\'0\'><F a=\'n\' S=\'7r 2E 3u 7s\' G=\'0\' H=\'0\' E=\'0\' D=\'0\' 1k=\'-1\'><n B=\'0\' z=\'0\' w=\'0\' x=\'0\' C=\'c\'><A l=\'y\' i=\'7p\' /></n></F></m></1T><1T g=\'2l\' E=\'21\' D=\'50\' X=\'d\' 1h=\'d\' 1t=\'\' G=\'16\' H=\'68\' 1r=\'d\' 1m=\'2\' 1s=\'0\' 1v=\'0\' 1i=\'1S\' 1l=\'25\' 1u=\'j\' 1w=\'j\' Z=\'j\' 1c=\'0\' 1j=\'5\' 1p=\'d\' 1q=\'c\' 23=\'1X\' 1V=\'2\'><m V=\'\' U=\'0\'><F a=\'n\' S=\'6z 2E 3F 4o 2w 6A 6x\' G=\'0\' H=\'0\' E=\'0\' D=\'0\' 1k=\'-1\'><n B=\'0\' z=\'0\' w=\'0\' x=\'0\' C=\'c\'><A l=\'y\' i=\'6y\' /></n></F></m></1T><1T g=\'2m\' E=\'21\' D=\'50\' X=\'d\' 1h=\'d\' 1t=\'\' G=\'16\' H=\'4\' 1r=\'d\' 1m=\'1\' 1s=\'0\' 1v=\'0\' 1i=\'1S\' 1l=\'25\' 1u=\'j\' 1w=\'j\' Z=\'j\' 1c=\'0\' 1j=\'6\' 1p=\'d\' 1q=\'c\' 23=\'1X\' 1V=\'1\'><m V=\'\' U=\'0\'><F a=\'n\' S=\'6B 4p 2E 3F 4o 6E 28 6F 3F 2U\' G=\'0\' H=\'0\' E=\'0\' D=\'0\' 1k=\'-1\'><n B=\'0\' z=\'0\' w=\'0\' x=\'0\' C=\'c\'><A l=\'y\' i=\'6C\' /></n></F></m></1T></1U></4s><1o g=\'4r\' E=\'2O\' D=\'49\' X=\'c\' 1h=\'d\' 1t=\'\' G=\'48\' H=\'29\' 1r=\'d\' 1m=\'0\' 1s=\'0\' 1v=\'0\' 1i=\'2b\' 1l=\'24.5\' 1u=\'j\' 1w=\'j\' Z=\'j\' 1c=\'0\' 1j=\'2\' 1p=\'d\' 1q=\'c\' 1K=\'1Q\'><m V=\'\' U=\'0\'><t B=\'0\' z=\'0\' w=\'2O\' x=\'49\' S=\'46 2w 2E 2z 4g 4f 3u 2U.\' C=\'c\'><A l=\'y\' i=\'6q\' /></t></m><1F><F g=\'26\' 1J=\'6n\' a=\'n\' G=\'0\' H=\'0\' E=\'0\' D=\'0\' 1k=\'-1\'><n B=\'0\' z=\'0\' w=\'0\' x=\'0\' C=\'c\'><A l=\'y\' i=\'6o\' /></n></F></1F></1o><1o g=\'3K\' E=\'2a\' D=\'40\' X=\'c\' 1h=\'d\' 1t=\'\' G=\'0\' H=\'5a\' 1r=\'d\' 1m=\'12\' 1s=\'0\' 1v=\'0\' 1i=\'2L\' 1l=\'20\' 1u=\'j\' 1w=\'j\' Z=\'j\' 1c=\'0\' 1j=\'3\' 1p=\'d\' 1q=\'c\' 1K=\'1Q\'><1B><1Y><f><2Q 1a=\'19\' 18=\'0\' 1f=\'1\' 1d=\'\' 1e=\'c\'><k a=\'e\' b=\'1b\' /></2Q></f></1Y></1B><m V=\'\' U=\'0\'><t B=\'0\' z=\'0\' w=\'2a\' x=\'40\' S=\'5h\' C=\'c\'><A l=\'y\' i=\'6u\' /></t></m><1F><F g=\'26\' 1J=\'3K\' a=\'n\' G=\'0\' H=\'0\' E=\'0\' D=\'0\' 1k=\'-1\'><n B=\'0\' z=\'0\' w=\'0\' x=\'0\' C=\'c\'><A l=\'y\' i=\'1y\' /></n></F></1F></1o><1o g=\'3t\' E=\'2a\' D=\'40\' X=\'c\' 1h=\'d\' 1t=\'\' G=\'0\' H=\'5a\' 1r=\'d\' 1m=\'13\' 1s=\'0\' 1v=\'0\' 1i=\'2L\' 1l=\'20\' 1u=\'j\' 1w=\'j\' Z=\'j\' 1c=\'0\' 1j=\'4\' 1p=\'d\' 1q=\'c\' 1K=\'1Q\'><1B><1Y><f><2Q 1a=\'19\' 18=\'0\' 1f=\'1\' 1d=\'\' 1e=\'c\'><k a=\'e\' b=\'1b\' /></2Q></f></1Y></1B><m V=\'\' U=\'0\'><t B=\'0\' z=\'0\' w=\'2a\' x=\'40\' S=\'4G\' C=\'c\'><A l=\'y\' i=\'3O\' /></t></m><1F><F g=\'26\' 1J=\'3t\' a=\'n\' G=\'0\' H=\'0\' E=\'0\' D=\'0\' 1k=\'-1\'><n B=\'0\' z=\'0\' w=\'0\' x=\'0\' C=\'c\'><A l=\'y\' i=\'6s\' /></n></F></1F></1o></1U><6t g=\'6G\' /><5c><3l g=\'5g\' E=\'2a\' D=\'3C\' X=\'d\' 1h=\'c\' 3x=\'d\' 3B=\'d\' 3z=\'\' 3A=\'3E\' 3J=\'3H\' 1j=\'0\' 5w=\'d\' 5u=\'d\' 1i=\'2L\' 1l=\'5n\' 1m=\'-1\'><1B><2V><f><2J><k a=\'e\' b=\'1b\' /></2J></f></2V><1Z><f><2N O=\'2X\' 2W=\'c\' /></f></1Z><2R><f><2N O=\'2X\' 2W=\'d\' /></f></2R></1B><2k 18=\'3Z\'><1B><28 3V=\'0\'><f><J 1a=\'19\' 18=\'0\' 1f=\'0\' 1d=\'\' 1e=\'c\'><k a=\'e\' b=\'5i\' /></J><J 1a=\'19\' 18=\'0\' 1f=\'0\' 1d=\'\' 1e=\'c\'><k a=\'e\' b=\'5l\' /></J><J 1a=\'19\' 18=\'0\' 1f=\'0\' 1d=\'\' 1e=\'c\'><k a=\'e\' b=\'5b\' /></J><J 1a=\'19\' 18=\'0\' 1f=\'0\' 1d=\'\' 1e=\'c\'><k a=\'e\' b=\'2T\' /></J><J 1a=\'19\' 18=\'0\' 1f=\'0\' 1d=\'\' 1e=\'c\'><k a=\'e\' b=\'2K\' /></J></f></28></1B></2k><1U><1o g=\'2T\' E=\'5q\' D=\'5t\' X=\'c\' 1h=\'d\' 1t=\'\' G=\'5s\' H=\'5r\' 1r=\'d\' 1m=\'2\' 1s=\'0\' 1v=\'0\' 1i=\'3X.5\' 1l=\'5p.5\' 1u=\'j\' 1w=\'j\' Z=\'j\' 1c=\'0\' 1j=\'1\' 1p=\'c\' 1q=\'c\' 1K=\'1Q\'><m V=\'\' U=\'0\'><t B=\'-1\' z=\'-1\' w=\'4K\' x=\'4I\' S=\'4O 3\' C=\'c\'><A l=\'y\' i=\'4P\' /></t></m></1o><1o g=\'2K\' E=\'2i\' D=\'0\' X=\'c\' 1h=\'d\' 1t=\'\' G=\'2r\' H=\'4M\' 1r=\'d\' 1m=\'6\' 1s=\'0\' 1v=\'0\' 1i=\'2q\' 1l=\'-0.5\' 1u=\'j\' 1w=\'j\' Z=\'j\' 1c=\'0\' 1j=\'2\' 1p=\'c\' 1q=\'c\' 1K=\'1Q\'><m V=\'\' U=\'0\'><t B=\'0\' z=\'-1\' w=\'2e\' x=\'1\' S=\'4B 5\' C=\'c\'><A l=\'y\' i=\'4C\' /></t></m></1o><1o g=\'5i\' E=\'2i\' D=\'51\' X=\'c\' 1h=\'d\' 1t=\'\' G=\'2r\' H=\'4A\' 1r=\'d\' 1m=\'4\' 1s=\'0\' 1v=\'0\' 1i=\'2q.5\' 1l=\'25.5\' 1u=\'j\' 1w=\'j\' Z=\'j\' 1c=\'0\' 1j=\'3\' 1p=\'d\' 1q=\'c\' 1K=\'1Q\'><m V=\'\' U=\'0\'><t B=\'0\' z=\'0\' w=\'2e\' x=\'51\' S=\'5h\' C=\'c\'><A l=\'y\' i=\'4D\' /></t></m><1F><F g=\'26\' 1J=\'6T\' a=\'n\' G=\'0\' H=\'0\' E=\'0\' D=\'0\' 1k=\'-1\'><n B=\'0\' z=\'0\' w=\'0\' x=\'0\' C=\'c\'><A l=\'y\' i=\'6U\' /></n></F></1F></1o><1o g=\'5l\' E=\'2i\' D=\'2M\' X=\'c\' 1h=\'d\' 1t=\'\' G=\'2r\' H=\'52\' 1r=\'d\' 1m=\'8\' 1s=\'0\' 1v=\'0\' 1i=\'2q.5\' 1l=\'51.5\' 1u=\'j\' 1w=\'j\' Z=\'j\' 1c=\'0\' 1j=\'4\' 1p=\'d\' 1q=\'c\' 1K=\'1Q\'><m V=\'\' U=\'0\'><t B=\'0\' z=\'0\' w=\'2e\' x=\'2M\' S=\'6R&6S;s w!  56 6V 2w 2Y 4T.\' C=\'c\'><A l=\'y\' i=\'4U\' /></t></m><1F><F g=\'26\' 1J=\'6Y\' a=\'n\' G=\'0\' H=\'0\' E=\'0\' D=\'0\' 1k=\'-1\'><n B=\'0\' z=\'0\' w=\'0\' x=\'0\' C=\'c\'><A l=\'y\' i=\'6Z\' /></n></F></1F></1o><1o g=\'5b\' E=\'3O\' D=\'40\' X=\'d\' 1h=\'d\' 1t=\'\' G=\'4V\' H=\'4W\' 1r=\'d\' 1m=\'10\' 1s=\'0\' 1v=\'0\' 1i=\'4L.5\' 1l=\'20\' 1u=\'j\' 1w=\'j\' Z=\'j\' 1c=\'0\' 1j=\'5\' 1p=\'d\' 1q=\'c\' 1K=\'4X\' 4S=\'1Y\'><3o><T O=\'1N\' a=\'h\' b=\'c\' X=\'d\' /><T O=\'2d\' a=\'h\' b=\'c\' X=\'d\' /><T O=\'1M\' a=\'h\' b=\'c\' X=\'d\' /><T O=\'1O\' a=\'h\' b=\'c\' X=\'d\' /><T O=\'1G\' a=\'h\' b=\'c\' X=\'d\' /><T O=\'3n\' a=\'e\' b=\'2o\' X=\'d\' /></3o><2n><K g=\'3k\'><f><u T=\'2d\' r=\'1g\'><b a=\'1n\' b=\'1N\' /></u><u T=\'1N\' r=\'1g\'><b a=\'h\' b=\'d\' /></u><15 g=\'1I\' /></f></K><K g=\'3r\'><f><u T=\'1M\' r=\'1g\'><b a=\'h\' b=\'d\' /></u><15 g=\'1I\' /></f></K><K g=\'37\'><f><u T=\'1M\' r=\'1g\'><b a=\'h\' b=\'c\' /></u><15 g=\'1I\' /></f></K><K g=\'4R\'><f><u T=\'1O\' r=\'1g\'><b a=\'h\' b=\'d\' /></u><15 g=\'1I\' /></f></K><K g=\'33\'><f><u T=\'1G\' r=\'1g\'><b a=\'h\' b=\'d\' /></u><15 g=\'1I\' /></f></K><K g=\'57\'><f><u T=\'1M\' r=\'1g\'><b a=\'h\' b=\'c\' /></u><u T=\'1N\' r=\'1g\'><b a=\'h\' b=\'c\' /></u><u T=\'2d\' r=\'1g\'><b a=\'h\' b=\'c\' /></u><u T=\'1O\' r=\'1g\'><b a=\'h\' b=\'c\' /></u><u T=\'1G\' r=\'1g\'><b a=\'h\' b=\'c\' /></u></f></K><K g=\'1I\'><f><o><p><P r=\'Y\' R=\'1O\' M=\'1n\' Q=\'d\' N=\'h\' /></p><q><L><k a=\'e\' b=\'1b\' /><17 a=\'h\' b=\'c\' /></L></q><v><L><k a=\'e\' b=\'1b\' /><17 a=\'h\' b=\'d\' /></L></v></o><o><p><P r=\'Y\' R=\'3n\' M=\'1n\' Q=\'2o\' N=\'e\' /></p><q><o><p><P r=\'Y\' R=\'1M\' M=\'1n\' Q=\'d\' N=\'h\' /></p><q><o><p><P r=\'Y\' R=\'1N\' M=\'1n\' Q=\'d\' N=\'h\' /></p><q><o><p><P r=\'Y\' R=\'1G\' M=\'1n\' Q=\'d\' N=\'h\' /></p><q><W><1A a=\'e\' b=\'35\' /><k a=\'e\' b=\'1b\' /></W></q><v><W><1A a=\'e\' b=\'31\' /><k a=\'e\' b=\'1b\' /></W></v></o></q><v><o><p><P r=\'Y\' R=\'1G\' M=\'1n\' Q=\'d\' N=\'h\' /></p><q><W><1A a=\'e\' b=\'3f\' /><k a=\'e\' b=\'1b\' /></W></q><v><W><1A a=\'e\' b=\'3g\' /><k a=\'e\' b=\'1b\' /></W></v></o></v></o></q><v><o><p><P r=\'Y\' R=\'1N\' M=\'1n\' Q=\'d\' N=\'h\' /></p><q><o><p><P r=\'Y\' R=\'1G\' M=\'1n\' Q=\'d\' N=\'h\' /></p><q><W><1A a=\'e\' b=\'3b\' /><k a=\'e\' b=\'1b\' /></W></q><v><o><p><P r=\'Y\' R=\'1O\' M=\'1n\' Q=\'d\' N=\'h\' /></p><q><W><1A a=\'e\' b=\'3s\' /><k a=\'e\' b=\'1b\' /></W></q><v><W><1A a=\'e\' b=\'38\' /><k a=\'e\' b=\'1b\' /></W></v></o></v></o></q><v><o><p><P r=\'Y\' R=\'1G\' M=\'1n\' Q=\'d\' N=\'h\' /></p><q><W><1A a=\'e\' b=\'3a\' /><k a=\'e\' b=\'1b\' /></W></q><v><o><p><P r=\'Y\' R=\'1O\' M=\'1n\' Q=\'d\' N=\'h\' /></p><q><W><1A a=\'e\' b=\'3d\' /><k a=\'e\' b=\'1b\' /></W></q><v><W><1A a=\'e\' b=\'2o\' /><k a=\'e\' b=\'1b\' /></W></v></o></v></o></v></o></v></o></q></o></f></K></2n><1B><1Y><f><15 g=\'3k\' /><u T=\'1M\' r=\'1g\'><b a=\'h\' b=\'c\' /></u><u T=\'1G\' r=\'1g\'><b a=\'h\' b=\'c\' /></u><15 g=\'1I\' /><27 1a=\'19\' 18=\'0\' 1f=\'0\' 1d=\'\' 1e=\'c\'><k a=\'e\' b=\'3Q\' /></27><3S /></f></1Y><1Z><f><15 g=\'1I\' /></f></1Z><3i><f><15 g=\'3r\' /></f></3i><36><f><15 g=\'37\' /></f></36><2Z><f><15 g=\'33\' /></f></2Z><32><f><u T=\'1G\' r=\'1g\'><b a=\'h\' b=\'c\' /></u><15 g=\'1I\' /></f></32><3h><f><3e 59=\'c\'><b a=\'e\' b=\'1b\' /></3e></f></3h></1B><m V=\'\' U=\'0\'><t B=\'-1\' z=\'-1\' w=\'1y\' x=\'39\' S=\'1D\' C=\'c\'><A l=\'y\' i=\'58\' /></t></m><3p><14 O=\'3d\'><m V=\'\' U=\'1\'><t B=\'-1\' z=\'-1\' w=\'1y\' x=\'39\' S=\'1D\' C=\'c\'><A l=\'y\' i=\'34\' /></t></m></14><14 O=\'3a\'><m V=\'\' U=\'8\'><t B=\'-1\' z=\'-1\' w=\'1y\' x=\'39\' S=\'1D\' C=\'c\'><A l=\'y\' i=\'3c\' /></t></m></14><14 O=\'38\'><m V=\'\' U=\'0\'><t B=\'-1\' z=\'-1\' w=\'1y\' x=\'39\' S=\'1D\' C=\'c\'><A l=\'y\' i=\'53\' /></t></m></14><14 O=\'3s\'><m V=\'\' U=\'1\'><t B=\'-1\' z=\'-1\' w=\'1y\' x=\'39\' S=\'1D\' C=\'c\'><A l=\'y\' i=\'34\' /></t></m></14><14 O=\'3b\'><m V=\'\' U=\'8\'><t B=\'-1\' z=\'-1\' w=\'1y\' x=\'39\' S=\'1D\' C=\'c\'><A l=\'y\' i=\'3c\' /></t></m></14><14 O=\'3g\'><m V=\'\' U=\'0\'><t B=\'-1\' z=\'-1\' w=\'1y\' x=\'39\' S=\'1D\' C=\'c\'><A l=\'y\' i=\'30\' /></t></m></14><14 O=\'3f\'><m V=\'\' U=\'8\'><t B=\'-1\' z=\'-1\' w=\'1y\' x=\'39\' S=\'1D\' C=\'c\'><A l=\'y\' i=\'3j\' /></t></m></14><14 O=\'31\'><m V=\'\' U=\'0\'><t B=\'-1\' z=\'-1\' w=\'1y\' x=\'39\' S=\'1D\' C=\'c\'><A l=\'y\' i=\'30\' /></t></m></14><14 O=\'35\'><m V=\'\' U=\'8\'><t B=\'-1\' z=\'-1\' w=\'1y\' x=\'39\' S=\'1D\' C=\'c\'><A l=\'y\' i=\'3j\' /></t></m></14></3p><1F><F g=\'26\' 1J=\'6W\' a=\'n\' G=\'0\' H=\'0\' E=\'0\' D=\'0\' 1k=\'-1\'><n B=\'0\' z=\'0\' w=\'0\' x=\'0\' C=\'c\'><A l=\'y\' i=\'1W\' /></n></F><F g=\'4H\' 1J=\'6X\' a=\'n\' G=\'0\' H=\'0\' E=\'0\' D=\'0\' 1k=\'-1\'><n B=\'0\' z=\'0\' w=\'0\' x=\'0\' C=\'c\'><A l=\'y\' i=\'1W\' /></n></F><F g=\'4J\' 1J=\'6Q\' a=\'n\' G=\'0\' H=\'0\' E=\'0\' D=\'0\' 1k=\'-1\'><n B=\'0\' z=\'0\' w=\'0\' x=\'0\' C=\'c\'><A l=\'y\' i=\'1W\' /></n></F><F g=\'5o\' 1J=\'6J\' a=\'n\' G=\'0\' H=\'0\' E=\'0\' D=\'0\' 1k=\'-1\'><n B=\'0\' z=\'0\' w=\'0\' x=\'0\' C=\'c\'><A l=\'y\' i=\'1W\' /></n></F><F g=\'5e\' 1J=\'6K\' a=\'n\' G=\'0\' H=\'0\' E=\'0\' D=\'0\' 1k=\'-1\'><n B=\'0\' z=\'0\' w=\'0\' x=\'0\' C=\'c\'><A l=\'y\' i=\'1W\' /></n></F></1F></1o></1U></3l><3l g=\'5v\' E=\'2a\' D=\'3C\' X=\'d\' 1h=\'c\' 3x=\'d\' 3B=\'d\' 3z=\'\' 3A=\'3E\' 3J=\'3H\' 1j=\'0\' 5w=\'d\' 5u=\'d\' 1i=\'2L\' 1l=\'5n\' 1m=\'-1\'><1B><2V><f><2J><k a=\'e\' b=\'1b\' /></2J></f></2V><1Z><f><2N O=\'2X\' 2W=\'c\' /></f></1Z><2R><f><2N O=\'2X\' 2W=\'d\' /></f></2R></1B><2k 18=\'3Z\'><1B><28 3V=\'0\'><f><J 1a=\'19\' 18=\'0\' 1f=\'0\' 1d=\'\' 1e=\'c\'><k a=\'e\' b=\'4z\' /></J><J 1a=\'19\' 18=\'0\' 1f=\'0\' 1d=\'\' 1e=\'c\'><k a=\'e\' b=\'55\' /></J><J 1a=\'19\' 18=\'0\' 1f=\'0\' 1d=\'\' 1e=\'c\'><k a=\'e\' b=\'4Y\' /></J><J 1a=\'19\' 18=\'0\' 1f=\'0\' 1d=\'\' 1e=\'c\'><k a=\'e\' b=\'2T\' /></J><J 1a=\'19\' 18=\'0\' 1f=\'0\' 1d=\'\' 1e=\'c\'><k a=\'e\' b=\'2K\' /></J></f></28></1B></2k><1U><1o g=\'2T\' E=\'5q\' D=\'5t\' X=\'c\' 1h=\'d\' 1t=\'\' G=\'5s\' H=\'5r\' 1r=\'d\' 1m=\'3\' 1s=\'0\' 1v=\'0\' 1i=\'3X.5\' 1l=\'5p.5\' 1u=\'j\' 1w=\'j\' Z=\'j\' 1c=\'0\' 1j=\'1\' 1p=\'c\' 1q=\'c\' 1K=\'1Q\'><m V=\'\' U=\'0\'><t B=\'-1\' z=\'-1\' w=\'4K\' x=\'4I\' S=\'4O 3\' C=\'c\'><A l=\'y\' i=\'4P\' /></t></m></1o><1o g=\'2K\' E=\'2i\' D=\'0\' X=\'c\' 1h=\'d\' 1t=\'\' G=\'2r\' H=\'4M\' 1r=\'d\' 1m=\'7\' 1s=\'0\' 1v=\'0\' 1i=\'2q\' 1l=\'-0.5\' 1u=\'j\' 1w=\'j\' Z=\'j\' 1c=\'0\' 1j=\'2\' 1p=\'c\' 1q=\'c\' 1K=\'1Q\'><m V=\'\' U=\'0\'><t B=\'0\' z=\'-1\' w=\'2e\' x=\'1\' S=\'4B 5\' C=\'c\'><A l=\'y\' i=\'4C\' /></t></m></1o><1o g=\'4z\' E=\'2i\' D=\'51\' X=\'c\' 1h=\'d\' 1t=\'\' G=\'2r\' H=\'4A\' 1r=\'d\' 1m=\'5\' 1s=\'0\' 1v=\'0\' 1i=\'2q.5\' 1l=\'25.5\' 1u=\'j\' 1w=\'j\' Z=\'j\' 1c=\'0\' 1j=\'3\' 1p=\'d\' 1q=\'c\' 1K=\'1Q\'><m V=\'\' U=\'0\'><t B=\'0\' z=\'0\' w=\'2e\' x=\'51\' S=\'4G\' C=\'c\'><A l=\'y\' i=\'4D\' /></t></m><1F><F g=\'26\' 1J=\'6I\' a=\'n\' G=\'0\' H=\'0\' E=\'0\' D=\'0\' 1k=\'-1\'><n B=\'0\' z=\'0\' w=\'0\' x=\'0\' C=\'c\'><A l=\'y\' i=\'6L\' /></n></F></1F></1o><1o g=\'55\' E=\'2i\' D=\'2M\' X=\'c\' 1h=\'d\' 1t=\'\' G=\'2r\' H=\'52\' 1r=\'d\' 1m=\'9\' 1s=\'0\' 1v=\'0\' 1i=\'2q.5\' 1l=\'51.5\' 1u=\'j\' 1w=\'j\' Z=\'j\' 1c=\'0\' 1j=\'4\' 1p=\'d\' 1q=\'c\' 1K=\'1Q\'><m V=\'\' U=\'0\'><t B=\'0\' z=\'0\' w=\'2e\' x=\'2M\' S=\'56 6N 6M 6P 2w 2Y 4T.\' C=\'c\'><A l=\'y\' i=\'4U\' /></t></m><1F><F g=\'26\' 1J=\'6O\' a=\'n\' G=\'0\' H=\'0\' E=\'0\' D=\'0\' 1k=\'-1\'><n B=\'0\' z=\'0\' w=\'0\' x=\'0\' C=\'c\'><A l=\'y\' i=\'6H\' /></n></F></1F></1o><1o g=\'4Y\' E=\'3O\' D=\'40\' X=\'d\' 1h=\'d\' 1t=\'\' G=\'4V\' H=\'4W\' 1r=\'d\' 1m=\'11\' 1s=\'0\' 1v=\'0\' 1i=\'4L.5\' 1l=\'20\' 1u=\'j\' 1w=\'j\' Z=\'j\' 1c=\'0\' 1j=\'5\' 1p=\'d\' 1q=\'c\' 1K=\'4X\' 4S=\'1Y\'><3o><T O=\'1N\' a=\'h\' b=\'c\' X=\'d\' /><T O=\'2d\' a=\'h\' b=\'c\' X=\'d\' /><T O=\'1M\' a=\'h\' b=\'c\' X=\'d\' /><T O=\'1O\' a=\'h\' b=\'c\' X=\'d\' /><T O=\'1G\' a=\'h\' b=\'c\' X=\'d\' /><T O=\'3n\' a=\'e\' b=\'2o\' X=\'d\' /></3o><2n><K g=\'3k\'><f><u T=\'2d\' r=\'1g\'><b a=\'1n\' b=\'1N\' /></u><u T=\'1N\' r=\'1g\'><b a=\'h\' b=\'d\' /></u><15 g=\'1I\' /></f></K><K g=\'3r\'><f><u T=\'1M\' r=\'1g\'><b a=\'h\' b=\'d\' /></u><15 g=\'1I\' /></f></K><K g=\'37\'><f><u T=\'1M\' r=\'1g\'><b a=\'h\' b=\'c\' /></u><15 g=\'1I\' /></f></K><K g=\'4R\'><f><u T=\'1O\' r=\'1g\'><b a=\'h\' b=\'d\' /></u><15 g=\'1I\' /></f></K><K g=\'33\'><f><u T=\'1G\' r=\'1g\'><b a=\'h\' b=\'d\' /></u><15 g=\'1I\' /></f></K><K g=\'57\'><f><u T=\'1M\' r=\'1g\'><b a=\'h\' b=\'c\' /></u><u T=\'1N\' r=\'1g\'><b a=\'h\' b=\'c\' /></u><u T=\'2d\' r=\'1g\'><b a=\'h\' b=\'c\' /></u><u T=\'1O\' r=\'1g\'><b a=\'h\' b=\'c\' /></u><u T=\'1G\' r=\'1g\'><b a=\'h\' b=\'c\' /></u></f></K><K g=\'1I\'><f><o><p><P r=\'Y\' R=\'1O\' M=\'1n\' Q=\'d\' N=\'h\' /></p><q><L><k a=\'e\' b=\'1b\' /><17 a=\'h\' b=\'c\' /></L></q><v><L><k a=\'e\' b=\'1b\' /><17 a=\'h\' b=\'d\' /></L></v></o><o><p><P r=\'Y\' R=\'3n\' M=\'1n\' Q=\'2o\' N=\'e\' /></p><q><o><p><P r=\'Y\' R=\'1M\' M=\'1n\' Q=\'d\' N=\'h\' /></p><q><o><p><P r=\'Y\' R=\'1N\' M=\'1n\' Q=\'d\' N=\'h\' /></p><q><o><p><P r=\'Y\' R=\'1G\' M=\'1n\' Q=\'d\' N=\'h\' /></p><q><W><1A a=\'e\' b=\'35\' /><k a=\'e\' b=\'1b\' /></W></q><v><W><1A a=\'e\' b=\'31\' /><k a=\'e\' b=\'1b\' /></W></v></o></q><v><o><p><P r=\'Y\' R=\'1G\' M=\'1n\' Q=\'d\' N=\'h\' /></p><q><W><1A a=\'e\' b=\'3f\' /><k a=\'e\' b=\'1b\' /></W></q><v><W><1A a=\'e\' b=\'3g\' /><k a=\'e\' b=\'1b\' /></W></v></o></v></o></q><v><o><p><P r=\'Y\' R=\'1N\' M=\'1n\' Q=\'d\' N=\'h\' /></p><q><o><p><P r=\'Y\' R=\'1G\' M=\'1n\' Q=\'d\' N=\'h\' /></p><q><W><1A a=\'e\' b=\'3b\' /><k a=\'e\' b=\'1b\' /></W></q><v><o><p><P r=\'Y\' R=\'1O\' M=\'1n\' Q=\'d\' N=\'h\' /></p><q><W><1A a=\'e\' b=\'3s\' /><k a=\'e\' b=\'1b\' /></W></q><v><W><1A a=\'e\' b=\'38\' /><k a=\'e\' b=\'1b\' /></W></v></o></v></o></q><v><o><p><P r=\'Y\' R=\'1G\' M=\'1n\' Q=\'d\' N=\'h\' /></p><q><W><1A a=\'e\' b=\'3a\' /><k a=\'e\' b=\'1b\' /></W></q><v><o><p><P r=\'Y\' R=\'1O\' M=\'1n\' Q=\'d\' N=\'h\' /></p><q><W><1A a=\'e\' b=\'3d\' /><k a=\'e\' b=\'1b\' /></W></q><v><W><1A a=\'e\' b=\'2o\' /><k a=\'e\' b=\'1b\' /></W></v></o></v></o></v></o></v></o></q></o></f></K></2n><1B><1Y><f><15 g=\'3k\' /><u T=\'1M\' r=\'1g\'><b a=\'h\' b=\'c\' /></u><u T=\'1G\' r=\'1g\'><b a=\'h\' b=\'c\' /></u><15 g=\'1I\' /><27 1a=\'19\' 18=\'0\' 1f=\'0\' 1d=\'\' 1e=\'c\'><k a=\'e\' b=\'3Q\' /></27><3S /></f></1Y><1Z><f><15 g=\'1I\' /></f></1Z><3i><f><15 g=\'3r\' /></f></3i><36><f><15 g=\'37\' /></f></36><2Z><f><15 g=\'33\' /></f></2Z><32><f><u T=\'1G\' r=\'1g\'><b a=\'h\' b=\'c\' /></u><15 g=\'1I\' /></f></32><3h><f><3e 59=\'c\'><b a=\'e\' b=\'1b\' /></3e></f></3h></1B><m V=\'\' U=\'0\'><t B=\'-1\' z=\'-1\' w=\'1y\' x=\'39\' S=\'1D\' C=\'c\'><A l=\'y\' i=\'58\' /></t></m><3p><14 O=\'3d\'><m V=\'\' U=\'1\'><t B=\'-1\' z=\'-1\' w=\'1y\' x=\'39\' S=\'1D\' C=\'c\'><A l=\'y\' i=\'34\' /></t></m></14><14 O=\'3a\'><m V=\'\' U=\'8\'><t B=\'-1\' z=\'-1\' w=\'1y\' x=\'39\' S=\'1D\' C=\'c\'><A l=\'y\' i=\'3c\' /></t></m></14><14 O=\'38\'><m V=\'\' U=\'0\'><t B=\'-1\' z=\'-1\' w=\'1y\' x=\'39\' S=\'1D\' C=\'c\'><A l=\'y\' i=\'53\' /></t></m></14><14 O=\'3s\'><m V=\'\' U=\'1\'><t B=\'-1\' z=\'-1\' w=\'1y\' x=\'39\' S=\'1D\' C=\'c\'><A l=\'y\' i=\'34\' /></t></m></14><14 O=\'3b\'><m V=\'\' U=\'8\'><t B=\'-1\' z=\'-1\' w=\'1y\' x=\'39\' S=\'1D\' C=\'c\'><A l=\'y\' i=\'3c\' /></t></m></14><14 O=\'3g\'><m V=\'\' U=\'0\'><t B=\'-1\' z=\'-1\' w=\'1y\' x=\'39\' S=\'1D\' C=\'c\'><A l=\'y\' i=\'30\' /></t></m></14><14 O=\'3f\'><m V=\'\' U=\'8\'><t B=\'-1\' z=\'-1\' w=\'1y\' x=\'39\' S=\'1D\' C=\'c\'><A l=\'y\' i=\'3j\' /></t></m></14><14 O=\'31\'><m V=\'\' U=\'0\'><t B=\'-1\' z=\'-1\' w=\'1y\' x=\'39\' S=\'1D\' C=\'c\'><A l=\'y\' i=\'30\' /></t></m></14><14 O=\'35\'><m V=\'\' U=\'8\'><t B=\'-1\' z=\'-1\' w=\'1y\' x=\'39\' S=\'1D\' C=\'c\'><A l=\'y\' i=\'3j\' /></t></m></14></3p><1F><F g=\'26\' 1J=\'6v\' a=\'n\' G=\'0\' H=\'0\' E=\'0\' D=\'0\' 1k=\'-1\'><n B=\'0\' z=\'0\' w=\'0\' x=\'0\' C=\'c\'><A l=\'y\' i=\'1W\' /></n></F><F g=\'4H\' 1J=\'6r\' a=\'n\' G=\'0\' H=\'0\' E=\'0\' D=\'0\' 1k=\'-1\'><n B=\'0\' z=\'0\' w=\'0\' x=\'0\' C=\'c\'><A l=\'y\' i=\'1W\' /></n></F><F g=\'4J\' 1J=\'6p\' a=\'n\' G=\'0\' H=\'0\' E=\'0\' D=\'0\' 1k=\'-1\'><n B=\'0\' z=\'0\' w=\'0\' x=\'0\' C=\'c\'><A l=\'y\' i=\'1W\' /></n></F><F g=\'5o\' 1J=\'6w\' a=\'n\' G=\'0\' H=\'0\' E=\'0\' D=\'0\' 1k=\'-1\'><n B=\'0\' z=\'0\' w=\'0\' x=\'0\' C=\'c\'><A l=\'y\' i=\'1W\' /></n></F><F g=\'5e\' 1J=\'6D\' a=\'n\' G=\'0\' H=\'0\' E=\'0\' D=\'0\' 1k=\'-1\'><n B=\'0\' z=\'0\' w=\'0\' x=\'0\' C=\'c\'><A l=\'y\' i=\'1W\' /></n></F></1F></1o></1U></3l></5c></5k>");',62,473,'||||||||||type|value|false|true|string|actions|id|boolean||100|objref||data|vectortext|if_action|condition|then_actions|operator||vectordata|adjustvar|else_actions|right|bottom|Lib|top|pr|left|pngfb|height|width|textdata|xpos|ypos|5nk0qkFVRcz26|show|actiongroup|set_enabled|typea|typeb|name|compare|valueb|valuea|alttext|variable|accstate|hotlinkid|setobjstate|resume|eq|alpha|||||state|exe_actiongroup||enabled|duration|appear|transition|_this|rotation|animationid|reverse|direction|set|usehandcursor|rotatexpos|depth|shadowindex|rotateypos|tabindex|var|vectorshape|scrolling|shufflelock|tabenabled|xoffset|shapemaskid|xscale|yoffset|yscale|colors|166|color|stateref|events|set_review|Continue|property|textlib|_down|_player|_setstates|linkid|acctype|fill|_hover|_visited|_disabled|stop|text|rgb|200|droparea|objects|reviewdata|228|matching|onrelease|ontransitionin||400|dragitem|style|||01|hide_slidelayer|event||960|432|gotoplay|_savevisited|534|linear|5kDIWmgLD3s|6FeI3i4kGrJ26|533|5Y6Ox3qJpxd|timeline|6NL1ZM6vM2d|6CQQSZrJeCE|actiongroups|_default|6S9XWy6cUYv|266|213|90|0xB7FDFF|0xA1EDEF|5Wjh6xVyhPW|the|6EJ0vhpL9Rl|5b7BwirPLRT|and|6Lkew0d2OtO|noteq|DragConnectData|6ftVrKod5N1|treatment|hover|connectdata|choices|5nG8k7kl4Xk|setactivetimeline|5zn4ncnxwIt|480|103|enable_frame_control|864|5ZrJbDdMaPy26|hide|ontransitionout|pxnsnfns00001100101|67F1PIeokp7|anaphylaxis|ontopmostlayer|enable|submit|correct|onpress|226|_default_Hover_Visited|onreleaseoutside|ActGrpSetDownState|223|_default_Hover_Visited_Down|onrollout|ActGrpClearHoverState|_default_Visited||_default_Down|_default_Visited_Down|224|_default_Disabled|setfocus|_default_Hover_Down|_default_Hover|ontransitionincomplete|onrollover|227|ActGrpSetVisitedState|slidelayer|background|_state|variables|states|MsgScene_5r9eOqiUexp26|ActGrpSetHoverState|_default_Visited_Disabled|5nk0qkFVRcz26_IncorrectReview|for|WindowId|AnsweredInt_5nk0qkFVRcz26|enableseek|Status|lmsid|starttime|enablereplay|720|set_window_control_layout|1758538|to|_frame|pause|set_frame_layout|elapsedtimemode|5nk0qkFVRcz26_CorrectReview|targetb|QuizComplete|actparam|167|MessageWnd|_parent|_ActTargetSlideId|playnextdrawslide|isdescendant|targeta|time|wndtype|290|window|5000||normal|ReviewIntCorrectIncorrect_5nk0qkFVRcz26|ReviewMode_69JxzId3uWG26|6gZrisx4WZN26|260|Choose|onnextslide|||epinephrine|shufflegroup|NavigationRestrictionNextSlide_5ZrJbDdMaPy26|nextviewedslide|nor|purpose|its|onbeforeslidejump|CloseFeedback|5nk0qkFVRcz26_CheckAnswered|onprevslide|ActGrpOnPrevButtonClick|SetLayout_pxnsnfns00001100101|ReviewInt_5nk0qkFVRcz26|prevent|of|132|5XVtCWQnA6v|scrollarea|326|npnxsnfns00001100100|onsubmitslide|ActGrpOnSubmitButtonClick|LastSlideViewed_5r9eOqiUexp26|196|6rJWH9rq1jC|249|Line|217|218|org|5r9eOqiUexp26|Incorrect|02|255|03|583|83|304|w3|Rectangle|216|2001|ActGrpSetDisabledState|defaultaction|response|220|397|431|button|60YRGZZFWD1|slides|||312|225|XMLSchema|5ez6e18WDKU|You|ActGrpClearStateVars|222|showrect|680|6BVsiocUEb1|slidelayers|www|05|xmlns|62yqmRLXrcO|Correct|5d8rS8PYWu8|or|slide|5f6ZrLIinbC|DisableChoices_5nk0qkFVRcz26|360|04|126|581|233|189|253|pauseparent|6Lrsm1ZV61J|modal|http|contentwidth|565|dataurl|104|Slide7|282|LockedWarningSlide|xsd|quizref|completed_slide_ref|68xqspCrUNP26|SlideXMLData|0xFFFFFF|instance|xsi|navindex|slidelock|823b78dc4364ad6d9c65da5898f456|globalaudioid|AbsoluteId|Id|wipetrans|add|history_prev|gte|incorrect|AttemptCount|number|eval_interaction|Viewed|ScrollPromptSlide|InvalidPromptSlide|69JxzId3uWG26|gz|cancel_event|trackviews||title|swf|presentation_content|mobile|iosurl|showmenuresulticon|transdir|transduration|CurrentQuiz_69JxzId3uWG26|Passed|5wx2uZGHyMR26|viewgroupid|videozoom|historygroupid|txt__default_5XVtCWQnA6v|300|txt__default_Down_60YRGZZFWD1|163|txt__default_Disabled_60YRGZZFWD1|168|presenterref|165|txt__default_60YRGZZFWD1|txt__default_Visited_60YRGZZFWD1|reaction|298|Recommended|biphasic|Standard|299|txt__default_Hover_60YRGZZFWD1|adverse|due|none|230|txt__default_6rJWH9rq1jC|txt__default_Visited_6BVsiocUEb1|txt__default_Hover_6BVsiocUEb1|229|not|did|txt__default_5ez6e18WDKU|select|txt__default_Down_6BVsiocUEb1|That|apos|txt__default_5d8rS8PYWu8|219|selected|txt__default_6BVsiocUEb1|txt__default_Disabled_6BVsiocUEb1|txt__default_5f6ZrLIinbC|221|choice_6S5HMz2pp6n|Antihistamine|291|Matching|Intravenous|293|choice_5dFLy3RHJqi|Steroid|566|choice_6DyOFtL9tS8|choice_6aGDYI8hLWd|Short|shuffle|Drop|325|agonist|choice_6WNnvLPDKiN|beta|acting|Drag|hypotension|contentheight|295|Persistent|296|327|816|Symptomatic|urticaria|developing|Shortness|breath|294|Self|injectable|vector|while|wheezing|with'.split('|'),0,{}))
