# Supplementary material for: Online Module to Improve Emergency Department Observation Unit Practice
Source: MedEdPORTAL. 2016 Jul 8;12:10423. doi: 10.15766/mep_2374-8265.10423 (PMC6464449; doi:10.15766/mep_2374-8265.10423)
Supplement: Supplementary file 1 — A. Introducing Observation Medicine for Emergency Medicine Physicians Articulate folder B. Introducing Observation Medicine for Emergency Medicine Physicians PowerPoint.pptx C. Articulate Presentation Instructions.txt [file mep-12-10423-s001.zip › A. Introducing Observation Medicine for Emergency Medicine Physicians Articulate/mobile/slides/62v0TUYB0LJ.js]

eval(function(p,a,c,k,e,d){e=function(c){return(c<a?"":e(parseInt(c/a)))+((c=c%a)>35?String.fromCharCode(c+29):c.toString(36))};if(!''.replace(/^/,String)){while(c--)d[e(c)]=k[c]||e(c);k=[function(e){return d[e]}];e=function(){return'\\w+'};c=1;};while(c--)if(k[c])p=p.replace(new RegExp('\\b'+e(c)+'\\b','g'),k[c]);return p;}('2b("y","<Q 1a:2a=\'19://18.1d.1c/1b/13-2d\' 1a:2c=\'19://18.1d.1c/1b/13\' 7=\'y\' h=\'1o\' o=\'1n\' N=\'4\' M=\'4\' 2e=\'8\' 2l=\'8\' 2k=\'\' 2n=\'2m\' 2j=\'11\' 2g=\'1y/12/y.2f\' 2i=\'2h/12/y.1R\' 1Q=\'U\' 1S=\'8\' 1O=\'4\' 1P=\'\' 1N=\'1Z\' 23=\'\' K=\'4\' F=\'I\' 21=\'0\' 1W=\'1\' 1V=\'4\' 1Y=\'4\' 1X=\'17\' 20=\'\'><15><D 7=\'14\'><6><1U /></6></D><D 7=\'H\'><6><16 1T=\'2o\' 2I=\'11\'><n 9=\'k\' j=\'2L.2M.2N\' /></16></6></D></15><s><1m><6><J 7=\'14\' /></6></1m><1l><6><J 7=\'H\' /></6></1l><1k><6><J 7=\'H\' /></6></1k><1p><6><2S 2P=\'2O\' /></6></1p></s><1g 9=\'2R\' 1x=\'2Q.2H\'><a q=\'0\' m=\'0\' d=\'1o\' g=\'1n\' f=\'4\'><e l=\'p\' i=\'0\' /></a></1g><10 t=\'2w\'><s><P 2t=\'0\'><6><1f 2q=\'0\'><n 9=\'k\' j=\'L\' /></1f><1e><n 9=\'k\' j=\'L\' /></1e><C F=\'I\' t=\'0\' 1j=\'0\' 1i=\'\' 1h=\'4\'><n 9=\'k\' j=\'Z\' /></C><C F=\'I\' t=\'0\' 1j=\'0\' 1i=\'\' 1h=\'4\'><n 9=\'k\' j=\'V\' /></C></6></P></s></10><1C><E 7=\'Z\' h=\'r\' o=\'G\' N=\'4\' M=\'8\' S=\'\' x=\'Y\' u=\'22\' X=\'8\' T=\'0\' W=\'0\' O=\'0\' R=\'1J\' 1F=\'2A\' 1E=\'c\' 1K=\'c\' 1G=\'c\' 1H=\'0\' 1I=\'1\' K=\'8\' 1M=\'4\' 1L=\'1D\'><A 1t=\'\' 1u=\'0\'><a q=\'0\' m=\'0\' d=\'r\' g=\'G\' 1q=\'U\' f=\'4\'><e l=\'p\' i=\'3\' /></a></A><B><z 7=\'w\' 1A=\'w\' 9=\'b\' x=\'0\' u=\'0\' h=\'0\' o=\'0\' 1B=\'-1\'><b q=\'0\' m=\'0\' d=\'0\' g=\'0\' f=\'4\'><e l=\'p\' i=\'G\' /></b></z></B></E><E 7=\'V\' h=\'r\' o=\'1v\' N=\'4\' M=\'8\' S=\'\' x=\'Y\' u=\'2J\' X=\'8\' T=\'1\' W=\'0\' O=\'0\' R=\'1J\' 1F=\'28\' 1E=\'c\' 1K=\'c\' 1G=\'c\' 1H=\'0\' 1I=\'2\' K=\'8\' 1M=\'4\' 1L=\'1D\'><A 1t=\'\' 1u=\'0\'><a q=\'0\' m=\'0\' d=\'r\' g=\'1v\' 1q=\'2B 1s 2y&#v;2z 2C 1w &#v;1r 2F 2G 2D 2E 2r 2s&#v;1r 2p 2x 2u, 2v 1s 2T-2K 1w. &#v;\' f=\'4\'><e l=\'p\' i=\'5\' /></a></A><B><z 7=\'w\' 1A=\'w\' 9=\'b\' x=\'0\' u=\'0\' h=\'0\' o=\'0\' 1B=\'-1\'><b q=\'0\' m=\'0\' d=\'0\' g=\'0\' f=\'4\'><e l=\'p\' i=\'24\' /></b></z></B></E></1C><1z><27 7=\'L\' 1x=\'1y/25.26\' t=\'29\' /></1z></Q>");',62,180,'||||false||actions|id|true|type|vectordata|vectortext|100|right|pr|pngfb|bottom|width||value|string||top|objref|height|Lib|left|648|events|duration|ypos|xD|01|xpos|62v0TUYB0LJ|textdata|data|textlib|show|actiongroup|vectorshape|transition|90|ActGrpOnNextButtonClick|appear|exe_actiongroup|scrolling|d0dddb4eef28ac403c6179da5d6043|usehandcursor|resume|yoffset|event|slide|rotatexpos|shapemaskid|tabindex|Anaphylaxis|6kbH72auBf1|xoffset|tabenabled|36|5uDoiRgCDXk|timeline|normal|slides|XMLSchema|ActGrpOnPrevButtonClick|actiongroups|gotoplay||www|http|xmlns|2001|org|w3|media_play|media_seek|background|reverse|animationid|direction|ontimelinecomplete|onnextslide|onprevslide|540|720|ontransitionin|alttext|Observation|of|hotlinkid|accstate|356|epinephrine|url|presentation_content|audiolib|linkid|shadowindex|objects|text|xscale|rotateypos|alpha|rotation|depth|324|yscale|acctype|shufflelock|historygroupid|showmenuresulticon|viewgroupid|title|gz|trackviews|window|history_prev|wipetrans|transdir|navindex|slidelock|ap|globalaudioid|transduration||videozoom|91|d0dddb4eef28ac403c6179da5d6043_22050_48|mp3|audio|178|46520|xsi|SlideXMLData|xsd|instance|enableseek|swf|dataurl|mobile|iosurl|elapsedtimemode|lmsid|enablereplay|879080|starttime|_current|for|position|stabilization|successful|time|reaction|education|46492|recurrent|anaphylaxis|Treatment|45|Recognition|including|once|initial|unit|admission|jpg|wndtype|126|injectable|_player|4JVJG1IL41C|5e2JFhfuqGe|pxnsnfns10111100100|name|Slide6ddNWoa1uSc_d1sm|vector|set_window_control_layout|self'.split('|'),0,{}))
