# Supplementary material for: Online Module to Improve Emergency Department Observation Unit Practice
Source: MedEdPORTAL. 2016 Jul 8;12:10423. doi: 10.15766/mep_2374-8265.10423 (PMC6464449; doi:10.15766/mep_2374-8265.10423)
Supplement: Supplementary file 1 — A. Introducing Observation Medicine for Emergency Medicine Physicians Articulate folder B. Introducing Observation Medicine for Emergency Medicine Physicians PowerPoint.pptx C. Articulate Presentation Instructions.txt [file mep-12-10423-s001.zip › A. Introducing Observation Medicine for Emergency Medicine Physicians Articulate/mobile/slides/63MGAMucwZW.js]

eval(function(p,a,c,k,e,d){e=function(c){return(c<a?"":e(parseInt(c/a)))+((c=c%a)>35?String.fromCharCode(c+29):c.toString(36))};if(!''.replace(/^/,String)){while(c--)d[e(c)]=k[c]||e(c);k=[function(e){return d[e]}];e=function(){return'\\w+'};c=1;};while(c--)if(k[c])p=p.replace(new RegExp('\\b'+e(c)+'\\b','g'),k[c]);return p;}('2m("G","<1Q U:2l=\'1l://1k.1j.1o/1n/1m-2k\' U:2p=\'1l://1k.1j.1o/1n/1m\' 7=\'G\' h=\'1y\' g=\'1x\' M=\'4\' N=\'4\' 2f=\'8\' 2e=\'8\' 2j=\'\' 2i=\'2h\' 2q=\'1e\' 2z=\'1D/1i/G.2y\' 2x=\'2C/1i/G.2A\' 2t=\'1b p L\' 2s=\'8\' 2r=\'4\' 2w=\'\' 2v=\'2u\' 1Z=\'\' O=\'4\' K=\'J\' 1Y=\'0\' 1U=\'1\' 1X=\'4\' 1W=\'4\' 1V=\'23\' 20=\'\'><1c><F 7=\'1h\'><6><2a /></6></F><F 7=\'H\'><6><1d 29=\'2b\' 2d=\'1e\'><s b=\'r\' q=\'28.24.21\' /></1d></6></F></1c><v><1g><6><P 7=\'1h\' /></6></1g><1f><6><P 7=\'H\' /></6></1f><1p><6><P 7=\'H\' /></6></1p><1z><6><27 26=\'2D\' /></6></1z></v><1C b=\'3c\' 1H=\'3e.3g\'><d t=\'0\' j=\'0\' o=\'1y\' k=\'1x\' m=\'4\'><n l=\'f\' i=\'0\' /></d></1C><1v D=\'35\'><v><1q 38=\'0\'><6><1B 3a=\'0\'><s b=\'r\' q=\'Q\' /></1B><1A><s b=\'r\' q=\'Q\' /></1A><u K=\'J\' D=\'0\' 1w=\'0\' 1s=\'\' 1r=\'4\'><s b=\'r\' q=\'1u\' /></u><u K=\'J\' D=\'0\' 1w=\'0\' 1s=\'\' 1r=\'4\'><s b=\'r\' q=\'V\' /></u></6></1q></v></1v><1I><C 7=\'1u\' h=\'E\' g=\'1t\' M=\'4\' N=\'8\' R=\'\' x=\'36\' y=\'22\' S=\'8\' 17=\'0\' 16=\'0\' 15=\'0\' 1a=\'19\' 18=\'2L\' 11=\'e\' Z=\'e\' 13=\'e\' 12=\'0\' 14=\'1\' O=\'8\' 10=\'4\' T=\'X\'><z Y=\'\' W=\'0\'><d t=\'0\' j=\'0\' o=\'E\' k=\'1t\' 1P=\'1b p L\' m=\'4\'><n l=\'f\' i=\'3\' /></d></z><A><B 7=\'w\' 1M=\'w\' b=\'c\' x=\'0\' y=\'0\' h=\'0\' g=\'0\' 1F=\'-1\'><c t=\'0\' j=\'0\' o=\'0\' k=\'0\' m=\'4\'><n l=\'f\' i=\'2O\' /></c></B></A></C><C 7=\'V\' h=\'E\' g=\'1O\' M=\'4\' N=\'8\' R=\'\' x=\'36\' y=\'2J\' S=\'8\' 17=\'1\' 16=\'0\' 15=\'0\' 1a=\'19\' 18=\'32\' 11=\'e\' Z=\'e\' 13=\'e\' 12=\'0\' 14=\'2\' O=\'8\' 10=\'4\' T=\'X\'><z Y=\'\' W=\'0\'><d t=\'0\' j=\'0\' o=\'E\' k=\'1O\' 1P=\'2M 2U 1E&#9;2V, 2W 1S, p 2R 1S&#9;2S 2T 2X 31 1E 1L 1N L 33 p 1J 2Y 2Z 30 2H&#9;2I 1J 2E p 2F I 1G 2G&#9;&#9;2K-1K 2P: 2Q 2N 34 I 1T 3m 1N 3k 3j 1K- 1L a 3h 1G 3i I 3n 3o 3l 39/37 3b 3f 3d 25 1T. &#9;&#9;&#9;\' m=\'4\'><n l=\'f\' i=\'5\' /></d></z><A><B 7=\'w\' 1M=\'w\' b=\'c\' x=\'0\' y=\'0\' h=\'0\' g=\'0\' 1F=\'-1\'><c t=\'0\' j=\'0\' o=\'0\' k=\'0\' m=\'4\'><n l=\'f\' i=\'2c\' /></c></B></A></C></1I><1R><2B 7=\'Q\' 1H=\'1D/2g.2n\' D=\'2o\' /></1R></1Q>");',62,211,'||||false||actions|id|true|xD||type|vectortext|vectordata|100|Lib|height|width||top|bottom||pngfb|pr|right|and|value|string|objref|left|show|events|01|xpos|ypos|data|textlib|textdata|vectorshape|duration|648|actiongroup|63MGAMucwZW|ActGrpOnNextButtonClick|observation|appear|transition|billing|resume|usehandcursor|scrolling|exe_actiongroup|20a3f6b24adb11774089803bd6332f|shapemaskid|tabenabled|acctype|xmlns|6PcY9guThyJ|accstate|text|hotlinkid|yscale|shufflelock|xscale|rotation|alpha|depth|yoffset|xoffset|tabindex|rotateypos|324|rotatexpos|Documentation|actiongroups|gotoplay|normal|onnextslide|onprevslide|ActGrpOnPrevButtonClick|slides|w3|www|http|XMLSchema|2001|org|ontimelinecomplete|event|reverse|animationid|90|6ZFZkkdibBh|timeline|direction|540|720|ontransitionin|media_play|media_seek|background|presentation_content|note|shadowindex|is|url|objects|the|midnight|if|linkid|not|356|alttext|slide|audiolib|Hx|status|transdir|navindex|slidelock|wipetrans|transduration|videozoom|globalaudioid|6O1uMLCvacs|||4JVJG1IL41C|inpatient|name|set_window_control_layout|_player|window|history_prev|_current|106|wndtype|enablereplay|enableseek|20a3f6b24adb11774089803bd6332f_22050_48|1291822|starttime|lmsid|instance|xsi|SlideXMLData|mp3|264750|xsd|elapsedtimemode|showmenuresulticon|trackviews|title|ap|historygroupid|viewgroupid|iosurl|swf|dataurl|gz|audio|mobile|pxnsnfns10111100100|plan|why|necessary|service|Describe|126|Two|45|An|defines|105|rule|CMS|family|May|combine|initial|PMH|Social|with|same|date|of|ED|178|separately|that|264722||she|time|he|position|should|vector|full|Slide6ddNWoa1uSc_d1sm|be|jpg|patient|in|two|extend|this|does|unit|beyond'.split('|'),0,{}))
