# Supplementary material for: Online Module to Improve Emergency Department Observation Unit Practice
Source: MedEdPORTAL. 2016 Jul 8;12:10423. doi: 10.15766/mep_2374-8265.10423 (PMC6464449; doi:10.15766/mep_2374-8265.10423)
Supplement: Supplementary file 1 — A. Introducing Observation Medicine for Emergency Medicine Physicians Articulate folder B. Introducing Observation Medicine for Emergency Medicine Physicians PowerPoint.pptx C. Articulate Presentation Instructions.txt [file mep-12-10423-s001.zip › A. Introducing Observation Medicine for Emergency Medicine Physicians Articulate/mobile/slides/63Rr7qNdHFQ26.js]

eval(function(p,a,c,k,e,d){e=function(c){return(c<a?"":e(parseInt(c/a)))+((c=c%a)>35?String.fromCharCode(c+29):c.toString(36))};if(!''.replace(/^/,String)){while(c--)d[e(c)]=k[c]||e(c);k=[function(e){return d[e]}];e=function(){return'\\w+'};c=1;};while(c--)if(k[c])p=p.replace(new RegExp('\\b'+e(c)+'\\b','g'),k[c]);return p;}('4p("2q","<3J 3a:4q=\'3b://3c.33.35/3s/3p-4n\' 3a:4r=\'3b://3c.33.35/3s/3p\' b=\'2q\' X=\'2i\' W=\'4s\' 12=\'d\' 1t=\'9\' 4t=\'d\' 4g=\'d\' 4h=\'4e\' 4f=\'4i\' 4l=\'4m\' 4j=\'4k/3q/2q.4H\' 4I=\'4F/3q/2q.4J\' 4M=\'3A 3P 3y 3D 3C 3B 3L 3S 3T 3N 3M 3R 3O?\' 4N=\'d\' 4K=\'d\' 4L=\'3x\' 4y=\'3x\' 4w=\'\' 1u=\'9\' 1F=\'1G\' 4x=\'0\' 4A=\'1\' 4D=\'9\' 4E=\'9\' 4B=\'-1\' 4C=\'3V\'><1B><o b=\'37\'><a><3U /></a></o><o b=\'3r\'><a><f><e><z j=\'B\' A=\'19.3X\' t=\'1v\' y=\'d\' s=\'c\' /></e><g><f><e><3u><z j=\'B\' A=\'19.1i.Q\' t=\'K\' y=\'d\' s=\'c\' /><z j=\'B\' A=\'19.1g.Q\' t=\'K\' y=\'d\' s=\'c\' /><z j=\'B\' A=\'19.1h.Q\' t=\'K\' y=\'d\' s=\'c\' /></3u></e><g><41 b=\'M.3w\' /></g><m><28 2D=\'2A\' 2t=\'2B\'><v 7=\'h\' 6=\'1a.2n.3W\' /></28></m></f></g><m><28 2D=\'2A\' 2t=\'2B\'><v 7=\'h\' 6=\'1a.2n.3Y\' /></28></m></f></a></o><o b=\'3d\'><a><V><v 7=\'h\' 6=\'19.1i\' /><1b 7=\'c\' 6=\'9\' /></V><V><v 7=\'h\' 6=\'19.1g\' /><1b 7=\'c\' 6=\'9\' /></V><V><v 7=\'h\' 6=\'19.1h\' /><1b 7=\'c\' 6=\'9\' /></V></a></o><o b=\'2K\'><a><V><v 7=\'h\' 6=\'19.1i\' /><1b 7=\'c\' 6=\'9\' /></V><V><v 7=\'h\' 6=\'19.1g\' /><1b 7=\'c\' 6=\'9\' /></V><V><v 7=\'h\' 6=\'19.1h\' /><1b 7=\'c\' 6=\'9\' /></V></a></o><o b=\'3v\'><a><u b=\'3i\' /><f><e><z j=\'B\' A=\'2C\' t=\'1v\' y=\'2L\' s=\'h\' /></e><g><2M J=\'2l\' /></g><m><2J J=\'2l\' /></m></f></a></o><o b=\'3i\'><a><V><v 7=\'h\' 6=\'19.1i\' /><1b 7=\'c\' 6=\'9\' /></V><V><v 7=\'h\' 6=\'19.1g\' /><1b 7=\'c\' 6=\'9\' /></V><V><v 7=\'h\' 6=\'19.1h\' /><1b 7=\'c\' 6=\'9\' /></V></a></o><o b=\'36\'><a><f><e><z j=\'3Z\' A=\'3w.4b\' t=\'1v\' y=\'1\' s=\'4a\' /></e><g><u b=\'3v\' /></g></f></a></o><o b=\'32\'><a><f><e><z j=\'B\' A=\'2C\' t=\'1v\' y=\'2L\' s=\'h\' /></e><g><2M J=\'2l\' /></g><m><2J J=\'2l\' /></m></f></a></o><o b=\'3m\'><a><4d /></a></o></1B><1d><1x><a><f><e><z j=\'B\' A=\'2C\' t=\'1v\' y=\'2L\' s=\'h\' /></e><g><2M J=\'39\' /></g><m><2J J=\'39\' /></m></f><k r=\'1a.3e\' j=\'L\'><6 7=\'h\' 6=\'1a.\' /></k><k r=\'1a.3e\' j=\'47\'><6 7=\'1v\' 6=\'46\' /></k><f><e><z j=\'B\' A=\'13.4c\' t=\'1v\' y=\'4O\' s=\'h\' /></e><g><f><e><z j=\'B\' A=\'1a.3h\' t=\'K\' y=\'d\' s=\'c\' /></e><g><u b=\'3d\' /><f><e><z j=\'B\' A=\'1a.5o\' t=\'K\' y=\'2p\' s=\'h\' /></e><g><u b=\'32\' /><f><e><z j=\'B\' A=\'1a.2p.5s\' t=\'1v\' y=\'d\' s=\'c\' /></e><g><u b=\'2K\' /></g><m><u b=\'2K\' /></m></f></g></f></g><m><u b=\'36\' /></m></f></g></f></a></1x><34><a><u b=\'37\' /></a></34><3t><a><u b=\'3r\' /></a></3t><3g><a><f><e><z j=\'B\' A=\'1a.2p.5q\' t=\'1v\' y=\'9\' s=\'c\' /></e><g><f><e><3f><2P 2Q=\'2N\' t=\'2O\' 2I=\'1a.5j\' s=\'h\' /><2P 2Q=\'2N\' t=\'2O\' 2I=\'1a.3o\' s=\'h\' /><2P 2Q=\'2N\' t=\'2O\' 2I=\'1a.2n\' s=\'h\' /></3f></e><g><5i /><28 2D=\'2A\' 2t=\'2B\'><v 7=\'h\' 6=\'1a.2n.5h\' /></28></g></f></g></f></a></3g><3n><a><f><e><z j=\'B\' A=\'1a.3h\' t=\'K\' y=\'d\' s=\'c\' /></e><g><3l><5m 7=\'h\' 6=\'1a.2p\' /><5k 7=\'h\' 6=\'1a.3o.5t\' /></3l></g><m><u b=\'3m\' /></m></f></a></3n></1d><2m 7=\'2R\'><2R 7=\'5w\' 1s=\'38\'><3k><5g 4Y=\'4X\' 1r=\'11\' 4W=\'0\' /></3k></2R></2m><3j 1w=\'50\'><1d><31 4Z=\'0\'><a><1m 1F=\'1G\' 1w=\'0\' 1M=\'0\' 1O=\'\' 1N=\'9\'><v 7=\'h\' 6=\'19\' /></1m><1m 1F=\'1G\' 1w=\'0\' 1M=\'0\' 1O=\'\' 1N=\'9\'><v 7=\'h\' 6=\'19.1h\' /></1m><1m 1F=\'1G\' 1w=\'0\' 1M=\'0\' 1O=\'\' 1N=\'9\'><v 7=\'h\' 6=\'19.1g\' /></1m><1m 1F=\'1G\' 1w=\'0\' 1M=\'0\' 1O=\'\' 1N=\'9\'><v 7=\'h\' 6=\'19.1i\' /></1m><1m 1F=\'1G\' 1w=\'0\' 1M=\'0\' 1O=\'\' 1N=\'9\'><v 7=\'h\' 6=\'3H\' /></1m></a></31></1d></3j><2b><3G b=\'19\' X=\'2x\' W=\'4V\' 12=\'9\' 1t=\'d\' 1J=\'\' 10=\'24\' Z=\'4R\' 1E=\'d\' 1D=\'1\' 1z=\'0\' 1A=\'0\' 1y=\'2k\' 1I=\'4Q\' 1H=\'11\' 1L=\'11\' 1r=\'11\' 1s=\'0\' 1K=\'1\' 1u=\'d\' 1C=\'9\' 4P=\'2x\' 4U=\'4T\'><2m 7=\'4S\'><n E=\'0\' F=\'0\' C=\'2x\' D=\'52\' P=\'5c 5b\' H=\'9\'><I l=\'G\' i=\'5a\' /></n></2m><2b><3F b=\'\' X=\'0\' W=\'0\' 12=\'d\' 1t=\'d\' 1J=\'\' 10=\'0\' Z=\'0\' 1E=\'d\' 1D=\'0\' 1z=\'0\' 1A=\'0\' 1y=\'0\' 1I=\'0\' 1H=\'11\' 1L=\'11\' 1r=\'11\' 1s=\'0\' 1K=\'1\' 1u=\'d\' 1C=\'9\' 5e=\'d\'><2b><1f b=\'1h\' X=\'O\' W=\'45\' 12=\'d\' 1t=\'d\' 1J=\'\' 10=\'24\' Z=\'38\' 1E=\'d\' 1D=\'2\' 1z=\'0\' 1A=\'0\' 1y=\'2k\' 1I=\'22.5\' 1H=\'11\' 1L=\'11\' 1r=\'11\' 1s=\'0\' 1K=\'1\' 1u=\'d\' 1C=\'9\' 2f=\'2y\' 2z=\'1e\'><2c><r J=\'Q\' 7=\'c\' 6=\'9\' 12=\'d\' /><r J=\'1c\' 7=\'c\' 6=\'9\' 12=\'d\' /><r J=\'15\' 7=\'c\' 6=\'9\' 12=\'d\' /><r J=\'Y\' 7=\'c\' 6=\'9\' 12=\'d\' /><r J=\'2a\' 7=\'h\' 6=\'1q\' 12=\'d\' /></2c><1B><o b=\'2u\'><a><k r=\'Q\' j=\'L\'><6 7=\'c\' 6=\'d\' /></k><u b=\'T\' /><u b=\'1p\' /></a></o><o b=\'2e\'><a><k r=\'1c\' j=\'L\'><6 7=\'c\' 6=\'d\' /></k><u b=\'T\' /></a></o><o b=\'1U\'><a><k r=\'1c\' j=\'L\'><6 7=\'c\' 6=\'9\' /></k><u b=\'T\' /></a></o><o b=\'2v\'><a><k r=\'15\' j=\'L\'><6 7=\'c\' 6=\'d\' /></k><u b=\'T\' /></a></o><o b=\'21\'><a><k r=\'Y\' j=\'L\'><6 7=\'c\' 6=\'d\' /></k><u b=\'T\' /></a></o><o b=\'2w\'><a><k r=\'1c\' j=\'L\'><6 7=\'c\' 6=\'9\' /></k><k r=\'15\' j=\'L\'><6 7=\'c\' 6=\'9\' /></k><k r=\'Q\' j=\'L\'><6 7=\'c\' 6=\'9\' /></k><k r=\'Y\' j=\'L\'><6 7=\'c\' 6=\'9\' /></k></a></o><o b=\'T\'><a><f><e><z j=\'B\' A=\'15\' t=\'K\' y=\'d\' s=\'c\' /></e><g><V><v 7=\'h\' 6=\'M\' /><1b 7=\'c\' 6=\'9\' /></V></g><m><V><v 7=\'h\' 6=\'M\' /><1b 7=\'c\' 6=\'d\' /></V></m></f><f><e><z j=\'B\' A=\'2a\' t=\'K\' y=\'1q\' s=\'h\' /></e><g><f><e><z j=\'B\' A=\'1c\' t=\'K\' y=\'d\' s=\'c\' /></e><g><f><e><z j=\'B\' A=\'Q\' t=\'K\' y=\'d\' s=\'c\' /></e><g><f><e><z j=\'B\' A=\'Y\' t=\'K\' y=\'d\' s=\'c\' /></e><g><q><U 7=\'h\' 6=\'25\' /><v 7=\'h\' 6=\'M\' /></q></g><m><q><U 7=\'h\' 6=\'1Y\' /><v 7=\'h\' 6=\'M\' /></q></m></f></g><m><f><e><z j=\'B\' A=\'Y\' t=\'K\' y=\'d\' s=\'c\' /></e><g><q><U 7=\'h\' 6=\'1Z\' /><v 7=\'h\' 6=\'M\' /></q></g><m><q><U 7=\'h\' 6=\'1W\' /><v 7=\'h\' 6=\'M\' /></q></m></f></m></f></g><m><f><e><z j=\'B\' A=\'Q\' t=\'K\' y=\'d\' s=\'c\' /></e><g><f><e><z j=\'B\' A=\'Y\' t=\'K\' y=\'d\' s=\'c\' /></e><g><q><U 7=\'h\' 6=\'1X\' /><v 7=\'h\' 6=\'M\' /></q></g><m><f><e><z j=\'B\' A=\'15\' t=\'K\' y=\'d\' s=\'c\' /></e><g><q><U 7=\'h\' 6=\'23\' /><v 7=\'h\' 6=\'M\' /></q></g><m><q><U 7=\'h\' 6=\'1V\' /><v 7=\'h\' 6=\'M\' /></q></m></f></m></f></g><m><f><e><z j=\'B\' A=\'Y\' t=\'K\' y=\'d\' s=\'c\' /></e><g><q><U 7=\'h\' 6=\'1T\' /><v 7=\'h\' 6=\'M\' /></q></g><m><f><e><z j=\'B\' A=\'15\' t=\'K\' y=\'d\' s=\'c\' /></e><g><q><U 7=\'h\' 6=\'2d\' /><v 7=\'h\' 6=\'M\' /></q></g><m><q><U 7=\'h\' 6=\'1q\' /><v 7=\'h\' 6=\'M\' /></q></m></f></m></f></m></f></m></f></g></f></a></o><o b=\'1p\'><a><f><e><z j=\'B\' A=\'13.1i.Q\' t=\'K\' y=\'d\' s=\'c\' /></e><g><k r=\'13.1i.Q\' j=\'L\'><6 7=\'c\' 6=\'9\' /></k><u b=\'13.1i.T\' /></g></f><f><e><z j=\'B\' A=\'13.1g.Q\' t=\'K\' y=\'d\' s=\'c\' /></e><g><k r=\'13.1g.Q\' j=\'L\'><6 7=\'c\' 6=\'9\' /></k><u b=\'13.1g.T\' /></g></f></a></o></1B><1d><1x><a><u b=\'T\' /></a></1x><1S><a><u b=\'2e\' /></a></1S><1P><a><u b=\'1U\' /></a></1P><26><a><u b=\'21\' /></a></26><1e><a><u b=\'1p\' /><k r=\'Q\' j=\'L\'><6 7=\'c\' 6=\'d\' /></k><k r=\'Y\' j=\'L\'><6 7=\'c\' 6=\'9\' /></k><u b=\'T\' /></a></1e><1R><a><k r=\'Y\' j=\'L\'><6 7=\'c\' 6=\'9\' /></k><u b=\'T\' /></a></1R></1d><p R=\'\' S=\'0\'><n E=\'-1\' F=\'-1\' C=\'O\' D=\'45\' P=\'3. 1k 1o\' H=\'9\'><I l=\'G\' i=\'2s\' /></n></p><1Q><x J=\'2d\'><p R=\'\' S=\'1\'><n E=\'-1\' F=\'-1\' C=\'O\' D=\'45\' P=\'3. 1k 1o\' H=\'9\'><I l=\'G\' i=\'30\' /></n></p></x><x J=\'1T\'><p R=\'\' S=\'8\'><n E=\'-1\' F=\'-1\' C=\'O\' D=\'45\' P=\'3. 1k 1o\' H=\'9\'><I l=\'G\' i=\'2X\' /></n></p></x><x J=\'1V\'><p R=\'\' S=\'16\'><n E=\'-1\' F=\'-1\' C=\'O\' D=\'45\' P=\'3. 1k 1o\' H=\'9\'><I l=\'G\' i=\'2T\' /></n></p></x><x J=\'23\'><p R=\'\' S=\'17\'><n E=\'-1\' F=\'-1\' C=\'O\' D=\'45\' P=\'3. 1k 1o\' H=\'9\'><I l=\'G\' i=\'2W\' /></n></p></x><x J=\'1X\'><p R=\'\' S=\'24\'><n E=\'-1\' F=\'-1\' C=\'O\' D=\'45\' P=\'3. 1k 1o\' H=\'9\'><I l=\'G\' i=\'2U\' /></n></p></x><x J=\'1W\'><p R=\'\' S=\'0\'><n E=\'-1\' F=\'-1\' C=\'O\' D=\'45\' P=\'3. 1k 1o\' H=\'9\'><I l=\'G\' i=\'2V\' /></n></p></x><x J=\'1Z\'><p R=\'\' S=\'8\'><n E=\'-1\' F=\'-1\' C=\'O\' D=\'45\' P=\'3. 1k 1o\' H=\'9\'><I l=\'G\' i=\'2Z\' /></n></p></x><x J=\'1Y\'><p R=\'\' S=\'16\'><n E=\'-1\' F=\'-1\' C=\'O\' D=\'45\' P=\'3. 1k 1o\' H=\'9\'><I l=\'G\' i=\'2S\' /></n></p></x><x J=\'25\'><p R=\'\' S=\'24\'><n E=\'-1\' F=\'-1\' C=\'O\' D=\'45\' P=\'3. 1k 1o\' H=\'9\'><I l=\'G\' i=\'2Y\' /></n></p></x></1Q><1j><N b=\'27\' 18=\'54\' 7=\'w\' 10=\'0\' Z=\'0\' X=\'0\' W=\'0\' 14=\'-1\'><w E=\'0\' F=\'0\' C=\'0\' D=\'0\' H=\'9\'><I l=\'G\' i=\'2g\' /></w></N><N b=\'2F\' 18=\'53\' 7=\'w\' 10=\'0\' Z=\'0\' X=\'0\' W=\'0\' 14=\'-1\'><w E=\'0\' F=\'0\' C=\'0\' D=\'0\' H=\'9\'><I l=\'G\' i=\'2g\' /></w></N><N b=\'2E\' 18=\'58\' 7=\'w\' 10=\'0\' Z=\'0\' X=\'0\' W=\'0\' 14=\'-1\'><w E=\'0\' F=\'0\' C=\'0\' D=\'0\' H=\'9\'><I l=\'G\' i=\'2g\' /></w></N><N b=\'2H\' 18=\'57\' 7=\'w\' 10=\'0\' Z=\'0\' X=\'0\' W=\'0\' 14=\'-1\'><w E=\'0\' F=\'0\' C=\'0\' D=\'0\' H=\'9\'><I l=\'G\' i=\'2g\' /></w></N><N b=\'2G\' 18=\'56\' 7=\'w\' 10=\'0\' Z=\'0\' X=\'0\' W=\'0\' 14=\'-1\'><w E=\'0\' F=\'0\' C=\'0\' D=\'0\' H=\'9\'><I l=\'G\' i=\'2g\' /></w></N></1j></1f><1f b=\'1g\' X=\'O\' W=\'45\' 12=\'d\' 1t=\'d\' 1J=\'\' 10=\'24\' Z=\'45\' 1E=\'d\' 1D=\'1\' 1z=\'0\' 1A=\'0\' 1y=\'2k\' 1I=\'22.5\' 1H=\'11\' 1L=\'11\' 1r=\'11\' 1s=\'0\' 1K=\'2\' 1u=\'d\' 1C=\'9\' 2f=\'2y\' 2z=\'1e\'><2c><r J=\'Q\' 7=\'c\' 6=\'9\' 12=\'d\' /><r J=\'1c\' 7=\'c\' 6=\'9\' 12=\'d\' /><r J=\'15\' 7=\'c\' 6=\'9\' 12=\'d\' /><r J=\'Y\' 7=\'c\' 6=\'9\' 12=\'d\' /><r J=\'2a\' 7=\'h\' 6=\'1q\' 12=\'d\' /></2c><1B><o b=\'2u\'><a><k r=\'Q\' j=\'L\'><6 7=\'c\' 6=\'d\' /></k><u b=\'T\' /><u b=\'1p\' /></a></o><o b=\'2e\'><a><k r=\'1c\' j=\'L\'><6 7=\'c\' 6=\'d\' /></k><u b=\'T\' /></a></o><o b=\'1U\'><a><k r=\'1c\' j=\'L\'><6 7=\'c\' 6=\'9\' /></k><u b=\'T\' /></a></o><o b=\'2v\'><a><k r=\'15\' j=\'L\'><6 7=\'c\' 6=\'d\' /></k><u b=\'T\' /></a></o><o b=\'21\'><a><k r=\'Y\' j=\'L\'><6 7=\'c\' 6=\'d\' /></k><u b=\'T\' /></a></o><o b=\'2w\'><a><k r=\'1c\' j=\'L\'><6 7=\'c\' 6=\'9\' /></k><k r=\'15\' j=\'L\'><6 7=\'c\' 6=\'9\' /></k><k r=\'Q\' j=\'L\'><6 7=\'c\' 6=\'9\' /></k><k r=\'Y\' j=\'L\'><6 7=\'c\' 6=\'9\' /></k></a></o><o b=\'T\'><a><f><e><z j=\'B\' A=\'15\' t=\'K\' y=\'d\' s=\'c\' /></e><g><V><v 7=\'h\' 6=\'M\' /><1b 7=\'c\' 6=\'9\' /></V></g><m><V><v 7=\'h\' 6=\'M\' /><1b 7=\'c\' 6=\'d\' /></V></m></f><f><e><z j=\'B\' A=\'2a\' t=\'K\' y=\'1q\' s=\'h\' /></e><g><f><e><z j=\'B\' A=\'1c\' t=\'K\' y=\'d\' s=\'c\' /></e><g><f><e><z j=\'B\' A=\'Q\' t=\'K\' y=\'d\' s=\'c\' /></e><g><f><e><z j=\'B\' A=\'Y\' t=\'K\' y=\'d\' s=\'c\' /></e><g><q><U 7=\'h\' 6=\'25\' /><v 7=\'h\' 6=\'M\' /></q></g><m><q><U 7=\'h\' 6=\'1Y\' /><v 7=\'h\' 6=\'M\' /></q></m></f></g><m><f><e><z j=\'B\' A=\'Y\' t=\'K\' y=\'d\' s=\'c\' /></e><g><q><U 7=\'h\' 6=\'1Z\' /><v 7=\'h\' 6=\'M\' /></q></g><m><q><U 7=\'h\' 6=\'1W\' /><v 7=\'h\' 6=\'M\' /></q></m></f></m></f></g><m><f><e><z j=\'B\' A=\'Q\' t=\'K\' y=\'d\' s=\'c\' /></e><g><f><e><z j=\'B\' A=\'Y\' t=\'K\' y=\'d\' s=\'c\' /></e><g><q><U 7=\'h\' 6=\'1X\' /><v 7=\'h\' 6=\'M\' /></q></g><m><f><e><z j=\'B\' A=\'15\' t=\'K\' y=\'d\' s=\'c\' /></e><g><q><U 7=\'h\' 6=\'23\' /><v 7=\'h\' 6=\'M\' /></q></g><m><q><U 7=\'h\' 6=\'1V\' /><v 7=\'h\' 6=\'M\' /></q></m></f></m></f></g><m><f><e><z j=\'B\' A=\'Y\' t=\'K\' y=\'d\' s=\'c\' /></e><g><q><U 7=\'h\' 6=\'1T\' /><v 7=\'h\' 6=\'M\' /></q></g><m><f><e><z j=\'B\' A=\'15\' t=\'K\' y=\'d\' s=\'c\' /></e><g><q><U 7=\'h\' 6=\'2d\' /><v 7=\'h\' 6=\'M\' /></q></g><m><q><U 7=\'h\' 6=\'1q\' /><v 7=\'h\' 6=\'M\' /></q></m></f></m></f></m></f></m></f></g></f></a></o><o b=\'1p\'><a><f><e><z j=\'B\' A=\'13.1i.Q\' t=\'K\' y=\'d\' s=\'c\' /></e><g><k r=\'13.1i.Q\' j=\'L\'><6 7=\'c\' 6=\'9\' /></k><u b=\'13.1i.T\' /></g></f><f><e><z j=\'B\' A=\'13.1h.Q\' t=\'K\' y=\'d\' s=\'c\' /></e><g><k r=\'13.1h.Q\' j=\'L\'><6 7=\'c\' 6=\'9\' /></k><u b=\'13.1h.T\' /></g></f></a></o></1B><1d><1x><a><u b=\'T\' /></a></1x><1S><a><u b=\'2e\' /></a></1S><1P><a><u b=\'1U\' /></a></1P><26><a><u b=\'21\' /></a></26><1e><a><u b=\'1p\' /><k r=\'Q\' j=\'L\'><6 7=\'c\' 6=\'d\' /></k><k r=\'Y\' j=\'L\'><6 7=\'c\' 6=\'9\' /></k><u b=\'T\' /></a></1e><1R><a><k r=\'Y\' j=\'L\'><6 7=\'c\' 6=\'9\' /></k><u b=\'T\' /></a></1R></1d><p R=\'\' S=\'0\'><n E=\'-1\' F=\'-1\' C=\'O\' D=\'45\' P=\'2. 1l\' H=\'9\'><I l=\'G\' i=\'2s\' /></n></p><1Q><x J=\'2d\'><p R=\'\' S=\'1\'><n E=\'-1\' F=\'-1\' C=\'O\' D=\'45\' P=\'2. 1l\' H=\'9\'><I l=\'G\' i=\'30\' /></n></p></x><x J=\'1T\'><p R=\'\' S=\'8\'><n E=\'-1\' F=\'-1\' C=\'O\' D=\'45\' P=\'2. 1l\' H=\'9\'><I l=\'G\' i=\'2X\' /></n></p></x><x J=\'1V\'><p R=\'\' S=\'16\'><n E=\'-1\' F=\'-1\' C=\'O\' D=\'45\' P=\'2. 1l\' H=\'9\'><I l=\'G\' i=\'2T\' /></n></p></x><x J=\'23\'><p R=\'\' S=\'17\'><n E=\'-1\' F=\'-1\' C=\'O\' D=\'45\' P=\'2. 1l\' H=\'9\'><I l=\'G\' i=\'2W\' /></n></p></x><x J=\'1X\'><p R=\'\' S=\'24\'><n E=\'-1\' F=\'-1\' C=\'O\' D=\'45\' P=\'2. 1l\' H=\'9\'><I l=\'G\' i=\'2U\' /></n></p></x><x J=\'1W\'><p R=\'\' S=\'0\'><n E=\'-1\' F=\'-1\' C=\'O\' D=\'45\' P=\'2. 1l\' H=\'9\'><I l=\'G\' i=\'2V\' /></n></p></x><x J=\'1Z\'><p R=\'\' S=\'8\'><n E=\'-1\' F=\'-1\' C=\'O\' D=\'45\' P=\'2. 1l\' H=\'9\'><I l=\'G\' i=\'2Z\' /></n></p></x><x J=\'1Y\'><p R=\'\' S=\'16\'><n E=\'-1\' F=\'-1\' C=\'O\' D=\'45\' P=\'2. 1l\' H=\'9\'><I l=\'G\' i=\'2S\' /></n></p></x><x J=\'25\'><p R=\'\' S=\'24\'><n E=\'-1\' F=\'-1\' C=\'O\' D=\'45\' P=\'2. 1l\' H=\'9\'><I l=\'G\' i=\'2Y\' /></n></p></x></1Q><1j><N b=\'27\' 18=\'51\' 7=\'w\' 10=\'0\' Z=\'0\' X=\'0\' W=\'0\' 14=\'-1\'><w E=\'0\' F=\'0\' C=\'0\' D=\'0\' H=\'9\'><I l=\'G\' i=\'2j\' /></w></N><N b=\'2F\' 18=\'55\' 7=\'w\' 10=\'0\' Z=\'0\' X=\'0\' W=\'0\' 14=\'-1\'><w E=\'0\' F=\'0\' C=\'0\' D=\'0\' H=\'9\'><I l=\'G\' i=\'2j\' /></w></N><N b=\'2E\' 18=\'59\' 7=\'w\' 10=\'0\' Z=\'0\' X=\'0\' W=\'0\' 14=\'-1\'><w E=\'0\' F=\'0\' C=\'0\' D=\'0\' H=\'9\'><I l=\'G\' i=\'2j\' /></w></N><N b=\'2H\' 18=\'5d\' 7=\'w\' 10=\'0\' Z=\'0\' X=\'0\' W=\'0\' 14=\'-1\'><w E=\'0\' F=\'0\' C=\'0\' D=\'0\' H=\'9\'><I l=\'G\' i=\'2j\' /></w></N><N b=\'2G\' 18=\'5f\' 7=\'w\' 10=\'0\' Z=\'0\' X=\'0\' W=\'0\' 14=\'-1\'><w E=\'0\' F=\'0\' C=\'0\' D=\'0\' H=\'9\'><I l=\'G\' i=\'2j\' /></w></N></1j></1f><1f b=\'1i\' X=\'O\' W=\'45\' 12=\'d\' 1t=\'d\' 1J=\'\' 10=\'24\' Z=\'0\' 1E=\'d\' 1D=\'0\' 1z=\'0\' 1A=\'0\' 1y=\'2k\' 1I=\'22.5\' 1H=\'11\' 1L=\'11\' 1r=\'11\' 1s=\'0\' 1K=\'3\' 1u=\'d\' 1C=\'9\' 2f=\'2y\' 2z=\'1e\'><2c><r J=\'Q\' 7=\'c\' 6=\'9\' 12=\'d\' /><r J=\'1c\' 7=\'c\' 6=\'9\' 12=\'d\' /><r J=\'15\' 7=\'c\' 6=\'9\' 12=\'d\' /><r J=\'Y\' 7=\'c\' 6=\'9\' 12=\'d\' /><r J=\'2a\' 7=\'h\' 6=\'1q\' 12=\'d\' /></2c><1B><o b=\'2u\'><a><k r=\'Q\' j=\'L\'><6 7=\'c\' 6=\'d\' /></k><u b=\'T\' /><u b=\'1p\' /></a></o><o b=\'2e\'><a><k r=\'1c\' j=\'L\'><6 7=\'c\' 6=\'d\' /></k><u b=\'T\' /></a></o><o b=\'1U\'><a><k r=\'1c\' j=\'L\'><6 7=\'c\' 6=\'9\' /></k><u b=\'T\' /></a></o><o b=\'2v\'><a><k r=\'15\' j=\'L\'><6 7=\'c\' 6=\'d\' /></k><u b=\'T\' /></a></o><o b=\'21\'><a><k r=\'Y\' j=\'L\'><6 7=\'c\' 6=\'d\' /></k><u b=\'T\' /></a></o><o b=\'2w\'><a><k r=\'1c\' j=\'L\'><6 7=\'c\' 6=\'9\' /></k><k r=\'15\' j=\'L\'><6 7=\'c\' 6=\'9\' /></k><k r=\'Q\' j=\'L\'><6 7=\'c\' 6=\'9\' /></k><k r=\'Y\' j=\'L\'><6 7=\'c\' 6=\'9\' /></k></a></o><o b=\'T\'><a><f><e><z j=\'B\' A=\'15\' t=\'K\' y=\'d\' s=\'c\' /></e><g><V><v 7=\'h\' 6=\'M\' /><1b 7=\'c\' 6=\'9\' /></V></g><m><V><v 7=\'h\' 6=\'M\' /><1b 7=\'c\' 6=\'d\' /></V></m></f><f><e><z j=\'B\' A=\'2a\' t=\'K\' y=\'1q\' s=\'h\' /></e><g><f><e><z j=\'B\' A=\'1c\' t=\'K\' y=\'d\' s=\'c\' /></e><g><f><e><z j=\'B\' A=\'Q\' t=\'K\' y=\'d\' s=\'c\' /></e><g><f><e><z j=\'B\' A=\'Y\' t=\'K\' y=\'d\' s=\'c\' /></e><g><q><U 7=\'h\' 6=\'25\' /><v 7=\'h\' 6=\'M\' /></q></g><m><q><U 7=\'h\' 6=\'1Y\' /><v 7=\'h\' 6=\'M\' /></q></m></f></g><m><f><e><z j=\'B\' A=\'Y\' t=\'K\' y=\'d\' s=\'c\' /></e><g><q><U 7=\'h\' 6=\'1Z\' /><v 7=\'h\' 6=\'M\' /></q></g><m><q><U 7=\'h\' 6=\'1W\' /><v 7=\'h\' 6=\'M\' /></q></m></f></m></f></g><m><f><e><z j=\'B\' A=\'Q\' t=\'K\' y=\'d\' s=\'c\' /></e><g><f><e><z j=\'B\' A=\'Y\' t=\'K\' y=\'d\' s=\'c\' /></e><g><q><U 7=\'h\' 6=\'1X\' /><v 7=\'h\' 6=\'M\' /></q></g><m><f><e><z j=\'B\' A=\'15\' t=\'K\' y=\'d\' s=\'c\' /></e><g><q><U 7=\'h\' 6=\'23\' /><v 7=\'h\' 6=\'M\' /></q></g><m><q><U 7=\'h\' 6=\'1V\' /><v 7=\'h\' 6=\'M\' /></q></m></f></m></f></g><m><f><e><z j=\'B\' A=\'Y\' t=\'K\' y=\'d\' s=\'c\' /></e><g><q><U 7=\'h\' 6=\'1T\' /><v 7=\'h\' 6=\'M\' /></q></g><m><f><e><z j=\'B\' A=\'15\' t=\'K\' y=\'d\' s=\'c\' /></e><g><q><U 7=\'h\' 6=\'2d\' /><v 7=\'h\' 6=\'M\' /></q></g><m><q><U 7=\'h\' 6=\'1q\' /><v 7=\'h\' 6=\'M\' /></q></m></f></m></f></m></f></m></f></g></f></a></o><o b=\'1p\'><a><f><e><z j=\'B\' A=\'13.1g.Q\' t=\'K\' y=\'d\' s=\'c\' /></e><g><k r=\'13.1g.Q\' j=\'L\'><6 7=\'c\' 6=\'9\' /></k><u b=\'13.1g.T\' /></g></f><f><e><z j=\'B\' A=\'13.1h.Q\' t=\'K\' y=\'d\' s=\'c\' /></e><g><k r=\'13.1h.Q\' j=\'L\'><6 7=\'c\' 6=\'9\' /></k><u b=\'13.1h.T\' /></g></f></a></o></1B><1d><1x><a><u b=\'T\' /></a></1x><1S><a><u b=\'2e\' /></a></1S><1P><a><u b=\'1U\' /></a></1P><26><a><u b=\'21\' /></a></26><1e><a><u b=\'1p\' /><k r=\'Q\' j=\'L\'><6 7=\'c\' 6=\'d\' /></k><k r=\'Y\' j=\'L\'><6 7=\'c\' 6=\'9\' /></k><u b=\'T\' /></a></1e><1R><a><k r=\'Y\' j=\'L\'><6 7=\'c\' 6=\'9\' /></k><u b=\'T\' /></a></1R></1d><p R=\'\' S=\'0\'><n E=\'-1\' F=\'-1\' C=\'O\' D=\'45\' P=\'1. 1n\' H=\'9\'><I l=\'G\' i=\'2s\' /></n></p><1Q><x J=\'2d\'><p R=\'\' S=\'1\'><n E=\'-1\' F=\'-1\' C=\'O\' D=\'45\' P=\'1. 1n\' H=\'9\'><I l=\'G\' i=\'30\' /></n></p></x><x J=\'1T\'><p R=\'\' S=\'8\'><n E=\'-1\' F=\'-1\' C=\'O\' D=\'45\' P=\'1. 1n\' H=\'9\'><I l=\'G\' i=\'2X\' /></n></p></x><x J=\'1V\'><p R=\'\' S=\'16\'><n E=\'-1\' F=\'-1\' C=\'O\' D=\'45\' P=\'1. 1n\' H=\'9\'><I l=\'G\' i=\'2T\' /></n></p></x><x J=\'23\'><p R=\'\' S=\'17\'><n E=\'-1\' F=\'-1\' C=\'O\' D=\'45\' P=\'1. 1n\' H=\'9\'><I l=\'G\' i=\'2W\' /></n></p></x><x J=\'1X\'><p R=\'\' S=\'24\'><n E=\'-1\' F=\'-1\' C=\'O\' D=\'45\' P=\'1. 1n\' H=\'9\'><I l=\'G\' i=\'2U\' /></n></p></x><x J=\'1W\'><p R=\'\' S=\'0\'><n E=\'-1\' F=\'-1\' C=\'O\' D=\'45\' P=\'1. 1n\' H=\'9\'><I l=\'G\' i=\'2V\' /></n></p></x><x J=\'1Z\'><p R=\'\' S=\'8\'><n E=\'-1\' F=\'-1\' C=\'O\' D=\'45\' P=\'1. 1n\' H=\'9\'><I l=\'G\' i=\'2Z\' /></n></p></x><x J=\'1Y\'><p R=\'\' S=\'16\'><n E=\'-1\' F=\'-1\' C=\'O\' D=\'45\' P=\'1. 1n\' H=\'9\'><I l=\'G\' i=\'2S\' /></n></p></x><x J=\'25\'><p R=\'\' S=\'24\'><n E=\'-1\' F=\'-1\' C=\'O\' D=\'45\' P=\'1. 1n\' H=\'9\'><I l=\'G\' i=\'2Y\' /></n></p></x></1Q><1j><N b=\'27\' 18=\'5x\' 7=\'w\' 10=\'0\' Z=\'0\' X=\'0\' W=\'0\' 14=\'-1\'><w E=\'0\' F=\'0\' C=\'0\' D=\'0\' H=\'9\'><I l=\'G\' i=\'2h\' /></w></N><N b=\'2F\' 18=\'5v\' 7=\'w\' 10=\'0\' Z=\'0\' X=\'0\' W=\'0\' 14=\'-1\'><w E=\'0\' F=\'0\' C=\'0\' D=\'0\' H=\'9\'><I l=\'G\' i=\'2h\' /></w></N><N b=\'2E\' 18=\'5u\' 7=\'w\' 10=\'0\' Z=\'0\' X=\'0\' W=\'0\' 14=\'-1\'><w E=\'0\' F=\'0\' C=\'0\' D=\'0\' H=\'9\'><I l=\'G\' i=\'2h\' /></w></N><N b=\'2H\' 18=\'5y\' 7=\'w\' 10=\'0\' Z=\'0\' X=\'0\' W=\'0\' 14=\'-1\'><w E=\'0\' F=\'0\' C=\'0\' D=\'0\' H=\'9\'><I l=\'G\' i=\'2h\' /></w></N><N b=\'2G\' 18=\'5l\' 7=\'w\' 10=\'0\' Z=\'0\' X=\'0\' W=\'0\' 14=\'-1\'><w E=\'0\' F=\'0\' C=\'0\' D=\'0\' H=\'9\'><I l=\'G\' i=\'2h\' /></w></N></1j></1f></2b></3F></2b></3G><1f b=\'3H\' X=\'O\' W=\'3I\' 12=\'9\' 1t=\'d\' 1J=\'\' 10=\'48\' Z=\'29\' 1E=\'d\' 1D=\'0\' 1z=\'0\' 1A=\'0\' 1y=\'2k\' 1I=\'44\' 1H=\'11\' 1L=\'11\' 1r=\'11\' 1s=\'0\' 1K=\'2\' 1u=\'d\' 1C=\'9\' 2f=\'2r\'><p R=\'\' S=\'0\'><n E=\'0\' F=\'0\' C=\'O\' D=\'3I\' P=\'3A 3P 3y 3D 3C 3B 3L 3S 3T 3N 3M 3R 3O?\' H=\'9\'><I l=\'G\' i=\'5r\' /></n></p><1j><N b=\'27\' 18=\'5n\' 7=\'w\' 10=\'0\' Z=\'0\' X=\'0\' W=\'0\' 14=\'-1\'><w E=\'0\' F=\'0\' C=\'0\' D=\'0\' H=\'9\'><I l=\'G\' i=\'5p\' /></w></N></1j></1f><1f b=\'3Q\' X=\'2i\' W=\'40\' 12=\'9\' 1t=\'d\' 1J=\'\' 10=\'0\' Z=\'3z\' 1E=\'d\' 1D=\'2\' 1z=\'0\' 1A=\'0\' 1y=\'3K\' 1I=\'20\' 1H=\'11\' 1L=\'11\' 1r=\'11\' 1s=\'0\' 1K=\'3\' 1u=\'d\' 1C=\'9\' 2f=\'2r\'><1d><1e><a><2o 1F=\'1G\' 1w=\'0\' 1M=\'1\' 1O=\'\' 1N=\'9\'><v 7=\'h\' 6=\'M\' /></2o></a></1e></1d><p R=\'\' S=\'0\'><n E=\'0\' F=\'0\' C=\'2i\' D=\'40\' P=\'42\' H=\'9\'><I l=\'G\' i=\'43\' /></n></p><1j><N b=\'27\' 18=\'3Q\' 7=\'w\' 10=\'0\' Z=\'0\' X=\'0\' W=\'0\' 14=\'-1\'><w E=\'0\' F=\'0\' C=\'0\' D=\'0\' H=\'9\'><I l=\'G\' i=\'49\' /></w></N></1j></1f><1f b=\'3E\' X=\'2i\' W=\'40\' 12=\'9\' 1t=\'d\' 1J=\'\' 10=\'0\' Z=\'3z\' 1E=\'d\' 1D=\'3\' 1z=\'0\' 1A=\'0\' 1y=\'3K\' 1I=\'20\' 1H=\'11\' 1L=\'11\' 1r=\'11\' 1s=\'0\' 1K=\'4\' 1u=\'d\' 1C=\'9\' 2f=\'2r\'><1d><1e><a><2o 1F=\'1G\' 1w=\'0\' 1M=\'1\' 1O=\'\' 1N=\'9\'><v 7=\'h\' 6=\'M\' /></2o></a></1e></1d><p R=\'\' S=\'0\'><n E=\'0\' F=\'0\' C=\'2i\' D=\'40\' P=\'4z\' H=\'9\'><I l=\'G\' i=\'4G\' /></n></p><1j><N b=\'27\' 18=\'3E\' 7=\'w\' 10=\'0\' Z=\'0\' X=\'0\' W=\'0\' 14=\'-1\'><w E=\'0\' F=\'0\' C=\'0\' D=\'0\' H=\'9\'><I l=\'G\' i=\'4v\' /></w></N></1j></1f></2b><4u b=\'4o\' /></3J>");',62,345,'||||||value|type||false|actions|id|boolean|true|condition|if_action|then_actions|string||operator|adjustvar||else_actions|vectordata|actiongroup|data|setobjstate|variable|typeb|typea|exe_actiongroup|objref|vectortext|state|valueb|compare|valuea|eq|right|bottom|left|top|Lib|pngfb|pr|name|var|set|_this|textdata|864|alttext|_checked|hotlinkid|accstate|_setstates|stateref|set_enabled|height|width|_down|ypos|xpos|100|resume|_parent|shadowindex|_disabled|||linkid|5pcIKBVz9C226|_player|enabled|_hover|events|onrelease|vectorshape|65Qfl4e4iob|6c8tv3U4tuj|6UZmmZUcYYt|textlib|Not|No|show|Yes|sure|_uncheckgroup|_default|alpha|rotation|usehandcursor|scrolling|property|duration|ontransitionin|rotatexpos|xoffset|yoffset|actiongroups|shufflelock|tabindex|tabenabled|transition|appear|xscale|rotateypos|shapemaskid|depth|yscale|direction|reverse|animationid|onrollout|states|onreleaseoutside|onrollover|_default_Down|ActGrpClearHoverState|_default_Selected|_default_Hover|_default_Selected_Down|_default_Hover_Selected|_default_Hover_Down||ActGrpSetDownState||_default_Selected_Disabled||_default_Hover_Selected_Down|onpress|01|gotoplay||_state|objects|variables|_default_Disabled|ActGrpSetHoverState|acctype|346|348|960|347|432|pxnsnfns00001100101|background|MsgScene_5r9eOqiUexp26|hide|6FeI3i4kGrJ26|63Rr7qNdHFQ26|text|136|wndtype|ActGrpSetCheckedState|ActGrpSetDisabledState|ActGrpClearStateVars|888|radio|defaultaction|MessageWnd|normal|WindowId|window|03|02|05|04|targetb|set_window_control_layout|ReviewIntCorrectIncorrect_5pcIKBVz9C226|_frame|set_frame_layout|_ActTargetSlideId|actparam|isdescendant|targeta|fill|144|139|141|142|140|138|145|143|137|event|SetLayout_pxnsnfns00001100101|w3|onprevslide|org|5pcIKBVz9C226_CheckAnswered|ActGrpOnPrevButtonClick|90|npnxsnfns00001100100|xmlns|http|www|ReviewInt_5pcIKBVz9C226|LastSlideViewed_5r9eOqiUexp26|nor|onbeforeslidejump|ReviewMode_69JxzId3uWG26|DisableChoices_5pcIKBVz9C226|timeline|colors|nextviewedslide|NavigationRestrictionNextSlide_63Rr7qNdHFQ26|onnextslide|6gZrisx4WZN26|XMLSchema|slides|ActGrpOnSubmitButtonClick|2001|onsubmitslide|or|AnsweredInt_5pcIKBVz9C226|5ffRwoMQfwh|5r9eOqiUexp26|module|680|Was|you|for|helpful|5pcIKBVz9C226_IncorrectReview|shufflegroup|scrollarea|6NaFHvIYaCl|88|slide|480|to|observation|of|patients|this|5pcIKBVz9C226_CorrectReview|unit|take|care|history_prev|823b78dc4364ad6d9c65da5898f456|InvalidPromptSlide|Viewed|ScrollPromptSlide|gte||eval_interaction|Correct|165|||AbsoluteId|add||166|number|AttemptCount|Id|playnextdrawslide|Slide12|starttime|enablereplay|lmsid|1758538|dataurl|presentation_content|elapsedtimemode|pause|instance|none|SlideXMLData|xsi|xsd|720|enableseek|presenterref|168|videozoom|transduration|historygroupid|Incorrect|transdir|navindex|globalaudioid|wipetrans|slidelock|mobile|167|swf|iosurl|gz|showmenuresulticon|viewgroupid|title|trackviews|69JxzId3uWG26|contentwidth|271|127|vector|135|contentheight|542|stop|0xFFFFFF|rgb|time|5000|txt__default_65Qfl4e4iob|543|txt__default_Disabled_6c8tv3U4tuj|txt__default_6c8tv3U4tuj|txt__default_Disabled_65Qfl4e4iob|txt__default_Hover_6c8tv3U4tuj|txt__default_Selected_6c8tv3U4tuj|txt__default_Down_6c8tv3U4tuj|txt__default_Down_65Qfl4e4iob|209|One|Pick|txt__default_Selected_65Qfl4e4iob|shuffle|txt__default_Hover_65Qfl4e4iob|color|LockedWarningSlide|cancel_event|5wx2uZGHyMR26|completed_slide_ref|txt__default_Hover_6UZmmZUcYYt|quizref|txt__default_6NaFHvIYaCl|CurrentQuiz_69JxzId3uWG26|349|QuizComplete|214|Passed|68xqspCrUNP26|txt__default_Down_6UZmmZUcYYt|txt__default_Disabled_6UZmmZUcYYt|linear|txt__default_6UZmmZUcYYt|txt__default_Selected_6UZmmZUcYYt'.split('|'),0,{}))
