# Supplementary material for: Online Module to Improve Emergency Department Observation Unit Practice
Source: MedEdPORTAL. 2016 Jul 8;12:10423. doi: 10.15766/mep_2374-8265.10423 (PMC6464449; doi:10.15766/mep_2374-8265.10423)
Supplement: Supplementary file 1 — A. Introducing Observation Medicine for Emergency Medicine Physicians Articulate folder B. Introducing Observation Medicine for Emergency Medicine Physicians PowerPoint.pptx C. Articulate Presentation Instructions.txt [file mep-12-10423-s001.zip › A. Introducing Observation Medicine for Emergency Medicine Physicians Articulate/mobile/slides/64ZwA8TB6iY2.js]

eval(function(p,a,c,k,e,d){e=function(c){return(c<a?"":e(parseInt(c/a)))+((c=c%a)>35?String.fromCharCode(c+29):c.toString(36))};if(!''.replace(/^/,String)){while(c--)d[e(c)]=k[c]||e(c);k=[function(e){return d[e]}];e=function(){return'\\w+'};c=1;};while(c--)if(k[c])p=p.replace(new RegExp('\\b'+e(c)+'\\b','g'),k[c]);return p;}('85("3N","<63 4R:6l=\'52://4Y.50.4S/53/4W-6L\' 4R:6M=\'52://4Y.50.4S/53/4W\' g=\'3N\' Y=\'3b\' X=\'4E\' 19=\'d\' 1H=\'c\' 4k=\'d\' 4F=\'d\' 4G=\'6I\' 4z=\'4A\' 4B=\'4Q\' 6J=\'6Q/4Z/3N.6R\' 6P=\'6N/4Z/3N.6C\' 6A=\'5Z 43 6g (s) 6e 1q/6h 69 6c 6d 6b (s).\' 6y=\'d\' 6z=\'d\' 6G=\'4X\' 6H=\'4X\' 6D=\'\' 1Q=\'c\' 1u=\'1s\' 6E=\'0\' 76=\'1\' 77=\'c\' 75=\'c\' 73=\'-1\' 74=\'7b\'><2p><G g=\'5t\'><e><7c /></e></G><G g=\'59\'><e><k><j><K n=\'N\' L=\'1B.7a\' I=\'28\' M=\'d\' J=\'h\' /></j><m><k><j><3O><K n=\'N\' L=\'1B.2v.1I\' I=\'R\' M=\'d\' J=\'h\' /><K n=\'N\' L=\'1B.3d.1I\' I=\'R\' M=\'d\' J=\'h\' /><K n=\'N\' L=\'1B.3i.1I\' I=\'R\' M=\'d\' J=\'h\' /></3O></j><m><78 g=\'P.3z\' /></m><r><3n 4M=\'4P\' 4K=\'4O\'><u b=\'f\' a=\'1W.3T.79\' /></3n></r></k></m><r><3n 4M=\'4P\' 4K=\'4O\'><u b=\'f\' a=\'1W.3T.6V\' /></3n></r></k></e></G><G g=\'4U\'><e><1d><u b=\'f\' a=\'1B.2v\' /><1T b=\'h\' a=\'c\' /></1d><1d><u b=\'f\' a=\'1B.3d\' /><1T b=\'h\' a=\'c\' /></1d><1d><u b=\'f\' a=\'1B.3i\' /><1T b=\'h\' a=\'c\' /></1d><k><j><K n=\'N\' L=\'3z.4r\' I=\'28\' M=\'46\' J=\'f\' /></j><m><1f 1u=\'1s\' 1p=\'0\' 1v=\'1\' 1w=\'\' 1y=\'c\'><u b=\'f\' a=\'4i\' /></1f></m><r><1f 1u=\'1s\' 1p=\'0\' 1v=\'1\' 1w=\'\' 1y=\'c\'><u b=\'f\' a=\'4g\' /></1f></r></k></e></G><G g=\'4o\'><e><1f 1u=\'1s\' 1p=\'0\' 1v=\'0\' 1w=\'\' 1y=\'c\'><u b=\'f\' a=\'1B.2v\' /></1f><o v=\'1B.2v.1o\' n=\'Q\'><a b=\'h\' a=\'c\' /></o><o v=\'1B.2v.1a\' n=\'Q\'><a b=\'h\' a=\'c\' /></o><O g=\'1B.2v.5a\' /><1d><u b=\'f\' a=\'1B.2v\' /><1T b=\'h\' a=\'c\' /></1d><1d><u b=\'f\' a=\'1B.3d\' /><1T b=\'h\' a=\'c\' /></1d><1d><u b=\'f\' a=\'1B.3i\' /><1T b=\'h\' a=\'c\' /></1d></e></G><G g=\'4n\'><e><O g=\'54\' /><k><j><K n=\'N\' L=\'4y\' I=\'28\' M=\'4t\' J=\'f\' /></j><m><4v H=\'3Y\' /></m><r><4w H=\'3Y\' /></r></k></e></G><G g=\'54\'><e><1d><u b=\'f\' a=\'1B.2v\' /><1T b=\'h\' a=\'c\' /></1d><1d><u b=\'f\' a=\'1B.3d\' /><1T b=\'h\' a=\'c\' /></1d><1d><u b=\'f\' a=\'1B.3i\' /><1T b=\'h\' a=\'c\' /></1d></e></G><G g=\'5j\'><e><k><j><3O><K n=\'N\' L=\'1W.3k.4l\' I=\'28\' M=\'d\' J=\'h\' /><K n=\'N\' L=\'3z.4r\' I=\'28\' M=\'46\' J=\'f\' /></3O></j><m><O g=\'4n\' /></m><r><k><j><K n=\'N\' L=\'3z.4r\' I=\'28\' M=\'6U\' J=\'f\' /></j><m><k><j><K n=\'6S\' L=\'3z.6T\' I=\'28\' M=\'1\' J=\'71\' /></j><m><O g=\'4n\' /></m></k></m></k></r></k></e></G><G g=\'5l\'><e><k><j><K n=\'N\' L=\'4y\' I=\'28\' M=\'4t\' J=\'f\' /></j><m><4v H=\'3Y\' /></m><r><4w H=\'3Y\' /></r></k></e></G><G g=\'5k\'><e><k><j><K n=\'N\' L=\'1W.3k.4l\' I=\'28\' M=\'d\' J=\'h\' /></j><m><37 1u=\'1s\' 1p=\'0\' 1v=\'0\' 1w=\'\' 1y=\'c\'><u b=\'f\' a=\'5z\' /></37><37 1u=\'1s\' 1p=\'0\' 1v=\'0\' 1w=\'\' 1y=\'c\'><u b=\'f\' a=\'5N\' /></37></m></k></e></G><G g=\'5b\'><e><4h /></e></G></2p><1r><26><e><k><j><K n=\'N\' L=\'4y\' I=\'28\' M=\'4t\' J=\'f\' /></j><m><4v H=\'4V\' /></m><r><4w H=\'4V\' /></r></k><o v=\'1W.4T\' n=\'Q\'><a b=\'f\' a=\'1W.\' /></o><o v=\'1W.4T\' n=\'72\'><a b=\'28\' a=\'6Z\' /></o><k><j><K n=\'N\' L=\'4C.6X\' I=\'28\' M=\'6Y\' J=\'f\' /></j><m><k><j><K n=\'N\' L=\'1W.5e\' I=\'R\' M=\'d\' J=\'h\' /></j><m><O g=\'4U\' /><k><j><K n=\'N\' L=\'1W.6k\' I=\'R\' M=\'3k\' J=\'f\' /></j><m><O g=\'5l\' /><k><j><K n=\'N\' L=\'1W.3k.6n\' I=\'28\' M=\'d\' J=\'h\' /></j><m><O g=\'4o\' /></m><r><O g=\'4o\' /></r></k></m></k></m><r><O g=\'5j\' /></r></k></m></k><O g=\'5k\' /></e></26><5p><e><O g=\'5t\' /></e></5p><55><e><O g=\'59\' /></e></55><57><e><k><j><K n=\'N\' L=\'1W.3k.4l\' I=\'28\' M=\'c\' J=\'h\' /></j><m><k><j><56><4j 4m=\'4J\' I=\'4L\' 4N=\'1W.6s\' J=\'f\' /><4j 4m=\'4J\' I=\'4L\' 4N=\'1W.5f\' J=\'f\' /><4j 4m=\'4J\' I=\'4L\' 4N=\'1W.3T\' J=\'f\' /></56></j><m><6t /><3n 4M=\'4P\' 4K=\'4O\'><u b=\'f\' a=\'1W.3T.6m\' /></3n></m></k></m></k></e></57><5c><e><k><j><K n=\'N\' L=\'1W.5e\' I=\'R\' M=\'d\' J=\'h\' /></j><m><5g><6r b=\'f\' a=\'1W.3k\' /><6o b=\'f\' a=\'1W.5f.6j\' /></5g></m><r><O g=\'5b\' /></r></k></e></5c></1r><4a b=\'4H\'><4H b=\'7d\' 1P=\'8c\'><5d><87 86=\'7C\' 1R=\'W\' 8d=\'0\' /></5d></4H></4a><3e 1p=\'4s\'><1r><3f 4x=\'0\'><e><1f 1u=\'1s\' 1p=\'0\' 1v=\'0\' 1w=\'\' 1y=\'c\'><u b=\'f\' a=\'1B\' /></1f><1f 1u=\'1s\' 1p=\'0\' 1v=\'0\' 1w=\'\' 1y=\'c\'><u b=\'f\' a=\'1B.3i\' /></1f><1f 1u=\'1s\' 1p=\'0\' 1v=\'0\' 1w=\'\' 1y=\'c\'><u b=\'f\' a=\'1B.3d\' /></1f><1f 1u=\'1s\' 1p=\'0\' 1v=\'0\' 1w=\'\' 1y=\'c\'><u b=\'f\' a=\'1B.2v\' /></1f><1f 1u=\'1s\' 1p=\'0\' 1v=\'0\' 1w=\'\' 1y=\'c\'><u b=\'f\' a=\'5W\' /></1f></e></3f></1r></3e><2Z><5X g=\'1B\' Y=\'4D\' X=\'81\' 19=\'c\' 1H=\'d\' 1U=\'\' 15=\'24\' 14=\'7W\' 1X=\'d\' 1J=\'1\' 1Y=\'0\' 1V=\'0\' 1L=\'3B\' 1O=\'7R\' 21=\'W\' 22=\'W\' 1R=\'W\' 1P=\'0\' 1N=\'1\' 1Q=\'d\' 1Z=\'c\' 7X=\'4D\' 7V=\'4p\'><4a b=\'7Y\'><p z=\'0\' D=\'0\' w=\'4D\' E=\'80\' S=\'8a 7Z\' C=\'c\'><y l=\'B\' i=\'7Q\' /></p></4a><2Z><67 g=\'\' Y=\'0\' X=\'0\' 19=\'d\' 1H=\'d\' 1U=\'\' 15=\'0\' 14=\'0\' 1X=\'d\' 1J=\'0\' 1Y=\'0\' 1V=\'0\' 1L=\'0\' 1O=\'0\' 21=\'W\' 22=\'W\' 1R=\'W\' 1P=\'0\' 1N=\'1\' 1Q=\'d\' 1Z=\'c\' 7P=\'d\'><2Z><1l g=\'3i\' Y=\'1e\' X=\'70\' 19=\'d\' 1H=\'d\' 1U=\'\' 15=\'24\' 14=\'7O\' 1X=\'d\' 1J=\'2\' 1Y=\'0\' 1V=\'0\' 1L=\'3B\' 1O=\'35\' 21=\'W\' 22=\'W\' 1R=\'W\' 1P=\'0\' 1N=\'1\' 1Q=\'d\' 1Z=\'c\' 23=\'4f\' 3w=\'1S\'><2V><v H=\'1I\' b=\'h\' a=\'c\' 19=\'d\' /><v H=\'1o\' b=\'h\' a=\'c\' 19=\'d\' /><v H=\'1n\' b=\'h\' a=\'c\' 19=\'d\' /><v H=\'1a\' b=\'h\' a=\'c\' 19=\'d\' /><v H=\'2W\' b=\'f\' a=\'27\' 19=\'d\' /></2V><2p><G g=\'4e\'><e><o v=\'1I\' n=\'Q\'><a b=\'h\' a=\'d\' /></o><O g=\'1b\' /></e></G><G g=\'2Q\'><e><o v=\'1o\' n=\'Q\'><a b=\'h\' a=\'d\' /></o><O g=\'1b\' /></e></G><G g=\'2R\'><e><o v=\'1o\' n=\'Q\'><a b=\'h\' a=\'c\' /></o><O g=\'1b\' /></e></G><G g=\'3u\'><e><o v=\'1n\' n=\'Q\'><a b=\'h\' a=\'d\' /></o><O g=\'1b\' /></e></G><G g=\'2S\'><e><o v=\'1a\' n=\'Q\'><a b=\'h\' a=\'d\' /></o><O g=\'1b\' /></e></G><G g=\'3r\'><e><o v=\'1o\' n=\'Q\'><a b=\'h\' a=\'c\' /></o><o v=\'1n\' n=\'Q\'><a b=\'h\' a=\'c\' /></o><o v=\'1I\' n=\'Q\'><a b=\'h\' a=\'c\' /></o><o v=\'1a\' n=\'Q\'><a b=\'h\' a=\'c\' /></o></e></G><G g=\'1b\'><e><k><j><K n=\'N\' L=\'1n\' I=\'R\' M=\'d\' J=\'h\' /></j><m><1d><u b=\'f\' a=\'P\' /><1T b=\'h\' a=\'c\' /></1d></m><r><1d><u b=\'f\' a=\'P\' /><1T b=\'h\' a=\'d\' /></1d></r></k><k><j><K n=\'N\' L=\'2W\' I=\'R\' M=\'27\' J=\'f\' /></j><m><k><j><K n=\'N\' L=\'1o\' I=\'R\' M=\'d\' J=\'h\' /></j><m><k><j><K n=\'N\' L=\'1I\' I=\'R\' M=\'d\' J=\'h\' /></j><m><k><j><K n=\'N\' L=\'1a\' I=\'R\' M=\'d\' J=\'h\' /></j><m><t><Z b=\'f\' a=\'3q\' /><u b=\'f\' a=\'P\' /></t></m><r><t><Z b=\'f\' a=\'3l\' /><u b=\'f\' a=\'P\' /></t></r></k></m><r><k><j><K n=\'N\' L=\'1a\' I=\'R\' M=\'d\' J=\'h\' /></j><m><t><Z b=\'f\' a=\'2r\' /><u b=\'f\' a=\'P\' /></t></m><r><t><Z b=\'f\' a=\'2s\' /><u b=\'f\' a=\'P\' /></t></r></k></r></k></m><r><k><j><K n=\'N\' L=\'1I\' I=\'R\' M=\'d\' J=\'h\' /></j><m><k><j><K n=\'N\' L=\'1a\' I=\'R\' M=\'d\' J=\'h\' /></j><m><t><Z b=\'f\' a=\'3j\' /><u b=\'f\' a=\'P\' /></t></m><r><k><j><K n=\'N\' L=\'1n\' I=\'R\' M=\'d\' J=\'h\' /></j><m><t><Z b=\'f\' a=\'3c\' /><u b=\'f\' a=\'P\' /></t></m><r><t><Z b=\'f\' a=\'3g\' /><u b=\'f\' a=\'P\' /></t></r></k></r></k></m><r><k><j><K n=\'N\' L=\'1a\' I=\'R\' M=\'d\' J=\'h\' /></j><m><t><Z b=\'f\' a=\'2B\' /><u b=\'f\' a=\'P\' /></t></m><r><k><j><K n=\'N\' L=\'1n\' I=\'R\' M=\'d\' J=\'h\' /></j><m><t><Z b=\'f\' a=\'2y\' /><u b=\'f\' a=\'P\' /></t></m><r><t><Z b=\'f\' a=\'27\' /><u b=\'f\' a=\'P\' /></t></r></k></r></k></r></k></r></k></m></k></e></G></2p><1r><26><e><O g=\'1b\' /></e></26><2P><e><O g=\'2Q\' /></e></2P><2T><e><O g=\'2R\' /></e></2T><30><e><O g=\'2S\' /></e></30><1S><e><o v=\'1I\' n=\'4u\' /><o v=\'1a\' n=\'Q\'><a b=\'h\' a=\'c\' /></o><O g=\'1b\' /></e></1S><32><e><o v=\'1a\' n=\'Q\'><a b=\'h\' a=\'c\' /></o><O g=\'1b\' /></e></32></1r><q U=\'\' V=\'0\'><p z=\'-1\' D=\'-1\' w=\'1e\' E=\'70\' S=\'A 45 1i 1h 1C 1c 2X 2U 31 33 34 A 1k 1A 1D 2O 2x 2z 2A 2w. \' C=\'c\'><y l=\'B\' i=\'7U\' /></p></q><36><F H=\'2y\'><q U=\'\' V=\'1\'><p z=\'-1\' D=\'-1\' w=\'1e\' E=\'70\' S=\'A 45 1i 1h 1C 1c 2X 2U 31 33 34 A 1k 1A 1D 2O 2x 2z 2A 2w. \' C=\'c\'><y l=\'B\' i=\'7T\' /></p></q></F><F H=\'2B\'><q U=\'\' V=\'8\'><p z=\'-1\' D=\'-1\' w=\'1e\' E=\'70\' S=\'A 45 1i 1h 1C 1c 2X 2U 31 33 34 A 1k 1A 1D 2O 2x 2z 2A 2w. \' C=\'c\'><y l=\'B\' i=\'7S\' /></p></q></F><F H=\'3g\'><q U=\'\' V=\'16\'><p z=\'-1\' D=\'-1\' w=\'1e\' E=\'70\' S=\'A 45 1i 1h 1C 1c 2X 2U 31 33 34 A 1k 1A 1D 2O 2x 2z 2A 2w. \' C=\'c\'><y l=\'B\' i=\'8e\' /></p></q></F><F H=\'3c\'><q U=\'\' V=\'17\'><p z=\'-1\' D=\'-1\' w=\'1e\' E=\'70\' S=\'A 45 1i 1h 1C 1c 2X 2U 31 33 34 A 1k 1A 1D 2O 2x 2z 2A 2w. \' C=\'c\'><y l=\'B\' i=\'8f\' /></p></q></F><F H=\'3j\'><q U=\'\' V=\'24\'><p z=\'-1\' D=\'-1\' w=\'1e\' E=\'70\' S=\'A 45 1i 1h 1C 1c 2X 2U 31 33 34 A 1k 1A 1D 2O 2x 2z 2A 2w. \' C=\'c\'><y l=\'B\' i=\'82\' /></p></q></F><F H=\'2s\'><q U=\'\' V=\'0\'><p z=\'-1\' D=\'-1\' w=\'1e\' E=\'70\' S=\'A 45 1i 1h 1C 1c 2X 2U 31 33 34 A 1k 1A 1D 2O 2x 2z 2A 2w. \' C=\'c\'><y l=\'B\' i=\'4I\' /></p></q></F><F H=\'2r\'><q U=\'\' V=\'8\'><p z=\'-1\' D=\'-1\' w=\'1e\' E=\'70\' S=\'A 45 1i 1h 1C 1c 2X 2U 31 33 34 A 1k 1A 1D 2O 2x 2z 2A 2w. \' C=\'c\'><y l=\'B\' i=\'84\' /></p></q></F><F H=\'3l\'><q U=\'\' V=\'16\'><p z=\'-1\' D=\'-1\' w=\'1e\' E=\'70\' S=\'A 45 1i 1h 1C 1c 2X 2U 31 33 34 A 1k 1A 1D 2O 2x 2z 2A 2w. \' C=\'c\'><y l=\'B\' i=\'8b\' /></p></q></F><F H=\'3q\'><q U=\'\' V=\'24\'><p z=\'-1\' D=\'-1\' w=\'1e\' E=\'70\' S=\'A 45 1i 1h 1C 1c 2X 2U 31 33 34 A 1k 1A 1D 2O 2x 2z 2A 2w. \' C=\'c\'><y l=\'B\' i=\'7r\' /></p></q></F></36><1x><T g=\'2n\' 1m=\'7u\' b=\'x\' 15=\'0\' 14=\'0\' Y=\'0\' X=\'0\' 1j=\'-1\'><x z=\'0\' D=\'0\' w=\'0\' E=\'0\' C=\'c\'><y l=\'B\' i=\'38\' /></x></T><T g=\'3A\' 1m=\'7v\' b=\'x\' 15=\'0\' 14=\'0\' Y=\'0\' X=\'0\' 1j=\'-1\'><x z=\'0\' D=\'0\' w=\'0\' E=\'0\' C=\'c\'><y l=\'B\' i=\'38\' /></x></T><T g=\'3x\' 1m=\'7s\' b=\'x\' 15=\'0\' 14=\'0\' Y=\'0\' X=\'0\' 1j=\'-1\'><x z=\'0\' D=\'0\' w=\'0\' E=\'0\' C=\'c\'><y l=\'B\' i=\'38\' /></x></T><T g=\'3v\' 1m=\'7t\' b=\'x\' 15=\'0\' 14=\'0\' Y=\'0\' X=\'0\' 1j=\'-1\'><x z=\'0\' D=\'0\' w=\'0\' E=\'0\' C=\'c\'><y l=\'B\' i=\'38\' /></x></T><T g=\'3s\' 1m=\'7g\' b=\'x\' 15=\'0\' 14=\'0\' Y=\'0\' X=\'0\' 1j=\'-1\'><x z=\'0\' D=\'0\' w=\'0\' E=\'0\' C=\'c\'><y l=\'B\' i=\'38\' /></x></T></1x></1l><1l g=\'3d\' Y=\'1e\' X=\'1t\' 19=\'d\' 1H=\'d\' 1U=\'\' 15=\'24\' 14=\'1t\' 1X=\'d\' 1J=\'1\' 1Y=\'0\' 1V=\'0\' 1L=\'3B\' 1O=\'47.5\' 21=\'W\' 22=\'W\' 1R=\'W\' 1P=\'0\' 1N=\'2\' 1Q=\'d\' 1Z=\'c\' 23=\'4f\' 3w=\'1S\'><2V><v H=\'1I\' b=\'h\' a=\'c\' 19=\'d\' /><v H=\'1o\' b=\'h\' a=\'c\' 19=\'d\' /><v H=\'1n\' b=\'h\' a=\'c\' 19=\'d\' /><v H=\'1a\' b=\'h\' a=\'c\' 19=\'d\' /><v H=\'2W\' b=\'f\' a=\'27\' 19=\'d\' /></2V><2p><G g=\'4e\'><e><o v=\'1I\' n=\'Q\'><a b=\'h\' a=\'d\' /></o><O g=\'1b\' /></e></G><G g=\'2Q\'><e><o v=\'1o\' n=\'Q\'><a b=\'h\' a=\'d\' /></o><O g=\'1b\' /></e></G><G g=\'2R\'><e><o v=\'1o\' n=\'Q\'><a b=\'h\' a=\'c\' /></o><O g=\'1b\' /></e></G><G g=\'3u\'><e><o v=\'1n\' n=\'Q\'><a b=\'h\' a=\'d\' /></o><O g=\'1b\' /></e></G><G g=\'2S\'><e><o v=\'1a\' n=\'Q\'><a b=\'h\' a=\'d\' /></o><O g=\'1b\' /></e></G><G g=\'3r\'><e><o v=\'1o\' n=\'Q\'><a b=\'h\' a=\'c\' /></o><o v=\'1n\' n=\'Q\'><a b=\'h\' a=\'c\' /></o><o v=\'1I\' n=\'Q\'><a b=\'h\' a=\'c\' /></o><o v=\'1a\' n=\'Q\'><a b=\'h\' a=\'c\' /></o></e></G><G g=\'1b\'><e><k><j><K n=\'N\' L=\'1n\' I=\'R\' M=\'d\' J=\'h\' /></j><m><1d><u b=\'f\' a=\'P\' /><1T b=\'h\' a=\'c\' /></1d></m><r><1d><u b=\'f\' a=\'P\' /><1T b=\'h\' a=\'d\' /></1d></r></k><k><j><K n=\'N\' L=\'2W\' I=\'R\' M=\'27\' J=\'f\' /></j><m><k><j><K n=\'N\' L=\'1o\' I=\'R\' M=\'d\' J=\'h\' /></j><m><k><j><K n=\'N\' L=\'1I\' I=\'R\' M=\'d\' J=\'h\' /></j><m><k><j><K n=\'N\' L=\'1a\' I=\'R\' M=\'d\' J=\'h\' /></j><m><t><Z b=\'f\' a=\'3q\' /><u b=\'f\' a=\'P\' /></t></m><r><t><Z b=\'f\' a=\'3l\' /><u b=\'f\' a=\'P\' /></t></r></k></m><r><k><j><K n=\'N\' L=\'1a\' I=\'R\' M=\'d\' J=\'h\' /></j><m><t><Z b=\'f\' a=\'2r\' /><u b=\'f\' a=\'P\' /></t></m><r><t><Z b=\'f\' a=\'2s\' /><u b=\'f\' a=\'P\' /></t></r></k></r></k></m><r><k><j><K n=\'N\' L=\'1I\' I=\'R\' M=\'d\' J=\'h\' /></j><m><k><j><K n=\'N\' L=\'1a\' I=\'R\' M=\'d\' J=\'h\' /></j><m><t><Z b=\'f\' a=\'3j\' /><u b=\'f\' a=\'P\' /></t></m><r><k><j><K n=\'N\' L=\'1n\' I=\'R\' M=\'d\' J=\'h\' /></j><m><t><Z b=\'f\' a=\'3c\' /><u b=\'f\' a=\'P\' /></t></m><r><t><Z b=\'f\' a=\'3g\' /><u b=\'f\' a=\'P\' /></t></r></k></r></k></m><r><k><j><K n=\'N\' L=\'1a\' I=\'R\' M=\'d\' J=\'h\' /></j><m><t><Z b=\'f\' a=\'2B\' /><u b=\'f\' a=\'P\' /></t></m><r><k><j><K n=\'N\' L=\'1n\' I=\'R\' M=\'d\' J=\'h\' /></j><m><t><Z b=\'f\' a=\'2y\' /><u b=\'f\' a=\'P\' /></t></m><r><t><Z b=\'f\' a=\'27\' /><u b=\'f\' a=\'P\' /></t></r></k></r></k></r></k></r></k></m></k></e></G></2p><1r><26><e><O g=\'1b\' /></e></26><2P><e><O g=\'2Q\' /></e></2P><2T><e><O g=\'2R\' /></e></2T><30><e><O g=\'2S\' /></e></30><1S><e><o v=\'1I\' n=\'4u\' /><o v=\'1a\' n=\'Q\'><a b=\'h\' a=\'c\' /></o><O g=\'1b\' /></e></1S><32><e><o v=\'1a\' n=\'Q\'><a b=\'h\' a=\'c\' /></o><O g=\'1b\' /></e></32></1r><q U=\'\' V=\'0\'><p z=\'-1\' D=\'-1\' w=\'1e\' E=\'1t\' S=\'A 18 1i 1h 2t 2u 18 2K 2J, 1z 1c 1K, 2F 2G, 1g 1k 2H 2C. 2D 2 2E 1F 1E 2L, 2M 1K 1g 2N 2I. \' C=\'c\'><y l=\'B\' i=\'58\' /></p></q><36><F H=\'2y\'><q U=\'\' V=\'1\'><p z=\'-1\' D=\'-1\' w=\'1e\' E=\'1t\' S=\'A 18 1i 1h 2t 2u 18 2K 2J, 1z 1c 1K, 2F 2G, 1g 1k 2H 2C. 2D 2 2E 1F 1E 2L, 2M 1K 1g 2N 2I. \' C=\'c\'><y l=\'B\' i=\'3V\' /></p></q></F><F H=\'2B\'><q U=\'\' V=\'8\'><p z=\'-1\' D=\'-1\' w=\'1e\' E=\'1t\' S=\'A 18 1i 1h 2t 2u 18 2K 2J, 1z 1c 1K, 2F 2G, 1g 1k 2H 2C. 2D 2 2E 1F 1E 2L, 2M 1K 1g 2N 2I. \' C=\'c\'><y l=\'B\' i=\'5q\' /></p></q></F><F H=\'3g\'><q U=\'\' V=\'16\'><p z=\'-1\' D=\'-1\' w=\'1e\' E=\'1t\' S=\'A 18 1i 1h 2t 2u 18 2K 2J, 1z 1c 1K, 2F 2G, 1g 1k 2H 2C. 2D 2 2E 1F 1E 2L, 2M 1K 1g 2N 2I. \' C=\'c\'><y l=\'B\' i=\'5o\' /></p></q></F><F H=\'3c\'><q U=\'\' V=\'17\'><p z=\'-1\' D=\'-1\' w=\'1e\' E=\'1t\' S=\'A 18 1i 1h 2t 2u 18 2K 2J, 1z 1c 1K, 2F 2G, 1g 1k 2H 2C. 2D 2 2E 1F 1E 2L, 2M 1K 1g 2N 2I. \' C=\'c\'><y l=\'B\' i=\'5s\' /></p></q></F><F H=\'3j\'><q U=\'\' V=\'24\'><p z=\'-1\' D=\'-1\' w=\'1e\' E=\'1t\' S=\'A 18 1i 1h 2t 2u 18 2K 2J, 1z 1c 1K, 2F 2G, 1g 1k 2H 2C. 2D 2 2E 1F 1E 2L, 2M 1K 1g 2N 2I. \' C=\'c\'><y l=\'B\' i=\'5i\' /></p></q></F><F H=\'2s\'><q U=\'\' V=\'0\'><p z=\'-1\' D=\'-1\' w=\'1e\' E=\'1t\' S=\'A 18 1i 1h 2t 2u 18 2K 2J, 1z 1c 1K, 2F 2G, 1g 1k 2H 2C. 2D 2 2E 1F 1E 2L, 2M 1K 1g 2N 2I. \' C=\'c\'><y l=\'B\' i=\'4p\' /></p></q></F><F H=\'2r\'><q U=\'\' V=\'8\'><p z=\'-1\' D=\'-1\' w=\'1e\' E=\'1t\' S=\'A 18 1i 1h 2t 2u 18 2K 2J, 1z 1c 1K, 2F 2G, 1g 1k 2H 2C. 2D 2 2E 1F 1E 2L, 2M 1K 1g 2N 2I. \' C=\'c\'><y l=\'B\' i=\'5n\' /></p></q></F><F H=\'3l\'><q U=\'\' V=\'16\'><p z=\'-1\' D=\'-1\' w=\'1e\' E=\'1t\' S=\'A 18 1i 1h 2t 2u 18 2K 2J, 1z 1c 1K, 2F 2G, 1g 1k 2H 2C. 2D 2 2E 1F 1E 2L, 2M 1K 1g 2N 2I. \' C=\'c\'><y l=\'B\' i=\'5m\' /></p></q></F><F H=\'3q\'><q U=\'\' V=\'24\'><p z=\'-1\' D=\'-1\' w=\'1e\' E=\'1t\' S=\'A 18 1i 1h 2t 2u 18 2K 2J, 1z 1c 1K, 2F 2G, 1g 1k 2H 2C. 2D 2 2E 1F 1E 2L, 2M 1K 1g 2N 2I. \' C=\'c\'><y l=\'B\' i=\'64\' /></p></q></F></36><1x><T g=\'2n\' 1m=\'7F\' b=\'x\' 15=\'0\' 14=\'0\' Y=\'0\' X=\'0\' 1j=\'-1\'><x z=\'0\' D=\'0\' w=\'0\' E=\'0\' C=\'c\'><y l=\'B\' i=\'3y\' /></x></T><T g=\'3A\' 1m=\'7G\' b=\'x\' 15=\'0\' 14=\'0\' Y=\'0\' X=\'0\' 1j=\'-1\'><x z=\'0\' D=\'0\' w=\'0\' E=\'0\' C=\'c\'><y l=\'B\' i=\'3y\' /></x></T><T g=\'3x\' 1m=\'7J\' b=\'x\' 15=\'0\' 14=\'0\' Y=\'0\' X=\'0\' 1j=\'-1\'><x z=\'0\' D=\'0\' w=\'0\' E=\'0\' C=\'c\'><y l=\'B\' i=\'3y\' /></x></T><T g=\'3v\' 1m=\'7M\' b=\'x\' 15=\'0\' 14=\'0\' Y=\'0\' X=\'0\' 1j=\'-1\'><x z=\'0\' D=\'0\' w=\'0\' E=\'0\' C=\'c\'><y l=\'B\' i=\'3y\' /></x></T><T g=\'3s\' 1m=\'7N\' b=\'x\' 15=\'0\' 14=\'0\' Y=\'0\' X=\'0\' 1j=\'-1\'><x z=\'0\' D=\'0\' w=\'0\' E=\'0\' C=\'c\'><y l=\'B\' i=\'3y\' /></x></T></1x></1l><1l g=\'2v\' Y=\'1e\' X=\'1t\' 19=\'d\' 1H=\'d\' 1U=\'\' 15=\'24\' 14=\'0\' 1X=\'d\' 1J=\'0\' 1Y=\'0\' 1V=\'0\' 1L=\'3B\' 1O=\'47.5\' 21=\'W\' 22=\'W\' 1R=\'W\' 1P=\'0\' 1N=\'3\' 1Q=\'d\' 1Z=\'c\' 23=\'4f\' 3w=\'1S\'><2V><v H=\'1I\' b=\'h\' a=\'c\' 19=\'d\' /><v H=\'1o\' b=\'h\' a=\'c\' 19=\'d\' /><v H=\'1n\' b=\'h\' a=\'c\' 19=\'d\' /><v H=\'1a\' b=\'h\' a=\'c\' 19=\'d\' /><v H=\'3C\' b=\'h\' a=\'c\' 19=\'d\' /><v H=\'2W\' b=\'f\' a=\'27\' 19=\'d\' /></2V><2p><G g=\'4e\'><e><o v=\'1I\' n=\'Q\'><a b=\'h\' a=\'d\' /></o><O g=\'1b\' /></e></G><G g=\'2Q\'><e><o v=\'1o\' n=\'Q\'><a b=\'h\' a=\'d\' /></o><O g=\'1b\' /></e></G><G g=\'2R\'><e><o v=\'1o\' n=\'Q\'><a b=\'h\' a=\'c\' /></o><O g=\'1b\' /></e></G><G g=\'3u\'><e><o v=\'1n\' n=\'Q\'><a b=\'h\' a=\'d\' /></o><O g=\'1b\' /></e></G><G g=\'2S\'><e><o v=\'1a\' n=\'Q\'><a b=\'h\' a=\'d\' /></o><O g=\'1b\' /></e></G><G g=\'5a\'><e><o v=\'3C\' n=\'Q\'><a b=\'h\' a=\'d\' /></o><O g=\'1b\' /></e></G><G g=\'3r\'><e><o v=\'1o\' n=\'Q\'><a b=\'h\' a=\'c\' /></o><o v=\'1n\' n=\'Q\'><a b=\'h\' a=\'c\' /></o><o v=\'1I\' n=\'Q\'><a b=\'h\' a=\'c\' /></o><o v=\'1a\' n=\'Q\'><a b=\'h\' a=\'c\' /></o><o v=\'3C\' n=\'Q\'><a b=\'h\' a=\'c\' /></o></e></G><G g=\'1b\'><e><k><j><K n=\'N\' L=\'1n\' I=\'R\' M=\'d\' J=\'h\' /></j><m><1d><u b=\'f\' a=\'P\' /><1T b=\'h\' a=\'c\' /></1d></m><r><1d><u b=\'f\' a=\'P\' /><1T b=\'h\' a=\'d\' /></1d></r></k><k><j><K n=\'N\' L=\'2W\' I=\'R\' M=\'27\' J=\'f\' /></j><m><k><j><K n=\'N\' L=\'1o\' I=\'R\' M=\'d\' J=\'h\' /></j><m><k><j><K n=\'N\' L=\'1I\' I=\'R\' M=\'d\' J=\'h\' /></j><m><k><j><K n=\'N\' L=\'1a\' I=\'R\' M=\'d\' J=\'h\' /></j><m><t><Z b=\'f\' a=\'3q\' /><u b=\'f\' a=\'P\' /></t></m><r><t><Z b=\'f\' a=\'3l\' /><u b=\'f\' a=\'P\' /></t></r></k></m><r><k><j><K n=\'N\' L=\'1a\' I=\'R\' M=\'d\' J=\'h\' /></j><m><t><Z b=\'f\' a=\'2r\' /><u b=\'f\' a=\'P\' /></t></m><r><t><Z b=\'f\' a=\'2s\' /><u b=\'f\' a=\'P\' /></t></r></k></r></k></m><r><k><j><K n=\'N\' L=\'1I\' I=\'R\' M=\'d\' J=\'h\' /></j><m><k><j><K n=\'N\' L=\'1a\' I=\'R\' M=\'d\' J=\'h\' /></j><m><t><Z b=\'f\' a=\'3j\' /><u b=\'f\' a=\'P\' /></t></m><r><k><j><K n=\'N\' L=\'3C\' I=\'R\' M=\'d\' J=\'h\' /></j><m><t><Z b=\'f\' a=\'5r\' /><u b=\'f\' a=\'P\' /></t></m><r><k><j><K n=\'N\' L=\'1n\' I=\'R\' M=\'d\' J=\'h\' /></j><m><t><Z b=\'f\' a=\'3c\' /><u b=\'f\' a=\'P\' /></t></m><r><t><Z b=\'f\' a=\'3g\' /><u b=\'f\' a=\'P\' /></t></r></k></r></k></r></k></m><r><k><j><K n=\'N\' L=\'1a\' I=\'R\' M=\'d\' J=\'h\' /></j><m><t><Z b=\'f\' a=\'2B\' /><u b=\'f\' a=\'P\' /></t></m><r><k><j><K n=\'N\' L=\'3C\' I=\'R\' M=\'d\' J=\'h\' /></j><m><t><Z b=\'f\' a=\'5h\' /><u b=\'f\' a=\'P\' /></t></m><r><k><j><K n=\'N\' L=\'1n\' I=\'R\' M=\'d\' J=\'h\' /></j><m><t><Z b=\'f\' a=\'2y\' /><u b=\'f\' a=\'P\' /></t></m><r><t><Z b=\'f\' a=\'27\' /><u b=\'f\' a=\'P\' /></t></r></k></r></k></r></k></r></k></r></k></m></k></e></G></2p><1r><26><e><O g=\'1b\' /></e></26><2P><e><O g=\'2Q\' /></e></2P><2T><e><O g=\'2R\' /></e></2T><30><e><O g=\'2S\' /></e></30><1S><e><o v=\'1I\' n=\'4u\' /><o v=\'1a\' n=\'Q\'><a b=\'h\' a=\'c\' /></o><O g=\'1b\' /></e></1S><32><e><o v=\'1a\' n=\'Q\'><a b=\'h\' a=\'c\' /></o><O g=\'1b\' /></e></32></1r><q U=\'\' V=\'0\'><p z=\'-1\' D=\'-1\' w=\'1e\' E=\'1t\' S=\'A 20 1i 1h 1C 1z 1c 3 2a 2j 2d 2e 2f. A 1k 1A 1D. 2b 1q 2c 2g 1c 1E 2k 1g 2l 1q 2m 2h 1F 2i. \' C=\'c\'><y l=\'B\' i=\'58\' /></p></q><36><F H=\'2y\'><q U=\'\' V=\'1\'><p z=\'-1\' D=\'-1\' w=\'1e\' E=\'1t\' S=\'A 20 1i 1h 1C 1z 1c 3 2a 2j 2d 2e 2f. A 1k 1A 1D. 2b 1q 2c 2g 1c 1E 2k 1g 2l 1q 2m 2h 1F 2i. \' C=\'c\'><y l=\'B\' i=\'3V\' /></p></q></F><F H=\'5h\'><q U=\'\' V=\'0\'><p z=\'-8\' D=\'-1\' w=\'1e\' E=\'1t\' S=\'A 20 1i 1h 1C 1z 1c 3 2a 2j 2d 2e 2f. A 1k 1A 1D. 2b 1q 2c 2g 1c 1E 2k 1g 2l 1q 2m 2h 1F 2i. \' C=\'c\'><y l=\'B\' i=\'7w\' /></p></q></F><F H=\'2B\'><q U=\'\' V=\'8\'><p z=\'-1\' D=\'-1\' w=\'1e\' E=\'1t\' S=\'A 20 1i 1h 1C 1z 1c 3 2a 2j 2d 2e 2f. A 1k 1A 1D. 2b 1q 2c 2g 1c 1E 2k 1g 2l 1q 2m 2h 1F 2i. \' C=\'c\'><y l=\'B\' i=\'5q\' /></p></q></F><F H=\'3g\'><q U=\'\' V=\'16\'><p z=\'-1\' D=\'-1\' w=\'1e\' E=\'1t\' S=\'A 20 1i 1h 1C 1z 1c 3 2a 2j 2d 2e 2f. A 1k 1A 1D. 2b 1q 2c 2g 1c 1E 2k 1g 2l 1q 2m 2h 1F 2i. \' C=\'c\'><y l=\'B\' i=\'5o\' /></p></q></F><F H=\'3c\'><q U=\'\' V=\'17\'><p z=\'-1\' D=\'-1\' w=\'1e\' E=\'1t\' S=\'A 20 1i 1h 1C 1z 1c 3 2a 2j 2d 2e 2f. A 1k 1A 1D. 2b 1q 2c 2g 1c 1E 2k 1g 2l 1q 2m 2h 1F 2i. \' C=\'c\'><y l=\'B\' i=\'5s\' /></p></q></F><F H=\'5r\'><q U=\'\' V=\'16\'><p z=\'-8\' D=\'-1\' w=\'1e\' E=\'1t\' S=\'A 20 1i 1h 1C 1z 1c 3 2a 2j 2d 2e 2f. A 1k 1A 1D. 2b 1q 2c 2g 1c 1E 2k 1g 2l 1q 2m 2h 1F 2i. \' C=\'c\'><y l=\'B\' i=\'3a\' /></p></q></F><F H=\'3j\'><q U=\'\' V=\'24\'><p z=\'-1\' D=\'-1\' w=\'1e\' E=\'1t\' S=\'A 20 1i 1h 1C 1z 1c 3 2a 2j 2d 2e 2f. A 1k 1A 1D. 2b 1q 2c 2g 1c 1E 2k 1g 2l 1q 2m 2h 1F 2i. \' C=\'c\'><y l=\'B\' i=\'5i\' /></p></q></F><F H=\'2s\'><q U=\'\' V=\'0\'><p z=\'-1\' D=\'-1\' w=\'1e\' E=\'1t\' S=\'A 20 1i 1h 1C 1z 1c 3 2a 2j 2d 2e 2f. A 1k 1A 1D. 2b 1q 2c 2g 1c 1E 2k 1g 2l 1q 2m 2h 1F 2i. \' C=\'c\'><y l=\'B\' i=\'4p\' /></p></q></F><F H=\'2r\'><q U=\'\' V=\'8\'><p z=\'-1\' D=\'-1\' w=\'1e\' E=\'1t\' S=\'A 20 1i 1h 1C 1z 1c 3 2a 2j 2d 2e 2f. A 1k 1A 1D. 2b 1q 2c 2g 1c 1E 2k 1g 2l 1q 2m 2h 1F 2i. \' C=\'c\'><y l=\'B\' i=\'5n\' /></p></q></F><F H=\'3l\'><q U=\'\' V=\'16\'><p z=\'-1\' D=\'-1\' w=\'1e\' E=\'1t\' S=\'A 20 1i 1h 1C 1z 1c 3 2a 2j 2d 2e 2f. A 1k 1A 1D. 2b 1q 2c 2g 1c 1E 2k 1g 2l 1q 2m 2h 1F 2i. \' C=\'c\'><y l=\'B\' i=\'5m\' /></p></q></F><F H=\'3q\'><q U=\'\' V=\'24\'><p z=\'-1\' D=\'-1\' w=\'1e\' E=\'1t\' S=\'A 20 1i 1h 1C 1z 1c 3 2a 2j 2d 2e 2f. A 1k 1A 1D. 2b 1q 2c 2g 1c 1E 2k 1g 2l 1q 2m 2h 1F 2i. \' C=\'c\'><y l=\'B\' i=\'64\' /></p></q></F></36><1x><T g=\'2n\' 1m=\'7B\' b=\'x\' 15=\'0\' 14=\'0\' Y=\'0\' X=\'0\' 1j=\'-1\'><x z=\'0\' D=\'0\' w=\'0\' E=\'0\' C=\'c\'><y l=\'B\' i=\'3t\' /></x></T><T g=\'3A\' 1m=\'7E\' b=\'x\' 15=\'0\' 14=\'0\' Y=\'0\' X=\'0\' 1j=\'-1\'><x z=\'0\' D=\'0\' w=\'0\' E=\'0\' C=\'c\'><y l=\'B\' i=\'3t\' /></x></T><T g=\'3x\' 1m=\'7D\' b=\'x\' 15=\'0\' 14=\'0\' Y=\'0\' X=\'0\' 1j=\'-1\'><x z=\'0\' D=\'0\' w=\'0\' E=\'0\' C=\'c\'><y l=\'B\' i=\'3t\' /></x></T><T g=\'3v\' 1m=\'7A\' b=\'x\' 15=\'0\' 14=\'0\' Y=\'0\' X=\'0\' 1j=\'-1\'><x z=\'0\' D=\'0\' w=\'0\' E=\'0\' C=\'c\'><y l=\'B\' i=\'3t\' /></x></T><T g=\'3s\' 1m=\'7x\' b=\'x\' 15=\'0\' 14=\'0\' Y=\'0\' X=\'0\' 1j=\'-1\'><x z=\'0\' D=\'0\' w=\'0\' E=\'0\' C=\'c\'><y l=\'B\' i=\'3t\' /></x></T></1x></1l></2Z></67></2Z></5X><1l g=\'5W\' Y=\'1e\' X=\'88\' 19=\'c\' 1H=\'d\' 1U=\'\' 15=\'48\' 14=\'29\' 1X=\'d\' 1J=\'0\' 1Y=\'0\' 1V=\'0\' 1L=\'3B\' 1O=\'44\' 21=\'W\' 22=\'W\' 1R=\'W\' 1P=\'0\' 1N=\'2\' 1Q=\'d\' 1Z=\'c\' 23=\'2q\'><q U=\'\' V=\'0\'><p z=\'0\' D=\'0\' w=\'1e\' E=\'88\' S=\'5Z 43 6g (s) 6e 1q/6h 69 6c 6d 6b (s).\' C=\'c\'><y l=\'B\' i=\'7z\' /></p></q><1x><T g=\'2n\' 1m=\'7y\' b=\'x\' 15=\'0\' 14=\'0\' Y=\'0\' X=\'0\' 1j=\'-1\'><x z=\'0\' D=\'0\' w=\'0\' E=\'0\' C=\'c\'><y l=\'B\' i=\'7L\' /></x></T></1x></1l><1l g=\'4i\' Y=\'3b\' X=\'40\' 19=\'c\' 1H=\'d\' 1U=\'\' 15=\'0\' 14=\'5F\' 1X=\'d\' 1J=\'12\' 1Y=\'0\' 1V=\'0\' 1L=\'3F\' 1O=\'20\' 21=\'W\' 22=\'W\' 1R=\'W\' 1P=\'0\' 1N=\'3\' 1Q=\'d\' 1Z=\'c\' 23=\'2q\'><1r><1S><e><3K 1u=\'1s\' 1p=\'0\' 1v=\'1\' 1w=\'\' 1y=\'c\'><u b=\'f\' a=\'P\' /></3K></e></1S></1r><q U=\'\' V=\'0\'><p z=\'0\' D=\'0\' w=\'3b\' E=\'40\' S=\'5x\' C=\'c\'><y l=\'B\' i=\'7K\' /></p></q><1x><T g=\'2n\' 1m=\'4i\' b=\'x\' 15=\'0\' 14=\'0\' Y=\'0\' X=\'0\' 1j=\'-1\'><x z=\'0\' D=\'0\' w=\'0\' E=\'0\' C=\'c\'><y l=\'B\' i=\'1G\' /></x></T></1x></1l><1l g=\'4g\' Y=\'3b\' X=\'40\' 19=\'c\' 1H=\'d\' 1U=\'\' 15=\'0\' 14=\'5F\' 1X=\'d\' 1J=\'13\' 1Y=\'0\' 1V=\'0\' 1L=\'3F\' 1O=\'20\' 21=\'W\' 22=\'W\' 1R=\'W\' 1P=\'0\' 1N=\'4\' 1Q=\'d\' 1Z=\'c\' 23=\'2q\'><1r><1S><e><3K 1u=\'1s\' 1p=\'0\' 1v=\'1\' 1w=\'\' 1y=\'c\'><u b=\'f\' a=\'P\' /></3K></e></1S></1r><q U=\'\' V=\'0\'><p z=\'0\' D=\'0\' w=\'3b\' E=\'40\' S=\'5B\' C=\'c\'><y l=\'B\' i=\'4q\' /></p></q><1x><T g=\'2n\' 1m=\'4g\' b=\'x\' 15=\'0\' 14=\'0\' Y=\'0\' X=\'0\' 1j=\'-1\'><x z=\'0\' D=\'0\' w=\'0\' E=\'0\' C=\'c\'><y l=\'B\' i=\'7I\' /></x></T></1x></1l></2Z><7H g=\'7k\' /><65><3G g=\'5z\' Y=\'3b\' X=\'4E\' 19=\'d\' 1H=\'c\' 4k=\'d\' 4F=\'d\' 4G=\'\' 4z=\'4A\' 4B=\'4Q\' 1N=\'0\' 5S=\'d\' 5T=\'d\' 1L=\'3F\' 1O=\'5A\' 1J=\'-1\'><1r><3H><e><3E><u b=\'f\' a=\'P\' /></3E></e></3H><26><e><3D H=\'3Q\' 49=\'c\' /></e></26><4c><e><3D H=\'3Q\' 49=\'d\' /></e></4c></1r><3e 1p=\'4s\'><1r><3f 4x=\'0\'><e><1f 1u=\'1s\' 1p=\'0\' 1v=\'0\' 1w=\'\' 1y=\'c\'><u b=\'f\' a=\'5y\' /></1f><1f 1u=\'1s\' 1p=\'0\' 1v=\'0\' 1w=\'\' 1y=\'c\'><u b=\'f\' a=\'5H\' /></1f><1f 1u=\'1s\' 1p=\'0\' 1v=\'0\' 1w=\'\' 1y=\'c\'><u b=\'f\' a=\'5M\' /></1f><1f 1u=\'1s\' 1p=\'0\' 1v=\'0\' 1w=\'\' 1y=\'c\'><u b=\'f\' a=\'4d\' /></1f><1f 1u=\'1s\' 1p=\'0\' 1v=\'0\' 1w=\'\' 1y=\'c\'><u b=\'f\' a=\'3R\' /></1f></e></3f></1r></3e><2Z><1l g=\'4d\' Y=\'5E\' X=\'38\' 19=\'c\' 1H=\'d\' 1U=\'\' 15=\'5C\' 14=\'60\' 1X=\'d\' 1J=\'2\' 1Y=\'0\' 1V=\'0\' 1L=\'5Y.5\' 1O=\'5V.5\' 21=\'W\' 22=\'W\' 1R=\'W\' 1P=\'0\' 1N=\'1\' 1Q=\'c\' 1Z=\'c\' 23=\'2q\'><q U=\'\' V=\'0\'><p z=\'-1\' D=\'-1\' w=\'61\' E=\'3V\' S=\'62 3\' C=\'c\'><y l=\'B\' i=\'68\' /></p></q></1l><1l g=\'3R\' Y=\'3o\' X=\'0\' 19=\'c\' 1H=\'d\' 1U=\'\' 15=\'3p\' 14=\'66\' 1X=\'d\' 1J=\'6\' 1Y=\'0\' 1V=\'0\' 1L=\'3a\' 1O=\'-0.5\' 21=\'W\' 22=\'W\' 1R=\'W\' 1P=\'0\' 1N=\'2\' 1Q=\'c\' 1Z=\'c\' 23=\'2q\'><q U=\'\' V=\'0\'><p z=\'0\' D=\'-1\' w=\'3m\' E=\'1\' S=\'6a 5\' C=\'c\'><y l=\'B\' i=\'6f\' /></p></q></1l><1l g=\'5y\' Y=\'3o\' X=\'51\' 19=\'c\' 1H=\'d\' 1U=\'\' 15=\'3p\' 14=\'4I\' 1X=\'d\' 1J=\'4\' 1Y=\'0\' 1V=\'0\' 1L=\'3a.5\' 1O=\'25.5\' 21=\'W\' 22=\'W\' 1R=\'W\' 1P=\'0\' 1N=\'3\' 1Q=\'d\' 1Z=\'c\' 23=\'2q\'><q U=\'\' V=\'0\'><p z=\'0\' D=\'0\' w=\'3m\' E=\'51\' S=\'5x\' C=\'c\'><y l=\'B\' i=\'5G\' /></p></q><1x><T g=\'2n\' 1m=\'7j\' b=\'x\' 15=\'0\' 14=\'0\' Y=\'0\' X=\'0\' 1j=\'-1\'><x z=\'0\' D=\'0\' w=\'0\' E=\'0\' C=\'c\'><y l=\'B\' i=\'7m\' /></x></T></1x></1l><1l g=\'5H\' Y=\'3o\' X=\'42\' 19=\'c\' 1H=\'d\' 1U=\'\' 15=\'3p\' 14=\'5v\' 1X=\'d\' 1J=\'8\' 1Y=\'0\' 1V=\'0\' 1L=\'3a.5\' 1O=\'51.5\' 21=\'W\' 22=\'W\' 1R=\'W\' 1P=\'0\' 1N=\'4\' 1Q=\'d\' 1Z=\'c\' 23=\'2q\'><q U=\'\' V=\'0\'><p z=\'0\' D=\'0\' w=\'3m\' E=\'42\' S=\'7l&7i;s w!  5u 7f 43 46 5R.\' C=\'c\'><y l=\'B\' i=\'5Q\' /></p></q><1x><T g=\'2n\' 1m=\'7e\' b=\'x\' 15=\'0\' 14=\'0\' Y=\'0\' X=\'0\' 1j=\'-1\'><x z=\'0\' D=\'0\' w=\'0\' E=\'0\' C=\'c\'><y l=\'B\' i=\'7h\' /></x></T></1x></1l><1l g=\'5M\' Y=\'4q\' X=\'40\' 19=\'d\' 1H=\'d\' 1U=\'\' 15=\'5L\' 14=\'5I\' 1X=\'d\' 1J=\'10\' 1Y=\'0\' 1V=\'0\' 1L=\'83.5\' 1O=\'20\' 21=\'W\' 22=\'W\' 1R=\'W\' 1P=\'0\' 1N=\'5\' 1Q=\'d\' 1Z=\'c\' 23=\'5J\' 3w=\'1S\'><2V><v H=\'2o\' b=\'h\' a=\'c\' 19=\'d\' /><v H=\'3h\' b=\'h\' a=\'c\' 19=\'d\' /><v H=\'1o\' b=\'h\' a=\'c\' 19=\'d\' /><v H=\'1n\' b=\'h\' a=\'c\' 19=\'d\' /><v H=\'1a\' b=\'h\' a=\'c\' 19=\'d\' /><v H=\'2W\' b=\'f\' a=\'27\' 19=\'d\' /></2V><2p><G g=\'3W\'><e><o v=\'3h\' n=\'Q\'><a b=\'R\' a=\'2o\' /></o><o v=\'2o\' n=\'Q\'><a b=\'h\' a=\'d\' /></o><O g=\'1b\' /></e></G><G g=\'2Q\'><e><o v=\'1o\' n=\'Q\'><a b=\'h\' a=\'d\' /></o><O g=\'1b\' /></e></G><G g=\'2R\'><e><o v=\'1o\' n=\'Q\'><a b=\'h\' a=\'c\' /></o><O g=\'1b\' /></e></G><G g=\'3u\'><e><o v=\'1n\' n=\'Q\'><a b=\'h\' a=\'d\' /></o><O g=\'1b\' /></e></G><G g=\'2S\'><e><o v=\'1a\' n=\'Q\'><a b=\'h\' a=\'d\' /></o><O g=\'1b\' /></e></G><G g=\'3r\'><e><o v=\'1o\' n=\'Q\'><a b=\'h\' a=\'c\' /></o><o v=\'2o\' n=\'Q\'><a b=\'h\' a=\'c\' /></o><o v=\'3h\' n=\'Q\'><a b=\'h\' a=\'c\' /></o><o v=\'1n\' n=\'Q\'><a b=\'h\' a=\'c\' /></o><o v=\'1a\' n=\'Q\'><a b=\'h\' a=\'c\' /></o></e></G><G g=\'1b\'><e><k><j><K n=\'N\' L=\'1n\' I=\'R\' M=\'d\' J=\'h\' /></j><m><1d><u b=\'f\' a=\'P\' /><1T b=\'h\' a=\'c\' /></1d></m><r><1d><u b=\'f\' a=\'P\' /><1T b=\'h\' a=\'d\' /></1d></r></k><k><j><K n=\'N\' L=\'2W\' I=\'R\' M=\'27\' J=\'f\' /></j><m><k><j><K n=\'N\' L=\'1o\' I=\'R\' M=\'d\' J=\'h\' /></j><m><k><j><K n=\'N\' L=\'2o\' I=\'R\' M=\'d\' J=\'h\' /></j><m><k><j><K n=\'N\' L=\'1a\' I=\'R\' M=\'d\' J=\'h\' /></j><m><t><Z b=\'f\' a=\'3J\' /><u b=\'f\' a=\'P\' /></t></m><r><t><Z b=\'f\' a=\'3L\' /><u b=\'f\' a=\'P\' /></t></r></k></m><r><k><j><K n=\'N\' L=\'1a\' I=\'R\' M=\'d\' J=\'h\' /></j><m><t><Z b=\'f\' a=\'2r\' /><u b=\'f\' a=\'P\' /></t></m><r><t><Z b=\'f\' a=\'2s\' /><u b=\'f\' a=\'P\' /></t></r></k></r></k></m><r><k><j><K n=\'N\' L=\'2o\' I=\'R\' M=\'d\' J=\'h\' /></j><m><k><j><K n=\'N\' L=\'1a\' I=\'R\' M=\'d\' J=\'h\' /></j><m><t><Z b=\'f\' a=\'4b\' /><u b=\'f\' a=\'P\' /></t></m><r><k><j><K n=\'N\' L=\'1n\' I=\'R\' M=\'d\' J=\'h\' /></j><m><t><Z b=\'f\' a=\'3S\' /><u b=\'f\' a=\'P\' /></t></m><r><t><Z b=\'f\' a=\'3X\' /><u b=\'f\' a=\'P\' /></t></r></k></r></k></m><r><k><j><K n=\'N\' L=\'1a\' I=\'R\' M=\'d\' J=\'h\' /></j><m><t><Z b=\'f\' a=\'2B\' /><u b=\'f\' a=\'P\' /></t></m><r><k><j><K n=\'N\' L=\'1n\' I=\'R\' M=\'d\' J=\'h\' /></j><m><t><Z b=\'f\' a=\'2y\' /><u b=\'f\' a=\'P\' /></t></m><r><t><Z b=\'f\' a=\'27\' /><u b=\'f\' a=\'P\' /></t></r></k></r></k></r></k></r></k></m></k></e></G></2p><1r><1S><e><O g=\'3W\' /><o v=\'1o\' n=\'Q\'><a b=\'h\' a=\'c\' /></o><o v=\'1a\' n=\'Q\'><a b=\'h\' a=\'c\' /></o><O g=\'1b\' /><37 1u=\'1s\' 1p=\'0\' 1v=\'0\' 1w=\'\' 1y=\'c\'><u b=\'f\' a=\'4C\' /></37><4h /></e></1S><26><e><O g=\'1b\' /></e></26><2P><e><O g=\'2Q\' /></e></2P><2T><e><O g=\'2R\' /></e></2T><30><e><O g=\'2S\' /></e></30><32><e><o v=\'1a\' n=\'Q\'><a b=\'h\' a=\'c\' /></o><O g=\'1b\' /></e></32><41><e><3Z 5K=\'c\'><a b=\'f\' a=\'P\' /></3Z></e></41></1r><q U=\'\' V=\'0\'><p z=\'-1\' D=\'-1\' w=\'1G\' E=\'39\' S=\'1M\' C=\'c\'><y l=\'B\' i=\'5O\' /></p></q><36><F H=\'2y\'><q U=\'\' V=\'1\'><p z=\'-1\' D=\'-1\' w=\'1G\' E=\'39\' S=\'1M\' C=\'c\'><y l=\'B\' i=\'3U\' /></p></q></F><F H=\'2B\'><q U=\'\' V=\'8\'><p z=\'-1\' D=\'-1\' w=\'1G\' E=\'39\' S=\'1M\' C=\'c\'><y l=\'B\' i=\'3M\' /></p></q></F><F H=\'3X\'><q U=\'\' V=\'0\'><p z=\'-1\' D=\'-1\' w=\'1G\' E=\'39\' S=\'1M\' C=\'c\'><y l=\'B\' i=\'5U\' /></p></q></F><F H=\'3S\'><q U=\'\' V=\'1\'><p z=\'-1\' D=\'-1\' w=\'1G\' E=\'39\' S=\'1M\' C=\'c\'><y l=\'B\' i=\'3U\' /></p></q></F><F H=\'4b\'><q U=\'\' V=\'8\'><p z=\'-1\' D=\'-1\' w=\'1G\' E=\'39\' S=\'1M\' C=\'c\'><y l=\'B\' i=\'3M\' /></p></q></F><F H=\'2s\'><q U=\'\' V=\'0\'><p z=\'-1\' D=\'-1\' w=\'1G\' E=\'39\' S=\'1M\' C=\'c\'><y l=\'B\' i=\'3I\' /></p></q></F><F H=\'2r\'><q U=\'\' V=\'8\'><p z=\'-1\' D=\'-1\' w=\'1G\' E=\'39\' S=\'1M\' C=\'c\'><y l=\'B\' i=\'3P\' /></p></q></F><F H=\'3L\'><q U=\'\' V=\'0\'><p z=\'-1\' D=\'-1\' w=\'1G\' E=\'39\' S=\'1M\' C=\'c\'><y l=\'B\' i=\'3I\' /></p></q></F><F H=\'3J\'><q U=\'\' V=\'8\'><p z=\'-1\' D=\'-1\' w=\'1G\' E=\'39\' S=\'1M\' C=\'c\'><y l=\'B\' i=\'3P\' /></p></q></F></36><1x><T g=\'2n\' 1m=\'7o\' b=\'x\' 15=\'0\' 14=\'0\' Y=\'0\' X=\'0\' 1j=\'-1\'><x z=\'0\' D=\'0\' w=\'0\' E=\'0\' C=\'c\'><y l=\'B\' i=\'2Y\' /></x></T><T g=\'3A\' 1m=\'7n\' b=\'x\' 15=\'0\' 14=\'0\' Y=\'0\' X=\'0\' 1j=\'-1\'><x z=\'0\' D=\'0\' w=\'0\' E=\'0\' C=\'c\'><y l=\'B\' i=\'2Y\' /></x></T><T g=\'3x\' 1m=\'7q\' b=\'x\' 15=\'0\' 14=\'0\' Y=\'0\' X=\'0\' 1j=\'-1\'><x z=\'0\' D=\'0\' w=\'0\' E=\'0\' C=\'c\'><y l=\'B\' i=\'2Y\' /></x></T><T g=\'3v\' 1m=\'7p\' b=\'x\' 15=\'0\' 14=\'0\' Y=\'0\' X=\'0\' 1j=\'-1\'><x z=\'0\' D=\'0\' w=\'0\' E=\'0\' C=\'c\'><y l=\'B\' i=\'2Y\' /></x></T><T g=\'3s\' 1m=\'89\' b=\'x\' 15=\'0\' 14=\'0\' Y=\'0\' X=\'0\' 1j=\'-1\'><x z=\'0\' D=\'0\' w=\'0\' E=\'0\' C=\'c\'><y l=\'B\' i=\'2Y\' /></x></T></1x></1l></2Z></3G><3G g=\'5N\' Y=\'3b\' X=\'4E\' 19=\'d\' 1H=\'c\' 4k=\'d\' 4F=\'d\' 4G=\'\' 4z=\'4A\' 4B=\'4Q\' 1N=\'0\' 5S=\'d\' 5T=\'d\' 1L=\'3F\' 1O=\'5A\' 1J=\'-1\'><1r><3H><e><3E><u b=\'f\' a=\'P\' /></3E></e></3H><26><e><3D H=\'3Q\' 49=\'c\' /></e></26><4c><e><3D H=\'3Q\' 49=\'d\' /></e></4c></1r><3e 1p=\'4s\'><1r><3f 4x=\'0\'><e><1f 1u=\'1s\' 1p=\'0\' 1v=\'0\' 1w=\'\' 1y=\'c\'><u b=\'f\' a=\'5D\' /></1f><1f 1u=\'1s\' 1p=\'0\' 1v=\'0\' 1w=\'\' 1y=\'c\'><u b=\'f\' a=\'5w\' /></1f><1f 1u=\'1s\' 1p=\'0\' 1v=\'0\' 1w=\'\' 1y=\'c\'><u b=\'f\' a=\'5P\' /></1f><1f 1u=\'1s\' 1p=\'0\' 1v=\'0\' 1w=\'\' 1y=\'c\'><u b=\'f\' a=\'4d\' /></1f><1f 1u=\'1s\' 1p=\'0\' 1v=\'0\' 1w=\'\' 1y=\'c\'><u b=\'f\' a=\'3R\' /></1f></e></3f></1r></3e><2Z><1l g=\'4d\' Y=\'5E\' X=\'38\' 19=\'c\' 1H=\'d\' 1U=\'\' 15=\'5C\' 14=\'60\' 1X=\'d\' 1J=\'3\' 1Y=\'0\' 1V=\'0\' 1L=\'5Y.5\' 1O=\'5V.5\' 21=\'W\' 22=\'W\' 1R=\'W\' 1P=\'0\' 1N=\'1\' 1Q=\'c\' 1Z=\'c\' 23=\'2q\'><q U=\'\' V=\'0\'><p z=\'-1\' D=\'-1\' w=\'61\' E=\'3V\' S=\'62 3\' C=\'c\'><y l=\'B\' i=\'68\' /></p></q></1l><1l g=\'3R\' Y=\'3o\' X=\'0\' 19=\'c\' 1H=\'d\' 1U=\'\' 15=\'3p\' 14=\'66\' 1X=\'d\' 1J=\'7\' 1Y=\'0\' 1V=\'0\' 1L=\'3a\' 1O=\'-0.5\' 21=\'W\' 22=\'W\' 1R=\'W\' 1P=\'0\' 1N=\'2\' 1Q=\'c\' 1Z=\'c\' 23=\'2q\'><q U=\'\' V=\'0\'><p z=\'0\' D=\'-1\' w=\'3m\' E=\'1\' S=\'6a 5\' C=\'c\'><y l=\'B\' i=\'6f\' /></p></q></1l><1l g=\'5D\' Y=\'3o\' X=\'51\' 19=\'c\' 1H=\'d\' 1U=\'\' 15=\'3p\' 14=\'4I\' 1X=\'d\' 1J=\'5\' 1Y=\'0\' 1V=\'0\' 1L=\'3a.5\' 1O=\'25.5\' 21=\'W\' 22=\'W\' 1R=\'W\' 1P=\'0\' 1N=\'3\' 1Q=\'d\' 1Z=\'c\' 23=\'2q\'><q U=\'\' V=\'0\'><p z=\'0\' D=\'0\' w=\'3m\' E=\'51\' S=\'5B\' C=\'c\'><y l=\'B\' i=\'5G\' /></p></q><1x><T g=\'2n\' 1m=\'6u\' b=\'x\' 15=\'0\' 14=\'0\' Y=\'0\' X=\'0\' 1j=\'-1\'><x z=\'0\' D=\'0\' w=\'0\' E=\'0\' C=\'c\'><y l=\'B\' i=\'6w\' /></x></T></1x></1l><1l g=\'5w\' Y=\'3o\' X=\'42\' 19=\'c\' 1H=\'d\' 1U=\'\' 15=\'3p\' 14=\'5v\' 1X=\'d\' 1J=\'9\' 1Y=\'0\' 1V=\'0\' 1L=\'3a.5\' 1O=\'51.5\' 21=\'W\' 22=\'W\' 1R=\'W\' 1P=\'0\' 1N=\'4\' 1Q=\'d\' 1Z=\'c\' 23=\'2q\'><q U=\'\' V=\'0\'><p z=\'0\' D=\'0\' w=\'3m\' E=\'42\' S=\'5u 6q 6i 6p 43 46 5R.\' C=\'c\'><y l=\'B\' i=\'5Q\' /></p></q><1x><T g=\'2n\' 1m=\'6x\' b=\'x\' 15=\'0\' 14=\'0\' Y=\'0\' X=\'0\' 1j=\'-1\'><x z=\'0\' D=\'0\' w=\'0\' E=\'0\' C=\'c\'><y l=\'B\' i=\'6v\' /></x></T></1x></1l><1l g=\'5P\' Y=\'4q\' X=\'40\' 19=\'d\' 1H=\'d\' 1U=\'\' 15=\'5L\' 14=\'5I\' 1X=\'d\' 1J=\'11\' 1Y=\'0\' 1V=\'0\' 1L=\'83.5\' 1O=\'20\' 21=\'W\' 22=\'W\' 1R=\'W\' 1P=\'0\' 1N=\'5\' 1Q=\'d\' 1Z=\'c\' 23=\'5J\' 3w=\'1S\'><2V><v H=\'2o\' b=\'h\' a=\'c\' 19=\'d\' /><v H=\'3h\' b=\'h\' a=\'c\' 19=\'d\' /><v H=\'1o\' b=\'h\' a=\'c\' 19=\'d\' /><v H=\'1n\' b=\'h\' a=\'c\' 19=\'d\' /><v H=\'1a\' b=\'h\' a=\'c\' 19=\'d\' /><v H=\'2W\' b=\'f\' a=\'27\' 19=\'d\' /></2V><2p><G g=\'3W\'><e><o v=\'3h\' n=\'Q\'><a b=\'R\' a=\'2o\' /></o><o v=\'2o\' n=\'Q\'><a b=\'h\' a=\'d\' /></o><O g=\'1b\' /></e></G><G g=\'2Q\'><e><o v=\'1o\' n=\'Q\'><a b=\'h\' a=\'d\' /></o><O g=\'1b\' /></e></G><G g=\'2R\'><e><o v=\'1o\' n=\'Q\'><a b=\'h\' a=\'c\' /></o><O g=\'1b\' /></e></G><G g=\'3u\'><e><o v=\'1n\' n=\'Q\'><a b=\'h\' a=\'d\' /></o><O g=\'1b\' /></e></G><G g=\'2S\'><e><o v=\'1a\' n=\'Q\'><a b=\'h\' a=\'d\' /></o><O g=\'1b\' /></e></G><G g=\'3r\'><e><o v=\'1o\' n=\'Q\'><a b=\'h\' a=\'c\' /></o><o v=\'2o\' n=\'Q\'><a b=\'h\' a=\'c\' /></o><o v=\'3h\' n=\'Q\'><a b=\'h\' a=\'c\' /></o><o v=\'1n\' n=\'Q\'><a b=\'h\' a=\'c\' /></o><o v=\'1a\' n=\'Q\'><a b=\'h\' a=\'c\' /></o></e></G><G g=\'1b\'><e><k><j><K n=\'N\' L=\'1n\' I=\'R\' M=\'d\' J=\'h\' /></j><m><1d><u b=\'f\' a=\'P\' /><1T b=\'h\' a=\'c\' /></1d></m><r><1d><u b=\'f\' a=\'P\' /><1T b=\'h\' a=\'d\' /></1d></r></k><k><j><K n=\'N\' L=\'2W\' I=\'R\' M=\'27\' J=\'f\' /></j><m><k><j><K n=\'N\' L=\'1o\' I=\'R\' M=\'d\' J=\'h\' /></j><m><k><j><K n=\'N\' L=\'2o\' I=\'R\' M=\'d\' J=\'h\' /></j><m><k><j><K n=\'N\' L=\'1a\' I=\'R\' M=\'d\' J=\'h\' /></j><m><t><Z b=\'f\' a=\'3J\' /><u b=\'f\' a=\'P\' /></t></m><r><t><Z b=\'f\' a=\'3L\' /><u b=\'f\' a=\'P\' /></t></r></k></m><r><k><j><K n=\'N\' L=\'1a\' I=\'R\' M=\'d\' J=\'h\' /></j><m><t><Z b=\'f\' a=\'2r\' /><u b=\'f\' a=\'P\' /></t></m><r><t><Z b=\'f\' a=\'2s\' /><u b=\'f\' a=\'P\' /></t></r></k></r></k></m><r><k><j><K n=\'N\' L=\'2o\' I=\'R\' M=\'d\' J=\'h\' /></j><m><k><j><K n=\'N\' L=\'1a\' I=\'R\' M=\'d\' J=\'h\' /></j><m><t><Z b=\'f\' a=\'4b\' /><u b=\'f\' a=\'P\' /></t></m><r><k><j><K n=\'N\' L=\'1n\' I=\'R\' M=\'d\' J=\'h\' /></j><m><t><Z b=\'f\' a=\'3S\' /><u b=\'f\' a=\'P\' /></t></m><r><t><Z b=\'f\' a=\'3X\' /><u b=\'f\' a=\'P\' /></t></r></k></r></k></m><r><k><j><K n=\'N\' L=\'1a\' I=\'R\' M=\'d\' J=\'h\' /></j><m><t><Z b=\'f\' a=\'2B\' /><u b=\'f\' a=\'P\' /></t></m><r><k><j><K n=\'N\' L=\'1n\' I=\'R\' M=\'d\' J=\'h\' /></j><m><t><Z b=\'f\' a=\'2y\' /><u b=\'f\' a=\'P\' /></t></m><r><t><Z b=\'f\' a=\'27\' /><u b=\'f\' a=\'P\' /></t></r></k></r></k></r></k></r></k></m></k></e></G></2p><1r><1S><e><O g=\'3W\' /><o v=\'1o\' n=\'Q\'><a b=\'h\' a=\'c\' /></o><o v=\'1a\' n=\'Q\'><a b=\'h\' a=\'c\' /></o><O g=\'1b\' /><37 1u=\'1s\' 1p=\'0\' 1v=\'0\' 1w=\'\' 1y=\'c\'><u b=\'f\' a=\'4C\' /></37><4h /></e></1S><26><e><O g=\'1b\' /></e></26><2P><e><O g=\'2Q\' /></e></2P><2T><e><O g=\'2R\' /></e></2T><30><e><O g=\'2S\' /></e></30><32><e><o v=\'1a\' n=\'Q\'><a b=\'h\' a=\'c\' /></o><O g=\'1b\' /></e></32><41><e><3Z 5K=\'c\'><a b=\'f\' a=\'P\' /></3Z></e></41></1r><q U=\'\' V=\'0\'><p z=\'-1\' D=\'-1\' w=\'1G\' E=\'39\' S=\'1M\' C=\'c\'><y l=\'B\' i=\'5O\' /></p></q><36><F H=\'2y\'><q U=\'\' V=\'1\'><p z=\'-1\' D=\'-1\' w=\'1G\' E=\'39\' S=\'1M\' C=\'c\'><y l=\'B\' i=\'3U\' /></p></q></F><F H=\'2B\'><q U=\'\' V=\'8\'><p z=\'-1\' D=\'-1\' w=\'1G\' E=\'39\' S=\'1M\' C=\'c\'><y l=\'B\' i=\'3M\' /></p></q></F><F H=\'3X\'><q U=\'\' V=\'0\'><p z=\'-1\' D=\'-1\' w=\'1G\' E=\'39\' S=\'1M\' C=\'c\'><y l=\'B\' i=\'5U\' /></p></q></F><F H=\'3S\'><q U=\'\' V=\'1\'><p z=\'-1\' D=\'-1\' w=\'1G\' E=\'39\' S=\'1M\' C=\'c\'><y l=\'B\' i=\'3U\' /></p></q></F><F H=\'4b\'><q U=\'\' V=\'8\'><p z=\'-1\' D=\'-1\' w=\'1G\' E=\'39\' S=\'1M\' C=\'c\'><y l=\'B\' i=\'3M\' /></p></q></F><F H=\'2s\'><q U=\'\' V=\'0\'><p z=\'-1\' D=\'-1\' w=\'1G\' E=\'39\' S=\'1M\' C=\'c\'><y l=\'B\' i=\'3I\' /></p></q></F><F H=\'2r\'><q U=\'\' V=\'8\'><p z=\'-1\' D=\'-1\' w=\'1G\' E=\'39\' S=\'1M\' C=\'c\'><y l=\'B\' i=\'3P\' /></p></q></F><F H=\'3L\'><q U=\'\' V=\'0\'><p z=\'-1\' D=\'-1\' w=\'1G\' E=\'39\' S=\'1M\' C=\'c\'><y l=\'B\' i=\'3I\' /></p></q></F><F H=\'3J\'><q U=\'\' V=\'8\'><p z=\'-1\' D=\'-1\' w=\'1G\' E=\'39\' S=\'1M\' C=\'c\'><y l=\'B\' i=\'3P\' /></p></q></F></36><1x><T g=\'2n\' 1m=\'6W\' b=\'x\' 15=\'0\' 14=\'0\' Y=\'0\' X=\'0\' 1j=\'-1\'><x z=\'0\' D=\'0\' w=\'0\' E=\'0\' C=\'c\'><y l=\'B\' i=\'2Y\' /></x></T><T g=\'3A\' 1m=\'6F\' b=\'x\' 15=\'0\' 14=\'0\' Y=\'0\' X=\'0\' 1j=\'-1\'><x z=\'0\' D=\'0\' w=\'0\' E=\'0\' C=\'c\'><y l=\'B\' i=\'2Y\' /></x></T><T g=\'3x\' 1m=\'6B\' b=\'x\' 15=\'0\' 14=\'0\' Y=\'0\' X=\'0\' 1j=\'-1\'><x z=\'0\' D=\'0\' w=\'0\' E=\'0\' C=\'c\'><y l=\'B\' i=\'2Y\' /></x></T><T g=\'3v\' 1m=\'6O\' b=\'x\' 15=\'0\' 14=\'0\' Y=\'0\' X=\'0\' 1j=\'-1\'><x z=\'0\' D=\'0\' w=\'0\' E=\'0\' C=\'c\'><y l=\'B\' i=\'2Y\' /></x></T><T g=\'3s\' 1m=\'6K\' b=\'x\' 15=\'0\' 14=\'0\' Y=\'0\' X=\'0\' 1j=\'-1\'><x z=\'0\' D=\'0\' w=\'0\' E=\'0\' C=\'c\'><y l=\'B\' i=\'2Y\' /></x></T></1x></1l></2Z></3G></65></63>");',62,512,'||||||||||value|type|false|true|actions|string|id|boolean||condition|if_action||then_actions|operator|adjustvar|vectordata|data|else_actions||setobjstate|objref|variable|right|vectortext|pr|left||Lib|pngfb|top|bottom|state|actiongroup|name|typea|typeb|compare|valuea|valueb|eq|exe_actiongroup|_this|set|var|alttext|textdata|hotlinkid|accstate|100|height|width|stateref|||||ypos|xpos||||resume|_down|_setstates|with|set_enabled|864|show|and|old|year|shadowindex|UA|vectorshape|linkid|_disabled|_hover|duration|is|events|appear|95|transition|direction|animationid|textlib|reverse|presenting|showed|6Y21G5HkRvL2|male|hematuria|IV|of|166|usehandcursor|_checked|tabindex|fever|rotatexpos|Continue|depth|rotateypos|rotation|scrolling|alpha|onrelease|enabled|shapemaskid|yoffset|_player|tabenabled|xoffset|shufflelock||xscale|yscale|acctype|||ontransitionin|_default|property||mm|Pain|reasonably|stone|from|CT|controlled|sign|infection|UVJ|analgesia|there|no|01|_visited|actiongroups|text|_default_Hover_Down|_default_Hover|female|currently|6j3Swz5fehJ|negative|gram|_default_Disabled|stain|was|_default_Down|pyuria|After|liter|flank|pain|showing|resolved|pregnant|week|fluid|her|tachycardia|but|onrollover|ActGrpSetHoverState|ActGrpClearHoverState|ActGrpSetDownState|onrollout|nephrolithiasis|variables|_state|8mm|228|objects|onpress|causing|onreleaseoutside|moderate|hydronephrosis||states|hide_slidelayer|253||266|960|_default_Selected_Disabled|6Kw8ryAm31a|timeline|event|_default_Selected|_savevisited|6PVod7zvG84|_default_Selected_Down|6eZOrZElvn42|_default_Hover_Selected|534|gotoplay|533|213|_default_Hover_Selected_Down|ActGrpClearStateVars|05|267|ActGrpSetDisabledState|04|defaultaction|03|264|6SK9bhS6405|02|432|_review|enable_frame_control|setactivetimeline|480|slidelayer|ontopmostlayer|226|_default_Hover_Visited_Down|hide|_default_Hover_Visited|224|64ZwA8TB6iY2|or|227|submit|5zn4ncnxwIt|_default_Visited_Disabled|MsgScene_64FhlpEFk612|223|255|ActGrpSetVisitedState|_default_Visited|pxnsnfns00001100101|setfocus||ontransitionincomplete|103|the|||correct|||enable|background|_default_Visited_Down|ontransitionout|67F1PIeokp7|ActGrpSetCheckedState|checkbox|6Y21G5HkRvL2_IncorrectReview|playnextdrawslide|6Y21G5HkRvL2_CorrectReview|isdescendant|enableseek|QuizComplete|targeta|AnsweredInt_6Y21G5HkRvL2|ReviewIntCorrectIncorrect_6Y21G5HkRvL2|260|167|Status|5000|_frame|toggle|set_frame_layout|set_window_control_layout|time|WindowId|starttime|18622|elapsedtimemode|_parent|888|720|enablereplay|lmsid|fill|249|_ActTargetSlideId|wndtype|actparam|window|targetb|normal|MessageWnd|pause|xmlns|org|LastSlideViewed_64FhlpEFk612|ReviewInt_6Y21G5HkRvL2|npnxsnfns00001100100|XMLSchema|64FhlpEFk612|www|slides|w3||http|2001|DisableChoices_6Y21G5HkRvL2|onsubmitslide|nor|onbeforeslidejump|254|ActGrpOnSubmitButtonClick|ActGrpSetReviewState|NavigationRestrictionNextSlide_64ZwA8TB6iY2|onnextslide|colors|ReviewMode_5hYpnEpdFtL2|5fMutQHv2r52|nextviewedslide|_default_Review|259|6Y21G5HkRvL2_CheckAnswered|CloseFeedback|SetLayout_pxnsnfns00001100101|262|261|257|onprevslide|256|_default_Selected_Review|258|ActGrpOnPrevButtonClick|You|312|6KCalBsG3Ot|Correct|6oLZapYWEsQ|6c59x1DzOGx|360|Incorrect|189|67oIRxTdryB|581|680|218|6NzofPIyvMq|431|button|showrect|397|6AoB9JAVoiV|5nuddJwXl9V|222|5r1HkPawCJf|220|response|modal|pauseparent|225|126|6Klo7aOkNYi|scrollarea|290|Choose|233|583|Rectangle|slide|263|slidelayers|304|shufflegroup|216|reasonable|Line|candidate|observation|unit|who|217|patient|are|not|6NQG6dX48Ei2|CurrentQuiz_5hYpnEpdFtL2|xsi|LockedWarningSlide|Passed|completed_slide_ref|select|did|quizref|6LXPPhoohNz2|cancel_event|txt__default_67oIRxTdryB|230|229|txt__default_6KCalBsG3Ot|trackviews|showmenuresulticon|title|txt__default_Down_5r1HkPawCJf|gz|videozoom|transduration|txt__default_Disabled_5r1HkPawCJf|viewgroupid|historygroupid|Slide7|dataurl|txt__default_Hover_5r1HkPawCJf|instance|xsd|mobile|txt__default_Visited_5r1HkPawCJf|iosurl|presentation_content|swf|gte|AttemptCount|incorrect|ScrollPromptSlide|txt__default_5r1HkPawCJf|Id|5hYpnEpdFtL2|AbsoluteId||number|add|navindex|globalaudioid|slidelock|transdir|wipetrans|eval_interaction|InvalidPromptSlide|Viewed|dce2ebdd212f11e9fea5b3647555f6|history_prev|linear|txt__default_6NzofPIyvMq|selected|txt__default_Hover_6PVod7zvG84|221|apos|txt__default_6oLZapYWEsQ|none|That|219|txt__default_Disabled_6AoB9JAVoiV|txt__default_6AoB9JAVoiV|txt__default_Visited_6AoB9JAVoiV|txt__default_Down_6AoB9JAVoiV|252|txt__default_Down_6PVod7zvG84|txt__default_Selected_6PVod7zvG84|txt__default_6PVod7zvG84|txt__default_Disabled_6PVod7zvG84|265|txt__default_Hover_6j3Swz5fehJ|txt__default_6Klo7aOkNYi|214|txt__default_Selected_6j3Swz5fehJ|txt__default_6j3Swz5fehJ|0xFFFFFF|txt__default_Down_6j3Swz5fehJ|txt__default_Disabled_6j3Swz5fehJ|txt__default_6Kw8ryAm31a|txt__default_Disabled_6Kw8ryAm31a|presenterref|168|txt__default_Down_6Kw8ryAm31a|165|268|txt__default_Selected_6Kw8ryAm31a|txt__default_Hover_6Kw8ryAm31a|190|shuffle|209|271|245|244|243|contentheight|127|contentwidth|vector|Response|543|542|248||250|SlideXMLData|rgb|color||txt__default_Hover_6AoB9JAVoiV|Multiple|251|90|stop|246|247'.split('|'),0,{}))
