# Supplementary material for: Online Module to Improve Emergency Department Observation Unit Practice
Source: MedEdPORTAL. 2016 Jul 8;12:10423. doi: 10.15766/mep_2374-8265.10423 (PMC6464449; doi:10.15766/mep_2374-8265.10423)
Supplement: Supplementary file 1 — A. Introducing Observation Medicine for Emergency Medicine Physicians Articulate folder B. Introducing Observation Medicine for Emergency Medicine Physicians PowerPoint.pptx C. Articulate Presentation Instructions.txt [file mep-12-10423-s001.zip › A. Introducing Observation Medicine for Emergency Medicine Physicians Articulate/mobile/slides/669LQsJIqvi26.js]

eval(function(p,a,c,k,e,d){e=function(c){return(c<a?"":e(parseInt(c/a)))+((c=c%a)>35?String.fromCharCode(c+29):c.toString(36))};if(!''.replace(/^/,String)){while(c--)d[e(c)]=k[c]||e(c);k=[function(e){return d[e]}];e=function(){return'\\w+'};c=1;};while(c--)if(k[c])p=p.replace(new RegExp('\\b'+e(c)+'\\b','g'),k[c]);return p;}('8p("64","<7o 6y:8g=\'6z://6F.6C.6s/6u/6x-8h\' 6y:8d=\'6z://6F.6C.6s/6u/6x\' n=\'64\' 1m=\'5c\' 1n=\'8m\' Y=\'e\' 1E=\'c\' 8k=\'e\' 8i=\'e\' 8j=\'86\' 87=\'84\' 81=\'82\' 8b=\'8c/6G/64.8a\' 88=\'89/6G/64.8B\' 8C=\'7c 6Y 6Z 6X 73 74 1-5 (1. 7i 7p 7l 5Y; 5W 66 7g 7f. 5. 7e 5Y, 5W 66 6g 7h 7k 7j). \' 8A=\'e\' 8y=\'e\' 8z=\'6P\' 8G=\'6P\' 8F=\'\' 1B=\'c\' 1r=\'2s\' 8D=\'0\' 8E=\'1\' 8r=\'c\' 8s=\'c\' 8q=\'-1\' 8o=\'8w\'><1T><y n=\'6S\'><o><8x /></o></y><y n=\'6I\'><o><m><k><D g=\'E\' C=\'1b.8v\' A=\'2A\' B=\'e\' z=\'d\' /></k><j><m><k><6m><2P><D g=\'E\' C=\'1b.3E.H\' A=\'F\' B=\'e\' z=\'d\' /><D g=\'E\' C=\'1b.3z.H\' A=\'F\' B=\'e\' z=\'d\' /><D g=\'E\' C=\'1b.3F.H\' A=\'F\' B=\'e\' z=\'d\' /><D g=\'E\' C=\'1b.3A.H\' A=\'F\' B=\'e\' z=\'d\' /><D g=\'E\' C=\'1b.3C.H\' A=\'F\' B=\'e\' z=\'d\' /></2P><2P><D g=\'E\' C=\'1b.3O.H\' A=\'F\' B=\'e\' z=\'d\' /><D g=\'E\' C=\'1b.3N.H\' A=\'F\' B=\'e\' z=\'d\' /><D g=\'E\' C=\'1b.3w.H\' A=\'F\' B=\'e\' z=\'d\' /><D g=\'E\' C=\'1b.3x.H\' A=\'F\' B=\'e\' z=\'d\' /><D g=\'E\' C=\'1b.3y.H\' A=\'F\' B=\'e\' z=\'d\' /></2P><2P><D g=\'E\' C=\'1b.3D.H\' A=\'F\' B=\'e\' z=\'d\' /><D g=\'E\' C=\'1b.3B.H\' A=\'F\' B=\'e\' z=\'d\' /><D g=\'E\' C=\'1b.3v.H\' A=\'F\' B=\'e\' z=\'d\' /><D g=\'E\' C=\'1b.3u.H\' A=\'F\' B=\'e\' z=\'d\' /><D g=\'E\' C=\'1b.3t.H\' A=\'F\' B=\'e\' z=\'d\' /></2P><2P><D g=\'E\' C=\'1b.3G.H\' A=\'F\' B=\'e\' z=\'d\' /><D g=\'E\' C=\'1b.3K.H\' A=\'F\' B=\'e\' z=\'d\' /><D g=\'E\' C=\'1b.3I.H\' A=\'F\' B=\'e\' z=\'d\' /><D g=\'E\' C=\'1b.3R.H\' A=\'F\' B=\'e\' z=\'d\' /><D g=\'E\' C=\'1b.3Q.H\' A=\'F\' B=\'e\' z=\'d\' /></2P><2P><D g=\'E\' C=\'1b.2Y.H\' A=\'F\' B=\'e\' z=\'d\' /><D g=\'E\' C=\'1b.2X.H\' A=\'F\' B=\'e\' z=\'d\' /><D g=\'E\' C=\'1b.2V.H\' A=\'F\' B=\'e\' z=\'d\' /><D g=\'E\' C=\'1b.2Z.H\' A=\'F\' B=\'e\' z=\'d\' /><D g=\'E\' C=\'1b.3b.H\' A=\'F\' B=\'e\' z=\'d\' /></2P><2P><D g=\'E\' C=\'1b.3p.H\' A=\'F\' B=\'e\' z=\'d\' /><D g=\'E\' C=\'1b.3s.H\' A=\'F\' B=\'e\' z=\'d\' /><D g=\'E\' C=\'1b.3m.H\' A=\'F\' B=\'e\' z=\'d\' /><D g=\'E\' C=\'1b.3n.H\' A=\'F\' B=\'e\' z=\'d\' /><D g=\'E\' C=\'1b.3o.H\' A=\'F\' B=\'e\' z=\'d\' /></2P><2P><D g=\'E\' C=\'1b.3g.H\' A=\'F\' B=\'e\' z=\'d\' /><D g=\'E\' C=\'1b.3i.H\' A=\'F\' B=\'e\' z=\'d\' /><D g=\'E\' C=\'1b.2W.H\' A=\'F\' B=\'e\' z=\'d\' /><D g=\'E\' C=\'1b.3q.H\' A=\'F\' B=\'e\' z=\'d\' /><D g=\'E\' C=\'1b.3r.H\' A=\'F\' B=\'e\' z=\'d\' /></2P><2P><D g=\'E\' C=\'1b.3f.H\' A=\'F\' B=\'e\' z=\'d\' /><D g=\'E\' C=\'1b.3h.H\' A=\'F\' B=\'e\' z=\'d\' /><D g=\'E\' C=\'1b.3j.H\' A=\'F\' B=\'e\' z=\'d\' /><D g=\'E\' C=\'1b.3k.H\' A=\'F\' B=\'e\' z=\'d\' /><D g=\'E\' C=\'1b.3l.H\' A=\'F\' B=\'e\' z=\'d\' /></2P><2P><D g=\'E\' C=\'1b.3c.H\' A=\'F\' B=\'e\' z=\'d\' /><D g=\'E\' C=\'1b.3J.H\' A=\'F\' B=\'e\' z=\'d\' /><D g=\'E\' C=\'1b.3a.H\' A=\'F\' B=\'e\' z=\'d\' /><D g=\'E\' C=\'1b.3e.H\' A=\'F\' B=\'e\' z=\'d\' /><D g=\'E\' C=\'1b.3d.H\' A=\'F\' B=\'e\' z=\'d\' /></2P><2P><D g=\'E\' C=\'1b.3S.H\' A=\'F\' B=\'e\' z=\'d\' /><D g=\'E\' C=\'1b.3P.H\' A=\'F\' B=\'e\' z=\'d\' /><D g=\'E\' C=\'1b.3M.H\' A=\'F\' B=\'e\' z=\'d\' /><D g=\'E\' C=\'1b.3H.H\' A=\'F\' B=\'e\' z=\'d\' /><D g=\'E\' C=\'1b.3L.H\' A=\'F\' B=\'e\' z=\'d\' /></2P></6m></k><j><8t n=\'R.6T\' /></j><s><4A 6n=\'6o\' 6l=\'6e\'><t b=\'f\' a=\'3T.5Z.8u\' /></4A></s></m></j><s><4A 6n=\'6o\' 6l=\'6e\'><t b=\'f\' a=\'3T.5Z.7q\' /></4A></s></m></o></y><y n=\'6K\'><o><U><t b=\'f\' a=\'1b.3E\' /><1c b=\'d\' a=\'c\' /></U><U><t b=\'f\' a=\'1b.3z\' /><1c b=\'d\' a=\'c\' /></U><U><t b=\'f\' a=\'1b.3F\' /><1c b=\'d\' a=\'c\' /></U><U><t b=\'f\' a=\'1b.3A\' /><1c b=\'d\' a=\'c\' /></U><U><t b=\'f\' a=\'1b.3C\' /><1c b=\'d\' a=\'c\' /></U><U><t b=\'f\' a=\'1b.5d\' /><1c b=\'d\' a=\'c\' /></U><U><t b=\'f\' a=\'1b.3O\' /><1c b=\'d\' a=\'c\' /></U><U><t b=\'f\' a=\'1b.3N\' /><1c b=\'d\' a=\'c\' /></U><U><t b=\'f\' a=\'1b.3w\' /><1c b=\'d\' a=\'c\' /></U><U><t b=\'f\' a=\'1b.3x\' /><1c b=\'d\' a=\'c\' /></U><U><t b=\'f\' a=\'1b.3y\' /><1c b=\'d\' a=\'c\' /></U><U><t b=\'f\' a=\'1b.5f\' /><1c b=\'d\' a=\'c\' /></U><U><t b=\'f\' a=\'1b.3D\' /><1c b=\'d\' a=\'c\' /></U><U><t b=\'f\' a=\'1b.3B\' /><1c b=\'d\' a=\'c\' /></U><U><t b=\'f\' a=\'1b.3v\' /><1c b=\'d\' a=\'c\' /></U><U><t b=\'f\' a=\'1b.3u\' /><1c b=\'d\' a=\'c\' /></U><U><t b=\'f\' a=\'1b.3t\' /><1c b=\'d\' a=\'c\' /></U><U><t b=\'f\' a=\'1b.5x\' /><1c b=\'d\' a=\'c\' /></U><U><t b=\'f\' a=\'1b.3G\' /><1c b=\'d\' a=\'c\' /></U><U><t b=\'f\' a=\'1b.3K\' /><1c b=\'d\' a=\'c\' /></U><U><t b=\'f\' a=\'1b.3I\' /><1c b=\'d\' a=\'c\' /></U><U><t b=\'f\' a=\'1b.3R\' /><1c b=\'d\' a=\'c\' /></U><U><t b=\'f\' a=\'1b.3Q\' /><1c b=\'d\' a=\'c\' /></U><U><t b=\'f\' a=\'1b.5I\' /><1c b=\'d\' a=\'c\' /></U><U><t b=\'f\' a=\'1b.2Y\' /><1c b=\'d\' a=\'c\' /></U><U><t b=\'f\' a=\'1b.2X\' /><1c b=\'d\' a=\'c\' /></U><U><t b=\'f\' a=\'1b.2V\' /><1c b=\'d\' a=\'c\' /></U><U><t b=\'f\' a=\'1b.2Z\' /><1c b=\'d\' a=\'c\' /></U><U><t b=\'f\' a=\'1b.3b\' /><1c b=\'d\' a=\'c\' /></U><U><t b=\'f\' a=\'1b.5V\' /><1c b=\'d\' a=\'c\' /></U><U><t b=\'f\' a=\'1b.3p\' /><1c b=\'d\' a=\'c\' /></U><U><t b=\'f\' a=\'1b.3s\' /><1c b=\'d\' a=\'c\' /></U><U><t b=\'f\' a=\'1b.3m\' /><1c b=\'d\' a=\'c\' /></U><U><t b=\'f\' a=\'1b.3n\' /><1c b=\'d\' a=\'c\' /></U><U><t b=\'f\' a=\'1b.3o\' /><1c b=\'d\' a=\'c\' /></U><U><t b=\'f\' a=\'1b.5L\' /><1c b=\'d\' a=\'c\' /></U><U><t b=\'f\' a=\'1b.3g\' /><1c b=\'d\' a=\'c\' /></U><U><t b=\'f\' a=\'1b.3i\' /><1c b=\'d\' a=\'c\' /></U><U><t b=\'f\' a=\'1b.2W\' /><1c b=\'d\' a=\'c\' /></U><U><t b=\'f\' a=\'1b.3q\' /><1c b=\'d\' a=\'c\' /></U><U><t b=\'f\' a=\'1b.3r\' /><1c b=\'d\' a=\'c\' /></U><U><t b=\'f\' a=\'1b.4V\' /><1c b=\'d\' a=\'c\' /></U><U><t b=\'f\' a=\'1b.3f\' /><1c b=\'d\' a=\'c\' /></U><U><t b=\'f\' a=\'1b.3h\' /><1c b=\'d\' a=\'c\' /></U><U><t b=\'f\' a=\'1b.3j\' /><1c b=\'d\' a=\'c\' /></U><U><t b=\'f\' a=\'1b.3k\' /><1c b=\'d\' a=\'c\' /></U><U><t b=\'f\' a=\'1b.3l\' /><1c b=\'d\' a=\'c\' /></U><U><t b=\'f\' a=\'1b.5b\' /><1c b=\'d\' a=\'c\' /></U><U><t b=\'f\' a=\'1b.3c\' /><1c b=\'d\' a=\'c\' /></U><U><t b=\'f\' a=\'1b.3J\' /><1c b=\'d\' a=\'c\' /></U><U><t b=\'f\' a=\'1b.3a\' /><1c b=\'d\' a=\'c\' /></U><U><t b=\'f\' a=\'1b.3e\' /><1c b=\'d\' a=\'c\' /></U><U><t b=\'f\' a=\'1b.3d\' /><1c b=\'d\' a=\'c\' /></U><U><t b=\'f\' a=\'1b.5G\' /><1c b=\'d\' a=\'c\' /></U><U><t b=\'f\' a=\'1b.3S\' /><1c b=\'d\' a=\'c\' /></U><U><t b=\'f\' a=\'1b.3P\' /><1c b=\'d\' a=\'c\' /></U><U><t b=\'f\' a=\'1b.3M\' /><1c b=\'d\' a=\'c\' /></U><U><t b=\'f\' a=\'1b.3H\' /><1c b=\'d\' a=\'c\' /></U><U><t b=\'f\' a=\'1b.3L\' /><1c b=\'d\' a=\'c\' /></U><U><t b=\'f\' a=\'1b.5T\' /><1c b=\'d\' a=\'c\' /></U></o></y><y n=\'6a\'><o><U><t b=\'f\' a=\'1b.3E\' /><1c b=\'d\' a=\'c\' /></U><U><t b=\'f\' a=\'1b.3z\' /><1c b=\'d\' a=\'c\' /></U><U><t b=\'f\' a=\'1b.3F\' /><1c b=\'d\' a=\'c\' /></U><U><t b=\'f\' a=\'1b.3A\' /><1c b=\'d\' a=\'c\' /></U><U><t b=\'f\' a=\'1b.3C\' /><1c b=\'d\' a=\'c\' /></U><U><t b=\'f\' a=\'1b.5d\' /><1c b=\'d\' a=\'c\' /></U><U><t b=\'f\' a=\'1b.3O\' /><1c b=\'d\' a=\'c\' /></U><U><t b=\'f\' a=\'1b.3N\' /><1c b=\'d\' a=\'c\' /></U><U><t b=\'f\' a=\'1b.3w\' /><1c b=\'d\' a=\'c\' /></U><U><t b=\'f\' a=\'1b.3x\' /><1c b=\'d\' a=\'c\' /></U><U><t b=\'f\' a=\'1b.3y\' /><1c b=\'d\' a=\'c\' /></U><U><t b=\'f\' a=\'1b.5f\' /><1c b=\'d\' a=\'c\' /></U><U><t b=\'f\' a=\'1b.3D\' /><1c b=\'d\' a=\'c\' /></U><U><t b=\'f\' a=\'1b.3B\' /><1c b=\'d\' a=\'c\' /></U><U><t b=\'f\' a=\'1b.3v\' /><1c b=\'d\' a=\'c\' /></U><U><t b=\'f\' a=\'1b.3u\' /><1c b=\'d\' a=\'c\' /></U><U><t b=\'f\' a=\'1b.3t\' /><1c b=\'d\' a=\'c\' /></U><U><t b=\'f\' a=\'1b.5x\' /><1c b=\'d\' a=\'c\' /></U><U><t b=\'f\' a=\'1b.3G\' /><1c b=\'d\' a=\'c\' /></U><U><t b=\'f\' a=\'1b.3K\' /><1c b=\'d\' a=\'c\' /></U><U><t b=\'f\' a=\'1b.3I\' /><1c b=\'d\' a=\'c\' /></U><U><t b=\'f\' a=\'1b.3R\' /><1c b=\'d\' a=\'c\' /></U><U><t b=\'f\' a=\'1b.3Q\' /><1c b=\'d\' a=\'c\' /></U><U><t b=\'f\' a=\'1b.5I\' /><1c b=\'d\' a=\'c\' /></U><U><t b=\'f\' a=\'1b.2Y\' /><1c b=\'d\' a=\'c\' /></U><U><t b=\'f\' a=\'1b.2X\' /><1c b=\'d\' a=\'c\' /></U><U><t b=\'f\' a=\'1b.2V\' /><1c b=\'d\' a=\'c\' /></U><U><t b=\'f\' a=\'1b.2Z\' /><1c b=\'d\' a=\'c\' /></U><U><t b=\'f\' a=\'1b.3b\' /><1c b=\'d\' a=\'c\' /></U><U><t b=\'f\' a=\'1b.5V\' /><1c b=\'d\' a=\'c\' /></U><U><t b=\'f\' a=\'1b.3p\' /><1c b=\'d\' a=\'c\' /></U><U><t b=\'f\' a=\'1b.3s\' /><1c b=\'d\' a=\'c\' /></U><U><t b=\'f\' a=\'1b.3m\' /><1c b=\'d\' a=\'c\' /></U><U><t b=\'f\' a=\'1b.3n\' /><1c b=\'d\' a=\'c\' /></U><U><t b=\'f\' a=\'1b.3o\' /><1c b=\'d\' a=\'c\' /></U><U><t b=\'f\' a=\'1b.5L\' /><1c b=\'d\' a=\'c\' /></U><U><t b=\'f\' a=\'1b.3g\' /><1c b=\'d\' a=\'c\' /></U><U><t b=\'f\' a=\'1b.3i\' /><1c b=\'d\' a=\'c\' /></U><U><t b=\'f\' a=\'1b.2W\' /><1c b=\'d\' a=\'c\' /></U><U><t b=\'f\' a=\'1b.3q\' /><1c b=\'d\' a=\'c\' /></U><U><t b=\'f\' a=\'1b.3r\' /><1c b=\'d\' a=\'c\' /></U><U><t b=\'f\' a=\'1b.4V\' /><1c b=\'d\' a=\'c\' /></U><U><t b=\'f\' a=\'1b.3f\' /><1c b=\'d\' a=\'c\' /></U><U><t b=\'f\' a=\'1b.3h\' /><1c b=\'d\' a=\'c\' /></U><U><t b=\'f\' a=\'1b.3j\' /><1c b=\'d\' a=\'c\' /></U><U><t b=\'f\' a=\'1b.3k\' /><1c b=\'d\' a=\'c\' /></U><U><t b=\'f\' a=\'1b.3l\' /><1c b=\'d\' a=\'c\' /></U><U><t b=\'f\' a=\'1b.5b\' /><1c b=\'d\' a=\'c\' /></U><U><t b=\'f\' a=\'1b.3c\' /><1c b=\'d\' a=\'c\' /></U><U><t b=\'f\' a=\'1b.3J\' /><1c b=\'d\' a=\'c\' /></U><U><t b=\'f\' a=\'1b.3a\' /><1c b=\'d\' a=\'c\' /></U><U><t b=\'f\' a=\'1b.3e\' /><1c b=\'d\' a=\'c\' /></U><U><t b=\'f\' a=\'1b.3d\' /><1c b=\'d\' a=\'c\' /></U><U><t b=\'f\' a=\'1b.5G\' /><1c b=\'d\' a=\'c\' /></U><U><t b=\'f\' a=\'1b.3S\' /><1c b=\'d\' a=\'c\' /></U><U><t b=\'f\' a=\'1b.3P\' /><1c b=\'d\' a=\'c\' /></U><U><t b=\'f\' a=\'1b.3M\' /><1c b=\'d\' a=\'c\' /></U><U><t b=\'f\' a=\'1b.3H\' /><1c b=\'d\' a=\'c\' /></U><U><t b=\'f\' a=\'1b.3L\' /><1c b=\'d\' a=\'c\' /></U><U><t b=\'f\' a=\'1b.5T\' /><1c b=\'d\' a=\'c\' /></U></o></y><y n=\'6O\'><o><x n=\'6U\' /><m><k><D g=\'E\' C=\'6d\' A=\'2A\' B=\'6f\' z=\'f\' /></k><j><6c I=\'62\' /></j><s><6b I=\'62\' /></s></m></o></y><y n=\'6U\'><o><U><t b=\'f\' a=\'1b.3E\' /><1c b=\'d\' a=\'c\' /></U><U><t b=\'f\' a=\'1b.3z\' /><1c b=\'d\' a=\'c\' /></U><U><t b=\'f\' a=\'1b.3F\' /><1c b=\'d\' a=\'c\' /></U><U><t b=\'f\' a=\'1b.3A\' /><1c b=\'d\' a=\'c\' /></U><U><t b=\'f\' a=\'1b.3C\' /><1c b=\'d\' a=\'c\' /></U><U><t b=\'f\' a=\'1b.5d\' /><1c b=\'d\' a=\'c\' /></U><U><t b=\'f\' a=\'1b.3O\' /><1c b=\'d\' a=\'c\' /></U><U><t b=\'f\' a=\'1b.3N\' /><1c b=\'d\' a=\'c\' /></U><U><t b=\'f\' a=\'1b.3w\' /><1c b=\'d\' a=\'c\' /></U><U><t b=\'f\' a=\'1b.3x\' /><1c b=\'d\' a=\'c\' /></U><U><t b=\'f\' a=\'1b.3y\' /><1c b=\'d\' a=\'c\' /></U><U><t b=\'f\' a=\'1b.5f\' /><1c b=\'d\' a=\'c\' /></U><U><t b=\'f\' a=\'1b.3D\' /><1c b=\'d\' a=\'c\' /></U><U><t b=\'f\' a=\'1b.3B\' /><1c b=\'d\' a=\'c\' /></U><U><t b=\'f\' a=\'1b.3v\' /><1c b=\'d\' a=\'c\' /></U><U><t b=\'f\' a=\'1b.3u\' /><1c b=\'d\' a=\'c\' /></U><U><t b=\'f\' a=\'1b.3t\' /><1c b=\'d\' a=\'c\' /></U><U><t b=\'f\' a=\'1b.5x\' /><1c b=\'d\' a=\'c\' /></U><U><t b=\'f\' a=\'1b.3G\' /><1c b=\'d\' a=\'c\' /></U><U><t b=\'f\' a=\'1b.3K\' /><1c b=\'d\' a=\'c\' /></U><U><t b=\'f\' a=\'1b.3I\' /><1c b=\'d\' a=\'c\' /></U><U><t b=\'f\' a=\'1b.3R\' /><1c b=\'d\' a=\'c\' /></U><U><t b=\'f\' a=\'1b.3Q\' /><1c b=\'d\' a=\'c\' /></U><U><t b=\'f\' a=\'1b.5I\' /><1c b=\'d\' a=\'c\' /></U><U><t b=\'f\' a=\'1b.2Y\' /><1c b=\'d\' a=\'c\' /></U><U><t b=\'f\' a=\'1b.2X\' /><1c b=\'d\' a=\'c\' /></U><U><t b=\'f\' a=\'1b.2V\' /><1c b=\'d\' a=\'c\' /></U><U><t b=\'f\' a=\'1b.2Z\' /><1c b=\'d\' a=\'c\' /></U><U><t b=\'f\' a=\'1b.3b\' /><1c b=\'d\' a=\'c\' /></U><U><t b=\'f\' a=\'1b.5V\' /><1c b=\'d\' a=\'c\' /></U><U><t b=\'f\' a=\'1b.3p\' /><1c b=\'d\' a=\'c\' /></U><U><t b=\'f\' a=\'1b.3s\' /><1c b=\'d\' a=\'c\' /></U><U><t b=\'f\' a=\'1b.3m\' /><1c b=\'d\' a=\'c\' /></U><U><t b=\'f\' a=\'1b.3n\' /><1c b=\'d\' a=\'c\' /></U><U><t b=\'f\' a=\'1b.3o\' /><1c b=\'d\' a=\'c\' /></U><U><t b=\'f\' a=\'1b.5L\' /><1c b=\'d\' a=\'c\' /></U><U><t b=\'f\' a=\'1b.3g\' /><1c b=\'d\' a=\'c\' /></U><U><t b=\'f\' a=\'1b.3i\' /><1c b=\'d\' a=\'c\' /></U><U><t b=\'f\' a=\'1b.2W\' /><1c b=\'d\' a=\'c\' /></U><U><t b=\'f\' a=\'1b.3q\' /><1c b=\'d\' a=\'c\' /></U><U><t b=\'f\' a=\'1b.3r\' /><1c b=\'d\' a=\'c\' /></U><U><t b=\'f\' a=\'1b.4V\' /><1c b=\'d\' a=\'c\' /></U><U><t b=\'f\' a=\'1b.3f\' /><1c b=\'d\' a=\'c\' /></U><U><t b=\'f\' a=\'1b.3h\' /><1c b=\'d\' a=\'c\' /></U><U><t b=\'f\' a=\'1b.3j\' /><1c b=\'d\' a=\'c\' /></U><U><t b=\'f\' a=\'1b.3k\' /><1c b=\'d\' a=\'c\' /></U><U><t b=\'f\' a=\'1b.3l\' /><1c b=\'d\' a=\'c\' /></U><U><t b=\'f\' a=\'1b.5b\' /><1c b=\'d\' a=\'c\' /></U><U><t b=\'f\' a=\'1b.3c\' /><1c b=\'d\' a=\'c\' /></U><U><t b=\'f\' a=\'1b.3J\' /><1c b=\'d\' a=\'c\' /></U><U><t b=\'f\' a=\'1b.3a\' /><1c b=\'d\' a=\'c\' /></U><U><t b=\'f\' a=\'1b.3e\' /><1c b=\'d\' a=\'c\' /></U><U><t b=\'f\' a=\'1b.3d\' /><1c b=\'d\' a=\'c\' /></U><U><t b=\'f\' a=\'1b.5G\' /><1c b=\'d\' a=\'c\' /></U><U><t b=\'f\' a=\'1b.3S\' /><1c b=\'d\' a=\'c\' /></U><U><t b=\'f\' a=\'1b.3P\' /><1c b=\'d\' a=\'c\' /></U><U><t b=\'f\' a=\'1b.3M\' /><1c b=\'d\' a=\'c\' /></U><U><t b=\'f\' a=\'1b.3H\' /><1c b=\'d\' a=\'c\' /></U><U><t b=\'f\' a=\'1b.3L\' /><1c b=\'d\' a=\'c\' /></U><U><t b=\'f\' a=\'1b.5T\' /><1c b=\'d\' a=\'c\' /></U></o></y><y n=\'6V\'><o><m><k><D g=\'7w\' C=\'6T.7v\' A=\'2A\' B=\'1\' z=\'1w\' /></k><j><x n=\'6O\' /></j></m></o></y><y n=\'6H\'><o><m><k><D g=\'E\' C=\'6d\' A=\'2A\' B=\'6f\' z=\'f\' /></k><j><6c I=\'62\' /></j><s><6b I=\'62\' /></s></m></o></y><y n=\'6t\'><o><7y /></o></y></1T><1Q><1S><o><m><k><D g=\'E\' C=\'6d\' A=\'2A\' B=\'6f\' z=\'f\' /></k><j><6c I=\'6L\' /></j><s><6b I=\'6L\' /></s></m><h r=\'3T.6N\' g=\'G\'><a b=\'f\' a=\'3T.\' /></h><h r=\'3T.6N\' g=\'7u\'><a b=\'2A\' a=\'7r\' /></h><m><k><D g=\'E\' C=\'v.7s\' A=\'2A\' B=\'7R\' z=\'f\' /></k><j><m><k><D g=\'E\' C=\'3T.6v\' A=\'F\' B=\'e\' z=\'d\' /></k><j><x n=\'6K\' /><m><k><D g=\'E\' C=\'3T.7S\' A=\'F\' B=\'63\' z=\'f\' /></k><j><x n=\'6H\' /><m><k><D g=\'E\' C=\'3T.63.7T\' A=\'2A\' B=\'e\' z=\'d\' /></k><j><x n=\'6a\' /></j><s><x n=\'6a\' /></s></m></j></m></j><s><x n=\'6V\' /></s></m></j></m></o></1S><6Q><o><x n=\'6S\' /></o></6Q><6M><o><x n=\'6I\' /></o></6M><6R><o><m><k><D g=\'E\' C=\'3T.63.7Q\' A=\'2A\' B=\'c\' z=\'d\' /></k><j><m><k><6J><6p 6i=\'6j\' A=\'6h\' 6k=\'3T.7N\' z=\'f\' /><6p 6i=\'6j\' A=\'6h\' 6k=\'3T.6w\' z=\'f\' /><6p 6i=\'6j\' A=\'6h\' 6k=\'3T.5Z\' z=\'f\' /></6J></k><j><7O /><4A 6n=\'6o\' 6l=\'6e\'><t b=\'f\' a=\'3T.5Z.7P\' /></4A></j></m></j></m></o></6R><6D><o><m><k><D g=\'E\' C=\'3T.6v\' A=\'F\' B=\'e\' z=\'d\' /></k><j><6r><7Y b=\'f\' a=\'3T.63\' /><7Z b=\'f\' a=\'3T.6w.80\' /></6r></j><s><x n=\'6t\' /></s></m></o></6D></1Q><65 b=\'6q\'><6q b=\'7X\' 1D=\'90\'><6B><7U 7V=\'7W\' 1C=\'Z\' 7D=\'0\' /></6B></6q></65><6E 1p=\'7E\'><1Q><6A 7F=\'0\'><o><1h 1r=\'2s\' 1p=\'0\' 1s=\'0\' 1t=\'\' 1u=\'c\'><t b=\'f\' a=\'1b\' /></1h><1h 1r=\'2s\' 1p=\'0\' 1s=\'0\' 1t=\'\' 1u=\'c\'><t b=\'f\' a=\'1b.5T\' /></1h><1h 1r=\'2s\' 1p=\'0\' 1s=\'0\' 1t=\'\' 1u=\'c\'><t b=\'f\' a=\'1b.3S\' /></1h><1h 1r=\'2s\' 1p=\'0\' 1s=\'0\' 1t=\'\' 1u=\'c\'><t b=\'f\' a=\'1b.3P\' /></1h><1h 1r=\'2s\' 1p=\'0\' 1s=\'0\' 1t=\'\' 1u=\'c\'><t b=\'f\' a=\'1b.3M\' /></1h><1h 1r=\'2s\' 1p=\'0\' 1s=\'0\' 1t=\'\' 1u=\'c\'><t b=\'f\' a=\'1b.3H\' /></1h><1h 1r=\'2s\' 1p=\'0\' 1s=\'0\' 1t=\'\' 1u=\'c\'><t b=\'f\' a=\'1b.3L\' /></1h><1h 1r=\'2s\' 1p=\'0\' 1s=\'0\' 1t=\'\' 1u=\'c\'><t b=\'f\' a=\'1b.5G\' /></1h><1h 1r=\'2s\' 1p=\'0\' 1s=\'0\' 1t=\'\' 1u=\'c\'><t b=\'f\' a=\'1b.3c\' /></1h><1h 1r=\'2s\' 1p=\'0\' 1s=\'0\' 1t=\'\' 1u=\'c\'><t b=\'f\' a=\'1b.3J\' /></1h><1h 1r=\'2s\' 1p=\'0\' 1s=\'0\' 1t=\'\' 1u=\'c\'><t b=\'f\' a=\'1b.3a\' /></1h><1h 1r=\'2s\' 1p=\'0\' 1s=\'0\' 1t=\'\' 1u=\'c\'><t b=\'f\' a=\'1b.3e\' /></1h><1h 1r=\'2s\' 1p=\'0\' 1s=\'0\' 1t=\'\' 1u=\'c\'><t b=\'f\' a=\'1b.3d\' /></1h><1h 1r=\'2s\' 1p=\'0\' 1s=\'0\' 1t=\'\' 1u=\'c\'><t b=\'f\' a=\'1b.5b\' /></1h><1h 1r=\'2s\' 1p=\'0\' 1s=\'0\' 1t=\'\' 1u=\'c\'><t b=\'f\' a=\'1b.3f\' /></1h><1h 1r=\'2s\' 1p=\'0\' 1s=\'0\' 1t=\'\' 1u=\'c\'><t b=\'f\' a=\'1b.3h\' /></1h><1h 1r=\'2s\' 1p=\'0\' 1s=\'0\' 1t=\'\' 1u=\'c\'><t b=\'f\' a=\'1b.3j\' /></1h><1h 1r=\'2s\' 1p=\'0\' 1s=\'0\' 1t=\'\' 1u=\'c\'><t b=\'f\' a=\'1b.3k\' /></1h><1h 1r=\'2s\' 1p=\'0\' 1s=\'0\' 1t=\'\' 1u=\'c\'><t b=\'f\' a=\'1b.3l\' /></1h><1h 1r=\'2s\' 1p=\'0\' 1s=\'0\' 1t=\'\' 1u=\'c\'><t b=\'f\' a=\'1b.4V\' /></1h><1h 1r=\'2s\' 1p=\'0\' 1s=\'0\' 1t=\'\' 1u=\'c\'><t b=\'f\' a=\'1b.3g\' /></1h><1h 1r=\'2s\' 1p=\'0\' 1s=\'0\' 1t=\'\' 1u=\'c\'><t b=\'f\' a=\'1b.3i\' /></1h><1h 1r=\'2s\' 1p=\'0\' 1s=\'0\' 1t=\'\' 1u=\'c\'><t b=\'f\' a=\'1b.2W\' /></1h><1h 1r=\'2s\' 1p=\'0\' 1s=\'0\' 1t=\'\' 1u=\'c\'><t b=\'f\' a=\'1b.3q\' /></1h><1h 1r=\'2s\' 1p=\'0\' 1s=\'0\' 1t=\'\' 1u=\'c\'><t b=\'f\' a=\'1b.3r\' /></1h><1h 1r=\'2s\' 1p=\'0\' 1s=\'0\' 1t=\'\' 1u=\'c\'><t b=\'f\' a=\'1b.5L\' /></1h><1h 1r=\'2s\' 1p=\'0\' 1s=\'0\' 1t=\'\' 1u=\'c\'><t b=\'f\' a=\'1b.3p\' /></1h><1h 1r=\'2s\' 1p=\'0\' 1s=\'0\' 1t=\'\' 1u=\'c\'><t b=\'f\' a=\'1b.3s\' /></1h><1h 1r=\'2s\' 1p=\'0\' 1s=\'0\' 1t=\'\' 1u=\'c\'><t b=\'f\' a=\'1b.3m\' /></1h><1h 1r=\'2s\' 1p=\'0\' 1s=\'0\' 1t=\'\' 1u=\'c\'><t b=\'f\' a=\'1b.3n\' /></1h><1h 1r=\'2s\' 1p=\'0\' 1s=\'0\' 1t=\'\' 1u=\'c\'><t b=\'f\' a=\'1b.3o\' /></1h><1h 1r=\'2s\' 1p=\'0\' 1s=\'0\' 1t=\'\' 1u=\'c\'><t b=\'f\' a=\'1b.5V\' /></1h><1h 1r=\'2s\' 1p=\'0\' 1s=\'0\' 1t=\'\' 1u=\'c\'><t b=\'f\' a=\'1b.2Y\' /></1h><1h 1r=\'2s\' 1p=\'0\' 1s=\'0\' 1t=\'\' 1u=\'c\'><t b=\'f\' a=\'1b.2X\' /></1h><1h 1r=\'2s\' 1p=\'0\' 1s=\'0\' 1t=\'\' 1u=\'c\'><t b=\'f\' a=\'1b.2V\' /></1h><1h 1r=\'2s\' 1p=\'0\' 1s=\'0\' 1t=\'\' 1u=\'c\'><t b=\'f\' a=\'1b.2Z\' /></1h><1h 1r=\'2s\' 1p=\'0\' 1s=\'0\' 1t=\'\' 1u=\'c\'><t b=\'f\' a=\'1b.3b\' /></1h><1h 1r=\'2s\' 1p=\'0\' 1s=\'0\' 1t=\'\' 1u=\'c\'><t b=\'f\' a=\'1b.5I\' /></1h><1h 1r=\'2s\' 1p=\'0\' 1s=\'0\' 1t=\'\' 1u=\'c\'><t b=\'f\' a=\'1b.3G\' /></1h><1h 1r=\'2s\' 1p=\'0\' 1s=\'0\' 1t=\'\' 1u=\'c\'><t b=\'f\' a=\'1b.3K\' /></1h><1h 1r=\'2s\' 1p=\'0\' 1s=\'0\' 1t=\'\' 1u=\'c\'><t b=\'f\' a=\'1b.3I\' /></1h><1h 1r=\'2s\' 1p=\'0\' 1s=\'0\' 1t=\'\' 1u=\'c\'><t b=\'f\' a=\'1b.3R\' /></1h><1h 1r=\'2s\' 1p=\'0\' 1s=\'0\' 1t=\'\' 1u=\'c\'><t b=\'f\' a=\'1b.3Q\' /></1h><1h 1r=\'2s\' 1p=\'0\' 1s=\'0\' 1t=\'\' 1u=\'c\'><t b=\'f\' a=\'1b.5x\' /></1h><1h 1r=\'2s\' 1p=\'0\' 1s=\'0\' 1t=\'\' 1u=\'c\'><t b=\'f\' a=\'1b.3D\' /></1h><1h 1r=\'2s\' 1p=\'0\' 1s=\'0\' 1t=\'\' 1u=\'c\'><t b=\'f\' a=\'1b.3B\' /></1h><1h 1r=\'2s\' 1p=\'0\' 1s=\'0\' 1t=\'\' 1u=\'c\'><t b=\'f\' a=\'1b.3v\' /></1h><1h 1r=\'2s\' 1p=\'0\' 1s=\'0\' 1t=\'\' 1u=\'c\'><t b=\'f\' a=\'1b.3u\' /></1h><1h 1r=\'2s\' 1p=\'0\' 1s=\'0\' 1t=\'\' 1u=\'c\'><t b=\'f\' a=\'1b.3t\' /></1h><1h 1r=\'2s\' 1p=\'0\' 1s=\'0\' 1t=\'\' 1u=\'c\'><t b=\'f\' a=\'1b.5f\' /></1h><1h 1r=\'2s\' 1p=\'0\' 1s=\'0\' 1t=\'\' 1u=\'c\'><t b=\'f\' a=\'1b.3O\' /></1h><1h 1r=\'2s\' 1p=\'0\' 1s=\'0\' 1t=\'\' 1u=\'c\'><t b=\'f\' a=\'1b.3N\' /></1h><1h 1r=\'2s\' 1p=\'0\' 1s=\'0\' 1t=\'\' 1u=\'c\'><t b=\'f\' a=\'1b.3w\' /></1h><1h 1r=\'2s\' 1p=\'0\' 1s=\'0\' 1t=\'\' 1u=\'c\'><t b=\'f\' a=\'1b.3x\' /></1h><1h 1r=\'2s\' 1p=\'0\' 1s=\'0\' 1t=\'\' 1u=\'c\'><t b=\'f\' a=\'1b.3y\' /></1h><1h 1r=\'2s\' 1p=\'0\' 1s=\'0\' 1t=\'\' 1u=\'c\'><t b=\'f\' a=\'1b.5d\' /></1h><1h 1r=\'2s\' 1p=\'0\' 1s=\'0\' 1t=\'\' 1u=\'c\'><t b=\'f\' a=\'1b.3E\' /></1h><1h 1r=\'2s\' 1p=\'0\' 1s=\'0\' 1t=\'\' 1u=\'c\'><t b=\'f\' a=\'1b.3z\' /></1h><1h 1r=\'2s\' 1p=\'0\' 1s=\'0\' 1t=\'\' 1u=\'c\'><t b=\'f\' a=\'1b.3F\' /></1h><1h 1r=\'2s\' 1p=\'0\' 1s=\'0\' 1t=\'\' 1u=\'c\'><t b=\'f\' a=\'1b.3A\' /></1h><1h 1r=\'2s\' 1p=\'0\' 1s=\'0\' 1t=\'\' 1u=\'c\'><t b=\'f\' a=\'1b.3C\' /></1h><1h 1r=\'2s\' 1p=\'0\' 1s=\'0\' 1t=\'\' 1u=\'c\'><t b=\'f\' a=\'71\' /></1h><1h 1r=\'2s\' 1p=\'0\' 1s=\'0\' 1t=\'\' 1u=\'c\'><t b=\'f\' a=\'6W\' /></1h><1h 1r=\'2s\' 1p=\'0\' 1s=\'0\' 1t=\'\' 1u=\'c\'><t b=\'f\' a=\'75\' /></1h><1h 1r=\'2s\' 1p=\'0\' 1s=\'0\' 1t=\'\' 1u=\'c\'><t b=\'f\' a=\'79\' /></1h><1h 1r=\'2s\' 1p=\'0\' 1s=\'0\' 1t=\'\' 1u=\'c\'><t b=\'f\' a=\'78\' /></1h><1h 1r=\'2s\' 1p=\'0\' 1s=\'0\' 1t=\'\' 1u=\'c\'><t b=\'f\' a=\'77\' /></1h></o></6A></1Q></6E><4G><72 n=\'1b\' 1m=\'2M\' 1n=\'7C\' Y=\'c\' 1E=\'e\' 1J=\'\' 1f=\'48\' 1e=\'7z\' 1I=\'e\' 1L=\'21\' 1o=\'0\' 1q=\'0\' 1M=\'3Y\' 1N=\'7A\' 1K=\'Z\' 1H=\'Z\' 1C=\'Z\' 1D=\'0\' 1G=\'1\' 1B=\'e\' 1F=\'c\' 7B=\'2M\' 7K=\'7L\'><65 b=\'7M\'><p P=\'0\' O=\'0\' N=\'2M\' K=\'7J\' V=\'7G\' M=\'c\'><Q l=\'L\' i=\'7H\' /></p></65><4G><7n n=\'\' 1m=\'0\' 1n=\'0\' Y=\'c\' 1E=\'e\' 1J=\'\' 1f=\'0\' 1e=\'0\' 1I=\'e\' 1L=\'0\' 1o=\'0\' 1q=\'0\' 1M=\'0\' 1N=\'0\' 1K=\'Z\' 1H=\'Z\' 1C=\'Z\' 1D=\'0\' 1G=\'1\' 1B=\'e\' 1F=\'c\' 7I=\'c\'><4G><1g n=\'5T\' 1m=\'2M\' 1n=\'35\' Y=\'e\' 1E=\'e\' 1J=\'\' 1f=\'0\' 1e=\'4E\' 1I=\'e\' 1L=\'54\' 1o=\'0\' 1q=\'0\' 1M=\'3Y\' 1N=\'17.5\' 1K=\'Z\' 1H=\'Z\' 1C=\'Z\' 1D=\'0\' 1G=\'1\' 1B=\'e\' 1F=\'c\' 1O=\'2v\' 2z=\'1v\'><q T=\'\' S=\'0\'><p P=\'0\' O=\'0\' N=\'2M\' K=\'35\' V=\'9n 6m 9l\' M=\'c\'><Q l=\'L\' i=\'5h\' /></p></q><1A><1z n=\'2u\' 2t=\'9q\' b=\'1i\' 1f=\'0\' 1e=\'0\' 1m=\'0\' 1n=\'0\' 2w=\'-1\'><1i P=\'0\' O=\'0\' N=\'0\' K=\'0\' M=\'c\'><Q l=\'L\' i=\'9p\' /></1i></1z></1A></1g><1g n=\'3H\' 1m=\'40\' 1n=\'35\' Y=\'e\' 1E=\'e\' 1J=\'\' 1f=\'4n\' 1e=\'4E\' 1I=\'e\' 1L=\'58\' 1o=\'0\' 1q=\'0\' 1M=\'20\' 1N=\'17.5\' 1K=\'Z\' 1H=\'Z\' 1C=\'Z\' 1D=\'0\' 1G=\'2\' 1B=\'e\' 1F=\'c\' 1O=\'2F\' 2z=\'1v\'><2n><r I=\'H\' b=\'d\' a=\'c\' Y=\'e\' /><r I=\'1d\' b=\'d\' a=\'c\' Y=\'e\' /><r I=\'1a\' b=\'d\' a=\'c\' Y=\'e\' /><r I=\'X\' b=\'d\' a=\'c\' Y=\'e\' /><r I=\'2l\' b=\'f\' a=\'1x\' Y=\'e\' /></2n><1T><y n=\'2G\'><o><h r=\'H\' g=\'G\'><a b=\'d\' a=\'e\' /></h><x n=\'J\' /></o></y><y n=\'2p\'><o><h r=\'1d\' g=\'G\'><a b=\'d\' a=\'e\' /></h><x n=\'J\' /></o></y><y n=\'2g\'><o><h r=\'1d\' g=\'G\'><a b=\'d\' a=\'c\' /></h><x n=\'J\' /></o></y><y n=\'2J\'><o><h r=\'1a\' g=\'G\'><a b=\'d\' a=\'e\' /></h><x n=\'J\' /></o></y><y n=\'2f\'><o><h r=\'X\' g=\'G\'><a b=\'d\' a=\'e\' /></h><x n=\'J\' /><x n=\'1y\' /></o></y><y n=\'2I\'><o><h r=\'1d\' g=\'G\'><a b=\'d\' a=\'c\' /></h><h r=\'1a\' g=\'G\'><a b=\'d\' a=\'c\' /></h><h r=\'H\' g=\'G\'><a b=\'d\' a=\'c\' /></h><h r=\'X\' g=\'G\'><a b=\'d\' a=\'c\' /></h></o></y><y n=\'J\'><o><m><k><D g=\'E\' C=\'1a\' A=\'F\' B=\'e\' z=\'d\' /></k><j><U><t b=\'f\' a=\'R\' /><1c b=\'d\' a=\'c\' /></U></j><s><U><t b=\'f\' a=\'R\' /><1c b=\'d\' a=\'e\' /></U></s></m><m><k><D g=\'E\' C=\'2l\' A=\'F\' B=\'1x\' z=\'f\' /></k><j><m><k><D g=\'E\' C=\'1d\' A=\'F\' B=\'e\' z=\'d\' /></k><j><m><k><D g=\'E\' C=\'H\' A=\'F\' B=\'e\' z=\'d\' /></k><j><m><k><D g=\'E\' C=\'X\' A=\'F\' B=\'e\' z=\'d\' /></k><j><u><W b=\'f\' a=\'1V\' /><t b=\'f\' a=\'R\' /></u></j><s><u><W b=\'f\' a=\'2h\' /><t b=\'f\' a=\'R\' /></u></s></m></j><s><m><k><D g=\'E\' C=\'X\' A=\'F\' B=\'e\' z=\'d\' /></k><j><u><W b=\'f\' a=\'2i\' /><t b=\'f\' a=\'R\' /></u></j><s><u><W b=\'f\' a=\'2k\' /><t b=\'f\' a=\'R\' /></u></s></m></s></m></j><s><m><k><D g=\'E\' C=\'H\' A=\'F\' B=\'e\' z=\'d\' /></k><j><m><k><D g=\'E\' C=\'X\' A=\'F\' B=\'e\' z=\'d\' /></k><j><u><W b=\'f\' a=\'2a\' /><t b=\'f\' a=\'R\' /></u></j><s><m><k><D g=\'E\' C=\'1a\' A=\'F\' B=\'e\' z=\'d\' /></k><j><u><W b=\'f\' a=\'2c\' /><t b=\'f\' a=\'R\' /></u></j><s><u><W b=\'f\' a=\'2e\' /><t b=\'f\' a=\'R\' /></u></s></m></s></m></j><s><m><k><D g=\'E\' C=\'X\' A=\'F\' B=\'e\' z=\'d\' /></k><j><u><W b=\'f\' a=\'2d\' /><t b=\'f\' a=\'R\' /></u></j><s><m><k><D g=\'E\' C=\'1a\' A=\'F\' B=\'e\' z=\'d\' /></k><j><u><W b=\'f\' a=\'1W\' /><t b=\'f\' a=\'R\' /></u></j><s><u><W b=\'f\' a=\'1x\' /><t b=\'f\' a=\'R\' /></u></s></m></s></m></s></m></s></m></j></m></o></y><y n=\'1y\'><o><m><k><D g=\'E\' C=\'v.3S.H\' A=\'F\' B=\'e\' z=\'d\' /></k><j><h r=\'v.3S.H\' g=\'G\'><a b=\'d\' a=\'c\' /></h><x n=\'v.3S.J\' /></j></m><m><k><D g=\'E\' C=\'v.3P.H\' A=\'F\' B=\'e\' z=\'d\' /></k><j><h r=\'v.3P.H\' g=\'G\'><a b=\'d\' a=\'c\' /></h><x n=\'v.3P.J\' /></j></m><m><k><D g=\'E\' C=\'v.3M.H\' A=\'F\' B=\'e\' z=\'d\' /></k><j><h r=\'v.3M.H\' g=\'G\'><a b=\'d\' a=\'c\' /></h><x n=\'v.3M.J\' /></j></m><m><k><D g=\'E\' C=\'v.3L.H\' A=\'F\' B=\'e\' z=\'d\' /></k><j><h r=\'v.3L.H\' g=\'G\'><a b=\'d\' a=\'c\' /></h><x n=\'v.3L.J\' /></j></m></o></y></1T><1Q><1S><o><x n=\'J\' /></o></1S><1Z><o><x n=\'2p\' /><1h 1r=\'2o\' 1p=\'1P\' 1s=\'0\' 1t=\'\' 1u=\'c\'><t b=\'f\' a=\'v.v.5j\' /></1h><1Y 2B=\'c\' 2D=\'c\'><t b=\'f\' a=\'v.v.5j\' /><1f b=\'1w\' a=\'2T\' /><1e b=\'1w\' a=\'4s\' /><1o b=\'1w\' a=\'0\' /><1q b=\'2A\' a=\'v.2E\' /></1Y></o></1Z><2j><o><x n=\'2g\' /><1R 1r=\'2o\' 1p=\'1P\' 1s=\'0\' 1t=\'\' 1u=\'c\'><t b=\'f\' a=\'v.v.5j\' /></1R></o></2j><2b><o><x n=\'2f\' /></o></2b><1v><o><x n=\'1y\' /><h r=\'H\' g=\'G\'><a b=\'d\' a=\'e\' /></h><h r=\'X\' g=\'G\'><a b=\'d\' a=\'c\' /></h><x n=\'J\' /></o></1v><1U><o><h r=\'X\' g=\'G\'><a b=\'d\' a=\'c\' /></h><x n=\'J\' /></o></1U></1Q><q T=\'\' S=\'0\'><p P=\'-1\' O=\'-1\' N=\'40\' K=\'35\' V=\'1l\' M=\'c\'><Q l=\'L\' i=\'2r\' /></p></q><1X><w I=\'1W\'><q T=\'\' S=\'1\'><p P=\'-1\' O=\'-1\' N=\'40\' K=\'35\' V=\'1l\' M=\'c\'><Q l=\'L\' i=\'2r\' /></p></q></w><w I=\'2d\'><q T=\'\' S=\'8\'><p P=\'-1\' O=\'-1\' N=\'40\' K=\'35\' V=\'1l\' M=\'c\'><Q l=\'L\' i=\'2r\' /></p></q></w><w I=\'2e\'><q T=\'\' S=\'16\'><p P=\'-1\' O=\'-1\' N=\'40\' K=\'35\' V=\'1l\' M=\'c\'><Q l=\'L\' i=\'2q\' /></p></q></w><w I=\'2c\'><q T=\'\' S=\'17\'><p P=\'-1\' O=\'-1\' N=\'40\' K=\'35\' V=\'1l\' M=\'c\'><Q l=\'L\' i=\'2q\' /></p></q></w><w I=\'2a\'><q T=\'\' S=\'24\'><p P=\'-1\' O=\'-1\' N=\'40\' K=\'35\' V=\'1l\' M=\'c\'><Q l=\'L\' i=\'2q\' /></p></q></w><w I=\'2k\'><q T=\'\' S=\'0\'><p P=\'-1\' O=\'-1\' N=\'40\' K=\'35\' V=\'1l\' M=\'c\'><Q l=\'L\' i=\'2C\' /></p></q></w><w I=\'2i\'><q T=\'\' S=\'8\'><p P=\'-1\' O=\'-1\' N=\'40\' K=\'35\' V=\'1l\' M=\'c\'><Q l=\'L\' i=\'2C\' /></p></q></w><w I=\'2h\'><q T=\'\' S=\'16\'><p P=\'-1\' O=\'-1\' N=\'40\' K=\'35\' V=\'1l\' M=\'c\'><Q l=\'L\' i=\'2H\' /></p></q></w><w I=\'1V\'><q T=\'\' S=\'24\'><p P=\'-1\' O=\'-1\' N=\'40\' K=\'35\' V=\'1l\' M=\'c\'><Q l=\'L\' i=\'2H\' /></p></q></w></1X></1g><1g n=\'3L\' 1m=\'40\' 1n=\'35\' Y=\'e\' 1E=\'e\' 1J=\'\' 1f=\'4p\' 1e=\'4E\' 1I=\'e\' 1L=\'59\' 1o=\'0\' 1q=\'0\' 1M=\'20\' 1N=\'17.5\' 1K=\'Z\' 1H=\'Z\' 1C=\'Z\' 1D=\'0\' 1G=\'3\' 1B=\'e\' 1F=\'c\' 1O=\'2F\' 2z=\'1v\'><2n><r I=\'H\' b=\'d\' a=\'c\' Y=\'e\' /><r I=\'1d\' b=\'d\' a=\'c\' Y=\'e\' /><r I=\'1a\' b=\'d\' a=\'c\' Y=\'e\' /><r I=\'X\' b=\'d\' a=\'c\' Y=\'e\' /><r I=\'2l\' b=\'f\' a=\'1x\' Y=\'e\' /></2n><1T><y n=\'2G\'><o><h r=\'H\' g=\'G\'><a b=\'d\' a=\'e\' /></h><x n=\'J\' /></o></y><y n=\'2p\'><o><h r=\'1d\' g=\'G\'><a b=\'d\' a=\'e\' /></h><x n=\'J\' /></o></y><y n=\'2g\'><o><h r=\'1d\' g=\'G\'><a b=\'d\' a=\'c\' /></h><x n=\'J\' /></o></y><y n=\'2J\'><o><h r=\'1a\' g=\'G\'><a b=\'d\' a=\'e\' /></h><x n=\'J\' /></o></y><y n=\'2f\'><o><h r=\'X\' g=\'G\'><a b=\'d\' a=\'e\' /></h><x n=\'J\' /><x n=\'1y\' /></o></y><y n=\'2I\'><o><h r=\'1d\' g=\'G\'><a b=\'d\' a=\'c\' /></h><h r=\'1a\' g=\'G\'><a b=\'d\' a=\'c\' /></h><h r=\'H\' g=\'G\'><a b=\'d\' a=\'c\' /></h><h r=\'X\' g=\'G\'><a b=\'d\' a=\'c\' /></h></o></y><y n=\'J\'><o><m><k><D g=\'E\' C=\'1a\' A=\'F\' B=\'e\' z=\'d\' /></k><j><U><t b=\'f\' a=\'R\' /><1c b=\'d\' a=\'c\' /></U></j><s><U><t b=\'f\' a=\'R\' /><1c b=\'d\' a=\'e\' /></U></s></m><m><k><D g=\'E\' C=\'2l\' A=\'F\' B=\'1x\' z=\'f\' /></k><j><m><k><D g=\'E\' C=\'1d\' A=\'F\' B=\'e\' z=\'d\' /></k><j><m><k><D g=\'E\' C=\'H\' A=\'F\' B=\'e\' z=\'d\' /></k><j><m><k><D g=\'E\' C=\'X\' A=\'F\' B=\'e\' z=\'d\' /></k><j><u><W b=\'f\' a=\'1V\' /><t b=\'f\' a=\'R\' /></u></j><s><u><W b=\'f\' a=\'2h\' /><t b=\'f\' a=\'R\' /></u></s></m></j><s><m><k><D g=\'E\' C=\'X\' A=\'F\' B=\'e\' z=\'d\' /></k><j><u><W b=\'f\' a=\'2i\' /><t b=\'f\' a=\'R\' /></u></j><s><u><W b=\'f\' a=\'2k\' /><t b=\'f\' a=\'R\' /></u></s></m></s></m></j><s><m><k><D g=\'E\' C=\'H\' A=\'F\' B=\'e\' z=\'d\' /></k><j><m><k><D g=\'E\' C=\'X\' A=\'F\' B=\'e\' z=\'d\' /></k><j><u><W b=\'f\' a=\'2a\' /><t b=\'f\' a=\'R\' /></u></j><s><m><k><D g=\'E\' C=\'1a\' A=\'F\' B=\'e\' z=\'d\' /></k><j><u><W b=\'f\' a=\'2c\' /><t b=\'f\' a=\'R\' /></u></j><s><u><W b=\'f\' a=\'2e\' /><t b=\'f\' a=\'R\' /></u></s></m></s></m></j><s><m><k><D g=\'E\' C=\'X\' A=\'F\' B=\'e\' z=\'d\' /></k><j><u><W b=\'f\' a=\'2d\' /><t b=\'f\' a=\'R\' /></u></j><s><m><k><D g=\'E\' C=\'1a\' A=\'F\' B=\'e\' z=\'d\' /></k><j><u><W b=\'f\' a=\'1W\' /><t b=\'f\' a=\'R\' /></u></j><s><u><W b=\'f\' a=\'1x\' /><t b=\'f\' a=\'R\' /></u></s></m></s></m></s></m></s></m></j></m></o></y><y n=\'1y\'><o><m><k><D g=\'E\' C=\'v.3S.H\' A=\'F\' B=\'e\' z=\'d\' /></k><j><h r=\'v.3S.H\' g=\'G\'><a b=\'d\' a=\'c\' /></h><x n=\'v.3S.J\' /></j></m><m><k><D g=\'E\' C=\'v.3P.H\' A=\'F\' B=\'e\' z=\'d\' /></k><j><h r=\'v.3P.H\' g=\'G\'><a b=\'d\' a=\'c\' /></h><x n=\'v.3P.J\' /></j></m><m><k><D g=\'E\' C=\'v.3M.H\' A=\'F\' B=\'e\' z=\'d\' /></k><j><h r=\'v.3M.H\' g=\'G\'><a b=\'d\' a=\'c\' /></h><x n=\'v.3M.J\' /></j></m><m><k><D g=\'E\' C=\'v.3H.H\' A=\'F\' B=\'e\' z=\'d\' /></k><j><h r=\'v.3H.H\' g=\'G\'><a b=\'d\' a=\'c\' /></h><x n=\'v.3H.J\' /></j></m></o></y></1T><1Q><1S><o><x n=\'J\' /></o></1S><1Z><o><x n=\'2p\' /><1h 1r=\'2o\' 1p=\'1P\' 1s=\'0\' 1t=\'\' 1u=\'c\'><t b=\'f\' a=\'v.v.5r\' /></1h><1Y 2B=\'c\' 2D=\'c\'><t b=\'f\' a=\'v.v.5r\' /><1f b=\'1w\' a=\'2S\' /><1e b=\'1w\' a=\'4s\' /><1o b=\'1w\' a=\'0\' /><1q b=\'2A\' a=\'v.2E\' /></1Y></o></1Z><2j><o><x n=\'2g\' /><1R 1r=\'2o\' 1p=\'1P\' 1s=\'0\' 1t=\'\' 1u=\'c\'><t b=\'f\' a=\'v.v.5r\' /></1R></o></2j><2b><o><x n=\'2f\' /></o></2b><1v><o><x n=\'1y\' /><h r=\'H\' g=\'G\'><a b=\'d\' a=\'e\' /></h><h r=\'X\' g=\'G\'><a b=\'d\' a=\'c\' /></h><x n=\'J\' /></o></1v><1U><o><h r=\'X\' g=\'G\'><a b=\'d\' a=\'c\' /></h><x n=\'J\' /></o></1U></1Q><q T=\'\' S=\'0\'><p P=\'-1\' O=\'-1\' N=\'40\' K=\'35\' V=\'1k 1l\' M=\'c\'><Q l=\'L\' i=\'2r\' /></p></q><1X><w I=\'1W\'><q T=\'\' S=\'1\'><p P=\'-1\' O=\'-1\' N=\'40\' K=\'35\' V=\'1k 1l\' M=\'c\'><Q l=\'L\' i=\'2r\' /></p></q></w><w I=\'2d\'><q T=\'\' S=\'8\'><p P=\'-1\' O=\'-1\' N=\'40\' K=\'35\' V=\'1k 1l\' M=\'c\'><Q l=\'L\' i=\'2r\' /></p></q></w><w I=\'2e\'><q T=\'\' S=\'16\'><p P=\'-1\' O=\'-1\' N=\'40\' K=\'35\' V=\'1k 1l\' M=\'c\'><Q l=\'L\' i=\'2q\' /></p></q></w><w I=\'2c\'><q T=\'\' S=\'17\'><p P=\'-1\' O=\'-1\' N=\'40\' K=\'35\' V=\'1k 1l\' M=\'c\'><Q l=\'L\' i=\'2q\' /></p></q></w><w I=\'2a\'><q T=\'\' S=\'24\'><p P=\'-1\' O=\'-1\' N=\'40\' K=\'35\' V=\'1k 1l\' M=\'c\'><Q l=\'L\' i=\'2q\' /></p></q></w><w I=\'2k\'><q T=\'\' S=\'0\'><p P=\'-1\' O=\'-1\' N=\'40\' K=\'35\' V=\'1k 1l\' M=\'c\'><Q l=\'L\' i=\'2C\' /></p></q></w><w I=\'2i\'><q T=\'\' S=\'8\'><p P=\'-1\' O=\'-1\' N=\'40\' K=\'35\' V=\'1k 1l\' M=\'c\'><Q l=\'L\' i=\'2C\' /></p></q></w><w I=\'2h\'><q T=\'\' S=\'16\'><p P=\'-1\' O=\'-1\' N=\'40\' K=\'35\' V=\'1k 1l\' M=\'c\'><Q l=\'L\' i=\'2H\' /></p></q></w><w I=\'1V\'><q T=\'\' S=\'24\'><p P=\'-1\' O=\'-1\' N=\'40\' K=\'35\' V=\'1k 1l\' M=\'c\'><Q l=\'L\' i=\'2H\' /></p></q></w></1X></1g><1g n=\'3M\' 1m=\'40\' 1n=\'35\' Y=\'e\' 1E=\'e\' 1J=\'\' 1f=\'4k\' 1e=\'4E\' 1I=\'e\' 1L=\'57\' 1o=\'0\' 1q=\'0\' 1M=\'20\' 1N=\'17.5\' 1K=\'Z\' 1H=\'Z\' 1C=\'Z\' 1D=\'0\' 1G=\'4\' 1B=\'e\' 1F=\'c\' 1O=\'2F\' 2z=\'1v\'><2n><r I=\'H\' b=\'d\' a=\'c\' Y=\'e\' /><r I=\'1d\' b=\'d\' a=\'c\' Y=\'e\' /><r I=\'1a\' b=\'d\' a=\'c\' Y=\'e\' /><r I=\'X\' b=\'d\' a=\'c\' Y=\'e\' /><r I=\'2l\' b=\'f\' a=\'1x\' Y=\'e\' /></2n><1T><y n=\'2G\'><o><h r=\'H\' g=\'G\'><a b=\'d\' a=\'e\' /></h><x n=\'J\' /></o></y><y n=\'2p\'><o><h r=\'1d\' g=\'G\'><a b=\'d\' a=\'e\' /></h><x n=\'J\' /></o></y><y n=\'2g\'><o><h r=\'1d\' g=\'G\'><a b=\'d\' a=\'c\' /></h><x n=\'J\' /></o></y><y n=\'2J\'><o><h r=\'1a\' g=\'G\'><a b=\'d\' a=\'e\' /></h><x n=\'J\' /></o></y><y n=\'2f\'><o><h r=\'X\' g=\'G\'><a b=\'d\' a=\'e\' /></h><x n=\'J\' /><x n=\'1y\' /></o></y><y n=\'2I\'><o><h r=\'1d\' g=\'G\'><a b=\'d\' a=\'c\' /></h><h r=\'1a\' g=\'G\'><a b=\'d\' a=\'c\' /></h><h r=\'H\' g=\'G\'><a b=\'d\' a=\'c\' /></h><h r=\'X\' g=\'G\'><a b=\'d\' a=\'c\' /></h></o></y><y n=\'J\'><o><m><k><D g=\'E\' C=\'1a\' A=\'F\' B=\'e\' z=\'d\' /></k><j><U><t b=\'f\' a=\'R\' /><1c b=\'d\' a=\'c\' /></U></j><s><U><t b=\'f\' a=\'R\' /><1c b=\'d\' a=\'e\' /></U></s></m><m><k><D g=\'E\' C=\'2l\' A=\'F\' B=\'1x\' z=\'f\' /></k><j><m><k><D g=\'E\' C=\'1d\' A=\'F\' B=\'e\' z=\'d\' /></k><j><m><k><D g=\'E\' C=\'H\' A=\'F\' B=\'e\' z=\'d\' /></k><j><m><k><D g=\'E\' C=\'X\' A=\'F\' B=\'e\' z=\'d\' /></k><j><u><W b=\'f\' a=\'1V\' /><t b=\'f\' a=\'R\' /></u></j><s><u><W b=\'f\' a=\'2h\' /><t b=\'f\' a=\'R\' /></u></s></m></j><s><m><k><D g=\'E\' C=\'X\' A=\'F\' B=\'e\' z=\'d\' /></k><j><u><W b=\'f\' a=\'2i\' /><t b=\'f\' a=\'R\' /></u></j><s><u><W b=\'f\' a=\'2k\' /><t b=\'f\' a=\'R\' /></u></s></m></s></m></j><s><m><k><D g=\'E\' C=\'H\' A=\'F\' B=\'e\' z=\'d\' /></k><j><m><k><D g=\'E\' C=\'X\' A=\'F\' B=\'e\' z=\'d\' /></k><j><u><W b=\'f\' a=\'2a\' /><t b=\'f\' a=\'R\' /></u></j><s><m><k><D g=\'E\' C=\'1a\' A=\'F\' B=\'e\' z=\'d\' /></k><j><u><W b=\'f\' a=\'2c\' /><t b=\'f\' a=\'R\' /></u></j><s><u><W b=\'f\' a=\'2e\' /><t b=\'f\' a=\'R\' /></u></s></m></s></m></j><s><m><k><D g=\'E\' C=\'X\' A=\'F\' B=\'e\' z=\'d\' /></k><j><u><W b=\'f\' a=\'2d\' /><t b=\'f\' a=\'R\' /></u></j><s><m><k><D g=\'E\' C=\'1a\' A=\'F\' B=\'e\' z=\'d\' /></k><j><u><W b=\'f\' a=\'1W\' /><t b=\'f\' a=\'R\' /></u></j><s><u><W b=\'f\' a=\'1x\' /><t b=\'f\' a=\'R\' /></u></s></m></s></m></s></m></s></m></j></m></o></y><y n=\'1y\'><o><m><k><D g=\'E\' C=\'v.3S.H\' A=\'F\' B=\'e\' z=\'d\' /></k><j><h r=\'v.3S.H\' g=\'G\'><a b=\'d\' a=\'c\' /></h><x n=\'v.3S.J\' /></j></m><m><k><D g=\'E\' C=\'v.3P.H\' A=\'F\' B=\'e\' z=\'d\' /></k><j><h r=\'v.3P.H\' g=\'G\'><a b=\'d\' a=\'c\' /></h><x n=\'v.3P.J\' /></j></m><m><k><D g=\'E\' C=\'v.3H.H\' A=\'F\' B=\'e\' z=\'d\' /></k><j><h r=\'v.3H.H\' g=\'G\'><a b=\'d\' a=\'c\' /></h><x n=\'v.3H.J\' /></j></m><m><k><D g=\'E\' C=\'v.3L.H\' A=\'F\' B=\'e\' z=\'d\' /></k><j><h r=\'v.3L.H\' g=\'G\'><a b=\'d\' a=\'c\' /></h><x n=\'v.3L.J\' /></j></m></o></y></1T><1Q><1S><o><x n=\'J\' /></o></1S><1Z><o><x n=\'2p\' /><1h 1r=\'2o\' 1p=\'1P\' 1s=\'0\' 1t=\'\' 1u=\'c\'><t b=\'f\' a=\'v.v.5q\' /></1h><1Y 2B=\'c\' 2D=\'c\'><t b=\'f\' a=\'v.v.5q\' /><1f b=\'1w\' a=\'2O\' /><1e b=\'1w\' a=\'4s\' /><1o b=\'1w\' a=\'0\' /><1q b=\'2A\' a=\'v.2E\' /></1Y></o></1Z><2j><o><x n=\'2g\' /><1R 1r=\'2o\' 1p=\'1P\' 1s=\'0\' 1t=\'\' 1u=\'c\'><t b=\'f\' a=\'v.v.5q\' /></1R></o></2j><2b><o><x n=\'2f\' /></o></2b><1v><o><x n=\'1y\' /><h r=\'H\' g=\'G\'><a b=\'d\' a=\'e\' /></h><h r=\'X\' g=\'G\'><a b=\'d\' a=\'c\' /></h><x n=\'J\' /></o></1v><1U><o><h r=\'X\' g=\'G\'><a b=\'d\' a=\'c\' /></h><x n=\'J\' /></o></1U></1Q><q T=\'\' S=\'0\'><p P=\'-1\' O=\'-1\' N=\'40\' K=\'35\' V=\'2m\' M=\'c\'><Q l=\'L\' i=\'2r\' /></p></q><1X><w I=\'1W\'><q T=\'\' S=\'1\'><p P=\'-1\' O=\'-1\' N=\'40\' K=\'35\' V=\'2m\' M=\'c\'><Q l=\'L\' i=\'2r\' /></p></q></w><w I=\'2d\'><q T=\'\' S=\'8\'><p P=\'-1\' O=\'-1\' N=\'40\' K=\'35\' V=\'2m\' M=\'c\'><Q l=\'L\' i=\'2r\' /></p></q></w><w I=\'2e\'><q T=\'\' S=\'16\'><p P=\'-1\' O=\'-1\' N=\'40\' K=\'35\' V=\'2m\' M=\'c\'><Q l=\'L\' i=\'2q\' /></p></q></w><w I=\'2c\'><q T=\'\' S=\'17\'><p P=\'-1\' O=\'-1\' N=\'40\' K=\'35\' V=\'2m\' M=\'c\'><Q l=\'L\' i=\'2q\' /></p></q></w><w I=\'2a\'><q T=\'\' S=\'24\'><p P=\'-1\' O=\'-1\' N=\'40\' K=\'35\' V=\'2m\' M=\'c\'><Q l=\'L\' i=\'2q\' /></p></q></w><w I=\'2k\'><q T=\'\' S=\'0\'><p P=\'-1\' O=\'-1\' N=\'40\' K=\'35\' V=\'2m\' M=\'c\'><Q l=\'L\' i=\'2C\' /></p></q></w><w I=\'2i\'><q T=\'\' S=\'8\'><p P=\'-1\' O=\'-1\' N=\'40\' K=\'35\' V=\'2m\' M=\'c\'><Q l=\'L\' i=\'2C\' /></p></q></w><w I=\'2h\'><q T=\'\' S=\'16\'><p P=\'-1\' O=\'-1\' N=\'40\' K=\'35\' V=\'2m\' M=\'c\'><Q l=\'L\' i=\'2H\' /></p></q></w><w I=\'1V\'><q T=\'\' S=\'24\'><p P=\'-1\' O=\'-1\' N=\'40\' K=\'35\' V=\'2m\' M=\'c\'><Q l=\'L\' i=\'2H\' /></p></q></w></1X></1g><1g n=\'3S\' 1m=\'40\' 1n=\'35\' Y=\'e\' 1E=\'e\' 1J=\'\' 1f=\'4q\' 1e=\'4E\' 1I=\'e\' 1L=\'55\' 1o=\'0\' 1q=\'0\' 1M=\'20\' 1N=\'17.5\' 1K=\'Z\' 1H=\'Z\' 1C=\'Z\' 1D=\'0\' 1G=\'5\' 1B=\'e\' 1F=\'c\' 1O=\'2F\' 2z=\'1v\'><2n><r I=\'H\' b=\'d\' a=\'c\' Y=\'e\' /><r I=\'1d\' b=\'d\' a=\'c\' Y=\'e\' /><r I=\'1a\' b=\'d\' a=\'c\' Y=\'e\' /><r I=\'X\' b=\'d\' a=\'c\' Y=\'e\' /><r I=\'2l\' b=\'f\' a=\'1x\' Y=\'e\' /></2n><1T><y n=\'2G\'><o><h r=\'H\' g=\'G\'><a b=\'d\' a=\'e\' /></h><x n=\'J\' /></o></y><y n=\'2p\'><o><h r=\'1d\' g=\'G\'><a b=\'d\' a=\'e\' /></h><x n=\'J\' /></o></y><y n=\'2g\'><o><h r=\'1d\' g=\'G\'><a b=\'d\' a=\'c\' /></h><x n=\'J\' /></o></y><y n=\'2J\'><o><h r=\'1a\' g=\'G\'><a b=\'d\' a=\'e\' /></h><x n=\'J\' /></o></y><y n=\'2f\'><o><h r=\'X\' g=\'G\'><a b=\'d\' a=\'e\' /></h><x n=\'J\' /><x n=\'1y\' /></o></y><y n=\'2I\'><o><h r=\'1d\' g=\'G\'><a b=\'d\' a=\'c\' /></h><h r=\'1a\' g=\'G\'><a b=\'d\' a=\'c\' /></h><h r=\'H\' g=\'G\'><a b=\'d\' a=\'c\' /></h><h r=\'X\' g=\'G\'><a b=\'d\' a=\'c\' /></h></o></y><y n=\'J\'><o><m><k><D g=\'E\' C=\'1a\' A=\'F\' B=\'e\' z=\'d\' /></k><j><U><t b=\'f\' a=\'R\' /><1c b=\'d\' a=\'c\' /></U></j><s><U><t b=\'f\' a=\'R\' /><1c b=\'d\' a=\'e\' /></U></s></m><m><k><D g=\'E\' C=\'2l\' A=\'F\' B=\'1x\' z=\'f\' /></k><j><m><k><D g=\'E\' C=\'1d\' A=\'F\' B=\'e\' z=\'d\' /></k><j><m><k><D g=\'E\' C=\'H\' A=\'F\' B=\'e\' z=\'d\' /></k><j><m><k><D g=\'E\' C=\'X\' A=\'F\' B=\'e\' z=\'d\' /></k><j><u><W b=\'f\' a=\'1V\' /><t b=\'f\' a=\'R\' /></u></j><s><u><W b=\'f\' a=\'2h\' /><t b=\'f\' a=\'R\' /></u></s></m></j><s><m><k><D g=\'E\' C=\'X\' A=\'F\' B=\'e\' z=\'d\' /></k><j><u><W b=\'f\' a=\'2i\' /><t b=\'f\' a=\'R\' /></u></j><s><u><W b=\'f\' a=\'2k\' /><t b=\'f\' a=\'R\' /></u></s></m></s></m></j><s><m><k><D g=\'E\' C=\'H\' A=\'F\' B=\'e\' z=\'d\' /></k><j><m><k><D g=\'E\' C=\'X\' A=\'F\' B=\'e\' z=\'d\' /></k><j><u><W b=\'f\' a=\'2a\' /><t b=\'f\' a=\'R\' /></u></j><s><m><k><D g=\'E\' C=\'1a\' A=\'F\' B=\'e\' z=\'d\' /></k><j><u><W b=\'f\' a=\'2c\' /><t b=\'f\' a=\'R\' /></u></j><s><u><W b=\'f\' a=\'2e\' /><t b=\'f\' a=\'R\' /></u></s></m></s></m></j><s><m><k><D g=\'E\' C=\'X\' A=\'F\' B=\'e\' z=\'d\' /></k><j><u><W b=\'f\' a=\'2d\' /><t b=\'f\' a=\'R\' /></u></j><s><m><k><D g=\'E\' C=\'1a\' A=\'F\' B=\'e\' z=\'d\' /></k><j><u><W b=\'f\' a=\'1W\' /><t b=\'f\' a=\'R\' /></u></j><s><u><W b=\'f\' a=\'1x\' /><t b=\'f\' a=\'R\' /></u></s></m></s></m></s></m></s></m></j></m></o></y><y n=\'1y\'><o><m><k><D g=\'E\' C=\'v.3P.H\' A=\'F\' B=\'e\' z=\'d\' /></k><j><h r=\'v.3P.H\' g=\'G\'><a b=\'d\' a=\'c\' /></h><x n=\'v.3P.J\' /></j></m><m><k><D g=\'E\' C=\'v.3M.H\' A=\'F\' B=\'e\' z=\'d\' /></k><j><h r=\'v.3M.H\' g=\'G\'><a b=\'d\' a=\'c\' /></h><x n=\'v.3M.J\' /></j></m><m><k><D g=\'E\' C=\'v.3H.H\' A=\'F\' B=\'e\' z=\'d\' /></k><j><h r=\'v.3H.H\' g=\'G\'><a b=\'d\' a=\'c\' /></h><x n=\'v.3H.J\' /></j></m><m><k><D g=\'E\' C=\'v.3L.H\' A=\'F\' B=\'e\' z=\'d\' /></k><j><h r=\'v.3L.H\' g=\'G\'><a b=\'d\' a=\'c\' /></h><x n=\'v.3L.J\' /></j></m></o></y></1T><1Q><1S><o><x n=\'J\' /></o></1S><1Z><o><x n=\'2p\' /><1h 1r=\'2o\' 1p=\'1P\' 1s=\'0\' 1t=\'\' 1u=\'c\'><t b=\'f\' a=\'v.v.5l\' /></1h><1Y 2B=\'c\' 2D=\'c\'><t b=\'f\' a=\'v.v.5l\' /><1f b=\'1w\' a=\'2Q\' /><1e b=\'1w\' a=\'4s\' /><1o b=\'1w\' a=\'0\' /><1q b=\'2A\' a=\'v.2E\' /></1Y></o></1Z><2j><o><x n=\'2g\' /><1R 1r=\'2o\' 1p=\'1P\' 1s=\'0\' 1t=\'\' 1u=\'c\'><t b=\'f\' a=\'v.v.5l\' /></1R></o></2j><2b><o><x n=\'2f\' /></o></2b><1v><o><x n=\'1y\' /><h r=\'H\' g=\'G\'><a b=\'d\' a=\'e\' /></h><h r=\'X\' g=\'G\'><a b=\'d\' a=\'c\' /></h><x n=\'J\' /></o></1v><1U><o><h r=\'X\' g=\'G\'><a b=\'d\' a=\'c\' /></h><x n=\'J\' /></o></1U></1Q><q T=\'\' S=\'0\'><p P=\'-1\' O=\'-1\' N=\'40\' K=\'35\' V=\'1k 1j\' M=\'c\'><Q l=\'L\' i=\'2r\' /></p></q><1X><w I=\'1W\'><q T=\'\' S=\'1\'><p P=\'-1\' O=\'-1\' N=\'40\' K=\'35\' V=\'1k 1j\' M=\'c\'><Q l=\'L\' i=\'2r\' /></p></q></w><w I=\'2d\'><q T=\'\' S=\'8\'><p P=\'-1\' O=\'-1\' N=\'40\' K=\'35\' V=\'1k 1j\' M=\'c\'><Q l=\'L\' i=\'2r\' /></p></q></w><w I=\'2e\'><q T=\'\' S=\'16\'><p P=\'-1\' O=\'-1\' N=\'40\' K=\'35\' V=\'1k 1j\' M=\'c\'><Q l=\'L\' i=\'2q\' /></p></q></w><w I=\'2c\'><q T=\'\' S=\'17\'><p P=\'-1\' O=\'-1\' N=\'40\' K=\'35\' V=\'1k 1j\' M=\'c\'><Q l=\'L\' i=\'2q\' /></p></q></w><w I=\'2a\'><q T=\'\' S=\'24\'><p P=\'-1\' O=\'-1\' N=\'40\' K=\'35\' V=\'1k 1j\' M=\'c\'><Q l=\'L\' i=\'2q\' /></p></q></w><w I=\'2k\'><q T=\'\' S=\'0\'><p P=\'-1\' O=\'-1\' N=\'40\' K=\'35\' V=\'1k 1j\' M=\'c\'><Q l=\'L\' i=\'2C\' /></p></q></w><w I=\'2i\'><q T=\'\' S=\'8\'><p P=\'-1\' O=\'-1\' N=\'40\' K=\'35\' V=\'1k 1j\' M=\'c\'><Q l=\'L\' i=\'2C\' /></p></q></w><w I=\'2h\'><q T=\'\' S=\'16\'><p P=\'-1\' O=\'-1\' N=\'40\' K=\'35\' V=\'1k 1j\' M=\'c\'><Q l=\'L\' i=\'2H\' /></p></q></w><w I=\'1V\'><q T=\'\' S=\'24\'><p P=\'-1\' O=\'-1\' N=\'40\' K=\'35\' V=\'1k 1j\' M=\'c\'><Q l=\'L\' i=\'2H\' /></p></q></w></1X></1g><1g n=\'3P\' 1m=\'40\' 1n=\'35\' Y=\'e\' 1E=\'e\' 1J=\'\' 1f=\'4u\' 1e=\'4E\' 1I=\'e\' 1L=\'56\' 1o=\'0\' 1q=\'0\' 1M=\'20\' 1N=\'17.5\' 1K=\'Z\' 1H=\'Z\' 1C=\'Z\' 1D=\'0\' 1G=\'6\' 1B=\'e\' 1F=\'c\' 1O=\'2F\' 2z=\'1v\'><2n><r I=\'H\' b=\'d\' a=\'c\' Y=\'e\' /><r I=\'1d\' b=\'d\' a=\'c\' Y=\'e\' /><r I=\'1a\' b=\'d\' a=\'c\' Y=\'e\' /><r I=\'X\' b=\'d\' a=\'c\' Y=\'e\' /><r I=\'2l\' b=\'f\' a=\'1x\' Y=\'e\' /></2n><1T><y n=\'2G\'><o><h r=\'H\' g=\'G\'><a b=\'d\' a=\'e\' /></h><x n=\'J\' /></o></y><y n=\'2p\'><o><h r=\'1d\' g=\'G\'><a b=\'d\' a=\'e\' /></h><x n=\'J\' /></o></y><y n=\'2g\'><o><h r=\'1d\' g=\'G\'><a b=\'d\' a=\'c\' /></h><x n=\'J\' /></o></y><y n=\'2J\'><o><h r=\'1a\' g=\'G\'><a b=\'d\' a=\'e\' /></h><x n=\'J\' /></o></y><y n=\'2f\'><o><h r=\'X\' g=\'G\'><a b=\'d\' a=\'e\' /></h><x n=\'J\' /><x n=\'1y\' /></o></y><y n=\'2I\'><o><h r=\'1d\' g=\'G\'><a b=\'d\' a=\'c\' /></h><h r=\'1a\' g=\'G\'><a b=\'d\' a=\'c\' /></h><h r=\'H\' g=\'G\'><a b=\'d\' a=\'c\' /></h><h r=\'X\' g=\'G\'><a b=\'d\' a=\'c\' /></h></o></y><y n=\'J\'><o><m><k><D g=\'E\' C=\'1a\' A=\'F\' B=\'e\' z=\'d\' /></k><j><U><t b=\'f\' a=\'R\' /><1c b=\'d\' a=\'c\' /></U></j><s><U><t b=\'f\' a=\'R\' /><1c b=\'d\' a=\'e\' /></U></s></m><m><k><D g=\'E\' C=\'2l\' A=\'F\' B=\'1x\' z=\'f\' /></k><j><m><k><D g=\'E\' C=\'1d\' A=\'F\' B=\'e\' z=\'d\' /></k><j><m><k><D g=\'E\' C=\'H\' A=\'F\' B=\'e\' z=\'d\' /></k><j><m><k><D g=\'E\' C=\'X\' A=\'F\' B=\'e\' z=\'d\' /></k><j><u><W b=\'f\' a=\'1V\' /><t b=\'f\' a=\'R\' /></u></j><s><u><W b=\'f\' a=\'2h\' /><t b=\'f\' a=\'R\' /></u></s></m></j><s><m><k><D g=\'E\' C=\'X\' A=\'F\' B=\'e\' z=\'d\' /></k><j><u><W b=\'f\' a=\'2i\' /><t b=\'f\' a=\'R\' /></u></j><s><u><W b=\'f\' a=\'2k\' /><t b=\'f\' a=\'R\' /></u></s></m></s></m></j><s><m><k><D g=\'E\' C=\'H\' A=\'F\' B=\'e\' z=\'d\' /></k><j><m><k><D g=\'E\' C=\'X\' A=\'F\' B=\'e\' z=\'d\' /></k><j><u><W b=\'f\' a=\'2a\' /><t b=\'f\' a=\'R\' /></u></j><s><m><k><D g=\'E\' C=\'1a\' A=\'F\' B=\'e\' z=\'d\' /></k><j><u><W b=\'f\' a=\'2c\' /><t b=\'f\' a=\'R\' /></u></j><s><u><W b=\'f\' a=\'2e\' /><t b=\'f\' a=\'R\' /></u></s></m></s></m></j><s><m><k><D g=\'E\' C=\'X\' A=\'F\' B=\'e\' z=\'d\' /></k><j><u><W b=\'f\' a=\'2d\' /><t b=\'f\' a=\'R\' /></u></j><s><m><k><D g=\'E\' C=\'1a\' A=\'F\' B=\'e\' z=\'d\' /></k><j><u><W b=\'f\' a=\'1W\' /><t b=\'f\' a=\'R\' /></u></j><s><u><W b=\'f\' a=\'1x\' /><t b=\'f\' a=\'R\' /></u></s></m></s></m></s></m></s></m></j></m></o></y><y n=\'1y\'><o><m><k><D g=\'E\' C=\'v.3S.H\' A=\'F\' B=\'e\' z=\'d\' /></k><j><h r=\'v.3S.H\' g=\'G\'><a b=\'d\' a=\'c\' /></h><x n=\'v.3S.J\' /></j></m><m><k><D g=\'E\' C=\'v.3M.H\' A=\'F\' B=\'e\' z=\'d\' /></k><j><h r=\'v.3M.H\' g=\'G\'><a b=\'d\' a=\'c\' /></h><x n=\'v.3M.J\' /></j></m><m><k><D g=\'E\' C=\'v.3H.H\' A=\'F\' B=\'e\' z=\'d\' /></k><j><h r=\'v.3H.H\' g=\'G\'><a b=\'d\' a=\'c\' /></h><x n=\'v.3H.J\' /></j></m><m><k><D g=\'E\' C=\'v.3L.H\' A=\'F\' B=\'e\' z=\'d\' /></k><j><h r=\'v.3L.H\' g=\'G\'><a b=\'d\' a=\'c\' /></h><x n=\'v.3L.J\' /></j></m></o></y></1T><1Q><1S><o><x n=\'J\' /></o></1S><1Z><o><x n=\'2p\' /><1h 1r=\'2o\' 1p=\'1P\' 1s=\'0\' 1t=\'\' 1u=\'c\'><t b=\'f\' a=\'v.v.5m\' /></1h><1Y 2B=\'c\' 2D=\'c\'><t b=\'f\' a=\'v.v.5m\' /><1f b=\'1w\' a=\'2N\' /><1e b=\'1w\' a=\'4s\' /><1o b=\'1w\' a=\'0\' /><1q b=\'2A\' a=\'v.2E\' /></1Y></o></1Z><2j><o><x n=\'2g\' /><1R 1r=\'2o\' 1p=\'1P\' 1s=\'0\' 1t=\'\' 1u=\'c\'><t b=\'f\' a=\'v.v.5m\' /></1R></o></2j><2b><o><x n=\'2f\' /></o></2b><1v><o><x n=\'1y\' /><h r=\'H\' g=\'G\'><a b=\'d\' a=\'e\' /></h><h r=\'X\' g=\'G\'><a b=\'d\' a=\'c\' /></h><x n=\'J\' /></o></1v><1U><o><h r=\'X\' g=\'G\'><a b=\'d\' a=\'c\' /></h><x n=\'J\' /></o></1U></1Q><q T=\'\' S=\'0\'><p P=\'-1\' O=\'-1\' N=\'40\' K=\'35\' V=\'1j\' M=\'c\'><Q l=\'L\' i=\'2r\' /></p></q><1X><w I=\'1W\'><q T=\'\' S=\'1\'><p P=\'-1\' O=\'-1\' N=\'40\' K=\'35\' V=\'1j\' M=\'c\'><Q l=\'L\' i=\'2r\' /></p></q></w><w I=\'2d\'><q T=\'\' S=\'8\'><p P=\'-1\' O=\'-1\' N=\'40\' K=\'35\' V=\'1j\' M=\'c\'><Q l=\'L\' i=\'2r\' /></p></q></w><w I=\'2e\'><q T=\'\' S=\'16\'><p P=\'-1\' O=\'-1\' N=\'40\' K=\'35\' V=\'1j\' M=\'c\'><Q l=\'L\' i=\'2q\' /></p></q></w><w I=\'2c\'><q T=\'\' S=\'17\'><p P=\'-1\' O=\'-1\' N=\'40\' K=\'35\' V=\'1j\' M=\'c\'><Q l=\'L\' i=\'2q\' /></p></q></w><w I=\'2a\'><q T=\'\' S=\'24\'><p P=\'-1\' O=\'-1\' N=\'40\' K=\'35\' V=\'1j\' M=\'c\'><Q l=\'L\' i=\'2q\' /></p></q></w><w I=\'2k\'><q T=\'\' S=\'0\'><p P=\'-1\' O=\'-1\' N=\'40\' K=\'35\' V=\'1j\' M=\'c\'><Q l=\'L\' i=\'2C\' /></p></q></w><w I=\'2i\'><q T=\'\' S=\'8\'><p P=\'-1\' O=\'-1\' N=\'40\' K=\'35\' V=\'1j\' M=\'c\'><Q l=\'L\' i=\'2C\' /></p></q></w><w I=\'2h\'><q T=\'\' S=\'16\'><p P=\'-1\' O=\'-1\' N=\'40\' K=\'35\' V=\'1j\' M=\'c\'><Q l=\'L\' i=\'2H\' /></p></q></w><w I=\'1V\'><q T=\'\' S=\'24\'><p P=\'-1\' O=\'-1\' N=\'40\' K=\'35\' V=\'1j\' M=\'c\'><Q l=\'L\' i=\'2H\' /></p></q></w></1X></1g><1g n=\'5G\' 1m=\'2M\' 1n=\'85\' Y=\'e\' 1E=\'e\' 1J=\'\' 1f=\'0\' 1e=\'4J\' 1I=\'e\' 1L=\'48\' 1o=\'0\' 1q=\'0\' 1M=\'3Y\' 1N=\'42.5\' 1K=\'Z\' 1H=\'Z\' 1C=\'Z\' 1D=\'0\' 1G=\'7\' 1B=\'e\' 1F=\'c\' 1O=\'2v\' 2z=\'1v\'><q T=\'\' S=\'0\'><p P=\'0\' O=\'0\' N=\'2M\' K=\'85\' V=\'4I 4F 4y 4x 4H: 9i/9C/9D&#5t;&#5C;\' M=\'c\'><Q l=\'L\' i=\'9z\' /></p></q><1A><1z n=\'2u\' 2t=\'9u\' b=\'1i\' 1f=\'0\' 1e=\'0\' 1m=\'0\' 1n=\'0\' 2w=\'-1\'><1i P=\'0\' O=\'0\' N=\'0\' K=\'0\' M=\'c\'><Q l=\'L\' i=\'9s\' /></1i></1z></1A></1g><1g n=\'3e\' 1m=\'40\' 1n=\'85\' Y=\'e\' 1E=\'e\' 1J=\'\' 1f=\'4n\' 1e=\'4J\' 1I=\'e\' 1L=\'52\' 1o=\'0\' 1q=\'0\' 1M=\'20\' 1N=\'42.5\' 1K=\'Z\' 1H=\'Z\' 1C=\'Z\' 1D=\'0\' 1G=\'8\' 1B=\'e\' 1F=\'c\' 1O=\'2F\' 2z=\'1v\'><2n><r I=\'H\' b=\'d\' a=\'c\' Y=\'e\' /><r I=\'1d\' b=\'d\' a=\'c\' Y=\'e\' /><r I=\'1a\' b=\'d\' a=\'c\' Y=\'e\' /><r I=\'X\' b=\'d\' a=\'c\' Y=\'e\' /><r I=\'2l\' b=\'f\' a=\'1x\' Y=\'e\' /></2n><1T><y n=\'2G\'><o><h r=\'H\' g=\'G\'><a b=\'d\' a=\'e\' /></h><x n=\'J\' /></o></y><y n=\'2p\'><o><h r=\'1d\' g=\'G\'><a b=\'d\' a=\'e\' /></h><x n=\'J\' /></o></y><y n=\'2g\'><o><h r=\'1d\' g=\'G\'><a b=\'d\' a=\'c\' /></h><x n=\'J\' /></o></y><y n=\'2J\'><o><h r=\'1a\' g=\'G\'><a b=\'d\' a=\'e\' /></h><x n=\'J\' /></o></y><y n=\'2f\'><o><h r=\'X\' g=\'G\'><a b=\'d\' a=\'e\' /></h><x n=\'J\' /><x n=\'1y\' /></o></y><y n=\'2I\'><o><h r=\'1d\' g=\'G\'><a b=\'d\' a=\'c\' /></h><h r=\'1a\' g=\'G\'><a b=\'d\' a=\'c\' /></h><h r=\'H\' g=\'G\'><a b=\'d\' a=\'c\' /></h><h r=\'X\' g=\'G\'><a b=\'d\' a=\'c\' /></h></o></y><y n=\'J\'><o><m><k><D g=\'E\' C=\'1a\' A=\'F\' B=\'e\' z=\'d\' /></k><j><U><t b=\'f\' a=\'R\' /><1c b=\'d\' a=\'c\' /></U></j><s><U><t b=\'f\' a=\'R\' /><1c b=\'d\' a=\'e\' /></U></s></m><m><k><D g=\'E\' C=\'2l\' A=\'F\' B=\'1x\' z=\'f\' /></k><j><m><k><D g=\'E\' C=\'1d\' A=\'F\' B=\'e\' z=\'d\' /></k><j><m><k><D g=\'E\' C=\'H\' A=\'F\' B=\'e\' z=\'d\' /></k><j><m><k><D g=\'E\' C=\'X\' A=\'F\' B=\'e\' z=\'d\' /></k><j><u><W b=\'f\' a=\'1V\' /><t b=\'f\' a=\'R\' /></u></j><s><u><W b=\'f\' a=\'2h\' /><t b=\'f\' a=\'R\' /></u></s></m></j><s><m><k><D g=\'E\' C=\'X\' A=\'F\' B=\'e\' z=\'d\' /></k><j><u><W b=\'f\' a=\'2i\' /><t b=\'f\' a=\'R\' /></u></j><s><u><W b=\'f\' a=\'2k\' /><t b=\'f\' a=\'R\' /></u></s></m></s></m></j><s><m><k><D g=\'E\' C=\'H\' A=\'F\' B=\'e\' z=\'d\' /></k><j><m><k><D g=\'E\' C=\'X\' A=\'F\' B=\'e\' z=\'d\' /></k><j><u><W b=\'f\' a=\'2a\' /><t b=\'f\' a=\'R\' /></u></j><s><m><k><D g=\'E\' C=\'1a\' A=\'F\' B=\'e\' z=\'d\' /></k><j><u><W b=\'f\' a=\'2c\' /><t b=\'f\' a=\'R\' /></u></j><s><u><W b=\'f\' a=\'2e\' /><t b=\'f\' a=\'R\' /></u></s></m></s></m></j><s><m><k><D g=\'E\' C=\'X\' A=\'F\' B=\'e\' z=\'d\' /></k><j><u><W b=\'f\' a=\'2d\' /><t b=\'f\' a=\'R\' /></u></j><s><m><k><D g=\'E\' C=\'1a\' A=\'F\' B=\'e\' z=\'d\' /></k><j><u><W b=\'f\' a=\'1W\' /><t b=\'f\' a=\'R\' /></u></j><s><u><W b=\'f\' a=\'1x\' /><t b=\'f\' a=\'R\' /></u></s></m></s></m></s></m></s></m></j></m></o></y><y n=\'1y\'><o><m><k><D g=\'E\' C=\'v.3c.H\' A=\'F\' B=\'e\' z=\'d\' /></k><j><h r=\'v.3c.H\' g=\'G\'><a b=\'d\' a=\'c\' /></h><x n=\'v.3c.J\' /></j></m><m><k><D g=\'E\' C=\'v.3J.H\' A=\'F\' B=\'e\' z=\'d\' /></k><j><h r=\'v.3J.H\' g=\'G\'><a b=\'d\' a=\'c\' /></h><x n=\'v.3J.J\' /></j></m><m><k><D g=\'E\' C=\'v.3a.H\' A=\'F\' B=\'e\' z=\'d\' /></k><j><h r=\'v.3a.H\' g=\'G\'><a b=\'d\' a=\'c\' /></h><x n=\'v.3a.J\' /></j></m><m><k><D g=\'E\' C=\'v.3d.H\' A=\'F\' B=\'e\' z=\'d\' /></k><j><h r=\'v.3d.H\' g=\'G\'><a b=\'d\' a=\'c\' /></h><x n=\'v.3d.J\' /></j></m></o></y></1T><1Q><1S><o><x n=\'J\' /></o></1S><1Z><o><x n=\'2p\' /><1h 1r=\'2o\' 1p=\'1P\' 1s=\'0\' 1t=\'\' 1u=\'c\'><t b=\'f\' a=\'v.v.4Z\' /></1h><1Y 2B=\'c\' 2D=\'c\'><t b=\'f\' a=\'v.v.4Z\' /><1f b=\'1w\' a=\'2T\' /><1e b=\'1w\' a=\'4o\' /><1o b=\'1w\' a=\'0\' /><1q b=\'2A\' a=\'v.2E\' /></1Y></o></1Z><2j><o><x n=\'2g\' /><1R 1r=\'2o\' 1p=\'1P\' 1s=\'0\' 1t=\'\' 1u=\'c\'><t b=\'f\' a=\'v.v.4Z\' /></1R></o></2j><2b><o><x n=\'2f\' /></o></2b><1v><o><x n=\'1y\' /><h r=\'H\' g=\'G\'><a b=\'d\' a=\'e\' /></h><h r=\'X\' g=\'G\'><a b=\'d\' a=\'c\' /></h><x n=\'J\' /></o></1v><1U><o><h r=\'X\' g=\'G\'><a b=\'d\' a=\'c\' /></h><x n=\'J\' /></o></1U></1Q><q T=\'\' S=\'0\'><p P=\'-1\' O=\'-1\' N=\'40\' K=\'85\' V=\'1l\' M=\'c\'><Q l=\'L\' i=\'3V\' /></p></q><1X><w I=\'1W\'><q T=\'\' S=\'1\'><p P=\'-1\' O=\'-1\' N=\'40\' K=\'85\' V=\'1l\' M=\'c\'><Q l=\'L\' i=\'3V\' /></p></q></w><w I=\'2d\'><q T=\'\' S=\'8\'><p P=\'-1\' O=\'-1\' N=\'40\' K=\'85\' V=\'1l\' M=\'c\'><Q l=\'L\' i=\'3V\' /></p></q></w><w I=\'2e\'><q T=\'\' S=\'16\'><p P=\'-1\' O=\'-1\' N=\'40\' K=\'85\' V=\'1l\' M=\'c\'><Q l=\'L\' i=\'3U\' /></p></q></w><w I=\'2c\'><q T=\'\' S=\'17\'><p P=\'-1\' O=\'-1\' N=\'40\' K=\'85\' V=\'1l\' M=\'c\'><Q l=\'L\' i=\'3U\' /></p></q></w><w I=\'2a\'><q T=\'\' S=\'24\'><p P=\'-1\' O=\'-1\' N=\'40\' K=\'85\' V=\'1l\' M=\'c\'><Q l=\'L\' i=\'3U\' /></p></q></w><w I=\'2k\'><q T=\'\' S=\'0\'><p P=\'-1\' O=\'-1\' N=\'40\' K=\'85\' V=\'1l\' M=\'c\'><Q l=\'L\' i=\'4j\' /></p></q></w><w I=\'2i\'><q T=\'\' S=\'8\'><p P=\'-1\' O=\'-1\' N=\'40\' K=\'85\' V=\'1l\' M=\'c\'><Q l=\'L\' i=\'4j\' /></p></q></w><w I=\'2h\'><q T=\'\' S=\'16\'><p P=\'-1\' O=\'-1\' N=\'40\' K=\'85\' V=\'1l\' M=\'c\'><Q l=\'L\' i=\'4l\' /></p></q></w><w I=\'1V\'><q T=\'\' S=\'24\'><p P=\'-1\' O=\'-1\' N=\'40\' K=\'85\' V=\'1l\' M=\'c\'><Q l=\'L\' i=\'4l\' /></p></q></w></1X></1g><1g n=\'3d\' 1m=\'40\' 1n=\'85\' Y=\'e\' 1E=\'e\' 1J=\'\' 1f=\'4p\' 1e=\'4J\' 1I=\'e\' 1L=\'53\' 1o=\'0\' 1q=\'0\' 1M=\'20\' 1N=\'42.5\' 1K=\'Z\' 1H=\'Z\' 1C=\'Z\' 1D=\'0\' 1G=\'9\' 1B=\'e\' 1F=\'c\' 1O=\'2F\' 2z=\'1v\'><2n><r I=\'H\' b=\'d\' a=\'c\' Y=\'e\' /><r I=\'1d\' b=\'d\' a=\'c\' Y=\'e\' /><r I=\'1a\' b=\'d\' a=\'c\' Y=\'e\' /><r I=\'X\' b=\'d\' a=\'c\' Y=\'e\' /><r I=\'2l\' b=\'f\' a=\'1x\' Y=\'e\' /></2n><1T><y n=\'2G\'><o><h r=\'H\' g=\'G\'><a b=\'d\' a=\'e\' /></h><x n=\'J\' /></o></y><y n=\'2p\'><o><h r=\'1d\' g=\'G\'><a b=\'d\' a=\'e\' /></h><x n=\'J\' /></o></y><y n=\'2g\'><o><h r=\'1d\' g=\'G\'><a b=\'d\' a=\'c\' /></h><x n=\'J\' /></o></y><y n=\'2J\'><o><h r=\'1a\' g=\'G\'><a b=\'d\' a=\'e\' /></h><x n=\'J\' /></o></y><y n=\'2f\'><o><h r=\'X\' g=\'G\'><a b=\'d\' a=\'e\' /></h><x n=\'J\' /><x n=\'1y\' /></o></y><y n=\'2I\'><o><h r=\'1d\' g=\'G\'><a b=\'d\' a=\'c\' /></h><h r=\'1a\' g=\'G\'><a b=\'d\' a=\'c\' /></h><h r=\'H\' g=\'G\'><a b=\'d\' a=\'c\' /></h><h r=\'X\' g=\'G\'><a b=\'d\' a=\'c\' /></h></o></y><y n=\'J\'><o><m><k><D g=\'E\' C=\'1a\' A=\'F\' B=\'e\' z=\'d\' /></k><j><U><t b=\'f\' a=\'R\' /><1c b=\'d\' a=\'c\' /></U></j><s><U><t b=\'f\' a=\'R\' /><1c b=\'d\' a=\'e\' /></U></s></m><m><k><D g=\'E\' C=\'2l\' A=\'F\' B=\'1x\' z=\'f\' /></k><j><m><k><D g=\'E\' C=\'1d\' A=\'F\' B=\'e\' z=\'d\' /></k><j><m><k><D g=\'E\' C=\'H\' A=\'F\' B=\'e\' z=\'d\' /></k><j><m><k><D g=\'E\' C=\'X\' A=\'F\' B=\'e\' z=\'d\' /></k><j><u><W b=\'f\' a=\'1V\' /><t b=\'f\' a=\'R\' /></u></j><s><u><W b=\'f\' a=\'2h\' /><t b=\'f\' a=\'R\' /></u></s></m></j><s><m><k><D g=\'E\' C=\'X\' A=\'F\' B=\'e\' z=\'d\' /></k><j><u><W b=\'f\' a=\'2i\' /><t b=\'f\' a=\'R\' /></u></j><s><u><W b=\'f\' a=\'2k\' /><t b=\'f\' a=\'R\' /></u></s></m></s></m></j><s><m><k><D g=\'E\' C=\'H\' A=\'F\' B=\'e\' z=\'d\' /></k><j><m><k><D g=\'E\' C=\'X\' A=\'F\' B=\'e\' z=\'d\' /></k><j><u><W b=\'f\' a=\'2a\' /><t b=\'f\' a=\'R\' /></u></j><s><m><k><D g=\'E\' C=\'1a\' A=\'F\' B=\'e\' z=\'d\' /></k><j><u><W b=\'f\' a=\'2c\' /><t b=\'f\' a=\'R\' /></u></j><s><u><W b=\'f\' a=\'2e\' /><t b=\'f\' a=\'R\' /></u></s></m></s></m></j><s><m><k><D g=\'E\' C=\'X\' A=\'F\' B=\'e\' z=\'d\' /></k><j><u><W b=\'f\' a=\'2d\' /><t b=\'f\' a=\'R\' /></u></j><s><m><k><D g=\'E\' C=\'1a\' A=\'F\' B=\'e\' z=\'d\' /></k><j><u><W b=\'f\' a=\'1W\' /><t b=\'f\' a=\'R\' /></u></j><s><u><W b=\'f\' a=\'1x\' /><t b=\'f\' a=\'R\' /></u></s></m></s></m></s></m></s></m></j></m></o></y><y n=\'1y\'><o><m><k><D g=\'E\' C=\'v.3c.H\' A=\'F\' B=\'e\' z=\'d\' /></k><j><h r=\'v.3c.H\' g=\'G\'><a b=\'d\' a=\'c\' /></h><x n=\'v.3c.J\' /></j></m><m><k><D g=\'E\' C=\'v.3J.H\' A=\'F\' B=\'e\' z=\'d\' /></k><j><h r=\'v.3J.H\' g=\'G\'><a b=\'d\' a=\'c\' /></h><x n=\'v.3J.J\' /></j></m><m><k><D g=\'E\' C=\'v.3a.H\' A=\'F\' B=\'e\' z=\'d\' /></k><j><h r=\'v.3a.H\' g=\'G\'><a b=\'d\' a=\'c\' /></h><x n=\'v.3a.J\' /></j></m><m><k><D g=\'E\' C=\'v.3e.H\' A=\'F\' B=\'e\' z=\'d\' /></k><j><h r=\'v.3e.H\' g=\'G\'><a b=\'d\' a=\'c\' /></h><x n=\'v.3e.J\' /></j></m></o></y></1T><1Q><1S><o><x n=\'J\' /></o></1S><1Z><o><x n=\'2p\' /><1h 1r=\'2o\' 1p=\'1P\' 1s=\'0\' 1t=\'\' 1u=\'c\'><t b=\'f\' a=\'v.v.5p\' /></1h><1Y 2B=\'c\' 2D=\'c\'><t b=\'f\' a=\'v.v.5p\' /><1f b=\'1w\' a=\'2S\' /><1e b=\'1w\' a=\'4o\' /><1o b=\'1w\' a=\'0\' /><1q b=\'2A\' a=\'v.2E\' /></1Y></o></1Z><2j><o><x n=\'2g\' /><1R 1r=\'2o\' 1p=\'1P\' 1s=\'0\' 1t=\'\' 1u=\'c\'><t b=\'f\' a=\'v.v.5p\' /></1R></o></2j><2b><o><x n=\'2f\' /></o></2b><1v><o><x n=\'1y\' /><h r=\'H\' g=\'G\'><a b=\'d\' a=\'e\' /></h><h r=\'X\' g=\'G\'><a b=\'d\' a=\'c\' /></h><x n=\'J\' /></o></1v><1U><o><h r=\'X\' g=\'G\'><a b=\'d\' a=\'c\' /></h><x n=\'J\' /></o></1U></1Q><q T=\'\' S=\'0\'><p P=\'-1\' O=\'-1\' N=\'40\' K=\'85\' V=\'1k 1l\' M=\'c\'><Q l=\'L\' i=\'3V\' /></p></q><1X><w I=\'1W\'><q T=\'\' S=\'1\'><p P=\'-1\' O=\'-1\' N=\'40\' K=\'85\' V=\'1k 1l\' M=\'c\'><Q l=\'L\' i=\'3V\' /></p></q></w><w I=\'2d\'><q T=\'\' S=\'8\'><p P=\'-1\' O=\'-1\' N=\'40\' K=\'85\' V=\'1k 1l\' M=\'c\'><Q l=\'L\' i=\'3V\' /></p></q></w><w I=\'2e\'><q T=\'\' S=\'16\'><p P=\'-1\' O=\'-1\' N=\'40\' K=\'85\' V=\'1k 1l\' M=\'c\'><Q l=\'L\' i=\'3U\' /></p></q></w><w I=\'2c\'><q T=\'\' S=\'17\'><p P=\'-1\' O=\'-1\' N=\'40\' K=\'85\' V=\'1k 1l\' M=\'c\'><Q l=\'L\' i=\'3U\' /></p></q></w><w I=\'2a\'><q T=\'\' S=\'24\'><p P=\'-1\' O=\'-1\' N=\'40\' K=\'85\' V=\'1k 1l\' M=\'c\'><Q l=\'L\' i=\'3U\' /></p></q></w><w I=\'2k\'><q T=\'\' S=\'0\'><p P=\'-1\' O=\'-1\' N=\'40\' K=\'85\' V=\'1k 1l\' M=\'c\'><Q l=\'L\' i=\'4j\' /></p></q></w><w I=\'2i\'><q T=\'\' S=\'8\'><p P=\'-1\' O=\'-1\' N=\'40\' K=\'85\' V=\'1k 1l\' M=\'c\'><Q l=\'L\' i=\'4j\' /></p></q></w><w I=\'2h\'><q T=\'\' S=\'16\'><p P=\'-1\' O=\'-1\' N=\'40\' K=\'85\' V=\'1k 1l\' M=\'c\'><Q l=\'L\' i=\'4l\' /></p></q></w><w I=\'1V\'><q T=\'\' S=\'24\'><p P=\'-1\' O=\'-1\' N=\'40\' K=\'85\' V=\'1k 1l\' M=\'c\'><Q l=\'L\' i=\'4l\' /></p></q></w></1X></1g><1g n=\'3a\' 1m=\'40\' 1n=\'85\' Y=\'e\' 1E=\'e\' 1J=\'\' 1f=\'4k\' 1e=\'4J\' 1I=\'e\' 1L=\'51\' 1o=\'0\' 1q=\'0\' 1M=\'20\' 1N=\'42.5\' 1K=\'Z\' 1H=\'Z\' 1C=\'Z\' 1D=\'0\' 1G=\'10\' 1B=\'e\' 1F=\'c\' 1O=\'2F\' 2z=\'1v\'><2n><r I=\'H\' b=\'d\' a=\'c\' Y=\'e\' /><r I=\'1d\' b=\'d\' a=\'c\' Y=\'e\' /><r I=\'1a\' b=\'d\' a=\'c\' Y=\'e\' /><r I=\'X\' b=\'d\' a=\'c\' Y=\'e\' /><r I=\'2l\' b=\'f\' a=\'1x\' Y=\'e\' /></2n><1T><y n=\'2G\'><o><h r=\'H\' g=\'G\'><a b=\'d\' a=\'e\' /></h><x n=\'J\' /></o></y><y n=\'2p\'><o><h r=\'1d\' g=\'G\'><a b=\'d\' a=\'e\' /></h><x n=\'J\' /></o></y><y n=\'2g\'><o><h r=\'1d\' g=\'G\'><a b=\'d\' a=\'c\' /></h><x n=\'J\' /></o></y><y n=\'2J\'><o><h r=\'1a\' g=\'G\'><a b=\'d\' a=\'e\' /></h><x n=\'J\' /></o></y><y n=\'2f\'><o><h r=\'X\' g=\'G\'><a b=\'d\' a=\'e\' /></h><x n=\'J\' /><x n=\'1y\' /></o></y><y n=\'2I\'><o><h r=\'1d\' g=\'G\'><a b=\'d\' a=\'c\' /></h><h r=\'1a\' g=\'G\'><a b=\'d\' a=\'c\' /></h><h r=\'H\' g=\'G\'><a b=\'d\' a=\'c\' /></h><h r=\'X\' g=\'G\'><a b=\'d\' a=\'c\' /></h></o></y><y n=\'J\'><o><m><k><D g=\'E\' C=\'1a\' A=\'F\' B=\'e\' z=\'d\' /></k><j><U><t b=\'f\' a=\'R\' /><1c b=\'d\' a=\'c\' /></U></j><s><U><t b=\'f\' a=\'R\' /><1c b=\'d\' a=\'e\' /></U></s></m><m><k><D g=\'E\' C=\'2l\' A=\'F\' B=\'1x\' z=\'f\' /></k><j><m><k><D g=\'E\' C=\'1d\' A=\'F\' B=\'e\' z=\'d\' /></k><j><m><k><D g=\'E\' C=\'H\' A=\'F\' B=\'e\' z=\'d\' /></k><j><m><k><D g=\'E\' C=\'X\' A=\'F\' B=\'e\' z=\'d\' /></k><j><u><W b=\'f\' a=\'1V\' /><t b=\'f\' a=\'R\' /></u></j><s><u><W b=\'f\' a=\'2h\' /><t b=\'f\' a=\'R\' /></u></s></m></j><s><m><k><D g=\'E\' C=\'X\' A=\'F\' B=\'e\' z=\'d\' /></k><j><u><W b=\'f\' a=\'2i\' /><t b=\'f\' a=\'R\' /></u></j><s><u><W b=\'f\' a=\'2k\' /><t b=\'f\' a=\'R\' /></u></s></m></s></m></j><s><m><k><D g=\'E\' C=\'H\' A=\'F\' B=\'e\' z=\'d\' /></k><j><m><k><D g=\'E\' C=\'X\' A=\'F\' B=\'e\' z=\'d\' /></k><j><u><W b=\'f\' a=\'2a\' /><t b=\'f\' a=\'R\' /></u></j><s><m><k><D g=\'E\' C=\'1a\' A=\'F\' B=\'e\' z=\'d\' /></k><j><u><W b=\'f\' a=\'2c\' /><t b=\'f\' a=\'R\' /></u></j><s><u><W b=\'f\' a=\'2e\' /><t b=\'f\' a=\'R\' /></u></s></m></s></m></j><s><m><k><D g=\'E\' C=\'X\' A=\'F\' B=\'e\' z=\'d\' /></k><j><u><W b=\'f\' a=\'2d\' /><t b=\'f\' a=\'R\' /></u></j><s><m><k><D g=\'E\' C=\'1a\' A=\'F\' B=\'e\' z=\'d\' /></k><j><u><W b=\'f\' a=\'1W\' /><t b=\'f\' a=\'R\' /></u></j><s><u><W b=\'f\' a=\'1x\' /><t b=\'f\' a=\'R\' /></u></s></m></s></m></s></m></s></m></j></m></o></y><y n=\'1y\'><o><m><k><D g=\'E\' C=\'v.3c.H\' A=\'F\' B=\'e\' z=\'d\' /></k><j><h r=\'v.3c.H\' g=\'G\'><a b=\'d\' a=\'c\' /></h><x n=\'v.3c.J\' /></j></m><m><k><D g=\'E\' C=\'v.3J.H\' A=\'F\' B=\'e\' z=\'d\' /></k><j><h r=\'v.3J.H\' g=\'G\'><a b=\'d\' a=\'c\' /></h><x n=\'v.3J.J\' /></j></m><m><k><D g=\'E\' C=\'v.3e.H\' A=\'F\' B=\'e\' z=\'d\' /></k><j><h r=\'v.3e.H\' g=\'G\'><a b=\'d\' a=\'c\' /></h><x n=\'v.3e.J\' /></j></m><m><k><D g=\'E\' C=\'v.3d.H\' A=\'F\' B=\'e\' z=\'d\' /></k><j><h r=\'v.3d.H\' g=\'G\'><a b=\'d\' a=\'c\' /></h><x n=\'v.3d.J\' /></j></m></o></y></1T><1Q><1S><o><x n=\'J\' /></o></1S><1Z><o><x n=\'2p\' /><1h 1r=\'2o\' 1p=\'1P\' 1s=\'0\' 1t=\'\' 1u=\'c\'><t b=\'f\' a=\'v.v.5g\' /></1h><1Y 2B=\'c\' 2D=\'c\'><t b=\'f\' a=\'v.v.5g\' /><1f b=\'1w\' a=\'2O\' /><1e b=\'1w\' a=\'4o\' /><1o b=\'1w\' a=\'0\' /><1q b=\'2A\' a=\'v.2E\' /></1Y></o></1Z><2j><o><x n=\'2g\' /><1R 1r=\'2o\' 1p=\'1P\' 1s=\'0\' 1t=\'\' 1u=\'c\'><t b=\'f\' a=\'v.v.5g\' /></1R></o></2j><2b><o><x n=\'2f\' /></o></2b><1v><o><x n=\'1y\' /><h r=\'H\' g=\'G\'><a b=\'d\' a=\'e\' /></h><h r=\'X\' g=\'G\'><a b=\'d\' a=\'c\' /></h><x n=\'J\' /></o></1v><1U><o><h r=\'X\' g=\'G\'><a b=\'d\' a=\'c\' /></h><x n=\'J\' /></o></1U></1Q><q T=\'\' S=\'0\'><p P=\'-1\' O=\'-1\' N=\'40\' K=\'85\' V=\'2m\' M=\'c\'><Q l=\'L\' i=\'3V\' /></p></q><1X><w I=\'1W\'><q T=\'\' S=\'1\'><p P=\'-1\' O=\'-1\' N=\'40\' K=\'85\' V=\'2m\' M=\'c\'><Q l=\'L\' i=\'3V\' /></p></q></w><w I=\'2d\'><q T=\'\' S=\'8\'><p P=\'-1\' O=\'-1\' N=\'40\' K=\'85\' V=\'2m\' M=\'c\'><Q l=\'L\' i=\'3V\' /></p></q></w><w I=\'2e\'><q T=\'\' S=\'16\'><p P=\'-1\' O=\'-1\' N=\'40\' K=\'85\' V=\'2m\' M=\'c\'><Q l=\'L\' i=\'3U\' /></p></q></w><w I=\'2c\'><q T=\'\' S=\'17\'><p P=\'-1\' O=\'-1\' N=\'40\' K=\'85\' V=\'2m\' M=\'c\'><Q l=\'L\' i=\'3U\' /></p></q></w><w I=\'2a\'><q T=\'\' S=\'24\'><p P=\'-1\' O=\'-1\' N=\'40\' K=\'85\' V=\'2m\' M=\'c\'><Q l=\'L\' i=\'3U\' /></p></q></w><w I=\'2k\'><q T=\'\' S=\'0\'><p P=\'-1\' O=\'-1\' N=\'40\' K=\'85\' V=\'2m\' M=\'c\'><Q l=\'L\' i=\'4j\' /></p></q></w><w I=\'2i\'><q T=\'\' S=\'8\'><p P=\'-1\' O=\'-1\' N=\'40\' K=\'85\' V=\'2m\' M=\'c\'><Q l=\'L\' i=\'4j\' /></p></q></w><w I=\'2h\'><q T=\'\' S=\'16\'><p P=\'-1\' O=\'-1\' N=\'40\' K=\'85\' V=\'2m\' M=\'c\'><Q l=\'L\' i=\'4l\' /></p></q></w><w I=\'1V\'><q T=\'\' S=\'24\'><p P=\'-1\' O=\'-1\' N=\'40\' K=\'85\' V=\'2m\' M=\'c\'><Q l=\'L\' i=\'4l\' /></p></q></w></1X></1g><1g n=\'3c\' 1m=\'40\' 1n=\'85\' Y=\'e\' 1E=\'e\' 1J=\'\' 1f=\'4q\' 1e=\'4J\' 1I=\'e\' 1L=\'49\' 1o=\'0\' 1q=\'0\' 1M=\'20\' 1N=\'42.5\' 1K=\'Z\' 1H=\'Z\' 1C=\'Z\' 1D=\'0\' 1G=\'11\' 1B=\'e\' 1F=\'c\' 1O=\'2F\' 2z=\'1v\'><2n><r I=\'H\' b=\'d\' a=\'c\' Y=\'e\' /><r I=\'1d\' b=\'d\' a=\'c\' Y=\'e\' /><r I=\'1a\' b=\'d\' a=\'c\' Y=\'e\' /><r I=\'X\' b=\'d\' a=\'c\' Y=\'e\' /><r I=\'2l\' b=\'f\' a=\'1x\' Y=\'e\' /></2n><1T><y n=\'2G\'><o><h r=\'H\' g=\'G\'><a b=\'d\' a=\'e\' /></h><x n=\'J\' /></o></y><y n=\'2p\'><o><h r=\'1d\' g=\'G\'><a b=\'d\' a=\'e\' /></h><x n=\'J\' /></o></y><y n=\'2g\'><o><h r=\'1d\' g=\'G\'><a b=\'d\' a=\'c\' /></h><x n=\'J\' /></o></y><y n=\'2J\'><o><h r=\'1a\' g=\'G\'><a b=\'d\' a=\'e\' /></h><x n=\'J\' /></o></y><y n=\'2f\'><o><h r=\'X\' g=\'G\'><a b=\'d\' a=\'e\' /></h><x n=\'J\' /><x n=\'1y\' /></o></y><y n=\'2I\'><o><h r=\'1d\' g=\'G\'><a b=\'d\' a=\'c\' /></h><h r=\'1a\' g=\'G\'><a b=\'d\' a=\'c\' /></h><h r=\'H\' g=\'G\'><a b=\'d\' a=\'c\' /></h><h r=\'X\' g=\'G\'><a b=\'d\' a=\'c\' /></h></o></y><y n=\'J\'><o><m><k><D g=\'E\' C=\'1a\' A=\'F\' B=\'e\' z=\'d\' /></k><j><U><t b=\'f\' a=\'R\' /><1c b=\'d\' a=\'c\' /></U></j><s><U><t b=\'f\' a=\'R\' /><1c b=\'d\' a=\'e\' /></U></s></m><m><k><D g=\'E\' C=\'2l\' A=\'F\' B=\'1x\' z=\'f\' /></k><j><m><k><D g=\'E\' C=\'1d\' A=\'F\' B=\'e\' z=\'d\' /></k><j><m><k><D g=\'E\' C=\'H\' A=\'F\' B=\'e\' z=\'d\' /></k><j><m><k><D g=\'E\' C=\'X\' A=\'F\' B=\'e\' z=\'d\' /></k><j><u><W b=\'f\' a=\'1V\' /><t b=\'f\' a=\'R\' /></u></j><s><u><W b=\'f\' a=\'2h\' /><t b=\'f\' a=\'R\' /></u></s></m></j><s><m><k><D g=\'E\' C=\'X\' A=\'F\' B=\'e\' z=\'d\' /></k><j><u><W b=\'f\' a=\'2i\' /><t b=\'f\' a=\'R\' /></u></j><s><u><W b=\'f\' a=\'2k\' /><t b=\'f\' a=\'R\' /></u></s></m></s></m></j><s><m><k><D g=\'E\' C=\'H\' A=\'F\' B=\'e\' z=\'d\' /></k><j><m><k><D g=\'E\' C=\'X\' A=\'F\' B=\'e\' z=\'d\' /></k><j><u><W b=\'f\' a=\'2a\' /><t b=\'f\' a=\'R\' /></u></j><s><m><k><D g=\'E\' C=\'1a\' A=\'F\' B=\'e\' z=\'d\' /></k><j><u><W b=\'f\' a=\'2c\' /><t b=\'f\' a=\'R\' /></u></j><s><u><W b=\'f\' a=\'2e\' /><t b=\'f\' a=\'R\' /></u></s></m></s></m></j><s><m><k><D g=\'E\' C=\'X\' A=\'F\' B=\'e\' z=\'d\' /></k><j><u><W b=\'f\' a=\'2d\' /><t b=\'f\' a=\'R\' /></u></j><s><m><k><D g=\'E\' C=\'1a\' A=\'F\' B=\'e\' z=\'d\' /></k><j><u><W b=\'f\' a=\'1W\' /><t b=\'f\' a=\'R\' /></u></j><s><u><W b=\'f\' a=\'1x\' /><t b=\'f\' a=\'R\' /></u></s></m></s></m></s></m></s></m></j></m></o></y><y n=\'1y\'><o><m><k><D g=\'E\' C=\'v.3J.H\' A=\'F\' B=\'e\' z=\'d\' /></k><j><h r=\'v.3J.H\' g=\'G\'><a b=\'d\' a=\'c\' /></h><x n=\'v.3J.J\' /></j></m><m><k><D g=\'E\' C=\'v.3a.H\' A=\'F\' B=\'e\' z=\'d\' /></k><j><h r=\'v.3a.H\' g=\'G\'><a b=\'d\' a=\'c\' /></h><x n=\'v.3a.J\' /></j></m><m><k><D g=\'E\' C=\'v.3e.H\' A=\'F\' B=\'e\' z=\'d\' /></k><j><h r=\'v.3e.H\' g=\'G\'><a b=\'d\' a=\'c\' /></h><x n=\'v.3e.J\' /></j></m><m><k><D g=\'E\' C=\'v.3d.H\' A=\'F\' B=\'e\' z=\'d\' /></k><j><h r=\'v.3d.H\' g=\'G\'><a b=\'d\' a=\'c\' /></h><x n=\'v.3d.J\' /></j></m></o></y></1T><1Q><1S><o><x n=\'J\' /></o></1S><1Z><o><x n=\'2p\' /><1h 1r=\'2o\' 1p=\'1P\' 1s=\'0\' 1t=\'\' 1u=\'c\'><t b=\'f\' a=\'v.v.4Y\' /></1h><1Y 2B=\'c\' 2D=\'c\'><t b=\'f\' a=\'v.v.4Y\' /><1f b=\'1w\' a=\'2Q\' /><1e b=\'1w\' a=\'4o\' /><1o b=\'1w\' a=\'0\' /><1q b=\'2A\' a=\'v.2E\' /></1Y></o></1Z><2j><o><x n=\'2g\' /><1R 1r=\'2o\' 1p=\'1P\' 1s=\'0\' 1t=\'\' 1u=\'c\'><t b=\'f\' a=\'v.v.4Y\' /></1R></o></2j><2b><o><x n=\'2f\' /></o></2b><1v><o><x n=\'1y\' /><h r=\'H\' g=\'G\'><a b=\'d\' a=\'e\' /></h><h r=\'X\' g=\'G\'><a b=\'d\' a=\'c\' /></h><x n=\'J\' /></o></1v><1U><o><h r=\'X\' g=\'G\'><a b=\'d\' a=\'c\' /></h><x n=\'J\' /></o></1U></1Q><q T=\'\' S=\'0\'><p P=\'-1\' O=\'-1\' N=\'40\' K=\'85\' V=\'1k 1j\' M=\'c\'><Q l=\'L\' i=\'3V\' /></p></q><1X><w I=\'1W\'><q T=\'\' S=\'1\'><p P=\'-1\' O=\'-1\' N=\'40\' K=\'85\' V=\'1k 1j\' M=\'c\'><Q l=\'L\' i=\'3V\' /></p></q></w><w I=\'2d\'><q T=\'\' S=\'8\'><p P=\'-1\' O=\'-1\' N=\'40\' K=\'85\' V=\'1k 1j\' M=\'c\'><Q l=\'L\' i=\'3V\' /></p></q></w><w I=\'2e\'><q T=\'\' S=\'16\'><p P=\'-1\' O=\'-1\' N=\'40\' K=\'85\' V=\'1k 1j\' M=\'c\'><Q l=\'L\' i=\'3U\' /></p></q></w><w I=\'2c\'><q T=\'\' S=\'17\'><p P=\'-1\' O=\'-1\' N=\'40\' K=\'85\' V=\'1k 1j\' M=\'c\'><Q l=\'L\' i=\'3U\' /></p></q></w><w I=\'2a\'><q T=\'\' S=\'24\'><p P=\'-1\' O=\'-1\' N=\'40\' K=\'85\' V=\'1k 1j\' M=\'c\'><Q l=\'L\' i=\'3U\' /></p></q></w><w I=\'2k\'><q T=\'\' S=\'0\'><p P=\'-1\' O=\'-1\' N=\'40\' K=\'85\' V=\'1k 1j\' M=\'c\'><Q l=\'L\' i=\'4j\' /></p></q></w><w I=\'2i\'><q T=\'\' S=\'8\'><p P=\'-1\' O=\'-1\' N=\'40\' K=\'85\' V=\'1k 1j\' M=\'c\'><Q l=\'L\' i=\'4j\' /></p></q></w><w I=\'2h\'><q T=\'\' S=\'16\'><p P=\'-1\' O=\'-1\' N=\'40\' K=\'85\' V=\'1k 1j\' M=\'c\'><Q l=\'L\' i=\'4l\' /></p></q></w><w I=\'1V\'><q T=\'\' S=\'24\'><p P=\'-1\' O=\'-1\' N=\'40\' K=\'85\' V=\'1k 1j\' M=\'c\'><Q l=\'L\' i=\'4l\' /></p></q></w></1X></1g><1g n=\'3J\' 1m=\'40\' 1n=\'85\' Y=\'e\' 1E=\'e\' 1J=\'\' 1f=\'4u\' 1e=\'4J\' 1I=\'e\' 1L=\'50\' 1o=\'0\' 1q=\'0\' 1M=\'20\' 1N=\'42.5\' 1K=\'Z\' 1H=\'Z\' 1C=\'Z\' 1D=\'0\' 1G=\'12\' 1B=\'e\' 1F=\'c\' 1O=\'2F\' 2z=\'1v\'><2n><r I=\'H\' b=\'d\' a=\'c\' Y=\'e\' /><r I=\'1d\' b=\'d\' a=\'c\' Y=\'e\' /><r I=\'1a\' b=\'d\' a=\'c\' Y=\'e\' /><r I=\'X\' b=\'d\' a=\'c\' Y=\'e\' /><r I=\'2l\' b=\'f\' a=\'1x\' Y=\'e\' /></2n><1T><y n=\'2G\'><o><h r=\'H\' g=\'G\'><a b=\'d\' a=\'e\' /></h><x n=\'J\' /></o></y><y n=\'2p\'><o><h r=\'1d\' g=\'G\'><a b=\'d\' a=\'e\' /></h><x n=\'J\' /></o></y><y n=\'2g\'><o><h r=\'1d\' g=\'G\'><a b=\'d\' a=\'c\' /></h><x n=\'J\' /></o></y><y n=\'2J\'><o><h r=\'1a\' g=\'G\'><a b=\'d\' a=\'e\' /></h><x n=\'J\' /></o></y><y n=\'2f\'><o><h r=\'X\' g=\'G\'><a b=\'d\' a=\'e\' /></h><x n=\'J\' /><x n=\'1y\' /></o></y><y n=\'2I\'><o><h r=\'1d\' g=\'G\'><a b=\'d\' a=\'c\' /></h><h r=\'1a\' g=\'G\'><a b=\'d\' a=\'c\' /></h><h r=\'H\' g=\'G\'><a b=\'d\' a=\'c\' /></h><h r=\'X\' g=\'G\'><a b=\'d\' a=\'c\' /></h></o></y><y n=\'J\'><o><m><k><D g=\'E\' C=\'1a\' A=\'F\' B=\'e\' z=\'d\' /></k><j><U><t b=\'f\' a=\'R\' /><1c b=\'d\' a=\'c\' /></U></j><s><U><t b=\'f\' a=\'R\' /><1c b=\'d\' a=\'e\' /></U></s></m><m><k><D g=\'E\' C=\'2l\' A=\'F\' B=\'1x\' z=\'f\' /></k><j><m><k><D g=\'E\' C=\'1d\' A=\'F\' B=\'e\' z=\'d\' /></k><j><m><k><D g=\'E\' C=\'H\' A=\'F\' B=\'e\' z=\'d\' /></k><j><m><k><D g=\'E\' C=\'X\' A=\'F\' B=\'e\' z=\'d\' /></k><j><u><W b=\'f\' a=\'1V\' /><t b=\'f\' a=\'R\' /></u></j><s><u><W b=\'f\' a=\'2h\' /><t b=\'f\' a=\'R\' /></u></s></m></j><s><m><k><D g=\'E\' C=\'X\' A=\'F\' B=\'e\' z=\'d\' /></k><j><u><W b=\'f\' a=\'2i\' /><t b=\'f\' a=\'R\' /></u></j><s><u><W b=\'f\' a=\'2k\' /><t b=\'f\' a=\'R\' /></u></s></m></s></m></j><s><m><k><D g=\'E\' C=\'H\' A=\'F\' B=\'e\' z=\'d\' /></k><j><m><k><D g=\'E\' C=\'X\' A=\'F\' B=\'e\' z=\'d\' /></k><j><u><W b=\'f\' a=\'2a\' /><t b=\'f\' a=\'R\' /></u></j><s><m><k><D g=\'E\' C=\'1a\' A=\'F\' B=\'e\' z=\'d\' /></k><j><u><W b=\'f\' a=\'2c\' /><t b=\'f\' a=\'R\' /></u></j><s><u><W b=\'f\' a=\'2e\' /><t b=\'f\' a=\'R\' /></u></s></m></s></m></j><s><m><k><D g=\'E\' C=\'X\' A=\'F\' B=\'e\' z=\'d\' /></k><j><u><W b=\'f\' a=\'2d\' /><t b=\'f\' a=\'R\' /></u></j><s><m><k><D g=\'E\' C=\'1a\' A=\'F\' B=\'e\' z=\'d\' /></k><j><u><W b=\'f\' a=\'1W\' /><t b=\'f\' a=\'R\' /></u></j><s><u><W b=\'f\' a=\'1x\' /><t b=\'f\' a=\'R\' /></u></s></m></s></m></s></m></s></m></j></m></o></y><y n=\'1y\'><o><m><k><D g=\'E\' C=\'v.3c.H\' A=\'F\' B=\'e\' z=\'d\' /></k><j><h r=\'v.3c.H\' g=\'G\'><a b=\'d\' a=\'c\' /></h><x n=\'v.3c.J\' /></j></m><m><k><D g=\'E\' C=\'v.3a.H\' A=\'F\' B=\'e\' z=\'d\' /></k><j><h r=\'v.3a.H\' g=\'G\'><a b=\'d\' a=\'c\' /></h><x n=\'v.3a.J\' /></j></m><m><k><D g=\'E\' C=\'v.3e.H\' A=\'F\' B=\'e\' z=\'d\' /></k><j><h r=\'v.3e.H\' g=\'G\'><a b=\'d\' a=\'c\' /></h><x n=\'v.3e.J\' /></j></m><m><k><D g=\'E\' C=\'v.3d.H\' A=\'F\' B=\'e\' z=\'d\' /></k><j><h r=\'v.3d.H\' g=\'G\'><a b=\'d\' a=\'c\' /></h><x n=\'v.3d.J\' /></j></m></o></y></1T><1Q><1S><o><x n=\'J\' /></o></1S><1Z><o><x n=\'2p\' /><1h 1r=\'2o\' 1p=\'1P\' 1s=\'0\' 1t=\'\' 1u=\'c\'><t b=\'f\' a=\'v.v.5a\' /></1h><1Y 2B=\'c\' 2D=\'c\'><t b=\'f\' a=\'v.v.5a\' /><1f b=\'1w\' a=\'2N\' /><1e b=\'1w\' a=\'4o\' /><1o b=\'1w\' a=\'0\' /><1q b=\'2A\' a=\'v.2E\' /></1Y></o></1Z><2j><o><x n=\'2g\' /><1R 1r=\'2o\' 1p=\'1P\' 1s=\'0\' 1t=\'\' 1u=\'c\'><t b=\'f\' a=\'v.v.5a\' /></1R></o></2j><2b><o><x n=\'2f\' /></o></2b><1v><o><x n=\'1y\' /><h r=\'H\' g=\'G\'><a b=\'d\' a=\'e\' /></h><h r=\'X\' g=\'G\'><a b=\'d\' a=\'c\' /></h><x n=\'J\' /></o></1v><1U><o><h r=\'X\' g=\'G\'><a b=\'d\' a=\'c\' /></h><x n=\'J\' /></o></1U></1Q><q T=\'\' S=\'0\'><p P=\'-1\' O=\'-1\' N=\'40\' K=\'85\' V=\'1j\' M=\'c\'><Q l=\'L\' i=\'3V\' /></p></q><1X><w I=\'1W\'><q T=\'\' S=\'1\'><p P=\'-1\' O=\'-1\' N=\'40\' K=\'85\' V=\'1j\' M=\'c\'><Q l=\'L\' i=\'3V\' /></p></q></w><w I=\'2d\'><q T=\'\' S=\'8\'><p P=\'-1\' O=\'-1\' N=\'40\' K=\'85\' V=\'1j\' M=\'c\'><Q l=\'L\' i=\'3V\' /></p></q></w><w I=\'2e\'><q T=\'\' S=\'16\'><p P=\'-1\' O=\'-1\' N=\'40\' K=\'85\' V=\'1j\' M=\'c\'><Q l=\'L\' i=\'3U\' /></p></q></w><w I=\'2c\'><q T=\'\' S=\'17\'><p P=\'-1\' O=\'-1\' N=\'40\' K=\'85\' V=\'1j\' M=\'c\'><Q l=\'L\' i=\'3U\' /></p></q></w><w I=\'2a\'><q T=\'\' S=\'24\'><p P=\'-1\' O=\'-1\' N=\'40\' K=\'85\' V=\'1j\' M=\'c\'><Q l=\'L\' i=\'3U\' /></p></q></w><w I=\'2k\'><q T=\'\' S=\'0\'><p P=\'-1\' O=\'-1\' N=\'40\' K=\'85\' V=\'1j\' M=\'c\'><Q l=\'L\' i=\'4j\' /></p></q></w><w I=\'2i\'><q T=\'\' S=\'8\'><p P=\'-1\' O=\'-1\' N=\'40\' K=\'85\' V=\'1j\' M=\'c\'><Q l=\'L\' i=\'4j\' /></p></q></w><w I=\'2h\'><q T=\'\' S=\'16\'><p P=\'-1\' O=\'-1\' N=\'40\' K=\'85\' V=\'1j\' M=\'c\'><Q l=\'L\' i=\'4l\' /></p></q></w><w I=\'1V\'><q T=\'\' S=\'24\'><p P=\'-1\' O=\'-1\' N=\'40\' K=\'85\' V=\'1j\' M=\'c\'><Q l=\'L\' i=\'4l\' /></p></q></w></1X></1g><1g n=\'5b\' 1m=\'2M\' 1n=\'60\' Y=\'e\' 1E=\'e\' 1J=\'\' 1f=\'0\' 1e=\'4D\' 1I=\'e\' 1L=\'42\' 1o=\'0\' 1q=\'0\' 1M=\'3Y\' 1N=\'30\' 1K=\'Z\' 1H=\'Z\' 1C=\'Z\' 1D=\'0\' 1G=\'13\' 1B=\'e\' 1F=\'c\' 1O=\'2v\' 2z=\'1v\'><q T=\'\' S=\'0\'><p P=\'0\' O=\'0\' N=\'2M\' K=\'60\' V=\'4I 4F 4y 4x 4H: 96&#5t;&#5C;\' M=\'c\'><Q l=\'L\' i=\'5X\' /></p></q><1A><1z n=\'2u\' 2t=\'93\' b=\'1i\' 1f=\'0\' 1e=\'0\' 1m=\'0\' 1n=\'0\' 2w=\'-1\'><1i P=\'0\' O=\'0\' N=\'0\' K=\'0\' M=\'c\'><Q l=\'L\' i=\'94\' /></1i></1z></1A></1g><1g n=\'3k\' 1m=\'40\' 1n=\'60\' Y=\'e\' 1E=\'e\' 1J=\'\' 1f=\'4n\' 1e=\'4D\' 1I=\'e\' 1L=\'46\' 1o=\'0\' 1q=\'0\' 1M=\'20\' 1N=\'30\' 1K=\'Z\' 1H=\'Z\' 1C=\'Z\' 1D=\'0\' 1G=\'14\' 1B=\'e\' 1F=\'c\' 1O=\'2F\' 2z=\'1v\'><2n><r I=\'H\' b=\'d\' a=\'c\' Y=\'e\' /><r I=\'1d\' b=\'d\' a=\'c\' Y=\'e\' /><r I=\'1a\' b=\'d\' a=\'c\' Y=\'e\' /><r I=\'X\' b=\'d\' a=\'c\' Y=\'e\' /><r I=\'2l\' b=\'f\' a=\'1x\' Y=\'e\' /></2n><1T><y n=\'2G\'><o><h r=\'H\' g=\'G\'><a b=\'d\' a=\'e\' /></h><x n=\'J\' /></o></y><y n=\'2p\'><o><h r=\'1d\' g=\'G\'><a b=\'d\' a=\'e\' /></h><x n=\'J\' /></o></y><y n=\'2g\'><o><h r=\'1d\' g=\'G\'><a b=\'d\' a=\'c\' /></h><x n=\'J\' /></o></y><y n=\'2J\'><o><h r=\'1a\' g=\'G\'><a b=\'d\' a=\'e\' /></h><x n=\'J\' /></o></y><y n=\'2f\'><o><h r=\'X\' g=\'G\'><a b=\'d\' a=\'e\' /></h><x n=\'J\' /><x n=\'1y\' /></o></y><y n=\'2I\'><o><h r=\'1d\' g=\'G\'><a b=\'d\' a=\'c\' /></h><h r=\'1a\' g=\'G\'><a b=\'d\' a=\'c\' /></h><h r=\'H\' g=\'G\'><a b=\'d\' a=\'c\' /></h><h r=\'X\' g=\'G\'><a b=\'d\' a=\'c\' /></h></o></y><y n=\'J\'><o><m><k><D g=\'E\' C=\'1a\' A=\'F\' B=\'e\' z=\'d\' /></k><j><U><t b=\'f\' a=\'R\' /><1c b=\'d\' a=\'c\' /></U></j><s><U><t b=\'f\' a=\'R\' /><1c b=\'d\' a=\'e\' /></U></s></m><m><k><D g=\'E\' C=\'2l\' A=\'F\' B=\'1x\' z=\'f\' /></k><j><m><k><D g=\'E\' C=\'1d\' A=\'F\' B=\'e\' z=\'d\' /></k><j><m><k><D g=\'E\' C=\'H\' A=\'F\' B=\'e\' z=\'d\' /></k><j><m><k><D g=\'E\' C=\'X\' A=\'F\' B=\'e\' z=\'d\' /></k><j><u><W b=\'f\' a=\'1V\' /><t b=\'f\' a=\'R\' /></u></j><s><u><W b=\'f\' a=\'2h\' /><t b=\'f\' a=\'R\' /></u></s></m></j><s><m><k><D g=\'E\' C=\'X\' A=\'F\' B=\'e\' z=\'d\' /></k><j><u><W b=\'f\' a=\'2i\' /><t b=\'f\' a=\'R\' /></u></j><s><u><W b=\'f\' a=\'2k\' /><t b=\'f\' a=\'R\' /></u></s></m></s></m></j><s><m><k><D g=\'E\' C=\'H\' A=\'F\' B=\'e\' z=\'d\' /></k><j><m><k><D g=\'E\' C=\'X\' A=\'F\' B=\'e\' z=\'d\' /></k><j><u><W b=\'f\' a=\'2a\' /><t b=\'f\' a=\'R\' /></u></j><s><m><k><D g=\'E\' C=\'1a\' A=\'F\' B=\'e\' z=\'d\' /></k><j><u><W b=\'f\' a=\'2c\' /><t b=\'f\' a=\'R\' /></u></j><s><u><W b=\'f\' a=\'2e\' /><t b=\'f\' a=\'R\' /></u></s></m></s></m></j><s><m><k><D g=\'E\' C=\'X\' A=\'F\' B=\'e\' z=\'d\' /></k><j><u><W b=\'f\' a=\'2d\' /><t b=\'f\' a=\'R\' /></u></j><s><m><k><D g=\'E\' C=\'1a\' A=\'F\' B=\'e\' z=\'d\' /></k><j><u><W b=\'f\' a=\'1W\' /><t b=\'f\' a=\'R\' /></u></j><s><u><W b=\'f\' a=\'1x\' /><t b=\'f\' a=\'R\' /></u></s></m></s></m></s></m></s></m></j></m></o></y><y n=\'1y\'><o><m><k><D g=\'E\' C=\'v.3f.H\' A=\'F\' B=\'e\' z=\'d\' /></k><j><h r=\'v.3f.H\' g=\'G\'><a b=\'d\' a=\'c\' /></h><x n=\'v.3f.J\' /></j></m><m><k><D g=\'E\' C=\'v.3h.H\' A=\'F\' B=\'e\' z=\'d\' /></k><j><h r=\'v.3h.H\' g=\'G\'><a b=\'d\' a=\'c\' /></h><x n=\'v.3h.J\' /></j></m><m><k><D g=\'E\' C=\'v.3j.H\' A=\'F\' B=\'e\' z=\'d\' /></k><j><h r=\'v.3j.H\' g=\'G\'><a b=\'d\' a=\'c\' /></h><x n=\'v.3j.J\' /></j></m><m><k><D g=\'E\' C=\'v.3l.H\' A=\'F\' B=\'e\' z=\'d\' /></k><j><h r=\'v.3l.H\' g=\'G\'><a b=\'d\' a=\'c\' /></h><x n=\'v.3l.J\' /></j></m></o></y></1T><1Q><1S><o><x n=\'J\' /></o></1S><1Z><o><x n=\'2p\' /><1h 1r=\'2o\' 1p=\'1P\' 1s=\'0\' 1t=\'\' 1u=\'c\'><t b=\'f\' a=\'v.v.5o\' /></1h><1Y 2B=\'c\' 2D=\'c\'><t b=\'f\' a=\'v.v.5o\' /><1f b=\'1w\' a=\'2T\' /><1e b=\'1w\' a=\'4d\' /><1o b=\'1w\' a=\'0\' /><1q b=\'2A\' a=\'v.2E\' /></1Y></o></1Z><2j><o><x n=\'2g\' /><1R 1r=\'2o\' 1p=\'1P\' 1s=\'0\' 1t=\'\' 1u=\'c\'><t b=\'f\' a=\'v.v.5o\' /></1R></o></2j><2b><o><x n=\'2f\' /></o></2b><1v><o><x n=\'1y\' /><h r=\'H\' g=\'G\'><a b=\'d\' a=\'e\' /></h><h r=\'X\' g=\'G\'><a b=\'d\' a=\'c\' /></h><x n=\'J\' /></o></1v><1U><o><h r=\'X\' g=\'G\'><a b=\'d\' a=\'c\' /></h><x n=\'J\' /></o></1U></1Q><q T=\'\' S=\'0\'><p P=\'-1\' O=\'-1\' N=\'40\' K=\'60\' V=\'1l\' M=\'c\'><Q l=\'L\' i=\'2y\' /></p></q><1X><w I=\'1W\'><q T=\'\' S=\'1\'><p P=\'-1\' O=\'-1\' N=\'40\' K=\'60\' V=\'1l\' M=\'c\'><Q l=\'L\' i=\'2y\' /></p></q></w><w I=\'2d\'><q T=\'\' S=\'8\'><p P=\'-1\' O=\'-1\' N=\'40\' K=\'60\' V=\'1l\' M=\'c\'><Q l=\'L\' i=\'2y\' /></p></q></w><w I=\'2e\'><q T=\'\' S=\'16\'><p P=\'-1\' O=\'-1\' N=\'40\' K=\'60\' V=\'1l\' M=\'c\'><Q l=\'L\' i=\'2x\' /></p></q></w><w I=\'2c\'><q T=\'\' S=\'17\'><p P=\'-1\' O=\'-1\' N=\'40\' K=\'60\' V=\'1l\' M=\'c\'><Q l=\'L\' i=\'2x\' /></p></q></w><w I=\'2a\'><q T=\'\' S=\'24\'><p P=\'-1\' O=\'-1\' N=\'40\' K=\'60\' V=\'1l\' M=\'c\'><Q l=\'L\' i=\'2x\' /></p></q></w><w I=\'2k\'><q T=\'\' S=\'0\'><p P=\'-1\' O=\'-1\' N=\'40\' K=\'60\' V=\'1l\' M=\'c\'><Q l=\'L\' i=\'2K\' /></p></q></w><w I=\'2i\'><q T=\'\' S=\'8\'><p P=\'-1\' O=\'-1\' N=\'40\' K=\'60\' V=\'1l\' M=\'c\'><Q l=\'L\' i=\'2K\' /></p></q></w><w I=\'2h\'><q T=\'\' S=\'16\'><p P=\'-1\' O=\'-1\' N=\'40\' K=\'60\' V=\'1l\' M=\'c\'><Q l=\'L\' i=\'2L\' /></p></q></w><w I=\'1V\'><q T=\'\' S=\'24\'><p P=\'-1\' O=\'-1\' N=\'40\' K=\'60\' V=\'1l\' M=\'c\'><Q l=\'L\' i=\'2L\' /></p></q></w></1X></1g><1g n=\'3l\' 1m=\'40\' 1n=\'60\' Y=\'e\' 1E=\'e\' 1J=\'\' 1f=\'4p\' 1e=\'4D\' 1I=\'e\' 1L=\'47\' 1o=\'0\' 1q=\'0\' 1M=\'20\' 1N=\'30\' 1K=\'Z\' 1H=\'Z\' 1C=\'Z\' 1D=\'0\' 1G=\'15\' 1B=\'e\' 1F=\'c\' 1O=\'2F\' 2z=\'1v\'><2n><r I=\'H\' b=\'d\' a=\'c\' Y=\'e\' /><r I=\'1d\' b=\'d\' a=\'c\' Y=\'e\' /><r I=\'1a\' b=\'d\' a=\'c\' Y=\'e\' /><r I=\'X\' b=\'d\' a=\'c\' Y=\'e\' /><r I=\'2l\' b=\'f\' a=\'1x\' Y=\'e\' /></2n><1T><y n=\'2G\'><o><h r=\'H\' g=\'G\'><a b=\'d\' a=\'e\' /></h><x n=\'J\' /></o></y><y n=\'2p\'><o><h r=\'1d\' g=\'G\'><a b=\'d\' a=\'e\' /></h><x n=\'J\' /></o></y><y n=\'2g\'><o><h r=\'1d\' g=\'G\'><a b=\'d\' a=\'c\' /></h><x n=\'J\' /></o></y><y n=\'2J\'><o><h r=\'1a\' g=\'G\'><a b=\'d\' a=\'e\' /></h><x n=\'J\' /></o></y><y n=\'2f\'><o><h r=\'X\' g=\'G\'><a b=\'d\' a=\'e\' /></h><x n=\'J\' /><x n=\'1y\' /></o></y><y n=\'2I\'><o><h r=\'1d\' g=\'G\'><a b=\'d\' a=\'c\' /></h><h r=\'1a\' g=\'G\'><a b=\'d\' a=\'c\' /></h><h r=\'H\' g=\'G\'><a b=\'d\' a=\'c\' /></h><h r=\'X\' g=\'G\'><a b=\'d\' a=\'c\' /></h></o></y><y n=\'J\'><o><m><k><D g=\'E\' C=\'1a\' A=\'F\' B=\'e\' z=\'d\' /></k><j><U><t b=\'f\' a=\'R\' /><1c b=\'d\' a=\'c\' /></U></j><s><U><t b=\'f\' a=\'R\' /><1c b=\'d\' a=\'e\' /></U></s></m><m><k><D g=\'E\' C=\'2l\' A=\'F\' B=\'1x\' z=\'f\' /></k><j><m><k><D g=\'E\' C=\'1d\' A=\'F\' B=\'e\' z=\'d\' /></k><j><m><k><D g=\'E\' C=\'H\' A=\'F\' B=\'e\' z=\'d\' /></k><j><m><k><D g=\'E\' C=\'X\' A=\'F\' B=\'e\' z=\'d\' /></k><j><u><W b=\'f\' a=\'1V\' /><t b=\'f\' a=\'R\' /></u></j><s><u><W b=\'f\' a=\'2h\' /><t b=\'f\' a=\'R\' /></u></s></m></j><s><m><k><D g=\'E\' C=\'X\' A=\'F\' B=\'e\' z=\'d\' /></k><j><u><W b=\'f\' a=\'2i\' /><t b=\'f\' a=\'R\' /></u></j><s><u><W b=\'f\' a=\'2k\' /><t b=\'f\' a=\'R\' /></u></s></m></s></m></j><s><m><k><D g=\'E\' C=\'H\' A=\'F\' B=\'e\' z=\'d\' /></k><j><m><k><D g=\'E\' C=\'X\' A=\'F\' B=\'e\' z=\'d\' /></k><j><u><W b=\'f\' a=\'2a\' /><t b=\'f\' a=\'R\' /></u></j><s><m><k><D g=\'E\' C=\'1a\' A=\'F\' B=\'e\' z=\'d\' /></k><j><u><W b=\'f\' a=\'2c\' /><t b=\'f\' a=\'R\' /></u></j><s><u><W b=\'f\' a=\'2e\' /><t b=\'f\' a=\'R\' /></u></s></m></s></m></j><s><m><k><D g=\'E\' C=\'X\' A=\'F\' B=\'e\' z=\'d\' /></k><j><u><W b=\'f\' a=\'2d\' /><t b=\'f\' a=\'R\' /></u></j><s><m><k><D g=\'E\' C=\'1a\' A=\'F\' B=\'e\' z=\'d\' /></k><j><u><W b=\'f\' a=\'1W\' /><t b=\'f\' a=\'R\' /></u></j><s><u><W b=\'f\' a=\'1x\' /><t b=\'f\' a=\'R\' /></u></s></m></s></m></s></m></s></m></j></m></o></y><y n=\'1y\'><o><m><k><D g=\'E\' C=\'v.3f.H\' A=\'F\' B=\'e\' z=\'d\' /></k><j><h r=\'v.3f.H\' g=\'G\'><a b=\'d\' a=\'c\' /></h><x n=\'v.3f.J\' /></j></m><m><k><D g=\'E\' C=\'v.3h.H\' A=\'F\' B=\'e\' z=\'d\' /></k><j><h r=\'v.3h.H\' g=\'G\'><a b=\'d\' a=\'c\' /></h><x n=\'v.3h.J\' /></j></m><m><k><D g=\'E\' C=\'v.3j.H\' A=\'F\' B=\'e\' z=\'d\' /></k><j><h r=\'v.3j.H\' g=\'G\'><a b=\'d\' a=\'c\' /></h><x n=\'v.3j.J\' /></j></m><m><k><D g=\'E\' C=\'v.3k.H\' A=\'F\' B=\'e\' z=\'d\' /></k><j><h r=\'v.3k.H\' g=\'G\'><a b=\'d\' a=\'c\' /></h><x n=\'v.3k.J\' /></j></m></o></y></1T><1Q><1S><o><x n=\'J\' /></o></1S><1Z><o><x n=\'2p\' /><1h 1r=\'2o\' 1p=\'1P\' 1s=\'0\' 1t=\'\' 1u=\'c\'><t b=\'f\' a=\'v.v.4L\' /></1h><1Y 2B=\'c\' 2D=\'c\'><t b=\'f\' a=\'v.v.4L\' /><1f b=\'1w\' a=\'2S\' /><1e b=\'1w\' a=\'4d\' /><1o b=\'1w\' a=\'0\' /><1q b=\'2A\' a=\'v.2E\' /></1Y></o></1Z><2j><o><x n=\'2g\' /><1R 1r=\'2o\' 1p=\'1P\' 1s=\'0\' 1t=\'\' 1u=\'c\'><t b=\'f\' a=\'v.v.4L\' /></1R></o></2j><2b><o><x n=\'2f\' /></o></2b><1v><o><x n=\'1y\' /><h r=\'H\' g=\'G\'><a b=\'d\' a=\'e\' /></h><h r=\'X\' g=\'G\'><a b=\'d\' a=\'c\' /></h><x n=\'J\' /></o></1v><1U><o><h r=\'X\' g=\'G\'><a b=\'d\' a=\'c\' /></h><x n=\'J\' /></o></1U></1Q><q T=\'\' S=\'0\'><p P=\'-1\' O=\'-1\' N=\'40\' K=\'60\' V=\'1k 1l\' M=\'c\'><Q l=\'L\' i=\'2y\' /></p></q><1X><w I=\'1W\'><q T=\'\' S=\'1\'><p P=\'-1\' O=\'-1\' N=\'40\' K=\'60\' V=\'1k 1l\' M=\'c\'><Q l=\'L\' i=\'2y\' /></p></q></w><w I=\'2d\'><q T=\'\' S=\'8\'><p P=\'-1\' O=\'-1\' N=\'40\' K=\'60\' V=\'1k 1l\' M=\'c\'><Q l=\'L\' i=\'2y\' /></p></q></w><w I=\'2e\'><q T=\'\' S=\'16\'><p P=\'-1\' O=\'-1\' N=\'40\' K=\'60\' V=\'1k 1l\' M=\'c\'><Q l=\'L\' i=\'2x\' /></p></q></w><w I=\'2c\'><q T=\'\' S=\'17\'><p P=\'-1\' O=\'-1\' N=\'40\' K=\'60\' V=\'1k 1l\' M=\'c\'><Q l=\'L\' i=\'2x\' /></p></q></w><w I=\'2a\'><q T=\'\' S=\'24\'><p P=\'-1\' O=\'-1\' N=\'40\' K=\'60\' V=\'1k 1l\' M=\'c\'><Q l=\'L\' i=\'2x\' /></p></q></w><w I=\'2k\'><q T=\'\' S=\'0\'><p P=\'-1\' O=\'-1\' N=\'40\' K=\'60\' V=\'1k 1l\' M=\'c\'><Q l=\'L\' i=\'2K\' /></p></q></w><w I=\'2i\'><q T=\'\' S=\'8\'><p P=\'-1\' O=\'-1\' N=\'40\' K=\'60\' V=\'1k 1l\' M=\'c\'><Q l=\'L\' i=\'2K\' /></p></q></w><w I=\'2h\'><q T=\'\' S=\'16\'><p P=\'-1\' O=\'-1\' N=\'40\' K=\'60\' V=\'1k 1l\' M=\'c\'><Q l=\'L\' i=\'2L\' /></p></q></w><w I=\'1V\'><q T=\'\' S=\'24\'><p P=\'-1\' O=\'-1\' N=\'40\' K=\'60\' V=\'1k 1l\' M=\'c\'><Q l=\'L\' i=\'2L\' /></p></q></w></1X></1g><1g n=\'3j\' 1m=\'40\' 1n=\'60\' Y=\'e\' 1E=\'e\' 1J=\'\' 1f=\'4k\' 1e=\'4D\' 1I=\'e\' 1L=\'45\' 1o=\'0\' 1q=\'0\' 1M=\'20\' 1N=\'30\' 1K=\'Z\' 1H=\'Z\' 1C=\'Z\' 1D=\'0\' 1G=\'16\' 1B=\'e\' 1F=\'c\' 1O=\'2F\' 2z=\'1v\'><2n><r I=\'H\' b=\'d\' a=\'c\' Y=\'e\' /><r I=\'1d\' b=\'d\' a=\'c\' Y=\'e\' /><r I=\'1a\' b=\'d\' a=\'c\' Y=\'e\' /><r I=\'X\' b=\'d\' a=\'c\' Y=\'e\' /><r I=\'2l\' b=\'f\' a=\'1x\' Y=\'e\' /></2n><1T><y n=\'2G\'><o><h r=\'H\' g=\'G\'><a b=\'d\' a=\'e\' /></h><x n=\'J\' /></o></y><y n=\'2p\'><o><h r=\'1d\' g=\'G\'><a b=\'d\' a=\'e\' /></h><x n=\'J\' /></o></y><y n=\'2g\'><o><h r=\'1d\' g=\'G\'><a b=\'d\' a=\'c\' /></h><x n=\'J\' /></o></y><y n=\'2J\'><o><h r=\'1a\' g=\'G\'><a b=\'d\' a=\'e\' /></h><x n=\'J\' /></o></y><y n=\'2f\'><o><h r=\'X\' g=\'G\'><a b=\'d\' a=\'e\' /></h><x n=\'J\' /><x n=\'1y\' /></o></y><y n=\'2I\'><o><h r=\'1d\' g=\'G\'><a b=\'d\' a=\'c\' /></h><h r=\'1a\' g=\'G\'><a b=\'d\' a=\'c\' /></h><h r=\'H\' g=\'G\'><a b=\'d\' a=\'c\' /></h><h r=\'X\' g=\'G\'><a b=\'d\' a=\'c\' /></h></o></y><y n=\'J\'><o><m><k><D g=\'E\' C=\'1a\' A=\'F\' B=\'e\' z=\'d\' /></k><j><U><t b=\'f\' a=\'R\' /><1c b=\'d\' a=\'c\' /></U></j><s><U><t b=\'f\' a=\'R\' /><1c b=\'d\' a=\'e\' /></U></s></m><m><k><D g=\'E\' C=\'2l\' A=\'F\' B=\'1x\' z=\'f\' /></k><j><m><k><D g=\'E\' C=\'1d\' A=\'F\' B=\'e\' z=\'d\' /></k><j><m><k><D g=\'E\' C=\'H\' A=\'F\' B=\'e\' z=\'d\' /></k><j><m><k><D g=\'E\' C=\'X\' A=\'F\' B=\'e\' z=\'d\' /></k><j><u><W b=\'f\' a=\'1V\' /><t b=\'f\' a=\'R\' /></u></j><s><u><W b=\'f\' a=\'2h\' /><t b=\'f\' a=\'R\' /></u></s></m></j><s><m><k><D g=\'E\' C=\'X\' A=\'F\' B=\'e\' z=\'d\' /></k><j><u><W b=\'f\' a=\'2i\' /><t b=\'f\' a=\'R\' /></u></j><s><u><W b=\'f\' a=\'2k\' /><t b=\'f\' a=\'R\' /></u></s></m></s></m></j><s><m><k><D g=\'E\' C=\'H\' A=\'F\' B=\'e\' z=\'d\' /></k><j><m><k><D g=\'E\' C=\'X\' A=\'F\' B=\'e\' z=\'d\' /></k><j><u><W b=\'f\' a=\'2a\' /><t b=\'f\' a=\'R\' /></u></j><s><m><k><D g=\'E\' C=\'1a\' A=\'F\' B=\'e\' z=\'d\' /></k><j><u><W b=\'f\' a=\'2c\' /><t b=\'f\' a=\'R\' /></u></j><s><u><W b=\'f\' a=\'2e\' /><t b=\'f\' a=\'R\' /></u></s></m></s></m></j><s><m><k><D g=\'E\' C=\'X\' A=\'F\' B=\'e\' z=\'d\' /></k><j><u><W b=\'f\' a=\'2d\' /><t b=\'f\' a=\'R\' /></u></j><s><m><k><D g=\'E\' C=\'1a\' A=\'F\' B=\'e\' z=\'d\' /></k><j><u><W b=\'f\' a=\'1W\' /><t b=\'f\' a=\'R\' /></u></j><s><u><W b=\'f\' a=\'1x\' /><t b=\'f\' a=\'R\' /></u></s></m></s></m></s></m></s></m></j></m></o></y><y n=\'1y\'><o><m><k><D g=\'E\' C=\'v.3f.H\' A=\'F\' B=\'e\' z=\'d\' /></k><j><h r=\'v.3f.H\' g=\'G\'><a b=\'d\' a=\'c\' /></h><x n=\'v.3f.J\' /></j></m><m><k><D g=\'E\' C=\'v.3h.H\' A=\'F\' B=\'e\' z=\'d\' /></k><j><h r=\'v.3h.H\' g=\'G\'><a b=\'d\' a=\'c\' /></h><x n=\'v.3h.J\' /></j></m><m><k><D g=\'E\' C=\'v.3k.H\' A=\'F\' B=\'e\' z=\'d\' /></k><j><h r=\'v.3k.H\' g=\'G\'><a b=\'d\' a=\'c\' /></h><x n=\'v.3k.J\' /></j></m><m><k><D g=\'E\' C=\'v.3l.H\' A=\'F\' B=\'e\' z=\'d\' /></k><j><h r=\'v.3l.H\' g=\'G\'><a b=\'d\' a=\'c\' /></h><x n=\'v.3l.J\' /></j></m></o></y></1T><1Q><1S><o><x n=\'J\' /></o></1S><1Z><o><x n=\'2p\' /><1h 1r=\'2o\' 1p=\'1P\' 1s=\'0\' 1t=\'\' 1u=\'c\'><t b=\'f\' a=\'v.v.5e\' /></1h><1Y 2B=\'c\' 2D=\'c\'><t b=\'f\' a=\'v.v.5e\' /><1f b=\'1w\' a=\'2O\' /><1e b=\'1w\' a=\'4d\' /><1o b=\'1w\' a=\'0\' /><1q b=\'2A\' a=\'v.2E\' /></1Y></o></1Z><2j><o><x n=\'2g\' /><1R 1r=\'2o\' 1p=\'1P\' 1s=\'0\' 1t=\'\' 1u=\'c\'><t b=\'f\' a=\'v.v.5e\' /></1R></o></2j><2b><o><x n=\'2f\' /></o></2b><1v><o><x n=\'1y\' /><h r=\'H\' g=\'G\'><a b=\'d\' a=\'e\' /></h><h r=\'X\' g=\'G\'><a b=\'d\' a=\'c\' /></h><x n=\'J\' /></o></1v><1U><o><h r=\'X\' g=\'G\'><a b=\'d\' a=\'c\' /></h><x n=\'J\' /></o></1U></1Q><q T=\'\' S=\'0\'><p P=\'-1\' O=\'-1\' N=\'40\' K=\'60\' V=\'2m\' M=\'c\'><Q l=\'L\' i=\'2y\' /></p></q><1X><w I=\'1W\'><q T=\'\' S=\'1\'><p P=\'-1\' O=\'-1\' N=\'40\' K=\'60\' V=\'2m\' M=\'c\'><Q l=\'L\' i=\'2y\' /></p></q></w><w I=\'2d\'><q T=\'\' S=\'8\'><p P=\'-1\' O=\'-1\' N=\'40\' K=\'60\' V=\'2m\' M=\'c\'><Q l=\'L\' i=\'2y\' /></p></q></w><w I=\'2e\'><q T=\'\' S=\'16\'><p P=\'-1\' O=\'-1\' N=\'40\' K=\'60\' V=\'2m\' M=\'c\'><Q l=\'L\' i=\'2x\' /></p></q></w><w I=\'2c\'><q T=\'\' S=\'17\'><p P=\'-1\' O=\'-1\' N=\'40\' K=\'60\' V=\'2m\' M=\'c\'><Q l=\'L\' i=\'2x\' /></p></q></w><w I=\'2a\'><q T=\'\' S=\'24\'><p P=\'-1\' O=\'-1\' N=\'40\' K=\'60\' V=\'2m\' M=\'c\'><Q l=\'L\' i=\'2x\' /></p></q></w><w I=\'2k\'><q T=\'\' S=\'0\'><p P=\'-1\' O=\'-1\' N=\'40\' K=\'60\' V=\'2m\' M=\'c\'><Q l=\'L\' i=\'2K\' /></p></q></w><w I=\'2i\'><q T=\'\' S=\'8\'><p P=\'-1\' O=\'-1\' N=\'40\' K=\'60\' V=\'2m\' M=\'c\'><Q l=\'L\' i=\'2K\' /></p></q></w><w I=\'2h\'><q T=\'\' S=\'16\'><p P=\'-1\' O=\'-1\' N=\'40\' K=\'60\' V=\'2m\' M=\'c\'><Q l=\'L\' i=\'2L\' /></p></q></w><w I=\'1V\'><q T=\'\' S=\'24\'><p P=\'-1\' O=\'-1\' N=\'40\' K=\'60\' V=\'2m\' M=\'c\'><Q l=\'L\' i=\'2L\' /></p></q></w></1X></1g><1g n=\'3f\' 1m=\'40\' 1n=\'60\' Y=\'e\' 1E=\'e\' 1J=\'\' 1f=\'4q\' 1e=\'4D\' 1I=\'e\' 1L=\'43\' 1o=\'0\' 1q=\'0\' 1M=\'20\' 1N=\'30\' 1K=\'Z\' 1H=\'Z\' 1C=\'Z\' 1D=\'0\' 1G=\'17\' 1B=\'e\' 1F=\'c\' 1O=\'2F\' 2z=\'1v\'><2n><r I=\'H\' b=\'d\' a=\'c\' Y=\'e\' /><r I=\'1d\' b=\'d\' a=\'c\' Y=\'e\' /><r I=\'1a\' b=\'d\' a=\'c\' Y=\'e\' /><r I=\'X\' b=\'d\' a=\'c\' Y=\'e\' /><r I=\'2l\' b=\'f\' a=\'1x\' Y=\'e\' /></2n><1T><y n=\'2G\'><o><h r=\'H\' g=\'G\'><a b=\'d\' a=\'e\' /></h><x n=\'J\' /></o></y><y n=\'2p\'><o><h r=\'1d\' g=\'G\'><a b=\'d\' a=\'e\' /></h><x n=\'J\' /></o></y><y n=\'2g\'><o><h r=\'1d\' g=\'G\'><a b=\'d\' a=\'c\' /></h><x n=\'J\' /></o></y><y n=\'2J\'><o><h r=\'1a\' g=\'G\'><a b=\'d\' a=\'e\' /></h><x n=\'J\' /></o></y><y n=\'2f\'><o><h r=\'X\' g=\'G\'><a b=\'d\' a=\'e\' /></h><x n=\'J\' /><x n=\'1y\' /></o></y><y n=\'2I\'><o><h r=\'1d\' g=\'G\'><a b=\'d\' a=\'c\' /></h><h r=\'1a\' g=\'G\'><a b=\'d\' a=\'c\' /></h><h r=\'H\' g=\'G\'><a b=\'d\' a=\'c\' /></h><h r=\'X\' g=\'G\'><a b=\'d\' a=\'c\' /></h></o></y><y n=\'J\'><o><m><k><D g=\'E\' C=\'1a\' A=\'F\' B=\'e\' z=\'d\' /></k><j><U><t b=\'f\' a=\'R\' /><1c b=\'d\' a=\'c\' /></U></j><s><U><t b=\'f\' a=\'R\' /><1c b=\'d\' a=\'e\' /></U></s></m><m><k><D g=\'E\' C=\'2l\' A=\'F\' B=\'1x\' z=\'f\' /></k><j><m><k><D g=\'E\' C=\'1d\' A=\'F\' B=\'e\' z=\'d\' /></k><j><m><k><D g=\'E\' C=\'H\' A=\'F\' B=\'e\' z=\'d\' /></k><j><m><k><D g=\'E\' C=\'X\' A=\'F\' B=\'e\' z=\'d\' /></k><j><u><W b=\'f\' a=\'1V\' /><t b=\'f\' a=\'R\' /></u></j><s><u><W b=\'f\' a=\'2h\' /><t b=\'f\' a=\'R\' /></u></s></m></j><s><m><k><D g=\'E\' C=\'X\' A=\'F\' B=\'e\' z=\'d\' /></k><j><u><W b=\'f\' a=\'2i\' /><t b=\'f\' a=\'R\' /></u></j><s><u><W b=\'f\' a=\'2k\' /><t b=\'f\' a=\'R\' /></u></s></m></s></m></j><s><m><k><D g=\'E\' C=\'H\' A=\'F\' B=\'e\' z=\'d\' /></k><j><m><k><D g=\'E\' C=\'X\' A=\'F\' B=\'e\' z=\'d\' /></k><j><u><W b=\'f\' a=\'2a\' /><t b=\'f\' a=\'R\' /></u></j><s><m><k><D g=\'E\' C=\'1a\' A=\'F\' B=\'e\' z=\'d\' /></k><j><u><W b=\'f\' a=\'2c\' /><t b=\'f\' a=\'R\' /></u></j><s><u><W b=\'f\' a=\'2e\' /><t b=\'f\' a=\'R\' /></u></s></m></s></m></j><s><m><k><D g=\'E\' C=\'X\' A=\'F\' B=\'e\' z=\'d\' /></k><j><u><W b=\'f\' a=\'2d\' /><t b=\'f\' a=\'R\' /></u></j><s><m><k><D g=\'E\' C=\'1a\' A=\'F\' B=\'e\' z=\'d\' /></k><j><u><W b=\'f\' a=\'1W\' /><t b=\'f\' a=\'R\' /></u></j><s><u><W b=\'f\' a=\'1x\' /><t b=\'f\' a=\'R\' /></u></s></m></s></m></s></m></s></m></j></m></o></y><y n=\'1y\'><o><m><k><D g=\'E\' C=\'v.3h.H\' A=\'F\' B=\'e\' z=\'d\' /></k><j><h r=\'v.3h.H\' g=\'G\'><a b=\'d\' a=\'c\' /></h><x n=\'v.3h.J\' /></j></m><m><k><D g=\'E\' C=\'v.3j.H\' A=\'F\' B=\'e\' z=\'d\' /></k><j><h r=\'v.3j.H\' g=\'G\'><a b=\'d\' a=\'c\' /></h><x n=\'v.3j.J\' /></j></m><m><k><D g=\'E\' C=\'v.3k.H\' A=\'F\' B=\'e\' z=\'d\' /></k><j><h r=\'v.3k.H\' g=\'G\'><a b=\'d\' a=\'c\' /></h><x n=\'v.3k.J\' /></j></m><m><k><D g=\'E\' C=\'v.3l.H\' A=\'F\' B=\'e\' z=\'d\' /></k><j><h r=\'v.3l.H\' g=\'G\'><a b=\'d\' a=\'c\' /></h><x n=\'v.3l.J\' /></j></m></o></y></1T><1Q><1S><o><x n=\'J\' /></o></1S><1Z><o><x n=\'2p\' /><1h 1r=\'2o\' 1p=\'1P\' 1s=\'0\' 1t=\'\' 1u=\'c\'><t b=\'f\' a=\'v.v.4K\' /></1h><1Y 2B=\'c\' 2D=\'c\'><t b=\'f\' a=\'v.v.4K\' /><1f b=\'1w\' a=\'2Q\' /><1e b=\'1w\' a=\'4d\' /><1o b=\'1w\' a=\'0\' /><1q b=\'2A\' a=\'v.2E\' /></1Y></o></1Z><2j><o><x n=\'2g\' /><1R 1r=\'2o\' 1p=\'1P\' 1s=\'0\' 1t=\'\' 1u=\'c\'><t b=\'f\' a=\'v.v.4K\' /></1R></o></2j><2b><o><x n=\'2f\' /></o></2b><1v><o><x n=\'1y\' /><h r=\'H\' g=\'G\'><a b=\'d\' a=\'e\' /></h><h r=\'X\' g=\'G\'><a b=\'d\' a=\'c\' /></h><x n=\'J\' /></o></1v><1U><o><h r=\'X\' g=\'G\'><a b=\'d\' a=\'c\' /></h><x n=\'J\' /></o></1U></1Q><q T=\'\' S=\'0\'><p P=\'-1\' O=\'-1\' N=\'40\' K=\'60\' V=\'1k 1j\' M=\'c\'><Q l=\'L\' i=\'2y\' /></p></q><1X><w I=\'1W\'><q T=\'\' S=\'1\'><p P=\'-1\' O=\'-1\' N=\'40\' K=\'60\' V=\'1k 1j\' M=\'c\'><Q l=\'L\' i=\'2y\' /></p></q></w><w I=\'2d\'><q T=\'\' S=\'8\'><p P=\'-1\' O=\'-1\' N=\'40\' K=\'60\' V=\'1k 1j\' M=\'c\'><Q l=\'L\' i=\'2y\' /></p></q></w><w I=\'2e\'><q T=\'\' S=\'16\'><p P=\'-1\' O=\'-1\' N=\'40\' K=\'60\' V=\'1k 1j\' M=\'c\'><Q l=\'L\' i=\'2x\' /></p></q></w><w I=\'2c\'><q T=\'\' S=\'17\'><p P=\'-1\' O=\'-1\' N=\'40\' K=\'60\' V=\'1k 1j\' M=\'c\'><Q l=\'L\' i=\'2x\' /></p></q></w><w I=\'2a\'><q T=\'\' S=\'24\'><p P=\'-1\' O=\'-1\' N=\'40\' K=\'60\' V=\'1k 1j\' M=\'c\'><Q l=\'L\' i=\'2x\' /></p></q></w><w I=\'2k\'><q T=\'\' S=\'0\'><p P=\'-1\' O=\'-1\' N=\'40\' K=\'60\' V=\'1k 1j\' M=\'c\'><Q l=\'L\' i=\'2K\' /></p></q></w><w I=\'2i\'><q T=\'\' S=\'8\'><p P=\'-1\' O=\'-1\' N=\'40\' K=\'60\' V=\'1k 1j\' M=\'c\'><Q l=\'L\' i=\'2K\' /></p></q></w><w I=\'2h\'><q T=\'\' S=\'16\'><p P=\'-1\' O=\'-1\' N=\'40\' K=\'60\' V=\'1k 1j\' M=\'c\'><Q l=\'L\' i=\'2L\' /></p></q></w><w I=\'1V\'><q T=\'\' S=\'24\'><p P=\'-1\' O=\'-1\' N=\'40\' K=\'60\' V=\'1k 1j\' M=\'c\'><Q l=\'L\' i=\'2L\' /></p></q></w></1X></1g><1g n=\'3h\' 1m=\'40\' 1n=\'60\' Y=\'e\' 1E=\'e\' 1J=\'\' 1f=\'4u\' 1e=\'4D\' 1I=\'e\' 1L=\'44\' 1o=\'0\' 1q=\'0\' 1M=\'20\' 1N=\'30\' 1K=\'Z\' 1H=\'Z\' 1C=\'Z\' 1D=\'0\' 1G=\'18\' 1B=\'e\' 1F=\'c\' 1O=\'2F\' 2z=\'1v\'><2n><r I=\'H\' b=\'d\' a=\'c\' Y=\'e\' /><r I=\'1d\' b=\'d\' a=\'c\' Y=\'e\' /><r I=\'1a\' b=\'d\' a=\'c\' Y=\'e\' /><r I=\'X\' b=\'d\' a=\'c\' Y=\'e\' /><r I=\'2l\' b=\'f\' a=\'1x\' Y=\'e\' /></2n><1T><y n=\'2G\'><o><h r=\'H\' g=\'G\'><a b=\'d\' a=\'e\' /></h><x n=\'J\' /></o></y><y n=\'2p\'><o><h r=\'1d\' g=\'G\'><a b=\'d\' a=\'e\' /></h><x n=\'J\' /></o></y><y n=\'2g\'><o><h r=\'1d\' g=\'G\'><a b=\'d\' a=\'c\' /></h><x n=\'J\' /></o></y><y n=\'2J\'><o><h r=\'1a\' g=\'G\'><a b=\'d\' a=\'e\' /></h><x n=\'J\' /></o></y><y n=\'2f\'><o><h r=\'X\' g=\'G\'><a b=\'d\' a=\'e\' /></h><x n=\'J\' /><x n=\'1y\' /></o></y><y n=\'2I\'><o><h r=\'1d\' g=\'G\'><a b=\'d\' a=\'c\' /></h><h r=\'1a\' g=\'G\'><a b=\'d\' a=\'c\' /></h><h r=\'H\' g=\'G\'><a b=\'d\' a=\'c\' /></h><h r=\'X\' g=\'G\'><a b=\'d\' a=\'c\' /></h></o></y><y n=\'J\'><o><m><k><D g=\'E\' C=\'1a\' A=\'F\' B=\'e\' z=\'d\' /></k><j><U><t b=\'f\' a=\'R\' /><1c b=\'d\' a=\'c\' /></U></j><s><U><t b=\'f\' a=\'R\' /><1c b=\'d\' a=\'e\' /></U></s></m><m><k><D g=\'E\' C=\'2l\' A=\'F\' B=\'1x\' z=\'f\' /></k><j><m><k><D g=\'E\' C=\'1d\' A=\'F\' B=\'e\' z=\'d\' /></k><j><m><k><D g=\'E\' C=\'H\' A=\'F\' B=\'e\' z=\'d\' /></k><j><m><k><D g=\'E\' C=\'X\' A=\'F\' B=\'e\' z=\'d\' /></k><j><u><W b=\'f\' a=\'1V\' /><t b=\'f\' a=\'R\' /></u></j><s><u><W b=\'f\' a=\'2h\' /><t b=\'f\' a=\'R\' /></u></s></m></j><s><m><k><D g=\'E\' C=\'X\' A=\'F\' B=\'e\' z=\'d\' /></k><j><u><W b=\'f\' a=\'2i\' /><t b=\'f\' a=\'R\' /></u></j><s><u><W b=\'f\' a=\'2k\' /><t b=\'f\' a=\'R\' /></u></s></m></s></m></j><s><m><k><D g=\'E\' C=\'H\' A=\'F\' B=\'e\' z=\'d\' /></k><j><m><k><D g=\'E\' C=\'X\' A=\'F\' B=\'e\' z=\'d\' /></k><j><u><W b=\'f\' a=\'2a\' /><t b=\'f\' a=\'R\' /></u></j><s><m><k><D g=\'E\' C=\'1a\' A=\'F\' B=\'e\' z=\'d\' /></k><j><u><W b=\'f\' a=\'2c\' /><t b=\'f\' a=\'R\' /></u></j><s><u><W b=\'f\' a=\'2e\' /><t b=\'f\' a=\'R\' /></u></s></m></s></m></j><s><m><k><D g=\'E\' C=\'X\' A=\'F\' B=\'e\' z=\'d\' /></k><j><u><W b=\'f\' a=\'2d\' /><t b=\'f\' a=\'R\' /></u></j><s><m><k><D g=\'E\' C=\'1a\' A=\'F\' B=\'e\' z=\'d\' /></k><j><u><W b=\'f\' a=\'1W\' /><t b=\'f\' a=\'R\' /></u></j><s><u><W b=\'f\' a=\'1x\' /><t b=\'f\' a=\'R\' /></u></s></m></s></m></s></m></s></m></j></m></o></y><y n=\'1y\'><o><m><k><D g=\'E\' C=\'v.3f.H\' A=\'F\' B=\'e\' z=\'d\' /></k><j><h r=\'v.3f.H\' g=\'G\'><a b=\'d\' a=\'c\' /></h><x n=\'v.3f.J\' /></j></m><m><k><D g=\'E\' C=\'v.3j.H\' A=\'F\' B=\'e\' z=\'d\' /></k><j><h r=\'v.3j.H\' g=\'G\'><a b=\'d\' a=\'c\' /></h><x n=\'v.3j.J\' /></j></m><m><k><D g=\'E\' C=\'v.3k.H\' A=\'F\' B=\'e\' z=\'d\' /></k><j><h r=\'v.3k.H\' g=\'G\'><a b=\'d\' a=\'c\' /></h><x n=\'v.3k.J\' /></j></m><m><k><D g=\'E\' C=\'v.3l.H\' A=\'F\' B=\'e\' z=\'d\' /></k><j><h r=\'v.3l.H\' g=\'G\'><a b=\'d\' a=\'c\' /></h><x n=\'v.3l.J\' /></j></m></o></y></1T><1Q><1S><o><x n=\'J\' /></o></1S><1Z><o><x n=\'2p\' /><1h 1r=\'2o\' 1p=\'1P\' 1s=\'0\' 1t=\'\' 1u=\'c\'><t b=\'f\' a=\'v.v.4T\' /></1h><1Y 2B=\'c\' 2D=\'c\'><t b=\'f\' a=\'v.v.4T\' /><1f b=\'1w\' a=\'2N\' /><1e b=\'1w\' a=\'4d\' /><1o b=\'1w\' a=\'0\' /><1q b=\'2A\' a=\'v.2E\' /></1Y></o></1Z><2j><o><x n=\'2g\' /><1R 1r=\'2o\' 1p=\'1P\' 1s=\'0\' 1t=\'\' 1u=\'c\'><t b=\'f\' a=\'v.v.4T\' /></1R></o></2j><2b><o><x n=\'2f\' /></o></2b><1v><o><x n=\'1y\' /><h r=\'H\' g=\'G\'><a b=\'d\' a=\'e\' /></h><h r=\'X\' g=\'G\'><a b=\'d\' a=\'c\' /></h><x n=\'J\' /></o></1v><1U><o><h r=\'X\' g=\'G\'><a b=\'d\' a=\'c\' /></h><x n=\'J\' /></o></1U></1Q><q T=\'\' S=\'0\'><p P=\'-1\' O=\'-1\' N=\'40\' K=\'60\' V=\'1j\' M=\'c\'><Q l=\'L\' i=\'2y\' /></p></q><1X><w I=\'1W\'><q T=\'\' S=\'1\'><p P=\'-1\' O=\'-1\' N=\'40\' K=\'60\' V=\'1j\' M=\'c\'><Q l=\'L\' i=\'2y\' /></p></q></w><w I=\'2d\'><q T=\'\' S=\'8\'><p P=\'-1\' O=\'-1\' N=\'40\' K=\'60\' V=\'1j\' M=\'c\'><Q l=\'L\' i=\'2y\' /></p></q></w><w I=\'2e\'><q T=\'\' S=\'16\'><p P=\'-1\' O=\'-1\' N=\'40\' K=\'60\' V=\'1j\' M=\'c\'><Q l=\'L\' i=\'2x\' /></p></q></w><w I=\'2c\'><q T=\'\' S=\'17\'><p P=\'-1\' O=\'-1\' N=\'40\' K=\'60\' V=\'1j\' M=\'c\'><Q l=\'L\' i=\'2x\' /></p></q></w><w I=\'2a\'><q T=\'\' S=\'24\'><p P=\'-1\' O=\'-1\' N=\'40\' K=\'60\' V=\'1j\' M=\'c\'><Q l=\'L\' i=\'2x\' /></p></q></w><w I=\'2k\'><q T=\'\' S=\'0\'><p P=\'-1\' O=\'-1\' N=\'40\' K=\'60\' V=\'1j\' M=\'c\'><Q l=\'L\' i=\'2K\' /></p></q></w><w I=\'2i\'><q T=\'\' S=\'8\'><p P=\'-1\' O=\'-1\' N=\'40\' K=\'60\' V=\'1j\' M=\'c\'><Q l=\'L\' i=\'2K\' /></p></q></w><w I=\'2h\'><q T=\'\' S=\'16\'><p P=\'-1\' O=\'-1\' N=\'40\' K=\'60\' V=\'1j\' M=\'c\'><Q l=\'L\' i=\'2L\' /></p></q></w><w I=\'1V\'><q T=\'\' S=\'24\'><p P=\'-1\' O=\'-1\' N=\'40\' K=\'60\' V=\'1j\' M=\'c\'><Q l=\'L\' i=\'2L\' /></p></q></w></1X></1g><1g n=\'4V\' 1m=\'2M\' 1n=\'60\' Y=\'e\' 1E=\'e\' 1J=\'\' 1f=\'0\' 1e=\'4z\' 1I=\'e\' 1L=\'36\' 1o=\'0\' 1q=\'0\' 1M=\'3Y\' 1N=\'30\' 1K=\'Z\' 1H=\'Z\' 1C=\'Z\' 1D=\'0\' 1G=\'19\' 1B=\'e\' 1F=\'c\' 1O=\'2v\' 2z=\'1v\'><q T=\'\' S=\'0\'><p P=\'0\' O=\'0\' N=\'2M\' K=\'60\' V=\'4I 4F 4y 4x 4H: 92&#5t;&#5C;\' M=\'c\'><Q l=\'L\' i=\'5X\' /></p></q><1A><1z n=\'2u\' 2t=\'91\' b=\'1i\' 1f=\'0\' 1e=\'0\' 1m=\'0\' 1n=\'0\' 2w=\'-1\'><1i P=\'0\' O=\'0\' N=\'0\' K=\'0\' M=\'c\'><Q l=\'L\' i=\'9c\' /></1i></1z></1A></1g><1g n=\'3q\' 1m=\'40\' 1n=\'60\' Y=\'e\' 1E=\'e\' 1J=\'\' 1f=\'4n\' 1e=\'4z\' 1I=\'e\' 1L=\'40\' 1o=\'0\' 1q=\'0\' 1M=\'20\' 1N=\'30\' 1K=\'Z\' 1H=\'Z\' 1C=\'Z\' 1D=\'0\' 1G=\'20\' 1B=\'e\' 1F=\'c\' 1O=\'2F\' 2z=\'1v\'><2n><r I=\'H\' b=\'d\' a=\'c\' Y=\'e\' /><r I=\'1d\' b=\'d\' a=\'c\' Y=\'e\' /><r I=\'1a\' b=\'d\' a=\'c\' Y=\'e\' /><r I=\'X\' b=\'d\' a=\'c\' Y=\'e\' /><r I=\'2l\' b=\'f\' a=\'1x\' Y=\'e\' /></2n><1T><y n=\'2G\'><o><h r=\'H\' g=\'G\'><a b=\'d\' a=\'e\' /></h><x n=\'J\' /></o></y><y n=\'2p\'><o><h r=\'1d\' g=\'G\'><a b=\'d\' a=\'e\' /></h><x n=\'J\' /></o></y><y n=\'2g\'><o><h r=\'1d\' g=\'G\'><a b=\'d\' a=\'c\' /></h><x n=\'J\' /></o></y><y n=\'2J\'><o><h r=\'1a\' g=\'G\'><a b=\'d\' a=\'e\' /></h><x n=\'J\' /></o></y><y n=\'2f\'><o><h r=\'X\' g=\'G\'><a b=\'d\' a=\'e\' /></h><x n=\'J\' /><x n=\'1y\' /></o></y><y n=\'2I\'><o><h r=\'1d\' g=\'G\'><a b=\'d\' a=\'c\' /></h><h r=\'1a\' g=\'G\'><a b=\'d\' a=\'c\' /></h><h r=\'H\' g=\'G\'><a b=\'d\' a=\'c\' /></h><h r=\'X\' g=\'G\'><a b=\'d\' a=\'c\' /></h></o></y><y n=\'J\'><o><m><k><D g=\'E\' C=\'1a\' A=\'F\' B=\'e\' z=\'d\' /></k><j><U><t b=\'f\' a=\'R\' /><1c b=\'d\' a=\'c\' /></U></j><s><U><t b=\'f\' a=\'R\' /><1c b=\'d\' a=\'e\' /></U></s></m><m><k><D g=\'E\' C=\'2l\' A=\'F\' B=\'1x\' z=\'f\' /></k><j><m><k><D g=\'E\' C=\'1d\' A=\'F\' B=\'e\' z=\'d\' /></k><j><m><k><D g=\'E\' C=\'H\' A=\'F\' B=\'e\' z=\'d\' /></k><j><m><k><D g=\'E\' C=\'X\' A=\'F\' B=\'e\' z=\'d\' /></k><j><u><W b=\'f\' a=\'1V\' /><t b=\'f\' a=\'R\' /></u></j><s><u><W b=\'f\' a=\'2h\' /><t b=\'f\' a=\'R\' /></u></s></m></j><s><m><k><D g=\'E\' C=\'X\' A=\'F\' B=\'e\' z=\'d\' /></k><j><u><W b=\'f\' a=\'2i\' /><t b=\'f\' a=\'R\' /></u></j><s><u><W b=\'f\' a=\'2k\' /><t b=\'f\' a=\'R\' /></u></s></m></s></m></j><s><m><k><D g=\'E\' C=\'H\' A=\'F\' B=\'e\' z=\'d\' /></k><j><m><k><D g=\'E\' C=\'X\' A=\'F\' B=\'e\' z=\'d\' /></k><j><u><W b=\'f\' a=\'2a\' /><t b=\'f\' a=\'R\' /></u></j><s><m><k><D g=\'E\' C=\'1a\' A=\'F\' B=\'e\' z=\'d\' /></k><j><u><W b=\'f\' a=\'2c\' /><t b=\'f\' a=\'R\' /></u></j><s><u><W b=\'f\' a=\'2e\' /><t b=\'f\' a=\'R\' /></u></s></m></s></m></j><s><m><k><D g=\'E\' C=\'X\' A=\'F\' B=\'e\' z=\'d\' /></k><j><u><W b=\'f\' a=\'2d\' /><t b=\'f\' a=\'R\' /></u></j><s><m><k><D g=\'E\' C=\'1a\' A=\'F\' B=\'e\' z=\'d\' /></k><j><u><W b=\'f\' a=\'1W\' /><t b=\'f\' a=\'R\' /></u></j><s><u><W b=\'f\' a=\'1x\' /><t b=\'f\' a=\'R\' /></u></s></m></s></m></s></m></s></m></j></m></o></y><y n=\'1y\'><o><m><k><D g=\'E\' C=\'v.3g.H\' A=\'F\' B=\'e\' z=\'d\' /></k><j><h r=\'v.3g.H\' g=\'G\'><a b=\'d\' a=\'c\' /></h><x n=\'v.3g.J\' /></j></m><m><k><D g=\'E\' C=\'v.3i.H\' A=\'F\' B=\'e\' z=\'d\' /></k><j><h r=\'v.3i.H\' g=\'G\'><a b=\'d\' a=\'c\' /></h><x n=\'v.3i.J\' /></j></m><m><k><D g=\'E\' C=\'v.2W.H\' A=\'F\' B=\'e\' z=\'d\' /></k><j><h r=\'v.2W.H\' g=\'G\'><a b=\'d\' a=\'c\' /></h><x n=\'v.2W.J\' /></j></m><m><k><D g=\'E\' C=\'v.3r.H\' A=\'F\' B=\'e\' z=\'d\' /></k><j><h r=\'v.3r.H\' g=\'G\'><a b=\'d\' a=\'c\' /></h><x n=\'v.3r.J\' /></j></m></o></y></1T><1Q><1S><o><x n=\'J\' /></o></1S><1Z><o><x n=\'2p\' /><1h 1r=\'2o\' 1p=\'1P\' 1s=\'0\' 1t=\'\' 1u=\'c\'><t b=\'f\' a=\'v.v.5F\' /></1h><1Y 2B=\'c\' 2D=\'c\'><t b=\'f\' a=\'v.v.5F\' /><1f b=\'1w\' a=\'2T\' /><1e b=\'1w\' a=\'4i\' /><1o b=\'1w\' a=\'0\' /><1q b=\'2A\' a=\'v.2E\' /></1Y></o></1Z><2j><o><x n=\'2g\' /><1R 1r=\'2o\' 1p=\'1P\' 1s=\'0\' 1t=\'\' 1u=\'c\'><t b=\'f\' a=\'v.v.5F\' /></1R></o></2j><2b><o><x n=\'2f\' /></o></2b><1v><o><x n=\'1y\' /><h r=\'H\' g=\'G\'><a b=\'d\' a=\'e\' /></h><h r=\'X\' g=\'G\'><a b=\'d\' a=\'c\' /></h><x n=\'J\' /></o></1v><1U><o><h r=\'X\' g=\'G\'><a b=\'d\' a=\'c\' /></h><x n=\'J\' /></o></1U></1Q><q T=\'\' S=\'0\'><p P=\'-1\' O=\'-1\' N=\'40\' K=\'60\' V=\'1l\' M=\'c\'><Q l=\'L\' i=\'2y\' /></p></q><1X><w I=\'1W\'><q T=\'\' S=\'1\'><p P=\'-1\' O=\'-1\' N=\'40\' K=\'60\' V=\'1l\' M=\'c\'><Q l=\'L\' i=\'2y\' /></p></q></w><w I=\'2d\'><q T=\'\' S=\'8\'><p P=\'-1\' O=\'-1\' N=\'40\' K=\'60\' V=\'1l\' M=\'c\'><Q l=\'L\' i=\'2y\' /></p></q></w><w I=\'2e\'><q T=\'\' S=\'16\'><p P=\'-1\' O=\'-1\' N=\'40\' K=\'60\' V=\'1l\' M=\'c\'><Q l=\'L\' i=\'2x\' /></p></q></w><w I=\'2c\'><q T=\'\' S=\'17\'><p P=\'-1\' O=\'-1\' N=\'40\' K=\'60\' V=\'1l\' M=\'c\'><Q l=\'L\' i=\'2x\' /></p></q></w><w I=\'2a\'><q T=\'\' S=\'24\'><p P=\'-1\' O=\'-1\' N=\'40\' K=\'60\' V=\'1l\' M=\'c\'><Q l=\'L\' i=\'2x\' /></p></q></w><w I=\'2k\'><q T=\'\' S=\'0\'><p P=\'-1\' O=\'-1\' N=\'40\' K=\'60\' V=\'1l\' M=\'c\'><Q l=\'L\' i=\'2K\' /></p></q></w><w I=\'2i\'><q T=\'\' S=\'8\'><p P=\'-1\' O=\'-1\' N=\'40\' K=\'60\' V=\'1l\' M=\'c\'><Q l=\'L\' i=\'2K\' /></p></q></w><w I=\'2h\'><q T=\'\' S=\'16\'><p P=\'-1\' O=\'-1\' N=\'40\' K=\'60\' V=\'1l\' M=\'c\'><Q l=\'L\' i=\'2L\' /></p></q></w><w I=\'1V\'><q T=\'\' S=\'24\'><p P=\'-1\' O=\'-1\' N=\'40\' K=\'60\' V=\'1l\' M=\'c\'><Q l=\'L\' i=\'2L\' /></p></q></w></1X></1g><1g n=\'3r\' 1m=\'40\' 1n=\'60\' Y=\'e\' 1E=\'e\' 1J=\'\' 1f=\'4p\' 1e=\'4z\' 1I=\'e\' 1L=\'41\' 1o=\'0\' 1q=\'0\' 1M=\'20\' 1N=\'30\' 1K=\'Z\' 1H=\'Z\' 1C=\'Z\' 1D=\'0\' 1G=\'21\' 1B=\'e\' 1F=\'c\' 1O=\'2F\' 2z=\'1v\'><2n><r I=\'H\' b=\'d\' a=\'c\' Y=\'e\' /><r I=\'1d\' b=\'d\' a=\'c\' Y=\'e\' /><r I=\'1a\' b=\'d\' a=\'c\' Y=\'e\' /><r I=\'X\' b=\'d\' a=\'c\' Y=\'e\' /><r I=\'2l\' b=\'f\' a=\'1x\' Y=\'e\' /></2n><1T><y n=\'2G\'><o><h r=\'H\' g=\'G\'><a b=\'d\' a=\'e\' /></h><x n=\'J\' /></o></y><y n=\'2p\'><o><h r=\'1d\' g=\'G\'><a b=\'d\' a=\'e\' /></h><x n=\'J\' /></o></y><y n=\'2g\'><o><h r=\'1d\' g=\'G\'><a b=\'d\' a=\'c\' /></h><x n=\'J\' /></o></y><y n=\'2J\'><o><h r=\'1a\' g=\'G\'><a b=\'d\' a=\'e\' /></h><x n=\'J\' /></o></y><y n=\'2f\'><o><h r=\'X\' g=\'G\'><a b=\'d\' a=\'e\' /></h><x n=\'J\' /><x n=\'1y\' /></o></y><y n=\'2I\'><o><h r=\'1d\' g=\'G\'><a b=\'d\' a=\'c\' /></h><h r=\'1a\' g=\'G\'><a b=\'d\' a=\'c\' /></h><h r=\'H\' g=\'G\'><a b=\'d\' a=\'c\' /></h><h r=\'X\' g=\'G\'><a b=\'d\' a=\'c\' /></h></o></y><y n=\'J\'><o><m><k><D g=\'E\' C=\'1a\' A=\'F\' B=\'e\' z=\'d\' /></k><j><U><t b=\'f\' a=\'R\' /><1c b=\'d\' a=\'c\' /></U></j><s><U><t b=\'f\' a=\'R\' /><1c b=\'d\' a=\'e\' /></U></s></m><m><k><D g=\'E\' C=\'2l\' A=\'F\' B=\'1x\' z=\'f\' /></k><j><m><k><D g=\'E\' C=\'1d\' A=\'F\' B=\'e\' z=\'d\' /></k><j><m><k><D g=\'E\' C=\'H\' A=\'F\' B=\'e\' z=\'d\' /></k><j><m><k><D g=\'E\' C=\'X\' A=\'F\' B=\'e\' z=\'d\' /></k><j><u><W b=\'f\' a=\'1V\' /><t b=\'f\' a=\'R\' /></u></j><s><u><W b=\'f\' a=\'2h\' /><t b=\'f\' a=\'R\' /></u></s></m></j><s><m><k><D g=\'E\' C=\'X\' A=\'F\' B=\'e\' z=\'d\' /></k><j><u><W b=\'f\' a=\'2i\' /><t b=\'f\' a=\'R\' /></u></j><s><u><W b=\'f\' a=\'2k\' /><t b=\'f\' a=\'R\' /></u></s></m></s></m></j><s><m><k><D g=\'E\' C=\'H\' A=\'F\' B=\'e\' z=\'d\' /></k><j><m><k><D g=\'E\' C=\'X\' A=\'F\' B=\'e\' z=\'d\' /></k><j><u><W b=\'f\' a=\'2a\' /><t b=\'f\' a=\'R\' /></u></j><s><m><k><D g=\'E\' C=\'1a\' A=\'F\' B=\'e\' z=\'d\' /></k><j><u><W b=\'f\' a=\'2c\' /><t b=\'f\' a=\'R\' /></u></j><s><u><W b=\'f\' a=\'2e\' /><t b=\'f\' a=\'R\' /></u></s></m></s></m></j><s><m><k><D g=\'E\' C=\'X\' A=\'F\' B=\'e\' z=\'d\' /></k><j><u><W b=\'f\' a=\'2d\' /><t b=\'f\' a=\'R\' /></u></j><s><m><k><D g=\'E\' C=\'1a\' A=\'F\' B=\'e\' z=\'d\' /></k><j><u><W b=\'f\' a=\'1W\' /><t b=\'f\' a=\'R\' /></u></j><s><u><W b=\'f\' a=\'1x\' /><t b=\'f\' a=\'R\' /></u></s></m></s></m></s></m></s></m></j></m></o></y><y n=\'1y\'><o><m><k><D g=\'E\' C=\'v.3g.H\' A=\'F\' B=\'e\' z=\'d\' /></k><j><h r=\'v.3g.H\' g=\'G\'><a b=\'d\' a=\'c\' /></h><x n=\'v.3g.J\' /></j></m><m><k><D g=\'E\' C=\'v.3i.H\' A=\'F\' B=\'e\' z=\'d\' /></k><j><h r=\'v.3i.H\' g=\'G\'><a b=\'d\' a=\'c\' /></h><x n=\'v.3i.J\' /></j></m><m><k><D g=\'E\' C=\'v.2W.H\' A=\'F\' B=\'e\' z=\'d\' /></k><j><h r=\'v.2W.H\' g=\'G\'><a b=\'d\' a=\'c\' /></h><x n=\'v.2W.J\' /></j></m><m><k><D g=\'E\' C=\'v.3q.H\' A=\'F\' B=\'e\' z=\'d\' /></k><j><h r=\'v.3q.H\' g=\'G\'><a b=\'d\' a=\'c\' /></h><x n=\'v.3q.J\' /></j></m></o></y></1T><1Q><1S><o><x n=\'J\' /></o></1S><1Z><o><x n=\'2p\' /><1h 1r=\'2o\' 1p=\'1P\' 1s=\'0\' 1t=\'\' 1u=\'c\'><t b=\'f\' a=\'v.v.5P\' /></1h><1Y 2B=\'c\' 2D=\'c\'><t b=\'f\' a=\'v.v.5P\' /><1f b=\'1w\' a=\'2S\' /><1e b=\'1w\' a=\'4i\' /><1o b=\'1w\' a=\'0\' /><1q b=\'2A\' a=\'v.2E\' /></1Y></o></1Z><2j><o><x n=\'2g\' /><1R 1r=\'2o\' 1p=\'1P\' 1s=\'0\' 1t=\'\' 1u=\'c\'><t b=\'f\' a=\'v.v.5P\' /></1R></o></2j><2b><o><x n=\'2f\' /></o></2b><1v><o><x n=\'1y\' /><h r=\'H\' g=\'G\'><a b=\'d\' a=\'e\' /></h><h r=\'X\' g=\'G\'><a b=\'d\' a=\'c\' /></h><x n=\'J\' /></o></1v><1U><o><h r=\'X\' g=\'G\'><a b=\'d\' a=\'c\' /></h><x n=\'J\' /></o></1U></1Q><q T=\'\' S=\'0\'><p P=\'-1\' O=\'-1\' N=\'40\' K=\'60\' V=\'1k 1l\' M=\'c\'><Q l=\'L\' i=\'2y\' /></p></q><1X><w I=\'1W\'><q T=\'\' S=\'1\'><p P=\'-1\' O=\'-1\' N=\'40\' K=\'60\' V=\'1k 1l\' M=\'c\'><Q l=\'L\' i=\'2y\' /></p></q></w><w I=\'2d\'><q T=\'\' S=\'8\'><p P=\'-1\' O=\'-1\' N=\'40\' K=\'60\' V=\'1k 1l\' M=\'c\'><Q l=\'L\' i=\'2y\' /></p></q></w><w I=\'2e\'><q T=\'\' S=\'16\'><p P=\'-1\' O=\'-1\' N=\'40\' K=\'60\' V=\'1k 1l\' M=\'c\'><Q l=\'L\' i=\'2x\' /></p></q></w><w I=\'2c\'><q T=\'\' S=\'17\'><p P=\'-1\' O=\'-1\' N=\'40\' K=\'60\' V=\'1k 1l\' M=\'c\'><Q l=\'L\' i=\'2x\' /></p></q></w><w I=\'2a\'><q T=\'\' S=\'24\'><p P=\'-1\' O=\'-1\' N=\'40\' K=\'60\' V=\'1k 1l\' M=\'c\'><Q l=\'L\' i=\'2x\' /></p></q></w><w I=\'2k\'><q T=\'\' S=\'0\'><p P=\'-1\' O=\'-1\' N=\'40\' K=\'60\' V=\'1k 1l\' M=\'c\'><Q l=\'L\' i=\'2K\' /></p></q></w><w I=\'2i\'><q T=\'\' S=\'8\'><p P=\'-1\' O=\'-1\' N=\'40\' K=\'60\' V=\'1k 1l\' M=\'c\'><Q l=\'L\' i=\'2K\' /></p></q></w><w I=\'2h\'><q T=\'\' S=\'16\'><p P=\'-1\' O=\'-1\' N=\'40\' K=\'60\' V=\'1k 1l\' M=\'c\'><Q l=\'L\' i=\'2L\' /></p></q></w><w I=\'1V\'><q T=\'\' S=\'24\'><p P=\'-1\' O=\'-1\' N=\'40\' K=\'60\' V=\'1k 1l\' M=\'c\'><Q l=\'L\' i=\'2L\' /></p></q></w></1X></1g><1g n=\'2W\' 1m=\'40\' 1n=\'60\' Y=\'e\' 1E=\'e\' 1J=\'\' 1f=\'4k\' 1e=\'4z\' 1I=\'e\' 1L=\'39\' 1o=\'0\' 1q=\'0\' 1M=\'20\' 1N=\'30\' 1K=\'Z\' 1H=\'Z\' 1C=\'Z\' 1D=\'0\' 1G=\'22\' 1B=\'e\' 1F=\'c\' 1O=\'2F\' 2z=\'1v\'><2n><r I=\'H\' b=\'d\' a=\'c\' Y=\'e\' /><r I=\'1d\' b=\'d\' a=\'c\' Y=\'e\' /><r I=\'1a\' b=\'d\' a=\'c\' Y=\'e\' /><r I=\'X\' b=\'d\' a=\'c\' Y=\'e\' /><r I=\'2l\' b=\'f\' a=\'1x\' Y=\'e\' /></2n><1T><y n=\'2G\'><o><h r=\'H\' g=\'G\'><a b=\'d\' a=\'e\' /></h><x n=\'J\' /></o></y><y n=\'2p\'><o><h r=\'1d\' g=\'G\'><a b=\'d\' a=\'e\' /></h><x n=\'J\' /></o></y><y n=\'2g\'><o><h r=\'1d\' g=\'G\'><a b=\'d\' a=\'c\' /></h><x n=\'J\' /></o></y><y n=\'2J\'><o><h r=\'1a\' g=\'G\'><a b=\'d\' a=\'e\' /></h><x n=\'J\' /></o></y><y n=\'2f\'><o><h r=\'X\' g=\'G\'><a b=\'d\' a=\'e\' /></h><x n=\'J\' /><x n=\'1y\' /></o></y><y n=\'2I\'><o><h r=\'1d\' g=\'G\'><a b=\'d\' a=\'c\' /></h><h r=\'1a\' g=\'G\'><a b=\'d\' a=\'c\' /></h><h r=\'H\' g=\'G\'><a b=\'d\' a=\'c\' /></h><h r=\'X\' g=\'G\'><a b=\'d\' a=\'c\' /></h></o></y><y n=\'J\'><o><m><k><D g=\'E\' C=\'1a\' A=\'F\' B=\'e\' z=\'d\' /></k><j><U><t b=\'f\' a=\'R\' /><1c b=\'d\' a=\'c\' /></U></j><s><U><t b=\'f\' a=\'R\' /><1c b=\'d\' a=\'e\' /></U></s></m><m><k><D g=\'E\' C=\'2l\' A=\'F\' B=\'1x\' z=\'f\' /></k><j><m><k><D g=\'E\' C=\'1d\' A=\'F\' B=\'e\' z=\'d\' /></k><j><m><k><D g=\'E\' C=\'H\' A=\'F\' B=\'e\' z=\'d\' /></k><j><m><k><D g=\'E\' C=\'X\' A=\'F\' B=\'e\' z=\'d\' /></k><j><u><W b=\'f\' a=\'1V\' /><t b=\'f\' a=\'R\' /></u></j><s><u><W b=\'f\' a=\'2h\' /><t b=\'f\' a=\'R\' /></u></s></m></j><s><m><k><D g=\'E\' C=\'X\' A=\'F\' B=\'e\' z=\'d\' /></k><j><u><W b=\'f\' a=\'2i\' /><t b=\'f\' a=\'R\' /></u></j><s><u><W b=\'f\' a=\'2k\' /><t b=\'f\' a=\'R\' /></u></s></m></s></m></j><s><m><k><D g=\'E\' C=\'H\' A=\'F\' B=\'e\' z=\'d\' /></k><j><m><k><D g=\'E\' C=\'X\' A=\'F\' B=\'e\' z=\'d\' /></k><j><u><W b=\'f\' a=\'2a\' /><t b=\'f\' a=\'R\' /></u></j><s><m><k><D g=\'E\' C=\'1a\' A=\'F\' B=\'e\' z=\'d\' /></k><j><u><W b=\'f\' a=\'2c\' /><t b=\'f\' a=\'R\' /></u></j><s><u><W b=\'f\' a=\'2e\' /><t b=\'f\' a=\'R\' /></u></s></m></s></m></j><s><m><k><D g=\'E\' C=\'X\' A=\'F\' B=\'e\' z=\'d\' /></k><j><u><W b=\'f\' a=\'2d\' /><t b=\'f\' a=\'R\' /></u></j><s><m><k><D g=\'E\' C=\'1a\' A=\'F\' B=\'e\' z=\'d\' /></k><j><u><W b=\'f\' a=\'1W\' /><t b=\'f\' a=\'R\' /></u></j><s><u><W b=\'f\' a=\'1x\' /><t b=\'f\' a=\'R\' /></u></s></m></s></m></s></m></s></m></j></m></o></y><y n=\'1y\'><o><m><k><D g=\'E\' C=\'v.3g.H\' A=\'F\' B=\'e\' z=\'d\' /></k><j><h r=\'v.3g.H\' g=\'G\'><a b=\'d\' a=\'c\' /></h><x n=\'v.3g.J\' /></j></m><m><k><D g=\'E\' C=\'v.3i.H\' A=\'F\' B=\'e\' z=\'d\' /></k><j><h r=\'v.3i.H\' g=\'G\'><a b=\'d\' a=\'c\' /></h><x n=\'v.3i.J\' /></j></m><m><k><D g=\'E\' C=\'v.3q.H\' A=\'F\' B=\'e\' z=\'d\' /></k><j><h r=\'v.3q.H\' g=\'G\'><a b=\'d\' a=\'c\' /></h><x n=\'v.3q.J\' /></j></m><m><k><D g=\'E\' C=\'v.3r.H\' A=\'F\' B=\'e\' z=\'d\' /></k><j><h r=\'v.3r.H\' g=\'G\'><a b=\'d\' a=\'c\' /></h><x n=\'v.3r.J\' /></j></m></o></y></1T><1Q><1S><o><x n=\'J\' /></o></1S><1Z><o><x n=\'2p\' /><1h 1r=\'2o\' 1p=\'1P\' 1s=\'0\' 1t=\'\' 1u=\'c\'><t b=\'f\' a=\'v.v.5N\' /></1h><1Y 2B=\'c\' 2D=\'c\'><t b=\'f\' a=\'v.v.5N\' /><1f b=\'1w\' a=\'2O\' /><1e b=\'1w\' a=\'4i\' /><1o b=\'1w\' a=\'0\' /><1q b=\'2A\' a=\'v.2E\' /></1Y></o></1Z><2j><o><x n=\'2g\' /><1R 1r=\'2o\' 1p=\'1P\' 1s=\'0\' 1t=\'\' 1u=\'c\'><t b=\'f\' a=\'v.v.5N\' /></1R></o></2j><2b><o><x n=\'2f\' /></o></2b><1v><o><x n=\'1y\' /><h r=\'H\' g=\'G\'><a b=\'d\' a=\'e\' /></h><h r=\'X\' g=\'G\'><a b=\'d\' a=\'c\' /></h><x n=\'J\' /></o></1v><1U><o><h r=\'X\' g=\'G\'><a b=\'d\' a=\'c\' /></h><x n=\'J\' /></o></1U></1Q><q T=\'\' S=\'0\'><p P=\'-1\' O=\'-1\' N=\'40\' K=\'60\' V=\'2m\' M=\'c\'><Q l=\'L\' i=\'2y\' /></p></q><1X><w I=\'1W\'><q T=\'\' S=\'1\'><p P=\'-1\' O=\'-1\' N=\'40\' K=\'60\' V=\'2m\' M=\'c\'><Q l=\'L\' i=\'2y\' /></p></q></w><w I=\'2d\'><q T=\'\' S=\'8\'><p P=\'-1\' O=\'-1\' N=\'40\' K=\'60\' V=\'2m\' M=\'c\'><Q l=\'L\' i=\'2y\' /></p></q></w><w I=\'2e\'><q T=\'\' S=\'16\'><p P=\'-1\' O=\'-1\' N=\'40\' K=\'60\' V=\'2m\' M=\'c\'><Q l=\'L\' i=\'2x\' /></p></q></w><w I=\'2c\'><q T=\'\' S=\'17\'><p P=\'-1\' O=\'-1\' N=\'40\' K=\'60\' V=\'2m\' M=\'c\'><Q l=\'L\' i=\'2x\' /></p></q></w><w I=\'2a\'><q T=\'\' S=\'24\'><p P=\'-1\' O=\'-1\' N=\'40\' K=\'60\' V=\'2m\' M=\'c\'><Q l=\'L\' i=\'2x\' /></p></q></w><w I=\'2k\'><q T=\'\' S=\'0\'><p P=\'-1\' O=\'-1\' N=\'40\' K=\'60\' V=\'2m\' M=\'c\'><Q l=\'L\' i=\'2K\' /></p></q></w><w I=\'2i\'><q T=\'\' S=\'8\'><p P=\'-1\' O=\'-1\' N=\'40\' K=\'60\' V=\'2m\' M=\'c\'><Q l=\'L\' i=\'2K\' /></p></q></w><w I=\'2h\'><q T=\'\' S=\'16\'><p P=\'-1\' O=\'-1\' N=\'40\' K=\'60\' V=\'2m\' M=\'c\'><Q l=\'L\' i=\'2L\' /></p></q></w><w I=\'1V\'><q T=\'\' S=\'24\'><p P=\'-1\' O=\'-1\' N=\'40\' K=\'60\' V=\'2m\' M=\'c\'><Q l=\'L\' i=\'2L\' /></p></q></w></1X></1g><1g n=\'3g\' 1m=\'40\' 1n=\'60\' Y=\'e\' 1E=\'e\' 1J=\'\' 1f=\'4q\' 1e=\'4z\' 1I=\'e\' 1L=\'37\' 1o=\'0\' 1q=\'0\' 1M=\'20\' 1N=\'30\' 1K=\'Z\' 1H=\'Z\' 1C=\'Z\' 1D=\'0\' 1G=\'23\' 1B=\'e\' 1F=\'c\' 1O=\'2F\' 2z=\'1v\'><2n><r I=\'H\' b=\'d\' a=\'c\' Y=\'e\' /><r I=\'1d\' b=\'d\' a=\'c\' Y=\'e\' /><r I=\'1a\' b=\'d\' a=\'c\' Y=\'e\' /><r I=\'X\' b=\'d\' a=\'c\' Y=\'e\' /><r I=\'2l\' b=\'f\' a=\'1x\' Y=\'e\' /></2n><1T><y n=\'2G\'><o><h r=\'H\' g=\'G\'><a b=\'d\' a=\'e\' /></h><x n=\'J\' /></o></y><y n=\'2p\'><o><h r=\'1d\' g=\'G\'><a b=\'d\' a=\'e\' /></h><x n=\'J\' /></o></y><y n=\'2g\'><o><h r=\'1d\' g=\'G\'><a b=\'d\' a=\'c\' /></h><x n=\'J\' /></o></y><y n=\'2J\'><o><h r=\'1a\' g=\'G\'><a b=\'d\' a=\'e\' /></h><x n=\'J\' /></o></y><y n=\'2f\'><o><h r=\'X\' g=\'G\'><a b=\'d\' a=\'e\' /></h><x n=\'J\' /><x n=\'1y\' /></o></y><y n=\'2I\'><o><h r=\'1d\' g=\'G\'><a b=\'d\' a=\'c\' /></h><h r=\'1a\' g=\'G\'><a b=\'d\' a=\'c\' /></h><h r=\'H\' g=\'G\'><a b=\'d\' a=\'c\' /></h><h r=\'X\' g=\'G\'><a b=\'d\' a=\'c\' /></h></o></y><y n=\'J\'><o><m><k><D g=\'E\' C=\'1a\' A=\'F\' B=\'e\' z=\'d\' /></k><j><U><t b=\'f\' a=\'R\' /><1c b=\'d\' a=\'c\' /></U></j><s><U><t b=\'f\' a=\'R\' /><1c b=\'d\' a=\'e\' /></U></s></m><m><k><D g=\'E\' C=\'2l\' A=\'F\' B=\'1x\' z=\'f\' /></k><j><m><k><D g=\'E\' C=\'1d\' A=\'F\' B=\'e\' z=\'d\' /></k><j><m><k><D g=\'E\' C=\'H\' A=\'F\' B=\'e\' z=\'d\' /></k><j><m><k><D g=\'E\' C=\'X\' A=\'F\' B=\'e\' z=\'d\' /></k><j><u><W b=\'f\' a=\'1V\' /><t b=\'f\' a=\'R\' /></u></j><s><u><W b=\'f\' a=\'2h\' /><t b=\'f\' a=\'R\' /></u></s></m></j><s><m><k><D g=\'E\' C=\'X\' A=\'F\' B=\'e\' z=\'d\' /></k><j><u><W b=\'f\' a=\'2i\' /><t b=\'f\' a=\'R\' /></u></j><s><u><W b=\'f\' a=\'2k\' /><t b=\'f\' a=\'R\' /></u></s></m></s></m></j><s><m><k><D g=\'E\' C=\'H\' A=\'F\' B=\'e\' z=\'d\' /></k><j><m><k><D g=\'E\' C=\'X\' A=\'F\' B=\'e\' z=\'d\' /></k><j><u><W b=\'f\' a=\'2a\' /><t b=\'f\' a=\'R\' /></u></j><s><m><k><D g=\'E\' C=\'1a\' A=\'F\' B=\'e\' z=\'d\' /></k><j><u><W b=\'f\' a=\'2c\' /><t b=\'f\' a=\'R\' /></u></j><s><u><W b=\'f\' a=\'2e\' /><t b=\'f\' a=\'R\' /></u></s></m></s></m></j><s><m><k><D g=\'E\' C=\'X\' A=\'F\' B=\'e\' z=\'d\' /></k><j><u><W b=\'f\' a=\'2d\' /><t b=\'f\' a=\'R\' /></u></j><s><m><k><D g=\'E\' C=\'1a\' A=\'F\' B=\'e\' z=\'d\' /></k><j><u><W b=\'f\' a=\'1W\' /><t b=\'f\' a=\'R\' /></u></j><s><u><W b=\'f\' a=\'1x\' /><t b=\'f\' a=\'R\' /></u></s></m></s></m></s></m></s></m></j></m></o></y><y n=\'1y\'><o><m><k><D g=\'E\' C=\'v.3i.H\' A=\'F\' B=\'e\' z=\'d\' /></k><j><h r=\'v.3i.H\' g=\'G\'><a b=\'d\' a=\'c\' /></h><x n=\'v.3i.J\' /></j></m><m><k><D g=\'E\' C=\'v.2W.H\' A=\'F\' B=\'e\' z=\'d\' /></k><j><h r=\'v.2W.H\' g=\'G\'><a b=\'d\' a=\'c\' /></h><x n=\'v.2W.J\' /></j></m><m><k><D g=\'E\' C=\'v.3q.H\' A=\'F\' B=\'e\' z=\'d\' /></k><j><h r=\'v.3q.H\' g=\'G\'><a b=\'d\' a=\'c\' /></h><x n=\'v.3q.J\' /></j></m><m><k><D g=\'E\' C=\'v.3r.H\' A=\'F\' B=\'e\' z=\'d\' /></k><j><h r=\'v.3r.H\' g=\'G\'><a b=\'d\' a=\'c\' /></h><x n=\'v.3r.J\' /></j></m></o></y></1T><1Q><1S><o><x n=\'J\' /></o></1S><1Z><o><x n=\'2p\' /><1h 1r=\'2o\' 1p=\'1P\' 1s=\'0\' 1t=\'\' 1u=\'c\'><t b=\'f\' a=\'v.v.5K\' /></1h><1Y 2B=\'c\' 2D=\'c\'><t b=\'f\' a=\'v.v.5K\' /><1f b=\'1w\' a=\'2Q\' /><1e b=\'1w\' a=\'4i\' /><1o b=\'1w\' a=\'0\' /><1q b=\'2A\' a=\'v.2E\' /></1Y></o></1Z><2j><o><x n=\'2g\' /><1R 1r=\'2o\' 1p=\'1P\' 1s=\'0\' 1t=\'\' 1u=\'c\'><t b=\'f\' a=\'v.v.5K\' /></1R></o></2j><2b><o><x n=\'2f\' /></o></2b><1v><o><x n=\'1y\' /><h r=\'H\' g=\'G\'><a b=\'d\' a=\'e\' /></h><h r=\'X\' g=\'G\'><a b=\'d\' a=\'c\' /></h><x n=\'J\' /></o></1v><1U><o><h r=\'X\' g=\'G\'><a b=\'d\' a=\'c\' /></h><x n=\'J\' /></o></1U></1Q><q T=\'\' S=\'0\'><p P=\'-1\' O=\'-1\' N=\'40\' K=\'60\' V=\'1k 1j\' M=\'c\'><Q l=\'L\' i=\'2y\' /></p></q><1X><w I=\'1W\'><q T=\'\' S=\'1\'><p P=\'-1\' O=\'-1\' N=\'40\' K=\'60\' V=\'1k 1j\' M=\'c\'><Q l=\'L\' i=\'2y\' /></p></q></w><w I=\'2d\'><q T=\'\' S=\'8\'><p P=\'-1\' O=\'-1\' N=\'40\' K=\'60\' V=\'1k 1j\' M=\'c\'><Q l=\'L\' i=\'2y\' /></p></q></w><w I=\'2e\'><q T=\'\' S=\'16\'><p P=\'-1\' O=\'-1\' N=\'40\' K=\'60\' V=\'1k 1j\' M=\'c\'><Q l=\'L\' i=\'2x\' /></p></q></w><w I=\'2c\'><q T=\'\' S=\'17\'><p P=\'-1\' O=\'-1\' N=\'40\' K=\'60\' V=\'1k 1j\' M=\'c\'><Q l=\'L\' i=\'2x\' /></p></q></w><w I=\'2a\'><q T=\'\' S=\'24\'><p P=\'-1\' O=\'-1\' N=\'40\' K=\'60\' V=\'1k 1j\' M=\'c\'><Q l=\'L\' i=\'2x\' /></p></q></w><w I=\'2k\'><q T=\'\' S=\'0\'><p P=\'-1\' O=\'-1\' N=\'40\' K=\'60\' V=\'1k 1j\' M=\'c\'><Q l=\'L\' i=\'2K\' /></p></q></w><w I=\'2i\'><q T=\'\' S=\'8\'><p P=\'-1\' O=\'-1\' N=\'40\' K=\'60\' V=\'1k 1j\' M=\'c\'><Q l=\'L\' i=\'2K\' /></p></q></w><w I=\'2h\'><q T=\'\' S=\'16\'><p P=\'-1\' O=\'-1\' N=\'40\' K=\'60\' V=\'1k 1j\' M=\'c\'><Q l=\'L\' i=\'2L\' /></p></q></w><w I=\'1V\'><q T=\'\' S=\'24\'><p P=\'-1\' O=\'-1\' N=\'40\' K=\'60\' V=\'1k 1j\' M=\'c\'><Q l=\'L\' i=\'2L\' /></p></q></w></1X></1g><1g n=\'3i\' 1m=\'40\' 1n=\'60\' Y=\'e\' 1E=\'e\' 1J=\'\' 1f=\'4u\' 1e=\'4z\' 1I=\'e\' 1L=\'38\' 1o=\'0\' 1q=\'0\' 1M=\'20\' 1N=\'30\' 1K=\'Z\' 1H=\'Z\' 1C=\'Z\' 1D=\'0\' 1G=\'24\' 1B=\'e\' 1F=\'c\' 1O=\'2F\' 2z=\'1v\'><2n><r I=\'H\' b=\'d\' a=\'c\' Y=\'e\' /><r I=\'1d\' b=\'d\' a=\'c\' Y=\'e\' /><r I=\'1a\' b=\'d\' a=\'c\' Y=\'e\' /><r I=\'X\' b=\'d\' a=\'c\' Y=\'e\' /><r I=\'2l\' b=\'f\' a=\'1x\' Y=\'e\' /></2n><1T><y n=\'2G\'><o><h r=\'H\' g=\'G\'><a b=\'d\' a=\'e\' /></h><x n=\'J\' /></o></y><y n=\'2p\'><o><h r=\'1d\' g=\'G\'><a b=\'d\' a=\'e\' /></h><x n=\'J\' /></o></y><y n=\'2g\'><o><h r=\'1d\' g=\'G\'><a b=\'d\' a=\'c\' /></h><x n=\'J\' /></o></y><y n=\'2J\'><o><h r=\'1a\' g=\'G\'><a b=\'d\' a=\'e\' /></h><x n=\'J\' /></o></y><y n=\'2f\'><o><h r=\'X\' g=\'G\'><a b=\'d\' a=\'e\' /></h><x n=\'J\' /><x n=\'1y\' /></o></y><y n=\'2I\'><o><h r=\'1d\' g=\'G\'><a b=\'d\' a=\'c\' /></h><h r=\'1a\' g=\'G\'><a b=\'d\' a=\'c\' /></h><h r=\'H\' g=\'G\'><a b=\'d\' a=\'c\' /></h><h r=\'X\' g=\'G\'><a b=\'d\' a=\'c\' /></h></o></y><y n=\'J\'><o><m><k><D g=\'E\' C=\'1a\' A=\'F\' B=\'e\' z=\'d\' /></k><j><U><t b=\'f\' a=\'R\' /><1c b=\'d\' a=\'c\' /></U></j><s><U><t b=\'f\' a=\'R\' /><1c b=\'d\' a=\'e\' /></U></s></m><m><k><D g=\'E\' C=\'2l\' A=\'F\' B=\'1x\' z=\'f\' /></k><j><m><k><D g=\'E\' C=\'1d\' A=\'F\' B=\'e\' z=\'d\' /></k><j><m><k><D g=\'E\' C=\'H\' A=\'F\' B=\'e\' z=\'d\' /></k><j><m><k><D g=\'E\' C=\'X\' A=\'F\' B=\'e\' z=\'d\' /></k><j><u><W b=\'f\' a=\'1V\' /><t b=\'f\' a=\'R\' /></u></j><s><u><W b=\'f\' a=\'2h\' /><t b=\'f\' a=\'R\' /></u></s></m></j><s><m><k><D g=\'E\' C=\'X\' A=\'F\' B=\'e\' z=\'d\' /></k><j><u><W b=\'f\' a=\'2i\' /><t b=\'f\' a=\'R\' /></u></j><s><u><W b=\'f\' a=\'2k\' /><t b=\'f\' a=\'R\' /></u></s></m></s></m></j><s><m><k><D g=\'E\' C=\'H\' A=\'F\' B=\'e\' z=\'d\' /></k><j><m><k><D g=\'E\' C=\'X\' A=\'F\' B=\'e\' z=\'d\' /></k><j><u><W b=\'f\' a=\'2a\' /><t b=\'f\' a=\'R\' /></u></j><s><m><k><D g=\'E\' C=\'1a\' A=\'F\' B=\'e\' z=\'d\' /></k><j><u><W b=\'f\' a=\'2c\' /><t b=\'f\' a=\'R\' /></u></j><s><u><W b=\'f\' a=\'2e\' /><t b=\'f\' a=\'R\' /></u></s></m></s></m></j><s><m><k><D g=\'E\' C=\'X\' A=\'F\' B=\'e\' z=\'d\' /></k><j><u><W b=\'f\' a=\'2d\' /><t b=\'f\' a=\'R\' /></u></j><s><m><k><D g=\'E\' C=\'1a\' A=\'F\' B=\'e\' z=\'d\' /></k><j><u><W b=\'f\' a=\'1W\' /><t b=\'f\' a=\'R\' /></u></j><s><u><W b=\'f\' a=\'1x\' /><t b=\'f\' a=\'R\' /></u></s></m></s></m></s></m></s></m></j></m></o></y><y n=\'1y\'><o><m><k><D g=\'E\' C=\'v.3g.H\' A=\'F\' B=\'e\' z=\'d\' /></k><j><h r=\'v.3g.H\' g=\'G\'><a b=\'d\' a=\'c\' /></h><x n=\'v.3g.J\' /></j></m><m><k><D g=\'E\' C=\'v.2W.H\' A=\'F\' B=\'e\' z=\'d\' /></k><j><h r=\'v.2W.H\' g=\'G\'><a b=\'d\' a=\'c\' /></h><x n=\'v.2W.J\' /></j></m><m><k><D g=\'E\' C=\'v.3q.H\' A=\'F\' B=\'e\' z=\'d\' /></k><j><h r=\'v.3q.H\' g=\'G\'><a b=\'d\' a=\'c\' /></h><x n=\'v.3q.J\' /></j></m><m><k><D g=\'E\' C=\'v.3r.H\' A=\'F\' B=\'e\' z=\'d\' /></k><j><h r=\'v.3r.H\' g=\'G\'><a b=\'d\' a=\'c\' /></h><x n=\'v.3r.J\' /></j></m></o></y></1T><1Q><1S><o><x n=\'J\' /></o></1S><1Z><o><x n=\'2p\' /><1h 1r=\'2o\' 1p=\'1P\' 1s=\'0\' 1t=\'\' 1u=\'c\'><t b=\'f\' a=\'v.v.4S\' /></1h><1Y 2B=\'c\' 2D=\'c\'><t b=\'f\' a=\'v.v.4S\' /><1f b=\'1w\' a=\'2N\' /><1e b=\'1w\' a=\'4i\' /><1o b=\'1w\' a=\'0\' /><1q b=\'2A\' a=\'v.2E\' /></1Y></o></1Z><2j><o><x n=\'2g\' /><1R 1r=\'2o\' 1p=\'1P\' 1s=\'0\' 1t=\'\' 1u=\'c\'><t b=\'f\' a=\'v.v.4S\' /></1R></o></2j><2b><o><x n=\'2f\' /></o></2b><1v><o><x n=\'1y\' /><h r=\'H\' g=\'G\'><a b=\'d\' a=\'e\' /></h><h r=\'X\' g=\'G\'><a b=\'d\' a=\'c\' /></h><x n=\'J\' /></o></1v><1U><o><h r=\'X\' g=\'G\'><a b=\'d\' a=\'c\' /></h><x n=\'J\' /></o></1U></1Q><q T=\'\' S=\'0\'><p P=\'-1\' O=\'-1\' N=\'40\' K=\'60\' V=\'1j\' M=\'c\'><Q l=\'L\' i=\'2y\' /></p></q><1X><w I=\'1W\'><q T=\'\' S=\'1\'><p P=\'-1\' O=\'-1\' N=\'40\' K=\'60\' V=\'1j\' M=\'c\'><Q l=\'L\' i=\'2y\' /></p></q></w><w I=\'2d\'><q T=\'\' S=\'8\'><p P=\'-1\' O=\'-1\' N=\'40\' K=\'60\' V=\'1j\' M=\'c\'><Q l=\'L\' i=\'2y\' /></p></q></w><w I=\'2e\'><q T=\'\' S=\'16\'><p P=\'-1\' O=\'-1\' N=\'40\' K=\'60\' V=\'1j\' M=\'c\'><Q l=\'L\' i=\'2x\' /></p></q></w><w I=\'2c\'><q T=\'\' S=\'17\'><p P=\'-1\' O=\'-1\' N=\'40\' K=\'60\' V=\'1j\' M=\'c\'><Q l=\'L\' i=\'2x\' /></p></q></w><w I=\'2a\'><q T=\'\' S=\'24\'><p P=\'-1\' O=\'-1\' N=\'40\' K=\'60\' V=\'1j\' M=\'c\'><Q l=\'L\' i=\'2x\' /></p></q></w><w I=\'2k\'><q T=\'\' S=\'0\'><p P=\'-1\' O=\'-1\' N=\'40\' K=\'60\' V=\'1j\' M=\'c\'><Q l=\'L\' i=\'2K\' /></p></q></w><w I=\'2i\'><q T=\'\' S=\'8\'><p P=\'-1\' O=\'-1\' N=\'40\' K=\'60\' V=\'1j\' M=\'c\'><Q l=\'L\' i=\'2K\' /></p></q></w><w I=\'2h\'><q T=\'\' S=\'16\'><p P=\'-1\' O=\'-1\' N=\'40\' K=\'60\' V=\'1j\' M=\'c\'><Q l=\'L\' i=\'2L\' /></p></q></w><w I=\'1V\'><q T=\'\' S=\'24\'><p P=\'-1\' O=\'-1\' N=\'40\' K=\'60\' V=\'1j\' M=\'c\'><Q l=\'L\' i=\'2L\' /></p></q></w></1X></1g><1g n=\'5L\' 1m=\'2M\' 1n=\'60\' Y=\'e\' 1E=\'e\' 1J=\'\' 1f=\'0\' 1e=\'1P\' 1I=\'e\' 1L=\'30\' 1o=\'0\' 1q=\'0\' 1M=\'3Y\' 1N=\'30\' 1K=\'Z\' 1H=\'Z\' 1C=\'Z\' 1D=\'0\' 1G=\'25\' 1B=\'e\' 1F=\'c\' 1O=\'2v\' 2z=\'1v\'><q T=\'\' S=\'0\'><p P=\'0\' O=\'0\' N=\'2M\' K=\'60\' V=\'4I 4F 4y 4x 4H: 9b&#5t;&#5C;\' M=\'c\'><Q l=\'L\' i=\'5X\' /></p></q><1A><1z n=\'2u\' 2t=\'9e\' b=\'1i\' 1f=\'0\' 1e=\'0\' 1m=\'0\' 1n=\'0\' 2w=\'-1\'><1i P=\'0\' O=\'0\' N=\'0\' K=\'0\' M=\'c\'><Q l=\'L\' i=\'9d\' /></1i></1z></1A></1g><1g n=\'3n\' 1m=\'40\' 1n=\'60\' Y=\'e\' 1E=\'e\' 1J=\'\' 1f=\'4n\' 1e=\'1P\' 1I=\'e\' 1L=\'34\' 1o=\'0\' 1q=\'0\' 1M=\'20\' 1N=\'30\' 1K=\'Z\' 1H=\'Z\' 1C=\'Z\' 1D=\'0\' 1G=\'26\' 1B=\'e\' 1F=\'c\' 1O=\'2F\' 2z=\'1v\'><2n><r I=\'H\' b=\'d\' a=\'c\' Y=\'e\' /><r I=\'1d\' b=\'d\' a=\'c\' Y=\'e\' /><r I=\'1a\' b=\'d\' a=\'c\' Y=\'e\' /><r I=\'X\' b=\'d\' a=\'c\' Y=\'e\' /><r I=\'2l\' b=\'f\' a=\'1x\' Y=\'e\' /></2n><1T><y n=\'2G\'><o><h r=\'H\' g=\'G\'><a b=\'d\' a=\'e\' /></h><x n=\'J\' /></o></y><y n=\'2p\'><o><h r=\'1d\' g=\'G\'><a b=\'d\' a=\'e\' /></h><x n=\'J\' /></o></y><y n=\'2g\'><o><h r=\'1d\' g=\'G\'><a b=\'d\' a=\'c\' /></h><x n=\'J\' /></o></y><y n=\'2J\'><o><h r=\'1a\' g=\'G\'><a b=\'d\' a=\'e\' /></h><x n=\'J\' /></o></y><y n=\'2f\'><o><h r=\'X\' g=\'G\'><a b=\'d\' a=\'e\' /></h><x n=\'J\' /><x n=\'1y\' /></o></y><y n=\'2I\'><o><h r=\'1d\' g=\'G\'><a b=\'d\' a=\'c\' /></h><h r=\'1a\' g=\'G\'><a b=\'d\' a=\'c\' /></h><h r=\'H\' g=\'G\'><a b=\'d\' a=\'c\' /></h><h r=\'X\' g=\'G\'><a b=\'d\' a=\'c\' /></h></o></y><y n=\'J\'><o><m><k><D g=\'E\' C=\'1a\' A=\'F\' B=\'e\' z=\'d\' /></k><j><U><t b=\'f\' a=\'R\' /><1c b=\'d\' a=\'c\' /></U></j><s><U><t b=\'f\' a=\'R\' /><1c b=\'d\' a=\'e\' /></U></s></m><m><k><D g=\'E\' C=\'2l\' A=\'F\' B=\'1x\' z=\'f\' /></k><j><m><k><D g=\'E\' C=\'1d\' A=\'F\' B=\'e\' z=\'d\' /></k><j><m><k><D g=\'E\' C=\'H\' A=\'F\' B=\'e\' z=\'d\' /></k><j><m><k><D g=\'E\' C=\'X\' A=\'F\' B=\'e\' z=\'d\' /></k><j><u><W b=\'f\' a=\'1V\' /><t b=\'f\' a=\'R\' /></u></j><s><u><W b=\'f\' a=\'2h\' /><t b=\'f\' a=\'R\' /></u></s></m></j><s><m><k><D g=\'E\' C=\'X\' A=\'F\' B=\'e\' z=\'d\' /></k><j><u><W b=\'f\' a=\'2i\' /><t b=\'f\' a=\'R\' /></u></j><s><u><W b=\'f\' a=\'2k\' /><t b=\'f\' a=\'R\' /></u></s></m></s></m></j><s><m><k><D g=\'E\' C=\'H\' A=\'F\' B=\'e\' z=\'d\' /></k><j><m><k><D g=\'E\' C=\'X\' A=\'F\' B=\'e\' z=\'d\' /></k><j><u><W b=\'f\' a=\'2a\' /><t b=\'f\' a=\'R\' /></u></j><s><m><k><D g=\'E\' C=\'1a\' A=\'F\' B=\'e\' z=\'d\' /></k><j><u><W b=\'f\' a=\'2c\' /><t b=\'f\' a=\'R\' /></u></j><s><u><W b=\'f\' a=\'2e\' /><t b=\'f\' a=\'R\' /></u></s></m></s></m></j><s><m><k><D g=\'E\' C=\'X\' A=\'F\' B=\'e\' z=\'d\' /></k><j><u><W b=\'f\' a=\'2d\' /><t b=\'f\' a=\'R\' /></u></j><s><m><k><D g=\'E\' C=\'1a\' A=\'F\' B=\'e\' z=\'d\' /></k><j><u><W b=\'f\' a=\'1W\' /><t b=\'f\' a=\'R\' /></u></j><s><u><W b=\'f\' a=\'1x\' /><t b=\'f\' a=\'R\' /></u></s></m></s></m></s></m></s></m></j></m></o></y><y n=\'1y\'><o><m><k><D g=\'E\' C=\'v.3p.H\' A=\'F\' B=\'e\' z=\'d\' /></k><j><h r=\'v.3p.H\' g=\'G\'><a b=\'d\' a=\'c\' /></h><x n=\'v.3p.J\' /></j></m><m><k><D g=\'E\' C=\'v.3s.H\' A=\'F\' B=\'e\' z=\'d\' /></k><j><h r=\'v.3s.H\' g=\'G\'><a b=\'d\' a=\'c\' /></h><x n=\'v.3s.J\' /></j></m><m><k><D g=\'E\' C=\'v.3m.H\' A=\'F\' B=\'e\' z=\'d\' /></k><j><h r=\'v.3m.H\' g=\'G\'><a b=\'d\' a=\'c\' /></h><x n=\'v.3m.J\' /></j></m><m><k><D g=\'E\' C=\'v.3o.H\' A=\'F\' B=\'e\' z=\'d\' /></k><j><h r=\'v.3o.H\' g=\'G\'><a b=\'d\' a=\'c\' /></h><x n=\'v.3o.J\' /></j></m></o></y></1T><1Q><1S><o><x n=\'J\' /></o></1S><1Z><o><x n=\'2p\' /><1h 1r=\'2o\' 1p=\'1P\' 1s=\'0\' 1t=\'\' 1u=\'c\'><t b=\'f\' a=\'v.v.5u\' /></1h><1Y 2B=\'c\' 2D=\'c\'><t b=\'f\' a=\'v.v.5u\' /><1f b=\'1w\' a=\'2T\' /><1e b=\'1w\' a=\'4f\' /><1o b=\'1w\' a=\'0\' /><1q b=\'2A\' a=\'v.2E\' /></1Y></o></1Z><2j><o><x n=\'2g\' /><1R 1r=\'2o\' 1p=\'1P\' 1s=\'0\' 1t=\'\' 1u=\'c\'><t b=\'f\' a=\'v.v.5u\' /></1R></o></2j><2b><o><x n=\'2f\' /></o></2b><1v><o><x n=\'1y\' /><h r=\'H\' g=\'G\'><a b=\'d\' a=\'e\' /></h><h r=\'X\' g=\'G\'><a b=\'d\' a=\'c\' /></h><x n=\'J\' /></o></1v><1U><o><h r=\'X\' g=\'G\'><a b=\'d\' a=\'c\' /></h><x n=\'J\' /></o></1U></1Q><q T=\'\' S=\'0\'><p P=\'-1\' O=\'-1\' N=\'40\' K=\'60\' V=\'1l\' M=\'c\'><Q l=\'L\' i=\'2y\' /></p></q><1X><w I=\'1W\'><q T=\'\' S=\'1\'><p P=\'-1\' O=\'-1\' N=\'40\' K=\'60\' V=\'1l\' M=\'c\'><Q l=\'L\' i=\'2y\' /></p></q></w><w I=\'2d\'><q T=\'\' S=\'8\'><p P=\'-1\' O=\'-1\' N=\'40\' K=\'60\' V=\'1l\' M=\'c\'><Q l=\'L\' i=\'2y\' /></p></q></w><w I=\'2e\'><q T=\'\' S=\'16\'><p P=\'-1\' O=\'-1\' N=\'40\' K=\'60\' V=\'1l\' M=\'c\'><Q l=\'L\' i=\'2x\' /></p></q></w><w I=\'2c\'><q T=\'\' S=\'17\'><p P=\'-1\' O=\'-1\' N=\'40\' K=\'60\' V=\'1l\' M=\'c\'><Q l=\'L\' i=\'2x\' /></p></q></w><w I=\'2a\'><q T=\'\' S=\'24\'><p P=\'-1\' O=\'-1\' N=\'40\' K=\'60\' V=\'1l\' M=\'c\'><Q l=\'L\' i=\'2x\' /></p></q></w><w I=\'2k\'><q T=\'\' S=\'0\'><p P=\'-1\' O=\'-1\' N=\'40\' K=\'60\' V=\'1l\' M=\'c\'><Q l=\'L\' i=\'2K\' /></p></q></w><w I=\'2i\'><q T=\'\' S=\'8\'><p P=\'-1\' O=\'-1\' N=\'40\' K=\'60\' V=\'1l\' M=\'c\'><Q l=\'L\' i=\'2K\' /></p></q></w><w I=\'2h\'><q T=\'\' S=\'16\'><p P=\'-1\' O=\'-1\' N=\'40\' K=\'60\' V=\'1l\' M=\'c\'><Q l=\'L\' i=\'2L\' /></p></q></w><w I=\'1V\'><q T=\'\' S=\'24\'><p P=\'-1\' O=\'-1\' N=\'40\' K=\'60\' V=\'1l\' M=\'c\'><Q l=\'L\' i=\'2L\' /></p></q></w></1X></1g><1g n=\'3o\' 1m=\'40\' 1n=\'60\' Y=\'e\' 1E=\'e\' 1J=\'\' 1f=\'4p\' 1e=\'1P\' 1I=\'e\' 1L=\'35\' 1o=\'0\' 1q=\'0\' 1M=\'20\' 1N=\'30\' 1K=\'Z\' 1H=\'Z\' 1C=\'Z\' 1D=\'0\' 1G=\'27\' 1B=\'e\' 1F=\'c\' 1O=\'2F\' 2z=\'1v\'><2n><r I=\'H\' b=\'d\' a=\'c\' Y=\'e\' /><r I=\'1d\' b=\'d\' a=\'c\' Y=\'e\' /><r I=\'1a\' b=\'d\' a=\'c\' Y=\'e\' /><r I=\'X\' b=\'d\' a=\'c\' Y=\'e\' /><r I=\'2l\' b=\'f\' a=\'1x\' Y=\'e\' /></2n><1T><y n=\'2G\'><o><h r=\'H\' g=\'G\'><a b=\'d\' a=\'e\' /></h><x n=\'J\' /></o></y><y n=\'2p\'><o><h r=\'1d\' g=\'G\'><a b=\'d\' a=\'e\' /></h><x n=\'J\' /></o></y><y n=\'2g\'><o><h r=\'1d\' g=\'G\'><a b=\'d\' a=\'c\' /></h><x n=\'J\' /></o></y><y n=\'2J\'><o><h r=\'1a\' g=\'G\'><a b=\'d\' a=\'e\' /></h><x n=\'J\' /></o></y><y n=\'2f\'><o><h r=\'X\' g=\'G\'><a b=\'d\' a=\'e\' /></h><x n=\'J\' /><x n=\'1y\' /></o></y><y n=\'2I\'><o><h r=\'1d\' g=\'G\'><a b=\'d\' a=\'c\' /></h><h r=\'1a\' g=\'G\'><a b=\'d\' a=\'c\' /></h><h r=\'H\' g=\'G\'><a b=\'d\' a=\'c\' /></h><h r=\'X\' g=\'G\'><a b=\'d\' a=\'c\' /></h></o></y><y n=\'J\'><o><m><k><D g=\'E\' C=\'1a\' A=\'F\' B=\'e\' z=\'d\' /></k><j><U><t b=\'f\' a=\'R\' /><1c b=\'d\' a=\'c\' /></U></j><s><U><t b=\'f\' a=\'R\' /><1c b=\'d\' a=\'e\' /></U></s></m><m><k><D g=\'E\' C=\'2l\' A=\'F\' B=\'1x\' z=\'f\' /></k><j><m><k><D g=\'E\' C=\'1d\' A=\'F\' B=\'e\' z=\'d\' /></k><j><m><k><D g=\'E\' C=\'H\' A=\'F\' B=\'e\' z=\'d\' /></k><j><m><k><D g=\'E\' C=\'X\' A=\'F\' B=\'e\' z=\'d\' /></k><j><u><W b=\'f\' a=\'1V\' /><t b=\'f\' a=\'R\' /></u></j><s><u><W b=\'f\' a=\'2h\' /><t b=\'f\' a=\'R\' /></u></s></m></j><s><m><k><D g=\'E\' C=\'X\' A=\'F\' B=\'e\' z=\'d\' /></k><j><u><W b=\'f\' a=\'2i\' /><t b=\'f\' a=\'R\' /></u></j><s><u><W b=\'f\' a=\'2k\' /><t b=\'f\' a=\'R\' /></u></s></m></s></m></j><s><m><k><D g=\'E\' C=\'H\' A=\'F\' B=\'e\' z=\'d\' /></k><j><m><k><D g=\'E\' C=\'X\' A=\'F\' B=\'e\' z=\'d\' /></k><j><u><W b=\'f\' a=\'2a\' /><t b=\'f\' a=\'R\' /></u></j><s><m><k><D g=\'E\' C=\'1a\' A=\'F\' B=\'e\' z=\'d\' /></k><j><u><W b=\'f\' a=\'2c\' /><t b=\'f\' a=\'R\' /></u></j><s><u><W b=\'f\' a=\'2e\' /><t b=\'f\' a=\'R\' /></u></s></m></s></m></j><s><m><k><D g=\'E\' C=\'X\' A=\'F\' B=\'e\' z=\'d\' /></k><j><u><W b=\'f\' a=\'2d\' /><t b=\'f\' a=\'R\' /></u></j><s><m><k><D g=\'E\' C=\'1a\' A=\'F\' B=\'e\' z=\'d\' /></k><j><u><W b=\'f\' a=\'1W\' /><t b=\'f\' a=\'R\' /></u></j><s><u><W b=\'f\' a=\'1x\' /><t b=\'f\' a=\'R\' /></u></s></m></s></m></s></m></s></m></j></m></o></y><y n=\'1y\'><o><m><k><D g=\'E\' C=\'v.3p.H\' A=\'F\' B=\'e\' z=\'d\' /></k><j><h r=\'v.3p.H\' g=\'G\'><a b=\'d\' a=\'c\' /></h><x n=\'v.3p.J\' /></j></m><m><k><D g=\'E\' C=\'v.3s.H\' A=\'F\' B=\'e\' z=\'d\' /></k><j><h r=\'v.3s.H\' g=\'G\'><a b=\'d\' a=\'c\' /></h><x n=\'v.3s.J\' /></j></m><m><k><D g=\'E\' C=\'v.3m.H\' A=\'F\' B=\'e\' z=\'d\' /></k><j><h r=\'v.3m.H\' g=\'G\'><a b=\'d\' a=\'c\' /></h><x n=\'v.3m.J\' /></j></m><m><k><D g=\'E\' C=\'v.3n.H\' A=\'F\' B=\'e\' z=\'d\' /></k><j><h r=\'v.3n.H\' g=\'G\'><a b=\'d\' a=\'c\' /></h><x n=\'v.3n.J\' /></j></m></o></y></1T><1Q><1S><o><x n=\'J\' /></o></1S><1Z><o><x n=\'2p\' /><1h 1r=\'2o\' 1p=\'1P\' 1s=\'0\' 1t=\'\' 1u=\'c\'><t b=\'f\' a=\'v.v.5R\' /></1h><1Y 2B=\'c\' 2D=\'c\'><t b=\'f\' a=\'v.v.5R\' /><1f b=\'1w\' a=\'2S\' /><1e b=\'1w\' a=\'4f\' /><1o b=\'1w\' a=\'0\' /><1q b=\'2A\' a=\'v.2E\' /></1Y></o></1Z><2j><o><x n=\'2g\' /><1R 1r=\'2o\' 1p=\'1P\' 1s=\'0\' 1t=\'\' 1u=\'c\'><t b=\'f\' a=\'v.v.5R\' /></1R></o></2j><2b><o><x n=\'2f\' /></o></2b><1v><o><x n=\'1y\' /><h r=\'H\' g=\'G\'><a b=\'d\' a=\'e\' /></h><h r=\'X\' g=\'G\'><a b=\'d\' a=\'c\' /></h><x n=\'J\' /></o></1v><1U><o><h r=\'X\' g=\'G\'><a b=\'d\' a=\'c\' /></h><x n=\'J\' /></o></1U></1Q><q T=\'\' S=\'0\'><p P=\'-1\' O=\'-1\' N=\'40\' K=\'60\' V=\'1k 1l\' M=\'c\'><Q l=\'L\' i=\'2y\' /></p></q><1X><w I=\'1W\'><q T=\'\' S=\'1\'><p P=\'-1\' O=\'-1\' N=\'40\' K=\'60\' V=\'1k 1l\' M=\'c\'><Q l=\'L\' i=\'2y\' /></p></q></w><w I=\'2d\'><q T=\'\' S=\'8\'><p P=\'-1\' O=\'-1\' N=\'40\' K=\'60\' V=\'1k 1l\' M=\'c\'><Q l=\'L\' i=\'2y\' /></p></q></w><w I=\'2e\'><q T=\'\' S=\'16\'><p P=\'-1\' O=\'-1\' N=\'40\' K=\'60\' V=\'1k 1l\' M=\'c\'><Q l=\'L\' i=\'2x\' /></p></q></w><w I=\'2c\'><q T=\'\' S=\'17\'><p P=\'-1\' O=\'-1\' N=\'40\' K=\'60\' V=\'1k 1l\' M=\'c\'><Q l=\'L\' i=\'2x\' /></p></q></w><w I=\'2a\'><q T=\'\' S=\'24\'><p P=\'-1\' O=\'-1\' N=\'40\' K=\'60\' V=\'1k 1l\' M=\'c\'><Q l=\'L\' i=\'2x\' /></p></q></w><w I=\'2k\'><q T=\'\' S=\'0\'><p P=\'-1\' O=\'-1\' N=\'40\' K=\'60\' V=\'1k 1l\' M=\'c\'><Q l=\'L\' i=\'2K\' /></p></q></w><w I=\'2i\'><q T=\'\' S=\'8\'><p P=\'-1\' O=\'-1\' N=\'40\' K=\'60\' V=\'1k 1l\' M=\'c\'><Q l=\'L\' i=\'2K\' /></p></q></w><w I=\'2h\'><q T=\'\' S=\'16\'><p P=\'-1\' O=\'-1\' N=\'40\' K=\'60\' V=\'1k 1l\' M=\'c\'><Q l=\'L\' i=\'2L\' /></p></q></w><w I=\'1V\'><q T=\'\' S=\'24\'><p P=\'-1\' O=\'-1\' N=\'40\' K=\'60\' V=\'1k 1l\' M=\'c\'><Q l=\'L\' i=\'2L\' /></p></q></w></1X></1g><1g n=\'3m\' 1m=\'40\' 1n=\'60\' Y=\'e\' 1E=\'e\' 1J=\'\' 1f=\'4k\' 1e=\'1P\' 1I=\'e\' 1L=\'33\' 1o=\'0\' 1q=\'0\' 1M=\'20\' 1N=\'30\' 1K=\'Z\' 1H=\'Z\' 1C=\'Z\' 1D=\'0\' 1G=\'28\' 1B=\'e\' 1F=\'c\' 1O=\'2F\' 2z=\'1v\'><2n><r I=\'H\' b=\'d\' a=\'c\' Y=\'e\' /><r I=\'1d\' b=\'d\' a=\'c\' Y=\'e\' /><r I=\'1a\' b=\'d\' a=\'c\' Y=\'e\' /><r I=\'X\' b=\'d\' a=\'c\' Y=\'e\' /><r I=\'2l\' b=\'f\' a=\'1x\' Y=\'e\' /></2n><1T><y n=\'2G\'><o><h r=\'H\' g=\'G\'><a b=\'d\' a=\'e\' /></h><x n=\'J\' /></o></y><y n=\'2p\'><o><h r=\'1d\' g=\'G\'><a b=\'d\' a=\'e\' /></h><x n=\'J\' /></o></y><y n=\'2g\'><o><h r=\'1d\' g=\'G\'><a b=\'d\' a=\'c\' /></h><x n=\'J\' /></o></y><y n=\'2J\'><o><h r=\'1a\' g=\'G\'><a b=\'d\' a=\'e\' /></h><x n=\'J\' /></o></y><y n=\'2f\'><o><h r=\'X\' g=\'G\'><a b=\'d\' a=\'e\' /></h><x n=\'J\' /><x n=\'1y\' /></o></y><y n=\'2I\'><o><h r=\'1d\' g=\'G\'><a b=\'d\' a=\'c\' /></h><h r=\'1a\' g=\'G\'><a b=\'d\' a=\'c\' /></h><h r=\'H\' g=\'G\'><a b=\'d\' a=\'c\' /></h><h r=\'X\' g=\'G\'><a b=\'d\' a=\'c\' /></h></o></y><y n=\'J\'><o><m><k><D g=\'E\' C=\'1a\' A=\'F\' B=\'e\' z=\'d\' /></k><j><U><t b=\'f\' a=\'R\' /><1c b=\'d\' a=\'c\' /></U></j><s><U><t b=\'f\' a=\'R\' /><1c b=\'d\' a=\'e\' /></U></s></m><m><k><D g=\'E\' C=\'2l\' A=\'F\' B=\'1x\' z=\'f\' /></k><j><m><k><D g=\'E\' C=\'1d\' A=\'F\' B=\'e\' z=\'d\' /></k><j><m><k><D g=\'E\' C=\'H\' A=\'F\' B=\'e\' z=\'d\' /></k><j><m><k><D g=\'E\' C=\'X\' A=\'F\' B=\'e\' z=\'d\' /></k><j><u><W b=\'f\' a=\'1V\' /><t b=\'f\' a=\'R\' /></u></j><s><u><W b=\'f\' a=\'2h\' /><t b=\'f\' a=\'R\' /></u></s></m></j><s><m><k><D g=\'E\' C=\'X\' A=\'F\' B=\'e\' z=\'d\' /></k><j><u><W b=\'f\' a=\'2i\' /><t b=\'f\' a=\'R\' /></u></j><s><u><W b=\'f\' a=\'2k\' /><t b=\'f\' a=\'R\' /></u></s></m></s></m></j><s><m><k><D g=\'E\' C=\'H\' A=\'F\' B=\'e\' z=\'d\' /></k><j><m><k><D g=\'E\' C=\'X\' A=\'F\' B=\'e\' z=\'d\' /></k><j><u><W b=\'f\' a=\'2a\' /><t b=\'f\' a=\'R\' /></u></j><s><m><k><D g=\'E\' C=\'1a\' A=\'F\' B=\'e\' z=\'d\' /></k><j><u><W b=\'f\' a=\'2c\' /><t b=\'f\' a=\'R\' /></u></j><s><u><W b=\'f\' a=\'2e\' /><t b=\'f\' a=\'R\' /></u></s></m></s></m></j><s><m><k><D g=\'E\' C=\'X\' A=\'F\' B=\'e\' z=\'d\' /></k><j><u><W b=\'f\' a=\'2d\' /><t b=\'f\' a=\'R\' /></u></j><s><m><k><D g=\'E\' C=\'1a\' A=\'F\' B=\'e\' z=\'d\' /></k><j><u><W b=\'f\' a=\'1W\' /><t b=\'f\' a=\'R\' /></u></j><s><u><W b=\'f\' a=\'1x\' /><t b=\'f\' a=\'R\' /></u></s></m></s></m></s></m></s></m></j></m></o></y><y n=\'1y\'><o><m><k><D g=\'E\' C=\'v.3p.H\' A=\'F\' B=\'e\' z=\'d\' /></k><j><h r=\'v.3p.H\' g=\'G\'><a b=\'d\' a=\'c\' /></h><x n=\'v.3p.J\' /></j></m><m><k><D g=\'E\' C=\'v.3s.H\' A=\'F\' B=\'e\' z=\'d\' /></k><j><h r=\'v.3s.H\' g=\'G\'><a b=\'d\' a=\'c\' /></h><x n=\'v.3s.J\' /></j></m><m><k><D g=\'E\' C=\'v.3n.H\' A=\'F\' B=\'e\' z=\'d\' /></k><j><h r=\'v.3n.H\' g=\'G\'><a b=\'d\' a=\'c\' /></h><x n=\'v.3n.J\' /></j></m><m><k><D g=\'E\' C=\'v.3o.H\' A=\'F\' B=\'e\' z=\'d\' /></k><j><h r=\'v.3o.H\' g=\'G\'><a b=\'d\' a=\'c\' /></h><x n=\'v.3o.J\' /></j></m></o></y></1T><1Q><1S><o><x n=\'J\' /></o></1S><1Z><o><x n=\'2p\' /><1h 1r=\'2o\' 1p=\'1P\' 1s=\'0\' 1t=\'\' 1u=\'c\'><t b=\'f\' a=\'v.v.5S\' /></1h><1Y 2B=\'c\' 2D=\'c\'><t b=\'f\' a=\'v.v.5S\' /><1f b=\'1w\' a=\'2O\' /><1e b=\'1w\' a=\'4f\' /><1o b=\'1w\' a=\'0\' /><1q b=\'2A\' a=\'v.2E\' /></1Y></o></1Z><2j><o><x n=\'2g\' /><1R 1r=\'2o\' 1p=\'1P\' 1s=\'0\' 1t=\'\' 1u=\'c\'><t b=\'f\' a=\'v.v.5S\' /></1R></o></2j><2b><o><x n=\'2f\' /></o></2b><1v><o><x n=\'1y\' /><h r=\'H\' g=\'G\'><a b=\'d\' a=\'e\' /></h><h r=\'X\' g=\'G\'><a b=\'d\' a=\'c\' /></h><x n=\'J\' /></o></1v><1U><o><h r=\'X\' g=\'G\'><a b=\'d\' a=\'c\' /></h><x n=\'J\' /></o></1U></1Q><q T=\'\' S=\'0\'><p P=\'-1\' O=\'-1\' N=\'40\' K=\'60\' V=\'2m\' M=\'c\'><Q l=\'L\' i=\'2y\' /></p></q><1X><w I=\'1W\'><q T=\'\' S=\'1\'><p P=\'-1\' O=\'-1\' N=\'40\' K=\'60\' V=\'2m\' M=\'c\'><Q l=\'L\' i=\'2y\' /></p></q></w><w I=\'2d\'><q T=\'\' S=\'8\'><p P=\'-1\' O=\'-1\' N=\'40\' K=\'60\' V=\'2m\' M=\'c\'><Q l=\'L\' i=\'2y\' /></p></q></w><w I=\'2e\'><q T=\'\' S=\'16\'><p P=\'-1\' O=\'-1\' N=\'40\' K=\'60\' V=\'2m\' M=\'c\'><Q l=\'L\' i=\'2x\' /></p></q></w><w I=\'2c\'><q T=\'\' S=\'17\'><p P=\'-1\' O=\'-1\' N=\'40\' K=\'60\' V=\'2m\' M=\'c\'><Q l=\'L\' i=\'2x\' /></p></q></w><w I=\'2a\'><q T=\'\' S=\'24\'><p P=\'-1\' O=\'-1\' N=\'40\' K=\'60\' V=\'2m\' M=\'c\'><Q l=\'L\' i=\'2x\' /></p></q></w><w I=\'2k\'><q T=\'\' S=\'0\'><p P=\'-1\' O=\'-1\' N=\'40\' K=\'60\' V=\'2m\' M=\'c\'><Q l=\'L\' i=\'2K\' /></p></q></w><w I=\'2i\'><q T=\'\' S=\'8\'><p P=\'-1\' O=\'-1\' N=\'40\' K=\'60\' V=\'2m\' M=\'c\'><Q l=\'L\' i=\'2K\' /></p></q></w><w I=\'2h\'><q T=\'\' S=\'16\'><p P=\'-1\' O=\'-1\' N=\'40\' K=\'60\' V=\'2m\' M=\'c\'><Q l=\'L\' i=\'2L\' /></p></q></w><w I=\'1V\'><q T=\'\' S=\'24\'><p P=\'-1\' O=\'-1\' N=\'40\' K=\'60\' V=\'2m\' M=\'c\'><Q l=\'L\' i=\'2L\' /></p></q></w></1X></1g><1g n=\'3p\' 1m=\'40\' 1n=\'60\' Y=\'e\' 1E=\'e\' 1J=\'\' 1f=\'4q\' 1e=\'1P\' 1I=\'e\' 1L=\'31\' 1o=\'0\' 1q=\'0\' 1M=\'20\' 1N=\'30\' 1K=\'Z\' 1H=\'Z\' 1C=\'Z\' 1D=\'0\' 1G=\'29\' 1B=\'e\' 1F=\'c\' 1O=\'2F\' 2z=\'1v\'><2n><r I=\'H\' b=\'d\' a=\'c\' Y=\'e\' /><r I=\'1d\' b=\'d\' a=\'c\' Y=\'e\' /><r I=\'1a\' b=\'d\' a=\'c\' Y=\'e\' /><r I=\'X\' b=\'d\' a=\'c\' Y=\'e\' /><r I=\'2l\' b=\'f\' a=\'1x\' Y=\'e\' /></2n><1T><y n=\'2G\'><o><h r=\'H\' g=\'G\'><a b=\'d\' a=\'e\' /></h><x n=\'J\' /></o></y><y n=\'2p\'><o><h r=\'1d\' g=\'G\'><a b=\'d\' a=\'e\' /></h><x n=\'J\' /></o></y><y n=\'2g\'><o><h r=\'1d\' g=\'G\'><a b=\'d\' a=\'c\' /></h><x n=\'J\' /></o></y><y n=\'2J\'><o><h r=\'1a\' g=\'G\'><a b=\'d\' a=\'e\' /></h><x n=\'J\' /></o></y><y n=\'2f\'><o><h r=\'X\' g=\'G\'><a b=\'d\' a=\'e\' /></h><x n=\'J\' /><x n=\'1y\' /></o></y><y n=\'2I\'><o><h r=\'1d\' g=\'G\'><a b=\'d\' a=\'c\' /></h><h r=\'1a\' g=\'G\'><a b=\'d\' a=\'c\' /></h><h r=\'H\' g=\'G\'><a b=\'d\' a=\'c\' /></h><h r=\'X\' g=\'G\'><a b=\'d\' a=\'c\' /></h></o></y><y n=\'J\'><o><m><k><D g=\'E\' C=\'1a\' A=\'F\' B=\'e\' z=\'d\' /></k><j><U><t b=\'f\' a=\'R\' /><1c b=\'d\' a=\'c\' /></U></j><s><U><t b=\'f\' a=\'R\' /><1c b=\'d\' a=\'e\' /></U></s></m><m><k><D g=\'E\' C=\'2l\' A=\'F\' B=\'1x\' z=\'f\' /></k><j><m><k><D g=\'E\' C=\'1d\' A=\'F\' B=\'e\' z=\'d\' /></k><j><m><k><D g=\'E\' C=\'H\' A=\'F\' B=\'e\' z=\'d\' /></k><j><m><k><D g=\'E\' C=\'X\' A=\'F\' B=\'e\' z=\'d\' /></k><j><u><W b=\'f\' a=\'1V\' /><t b=\'f\' a=\'R\' /></u></j><s><u><W b=\'f\' a=\'2h\' /><t b=\'f\' a=\'R\' /></u></s></m></j><s><m><k><D g=\'E\' C=\'X\' A=\'F\' B=\'e\' z=\'d\' /></k><j><u><W b=\'f\' a=\'2i\' /><t b=\'f\' a=\'R\' /></u></j><s><u><W b=\'f\' a=\'2k\' /><t b=\'f\' a=\'R\' /></u></s></m></s></m></j><s><m><k><D g=\'E\' C=\'H\' A=\'F\' B=\'e\' z=\'d\' /></k><j><m><k><D g=\'E\' C=\'X\' A=\'F\' B=\'e\' z=\'d\' /></k><j><u><W b=\'f\' a=\'2a\' /><t b=\'f\' a=\'R\' /></u></j><s><m><k><D g=\'E\' C=\'1a\' A=\'F\' B=\'e\' z=\'d\' /></k><j><u><W b=\'f\' a=\'2c\' /><t b=\'f\' a=\'R\' /></u></j><s><u><W b=\'f\' a=\'2e\' /><t b=\'f\' a=\'R\' /></u></s></m></s></m></j><s><m><k><D g=\'E\' C=\'X\' A=\'F\' B=\'e\' z=\'d\' /></k><j><u><W b=\'f\' a=\'2d\' /><t b=\'f\' a=\'R\' /></u></j><s><m><k><D g=\'E\' C=\'1a\' A=\'F\' B=\'e\' z=\'d\' /></k><j><u><W b=\'f\' a=\'1W\' /><t b=\'f\' a=\'R\' /></u></j><s><u><W b=\'f\' a=\'1x\' /><t b=\'f\' a=\'R\' /></u></s></m></s></m></s></m></s></m></j></m></o></y><y n=\'1y\'><o><m><k><D g=\'E\' C=\'v.3s.H\' A=\'F\' B=\'e\' z=\'d\' /></k><j><h r=\'v.3s.H\' g=\'G\'><a b=\'d\' a=\'c\' /></h><x n=\'v.3s.J\' /></j></m><m><k><D g=\'E\' C=\'v.3m.H\' A=\'F\' B=\'e\' z=\'d\' /></k><j><h r=\'v.3m.H\' g=\'G\'><a b=\'d\' a=\'c\' /></h><x n=\'v.3m.J\' /></j></m><m><k><D g=\'E\' C=\'v.3n.H\' A=\'F\' B=\'e\' z=\'d\' /></k><j><h r=\'v.3n.H\' g=\'G\'><a b=\'d\' a=\'c\' /></h><x n=\'v.3n.J\' /></j></m><m><k><D g=\'E\' C=\'v.3o.H\' A=\'F\' B=\'e\' z=\'d\' /></k><j><h r=\'v.3o.H\' g=\'G\'><a b=\'d\' a=\'c\' /></h><x n=\'v.3o.J\' /></j></m></o></y></1T><1Q><1S><o><x n=\'J\' /></o></1S><1Z><o><x n=\'2p\' /><1h 1r=\'2o\' 1p=\'1P\' 1s=\'0\' 1t=\'\' 1u=\'c\'><t b=\'f\' a=\'v.v.5U\' /></1h><1Y 2B=\'c\' 2D=\'c\'><t b=\'f\' a=\'v.v.5U\' /><1f b=\'1w\' a=\'2Q\' /><1e b=\'1w\' a=\'4f\' /><1o b=\'1w\' a=\'0\' /><1q b=\'2A\' a=\'v.2E\' /></1Y></o></1Z><2j><o><x n=\'2g\' /><1R 1r=\'2o\' 1p=\'1P\' 1s=\'0\' 1t=\'\' 1u=\'c\'><t b=\'f\' a=\'v.v.5U\' /></1R></o></2j><2b><o><x n=\'2f\' /></o></2b><1v><o><x n=\'1y\' /><h r=\'H\' g=\'G\'><a b=\'d\' a=\'e\' /></h><h r=\'X\' g=\'G\'><a b=\'d\' a=\'c\' /></h><x n=\'J\' /></o></1v><1U><o><h r=\'X\' g=\'G\'><a b=\'d\' a=\'c\' /></h><x n=\'J\' /></o></1U></1Q><q T=\'\' S=\'0\'><p P=\'-1\' O=\'-1\' N=\'40\' K=\'60\' V=\'1k 1j\' M=\'c\'><Q l=\'L\' i=\'2y\' /></p></q><1X><w I=\'1W\'><q T=\'\' S=\'1\'><p P=\'-1\' O=\'-1\' N=\'40\' K=\'60\' V=\'1k 1j\' M=\'c\'><Q l=\'L\' i=\'2y\' /></p></q></w><w I=\'2d\'><q T=\'\' S=\'8\'><p P=\'-1\' O=\'-1\' N=\'40\' K=\'60\' V=\'1k 1j\' M=\'c\'><Q l=\'L\' i=\'2y\' /></p></q></w><w I=\'2e\'><q T=\'\' S=\'16\'><p P=\'-1\' O=\'-1\' N=\'40\' K=\'60\' V=\'1k 1j\' M=\'c\'><Q l=\'L\' i=\'2x\' /></p></q></w><w I=\'2c\'><q T=\'\' S=\'17\'><p P=\'-1\' O=\'-1\' N=\'40\' K=\'60\' V=\'1k 1j\' M=\'c\'><Q l=\'L\' i=\'2x\' /></p></q></w><w I=\'2a\'><q T=\'\' S=\'24\'><p P=\'-1\' O=\'-1\' N=\'40\' K=\'60\' V=\'1k 1j\' M=\'c\'><Q l=\'L\' i=\'2x\' /></p></q></w><w I=\'2k\'><q T=\'\' S=\'0\'><p P=\'-1\' O=\'-1\' N=\'40\' K=\'60\' V=\'1k 1j\' M=\'c\'><Q l=\'L\' i=\'2K\' /></p></q></w><w I=\'2i\'><q T=\'\' S=\'8\'><p P=\'-1\' O=\'-1\' N=\'40\' K=\'60\' V=\'1k 1j\' M=\'c\'><Q l=\'L\' i=\'2K\' /></p></q></w><w I=\'2h\'><q T=\'\' S=\'16\'><p P=\'-1\' O=\'-1\' N=\'40\' K=\'60\' V=\'1k 1j\' M=\'c\'><Q l=\'L\' i=\'2L\' /></p></q></w><w I=\'1V\'><q T=\'\' S=\'24\'><p P=\'-1\' O=\'-1\' N=\'40\' K=\'60\' V=\'1k 1j\' M=\'c\'><Q l=\'L\' i=\'2L\' /></p></q></w></1X></1g><1g n=\'3s\' 1m=\'40\' 1n=\'60\' Y=\'e\' 1E=\'e\' 1J=\'\' 1f=\'4u\' 1e=\'1P\' 1I=\'e\' 1L=\'32\' 1o=\'0\' 1q=\'0\' 1M=\'20\' 1N=\'30\' 1K=\'Z\' 1H=\'Z\' 1C=\'Z\' 1D=\'0\' 1G=\'30\' 1B=\'e\' 1F=\'c\' 1O=\'2F\' 2z=\'1v\'><2n><r I=\'H\' b=\'d\' a=\'c\' Y=\'e\' /><r I=\'1d\' b=\'d\' a=\'c\' Y=\'e\' /><r I=\'1a\' b=\'d\' a=\'c\' Y=\'e\' /><r I=\'X\' b=\'d\' a=\'c\' Y=\'e\' /><r I=\'2l\' b=\'f\' a=\'1x\' Y=\'e\' /></2n><1T><y n=\'2G\'><o><h r=\'H\' g=\'G\'><a b=\'d\' a=\'e\' /></h><x n=\'J\' /></o></y><y n=\'2p\'><o><h r=\'1d\' g=\'G\'><a b=\'d\' a=\'e\' /></h><x n=\'J\' /></o></y><y n=\'2g\'><o><h r=\'1d\' g=\'G\'><a b=\'d\' a=\'c\' /></h><x n=\'J\' /></o></y><y n=\'2J\'><o><h r=\'1a\' g=\'G\'><a b=\'d\' a=\'e\' /></h><x n=\'J\' /></o></y><y n=\'2f\'><o><h r=\'X\' g=\'G\'><a b=\'d\' a=\'e\' /></h><x n=\'J\' /><x n=\'1y\' /></o></y><y n=\'2I\'><o><h r=\'1d\' g=\'G\'><a b=\'d\' a=\'c\' /></h><h r=\'1a\' g=\'G\'><a b=\'d\' a=\'c\' /></h><h r=\'H\' g=\'G\'><a b=\'d\' a=\'c\' /></h><h r=\'X\' g=\'G\'><a b=\'d\' a=\'c\' /></h></o></y><y n=\'J\'><o><m><k><D g=\'E\' C=\'1a\' A=\'F\' B=\'e\' z=\'d\' /></k><j><U><t b=\'f\' a=\'R\' /><1c b=\'d\' a=\'c\' /></U></j><s><U><t b=\'f\' a=\'R\' /><1c b=\'d\' a=\'e\' /></U></s></m><m><k><D g=\'E\' C=\'2l\' A=\'F\' B=\'1x\' z=\'f\' /></k><j><m><k><D g=\'E\' C=\'1d\' A=\'F\' B=\'e\' z=\'d\' /></k><j><m><k><D g=\'E\' C=\'H\' A=\'F\' B=\'e\' z=\'d\' /></k><j><m><k><D g=\'E\' C=\'X\' A=\'F\' B=\'e\' z=\'d\' /></k><j><u><W b=\'f\' a=\'1V\' /><t b=\'f\' a=\'R\' /></u></j><s><u><W b=\'f\' a=\'2h\' /><t b=\'f\' a=\'R\' /></u></s></m></j><s><m><k><D g=\'E\' C=\'X\' A=\'F\' B=\'e\' z=\'d\' /></k><j><u><W b=\'f\' a=\'2i\' /><t b=\'f\' a=\'R\' /></u></j><s><u><W b=\'f\' a=\'2k\' /><t b=\'f\' a=\'R\' /></u></s></m></s></m></j><s><m><k><D g=\'E\' C=\'H\' A=\'F\' B=\'e\' z=\'d\' /></k><j><m><k><D g=\'E\' C=\'X\' A=\'F\' B=\'e\' z=\'d\' /></k><j><u><W b=\'f\' a=\'2a\' /><t b=\'f\' a=\'R\' /></u></j><s><m><k><D g=\'E\' C=\'1a\' A=\'F\' B=\'e\' z=\'d\' /></k><j><u><W b=\'f\' a=\'2c\' /><t b=\'f\' a=\'R\' /></u></j><s><u><W b=\'f\' a=\'2e\' /><t b=\'f\' a=\'R\' /></u></s></m></s></m></j><s><m><k><D g=\'E\' C=\'X\' A=\'F\' B=\'e\' z=\'d\' /></k><j><u><W b=\'f\' a=\'2d\' /><t b=\'f\' a=\'R\' /></u></j><s><m><k><D g=\'E\' C=\'1a\' A=\'F\' B=\'e\' z=\'d\' /></k><j><u><W b=\'f\' a=\'1W\' /><t b=\'f\' a=\'R\' /></u></j><s><u><W b=\'f\' a=\'1x\' /><t b=\'f\' a=\'R\' /></u></s></m></s></m></s></m></s></m></j></m></o></y><y n=\'1y\'><o><m><k><D g=\'E\' C=\'v.3p.H\' A=\'F\' B=\'e\' z=\'d\' /></k><j><h r=\'v.3p.H\' g=\'G\'><a b=\'d\' a=\'c\' /></h><x n=\'v.3p.J\' /></j></m><m><k><D g=\'E\' C=\'v.3m.H\' A=\'F\' B=\'e\' z=\'d\' /></k><j><h r=\'v.3m.H\' g=\'G\'><a b=\'d\' a=\'c\' /></h><x n=\'v.3m.J\' /></j></m><m><k><D g=\'E\' C=\'v.3n.H\' A=\'F\' B=\'e\' z=\'d\' /></k><j><h r=\'v.3n.H\' g=\'G\'><a b=\'d\' a=\'c\' /></h><x n=\'v.3n.J\' /></j></m><m><k><D g=\'E\' C=\'v.3o.H\' A=\'F\' B=\'e\' z=\'d\' /></k><j><h r=\'v.3o.H\' g=\'G\'><a b=\'d\' a=\'c\' /></h><x n=\'v.3o.J\' /></j></m></o></y></1T><1Q><1S><o><x n=\'J\' /></o></1S><1Z><o><x n=\'2p\' /><1h 1r=\'2o\' 1p=\'1P\' 1s=\'0\' 1t=\'\' 1u=\'c\'><t b=\'f\' a=\'v.v.5J\' /></1h><1Y 2B=\'c\' 2D=\'c\'><t b=\'f\' a=\'v.v.5J\' /><1f b=\'1w\' a=\'2N\' /><1e b=\'1w\' a=\'4f\' /><1o b=\'1w\' a=\'0\' /><1q b=\'2A\' a=\'v.2E\' /></1Y></o></1Z><2j><o><x n=\'2g\' /><1R 1r=\'2o\' 1p=\'1P\' 1s=\'0\' 1t=\'\' 1u=\'c\'><t b=\'f\' a=\'v.v.5J\' /></1R></o></2j><2b><o><x n=\'2f\' /></o></2b><1v><o><x n=\'1y\' /><h r=\'H\' g=\'G\'><a b=\'d\' a=\'e\' /></h><h r=\'X\' g=\'G\'><a b=\'d\' a=\'c\' /></h><x n=\'J\' /></o></1v><1U><o><h r=\'X\' g=\'G\'><a b=\'d\' a=\'c\' /></h><x n=\'J\' /></o></1U></1Q><q T=\'\' S=\'0\'><p P=\'-1\' O=\'-1\' N=\'40\' K=\'60\' V=\'1j\' M=\'c\'><Q l=\'L\' i=\'2y\' /></p></q><1X><w I=\'1W\'><q T=\'\' S=\'1\'><p P=\'-1\' O=\'-1\' N=\'40\' K=\'60\' V=\'1j\' M=\'c\'><Q l=\'L\' i=\'2y\' /></p></q></w><w I=\'2d\'><q T=\'\' S=\'8\'><p P=\'-1\' O=\'-1\' N=\'40\' K=\'60\' V=\'1j\' M=\'c\'><Q l=\'L\' i=\'2y\' /></p></q></w><w I=\'2e\'><q T=\'\' S=\'16\'><p P=\'-1\' O=\'-1\' N=\'40\' K=\'60\' V=\'1j\' M=\'c\'><Q l=\'L\' i=\'2x\' /></p></q></w><w I=\'2c\'><q T=\'\' S=\'17\'><p P=\'-1\' O=\'-1\' N=\'40\' K=\'60\' V=\'1j\' M=\'c\'><Q l=\'L\' i=\'2x\' /></p></q></w><w I=\'2a\'><q T=\'\' S=\'24\'><p P=\'-1\' O=\'-1\' N=\'40\' K=\'60\' V=\'1j\' M=\'c\'><Q l=\'L\' i=\'2x\' /></p></q></w><w I=\'2k\'><q T=\'\' S=\'0\'><p P=\'-1\' O=\'-1\' N=\'40\' K=\'60\' V=\'1j\' M=\'c\'><Q l=\'L\' i=\'2K\' /></p></q></w><w I=\'2i\'><q T=\'\' S=\'8\'><p P=\'-1\' O=\'-1\' N=\'40\' K=\'60\' V=\'1j\' M=\'c\'><Q l=\'L\' i=\'2K\' /></p></q></w><w I=\'2h\'><q T=\'\' S=\'16\'><p P=\'-1\' O=\'-1\' N=\'40\' K=\'60\' V=\'1j\' M=\'c\'><Q l=\'L\' i=\'2L\' /></p></q></w><w I=\'1V\'><q T=\'\' S=\'24\'><p P=\'-1\' O=\'-1\' N=\'40\' K=\'60\' V=\'1j\' M=\'c\'><Q l=\'L\' i=\'2L\' /></p></q></w></1X></1g><1g n=\'5V\' 1m=\'2M\' 1n=\'60\' Y=\'e\' 1E=\'e\' 1J=\'\' 1f=\'0\' 1e=\'4C\' 1I=\'e\' 1L=\'24\' 1o=\'0\' 1q=\'0\' 1M=\'3Y\' 1N=\'30\' 1K=\'Z\' 1H=\'Z\' 1C=\'Z\' 1D=\'0\' 1G=\'31\' 1B=\'e\' 1F=\'c\' 1O=\'2v\' 2z=\'1v\'><q T=\'\' S=\'0\'><p P=\'0\' O=\'0\' N=\'2M\' K=\'60\' V=\'4I 4F 4y 4x 4H: 98 97&#5t;&#5C;\' M=\'c\'><Q l=\'L\' i=\'5X\' /></p></q><1A><1z n=\'2u\' 2t=\'99\' b=\'1i\' 1f=\'0\' 1e=\'0\' 1m=\'0\' 1n=\'0\' 2w=\'-1\'><1i P=\'0\' O=\'0\' N=\'0\' K=\'0\' M=\'c\'><Q l=\'L\' i=\'8N\' /></1i></1z></1A></1g><1g n=\'2Z\' 1m=\'40\' 1n=\'60\' Y=\'e\' 1E=\'e\' 1J=\'\' 1f=\'4n\' 1e=\'4C\' 1I=\'e\' 1L=\'28\' 1o=\'0\' 1q=\'0\' 1M=\'20\' 1N=\'30\' 1K=\'Z\' 1H=\'Z\' 1C=\'Z\' 1D=\'0\' 1G=\'32\' 1B=\'e\' 1F=\'c\' 1O=\'2F\' 2z=\'1v\'><2n><r I=\'H\' b=\'d\' a=\'c\' Y=\'e\' /><r I=\'1d\' b=\'d\' a=\'c\' Y=\'e\' /><r I=\'1a\' b=\'d\' a=\'c\' Y=\'e\' /><r I=\'X\' b=\'d\' a=\'c\' Y=\'e\' /><r I=\'2l\' b=\'f\' a=\'1x\' Y=\'e\' /></2n><1T><y n=\'2G\'><o><h r=\'H\' g=\'G\'><a b=\'d\' a=\'e\' /></h><x n=\'J\' /></o></y><y n=\'2p\'><o><h r=\'1d\' g=\'G\'><a b=\'d\' a=\'e\' /></h><x n=\'J\' /></o></y><y n=\'2g\'><o><h r=\'1d\' g=\'G\'><a b=\'d\' a=\'c\' /></h><x n=\'J\' /></o></y><y n=\'2J\'><o><h r=\'1a\' g=\'G\'><a b=\'d\' a=\'e\' /></h><x n=\'J\' /></o></y><y n=\'2f\'><o><h r=\'X\' g=\'G\'><a b=\'d\' a=\'e\' /></h><x n=\'J\' /><x n=\'1y\' /></o></y><y n=\'2I\'><o><h r=\'1d\' g=\'G\'><a b=\'d\' a=\'c\' /></h><h r=\'1a\' g=\'G\'><a b=\'d\' a=\'c\' /></h><h r=\'H\' g=\'G\'><a b=\'d\' a=\'c\' /></h><h r=\'X\' g=\'G\'><a b=\'d\' a=\'c\' /></h></o></y><y n=\'J\'><o><m><k><D g=\'E\' C=\'1a\' A=\'F\' B=\'e\' z=\'d\' /></k><j><U><t b=\'f\' a=\'R\' /><1c b=\'d\' a=\'c\' /></U></j><s><U><t b=\'f\' a=\'R\' /><1c b=\'d\' a=\'e\' /></U></s></m><m><k><D g=\'E\' C=\'2l\' A=\'F\' B=\'1x\' z=\'f\' /></k><j><m><k><D g=\'E\' C=\'1d\' A=\'F\' B=\'e\' z=\'d\' /></k><j><m><k><D g=\'E\' C=\'H\' A=\'F\' B=\'e\' z=\'d\' /></k><j><m><k><D g=\'E\' C=\'X\' A=\'F\' B=\'e\' z=\'d\' /></k><j><u><W b=\'f\' a=\'1V\' /><t b=\'f\' a=\'R\' /></u></j><s><u><W b=\'f\' a=\'2h\' /><t b=\'f\' a=\'R\' /></u></s></m></j><s><m><k><D g=\'E\' C=\'X\' A=\'F\' B=\'e\' z=\'d\' /></k><j><u><W b=\'f\' a=\'2i\' /><t b=\'f\' a=\'R\' /></u></j><s><u><W b=\'f\' a=\'2k\' /><t b=\'f\' a=\'R\' /></u></s></m></s></m></j><s><m><k><D g=\'E\' C=\'H\' A=\'F\' B=\'e\' z=\'d\' /></k><j><m><k><D g=\'E\' C=\'X\' A=\'F\' B=\'e\' z=\'d\' /></k><j><u><W b=\'f\' a=\'2a\' /><t b=\'f\' a=\'R\' /></u></j><s><m><k><D g=\'E\' C=\'1a\' A=\'F\' B=\'e\' z=\'d\' /></k><j><u><W b=\'f\' a=\'2c\' /><t b=\'f\' a=\'R\' /></u></j><s><u><W b=\'f\' a=\'2e\' /><t b=\'f\' a=\'R\' /></u></s></m></s></m></j><s><m><k><D g=\'E\' C=\'X\' A=\'F\' B=\'e\' z=\'d\' /></k><j><u><W b=\'f\' a=\'2d\' /><t b=\'f\' a=\'R\' /></u></j><s><m><k><D g=\'E\' C=\'1a\' A=\'F\' B=\'e\' z=\'d\' /></k><j><u><W b=\'f\' a=\'1W\' /><t b=\'f\' a=\'R\' /></u></j><s><u><W b=\'f\' a=\'1x\' /><t b=\'f\' a=\'R\' /></u></s></m></s></m></s></m></s></m></j></m></o></y><y n=\'1y\'><o><m><k><D g=\'E\' C=\'v.2Y.H\' A=\'F\' B=\'e\' z=\'d\' /></k><j><h r=\'v.2Y.H\' g=\'G\'><a b=\'d\' a=\'c\' /></h><x n=\'v.2Y.J\' /></j></m><m><k><D g=\'E\' C=\'v.2X.H\' A=\'F\' B=\'e\' z=\'d\' /></k><j><h r=\'v.2X.H\' g=\'G\'><a b=\'d\' a=\'c\' /></h><x n=\'v.2X.J\' /></j></m><m><k><D g=\'E\' C=\'v.2V.H\' A=\'F\' B=\'e\' z=\'d\' /></k><j><h r=\'v.2V.H\' g=\'G\'><a b=\'d\' a=\'c\' /></h><x n=\'v.2V.J\' /></j></m><m><k><D g=\'E\' C=\'v.3b.H\' A=\'F\' B=\'e\' z=\'d\' /></k><j><h r=\'v.3b.H\' g=\'G\'><a b=\'d\' a=\'c\' /></h><x n=\'v.3b.J\' /></j></m></o></y></1T><1Q><1S><o><x n=\'J\' /></o></1S><1Z><o><x n=\'2p\' /><1h 1r=\'2o\' 1p=\'1P\' 1s=\'0\' 1t=\'\' 1u=\'c\'><t b=\'f\' a=\'v.v.5H\' /></1h><1Y 2B=\'c\' 2D=\'c\'><t b=\'f\' a=\'v.v.5H\' /><1f b=\'1w\' a=\'2T\' /><1e b=\'1w\' a=\'4e\' /><1o b=\'1w\' a=\'0\' /><1q b=\'2A\' a=\'v.2E\' /></1Y></o></1Z><2j><o><x n=\'2g\' /><1R 1r=\'2o\' 1p=\'1P\' 1s=\'0\' 1t=\'\' 1u=\'c\'><t b=\'f\' a=\'v.v.5H\' /></1R></o></2j><2b><o><x n=\'2f\' /></o></2b><1v><o><x n=\'1y\' /><h r=\'H\' g=\'G\'><a b=\'d\' a=\'e\' /></h><h r=\'X\' g=\'G\'><a b=\'d\' a=\'c\' /></h><x n=\'J\' /></o></1v><1U><o><h r=\'X\' g=\'G\'><a b=\'d\' a=\'c\' /></h><x n=\'J\' /></o></1U></1Q><q T=\'\' S=\'0\'><p P=\'-1\' O=\'-1\' N=\'40\' K=\'60\' V=\'1l\' M=\'c\'><Q l=\'L\' i=\'2y\' /></p></q><1X><w I=\'1W\'><q T=\'\' S=\'1\'><p P=\'-1\' O=\'-1\' N=\'40\' K=\'60\' V=\'1l\' M=\'c\'><Q l=\'L\' i=\'2y\' /></p></q></w><w I=\'2d\'><q T=\'\' S=\'8\'><p P=\'-1\' O=\'-1\' N=\'40\' K=\'60\' V=\'1l\' M=\'c\'><Q l=\'L\' i=\'2y\' /></p></q></w><w I=\'2e\'><q T=\'\' S=\'16\'><p P=\'-1\' O=\'-1\' N=\'40\' K=\'60\' V=\'1l\' M=\'c\'><Q l=\'L\' i=\'2x\' /></p></q></w><w I=\'2c\'><q T=\'\' S=\'17\'><p P=\'-1\' O=\'-1\' N=\'40\' K=\'60\' V=\'1l\' M=\'c\'><Q l=\'L\' i=\'2x\' /></p></q></w><w I=\'2a\'><q T=\'\' S=\'24\'><p P=\'-1\' O=\'-1\' N=\'40\' K=\'60\' V=\'1l\' M=\'c\'><Q l=\'L\' i=\'2x\' /></p></q></w><w I=\'2k\'><q T=\'\' S=\'0\'><p P=\'-1\' O=\'-1\' N=\'40\' K=\'60\' V=\'1l\' M=\'c\'><Q l=\'L\' i=\'2K\' /></p></q></w><w I=\'2i\'><q T=\'\' S=\'8\'><p P=\'-1\' O=\'-1\' N=\'40\' K=\'60\' V=\'1l\' M=\'c\'><Q l=\'L\' i=\'2K\' /></p></q></w><w I=\'2h\'><q T=\'\' S=\'16\'><p P=\'-1\' O=\'-1\' N=\'40\' K=\'60\' V=\'1l\' M=\'c\'><Q l=\'L\' i=\'2L\' /></p></q></w><w I=\'1V\'><q T=\'\' S=\'24\'><p P=\'-1\' O=\'-1\' N=\'40\' K=\'60\' V=\'1l\' M=\'c\'><Q l=\'L\' i=\'2L\' /></p></q></w></1X></1g><1g n=\'3b\' 1m=\'40\' 1n=\'60\' Y=\'e\' 1E=\'e\' 1J=\'\' 1f=\'4p\' 1e=\'4C\' 1I=\'e\' 1L=\'29\' 1o=\'0\' 1q=\'0\' 1M=\'20\' 1N=\'30\' 1K=\'Z\' 1H=\'Z\' 1C=\'Z\' 1D=\'0\' 1G=\'33\' 1B=\'e\' 1F=\'c\' 1O=\'2F\' 2z=\'1v\'><2n><r I=\'H\' b=\'d\' a=\'c\' Y=\'e\' /><r I=\'1d\' b=\'d\' a=\'c\' Y=\'e\' /><r I=\'1a\' b=\'d\' a=\'c\' Y=\'e\' /><r I=\'X\' b=\'d\' a=\'c\' Y=\'e\' /><r I=\'2l\' b=\'f\' a=\'1x\' Y=\'e\' /></2n><1T><y n=\'2G\'><o><h r=\'H\' g=\'G\'><a b=\'d\' a=\'e\' /></h><x n=\'J\' /></o></y><y n=\'2p\'><o><h r=\'1d\' g=\'G\'><a b=\'d\' a=\'e\' /></h><x n=\'J\' /></o></y><y n=\'2g\'><o><h r=\'1d\' g=\'G\'><a b=\'d\' a=\'c\' /></h><x n=\'J\' /></o></y><y n=\'2J\'><o><h r=\'1a\' g=\'G\'><a b=\'d\' a=\'e\' /></h><x n=\'J\' /></o></y><y n=\'2f\'><o><h r=\'X\' g=\'G\'><a b=\'d\' a=\'e\' /></h><x n=\'J\' /><x n=\'1y\' /></o></y><y n=\'2I\'><o><h r=\'1d\' g=\'G\'><a b=\'d\' a=\'c\' /></h><h r=\'1a\' g=\'G\'><a b=\'d\' a=\'c\' /></h><h r=\'H\' g=\'G\'><a b=\'d\' a=\'c\' /></h><h r=\'X\' g=\'G\'><a b=\'d\' a=\'c\' /></h></o></y><y n=\'J\'><o><m><k><D g=\'E\' C=\'1a\' A=\'F\' B=\'e\' z=\'d\' /></k><j><U><t b=\'f\' a=\'R\' /><1c b=\'d\' a=\'c\' /></U></j><s><U><t b=\'f\' a=\'R\' /><1c b=\'d\' a=\'e\' /></U></s></m><m><k><D g=\'E\' C=\'2l\' A=\'F\' B=\'1x\' z=\'f\' /></k><j><m><k><D g=\'E\' C=\'1d\' A=\'F\' B=\'e\' z=\'d\' /></k><j><m><k><D g=\'E\' C=\'H\' A=\'F\' B=\'e\' z=\'d\' /></k><j><m><k><D g=\'E\' C=\'X\' A=\'F\' B=\'e\' z=\'d\' /></k><j><u><W b=\'f\' a=\'1V\' /><t b=\'f\' a=\'R\' /></u></j><s><u><W b=\'f\' a=\'2h\' /><t b=\'f\' a=\'R\' /></u></s></m></j><s><m><k><D g=\'E\' C=\'X\' A=\'F\' B=\'e\' z=\'d\' /></k><j><u><W b=\'f\' a=\'2i\' /><t b=\'f\' a=\'R\' /></u></j><s><u><W b=\'f\' a=\'2k\' /><t b=\'f\' a=\'R\' /></u></s></m></s></m></j><s><m><k><D g=\'E\' C=\'H\' A=\'F\' B=\'e\' z=\'d\' /></k><j><m><k><D g=\'E\' C=\'X\' A=\'F\' B=\'e\' z=\'d\' /></k><j><u><W b=\'f\' a=\'2a\' /><t b=\'f\' a=\'R\' /></u></j><s><m><k><D g=\'E\' C=\'1a\' A=\'F\' B=\'e\' z=\'d\' /></k><j><u><W b=\'f\' a=\'2c\' /><t b=\'f\' a=\'R\' /></u></j><s><u><W b=\'f\' a=\'2e\' /><t b=\'f\' a=\'R\' /></u></s></m></s></m></j><s><m><k><D g=\'E\' C=\'X\' A=\'F\' B=\'e\' z=\'d\' /></k><j><u><W b=\'f\' a=\'2d\' /><t b=\'f\' a=\'R\' /></u></j><s><m><k><D g=\'E\' C=\'1a\' A=\'F\' B=\'e\' z=\'d\' /></k><j><u><W b=\'f\' a=\'1W\' /><t b=\'f\' a=\'R\' /></u></j><s><u><W b=\'f\' a=\'1x\' /><t b=\'f\' a=\'R\' /></u></s></m></s></m></s></m></s></m></j></m></o></y><y n=\'1y\'><o><m><k><D g=\'E\' C=\'v.2Y.H\' A=\'F\' B=\'e\' z=\'d\' /></k><j><h r=\'v.2Y.H\' g=\'G\'><a b=\'d\' a=\'c\' /></h><x n=\'v.2Y.J\' /></j></m><m><k><D g=\'E\' C=\'v.2X.H\' A=\'F\' B=\'e\' z=\'d\' /></k><j><h r=\'v.2X.H\' g=\'G\'><a b=\'d\' a=\'c\' /></h><x n=\'v.2X.J\' /></j></m><m><k><D g=\'E\' C=\'v.2V.H\' A=\'F\' B=\'e\' z=\'d\' /></k><j><h r=\'v.2V.H\' g=\'G\'><a b=\'d\' a=\'c\' /></h><x n=\'v.2V.J\' /></j></m><m><k><D g=\'E\' C=\'v.2Z.H\' A=\'F\' B=\'e\' z=\'d\' /></k><j><h r=\'v.2Z.H\' g=\'G\'><a b=\'d\' a=\'c\' /></h><x n=\'v.2Z.J\' /></j></m></o></y></1T><1Q><1S><o><x n=\'J\' /></o></1S><1Z><o><x n=\'2p\' /><1h 1r=\'2o\' 1p=\'1P\' 1s=\'0\' 1t=\'\' 1u=\'c\'><t b=\'f\' a=\'v.v.5D\' /></1h><1Y 2B=\'c\' 2D=\'c\'><t b=\'f\' a=\'v.v.5D\' /><1f b=\'1w\' a=\'2S\' /><1e b=\'1w\' a=\'4e\' /><1o b=\'1w\' a=\'0\' /><1q b=\'2A\' a=\'v.2E\' /></1Y></o></1Z><2j><o><x n=\'2g\' /><1R 1r=\'2o\' 1p=\'1P\' 1s=\'0\' 1t=\'\' 1u=\'c\'><t b=\'f\' a=\'v.v.5D\' /></1R></o></2j><2b><o><x n=\'2f\' /></o></2b><1v><o><x n=\'1y\' /><h r=\'H\' g=\'G\'><a b=\'d\' a=\'e\' /></h><h r=\'X\' g=\'G\'><a b=\'d\' a=\'c\' /></h><x n=\'J\' /></o></1v><1U><o><h r=\'X\' g=\'G\'><a b=\'d\' a=\'c\' /></h><x n=\'J\' /></o></1U></1Q><q T=\'\' S=\'0\'><p P=\'-1\' O=\'-1\' N=\'40\' K=\'60\' V=\'1k 1l\' M=\'c\'><Q l=\'L\' i=\'2y\' /></p></q><1X><w I=\'1W\'><q T=\'\' S=\'1\'><p P=\'-1\' O=\'-1\' N=\'40\' K=\'60\' V=\'1k 1l\' M=\'c\'><Q l=\'L\' i=\'2y\' /></p></q></w><w I=\'2d\'><q T=\'\' S=\'8\'><p P=\'-1\' O=\'-1\' N=\'40\' K=\'60\' V=\'1k 1l\' M=\'c\'><Q l=\'L\' i=\'2y\' /></p></q></w><w I=\'2e\'><q T=\'\' S=\'16\'><p P=\'-1\' O=\'-1\' N=\'40\' K=\'60\' V=\'1k 1l\' M=\'c\'><Q l=\'L\' i=\'2x\' /></p></q></w><w I=\'2c\'><q T=\'\' S=\'17\'><p P=\'-1\' O=\'-1\' N=\'40\' K=\'60\' V=\'1k 1l\' M=\'c\'><Q l=\'L\' i=\'2x\' /></p></q></w><w I=\'2a\'><q T=\'\' S=\'24\'><p P=\'-1\' O=\'-1\' N=\'40\' K=\'60\' V=\'1k 1l\' M=\'c\'><Q l=\'L\' i=\'2x\' /></p></q></w><w I=\'2k\'><q T=\'\' S=\'0\'><p P=\'-1\' O=\'-1\' N=\'40\' K=\'60\' V=\'1k 1l\' M=\'c\'><Q l=\'L\' i=\'2K\' /></p></q></w><w I=\'2i\'><q T=\'\' S=\'8\'><p P=\'-1\' O=\'-1\' N=\'40\' K=\'60\' V=\'1k 1l\' M=\'c\'><Q l=\'L\' i=\'2K\' /></p></q></w><w I=\'2h\'><q T=\'\' S=\'16\'><p P=\'-1\' O=\'-1\' N=\'40\' K=\'60\' V=\'1k 1l\' M=\'c\'><Q l=\'L\' i=\'2L\' /></p></q></w><w I=\'1V\'><q T=\'\' S=\'24\'><p P=\'-1\' O=\'-1\' N=\'40\' K=\'60\' V=\'1k 1l\' M=\'c\'><Q l=\'L\' i=\'2L\' /></p></q></w></1X></1g><1g n=\'2V\' 1m=\'40\' 1n=\'60\' Y=\'e\' 1E=\'e\' 1J=\'\' 1f=\'4k\' 1e=\'4C\' 1I=\'e\' 1L=\'27\' 1o=\'0\' 1q=\'0\' 1M=\'20\' 1N=\'30\' 1K=\'Z\' 1H=\'Z\' 1C=\'Z\' 1D=\'0\' 1G=\'34\' 1B=\'e\' 1F=\'c\' 1O=\'2F\' 2z=\'1v\'><2n><r I=\'H\' b=\'d\' a=\'c\' Y=\'e\' /><r I=\'1d\' b=\'d\' a=\'c\' Y=\'e\' /><r I=\'1a\' b=\'d\' a=\'c\' Y=\'e\' /><r I=\'X\' b=\'d\' a=\'c\' Y=\'e\' /><r I=\'2l\' b=\'f\' a=\'1x\' Y=\'e\' /></2n><1T><y n=\'2G\'><o><h r=\'H\' g=\'G\'><a b=\'d\' a=\'e\' /></h><x n=\'J\' /></o></y><y n=\'2p\'><o><h r=\'1d\' g=\'G\'><a b=\'d\' a=\'e\' /></h><x n=\'J\' /></o></y><y n=\'2g\'><o><h r=\'1d\' g=\'G\'><a b=\'d\' a=\'c\' /></h><x n=\'J\' /></o></y><y n=\'2J\'><o><h r=\'1a\' g=\'G\'><a b=\'d\' a=\'e\' /></h><x n=\'J\' /></o></y><y n=\'2f\'><o><h r=\'X\' g=\'G\'><a b=\'d\' a=\'e\' /></h><x n=\'J\' /><x n=\'1y\' /></o></y><y n=\'2I\'><o><h r=\'1d\' g=\'G\'><a b=\'d\' a=\'c\' /></h><h r=\'1a\' g=\'G\'><a b=\'d\' a=\'c\' /></h><h r=\'H\' g=\'G\'><a b=\'d\' a=\'c\' /></h><h r=\'X\' g=\'G\'><a b=\'d\' a=\'c\' /></h></o></y><y n=\'J\'><o><m><k><D g=\'E\' C=\'1a\' A=\'F\' B=\'e\' z=\'d\' /></k><j><U><t b=\'f\' a=\'R\' /><1c b=\'d\' a=\'c\' /></U></j><s><U><t b=\'f\' a=\'R\' /><1c b=\'d\' a=\'e\' /></U></s></m><m><k><D g=\'E\' C=\'2l\' A=\'F\' B=\'1x\' z=\'f\' /></k><j><m><k><D g=\'E\' C=\'1d\' A=\'F\' B=\'e\' z=\'d\' /></k><j><m><k><D g=\'E\' C=\'H\' A=\'F\' B=\'e\' z=\'d\' /></k><j><m><k><D g=\'E\' C=\'X\' A=\'F\' B=\'e\' z=\'d\' /></k><j><u><W b=\'f\' a=\'1V\' /><t b=\'f\' a=\'R\' /></u></j><s><u><W b=\'f\' a=\'2h\' /><t b=\'f\' a=\'R\' /></u></s></m></j><s><m><k><D g=\'E\' C=\'X\' A=\'F\' B=\'e\' z=\'d\' /></k><j><u><W b=\'f\' a=\'2i\' /><t b=\'f\' a=\'R\' /></u></j><s><u><W b=\'f\' a=\'2k\' /><t b=\'f\' a=\'R\' /></u></s></m></s></m></j><s><m><k><D g=\'E\' C=\'H\' A=\'F\' B=\'e\' z=\'d\' /></k><j><m><k><D g=\'E\' C=\'X\' A=\'F\' B=\'e\' z=\'d\' /></k><j><u><W b=\'f\' a=\'2a\' /><t b=\'f\' a=\'R\' /></u></j><s><m><k><D g=\'E\' C=\'1a\' A=\'F\' B=\'e\' z=\'d\' /></k><j><u><W b=\'f\' a=\'2c\' /><t b=\'f\' a=\'R\' /></u></j><s><u><W b=\'f\' a=\'2e\' /><t b=\'f\' a=\'R\' /></u></s></m></s></m></j><s><m><k><D g=\'E\' C=\'X\' A=\'F\' B=\'e\' z=\'d\' /></k><j><u><W b=\'f\' a=\'2d\' /><t b=\'f\' a=\'R\' /></u></j><s><m><k><D g=\'E\' C=\'1a\' A=\'F\' B=\'e\' z=\'d\' /></k><j><u><W b=\'f\' a=\'1W\' /><t b=\'f\' a=\'R\' /></u></j><s><u><W b=\'f\' a=\'1x\' /><t b=\'f\' a=\'R\' /></u></s></m></s></m></s></m></s></m></j></m></o></y><y n=\'1y\'><o><m><k><D g=\'E\' C=\'v.2Y.H\' A=\'F\' B=\'e\' z=\'d\' /></k><j><h r=\'v.2Y.H\' g=\'G\'><a b=\'d\' a=\'c\' /></h><x n=\'v.2Y.J\' /></j></m><m><k><D g=\'E\' C=\'v.2X.H\' A=\'F\' B=\'e\' z=\'d\' /></k><j><h r=\'v.2X.H\' g=\'G\'><a b=\'d\' a=\'c\' /></h><x n=\'v.2X.J\' /></j></m><m><k><D g=\'E\' C=\'v.2Z.H\' A=\'F\' B=\'e\' z=\'d\' /></k><j><h r=\'v.2Z.H\' g=\'G\'><a b=\'d\' a=\'c\' /></h><x n=\'v.2Z.J\' /></j></m><m><k><D g=\'E\' C=\'v.3b.H\' A=\'F\' B=\'e\' z=\'d\' /></k><j><h r=\'v.3b.H\' g=\'G\'><a b=\'d\' a=\'c\' /></h><x n=\'v.3b.J\' /></j></m></o></y></1T><1Q><1S><o><x n=\'J\' /></o></1S><1Z><o><x n=\'2p\' /><1h 1r=\'2o\' 1p=\'1P\' 1s=\'0\' 1t=\'\' 1u=\'c\'><t b=\'f\' a=\'v.v.5v\' /></1h><1Y 2B=\'c\' 2D=\'c\'><t b=\'f\' a=\'v.v.5v\' /><1f b=\'1w\' a=\'2O\' /><1e b=\'1w\' a=\'4e\' /><1o b=\'1w\' a=\'0\' /><1q b=\'2A\' a=\'v.2E\' /></1Y></o></1Z><2j><o><x n=\'2g\' /><1R 1r=\'2o\' 1p=\'1P\' 1s=\'0\' 1t=\'\' 1u=\'c\'><t b=\'f\' a=\'v.v.5v\' /></1R></o></2j><2b><o><x n=\'2f\' /></o></2b><1v><o><x n=\'1y\' /><h r=\'H\' g=\'G\'><a b=\'d\' a=\'e\' /></h><h r=\'X\' g=\'G\'><a b=\'d\' a=\'c\' /></h><x n=\'J\' /></o></1v><1U><o><h r=\'X\' g=\'G\'><a b=\'d\' a=\'c\' /></h><x n=\'J\' /></o></1U></1Q><q T=\'\' S=\'0\'><p P=\'-1\' O=\'-1\' N=\'40\' K=\'60\' V=\'2m\' M=\'c\'><Q l=\'L\' i=\'2y\' /></p></q><1X><w I=\'1W\'><q T=\'\' S=\'1\'><p P=\'-1\' O=\'-1\' N=\'40\' K=\'60\' V=\'2m\' M=\'c\'><Q l=\'L\' i=\'2y\' /></p></q></w><w I=\'2d\'><q T=\'\' S=\'8\'><p P=\'-1\' O=\'-1\' N=\'40\' K=\'60\' V=\'2m\' M=\'c\'><Q l=\'L\' i=\'2y\' /></p></q></w><w I=\'2e\'><q T=\'\' S=\'16\'><p P=\'-1\' O=\'-1\' N=\'40\' K=\'60\' V=\'2m\' M=\'c\'><Q l=\'L\' i=\'2x\' /></p></q></w><w I=\'2c\'><q T=\'\' S=\'17\'><p P=\'-1\' O=\'-1\' N=\'40\' K=\'60\' V=\'2m\' M=\'c\'><Q l=\'L\' i=\'2x\' /></p></q></w><w I=\'2a\'><q T=\'\' S=\'24\'><p P=\'-1\' O=\'-1\' N=\'40\' K=\'60\' V=\'2m\' M=\'c\'><Q l=\'L\' i=\'2x\' /></p></q></w><w I=\'2k\'><q T=\'\' S=\'0\'><p P=\'-1\' O=\'-1\' N=\'40\' K=\'60\' V=\'2m\' M=\'c\'><Q l=\'L\' i=\'2K\' /></p></q></w><w I=\'2i\'><q T=\'\' S=\'8\'><p P=\'-1\' O=\'-1\' N=\'40\' K=\'60\' V=\'2m\' M=\'c\'><Q l=\'L\' i=\'2K\' /></p></q></w><w I=\'2h\'><q T=\'\' S=\'16\'><p P=\'-1\' O=\'-1\' N=\'40\' K=\'60\' V=\'2m\' M=\'c\'><Q l=\'L\' i=\'2L\' /></p></q></w><w I=\'1V\'><q T=\'\' S=\'24\'><p P=\'-1\' O=\'-1\' N=\'40\' K=\'60\' V=\'2m\' M=\'c\'><Q l=\'L\' i=\'2L\' /></p></q></w></1X></1g><1g n=\'2Y\' 1m=\'40\' 1n=\'60\' Y=\'e\' 1E=\'e\' 1J=\'\' 1f=\'4q\' 1e=\'4C\' 1I=\'e\' 1L=\'25\' 1o=\'0\' 1q=\'0\' 1M=\'20\' 1N=\'30\' 1K=\'Z\' 1H=\'Z\' 1C=\'Z\' 1D=\'0\' 1G=\'35\' 1B=\'e\' 1F=\'c\' 1O=\'2F\' 2z=\'1v\'><2n><r I=\'H\' b=\'d\' a=\'c\' Y=\'e\' /><r I=\'1d\' b=\'d\' a=\'c\' Y=\'e\' /><r I=\'1a\' b=\'d\' a=\'c\' Y=\'e\' /><r I=\'X\' b=\'d\' a=\'c\' Y=\'e\' /><r I=\'2l\' b=\'f\' a=\'1x\' Y=\'e\' /></2n><1T><y n=\'2G\'><o><h r=\'H\' g=\'G\'><a b=\'d\' a=\'e\' /></h><x n=\'J\' /></o></y><y n=\'2p\'><o><h r=\'1d\' g=\'G\'><a b=\'d\' a=\'e\' /></h><x n=\'J\' /></o></y><y n=\'2g\'><o><h r=\'1d\' g=\'G\'><a b=\'d\' a=\'c\' /></h><x n=\'J\' /></o></y><y n=\'2J\'><o><h r=\'1a\' g=\'G\'><a b=\'d\' a=\'e\' /></h><x n=\'J\' /></o></y><y n=\'2f\'><o><h r=\'X\' g=\'G\'><a b=\'d\' a=\'e\' /></h><x n=\'J\' /><x n=\'1y\' /></o></y><y n=\'2I\'><o><h r=\'1d\' g=\'G\'><a b=\'d\' a=\'c\' /></h><h r=\'1a\' g=\'G\'><a b=\'d\' a=\'c\' /></h><h r=\'H\' g=\'G\'><a b=\'d\' a=\'c\' /></h><h r=\'X\' g=\'G\'><a b=\'d\' a=\'c\' /></h></o></y><y n=\'J\'><o><m><k><D g=\'E\' C=\'1a\' A=\'F\' B=\'e\' z=\'d\' /></k><j><U><t b=\'f\' a=\'R\' /><1c b=\'d\' a=\'c\' /></U></j><s><U><t b=\'f\' a=\'R\' /><1c b=\'d\' a=\'e\' /></U></s></m><m><k><D g=\'E\' C=\'2l\' A=\'F\' B=\'1x\' z=\'f\' /></k><j><m><k><D g=\'E\' C=\'1d\' A=\'F\' B=\'e\' z=\'d\' /></k><j><m><k><D g=\'E\' C=\'H\' A=\'F\' B=\'e\' z=\'d\' /></k><j><m><k><D g=\'E\' C=\'X\' A=\'F\' B=\'e\' z=\'d\' /></k><j><u><W b=\'f\' a=\'1V\' /><t b=\'f\' a=\'R\' /></u></j><s><u><W b=\'f\' a=\'2h\' /><t b=\'f\' a=\'R\' /></u></s></m></j><s><m><k><D g=\'E\' C=\'X\' A=\'F\' B=\'e\' z=\'d\' /></k><j><u><W b=\'f\' a=\'2i\' /><t b=\'f\' a=\'R\' /></u></j><s><u><W b=\'f\' a=\'2k\' /><t b=\'f\' a=\'R\' /></u></s></m></s></m></j><s><m><k><D g=\'E\' C=\'H\' A=\'F\' B=\'e\' z=\'d\' /></k><j><m><k><D g=\'E\' C=\'X\' A=\'F\' B=\'e\' z=\'d\' /></k><j><u><W b=\'f\' a=\'2a\' /><t b=\'f\' a=\'R\' /></u></j><s><m><k><D g=\'E\' C=\'1a\' A=\'F\' B=\'e\' z=\'d\' /></k><j><u><W b=\'f\' a=\'2c\' /><t b=\'f\' a=\'R\' /></u></j><s><u><W b=\'f\' a=\'2e\' /><t b=\'f\' a=\'R\' /></u></s></m></s></m></j><s><m><k><D g=\'E\' C=\'X\' A=\'F\' B=\'e\' z=\'d\' /></k><j><u><W b=\'f\' a=\'2d\' /><t b=\'f\' a=\'R\' /></u></j><s><m><k><D g=\'E\' C=\'1a\' A=\'F\' B=\'e\' z=\'d\' /></k><j><u><W b=\'f\' a=\'1W\' /><t b=\'f\' a=\'R\' /></u></j><s><u><W b=\'f\' a=\'1x\' /><t b=\'f\' a=\'R\' /></u></s></m></s></m></s></m></s></m></j></m></o></y><y n=\'1y\'><o><m><k><D g=\'E\' C=\'v.2X.H\' A=\'F\' B=\'e\' z=\'d\' /></k><j><h r=\'v.2X.H\' g=\'G\'><a b=\'d\' a=\'c\' /></h><x n=\'v.2X.J\' /></j></m><m><k><D g=\'E\' C=\'v.2V.H\' A=\'F\' B=\'e\' z=\'d\' /></k><j><h r=\'v.2V.H\' g=\'G\'><a b=\'d\' a=\'c\' /></h><x n=\'v.2V.J\' /></j></m><m><k><D g=\'E\' C=\'v.2Z.H\' A=\'F\' B=\'e\' z=\'d\' /></k><j><h r=\'v.2Z.H\' g=\'G\'><a b=\'d\' a=\'c\' /></h><x n=\'v.2Z.J\' /></j></m><m><k><D g=\'E\' C=\'v.3b.H\' A=\'F\' B=\'e\' z=\'d\' /></k><j><h r=\'v.3b.H\' g=\'G\'><a b=\'d\' a=\'c\' /></h><x n=\'v.3b.J\' /></j></m></o></y></1T><1Q><1S><o><x n=\'J\' /></o></1S><1Z><o><x n=\'2p\' /><1h 1r=\'2o\' 1p=\'1P\' 1s=\'0\' 1t=\'\' 1u=\'c\'><t b=\'f\' a=\'v.v.5B\' /></1h><1Y 2B=\'c\' 2D=\'c\'><t b=\'f\' a=\'v.v.5B\' /><1f b=\'1w\' a=\'2Q\' /><1e b=\'1w\' a=\'4e\' /><1o b=\'1w\' a=\'0\' /><1q b=\'2A\' a=\'v.2E\' /></1Y></o></1Z><2j><o><x n=\'2g\' /><1R 1r=\'2o\' 1p=\'1P\' 1s=\'0\' 1t=\'\' 1u=\'c\'><t b=\'f\' a=\'v.v.5B\' /></1R></o></2j><2b><o><x n=\'2f\' /></o></2b><1v><o><x n=\'1y\' /><h r=\'H\' g=\'G\'><a b=\'d\' a=\'e\' /></h><h r=\'X\' g=\'G\'><a b=\'d\' a=\'c\' /></h><x n=\'J\' /></o></1v><1U><o><h r=\'X\' g=\'G\'><a b=\'d\' a=\'c\' /></h><x n=\'J\' /></o></1U></1Q><q T=\'\' S=\'0\'><p P=\'-1\' O=\'-1\' N=\'40\' K=\'60\' V=\'1k 1j\' M=\'c\'><Q l=\'L\' i=\'2y\' /></p></q><1X><w I=\'1W\'><q T=\'\' S=\'1\'><p P=\'-1\' O=\'-1\' N=\'40\' K=\'60\' V=\'1k 1j\' M=\'c\'><Q l=\'L\' i=\'2y\' /></p></q></w><w I=\'2d\'><q T=\'\' S=\'8\'><p P=\'-1\' O=\'-1\' N=\'40\' K=\'60\' V=\'1k 1j\' M=\'c\'><Q l=\'L\' i=\'2y\' /></p></q></w><w I=\'2e\'><q T=\'\' S=\'16\'><p P=\'-1\' O=\'-1\' N=\'40\' K=\'60\' V=\'1k 1j\' M=\'c\'><Q l=\'L\' i=\'2x\' /></p></q></w><w I=\'2c\'><q T=\'\' S=\'17\'><p P=\'-1\' O=\'-1\' N=\'40\' K=\'60\' V=\'1k 1j\' M=\'c\'><Q l=\'L\' i=\'2x\' /></p></q></w><w I=\'2a\'><q T=\'\' S=\'24\'><p P=\'-1\' O=\'-1\' N=\'40\' K=\'60\' V=\'1k 1j\' M=\'c\'><Q l=\'L\' i=\'2x\' /></p></q></w><w I=\'2k\'><q T=\'\' S=\'0\'><p P=\'-1\' O=\'-1\' N=\'40\' K=\'60\' V=\'1k 1j\' M=\'c\'><Q l=\'L\' i=\'2K\' /></p></q></w><w I=\'2i\'><q T=\'\' S=\'8\'><p P=\'-1\' O=\'-1\' N=\'40\' K=\'60\' V=\'1k 1j\' M=\'c\'><Q l=\'L\' i=\'2K\' /></p></q></w><w I=\'2h\'><q T=\'\' S=\'16\'><p P=\'-1\' O=\'-1\' N=\'40\' K=\'60\' V=\'1k 1j\' M=\'c\'><Q l=\'L\' i=\'2L\' /></p></q></w><w I=\'1V\'><q T=\'\' S=\'24\'><p P=\'-1\' O=\'-1\' N=\'40\' K=\'60\' V=\'1k 1j\' M=\'c\'><Q l=\'L\' i=\'2L\' /></p></q></w></1X></1g><1g n=\'2X\' 1m=\'40\' 1n=\'60\' Y=\'e\' 1E=\'e\' 1J=\'\' 1f=\'4u\' 1e=\'4C\' 1I=\'e\' 1L=\'26\' 1o=\'0\' 1q=\'0\' 1M=\'20\' 1N=\'30\' 1K=\'Z\' 1H=\'Z\' 1C=\'Z\' 1D=\'0\' 1G=\'36\' 1B=\'e\' 1F=\'c\' 1O=\'2F\' 2z=\'1v\'><2n><r I=\'H\' b=\'d\' a=\'c\' Y=\'e\' /><r I=\'1d\' b=\'d\' a=\'c\' Y=\'e\' /><r I=\'1a\' b=\'d\' a=\'c\' Y=\'e\' /><r I=\'X\' b=\'d\' a=\'c\' Y=\'e\' /><r I=\'2l\' b=\'f\' a=\'1x\' Y=\'e\' /></2n><1T><y n=\'2G\'><o><h r=\'H\' g=\'G\'><a b=\'d\' a=\'e\' /></h><x n=\'J\' /></o></y><y n=\'2p\'><o><h r=\'1d\' g=\'G\'><a b=\'d\' a=\'e\' /></h><x n=\'J\' /></o></y><y n=\'2g\'><o><h r=\'1d\' g=\'G\'><a b=\'d\' a=\'c\' /></h><x n=\'J\' /></o></y><y n=\'2J\'><o><h r=\'1a\' g=\'G\'><a b=\'d\' a=\'e\' /></h><x n=\'J\' /></o></y><y n=\'2f\'><o><h r=\'X\' g=\'G\'><a b=\'d\' a=\'e\' /></h><x n=\'J\' /><x n=\'1y\' /></o></y><y n=\'2I\'><o><h r=\'1d\' g=\'G\'><a b=\'d\' a=\'c\' /></h><h r=\'1a\' g=\'G\'><a b=\'d\' a=\'c\' /></h><h r=\'H\' g=\'G\'><a b=\'d\' a=\'c\' /></h><h r=\'X\' g=\'G\'><a b=\'d\' a=\'c\' /></h></o></y><y n=\'J\'><o><m><k><D g=\'E\' C=\'1a\' A=\'F\' B=\'e\' z=\'d\' /></k><j><U><t b=\'f\' a=\'R\' /><1c b=\'d\' a=\'c\' /></U></j><s><U><t b=\'f\' a=\'R\' /><1c b=\'d\' a=\'e\' /></U></s></m><m><k><D g=\'E\' C=\'2l\' A=\'F\' B=\'1x\' z=\'f\' /></k><j><m><k><D g=\'E\' C=\'1d\' A=\'F\' B=\'e\' z=\'d\' /></k><j><m><k><D g=\'E\' C=\'H\' A=\'F\' B=\'e\' z=\'d\' /></k><j><m><k><D g=\'E\' C=\'X\' A=\'F\' B=\'e\' z=\'d\' /></k><j><u><W b=\'f\' a=\'1V\' /><t b=\'f\' a=\'R\' /></u></j><s><u><W b=\'f\' a=\'2h\' /><t b=\'f\' a=\'R\' /></u></s></m></j><s><m><k><D g=\'E\' C=\'X\' A=\'F\' B=\'e\' z=\'d\' /></k><j><u><W b=\'f\' a=\'2i\' /><t b=\'f\' a=\'R\' /></u></j><s><u><W b=\'f\' a=\'2k\' /><t b=\'f\' a=\'R\' /></u></s></m></s></m></j><s><m><k><D g=\'E\' C=\'H\' A=\'F\' B=\'e\' z=\'d\' /></k><j><m><k><D g=\'E\' C=\'X\' A=\'F\' B=\'e\' z=\'d\' /></k><j><u><W b=\'f\' a=\'2a\' /><t b=\'f\' a=\'R\' /></u></j><s><m><k><D g=\'E\' C=\'1a\' A=\'F\' B=\'e\' z=\'d\' /></k><j><u><W b=\'f\' a=\'2c\' /><t b=\'f\' a=\'R\' /></u></j><s><u><W b=\'f\' a=\'2e\' /><t b=\'f\' a=\'R\' /></u></s></m></s></m></j><s><m><k><D g=\'E\' C=\'X\' A=\'F\' B=\'e\' z=\'d\' /></k><j><u><W b=\'f\' a=\'2d\' /><t b=\'f\' a=\'R\' /></u></j><s><m><k><D g=\'E\' C=\'1a\' A=\'F\' B=\'e\' z=\'d\' /></k><j><u><W b=\'f\' a=\'1W\' /><t b=\'f\' a=\'R\' /></u></j><s><u><W b=\'f\' a=\'1x\' /><t b=\'f\' a=\'R\' /></u></s></m></s></m></s></m></s></m></j></m></o></y><y n=\'1y\'><o><m><k><D g=\'E\' C=\'v.2Y.H\' A=\'F\' B=\'e\' z=\'d\' /></k><j><h r=\'v.2Y.H\' g=\'G\'><a b=\'d\' a=\'c\' /></h><x n=\'v.2Y.J\' /></j></m><m><k><D g=\'E\' C=\'v.2V.H\' A=\'F\' B=\'e\' z=\'d\' /></k><j><h r=\'v.2V.H\' g=\'G\'><a b=\'d\' a=\'c\' /></h><x n=\'v.2V.J\' /></j></m><m><k><D g=\'E\' C=\'v.2Z.H\' A=\'F\' B=\'e\' z=\'d\' /></k><j><h r=\'v.2Z.H\' g=\'G\'><a b=\'d\' a=\'c\' /></h><x n=\'v.2Z.J\' /></j></m><m><k><D g=\'E\' C=\'v.3b.H\' A=\'F\' B=\'e\' z=\'d\' /></k><j><h r=\'v.3b.H\' g=\'G\'><a b=\'d\' a=\'c\' /></h><x n=\'v.3b.J\' /></j></m></o></y></1T><1Q><1S><o><x n=\'J\' /></o></1S><1Z><o><x n=\'2p\' /><1h 1r=\'2o\' 1p=\'1P\' 1s=\'0\' 1t=\'\' 1u=\'c\'><t b=\'f\' a=\'v.v.5E\' /></1h><1Y 2B=\'c\' 2D=\'c\'><t b=\'f\' a=\'v.v.5E\' /><1f b=\'1w\' a=\'2N\' /><1e b=\'1w\' a=\'4e\' /><1o b=\'1w\' a=\'0\' /><1q b=\'2A\' a=\'v.2E\' /></1Y></o></1Z><2j><o><x n=\'2g\' /><1R 1r=\'2o\' 1p=\'1P\' 1s=\'0\' 1t=\'\' 1u=\'c\'><t b=\'f\' a=\'v.v.5E\' /></1R></o></2j><2b><o><x n=\'2f\' /></o></2b><1v><o><x n=\'1y\' /><h r=\'H\' g=\'G\'><a b=\'d\' a=\'e\' /></h><h r=\'X\' g=\'G\'><a b=\'d\' a=\'c\' /></h><x n=\'J\' /></o></1v><1U><o><h r=\'X\' g=\'G\'><a b=\'d\' a=\'c\' /></h><x n=\'J\' /></o></1U></1Q><q T=\'\' S=\'0\'><p P=\'-1\' O=\'-1\' N=\'40\' K=\'60\' V=\'1j\' M=\'c\'><Q l=\'L\' i=\'2y\' /></p></q><1X><w I=\'1W\'><q T=\'\' S=\'1\'><p P=\'-1\' O=\'-1\' N=\'40\' K=\'60\' V=\'1j\' M=\'c\'><Q l=\'L\' i=\'2y\' /></p></q></w><w I=\'2d\'><q T=\'\' S=\'8\'><p P=\'-1\' O=\'-1\' N=\'40\' K=\'60\' V=\'1j\' M=\'c\'><Q l=\'L\' i=\'2y\' /></p></q></w><w I=\'2e\'><q T=\'\' S=\'16\'><p P=\'-1\' O=\'-1\' N=\'40\' K=\'60\' V=\'1j\' M=\'c\'><Q l=\'L\' i=\'2x\' /></p></q></w><w I=\'2c\'><q T=\'\' S=\'17\'><p P=\'-1\' O=\'-1\' N=\'40\' K=\'60\' V=\'1j\' M=\'c\'><Q l=\'L\' i=\'2x\' /></p></q></w><w I=\'2a\'><q T=\'\' S=\'24\'><p P=\'-1\' O=\'-1\' N=\'40\' K=\'60\' V=\'1j\' M=\'c\'><Q l=\'L\' i=\'2x\' /></p></q></w><w I=\'2k\'><q T=\'\' S=\'0\'><p P=\'-1\' O=\'-1\' N=\'40\' K=\'60\' V=\'1j\' M=\'c\'><Q l=\'L\' i=\'2K\' /></p></q></w><w I=\'2i\'><q T=\'\' S=\'8\'><p P=\'-1\' O=\'-1\' N=\'40\' K=\'60\' V=\'1j\' M=\'c\'><Q l=\'L\' i=\'2K\' /></p></q></w><w I=\'2h\'><q T=\'\' S=\'16\'><p P=\'-1\' O=\'-1\' N=\'40\' K=\'60\' V=\'1j\' M=\'c\'><Q l=\'L\' i=\'2L\' /></p></q></w><w I=\'1V\'><q T=\'\' S=\'24\'><p P=\'-1\' O=\'-1\' N=\'40\' K=\'60\' V=\'1j\' M=\'c\'><Q l=\'L\' i=\'2L\' /></p></q></w></1X></1g><1g n=\'5I\' 1m=\'2M\' 1n=\'35\' Y=\'e\' 1E=\'e\' 1J=\'\' 1f=\'0\' 1e=\'4B\' 1I=\'e\' 1L=\'18\' 1o=\'0\' 1q=\'0\' 1M=\'3Y\' 1N=\'17.5\' 1K=\'Z\' 1H=\'Z\' 1C=\'Z\' 1D=\'0\' 1G=\'37\' 1B=\'e\' 1F=\'c\' 1O=\'2v\' 2z=\'1v\'><q T=\'\' S=\'0\'><p P=\'0\' O=\'0\' N=\'2M\' K=\'35\' V=\'4I 4F 4y 4x 4H: 8R 8Q\' M=\'c\'><Q l=\'L\' i=\'5h\' /></p></q><1A><1z n=\'2u\' 2t=\'8T\' b=\'1i\' 1f=\'0\' 1e=\'0\' 1m=\'0\' 1n=\'0\' 2w=\'-1\'><1i P=\'0\' O=\'0\' N=\'0\' K=\'0\' M=\'c\'><Q l=\'L\' i=\'8S\' /></1i></1z></1A></1g><1g n=\'3R\' 1m=\'40\' 1n=\'35\' Y=\'e\' 1E=\'e\' 1J=\'\' 1f=\'4n\' 1e=\'4B\' 1I=\'e\' 1L=\'22\' 1o=\'0\' 1q=\'0\' 1M=\'20\' 1N=\'17.5\' 1K=\'Z\' 1H=\'Z\' 1C=\'Z\' 1D=\'0\' 1G=\'38\' 1B=\'e\' 1F=\'c\' 1O=\'2F\' 2z=\'1v\'><2n><r I=\'H\' b=\'d\' a=\'c\' Y=\'e\' /><r I=\'1d\' b=\'d\' a=\'c\' Y=\'e\' /><r I=\'1a\' b=\'d\' a=\'c\' Y=\'e\' /><r I=\'X\' b=\'d\' a=\'c\' Y=\'e\' /><r I=\'2l\' b=\'f\' a=\'1x\' Y=\'e\' /></2n><1T><y n=\'2G\'><o><h r=\'H\' g=\'G\'><a b=\'d\' a=\'e\' /></h><x n=\'J\' /></o></y><y n=\'2p\'><o><h r=\'1d\' g=\'G\'><a b=\'d\' a=\'e\' /></h><x n=\'J\' /></o></y><y n=\'2g\'><o><h r=\'1d\' g=\'G\'><a b=\'d\' a=\'c\' /></h><x n=\'J\' /></o></y><y n=\'2J\'><o><h r=\'1a\' g=\'G\'><a b=\'d\' a=\'e\' /></h><x n=\'J\' /></o></y><y n=\'2f\'><o><h r=\'X\' g=\'G\'><a b=\'d\' a=\'e\' /></h><x n=\'J\' /><x n=\'1y\' /></o></y><y n=\'2I\'><o><h r=\'1d\' g=\'G\'><a b=\'d\' a=\'c\' /></h><h r=\'1a\' g=\'G\'><a b=\'d\' a=\'c\' /></h><h r=\'H\' g=\'G\'><a b=\'d\' a=\'c\' /></h><h r=\'X\' g=\'G\'><a b=\'d\' a=\'c\' /></h></o></y><y n=\'J\'><o><m><k><D g=\'E\' C=\'1a\' A=\'F\' B=\'e\' z=\'d\' /></k><j><U><t b=\'f\' a=\'R\' /><1c b=\'d\' a=\'c\' /></U></j><s><U><t b=\'f\' a=\'R\' /><1c b=\'d\' a=\'e\' /></U></s></m><m><k><D g=\'E\' C=\'2l\' A=\'F\' B=\'1x\' z=\'f\' /></k><j><m><k><D g=\'E\' C=\'1d\' A=\'F\' B=\'e\' z=\'d\' /></k><j><m><k><D g=\'E\' C=\'H\' A=\'F\' B=\'e\' z=\'d\' /></k><j><m><k><D g=\'E\' C=\'X\' A=\'F\' B=\'e\' z=\'d\' /></k><j><u><W b=\'f\' a=\'1V\' /><t b=\'f\' a=\'R\' /></u></j><s><u><W b=\'f\' a=\'2h\' /><t b=\'f\' a=\'R\' /></u></s></m></j><s><m><k><D g=\'E\' C=\'X\' A=\'F\' B=\'e\' z=\'d\' /></k><j><u><W b=\'f\' a=\'2i\' /><t b=\'f\' a=\'R\' /></u></j><s><u><W b=\'f\' a=\'2k\' /><t b=\'f\' a=\'R\' /></u></s></m></s></m></j><s><m><k><D g=\'E\' C=\'H\' A=\'F\' B=\'e\' z=\'d\' /></k><j><m><k><D g=\'E\' C=\'X\' A=\'F\' B=\'e\' z=\'d\' /></k><j><u><W b=\'f\' a=\'2a\' /><t b=\'f\' a=\'R\' /></u></j><s><m><k><D g=\'E\' C=\'1a\' A=\'F\' B=\'e\' z=\'d\' /></k><j><u><W b=\'f\' a=\'2c\' /><t b=\'f\' a=\'R\' /></u></j><s><u><W b=\'f\' a=\'2e\' /><t b=\'f\' a=\'R\' /></u></s></m></s></m></j><s><m><k><D g=\'E\' C=\'X\' A=\'F\' B=\'e\' z=\'d\' /></k><j><u><W b=\'f\' a=\'2d\' /><t b=\'f\' a=\'R\' /></u></j><s><m><k><D g=\'E\' C=\'1a\' A=\'F\' B=\'e\' z=\'d\' /></k><j><u><W b=\'f\' a=\'1W\' /><t b=\'f\' a=\'R\' /></u></j><s><u><W b=\'f\' a=\'1x\' /><t b=\'f\' a=\'R\' /></u></s></m></s></m></s></m></s></m></j></m></o></y><y n=\'1y\'><o><m><k><D g=\'E\' C=\'v.3G.H\' A=\'F\' B=\'e\' z=\'d\' /></k><j><h r=\'v.3G.H\' g=\'G\'><a b=\'d\' a=\'c\' /></h><x n=\'v.3G.J\' /></j></m><m><k><D g=\'E\' C=\'v.3K.H\' A=\'F\' B=\'e\' z=\'d\' /></k><j><h r=\'v.3K.H\' g=\'G\'><a b=\'d\' a=\'c\' /></h><x n=\'v.3K.J\' /></j></m><m><k><D g=\'E\' C=\'v.3I.H\' A=\'F\' B=\'e\' z=\'d\' /></k><j><h r=\'v.3I.H\' g=\'G\'><a b=\'d\' a=\'c\' /></h><x n=\'v.3I.J\' /></j></m><m><k><D g=\'E\' C=\'v.3Q.H\' A=\'F\' B=\'e\' z=\'d\' /></k><j><h r=\'v.3Q.H\' g=\'G\'><a b=\'d\' a=\'c\' /></h><x n=\'v.3Q.J\' /></j></m></o></y></1T><1Q><1S><o><x n=\'J\' /></o></1S><1Z><o><x n=\'2p\' /><1h 1r=\'2o\' 1p=\'1P\' 1s=\'0\' 1t=\'\' 1u=\'c\'><t b=\'f\' a=\'v.v.5z\' /></1h><1Y 2B=\'c\' 2D=\'c\'><t b=\'f\' a=\'v.v.5z\' /><1f b=\'1w\' a=\'2T\' /><1e b=\'1w\' a=\'4g\' /><1o b=\'1w\' a=\'0\' /><1q b=\'2A\' a=\'v.2E\' /></1Y></o></1Z><2j><o><x n=\'2g\' /><1R 1r=\'2o\' 1p=\'1P\' 1s=\'0\' 1t=\'\' 1u=\'c\'><t b=\'f\' a=\'v.v.5z\' /></1R></o></2j><2b><o><x n=\'2f\' /></o></2b><1v><o><x n=\'1y\' /><h r=\'H\' g=\'G\'><a b=\'d\' a=\'e\' /></h><h r=\'X\' g=\'G\'><a b=\'d\' a=\'c\' /></h><x n=\'J\' /></o></1v><1U><o><h r=\'X\' g=\'G\'><a b=\'d\' a=\'c\' /></h><x n=\'J\' /></o></1U></1Q><q T=\'\' S=\'0\'><p P=\'-1\' O=\'-1\' N=\'40\' K=\'35\' V=\'1l\' M=\'c\'><Q l=\'L\' i=\'2r\' /></p></q><1X><w I=\'1W\'><q T=\'\' S=\'1\'><p P=\'-1\' O=\'-1\' N=\'40\' K=\'35\' V=\'1l\' M=\'c\'><Q l=\'L\' i=\'2r\' /></p></q></w><w I=\'2d\'><q T=\'\' S=\'8\'><p P=\'-1\' O=\'-1\' N=\'40\' K=\'35\' V=\'1l\' M=\'c\'><Q l=\'L\' i=\'2r\' /></p></q></w><w I=\'2e\'><q T=\'\' S=\'16\'><p P=\'-1\' O=\'-1\' N=\'40\' K=\'35\' V=\'1l\' M=\'c\'><Q l=\'L\' i=\'2q\' /></p></q></w><w I=\'2c\'><q T=\'\' S=\'17\'><p P=\'-1\' O=\'-1\' N=\'40\' K=\'35\' V=\'1l\' M=\'c\'><Q l=\'L\' i=\'2q\' /></p></q></w><w I=\'2a\'><q T=\'\' S=\'24\'><p P=\'-1\' O=\'-1\' N=\'40\' K=\'35\' V=\'1l\' M=\'c\'><Q l=\'L\' i=\'2q\' /></p></q></w><w I=\'2k\'><q T=\'\' S=\'0\'><p P=\'-1\' O=\'-1\' N=\'40\' K=\'35\' V=\'1l\' M=\'c\'><Q l=\'L\' i=\'2C\' /></p></q></w><w I=\'2i\'><q T=\'\' S=\'8\'><p P=\'-1\' O=\'-1\' N=\'40\' K=\'35\' V=\'1l\' M=\'c\'><Q l=\'L\' i=\'2C\' /></p></q></w><w I=\'2h\'><q T=\'\' S=\'16\'><p P=\'-1\' O=\'-1\' N=\'40\' K=\'35\' V=\'1l\' M=\'c\'><Q l=\'L\' i=\'2H\' /></p></q></w><w I=\'1V\'><q T=\'\' S=\'24\'><p P=\'-1\' O=\'-1\' N=\'40\' K=\'35\' V=\'1l\' M=\'c\'><Q l=\'L\' i=\'2H\' /></p></q></w></1X></1g><1g n=\'3Q\' 1m=\'40\' 1n=\'35\' Y=\'e\' 1E=\'e\' 1J=\'\' 1f=\'4p\' 1e=\'4B\' 1I=\'e\' 1L=\'23\' 1o=\'0\' 1q=\'0\' 1M=\'20\' 1N=\'17.5\' 1K=\'Z\' 1H=\'Z\' 1C=\'Z\' 1D=\'0\' 1G=\'39\' 1B=\'e\' 1F=\'c\' 1O=\'2F\' 2z=\'1v\'><2n><r I=\'H\' b=\'d\' a=\'c\' Y=\'e\' /><r I=\'1d\' b=\'d\' a=\'c\' Y=\'e\' /><r I=\'1a\' b=\'d\' a=\'c\' Y=\'e\' /><r I=\'X\' b=\'d\' a=\'c\' Y=\'e\' /><r I=\'2l\' b=\'f\' a=\'1x\' Y=\'e\' /></2n><1T><y n=\'2G\'><o><h r=\'H\' g=\'G\'><a b=\'d\' a=\'e\' /></h><x n=\'J\' /></o></y><y n=\'2p\'><o><h r=\'1d\' g=\'G\'><a b=\'d\' a=\'e\' /></h><x n=\'J\' /></o></y><y n=\'2g\'><o><h r=\'1d\' g=\'G\'><a b=\'d\' a=\'c\' /></h><x n=\'J\' /></o></y><y n=\'2J\'><o><h r=\'1a\' g=\'G\'><a b=\'d\' a=\'e\' /></h><x n=\'J\' /></o></y><y n=\'2f\'><o><h r=\'X\' g=\'G\'><a b=\'d\' a=\'e\' /></h><x n=\'J\' /><x n=\'1y\' /></o></y><y n=\'2I\'><o><h r=\'1d\' g=\'G\'><a b=\'d\' a=\'c\' /></h><h r=\'1a\' g=\'G\'><a b=\'d\' a=\'c\' /></h><h r=\'H\' g=\'G\'><a b=\'d\' a=\'c\' /></h><h r=\'X\' g=\'G\'><a b=\'d\' a=\'c\' /></h></o></y><y n=\'J\'><o><m><k><D g=\'E\' C=\'1a\' A=\'F\' B=\'e\' z=\'d\' /></k><j><U><t b=\'f\' a=\'R\' /><1c b=\'d\' a=\'c\' /></U></j><s><U><t b=\'f\' a=\'R\' /><1c b=\'d\' a=\'e\' /></U></s></m><m><k><D g=\'E\' C=\'2l\' A=\'F\' B=\'1x\' z=\'f\' /></k><j><m><k><D g=\'E\' C=\'1d\' A=\'F\' B=\'e\' z=\'d\' /></k><j><m><k><D g=\'E\' C=\'H\' A=\'F\' B=\'e\' z=\'d\' /></k><j><m><k><D g=\'E\' C=\'X\' A=\'F\' B=\'e\' z=\'d\' /></k><j><u><W b=\'f\' a=\'1V\' /><t b=\'f\' a=\'R\' /></u></j><s><u><W b=\'f\' a=\'2h\' /><t b=\'f\' a=\'R\' /></u></s></m></j><s><m><k><D g=\'E\' C=\'X\' A=\'F\' B=\'e\' z=\'d\' /></k><j><u><W b=\'f\' a=\'2i\' /><t b=\'f\' a=\'R\' /></u></j><s><u><W b=\'f\' a=\'2k\' /><t b=\'f\' a=\'R\' /></u></s></m></s></m></j><s><m><k><D g=\'E\' C=\'H\' A=\'F\' B=\'e\' z=\'d\' /></k><j><m><k><D g=\'E\' C=\'X\' A=\'F\' B=\'e\' z=\'d\' /></k><j><u><W b=\'f\' a=\'2a\' /><t b=\'f\' a=\'R\' /></u></j><s><m><k><D g=\'E\' C=\'1a\' A=\'F\' B=\'e\' z=\'d\' /></k><j><u><W b=\'f\' a=\'2c\' /><t b=\'f\' a=\'R\' /></u></j><s><u><W b=\'f\' a=\'2e\' /><t b=\'f\' a=\'R\' /></u></s></m></s></m></j><s><m><k><D g=\'E\' C=\'X\' A=\'F\' B=\'e\' z=\'d\' /></k><j><u><W b=\'f\' a=\'2d\' /><t b=\'f\' a=\'R\' /></u></j><s><m><k><D g=\'E\' C=\'1a\' A=\'F\' B=\'e\' z=\'d\' /></k><j><u><W b=\'f\' a=\'1W\' /><t b=\'f\' a=\'R\' /></u></j><s><u><W b=\'f\' a=\'1x\' /><t b=\'f\' a=\'R\' /></u></s></m></s></m></s></m></s></m></j></m></o></y><y n=\'1y\'><o><m><k><D g=\'E\' C=\'v.3G.H\' A=\'F\' B=\'e\' z=\'d\' /></k><j><h r=\'v.3G.H\' g=\'G\'><a b=\'d\' a=\'c\' /></h><x n=\'v.3G.J\' /></j></m><m><k><D g=\'E\' C=\'v.3K.H\' A=\'F\' B=\'e\' z=\'d\' /></k><j><h r=\'v.3K.H\' g=\'G\'><a b=\'d\' a=\'c\' /></h><x n=\'v.3K.J\' /></j></m><m><k><D g=\'E\' C=\'v.3I.H\' A=\'F\' B=\'e\' z=\'d\' /></k><j><h r=\'v.3I.H\' g=\'G\'><a b=\'d\' a=\'c\' /></h><x n=\'v.3I.J\' /></j></m><m><k><D g=\'E\' C=\'v.3R.H\' A=\'F\' B=\'e\' z=\'d\' /></k><j><h r=\'v.3R.H\' g=\'G\'><a b=\'d\' a=\'c\' /></h><x n=\'v.3R.J\' /></j></m></o></y></1T><1Q><1S><o><x n=\'J\' /></o></1S><1Z><o><x n=\'2p\' /><1h 1r=\'2o\' 1p=\'1P\' 1s=\'0\' 1t=\'\' 1u=\'c\'><t b=\'f\' a=\'v.v.5Q\' /></1h><1Y 2B=\'c\' 2D=\'c\'><t b=\'f\' a=\'v.v.5Q\' /><1f b=\'1w\' a=\'2S\' /><1e b=\'1w\' a=\'4g\' /><1o b=\'1w\' a=\'0\' /><1q b=\'2A\' a=\'v.2E\' /></1Y></o></1Z><2j><o><x n=\'2g\' /><1R 1r=\'2o\' 1p=\'1P\' 1s=\'0\' 1t=\'\' 1u=\'c\'><t b=\'f\' a=\'v.v.5Q\' /></1R></o></2j><2b><o><x n=\'2f\' /></o></2b><1v><o><x n=\'1y\' /><h r=\'H\' g=\'G\'><a b=\'d\' a=\'e\' /></h><h r=\'X\' g=\'G\'><a b=\'d\' a=\'c\' /></h><x n=\'J\' /></o></1v><1U><o><h r=\'X\' g=\'G\'><a b=\'d\' a=\'c\' /></h><x n=\'J\' /></o></1U></1Q><q T=\'\' S=\'0\'><p P=\'-1\' O=\'-1\' N=\'40\' K=\'35\' V=\'1k 1l\' M=\'c\'><Q l=\'L\' i=\'2r\' /></p></q><1X><w I=\'1W\'><q T=\'\' S=\'1\'><p P=\'-1\' O=\'-1\' N=\'40\' K=\'35\' V=\'1k 1l\' M=\'c\'><Q l=\'L\' i=\'2r\' /></p></q></w><w I=\'2d\'><q T=\'\' S=\'8\'><p P=\'-1\' O=\'-1\' N=\'40\' K=\'35\' V=\'1k 1l\' M=\'c\'><Q l=\'L\' i=\'2r\' /></p></q></w><w I=\'2e\'><q T=\'\' S=\'16\'><p P=\'-1\' O=\'-1\' N=\'40\' K=\'35\' V=\'1k 1l\' M=\'c\'><Q l=\'L\' i=\'2q\' /></p></q></w><w I=\'2c\'><q T=\'\' S=\'17\'><p P=\'-1\' O=\'-1\' N=\'40\' K=\'35\' V=\'1k 1l\' M=\'c\'><Q l=\'L\' i=\'2q\' /></p></q></w><w I=\'2a\'><q T=\'\' S=\'24\'><p P=\'-1\' O=\'-1\' N=\'40\' K=\'35\' V=\'1k 1l\' M=\'c\'><Q l=\'L\' i=\'2q\' /></p></q></w><w I=\'2k\'><q T=\'\' S=\'0\'><p P=\'-1\' O=\'-1\' N=\'40\' K=\'35\' V=\'1k 1l\' M=\'c\'><Q l=\'L\' i=\'2C\' /></p></q></w><w I=\'2i\'><q T=\'\' S=\'8\'><p P=\'-1\' O=\'-1\' N=\'40\' K=\'35\' V=\'1k 1l\' M=\'c\'><Q l=\'L\' i=\'2C\' /></p></q></w><w I=\'2h\'><q T=\'\' S=\'16\'><p P=\'-1\' O=\'-1\' N=\'40\' K=\'35\' V=\'1k 1l\' M=\'c\'><Q l=\'L\' i=\'2H\' /></p></q></w><w I=\'1V\'><q T=\'\' S=\'24\'><p P=\'-1\' O=\'-1\' N=\'40\' K=\'35\' V=\'1k 1l\' M=\'c\'><Q l=\'L\' i=\'2H\' /></p></q></w></1X></1g><1g n=\'3I\' 1m=\'40\' 1n=\'35\' Y=\'e\' 1E=\'e\' 1J=\'\' 1f=\'4k\' 1e=\'4B\' 1I=\'e\' 1L=\'21\' 1o=\'0\' 1q=\'0\' 1M=\'20\' 1N=\'17.5\' 1K=\'Z\' 1H=\'Z\' 1C=\'Z\' 1D=\'0\' 1G=\'40\' 1B=\'e\' 1F=\'c\' 1O=\'2F\' 2z=\'1v\'><2n><r I=\'H\' b=\'d\' a=\'c\' Y=\'e\' /><r I=\'1d\' b=\'d\' a=\'c\' Y=\'e\' /><r I=\'1a\' b=\'d\' a=\'c\' Y=\'e\' /><r I=\'X\' b=\'d\' a=\'c\' Y=\'e\' /><r I=\'2l\' b=\'f\' a=\'1x\' Y=\'e\' /></2n><1T><y n=\'2G\'><o><h r=\'H\' g=\'G\'><a b=\'d\' a=\'e\' /></h><x n=\'J\' /></o></y><y n=\'2p\'><o><h r=\'1d\' g=\'G\'><a b=\'d\' a=\'e\' /></h><x n=\'J\' /></o></y><y n=\'2g\'><o><h r=\'1d\' g=\'G\'><a b=\'d\' a=\'c\' /></h><x n=\'J\' /></o></y><y n=\'2J\'><o><h r=\'1a\' g=\'G\'><a b=\'d\' a=\'e\' /></h><x n=\'J\' /></o></y><y n=\'2f\'><o><h r=\'X\' g=\'G\'><a b=\'d\' a=\'e\' /></h><x n=\'J\' /><x n=\'1y\' /></o></y><y n=\'2I\'><o><h r=\'1d\' g=\'G\'><a b=\'d\' a=\'c\' /></h><h r=\'1a\' g=\'G\'><a b=\'d\' a=\'c\' /></h><h r=\'H\' g=\'G\'><a b=\'d\' a=\'c\' /></h><h r=\'X\' g=\'G\'><a b=\'d\' a=\'c\' /></h></o></y><y n=\'J\'><o><m><k><D g=\'E\' C=\'1a\' A=\'F\' B=\'e\' z=\'d\' /></k><j><U><t b=\'f\' a=\'R\' /><1c b=\'d\' a=\'c\' /></U></j><s><U><t b=\'f\' a=\'R\' /><1c b=\'d\' a=\'e\' /></U></s></m><m><k><D g=\'E\' C=\'2l\' A=\'F\' B=\'1x\' z=\'f\' /></k><j><m><k><D g=\'E\' C=\'1d\' A=\'F\' B=\'e\' z=\'d\' /></k><j><m><k><D g=\'E\' C=\'H\' A=\'F\' B=\'e\' z=\'d\' /></k><j><m><k><D g=\'E\' C=\'X\' A=\'F\' B=\'e\' z=\'d\' /></k><j><u><W b=\'f\' a=\'1V\' /><t b=\'f\' a=\'R\' /></u></j><s><u><W b=\'f\' a=\'2h\' /><t b=\'f\' a=\'R\' /></u></s></m></j><s><m><k><D g=\'E\' C=\'X\' A=\'F\' B=\'e\' z=\'d\' /></k><j><u><W b=\'f\' a=\'2i\' /><t b=\'f\' a=\'R\' /></u></j><s><u><W b=\'f\' a=\'2k\' /><t b=\'f\' a=\'R\' /></u></s></m></s></m></j><s><m><k><D g=\'E\' C=\'H\' A=\'F\' B=\'e\' z=\'d\' /></k><j><m><k><D g=\'E\' C=\'X\' A=\'F\' B=\'e\' z=\'d\' /></k><j><u><W b=\'f\' a=\'2a\' /><t b=\'f\' a=\'R\' /></u></j><s><m><k><D g=\'E\' C=\'1a\' A=\'F\' B=\'e\' z=\'d\' /></k><j><u><W b=\'f\' a=\'2c\' /><t b=\'f\' a=\'R\' /></u></j><s><u><W b=\'f\' a=\'2e\' /><t b=\'f\' a=\'R\' /></u></s></m></s></m></j><s><m><k><D g=\'E\' C=\'X\' A=\'F\' B=\'e\' z=\'d\' /></k><j><u><W b=\'f\' a=\'2d\' /><t b=\'f\' a=\'R\' /></u></j><s><m><k><D g=\'E\' C=\'1a\' A=\'F\' B=\'e\' z=\'d\' /></k><j><u><W b=\'f\' a=\'1W\' /><t b=\'f\' a=\'R\' /></u></j><s><u><W b=\'f\' a=\'1x\' /><t b=\'f\' a=\'R\' /></u></s></m></s></m></s></m></s></m></j></m></o></y><y n=\'1y\'><o><m><k><D g=\'E\' C=\'v.3G.H\' A=\'F\' B=\'e\' z=\'d\' /></k><j><h r=\'v.3G.H\' g=\'G\'><a b=\'d\' a=\'c\' /></h><x n=\'v.3G.J\' /></j></m><m><k><D g=\'E\' C=\'v.3K.H\' A=\'F\' B=\'e\' z=\'d\' /></k><j><h r=\'v.3K.H\' g=\'G\'><a b=\'d\' a=\'c\' /></h><x n=\'v.3K.J\' /></j></m><m><k><D g=\'E\' C=\'v.3R.H\' A=\'F\' B=\'e\' z=\'d\' /></k><j><h r=\'v.3R.H\' g=\'G\'><a b=\'d\' a=\'c\' /></h><x n=\'v.3R.J\' /></j></m><m><k><D g=\'E\' C=\'v.3Q.H\' A=\'F\' B=\'e\' z=\'d\' /></k><j><h r=\'v.3Q.H\' g=\'G\'><a b=\'d\' a=\'c\' /></h><x n=\'v.3Q.J\' /></j></m></o></y></1T><1Q><1S><o><x n=\'J\' /></o></1S><1Z><o><x n=\'2p\' /><1h 1r=\'2o\' 1p=\'1P\' 1s=\'0\' 1t=\'\' 1u=\'c\'><t b=\'f\' a=\'v.v.5A\' /></1h><1Y 2B=\'c\' 2D=\'c\'><t b=\'f\' a=\'v.v.5A\' /><1f b=\'1w\' a=\'2O\' /><1e b=\'1w\' a=\'4g\' /><1o b=\'1w\' a=\'0\' /><1q b=\'2A\' a=\'v.2E\' /></1Y></o></1Z><2j><o><x n=\'2g\' /><1R 1r=\'2o\' 1p=\'1P\' 1s=\'0\' 1t=\'\' 1u=\'c\'><t b=\'f\' a=\'v.v.5A\' /></1R></o></2j><2b><o><x n=\'2f\' /></o></2b><1v><o><x n=\'1y\' /><h r=\'H\' g=\'G\'><a b=\'d\' a=\'e\' /></h><h r=\'X\' g=\'G\'><a b=\'d\' a=\'c\' /></h><x n=\'J\' /></o></1v><1U><o><h r=\'X\' g=\'G\'><a b=\'d\' a=\'c\' /></h><x n=\'J\' /></o></1U></1Q><q T=\'\' S=\'0\'><p P=\'-1\' O=\'-1\' N=\'40\' K=\'35\' V=\'2m\' M=\'c\'><Q l=\'L\' i=\'2r\' /></p></q><1X><w I=\'1W\'><q T=\'\' S=\'1\'><p P=\'-1\' O=\'-1\' N=\'40\' K=\'35\' V=\'2m\' M=\'c\'><Q l=\'L\' i=\'2r\' /></p></q></w><w I=\'2d\'><q T=\'\' S=\'8\'><p P=\'-1\' O=\'-1\' N=\'40\' K=\'35\' V=\'2m\' M=\'c\'><Q l=\'L\' i=\'2r\' /></p></q></w><w I=\'2e\'><q T=\'\' S=\'16\'><p P=\'-1\' O=\'-1\' N=\'40\' K=\'35\' V=\'2m\' M=\'c\'><Q l=\'L\' i=\'2q\' /></p></q></w><w I=\'2c\'><q T=\'\' S=\'17\'><p P=\'-1\' O=\'-1\' N=\'40\' K=\'35\' V=\'2m\' M=\'c\'><Q l=\'L\' i=\'2q\' /></p></q></w><w I=\'2a\'><q T=\'\' S=\'24\'><p P=\'-1\' O=\'-1\' N=\'40\' K=\'35\' V=\'2m\' M=\'c\'><Q l=\'L\' i=\'2q\' /></p></q></w><w I=\'2k\'><q T=\'\' S=\'0\'><p P=\'-1\' O=\'-1\' N=\'40\' K=\'35\' V=\'2m\' M=\'c\'><Q l=\'L\' i=\'2C\' /></p></q></w><w I=\'2i\'><q T=\'\' S=\'8\'><p P=\'-1\' O=\'-1\' N=\'40\' K=\'35\' V=\'2m\' M=\'c\'><Q l=\'L\' i=\'2C\' /></p></q></w><w I=\'2h\'><q T=\'\' S=\'16\'><p P=\'-1\' O=\'-1\' N=\'40\' K=\'35\' V=\'2m\' M=\'c\'><Q l=\'L\' i=\'2H\' /></p></q></w><w I=\'1V\'><q T=\'\' S=\'24\'><p P=\'-1\' O=\'-1\' N=\'40\' K=\'35\' V=\'2m\' M=\'c\'><Q l=\'L\' i=\'2H\' /></p></q></w></1X></1g><1g n=\'3G\' 1m=\'40\' 1n=\'35\' Y=\'e\' 1E=\'e\' 1J=\'\' 1f=\'4q\' 1e=\'4B\' 1I=\'e\' 1L=\'19\' 1o=\'0\' 1q=\'0\' 1M=\'20\' 1N=\'17.5\' 1K=\'Z\' 1H=\'Z\' 1C=\'Z\' 1D=\'0\' 1G=\'41\' 1B=\'e\' 1F=\'c\' 1O=\'2F\' 2z=\'1v\'><2n><r I=\'H\' b=\'d\' a=\'c\' Y=\'e\' /><r I=\'1d\' b=\'d\' a=\'c\' Y=\'e\' /><r I=\'1a\' b=\'d\' a=\'c\' Y=\'e\' /><r I=\'X\' b=\'d\' a=\'c\' Y=\'e\' /><r I=\'2l\' b=\'f\' a=\'1x\' Y=\'e\' /></2n><1T><y n=\'2G\'><o><h r=\'H\' g=\'G\'><a b=\'d\' a=\'e\' /></h><x n=\'J\' /></o></y><y n=\'2p\'><o><h r=\'1d\' g=\'G\'><a b=\'d\' a=\'e\' /></h><x n=\'J\' /></o></y><y n=\'2g\'><o><h r=\'1d\' g=\'G\'><a b=\'d\' a=\'c\' /></h><x n=\'J\' /></o></y><y n=\'2J\'><o><h r=\'1a\' g=\'G\'><a b=\'d\' a=\'e\' /></h><x n=\'J\' /></o></y><y n=\'2f\'><o><h r=\'X\' g=\'G\'><a b=\'d\' a=\'e\' /></h><x n=\'J\' /><x n=\'1y\' /></o></y><y n=\'2I\'><o><h r=\'1d\' g=\'G\'><a b=\'d\' a=\'c\' /></h><h r=\'1a\' g=\'G\'><a b=\'d\' a=\'c\' /></h><h r=\'H\' g=\'G\'><a b=\'d\' a=\'c\' /></h><h r=\'X\' g=\'G\'><a b=\'d\' a=\'c\' /></h></o></y><y n=\'J\'><o><m><k><D g=\'E\' C=\'1a\' A=\'F\' B=\'e\' z=\'d\' /></k><j><U><t b=\'f\' a=\'R\' /><1c b=\'d\' a=\'c\' /></U></j><s><U><t b=\'f\' a=\'R\' /><1c b=\'d\' a=\'e\' /></U></s></m><m><k><D g=\'E\' C=\'2l\' A=\'F\' B=\'1x\' z=\'f\' /></k><j><m><k><D g=\'E\' C=\'1d\' A=\'F\' B=\'e\' z=\'d\' /></k><j><m><k><D g=\'E\' C=\'H\' A=\'F\' B=\'e\' z=\'d\' /></k><j><m><k><D g=\'E\' C=\'X\' A=\'F\' B=\'e\' z=\'d\' /></k><j><u><W b=\'f\' a=\'1V\' /><t b=\'f\' a=\'R\' /></u></j><s><u><W b=\'f\' a=\'2h\' /><t b=\'f\' a=\'R\' /></u></s></m></j><s><m><k><D g=\'E\' C=\'X\' A=\'F\' B=\'e\' z=\'d\' /></k><j><u><W b=\'f\' a=\'2i\' /><t b=\'f\' a=\'R\' /></u></j><s><u><W b=\'f\' a=\'2k\' /><t b=\'f\' a=\'R\' /></u></s></m></s></m></j><s><m><k><D g=\'E\' C=\'H\' A=\'F\' B=\'e\' z=\'d\' /></k><j><m><k><D g=\'E\' C=\'X\' A=\'F\' B=\'e\' z=\'d\' /></k><j><u><W b=\'f\' a=\'2a\' /><t b=\'f\' a=\'R\' /></u></j><s><m><k><D g=\'E\' C=\'1a\' A=\'F\' B=\'e\' z=\'d\' /></k><j><u><W b=\'f\' a=\'2c\' /><t b=\'f\' a=\'R\' /></u></j><s><u><W b=\'f\' a=\'2e\' /><t b=\'f\' a=\'R\' /></u></s></m></s></m></j><s><m><k><D g=\'E\' C=\'X\' A=\'F\' B=\'e\' z=\'d\' /></k><j><u><W b=\'f\' a=\'2d\' /><t b=\'f\' a=\'R\' /></u></j><s><m><k><D g=\'E\' C=\'1a\' A=\'F\' B=\'e\' z=\'d\' /></k><j><u><W b=\'f\' a=\'1W\' /><t b=\'f\' a=\'R\' /></u></j><s><u><W b=\'f\' a=\'1x\' /><t b=\'f\' a=\'R\' /></u></s></m></s></m></s></m></s></m></j></m></o></y><y n=\'1y\'><o><m><k><D g=\'E\' C=\'v.3K.H\' A=\'F\' B=\'e\' z=\'d\' /></k><j><h r=\'v.3K.H\' g=\'G\'><a b=\'d\' a=\'c\' /></h><x n=\'v.3K.J\' /></j></m><m><k><D g=\'E\' C=\'v.3I.H\' A=\'F\' B=\'e\' z=\'d\' /></k><j><h r=\'v.3I.H\' g=\'G\'><a b=\'d\' a=\'c\' /></h><x n=\'v.3I.J\' /></j></m><m><k><D g=\'E\' C=\'v.3R.H\' A=\'F\' B=\'e\' z=\'d\' /></k><j><h r=\'v.3R.H\' g=\'G\'><a b=\'d\' a=\'c\' /></h><x n=\'v.3R.J\' /></j></m><m><k><D g=\'E\' C=\'v.3Q.H\' A=\'F\' B=\'e\' z=\'d\' /></k><j><h r=\'v.3Q.H\' g=\'G\'><a b=\'d\' a=\'c\' /></h><x n=\'v.3Q.J\' /></j></m></o></y></1T><1Q><1S><o><x n=\'J\' /></o></1S><1Z><o><x n=\'2p\' /><1h 1r=\'2o\' 1p=\'1P\' 1s=\'0\' 1t=\'\' 1u=\'c\'><t b=\'f\' a=\'v.v.5w\' /></1h><1Y 2B=\'c\' 2D=\'c\'><t b=\'f\' a=\'v.v.5w\' /><1f b=\'1w\' a=\'2Q\' /><1e b=\'1w\' a=\'4g\' /><1o b=\'1w\' a=\'0\' /><1q b=\'2A\' a=\'v.2E\' /></1Y></o></1Z><2j><o><x n=\'2g\' /><1R 1r=\'2o\' 1p=\'1P\' 1s=\'0\' 1t=\'\' 1u=\'c\'><t b=\'f\' a=\'v.v.5w\' /></1R></o></2j><2b><o><x n=\'2f\' /></o></2b><1v><o><x n=\'1y\' /><h r=\'H\' g=\'G\'><a b=\'d\' a=\'e\' /></h><h r=\'X\' g=\'G\'><a b=\'d\' a=\'c\' /></h><x n=\'J\' /></o></1v><1U><o><h r=\'X\' g=\'G\'><a b=\'d\' a=\'c\' /></h><x n=\'J\' /></o></1U></1Q><q T=\'\' S=\'0\'><p P=\'-1\' O=\'-1\' N=\'40\' K=\'35\' V=\'1k 1j\' M=\'c\'><Q l=\'L\' i=\'2r\' /></p></q><1X><w I=\'1W\'><q T=\'\' S=\'1\'><p P=\'-1\' O=\'-1\' N=\'40\' K=\'35\' V=\'1k 1j\' M=\'c\'><Q l=\'L\' i=\'2r\' /></p></q></w><w I=\'2d\'><q T=\'\' S=\'8\'><p P=\'-1\' O=\'-1\' N=\'40\' K=\'35\' V=\'1k 1j\' M=\'c\'><Q l=\'L\' i=\'2r\' /></p></q></w><w I=\'2e\'><q T=\'\' S=\'16\'><p P=\'-1\' O=\'-1\' N=\'40\' K=\'35\' V=\'1k 1j\' M=\'c\'><Q l=\'L\' i=\'2q\' /></p></q></w><w I=\'2c\'><q T=\'\' S=\'17\'><p P=\'-1\' O=\'-1\' N=\'40\' K=\'35\' V=\'1k 1j\' M=\'c\'><Q l=\'L\' i=\'2q\' /></p></q></w><w I=\'2a\'><q T=\'\' S=\'24\'><p P=\'-1\' O=\'-1\' N=\'40\' K=\'35\' V=\'1k 1j\' M=\'c\'><Q l=\'L\' i=\'2q\' /></p></q></w><w I=\'2k\'><q T=\'\' S=\'0\'><p P=\'-1\' O=\'-1\' N=\'40\' K=\'35\' V=\'1k 1j\' M=\'c\'><Q l=\'L\' i=\'2C\' /></p></q></w><w I=\'2i\'><q T=\'\' S=\'8\'><p P=\'-1\' O=\'-1\' N=\'40\' K=\'35\' V=\'1k 1j\' M=\'c\'><Q l=\'L\' i=\'2C\' /></p></q></w><w I=\'2h\'><q T=\'\' S=\'16\'><p P=\'-1\' O=\'-1\' N=\'40\' K=\'35\' V=\'1k 1j\' M=\'c\'><Q l=\'L\' i=\'2H\' /></p></q></w><w I=\'1V\'><q T=\'\' S=\'24\'><p P=\'-1\' O=\'-1\' N=\'40\' K=\'35\' V=\'1k 1j\' M=\'c\'><Q l=\'L\' i=\'2H\' /></p></q></w></1X></1g><1g n=\'3K\' 1m=\'40\' 1n=\'35\' Y=\'e\' 1E=\'e\' 1J=\'\' 1f=\'4u\' 1e=\'4B\' 1I=\'e\' 1L=\'20\' 1o=\'0\' 1q=\'0\' 1M=\'20\' 1N=\'17.5\' 1K=\'Z\' 1H=\'Z\' 1C=\'Z\' 1D=\'0\' 1G=\'42\' 1B=\'e\' 1F=\'c\' 1O=\'2F\' 2z=\'1v\'><2n><r I=\'H\' b=\'d\' a=\'c\' Y=\'e\' /><r I=\'1d\' b=\'d\' a=\'c\' Y=\'e\' /><r I=\'1a\' b=\'d\' a=\'c\' Y=\'e\' /><r I=\'X\' b=\'d\' a=\'c\' Y=\'e\' /><r I=\'2l\' b=\'f\' a=\'1x\' Y=\'e\' /></2n><1T><y n=\'2G\'><o><h r=\'H\' g=\'G\'><a b=\'d\' a=\'e\' /></h><x n=\'J\' /></o></y><y n=\'2p\'><o><h r=\'1d\' g=\'G\'><a b=\'d\' a=\'e\' /></h><x n=\'J\' /></o></y><y n=\'2g\'><o><h r=\'1d\' g=\'G\'><a b=\'d\' a=\'c\' /></h><x n=\'J\' /></o></y><y n=\'2J\'><o><h r=\'1a\' g=\'G\'><a b=\'d\' a=\'e\' /></h><x n=\'J\' /></o></y><y n=\'2f\'><o><h r=\'X\' g=\'G\'><a b=\'d\' a=\'e\' /></h><x n=\'J\' /><x n=\'1y\' /></o></y><y n=\'2I\'><o><h r=\'1d\' g=\'G\'><a b=\'d\' a=\'c\' /></h><h r=\'1a\' g=\'G\'><a b=\'d\' a=\'c\' /></h><h r=\'H\' g=\'G\'><a b=\'d\' a=\'c\' /></h><h r=\'X\' g=\'G\'><a b=\'d\' a=\'c\' /></h></o></y><y n=\'J\'><o><m><k><D g=\'E\' C=\'1a\' A=\'F\' B=\'e\' z=\'d\' /></k><j><U><t b=\'f\' a=\'R\' /><1c b=\'d\' a=\'c\' /></U></j><s><U><t b=\'f\' a=\'R\' /><1c b=\'d\' a=\'e\' /></U></s></m><m><k><D g=\'E\' C=\'2l\' A=\'F\' B=\'1x\' z=\'f\' /></k><j><m><k><D g=\'E\' C=\'1d\' A=\'F\' B=\'e\' z=\'d\' /></k><j><m><k><D g=\'E\' C=\'H\' A=\'F\' B=\'e\' z=\'d\' /></k><j><m><k><D g=\'E\' C=\'X\' A=\'F\' B=\'e\' z=\'d\' /></k><j><u><W b=\'f\' a=\'1V\' /><t b=\'f\' a=\'R\' /></u></j><s><u><W b=\'f\' a=\'2h\' /><t b=\'f\' a=\'R\' /></u></s></m></j><s><m><k><D g=\'E\' C=\'X\' A=\'F\' B=\'e\' z=\'d\' /></k><j><u><W b=\'f\' a=\'2i\' /><t b=\'f\' a=\'R\' /></u></j><s><u><W b=\'f\' a=\'2k\' /><t b=\'f\' a=\'R\' /></u></s></m></s></m></j><s><m><k><D g=\'E\' C=\'H\' A=\'F\' B=\'e\' z=\'d\' /></k><j><m><k><D g=\'E\' C=\'X\' A=\'F\' B=\'e\' z=\'d\' /></k><j><u><W b=\'f\' a=\'2a\' /><t b=\'f\' a=\'R\' /></u></j><s><m><k><D g=\'E\' C=\'1a\' A=\'F\' B=\'e\' z=\'d\' /></k><j><u><W b=\'f\' a=\'2c\' /><t b=\'f\' a=\'R\' /></u></j><s><u><W b=\'f\' a=\'2e\' /><t b=\'f\' a=\'R\' /></u></s></m></s></m></j><s><m><k><D g=\'E\' C=\'X\' A=\'F\' B=\'e\' z=\'d\' /></k><j><u><W b=\'f\' a=\'2d\' /><t b=\'f\' a=\'R\' /></u></j><s><m><k><D g=\'E\' C=\'1a\' A=\'F\' B=\'e\' z=\'d\' /></k><j><u><W b=\'f\' a=\'1W\' /><t b=\'f\' a=\'R\' /></u></j><s><u><W b=\'f\' a=\'1x\' /><t b=\'f\' a=\'R\' /></u></s></m></s></m></s></m></s></m></j></m></o></y><y n=\'1y\'><o><m><k><D g=\'E\' C=\'v.3G.H\' A=\'F\' B=\'e\' z=\'d\' /></k><j><h r=\'v.3G.H\' g=\'G\'><a b=\'d\' a=\'c\' /></h><x n=\'v.3G.J\' /></j></m><m><k><D g=\'E\' C=\'v.3I.H\' A=\'F\' B=\'e\' z=\'d\' /></k><j><h r=\'v.3I.H\' g=\'G\'><a b=\'d\' a=\'c\' /></h><x n=\'v.3I.J\' /></j></m><m><k><D g=\'E\' C=\'v.3R.H\' A=\'F\' B=\'e\' z=\'d\' /></k><j><h r=\'v.3R.H\' g=\'G\'><a b=\'d\' a=\'c\' /></h><x n=\'v.3R.J\' /></j></m><m><k><D g=\'E\' C=\'v.3Q.H\' A=\'F\' B=\'e\' z=\'d\' /></k><j><h r=\'v.3Q.H\' g=\'G\'><a b=\'d\' a=\'c\' /></h><x n=\'v.3Q.J\' /></j></m></o></y></1T><1Q><1S><o><x n=\'J\' /></o></1S><1Z><o><x n=\'2p\' /><1h 1r=\'2o\' 1p=\'1P\' 1s=\'0\' 1t=\'\' 1u=\'c\'><t b=\'f\' a=\'v.v.5y\' /></1h><1Y 2B=\'c\' 2D=\'c\'><t b=\'f\' a=\'v.v.5y\' /><1f b=\'1w\' a=\'2N\' /><1e b=\'1w\' a=\'4g\' /><1o b=\'1w\' a=\'0\' /><1q b=\'2A\' a=\'v.2E\' /></1Y></o></1Z><2j><o><x n=\'2g\' /><1R 1r=\'2o\' 1p=\'1P\' 1s=\'0\' 1t=\'\' 1u=\'c\'><t b=\'f\' a=\'v.v.5y\' /></1R></o></2j><2b><o><x n=\'2f\' /></o></2b><1v><o><x n=\'1y\' /><h r=\'H\' g=\'G\'><a b=\'d\' a=\'e\' /></h><h r=\'X\' g=\'G\'><a b=\'d\' a=\'c\' /></h><x n=\'J\' /></o></1v><1U><o><h r=\'X\' g=\'G\'><a b=\'d\' a=\'c\' /></h><x n=\'J\' /></o></1U></1Q><q T=\'\' S=\'0\'><p P=\'-1\' O=\'-1\' N=\'40\' K=\'35\' V=\'1j\' M=\'c\'><Q l=\'L\' i=\'2r\' /></p></q><1X><w I=\'1W\'><q T=\'\' S=\'1\'><p P=\'-1\' O=\'-1\' N=\'40\' K=\'35\' V=\'1j\' M=\'c\'><Q l=\'L\' i=\'2r\' /></p></q></w><w I=\'2d\'><q T=\'\' S=\'8\'><p P=\'-1\' O=\'-1\' N=\'40\' K=\'35\' V=\'1j\' M=\'c\'><Q l=\'L\' i=\'2r\' /></p></q></w><w I=\'2e\'><q T=\'\' S=\'16\'><p P=\'-1\' O=\'-1\' N=\'40\' K=\'35\' V=\'1j\' M=\'c\'><Q l=\'L\' i=\'2q\' /></p></q></w><w I=\'2c\'><q T=\'\' S=\'17\'><p P=\'-1\' O=\'-1\' N=\'40\' K=\'35\' V=\'1j\' M=\'c\'><Q l=\'L\' i=\'2q\' /></p></q></w><w I=\'2a\'><q T=\'\' S=\'24\'><p P=\'-1\' O=\'-1\' N=\'40\' K=\'35\' V=\'1j\' M=\'c\'><Q l=\'L\' i=\'2q\' /></p></q></w><w I=\'2k\'><q T=\'\' S=\'0\'><p P=\'-1\' O=\'-1\' N=\'40\' K=\'35\' V=\'1j\' M=\'c\'><Q l=\'L\' i=\'2C\' /></p></q></w><w I=\'2i\'><q T=\'\' S=\'8\'><p P=\'-1\' O=\'-1\' N=\'40\' K=\'35\' V=\'1j\' M=\'c\'><Q l=\'L\' i=\'2C\' /></p></q></w><w I=\'2h\'><q T=\'\' S=\'16\'><p P=\'-1\' O=\'-1\' N=\'40\' K=\'35\' V=\'1j\' M=\'c\'><Q l=\'L\' i=\'2H\' /></p></q></w><w I=\'1V\'><q T=\'\' S=\'24\'><p P=\'-1\' O=\'-1\' N=\'40\' K=\'35\' V=\'1j\' M=\'c\'><Q l=\'L\' i=\'2H\' /></p></q></w></1X></1g><1g n=\'5x\' 1m=\'2M\' 1n=\'35\' Y=\'e\' 1E=\'e\' 1J=\'\' 1f=\'0\' 1e=\'70\' 1I=\'e\' 1L=\'12\' 1o=\'0\' 1q=\'0\' 1M=\'3Y\' 1N=\'17.5\' 1K=\'Z\' 1H=\'Z\' 1C=\'Z\' 1D=\'0\' 1G=\'43\' 1B=\'e\' 1F=\'c\' 1O=\'2v\' 2z=\'1v\'><q T=\'\' S=\'0\'><p P=\'0\' O=\'0\' N=\'2M\' K=\'35\' V=\'9y 9v 9A 4y 4x\' M=\'c\'><Q l=\'L\' i=\'5h\' /></p></q><1A><1z n=\'2u\' 2t=\'9t\' b=\'1i\' 1f=\'0\' 1e=\'0\' 1m=\'0\' 1n=\'0\' 2w=\'-1\'><1i P=\'0\' O=\'0\' N=\'0\' K=\'0\' M=\'c\'><Q l=\'L\' i=\'9r\' /></1i></1z></1A></1g><1g n=\'3u\' 1m=\'40\' 1n=\'35\' Y=\'e\' 1E=\'e\' 1J=\'\' 1f=\'4n\' 1e=\'70\' 1I=\'e\' 1L=\'16\' 1o=\'0\' 1q=\'0\' 1M=\'20\' 1N=\'17.5\' 1K=\'Z\' 1H=\'Z\' 1C=\'Z\' 1D=\'0\' 1G=\'44\' 1B=\'e\' 1F=\'c\' 1O=\'2F\' 2z=\'1v\'><2n><r I=\'H\' b=\'d\' a=\'c\' Y=\'e\' /><r I=\'1d\' b=\'d\' a=\'c\' Y=\'e\' /><r I=\'1a\' b=\'d\' a=\'c\' Y=\'e\' /><r I=\'X\' b=\'d\' a=\'c\' Y=\'e\' /><r I=\'2l\' b=\'f\' a=\'1x\' Y=\'e\' /></2n><1T><y n=\'2G\'><o><h r=\'H\' g=\'G\'><a b=\'d\' a=\'e\' /></h><x n=\'J\' /></o></y><y n=\'2p\'><o><h r=\'1d\' g=\'G\'><a b=\'d\' a=\'e\' /></h><x n=\'J\' /></o></y><y n=\'2g\'><o><h r=\'1d\' g=\'G\'><a b=\'d\' a=\'c\' /></h><x n=\'J\' /></o></y><y n=\'2J\'><o><h r=\'1a\' g=\'G\'><a b=\'d\' a=\'e\' /></h><x n=\'J\' /></o></y><y n=\'2f\'><o><h r=\'X\' g=\'G\'><a b=\'d\' a=\'e\' /></h><x n=\'J\' /><x n=\'1y\' /></o></y><y n=\'2I\'><o><h r=\'1d\' g=\'G\'><a b=\'d\' a=\'c\' /></h><h r=\'1a\' g=\'G\'><a b=\'d\' a=\'c\' /></h><h r=\'H\' g=\'G\'><a b=\'d\' a=\'c\' /></h><h r=\'X\' g=\'G\'><a b=\'d\' a=\'c\' /></h></o></y><y n=\'J\'><o><m><k><D g=\'E\' C=\'1a\' A=\'F\' B=\'e\' z=\'d\' /></k><j><U><t b=\'f\' a=\'R\' /><1c b=\'d\' a=\'c\' /></U></j><s><U><t b=\'f\' a=\'R\' /><1c b=\'d\' a=\'e\' /></U></s></m><m><k><D g=\'E\' C=\'2l\' A=\'F\' B=\'1x\' z=\'f\' /></k><j><m><k><D g=\'E\' C=\'1d\' A=\'F\' B=\'e\' z=\'d\' /></k><j><m><k><D g=\'E\' C=\'H\' A=\'F\' B=\'e\' z=\'d\' /></k><j><m><k><D g=\'E\' C=\'X\' A=\'F\' B=\'e\' z=\'d\' /></k><j><u><W b=\'f\' a=\'1V\' /><t b=\'f\' a=\'R\' /></u></j><s><u><W b=\'f\' a=\'2h\' /><t b=\'f\' a=\'R\' /></u></s></m></j><s><m><k><D g=\'E\' C=\'X\' A=\'F\' B=\'e\' z=\'d\' /></k><j><u><W b=\'f\' a=\'2i\' /><t b=\'f\' a=\'R\' /></u></j><s><u><W b=\'f\' a=\'2k\' /><t b=\'f\' a=\'R\' /></u></s></m></s></m></j><s><m><k><D g=\'E\' C=\'H\' A=\'F\' B=\'e\' z=\'d\' /></k><j><m><k><D g=\'E\' C=\'X\' A=\'F\' B=\'e\' z=\'d\' /></k><j><u><W b=\'f\' a=\'2a\' /><t b=\'f\' a=\'R\' /></u></j><s><m><k><D g=\'E\' C=\'1a\' A=\'F\' B=\'e\' z=\'d\' /></k><j><u><W b=\'f\' a=\'2c\' /><t b=\'f\' a=\'R\' /></u></j><s><u><W b=\'f\' a=\'2e\' /><t b=\'f\' a=\'R\' /></u></s></m></s></m></j><s><m><k><D g=\'E\' C=\'X\' A=\'F\' B=\'e\' z=\'d\' /></k><j><u><W b=\'f\' a=\'2d\' /><t b=\'f\' a=\'R\' /></u></j><s><m><k><D g=\'E\' C=\'1a\' A=\'F\' B=\'e\' z=\'d\' /></k><j><u><W b=\'f\' a=\'1W\' /><t b=\'f\' a=\'R\' /></u></j><s><u><W b=\'f\' a=\'1x\' /><t b=\'f\' a=\'R\' /></u></s></m></s></m></s></m></s></m></j></m></o></y><y n=\'1y\'><o><m><k><D g=\'E\' C=\'v.3D.H\' A=\'F\' B=\'e\' z=\'d\' /></k><j><h r=\'v.3D.H\' g=\'G\'><a b=\'d\' a=\'c\' /></h><x n=\'v.3D.J\' /></j></m><m><k><D g=\'E\' C=\'v.3B.H\' A=\'F\' B=\'e\' z=\'d\' /></k><j><h r=\'v.3B.H\' g=\'G\'><a b=\'d\' a=\'c\' /></h><x n=\'v.3B.J\' /></j></m><m><k><D g=\'E\' C=\'v.3v.H\' A=\'F\' B=\'e\' z=\'d\' /></k><j><h r=\'v.3v.H\' g=\'G\'><a b=\'d\' a=\'c\' /></h><x n=\'v.3v.J\' /></j></m><m><k><D g=\'E\' C=\'v.3t.H\' A=\'F\' B=\'e\' z=\'d\' /></k><j><h r=\'v.3t.H\' g=\'G\'><a b=\'d\' a=\'c\' /></h><x n=\'v.3t.J\' /></j></m></o></y></1T><1Q><1S><o><x n=\'J\' /></o></1S><1Z><o><x n=\'2p\' /><1h 1r=\'2o\' 1p=\'1P\' 1s=\'0\' 1t=\'\' 1u=\'c\'><t b=\'f\' a=\'v.v.4Q\' /></1h><1Y 2B=\'c\' 2D=\'c\'><t b=\'f\' a=\'v.v.4Q\' /><1f b=\'1w\' a=\'2T\' /><1e b=\'1w\' a=\'4m\' /><1o b=\'1w\' a=\'0\' /><1q b=\'2A\' a=\'v.2E\' /></1Y></o></1Z><2j><o><x n=\'2g\' /><1R 1r=\'2o\' 1p=\'1P\' 1s=\'0\' 1t=\'\' 1u=\'c\'><t b=\'f\' a=\'v.v.4Q\' /></1R></o></2j><2b><o><x n=\'2f\' /></o></2b><1v><o><x n=\'1y\' /><h r=\'H\' g=\'G\'><a b=\'d\' a=\'e\' /></h><h r=\'X\' g=\'G\'><a b=\'d\' a=\'c\' /></h><x n=\'J\' /></o></1v><1U><o><h r=\'X\' g=\'G\'><a b=\'d\' a=\'c\' /></h><x n=\'J\' /></o></1U></1Q><q T=\'\' S=\'0\'><p P=\'-1\' O=\'-1\' N=\'40\' K=\'35\' V=\'1l\' M=\'c\'><Q l=\'L\' i=\'2r\' /></p></q><1X><w I=\'1W\'><q T=\'\' S=\'1\'><p P=\'-1\' O=\'-1\' N=\'40\' K=\'35\' V=\'1l\' M=\'c\'><Q l=\'L\' i=\'2r\' /></p></q></w><w I=\'2d\'><q T=\'\' S=\'8\'><p P=\'-1\' O=\'-1\' N=\'40\' K=\'35\' V=\'1l\' M=\'c\'><Q l=\'L\' i=\'2r\' /></p></q></w><w I=\'2e\'><q T=\'\' S=\'16\'><p P=\'-1\' O=\'-1\' N=\'40\' K=\'35\' V=\'1l\' M=\'c\'><Q l=\'L\' i=\'2q\' /></p></q></w><w I=\'2c\'><q T=\'\' S=\'17\'><p P=\'-1\' O=\'-1\' N=\'40\' K=\'35\' V=\'1l\' M=\'c\'><Q l=\'L\' i=\'2q\' /></p></q></w><w I=\'2a\'><q T=\'\' S=\'24\'><p P=\'-1\' O=\'-1\' N=\'40\' K=\'35\' V=\'1l\' M=\'c\'><Q l=\'L\' i=\'2q\' /></p></q></w><w I=\'2k\'><q T=\'\' S=\'0\'><p P=\'-1\' O=\'-1\' N=\'40\' K=\'35\' V=\'1l\' M=\'c\'><Q l=\'L\' i=\'2C\' /></p></q></w><w I=\'2i\'><q T=\'\' S=\'8\'><p P=\'-1\' O=\'-1\' N=\'40\' K=\'35\' V=\'1l\' M=\'c\'><Q l=\'L\' i=\'2C\' /></p></q></w><w I=\'2h\'><q T=\'\' S=\'16\'><p P=\'-1\' O=\'-1\' N=\'40\' K=\'35\' V=\'1l\' M=\'c\'><Q l=\'L\' i=\'2H\' /></p></q></w><w I=\'1V\'><q T=\'\' S=\'24\'><p P=\'-1\' O=\'-1\' N=\'40\' K=\'35\' V=\'1l\' M=\'c\'><Q l=\'L\' i=\'2H\' /></p></q></w></1X></1g><1g n=\'3t\' 1m=\'40\' 1n=\'35\' Y=\'e\' 1E=\'e\' 1J=\'\' 1f=\'4p\' 1e=\'70\' 1I=\'e\' 1L=\'17\' 1o=\'0\' 1q=\'0\' 1M=\'20\' 1N=\'17.5\' 1K=\'Z\' 1H=\'Z\' 1C=\'Z\' 1D=\'0\' 1G=\'45\' 1B=\'e\' 1F=\'c\' 1O=\'2F\' 2z=\'1v\'><2n><r I=\'H\' b=\'d\' a=\'c\' Y=\'e\' /><r I=\'1d\' b=\'d\' a=\'c\' Y=\'e\' /><r I=\'1a\' b=\'d\' a=\'c\' Y=\'e\' /><r I=\'X\' b=\'d\' a=\'c\' Y=\'e\' /><r I=\'2l\' b=\'f\' a=\'1x\' Y=\'e\' /></2n><1T><y n=\'2G\'><o><h r=\'H\' g=\'G\'><a b=\'d\' a=\'e\' /></h><x n=\'J\' /></o></y><y n=\'2p\'><o><h r=\'1d\' g=\'G\'><a b=\'d\' a=\'e\' /></h><x n=\'J\' /></o></y><y n=\'2g\'><o><h r=\'1d\' g=\'G\'><a b=\'d\' a=\'c\' /></h><x n=\'J\' /></o></y><y n=\'2J\'><o><h r=\'1a\' g=\'G\'><a b=\'d\' a=\'e\' /></h><x n=\'J\' /></o></y><y n=\'2f\'><o><h r=\'X\' g=\'G\'><a b=\'d\' a=\'e\' /></h><x n=\'J\' /><x n=\'1y\' /></o></y><y n=\'2I\'><o><h r=\'1d\' g=\'G\'><a b=\'d\' a=\'c\' /></h><h r=\'1a\' g=\'G\'><a b=\'d\' a=\'c\' /></h><h r=\'H\' g=\'G\'><a b=\'d\' a=\'c\' /></h><h r=\'X\' g=\'G\'><a b=\'d\' a=\'c\' /></h></o></y><y n=\'J\'><o><m><k><D g=\'E\' C=\'1a\' A=\'F\' B=\'e\' z=\'d\' /></k><j><U><t b=\'f\' a=\'R\' /><1c b=\'d\' a=\'c\' /></U></j><s><U><t b=\'f\' a=\'R\' /><1c b=\'d\' a=\'e\' /></U></s></m><m><k><D g=\'E\' C=\'2l\' A=\'F\' B=\'1x\' z=\'f\' /></k><j><m><k><D g=\'E\' C=\'1d\' A=\'F\' B=\'e\' z=\'d\' /></k><j><m><k><D g=\'E\' C=\'H\' A=\'F\' B=\'e\' z=\'d\' /></k><j><m><k><D g=\'E\' C=\'X\' A=\'F\' B=\'e\' z=\'d\' /></k><j><u><W b=\'f\' a=\'1V\' /><t b=\'f\' a=\'R\' /></u></j><s><u><W b=\'f\' a=\'2h\' /><t b=\'f\' a=\'R\' /></u></s></m></j><s><m><k><D g=\'E\' C=\'X\' A=\'F\' B=\'e\' z=\'d\' /></k><j><u><W b=\'f\' a=\'2i\' /><t b=\'f\' a=\'R\' /></u></j><s><u><W b=\'f\' a=\'2k\' /><t b=\'f\' a=\'R\' /></u></s></m></s></m></j><s><m><k><D g=\'E\' C=\'H\' A=\'F\' B=\'e\' z=\'d\' /></k><j><m><k><D g=\'E\' C=\'X\' A=\'F\' B=\'e\' z=\'d\' /></k><j><u><W b=\'f\' a=\'2a\' /><t b=\'f\' a=\'R\' /></u></j><s><m><k><D g=\'E\' C=\'1a\' A=\'F\' B=\'e\' z=\'d\' /></k><j><u><W b=\'f\' a=\'2c\' /><t b=\'f\' a=\'R\' /></u></j><s><u><W b=\'f\' a=\'2e\' /><t b=\'f\' a=\'R\' /></u></s></m></s></m></j><s><m><k><D g=\'E\' C=\'X\' A=\'F\' B=\'e\' z=\'d\' /></k><j><u><W b=\'f\' a=\'2d\' /><t b=\'f\' a=\'R\' /></u></j><s><m><k><D g=\'E\' C=\'1a\' A=\'F\' B=\'e\' z=\'d\' /></k><j><u><W b=\'f\' a=\'1W\' /><t b=\'f\' a=\'R\' /></u></j><s><u><W b=\'f\' a=\'1x\' /><t b=\'f\' a=\'R\' /></u></s></m></s></m></s></m></s></m></j></m></o></y><y n=\'1y\'><o><m><k><D g=\'E\' C=\'v.3D.H\' A=\'F\' B=\'e\' z=\'d\' /></k><j><h r=\'v.3D.H\' g=\'G\'><a b=\'d\' a=\'c\' /></h><x n=\'v.3D.J\' /></j></m><m><k><D g=\'E\' C=\'v.3B.H\' A=\'F\' B=\'e\' z=\'d\' /></k><j><h r=\'v.3B.H\' g=\'G\'><a b=\'d\' a=\'c\' /></h><x n=\'v.3B.J\' /></j></m><m><k><D g=\'E\' C=\'v.3v.H\' A=\'F\' B=\'e\' z=\'d\' /></k><j><h r=\'v.3v.H\' g=\'G\'><a b=\'d\' a=\'c\' /></h><x n=\'v.3v.J\' /></j></m><m><k><D g=\'E\' C=\'v.3u.H\' A=\'F\' B=\'e\' z=\'d\' /></k><j><h r=\'v.3u.H\' g=\'G\'><a b=\'d\' a=\'c\' /></h><x n=\'v.3u.J\' /></j></m></o></y></1T><1Q><1S><o><x n=\'J\' /></o></1S><1Z><o><x n=\'2p\' /><1h 1r=\'2o\' 1p=\'1P\' 1s=\'0\' 1t=\'\' 1u=\'c\'><t b=\'f\' a=\'v.v.4R\' /></1h><1Y 2B=\'c\' 2D=\'c\'><t b=\'f\' a=\'v.v.4R\' /><1f b=\'1w\' a=\'2S\' /><1e b=\'1w\' a=\'4m\' /><1o b=\'1w\' a=\'0\' /><1q b=\'2A\' a=\'v.2E\' /></1Y></o></1Z><2j><o><x n=\'2g\' /><1R 1r=\'2o\' 1p=\'1P\' 1s=\'0\' 1t=\'\' 1u=\'c\'><t b=\'f\' a=\'v.v.4R\' /></1R></o></2j><2b><o><x n=\'2f\' /></o></2b><1v><o><x n=\'1y\' /><h r=\'H\' g=\'G\'><a b=\'d\' a=\'e\' /></h><h r=\'X\' g=\'G\'><a b=\'d\' a=\'c\' /></h><x n=\'J\' /></o></1v><1U><o><h r=\'X\' g=\'G\'><a b=\'d\' a=\'c\' /></h><x n=\'J\' /></o></1U></1Q><q T=\'\' S=\'0\'><p P=\'-1\' O=\'-1\' N=\'40\' K=\'35\' V=\'1k 1l\' M=\'c\'><Q l=\'L\' i=\'2r\' /></p></q><1X><w I=\'1W\'><q T=\'\' S=\'1\'><p P=\'-1\' O=\'-1\' N=\'40\' K=\'35\' V=\'1k 1l\' M=\'c\'><Q l=\'L\' i=\'2r\' /></p></q></w><w I=\'2d\'><q T=\'\' S=\'8\'><p P=\'-1\' O=\'-1\' N=\'40\' K=\'35\' V=\'1k 1l\' M=\'c\'><Q l=\'L\' i=\'2r\' /></p></q></w><w I=\'2e\'><q T=\'\' S=\'16\'><p P=\'-1\' O=\'-1\' N=\'40\' K=\'35\' V=\'1k 1l\' M=\'c\'><Q l=\'L\' i=\'2q\' /></p></q></w><w I=\'2c\'><q T=\'\' S=\'17\'><p P=\'-1\' O=\'-1\' N=\'40\' K=\'35\' V=\'1k 1l\' M=\'c\'><Q l=\'L\' i=\'2q\' /></p></q></w><w I=\'2a\'><q T=\'\' S=\'24\'><p P=\'-1\' O=\'-1\' N=\'40\' K=\'35\' V=\'1k 1l\' M=\'c\'><Q l=\'L\' i=\'2q\' /></p></q></w><w I=\'2k\'><q T=\'\' S=\'0\'><p P=\'-1\' O=\'-1\' N=\'40\' K=\'35\' V=\'1k 1l\' M=\'c\'><Q l=\'L\' i=\'2C\' /></p></q></w><w I=\'2i\'><q T=\'\' S=\'8\'><p P=\'-1\' O=\'-1\' N=\'40\' K=\'35\' V=\'1k 1l\' M=\'c\'><Q l=\'L\' i=\'2C\' /></p></q></w><w I=\'2h\'><q T=\'\' S=\'16\'><p P=\'-1\' O=\'-1\' N=\'40\' K=\'35\' V=\'1k 1l\' M=\'c\'><Q l=\'L\' i=\'2H\' /></p></q></w><w I=\'1V\'><q T=\'\' S=\'24\'><p P=\'-1\' O=\'-1\' N=\'40\' K=\'35\' V=\'1k 1l\' M=\'c\'><Q l=\'L\' i=\'2H\' /></p></q></w></1X></1g><1g n=\'3v\' 1m=\'40\' 1n=\'35\' Y=\'e\' 1E=\'e\' 1J=\'\' 1f=\'4k\' 1e=\'70\' 1I=\'e\' 1L=\'15\' 1o=\'0\' 1q=\'0\' 1M=\'20\' 1N=\'17.5\' 1K=\'Z\' 1H=\'Z\' 1C=\'Z\' 1D=\'0\' 1G=\'46\' 1B=\'e\' 1F=\'c\' 1O=\'2F\' 2z=\'1v\'><2n><r I=\'H\' b=\'d\' a=\'c\' Y=\'e\' /><r I=\'1d\' b=\'d\' a=\'c\' Y=\'e\' /><r I=\'1a\' b=\'d\' a=\'c\' Y=\'e\' /><r I=\'X\' b=\'d\' a=\'c\' Y=\'e\' /><r I=\'2l\' b=\'f\' a=\'1x\' Y=\'e\' /></2n><1T><y n=\'2G\'><o><h r=\'H\' g=\'G\'><a b=\'d\' a=\'e\' /></h><x n=\'J\' /></o></y><y n=\'2p\'><o><h r=\'1d\' g=\'G\'><a b=\'d\' a=\'e\' /></h><x n=\'J\' /></o></y><y n=\'2g\'><o><h r=\'1d\' g=\'G\'><a b=\'d\' a=\'c\' /></h><x n=\'J\' /></o></y><y n=\'2J\'><o><h r=\'1a\' g=\'G\'><a b=\'d\' a=\'e\' /></h><x n=\'J\' /></o></y><y n=\'2f\'><o><h r=\'X\' g=\'G\'><a b=\'d\' a=\'e\' /></h><x n=\'J\' /><x n=\'1y\' /></o></y><y n=\'2I\'><o><h r=\'1d\' g=\'G\'><a b=\'d\' a=\'c\' /></h><h r=\'1a\' g=\'G\'><a b=\'d\' a=\'c\' /></h><h r=\'H\' g=\'G\'><a b=\'d\' a=\'c\' /></h><h r=\'X\' g=\'G\'><a b=\'d\' a=\'c\' /></h></o></y><y n=\'J\'><o><m><k><D g=\'E\' C=\'1a\' A=\'F\' B=\'e\' z=\'d\' /></k><j><U><t b=\'f\' a=\'R\' /><1c b=\'d\' a=\'c\' /></U></j><s><U><t b=\'f\' a=\'R\' /><1c b=\'d\' a=\'e\' /></U></s></m><m><k><D g=\'E\' C=\'2l\' A=\'F\' B=\'1x\' z=\'f\' /></k><j><m><k><D g=\'E\' C=\'1d\' A=\'F\' B=\'e\' z=\'d\' /></k><j><m><k><D g=\'E\' C=\'H\' A=\'F\' B=\'e\' z=\'d\' /></k><j><m><k><D g=\'E\' C=\'X\' A=\'F\' B=\'e\' z=\'d\' /></k><j><u><W b=\'f\' a=\'1V\' /><t b=\'f\' a=\'R\' /></u></j><s><u><W b=\'f\' a=\'2h\' /><t b=\'f\' a=\'R\' /></u></s></m></j><s><m><k><D g=\'E\' C=\'X\' A=\'F\' B=\'e\' z=\'d\' /></k><j><u><W b=\'f\' a=\'2i\' /><t b=\'f\' a=\'R\' /></u></j><s><u><W b=\'f\' a=\'2k\' /><t b=\'f\' a=\'R\' /></u></s></m></s></m></j><s><m><k><D g=\'E\' C=\'H\' A=\'F\' B=\'e\' z=\'d\' /></k><j><m><k><D g=\'E\' C=\'X\' A=\'F\' B=\'e\' z=\'d\' /></k><j><u><W b=\'f\' a=\'2a\' /><t b=\'f\' a=\'R\' /></u></j><s><m><k><D g=\'E\' C=\'1a\' A=\'F\' B=\'e\' z=\'d\' /></k><j><u><W b=\'f\' a=\'2c\' /><t b=\'f\' a=\'R\' /></u></j><s><u><W b=\'f\' a=\'2e\' /><t b=\'f\' a=\'R\' /></u></s></m></s></m></j><s><m><k><D g=\'E\' C=\'X\' A=\'F\' B=\'e\' z=\'d\' /></k><j><u><W b=\'f\' a=\'2d\' /><t b=\'f\' a=\'R\' /></u></j><s><m><k><D g=\'E\' C=\'1a\' A=\'F\' B=\'e\' z=\'d\' /></k><j><u><W b=\'f\' a=\'1W\' /><t b=\'f\' a=\'R\' /></u></j><s><u><W b=\'f\' a=\'1x\' /><t b=\'f\' a=\'R\' /></u></s></m></s></m></s></m></s></m></j></m></o></y><y n=\'1y\'><o><m><k><D g=\'E\' C=\'v.3D.H\' A=\'F\' B=\'e\' z=\'d\' /></k><j><h r=\'v.3D.H\' g=\'G\'><a b=\'d\' a=\'c\' /></h><x n=\'v.3D.J\' /></j></m><m><k><D g=\'E\' C=\'v.3B.H\' A=\'F\' B=\'e\' z=\'d\' /></k><j><h r=\'v.3B.H\' g=\'G\'><a b=\'d\' a=\'c\' /></h><x n=\'v.3B.J\' /></j></m><m><k><D g=\'E\' C=\'v.3u.H\' A=\'F\' B=\'e\' z=\'d\' /></k><j><h r=\'v.3u.H\' g=\'G\'><a b=\'d\' a=\'c\' /></h><x n=\'v.3u.J\' /></j></m><m><k><D g=\'E\' C=\'v.3t.H\' A=\'F\' B=\'e\' z=\'d\' /></k><j><h r=\'v.3t.H\' g=\'G\'><a b=\'d\' a=\'c\' /></h><x n=\'v.3t.J\' /></j></m></o></y></1T><1Q><1S><o><x n=\'J\' /></o></1S><1Z><o><x n=\'2p\' /><1h 1r=\'2o\' 1p=\'1P\' 1s=\'0\' 1t=\'\' 1u=\'c\'><t b=\'f\' a=\'v.v.5O\' /></1h><1Y 2B=\'c\' 2D=\'c\'><t b=\'f\' a=\'v.v.5O\' /><1f b=\'1w\' a=\'2O\' /><1e b=\'1w\' a=\'4m\' /><1o b=\'1w\' a=\'0\' /><1q b=\'2A\' a=\'v.2E\' /></1Y></o></1Z><2j><o><x n=\'2g\' /><1R 1r=\'2o\' 1p=\'1P\' 1s=\'0\' 1t=\'\' 1u=\'c\'><t b=\'f\' a=\'v.v.5O\' /></1R></o></2j><2b><o><x n=\'2f\' /></o></2b><1v><o><x n=\'1y\' /><h r=\'H\' g=\'G\'><a b=\'d\' a=\'e\' /></h><h r=\'X\' g=\'G\'><a b=\'d\' a=\'c\' /></h><x n=\'J\' /></o></1v><1U><o><h r=\'X\' g=\'G\'><a b=\'d\' a=\'c\' /></h><x n=\'J\' /></o></1U></1Q><q T=\'\' S=\'0\'><p P=\'-1\' O=\'-1\' N=\'40\' K=\'35\' V=\'2m\' M=\'c\'><Q l=\'L\' i=\'2r\' /></p></q><1X><w I=\'1W\'><q T=\'\' S=\'1\'><p P=\'-1\' O=\'-1\' N=\'40\' K=\'35\' V=\'2m\' M=\'c\'><Q l=\'L\' i=\'2r\' /></p></q></w><w I=\'2d\'><q T=\'\' S=\'8\'><p P=\'-1\' O=\'-1\' N=\'40\' K=\'35\' V=\'2m\' M=\'c\'><Q l=\'L\' i=\'2r\' /></p></q></w><w I=\'2e\'><q T=\'\' S=\'16\'><p P=\'-1\' O=\'-1\' N=\'40\' K=\'35\' V=\'2m\' M=\'c\'><Q l=\'L\' i=\'2q\' /></p></q></w><w I=\'2c\'><q T=\'\' S=\'17\'><p P=\'-1\' O=\'-1\' N=\'40\' K=\'35\' V=\'2m\' M=\'c\'><Q l=\'L\' i=\'2q\' /></p></q></w><w I=\'2a\'><q T=\'\' S=\'24\'><p P=\'-1\' O=\'-1\' N=\'40\' K=\'35\' V=\'2m\' M=\'c\'><Q l=\'L\' i=\'2q\' /></p></q></w><w I=\'2k\'><q T=\'\' S=\'0\'><p P=\'-1\' O=\'-1\' N=\'40\' K=\'35\' V=\'2m\' M=\'c\'><Q l=\'L\' i=\'2C\' /></p></q></w><w I=\'2i\'><q T=\'\' S=\'8\'><p P=\'-1\' O=\'-1\' N=\'40\' K=\'35\' V=\'2m\' M=\'c\'><Q l=\'L\' i=\'2C\' /></p></q></w><w I=\'2h\'><q T=\'\' S=\'16\'><p P=\'-1\' O=\'-1\' N=\'40\' K=\'35\' V=\'2m\' M=\'c\'><Q l=\'L\' i=\'2H\' /></p></q></w><w I=\'1V\'><q T=\'\' S=\'24\'><p P=\'-1\' O=\'-1\' N=\'40\' K=\'35\' V=\'2m\' M=\'c\'><Q l=\'L\' i=\'2H\' /></p></q></w></1X></1g><1g n=\'3D\' 1m=\'40\' 1n=\'35\' Y=\'e\' 1E=\'e\' 1J=\'\' 1f=\'4q\' 1e=\'70\' 1I=\'e\' 1L=\'13\' 1o=\'0\' 1q=\'0\' 1M=\'20\' 1N=\'17.5\' 1K=\'Z\' 1H=\'Z\' 1C=\'Z\' 1D=\'0\' 1G=\'47\' 1B=\'e\' 1F=\'c\' 1O=\'2F\' 2z=\'1v\'><2n><r I=\'H\' b=\'d\' a=\'c\' Y=\'e\' /><r I=\'1d\' b=\'d\' a=\'c\' Y=\'e\' /><r I=\'1a\' b=\'d\' a=\'c\' Y=\'e\' /><r I=\'X\' b=\'d\' a=\'c\' Y=\'e\' /><r I=\'2l\' b=\'f\' a=\'1x\' Y=\'e\' /></2n><1T><y n=\'2G\'><o><h r=\'H\' g=\'G\'><a b=\'d\' a=\'e\' /></h><x n=\'J\' /></o></y><y n=\'2p\'><o><h r=\'1d\' g=\'G\'><a b=\'d\' a=\'e\' /></h><x n=\'J\' /></o></y><y n=\'2g\'><o><h r=\'1d\' g=\'G\'><a b=\'d\' a=\'c\' /></h><x n=\'J\' /></o></y><y n=\'2J\'><o><h r=\'1a\' g=\'G\'><a b=\'d\' a=\'e\' /></h><x n=\'J\' /></o></y><y n=\'2f\'><o><h r=\'X\' g=\'G\'><a b=\'d\' a=\'e\' /></h><x n=\'J\' /><x n=\'1y\' /></o></y><y n=\'2I\'><o><h r=\'1d\' g=\'G\'><a b=\'d\' a=\'c\' /></h><h r=\'1a\' g=\'G\'><a b=\'d\' a=\'c\' /></h><h r=\'H\' g=\'G\'><a b=\'d\' a=\'c\' /></h><h r=\'X\' g=\'G\'><a b=\'d\' a=\'c\' /></h></o></y><y n=\'J\'><o><m><k><D g=\'E\' C=\'1a\' A=\'F\' B=\'e\' z=\'d\' /></k><j><U><t b=\'f\' a=\'R\' /><1c b=\'d\' a=\'c\' /></U></j><s><U><t b=\'f\' a=\'R\' /><1c b=\'d\' a=\'e\' /></U></s></m><m><k><D g=\'E\' C=\'2l\' A=\'F\' B=\'1x\' z=\'f\' /></k><j><m><k><D g=\'E\' C=\'1d\' A=\'F\' B=\'e\' z=\'d\' /></k><j><m><k><D g=\'E\' C=\'H\' A=\'F\' B=\'e\' z=\'d\' /></k><j><m><k><D g=\'E\' C=\'X\' A=\'F\' B=\'e\' z=\'d\' /></k><j><u><W b=\'f\' a=\'1V\' /><t b=\'f\' a=\'R\' /></u></j><s><u><W b=\'f\' a=\'2h\' /><t b=\'f\' a=\'R\' /></u></s></m></j><s><m><k><D g=\'E\' C=\'X\' A=\'F\' B=\'e\' z=\'d\' /></k><j><u><W b=\'f\' a=\'2i\' /><t b=\'f\' a=\'R\' /></u></j><s><u><W b=\'f\' a=\'2k\' /><t b=\'f\' a=\'R\' /></u></s></m></s></m></j><s><m><k><D g=\'E\' C=\'H\' A=\'F\' B=\'e\' z=\'d\' /></k><j><m><k><D g=\'E\' C=\'X\' A=\'F\' B=\'e\' z=\'d\' /></k><j><u><W b=\'f\' a=\'2a\' /><t b=\'f\' a=\'R\' /></u></j><s><m><k><D g=\'E\' C=\'1a\' A=\'F\' B=\'e\' z=\'d\' /></k><j><u><W b=\'f\' a=\'2c\' /><t b=\'f\' a=\'R\' /></u></j><s><u><W b=\'f\' a=\'2e\' /><t b=\'f\' a=\'R\' /></u></s></m></s></m></j><s><m><k><D g=\'E\' C=\'X\' A=\'F\' B=\'e\' z=\'d\' /></k><j><u><W b=\'f\' a=\'2d\' /><t b=\'f\' a=\'R\' /></u></j><s><m><k><D g=\'E\' C=\'1a\' A=\'F\' B=\'e\' z=\'d\' /></k><j><u><W b=\'f\' a=\'1W\' /><t b=\'f\' a=\'R\' /></u></j><s><u><W b=\'f\' a=\'1x\' /><t b=\'f\' a=\'R\' /></u></s></m></s></m></s></m></s></m></j></m></o></y><y n=\'1y\'><o><m><k><D g=\'E\' C=\'v.3B.H\' A=\'F\' B=\'e\' z=\'d\' /></k><j><h r=\'v.3B.H\' g=\'G\'><a b=\'d\' a=\'c\' /></h><x n=\'v.3B.J\' /></j></m><m><k><D g=\'E\' C=\'v.3v.H\' A=\'F\' B=\'e\' z=\'d\' /></k><j><h r=\'v.3v.H\' g=\'G\'><a b=\'d\' a=\'c\' /></h><x n=\'v.3v.J\' /></j></m><m><k><D g=\'E\' C=\'v.3u.H\' A=\'F\' B=\'e\' z=\'d\' /></k><j><h r=\'v.3u.H\' g=\'G\'><a b=\'d\' a=\'c\' /></h><x n=\'v.3u.J\' /></j></m><m><k><D g=\'E\' C=\'v.3t.H\' A=\'F\' B=\'e\' z=\'d\' /></k><j><h r=\'v.3t.H\' g=\'G\'><a b=\'d\' a=\'c\' /></h><x n=\'v.3t.J\' /></j></m></o></y></1T><1Q><1S><o><x n=\'J\' /></o></1S><1Z><o><x n=\'2p\' /><1h 1r=\'2o\' 1p=\'1P\' 1s=\'0\' 1t=\'\' 1u=\'c\'><t b=\'f\' a=\'v.v.4N\' /></1h><1Y 2B=\'c\' 2D=\'c\'><t b=\'f\' a=\'v.v.4N\' /><1f b=\'1w\' a=\'2Q\' /><1e b=\'1w\' a=\'4m\' /><1o b=\'1w\' a=\'0\' /><1q b=\'2A\' a=\'v.2E\' /></1Y></o></1Z><2j><o><x n=\'2g\' /><1R 1r=\'2o\' 1p=\'1P\' 1s=\'0\' 1t=\'\' 1u=\'c\'><t b=\'f\' a=\'v.v.4N\' /></1R></o></2j><2b><o><x n=\'2f\' /></o></2b><1v><o><x n=\'1y\' /><h r=\'H\' g=\'G\'><a b=\'d\' a=\'e\' /></h><h r=\'X\' g=\'G\'><a b=\'d\' a=\'c\' /></h><x n=\'J\' /></o></1v><1U><o><h r=\'X\' g=\'G\'><a b=\'d\' a=\'c\' /></h><x n=\'J\' /></o></1U></1Q><q T=\'\' S=\'0\'><p P=\'-1\' O=\'-1\' N=\'40\' K=\'35\' V=\'1k 1j\' M=\'c\'><Q l=\'L\' i=\'2r\' /></p></q><1X><w I=\'1W\'><q T=\'\' S=\'1\'><p P=\'-1\' O=\'-1\' N=\'40\' K=\'35\' V=\'1k 1j\' M=\'c\'><Q l=\'L\' i=\'2r\' /></p></q></w><w I=\'2d\'><q T=\'\' S=\'8\'><p P=\'-1\' O=\'-1\' N=\'40\' K=\'35\' V=\'1k 1j\' M=\'c\'><Q l=\'L\' i=\'2r\' /></p></q></w><w I=\'2e\'><q T=\'\' S=\'16\'><p P=\'-1\' O=\'-1\' N=\'40\' K=\'35\' V=\'1k 1j\' M=\'c\'><Q l=\'L\' i=\'2q\' /></p></q></w><w I=\'2c\'><q T=\'\' S=\'17\'><p P=\'-1\' O=\'-1\' N=\'40\' K=\'35\' V=\'1k 1j\' M=\'c\'><Q l=\'L\' i=\'2q\' /></p></q></w><w I=\'2a\'><q T=\'\' S=\'24\'><p P=\'-1\' O=\'-1\' N=\'40\' K=\'35\' V=\'1k 1j\' M=\'c\'><Q l=\'L\' i=\'2q\' /></p></q></w><w I=\'2k\'><q T=\'\' S=\'0\'><p P=\'-1\' O=\'-1\' N=\'40\' K=\'35\' V=\'1k 1j\' M=\'c\'><Q l=\'L\' i=\'2C\' /></p></q></w><w I=\'2i\'><q T=\'\' S=\'8\'><p P=\'-1\' O=\'-1\' N=\'40\' K=\'35\' V=\'1k 1j\' M=\'c\'><Q l=\'L\' i=\'2C\' /></p></q></w><w I=\'2h\'><q T=\'\' S=\'16\'><p P=\'-1\' O=\'-1\' N=\'40\' K=\'35\' V=\'1k 1j\' M=\'c\'><Q l=\'L\' i=\'2H\' /></p></q></w><w I=\'1V\'><q T=\'\' S=\'24\'><p P=\'-1\' O=\'-1\' N=\'40\' K=\'35\' V=\'1k 1j\' M=\'c\'><Q l=\'L\' i=\'2H\' /></p></q></w></1X></1g><1g n=\'3B\' 1m=\'40\' 1n=\'35\' Y=\'e\' 1E=\'e\' 1J=\'\' 1f=\'4u\' 1e=\'70\' 1I=\'e\' 1L=\'14\' 1o=\'0\' 1q=\'0\' 1M=\'20\' 1N=\'17.5\' 1K=\'Z\' 1H=\'Z\' 1C=\'Z\' 1D=\'0\' 1G=\'48\' 1B=\'e\' 1F=\'c\' 1O=\'2F\' 2z=\'1v\'><2n><r I=\'H\' b=\'d\' a=\'c\' Y=\'e\' /><r I=\'1d\' b=\'d\' a=\'c\' Y=\'e\' /><r I=\'1a\' b=\'d\' a=\'c\' Y=\'e\' /><r I=\'X\' b=\'d\' a=\'c\' Y=\'e\' /><r I=\'2l\' b=\'f\' a=\'1x\' Y=\'e\' /></2n><1T><y n=\'2G\'><o><h r=\'H\' g=\'G\'><a b=\'d\' a=\'e\' /></h><x n=\'J\' /></o></y><y n=\'2p\'><o><h r=\'1d\' g=\'G\'><a b=\'d\' a=\'e\' /></h><x n=\'J\' /></o></y><y n=\'2g\'><o><h r=\'1d\' g=\'G\'><a b=\'d\' a=\'c\' /></h><x n=\'J\' /></o></y><y n=\'2J\'><o><h r=\'1a\' g=\'G\'><a b=\'d\' a=\'e\' /></h><x n=\'J\' /></o></y><y n=\'2f\'><o><h r=\'X\' g=\'G\'><a b=\'d\' a=\'e\' /></h><x n=\'J\' /><x n=\'1y\' /></o></y><y n=\'2I\'><o><h r=\'1d\' g=\'G\'><a b=\'d\' a=\'c\' /></h><h r=\'1a\' g=\'G\'><a b=\'d\' a=\'c\' /></h><h r=\'H\' g=\'G\'><a b=\'d\' a=\'c\' /></h><h r=\'X\' g=\'G\'><a b=\'d\' a=\'c\' /></h></o></y><y n=\'J\'><o><m><k><D g=\'E\' C=\'1a\' A=\'F\' B=\'e\' z=\'d\' /></k><j><U><t b=\'f\' a=\'R\' /><1c b=\'d\' a=\'c\' /></U></j><s><U><t b=\'f\' a=\'R\' /><1c b=\'d\' a=\'e\' /></U></s></m><m><k><D g=\'E\' C=\'2l\' A=\'F\' B=\'1x\' z=\'f\' /></k><j><m><k><D g=\'E\' C=\'1d\' A=\'F\' B=\'e\' z=\'d\' /></k><j><m><k><D g=\'E\' C=\'H\' A=\'F\' B=\'e\' z=\'d\' /></k><j><m><k><D g=\'E\' C=\'X\' A=\'F\' B=\'e\' z=\'d\' /></k><j><u><W b=\'f\' a=\'1V\' /><t b=\'f\' a=\'R\' /></u></j><s><u><W b=\'f\' a=\'2h\' /><t b=\'f\' a=\'R\' /></u></s></m></j><s><m><k><D g=\'E\' C=\'X\' A=\'F\' B=\'e\' z=\'d\' /></k><j><u><W b=\'f\' a=\'2i\' /><t b=\'f\' a=\'R\' /></u></j><s><u><W b=\'f\' a=\'2k\' /><t b=\'f\' a=\'R\' /></u></s></m></s></m></j><s><m><k><D g=\'E\' C=\'H\' A=\'F\' B=\'e\' z=\'d\' /></k><j><m><k><D g=\'E\' C=\'X\' A=\'F\' B=\'e\' z=\'d\' /></k><j><u><W b=\'f\' a=\'2a\' /><t b=\'f\' a=\'R\' /></u></j><s><m><k><D g=\'E\' C=\'1a\' A=\'F\' B=\'e\' z=\'d\' /></k><j><u><W b=\'f\' a=\'2c\' /><t b=\'f\' a=\'R\' /></u></j><s><u><W b=\'f\' a=\'2e\' /><t b=\'f\' a=\'R\' /></u></s></m></s></m></j><s><m><k><D g=\'E\' C=\'X\' A=\'F\' B=\'e\' z=\'d\' /></k><j><u><W b=\'f\' a=\'2d\' /><t b=\'f\' a=\'R\' /></u></j><s><m><k><D g=\'E\' C=\'1a\' A=\'F\' B=\'e\' z=\'d\' /></k><j><u><W b=\'f\' a=\'1W\' /><t b=\'f\' a=\'R\' /></u></j><s><u><W b=\'f\' a=\'1x\' /><t b=\'f\' a=\'R\' /></u></s></m></s></m></s></m></s></m></j></m></o></y><y n=\'1y\'><o><m><k><D g=\'E\' C=\'v.3D.H\' A=\'F\' B=\'e\' z=\'d\' /></k><j><h r=\'v.3D.H\' g=\'G\'><a b=\'d\' a=\'c\' /></h><x n=\'v.3D.J\' /></j></m><m><k><D g=\'E\' C=\'v.3v.H\' A=\'F\' B=\'e\' z=\'d\' /></k><j><h r=\'v.3v.H\' g=\'G\'><a b=\'d\' a=\'c\' /></h><x n=\'v.3v.J\' /></j></m><m><k><D g=\'E\' C=\'v.3u.H\' A=\'F\' B=\'e\' z=\'d\' /></k><j><h r=\'v.3u.H\' g=\'G\'><a b=\'d\' a=\'c\' /></h><x n=\'v.3u.J\' /></j></m><m><k><D g=\'E\' C=\'v.3t.H\' A=\'F\' B=\'e\' z=\'d\' /></k><j><h r=\'v.3t.H\' g=\'G\'><a b=\'d\' a=\'c\' /></h><x n=\'v.3t.J\' /></j></m></o></y></1T><1Q><1S><o><x n=\'J\' /></o></1S><1Z><o><x n=\'2p\' /><1h 1r=\'2o\' 1p=\'1P\' 1s=\'0\' 1t=\'\' 1u=\'c\'><t b=\'f\' a=\'v.v.5M\' /></1h><1Y 2B=\'c\' 2D=\'c\'><t b=\'f\' a=\'v.v.5M\' /><1f b=\'1w\' a=\'2N\' /><1e b=\'1w\' a=\'4m\' /><1o b=\'1w\' a=\'0\' /><1q b=\'2A\' a=\'v.2E\' /></1Y></o></1Z><2j><o><x n=\'2g\' /><1R 1r=\'2o\' 1p=\'1P\' 1s=\'0\' 1t=\'\' 1u=\'c\'><t b=\'f\' a=\'v.v.5M\' /></1R></o></2j><2b><o><x n=\'2f\' /></o></2b><1v><o><x n=\'1y\' /><h r=\'H\' g=\'G\'><a b=\'d\' a=\'e\' /></h><h r=\'X\' g=\'G\'><a b=\'d\' a=\'c\' /></h><x n=\'J\' /></o></1v><1U><o><h r=\'X\' g=\'G\'><a b=\'d\' a=\'c\' /></h><x n=\'J\' /></o></1U></1Q><q T=\'\' S=\'0\'><p P=\'-1\' O=\'-1\' N=\'40\' K=\'35\' V=\'1j\' M=\'c\'><Q l=\'L\' i=\'2r\' /></p></q><1X><w I=\'1W\'><q T=\'\' S=\'1\'><p P=\'-1\' O=\'-1\' N=\'40\' K=\'35\' V=\'1j\' M=\'c\'><Q l=\'L\' i=\'2r\' /></p></q></w><w I=\'2d\'><q T=\'\' S=\'8\'><p P=\'-1\' O=\'-1\' N=\'40\' K=\'35\' V=\'1j\' M=\'c\'><Q l=\'L\' i=\'2r\' /></p></q></w><w I=\'2e\'><q T=\'\' S=\'16\'><p P=\'-1\' O=\'-1\' N=\'40\' K=\'35\' V=\'1j\' M=\'c\'><Q l=\'L\' i=\'2q\' /></p></q></w><w I=\'2c\'><q T=\'\' S=\'17\'><p P=\'-1\' O=\'-1\' N=\'40\' K=\'35\' V=\'1j\' M=\'c\'><Q l=\'L\' i=\'2q\' /></p></q></w><w I=\'2a\'><q T=\'\' S=\'24\'><p P=\'-1\' O=\'-1\' N=\'40\' K=\'35\' V=\'1j\' M=\'c\'><Q l=\'L\' i=\'2q\' /></p></q></w><w I=\'2k\'><q T=\'\' S=\'0\'><p P=\'-1\' O=\'-1\' N=\'40\' K=\'35\' V=\'1j\' M=\'c\'><Q l=\'L\' i=\'2C\' /></p></q></w><w I=\'2i\'><q T=\'\' S=\'8\'><p P=\'-1\' O=\'-1\' N=\'40\' K=\'35\' V=\'1j\' M=\'c\'><Q l=\'L\' i=\'2C\' /></p></q></w><w I=\'2h\'><q T=\'\' S=\'16\'><p P=\'-1\' O=\'-1\' N=\'40\' K=\'35\' V=\'1j\' M=\'c\'><Q l=\'L\' i=\'2H\' /></p></q></w><w I=\'1V\'><q T=\'\' S=\'24\'><p P=\'-1\' O=\'-1\' N=\'40\' K=\'35\' V=\'1j\' M=\'c\'><Q l=\'L\' i=\'2H\' /></p></q></w></1X></1g><1g n=\'5f\' 1m=\'2M\' 1n=\'35\' Y=\'e\' 1E=\'e\' 1J=\'\' 1f=\'0\' 1e=\'35\' 1I=\'e\' 1L=\'6\' 1o=\'0\' 1q=\'0\' 1M=\'3Y\' 1N=\'17.5\' 1K=\'Z\' 1H=\'Z\' 1C=\'Z\' 1D=\'0\' 1G=\'49\' 1B=\'e\' 1F=\'c\' 1O=\'2v\' 2z=\'1v\'><q T=\'\' S=\'0\'><p P=\'0\' O=\'0\' N=\'2M\' K=\'35\' V=\'9o 6g 4y 4x\' M=\'c\'><Q l=\'L\' i=\'5h\' /></p></q><1A><1z n=\'2u\' 2t=\'9j\' b=\'1i\' 1f=\'0\' 1e=\'0\' 1m=\'0\' 1n=\'0\' 2w=\'-1\'><1i P=\'0\' O=\'0\' N=\'0\' K=\'0\' M=\'c\'><Q l=\'L\' i=\'9m\' /></1i></1z></1A></1g><1g n=\'3x\' 1m=\'40\' 1n=\'35\' Y=\'e\' 1E=\'e\' 1J=\'\' 1f=\'4n\' 1e=\'35\' 1I=\'e\' 1L=\'10\' 1o=\'0\' 1q=\'0\' 1M=\'20\' 1N=\'17.5\' 1K=\'Z\' 1H=\'Z\' 1C=\'Z\' 1D=\'0\' 1G=\'50\' 1B=\'e\' 1F=\'c\' 1O=\'2F\' 2z=\'1v\'><2n><r I=\'H\' b=\'d\' a=\'c\' Y=\'e\' /><r I=\'1d\' b=\'d\' a=\'c\' Y=\'e\' /><r I=\'1a\' b=\'d\' a=\'c\' Y=\'e\' /><r I=\'X\' b=\'d\' a=\'c\' Y=\'e\' /><r I=\'2l\' b=\'f\' a=\'1x\' Y=\'e\' /></2n><1T><y n=\'2G\'><o><h r=\'H\' g=\'G\'><a b=\'d\' a=\'e\' /></h><x n=\'J\' /></o></y><y n=\'2p\'><o><h r=\'1d\' g=\'G\'><a b=\'d\' a=\'e\' /></h><x n=\'J\' /></o></y><y n=\'2g\'><o><h r=\'1d\' g=\'G\'><a b=\'d\' a=\'c\' /></h><x n=\'J\' /></o></y><y n=\'2J\'><o><h r=\'1a\' g=\'G\'><a b=\'d\' a=\'e\' /></h><x n=\'J\' /></o></y><y n=\'2f\'><o><h r=\'X\' g=\'G\'><a b=\'d\' a=\'e\' /></h><x n=\'J\' /><x n=\'1y\' /></o></y><y n=\'2I\'><o><h r=\'1d\' g=\'G\'><a b=\'d\' a=\'c\' /></h><h r=\'1a\' g=\'G\'><a b=\'d\' a=\'c\' /></h><h r=\'H\' g=\'G\'><a b=\'d\' a=\'c\' /></h><h r=\'X\' g=\'G\'><a b=\'d\' a=\'c\' /></h></o></y><y n=\'J\'><o><m><k><D g=\'E\' C=\'1a\' A=\'F\' B=\'e\' z=\'d\' /></k><j><U><t b=\'f\' a=\'R\' /><1c b=\'d\' a=\'c\' /></U></j><s><U><t b=\'f\' a=\'R\' /><1c b=\'d\' a=\'e\' /></U></s></m><m><k><D g=\'E\' C=\'2l\' A=\'F\' B=\'1x\' z=\'f\' /></k><j><m><k><D g=\'E\' C=\'1d\' A=\'F\' B=\'e\' z=\'d\' /></k><j><m><k><D g=\'E\' C=\'H\' A=\'F\' B=\'e\' z=\'d\' /></k><j><m><k><D g=\'E\' C=\'X\' A=\'F\' B=\'e\' z=\'d\' /></k><j><u><W b=\'f\' a=\'1V\' /><t b=\'f\' a=\'R\' /></u></j><s><u><W b=\'f\' a=\'2h\' /><t b=\'f\' a=\'R\' /></u></s></m></j><s><m><k><D g=\'E\' C=\'X\' A=\'F\' B=\'e\' z=\'d\' /></k><j><u><W b=\'f\' a=\'2i\' /><t b=\'f\' a=\'R\' /></u></j><s><u><W b=\'f\' a=\'2k\' /><t b=\'f\' a=\'R\' /></u></s></m></s></m></j><s><m><k><D g=\'E\' C=\'H\' A=\'F\' B=\'e\' z=\'d\' /></k><j><m><k><D g=\'E\' C=\'X\' A=\'F\' B=\'e\' z=\'d\' /></k><j><u><W b=\'f\' a=\'2a\' /><t b=\'f\' a=\'R\' /></u></j><s><m><k><D g=\'E\' C=\'1a\' A=\'F\' B=\'e\' z=\'d\' /></k><j><u><W b=\'f\' a=\'2c\' /><t b=\'f\' a=\'R\' /></u></j><s><u><W b=\'f\' a=\'2e\' /><t b=\'f\' a=\'R\' /></u></s></m></s></m></j><s><m><k><D g=\'E\' C=\'X\' A=\'F\' B=\'e\' z=\'d\' /></k><j><u><W b=\'f\' a=\'2d\' /><t b=\'f\' a=\'R\' /></u></j><s><m><k><D g=\'E\' C=\'1a\' A=\'F\' B=\'e\' z=\'d\' /></k><j><u><W b=\'f\' a=\'1W\' /><t b=\'f\' a=\'R\' /></u></j><s><u><W b=\'f\' a=\'1x\' /><t b=\'f\' a=\'R\' /></u></s></m></s></m></s></m></s></m></j></m></o></y><y n=\'1y\'><o><m><k><D g=\'E\' C=\'v.3O.H\' A=\'F\' B=\'e\' z=\'d\' /></k><j><h r=\'v.3O.H\' g=\'G\'><a b=\'d\' a=\'c\' /></h><x n=\'v.3O.J\' /></j></m><m><k><D g=\'E\' C=\'v.3N.H\' A=\'F\' B=\'e\' z=\'d\' /></k><j><h r=\'v.3N.H\' g=\'G\'><a b=\'d\' a=\'c\' /></h><x n=\'v.3N.J\' /></j></m><m><k><D g=\'E\' C=\'v.3w.H\' A=\'F\' B=\'e\' z=\'d\' /></k><j><h r=\'v.3w.H\' g=\'G\'><a b=\'d\' a=\'c\' /></h><x n=\'v.3w.J\' /></j></m><m><k><D g=\'E\' C=\'v.3y.H\' A=\'F\' B=\'e\' z=\'d\' /></k><j><h r=\'v.3y.H\' g=\'G\'><a b=\'d\' a=\'c\' /></h><x n=\'v.3y.J\' /></j></m></o></y></1T><1Q><1S><o><x n=\'J\' /></o></1S><1Z><o><x n=\'2p\' /><1h 1r=\'2o\' 1p=\'1P\' 1s=\'0\' 1t=\'\' 1u=\'c\'><t b=\'f\' a=\'v.v.4X\' /></1h><1Y 2B=\'c\' 2D=\'c\'><t b=\'f\' a=\'v.v.4X\' /><1f b=\'1w\' a=\'2T\' /><1e b=\'1w\' a=\'3X\' /><1o b=\'1w\' a=\'0\' /><1q b=\'2A\' a=\'v.2E\' /></1Y></o></1Z><2j><o><x n=\'2g\' /><1R 1r=\'2o\' 1p=\'1P\' 1s=\'0\' 1t=\'\' 1u=\'c\'><t b=\'f\' a=\'v.v.4X\' /></1R></o></2j><2b><o><x n=\'2f\' /></o></2b><1v><o><x n=\'1y\' /><h r=\'H\' g=\'G\'><a b=\'d\' a=\'e\' /></h><h r=\'X\' g=\'G\'><a b=\'d\' a=\'c\' /></h><x n=\'J\' /></o></1v><1U><o><h r=\'X\' g=\'G\'><a b=\'d\' a=\'c\' /></h><x n=\'J\' /></o></1U></1Q><q T=\'\' S=\'0\'><p P=\'-1\' O=\'-1\' N=\'40\' K=\'35\' V=\'1l\' M=\'c\'><Q l=\'L\' i=\'2r\' /></p></q><1X><w I=\'1W\'><q T=\'\' S=\'1\'><p P=\'-1\' O=\'-1\' N=\'40\' K=\'35\' V=\'1l\' M=\'c\'><Q l=\'L\' i=\'2r\' /></p></q></w><w I=\'2d\'><q T=\'\' S=\'8\'><p P=\'-1\' O=\'-1\' N=\'40\' K=\'35\' V=\'1l\' M=\'c\'><Q l=\'L\' i=\'2r\' /></p></q></w><w I=\'2e\'><q T=\'\' S=\'16\'><p P=\'-1\' O=\'-1\' N=\'40\' K=\'35\' V=\'1l\' M=\'c\'><Q l=\'L\' i=\'2q\' /></p></q></w><w I=\'2c\'><q T=\'\' S=\'17\'><p P=\'-1\' O=\'-1\' N=\'40\' K=\'35\' V=\'1l\' M=\'c\'><Q l=\'L\' i=\'2q\' /></p></q></w><w I=\'2a\'><q T=\'\' S=\'24\'><p P=\'-1\' O=\'-1\' N=\'40\' K=\'35\' V=\'1l\' M=\'c\'><Q l=\'L\' i=\'2q\' /></p></q></w><w I=\'2k\'><q T=\'\' S=\'0\'><p P=\'-1\' O=\'-1\' N=\'40\' K=\'35\' V=\'1l\' M=\'c\'><Q l=\'L\' i=\'2C\' /></p></q></w><w I=\'2i\'><q T=\'\' S=\'8\'><p P=\'-1\' O=\'-1\' N=\'40\' K=\'35\' V=\'1l\' M=\'c\'><Q l=\'L\' i=\'2C\' /></p></q></w><w I=\'2h\'><q T=\'\' S=\'16\'><p P=\'-1\' O=\'-1\' N=\'40\' K=\'35\' V=\'1l\' M=\'c\'><Q l=\'L\' i=\'2H\' /></p></q></w><w I=\'1V\'><q T=\'\' S=\'24\'><p P=\'-1\' O=\'-1\' N=\'40\' K=\'35\' V=\'1l\' M=\'c\'><Q l=\'L\' i=\'2H\' /></p></q></w></1X></1g><1g n=\'3y\' 1m=\'40\' 1n=\'35\' Y=\'e\' 1E=\'e\' 1J=\'\' 1f=\'4p\' 1e=\'35\' 1I=\'e\' 1L=\'11\' 1o=\'0\' 1q=\'0\' 1M=\'20\' 1N=\'17.5\' 1K=\'Z\' 1H=\'Z\' 1C=\'Z\' 1D=\'0\' 1G=\'51\' 1B=\'e\' 1F=\'c\' 1O=\'2F\' 2z=\'1v\'><2n><r I=\'H\' b=\'d\' a=\'c\' Y=\'e\' /><r I=\'1d\' b=\'d\' a=\'c\' Y=\'e\' /><r I=\'1a\' b=\'d\' a=\'c\' Y=\'e\' /><r I=\'X\' b=\'d\' a=\'c\' Y=\'e\' /><r I=\'2l\' b=\'f\' a=\'1x\' Y=\'e\' /></2n><1T><y n=\'2G\'><o><h r=\'H\' g=\'G\'><a b=\'d\' a=\'e\' /></h><x n=\'J\' /></o></y><y n=\'2p\'><o><h r=\'1d\' g=\'G\'><a b=\'d\' a=\'e\' /></h><x n=\'J\' /></o></y><y n=\'2g\'><o><h r=\'1d\' g=\'G\'><a b=\'d\' a=\'c\' /></h><x n=\'J\' /></o></y><y n=\'2J\'><o><h r=\'1a\' g=\'G\'><a b=\'d\' a=\'e\' /></h><x n=\'J\' /></o></y><y n=\'2f\'><o><h r=\'X\' g=\'G\'><a b=\'d\' a=\'e\' /></h><x n=\'J\' /><x n=\'1y\' /></o></y><y n=\'2I\'><o><h r=\'1d\' g=\'G\'><a b=\'d\' a=\'c\' /></h><h r=\'1a\' g=\'G\'><a b=\'d\' a=\'c\' /></h><h r=\'H\' g=\'G\'><a b=\'d\' a=\'c\' /></h><h r=\'X\' g=\'G\'><a b=\'d\' a=\'c\' /></h></o></y><y n=\'J\'><o><m><k><D g=\'E\' C=\'1a\' A=\'F\' B=\'e\' z=\'d\' /></k><j><U><t b=\'f\' a=\'R\' /><1c b=\'d\' a=\'c\' /></U></j><s><U><t b=\'f\' a=\'R\' /><1c b=\'d\' a=\'e\' /></U></s></m><m><k><D g=\'E\' C=\'2l\' A=\'F\' B=\'1x\' z=\'f\' /></k><j><m><k><D g=\'E\' C=\'1d\' A=\'F\' B=\'e\' z=\'d\' /></k><j><m><k><D g=\'E\' C=\'H\' A=\'F\' B=\'e\' z=\'d\' /></k><j><m><k><D g=\'E\' C=\'X\' A=\'F\' B=\'e\' z=\'d\' /></k><j><u><W b=\'f\' a=\'1V\' /><t b=\'f\' a=\'R\' /></u></j><s><u><W b=\'f\' a=\'2h\' /><t b=\'f\' a=\'R\' /></u></s></m></j><s><m><k><D g=\'E\' C=\'X\' A=\'F\' B=\'e\' z=\'d\' /></k><j><u><W b=\'f\' a=\'2i\' /><t b=\'f\' a=\'R\' /></u></j><s><u><W b=\'f\' a=\'2k\' /><t b=\'f\' a=\'R\' /></u></s></m></s></m></j><s><m><k><D g=\'E\' C=\'H\' A=\'F\' B=\'e\' z=\'d\' /></k><j><m><k><D g=\'E\' C=\'X\' A=\'F\' B=\'e\' z=\'d\' /></k><j><u><W b=\'f\' a=\'2a\' /><t b=\'f\' a=\'R\' /></u></j><s><m><k><D g=\'E\' C=\'1a\' A=\'F\' B=\'e\' z=\'d\' /></k><j><u><W b=\'f\' a=\'2c\' /><t b=\'f\' a=\'R\' /></u></j><s><u><W b=\'f\' a=\'2e\' /><t b=\'f\' a=\'R\' /></u></s></m></s></m></j><s><m><k><D g=\'E\' C=\'X\' A=\'F\' B=\'e\' z=\'d\' /></k><j><u><W b=\'f\' a=\'2d\' /><t b=\'f\' a=\'R\' /></u></j><s><m><k><D g=\'E\' C=\'1a\' A=\'F\' B=\'e\' z=\'d\' /></k><j><u><W b=\'f\' a=\'1W\' /><t b=\'f\' a=\'R\' /></u></j><s><u><W b=\'f\' a=\'1x\' /><t b=\'f\' a=\'R\' /></u></s></m></s></m></s></m></s></m></j></m></o></y><y n=\'1y\'><o><m><k><D g=\'E\' C=\'v.3O.H\' A=\'F\' B=\'e\' z=\'d\' /></k><j><h r=\'v.3O.H\' g=\'G\'><a b=\'d\' a=\'c\' /></h><x n=\'v.3O.J\' /></j></m><m><k><D g=\'E\' C=\'v.3N.H\' A=\'F\' B=\'e\' z=\'d\' /></k><j><h r=\'v.3N.H\' g=\'G\'><a b=\'d\' a=\'c\' /></h><x n=\'v.3N.J\' /></j></m><m><k><D g=\'E\' C=\'v.3w.H\' A=\'F\' B=\'e\' z=\'d\' /></k><j><h r=\'v.3w.H\' g=\'G\'><a b=\'d\' a=\'c\' /></h><x n=\'v.3w.J\' /></j></m><m><k><D g=\'E\' C=\'v.3x.H\' A=\'F\' B=\'e\' z=\'d\' /></k><j><h r=\'v.3x.H\' g=\'G\'><a b=\'d\' a=\'c\' /></h><x n=\'v.3x.J\' /></j></m></o></y></1T><1Q><1S><o><x n=\'J\' /></o></1S><1Z><o><x n=\'2p\' /><1h 1r=\'2o\' 1p=\'1P\' 1s=\'0\' 1t=\'\' 1u=\'c\'><t b=\'f\' a=\'v.v.4O\' /></1h><1Y 2B=\'c\' 2D=\'c\'><t b=\'f\' a=\'v.v.4O\' /><1f b=\'1w\' a=\'2S\' /><1e b=\'1w\' a=\'3X\' /><1o b=\'1w\' a=\'0\' /><1q b=\'2A\' a=\'v.2E\' /></1Y></o></1Z><2j><o><x n=\'2g\' /><1R 1r=\'2o\' 1p=\'1P\' 1s=\'0\' 1t=\'\' 1u=\'c\'><t b=\'f\' a=\'v.v.4O\' /></1R></o></2j><2b><o><x n=\'2f\' /></o></2b><1v><o><x n=\'1y\' /><h r=\'H\' g=\'G\'><a b=\'d\' a=\'e\' /></h><h r=\'X\' g=\'G\'><a b=\'d\' a=\'c\' /></h><x n=\'J\' /></o></1v><1U><o><h r=\'X\' g=\'G\'><a b=\'d\' a=\'c\' /></h><x n=\'J\' /></o></1U></1Q><q T=\'\' S=\'0\'><p P=\'-1\' O=\'-1\' N=\'40\' K=\'35\' V=\'1k 1l\' M=\'c\'><Q l=\'L\' i=\'2r\' /></p></q><1X><w I=\'1W\'><q T=\'\' S=\'1\'><p P=\'-1\' O=\'-1\' N=\'40\' K=\'35\' V=\'1k 1l\' M=\'c\'><Q l=\'L\' i=\'2r\' /></p></q></w><w I=\'2d\'><q T=\'\' S=\'8\'><p P=\'-1\' O=\'-1\' N=\'40\' K=\'35\' V=\'1k 1l\' M=\'c\'><Q l=\'L\' i=\'2r\' /></p></q></w><w I=\'2e\'><q T=\'\' S=\'16\'><p P=\'-1\' O=\'-1\' N=\'40\' K=\'35\' V=\'1k 1l\' M=\'c\'><Q l=\'L\' i=\'2q\' /></p></q></w><w I=\'2c\'><q T=\'\' S=\'17\'><p P=\'-1\' O=\'-1\' N=\'40\' K=\'35\' V=\'1k 1l\' M=\'c\'><Q l=\'L\' i=\'2q\' /></p></q></w><w I=\'2a\'><q T=\'\' S=\'24\'><p P=\'-1\' O=\'-1\' N=\'40\' K=\'35\' V=\'1k 1l\' M=\'c\'><Q l=\'L\' i=\'2q\' /></p></q></w><w I=\'2k\'><q T=\'\' S=\'0\'><p P=\'-1\' O=\'-1\' N=\'40\' K=\'35\' V=\'1k 1l\' M=\'c\'><Q l=\'L\' i=\'2C\' /></p></q></w><w I=\'2i\'><q T=\'\' S=\'8\'><p P=\'-1\' O=\'-1\' N=\'40\' K=\'35\' V=\'1k 1l\' M=\'c\'><Q l=\'L\' i=\'2C\' /></p></q></w><w I=\'2h\'><q T=\'\' S=\'16\'><p P=\'-1\' O=\'-1\' N=\'40\' K=\'35\' V=\'1k 1l\' M=\'c\'><Q l=\'L\' i=\'2H\' /></p></q></w><w I=\'1V\'><q T=\'\' S=\'24\'><p P=\'-1\' O=\'-1\' N=\'40\' K=\'35\' V=\'1k 1l\' M=\'c\'><Q l=\'L\' i=\'2H\' /></p></q></w></1X></1g><1g n=\'3w\' 1m=\'40\' 1n=\'35\' Y=\'e\' 1E=\'e\' 1J=\'\' 1f=\'4k\' 1e=\'35\' 1I=\'e\' 1L=\'9\' 1o=\'0\' 1q=\'0\' 1M=\'20\' 1N=\'17.5\' 1K=\'Z\' 1H=\'Z\' 1C=\'Z\' 1D=\'0\' 1G=\'52\' 1B=\'e\' 1F=\'c\' 1O=\'2F\' 2z=\'1v\'><2n><r I=\'H\' b=\'d\' a=\'c\' Y=\'e\' /><r I=\'1d\' b=\'d\' a=\'c\' Y=\'e\' /><r I=\'1a\' b=\'d\' a=\'c\' Y=\'e\' /><r I=\'X\' b=\'d\' a=\'c\' Y=\'e\' /><r I=\'2l\' b=\'f\' a=\'1x\' Y=\'e\' /></2n><1T><y n=\'2G\'><o><h r=\'H\' g=\'G\'><a b=\'d\' a=\'e\' /></h><x n=\'J\' /></o></y><y n=\'2p\'><o><h r=\'1d\' g=\'G\'><a b=\'d\' a=\'e\' /></h><x n=\'J\' /></o></y><y n=\'2g\'><o><h r=\'1d\' g=\'G\'><a b=\'d\' a=\'c\' /></h><x n=\'J\' /></o></y><y n=\'2J\'><o><h r=\'1a\' g=\'G\'><a b=\'d\' a=\'e\' /></h><x n=\'J\' /></o></y><y n=\'2f\'><o><h r=\'X\' g=\'G\'><a b=\'d\' a=\'e\' /></h><x n=\'J\' /><x n=\'1y\' /></o></y><y n=\'2I\'><o><h r=\'1d\' g=\'G\'><a b=\'d\' a=\'c\' /></h><h r=\'1a\' g=\'G\'><a b=\'d\' a=\'c\' /></h><h r=\'H\' g=\'G\'><a b=\'d\' a=\'c\' /></h><h r=\'X\' g=\'G\'><a b=\'d\' a=\'c\' /></h></o></y><y n=\'J\'><o><m><k><D g=\'E\' C=\'1a\' A=\'F\' B=\'e\' z=\'d\' /></k><j><U><t b=\'f\' a=\'R\' /><1c b=\'d\' a=\'c\' /></U></j><s><U><t b=\'f\' a=\'R\' /><1c b=\'d\' a=\'e\' /></U></s></m><m><k><D g=\'E\' C=\'2l\' A=\'F\' B=\'1x\' z=\'f\' /></k><j><m><k><D g=\'E\' C=\'1d\' A=\'F\' B=\'e\' z=\'d\' /></k><j><m><k><D g=\'E\' C=\'H\' A=\'F\' B=\'e\' z=\'d\' /></k><j><m><k><D g=\'E\' C=\'X\' A=\'F\' B=\'e\' z=\'d\' /></k><j><u><W b=\'f\' a=\'1V\' /><t b=\'f\' a=\'R\' /></u></j><s><u><W b=\'f\' a=\'2h\' /><t b=\'f\' a=\'R\' /></u></s></m></j><s><m><k><D g=\'E\' C=\'X\' A=\'F\' B=\'e\' z=\'d\' /></k><j><u><W b=\'f\' a=\'2i\' /><t b=\'f\' a=\'R\' /></u></j><s><u><W b=\'f\' a=\'2k\' /><t b=\'f\' a=\'R\' /></u></s></m></s></m></j><s><m><k><D g=\'E\' C=\'H\' A=\'F\' B=\'e\' z=\'d\' /></k><j><m><k><D g=\'E\' C=\'X\' A=\'F\' B=\'e\' z=\'d\' /></k><j><u><W b=\'f\' a=\'2a\' /><t b=\'f\' a=\'R\' /></u></j><s><m><k><D g=\'E\' C=\'1a\' A=\'F\' B=\'e\' z=\'d\' /></k><j><u><W b=\'f\' a=\'2c\' /><t b=\'f\' a=\'R\' /></u></j><s><u><W b=\'f\' a=\'2e\' /><t b=\'f\' a=\'R\' /></u></s></m></s></m></j><s><m><k><D g=\'E\' C=\'X\' A=\'F\' B=\'e\' z=\'d\' /></k><j><u><W b=\'f\' a=\'2d\' /><t b=\'f\' a=\'R\' /></u></j><s><m><k><D g=\'E\' C=\'1a\' A=\'F\' B=\'e\' z=\'d\' /></k><j><u><W b=\'f\' a=\'1W\' /><t b=\'f\' a=\'R\' /></u></j><s><u><W b=\'f\' a=\'1x\' /><t b=\'f\' a=\'R\' /></u></s></m></s></m></s></m></s></m></j></m></o></y><y n=\'1y\'><o><m><k><D g=\'E\' C=\'v.3O.H\' A=\'F\' B=\'e\' z=\'d\' /></k><j><h r=\'v.3O.H\' g=\'G\'><a b=\'d\' a=\'c\' /></h><x n=\'v.3O.J\' /></j></m><m><k><D g=\'E\' C=\'v.3N.H\' A=\'F\' B=\'e\' z=\'d\' /></k><j><h r=\'v.3N.H\' g=\'G\'><a b=\'d\' a=\'c\' /></h><x n=\'v.3N.J\' /></j></m><m><k><D g=\'E\' C=\'v.3x.H\' A=\'F\' B=\'e\' z=\'d\' /></k><j><h r=\'v.3x.H\' g=\'G\'><a b=\'d\' a=\'c\' /></h><x n=\'v.3x.J\' /></j></m><m><k><D g=\'E\' C=\'v.3y.H\' A=\'F\' B=\'e\' z=\'d\' /></k><j><h r=\'v.3y.H\' g=\'G\'><a b=\'d\' a=\'c\' /></h><x n=\'v.3y.J\' /></j></m></o></y></1T><1Q><1S><o><x n=\'J\' /></o></1S><1Z><o><x n=\'2p\' /><1h 1r=\'2o\' 1p=\'1P\' 1s=\'0\' 1t=\'\' 1u=\'c\'><t b=\'f\' a=\'v.v.4W\' /></1h><1Y 2B=\'c\' 2D=\'c\'><t b=\'f\' a=\'v.v.4W\' /><1f b=\'1w\' a=\'2O\' /><1e b=\'1w\' a=\'3X\' /><1o b=\'1w\' a=\'0\' /><1q b=\'2A\' a=\'v.2E\' /></1Y></o></1Z><2j><o><x n=\'2g\' /><1R 1r=\'2o\' 1p=\'1P\' 1s=\'0\' 1t=\'\' 1u=\'c\'><t b=\'f\' a=\'v.v.4W\' /></1R></o></2j><2b><o><x n=\'2f\' /></o></2b><1v><o><x n=\'1y\' /><h r=\'H\' g=\'G\'><a b=\'d\' a=\'e\' /></h><h r=\'X\' g=\'G\'><a b=\'d\' a=\'c\' /></h><x n=\'J\' /></o></1v><1U><o><h r=\'X\' g=\'G\'><a b=\'d\' a=\'c\' /></h><x n=\'J\' /></o></1U></1Q><q T=\'\' S=\'0\'><p P=\'-1\' O=\'-1\' N=\'40\' K=\'35\' V=\'2m\' M=\'c\'><Q l=\'L\' i=\'2r\' /></p></q><1X><w I=\'1W\'><q T=\'\' S=\'1\'><p P=\'-1\' O=\'-1\' N=\'40\' K=\'35\' V=\'2m\' M=\'c\'><Q l=\'L\' i=\'2r\' /></p></q></w><w I=\'2d\'><q T=\'\' S=\'8\'><p P=\'-1\' O=\'-1\' N=\'40\' K=\'35\' V=\'2m\' M=\'c\'><Q l=\'L\' i=\'2r\' /></p></q></w><w I=\'2e\'><q T=\'\' S=\'16\'><p P=\'-1\' O=\'-1\' N=\'40\' K=\'35\' V=\'2m\' M=\'c\'><Q l=\'L\' i=\'2q\' /></p></q></w><w I=\'2c\'><q T=\'\' S=\'17\'><p P=\'-1\' O=\'-1\' N=\'40\' K=\'35\' V=\'2m\' M=\'c\'><Q l=\'L\' i=\'2q\' /></p></q></w><w I=\'2a\'><q T=\'\' S=\'24\'><p P=\'-1\' O=\'-1\' N=\'40\' K=\'35\' V=\'2m\' M=\'c\'><Q l=\'L\' i=\'2q\' /></p></q></w><w I=\'2k\'><q T=\'\' S=\'0\'><p P=\'-1\' O=\'-1\' N=\'40\' K=\'35\' V=\'2m\' M=\'c\'><Q l=\'L\' i=\'2C\' /></p></q></w><w I=\'2i\'><q T=\'\' S=\'8\'><p P=\'-1\' O=\'-1\' N=\'40\' K=\'35\' V=\'2m\' M=\'c\'><Q l=\'L\' i=\'2C\' /></p></q></w><w I=\'2h\'><q T=\'\' S=\'16\'><p P=\'-1\' O=\'-1\' N=\'40\' K=\'35\' V=\'2m\' M=\'c\'><Q l=\'L\' i=\'2H\' /></p></q></w><w I=\'1V\'><q T=\'\' S=\'24\'><p P=\'-1\' O=\'-1\' N=\'40\' K=\'35\' V=\'2m\' M=\'c\'><Q l=\'L\' i=\'2H\' /></p></q></w></1X></1g><1g n=\'3O\' 1m=\'40\' 1n=\'35\' Y=\'e\' 1E=\'e\' 1J=\'\' 1f=\'4q\' 1e=\'35\' 1I=\'e\' 1L=\'7\' 1o=\'0\' 1q=\'0\' 1M=\'20\' 1N=\'17.5\' 1K=\'Z\' 1H=\'Z\' 1C=\'Z\' 1D=\'0\' 1G=\'53\' 1B=\'e\' 1F=\'c\' 1O=\'2F\' 2z=\'1v\'><2n><r I=\'H\' b=\'d\' a=\'c\' Y=\'e\' /><r I=\'1d\' b=\'d\' a=\'c\' Y=\'e\' /><r I=\'1a\' b=\'d\' a=\'c\' Y=\'e\' /><r I=\'X\' b=\'d\' a=\'c\' Y=\'e\' /><r I=\'2l\' b=\'f\' a=\'1x\' Y=\'e\' /></2n><1T><y n=\'2G\'><o><h r=\'H\' g=\'G\'><a b=\'d\' a=\'e\' /></h><x n=\'J\' /></o></y><y n=\'2p\'><o><h r=\'1d\' g=\'G\'><a b=\'d\' a=\'e\' /></h><x n=\'J\' /></o></y><y n=\'2g\'><o><h r=\'1d\' g=\'G\'><a b=\'d\' a=\'c\' /></h><x n=\'J\' /></o></y><y n=\'2J\'><o><h r=\'1a\' g=\'G\'><a b=\'d\' a=\'e\' /></h><x n=\'J\' /></o></y><y n=\'2f\'><o><h r=\'X\' g=\'G\'><a b=\'d\' a=\'e\' /></h><x n=\'J\' /><x n=\'1y\' /></o></y><y n=\'2I\'><o><h r=\'1d\' g=\'G\'><a b=\'d\' a=\'c\' /></h><h r=\'1a\' g=\'G\'><a b=\'d\' a=\'c\' /></h><h r=\'H\' g=\'G\'><a b=\'d\' a=\'c\' /></h><h r=\'X\' g=\'G\'><a b=\'d\' a=\'c\' /></h></o></y><y n=\'J\'><o><m><k><D g=\'E\' C=\'1a\' A=\'F\' B=\'e\' z=\'d\' /></k><j><U><t b=\'f\' a=\'R\' /><1c b=\'d\' a=\'c\' /></U></j><s><U><t b=\'f\' a=\'R\' /><1c b=\'d\' a=\'e\' /></U></s></m><m><k><D g=\'E\' C=\'2l\' A=\'F\' B=\'1x\' z=\'f\' /></k><j><m><k><D g=\'E\' C=\'1d\' A=\'F\' B=\'e\' z=\'d\' /></k><j><m><k><D g=\'E\' C=\'H\' A=\'F\' B=\'e\' z=\'d\' /></k><j><m><k><D g=\'E\' C=\'X\' A=\'F\' B=\'e\' z=\'d\' /></k><j><u><W b=\'f\' a=\'1V\' /><t b=\'f\' a=\'R\' /></u></j><s><u><W b=\'f\' a=\'2h\' /><t b=\'f\' a=\'R\' /></u></s></m></j><s><m><k><D g=\'E\' C=\'X\' A=\'F\' B=\'e\' z=\'d\' /></k><j><u><W b=\'f\' a=\'2i\' /><t b=\'f\' a=\'R\' /></u></j><s><u><W b=\'f\' a=\'2k\' /><t b=\'f\' a=\'R\' /></u></s></m></s></m></j><s><m><k><D g=\'E\' C=\'H\' A=\'F\' B=\'e\' z=\'d\' /></k><j><m><k><D g=\'E\' C=\'X\' A=\'F\' B=\'e\' z=\'d\' /></k><j><u><W b=\'f\' a=\'2a\' /><t b=\'f\' a=\'R\' /></u></j><s><m><k><D g=\'E\' C=\'1a\' A=\'F\' B=\'e\' z=\'d\' /></k><j><u><W b=\'f\' a=\'2c\' /><t b=\'f\' a=\'R\' /></u></j><s><u><W b=\'f\' a=\'2e\' /><t b=\'f\' a=\'R\' /></u></s></m></s></m></j><s><m><k><D g=\'E\' C=\'X\' A=\'F\' B=\'e\' z=\'d\' /></k><j><u><W b=\'f\' a=\'2d\' /><t b=\'f\' a=\'R\' /></u></j><s><m><k><D g=\'E\' C=\'1a\' A=\'F\' B=\'e\' z=\'d\' /></k><j><u><W b=\'f\' a=\'1W\' /><t b=\'f\' a=\'R\' /></u></j><s><u><W b=\'f\' a=\'1x\' /><t b=\'f\' a=\'R\' /></u></s></m></s></m></s></m></s></m></j></m></o></y><y n=\'1y\'><o><m><k><D g=\'E\' C=\'v.3N.H\' A=\'F\' B=\'e\' z=\'d\' /></k><j><h r=\'v.3N.H\' g=\'G\'><a b=\'d\' a=\'c\' /></h><x n=\'v.3N.J\' /></j></m><m><k><D g=\'E\' C=\'v.3w.H\' A=\'F\' B=\'e\' z=\'d\' /></k><j><h r=\'v.3w.H\' g=\'G\'><a b=\'d\' a=\'c\' /></h><x n=\'v.3w.J\' /></j></m><m><k><D g=\'E\' C=\'v.3x.H\' A=\'F\' B=\'e\' z=\'d\' /></k><j><h r=\'v.3x.H\' g=\'G\'><a b=\'d\' a=\'c\' /></h><x n=\'v.3x.J\' /></j></m><m><k><D g=\'E\' C=\'v.3y.H\' A=\'F\' B=\'e\' z=\'d\' /></k><j><h r=\'v.3y.H\' g=\'G\'><a b=\'d\' a=\'c\' /></h><x n=\'v.3y.J\' /></j></m></o></y></1T><1Q><1S><o><x n=\'J\' /></o></1S><1Z><o><x n=\'2p\' /><1h 1r=\'2o\' 1p=\'1P\' 1s=\'0\' 1t=\'\' 1u=\'c\'><t b=\'f\' a=\'v.v.4U\' /></1h><1Y 2B=\'c\' 2D=\'c\'><t b=\'f\' a=\'v.v.4U\' /><1f b=\'1w\' a=\'2Q\' /><1e b=\'1w\' a=\'3X\' /><1o b=\'1w\' a=\'0\' /><1q b=\'2A\' a=\'v.2E\' /></1Y></o></1Z><2j><o><x n=\'2g\' /><1R 1r=\'2o\' 1p=\'1P\' 1s=\'0\' 1t=\'\' 1u=\'c\'><t b=\'f\' a=\'v.v.4U\' /></1R></o></2j><2b><o><x n=\'2f\' /></o></2b><1v><o><x n=\'1y\' /><h r=\'H\' g=\'G\'><a b=\'d\' a=\'e\' /></h><h r=\'X\' g=\'G\'><a b=\'d\' a=\'c\' /></h><x n=\'J\' /></o></1v><1U><o><h r=\'X\' g=\'G\'><a b=\'d\' a=\'c\' /></h><x n=\'J\' /></o></1U></1Q><q T=\'\' S=\'0\'><p P=\'-1\' O=\'-1\' N=\'40\' K=\'35\' V=\'1k 1j\' M=\'c\'><Q l=\'L\' i=\'2r\' /></p></q><1X><w I=\'1W\'><q T=\'\' S=\'1\'><p P=\'-1\' O=\'-1\' N=\'40\' K=\'35\' V=\'1k 1j\' M=\'c\'><Q l=\'L\' i=\'2r\' /></p></q></w><w I=\'2d\'><q T=\'\' S=\'8\'><p P=\'-1\' O=\'-1\' N=\'40\' K=\'35\' V=\'1k 1j\' M=\'c\'><Q l=\'L\' i=\'2r\' /></p></q></w><w I=\'2e\'><q T=\'\' S=\'16\'><p P=\'-1\' O=\'-1\' N=\'40\' K=\'35\' V=\'1k 1j\' M=\'c\'><Q l=\'L\' i=\'2q\' /></p></q></w><w I=\'2c\'><q T=\'\' S=\'17\'><p P=\'-1\' O=\'-1\' N=\'40\' K=\'35\' V=\'1k 1j\' M=\'c\'><Q l=\'L\' i=\'2q\' /></p></q></w><w I=\'2a\'><q T=\'\' S=\'24\'><p P=\'-1\' O=\'-1\' N=\'40\' K=\'35\' V=\'1k 1j\' M=\'c\'><Q l=\'L\' i=\'2q\' /></p></q></w><w I=\'2k\'><q T=\'\' S=\'0\'><p P=\'-1\' O=\'-1\' N=\'40\' K=\'35\' V=\'1k 1j\' M=\'c\'><Q l=\'L\' i=\'2C\' /></p></q></w><w I=\'2i\'><q T=\'\' S=\'8\'><p P=\'-1\' O=\'-1\' N=\'40\' K=\'35\' V=\'1k 1j\' M=\'c\'><Q l=\'L\' i=\'2C\' /></p></q></w><w I=\'2h\'><q T=\'\' S=\'16\'><p P=\'-1\' O=\'-1\' N=\'40\' K=\'35\' V=\'1k 1j\' M=\'c\'><Q l=\'L\' i=\'2H\' /></p></q></w><w I=\'1V\'><q T=\'\' S=\'24\'><p P=\'-1\' O=\'-1\' N=\'40\' K=\'35\' V=\'1k 1j\' M=\'c\'><Q l=\'L\' i=\'2H\' /></p></q></w></1X></1g><1g n=\'3N\' 1m=\'40\' 1n=\'35\' Y=\'e\' 1E=\'e\' 1J=\'\' 1f=\'4u\' 1e=\'35\' 1I=\'e\' 1L=\'8\' 1o=\'0\' 1q=\'0\' 1M=\'20\' 1N=\'17.5\' 1K=\'Z\' 1H=\'Z\' 1C=\'Z\' 1D=\'0\' 1G=\'54\' 1B=\'e\' 1F=\'c\' 1O=\'2F\' 2z=\'1v\'><2n><r I=\'H\' b=\'d\' a=\'c\' Y=\'e\' /><r I=\'1d\' b=\'d\' a=\'c\' Y=\'e\' /><r I=\'1a\' b=\'d\' a=\'c\' Y=\'e\' /><r I=\'X\' b=\'d\' a=\'c\' Y=\'e\' /><r I=\'2l\' b=\'f\' a=\'1x\' Y=\'e\' /></2n><1T><y n=\'2G\'><o><h r=\'H\' g=\'G\'><a b=\'d\' a=\'e\' /></h><x n=\'J\' /></o></y><y n=\'2p\'><o><h r=\'1d\' g=\'G\'><a b=\'d\' a=\'e\' /></h><x n=\'J\' /></o></y><y n=\'2g\'><o><h r=\'1d\' g=\'G\'><a b=\'d\' a=\'c\' /></h><x n=\'J\' /></o></y><y n=\'2J\'><o><h r=\'1a\' g=\'G\'><a b=\'d\' a=\'e\' /></h><x n=\'J\' /></o></y><y n=\'2f\'><o><h r=\'X\' g=\'G\'><a b=\'d\' a=\'e\' /></h><x n=\'J\' /><x n=\'1y\' /></o></y><y n=\'2I\'><o><h r=\'1d\' g=\'G\'><a b=\'d\' a=\'c\' /></h><h r=\'1a\' g=\'G\'><a b=\'d\' a=\'c\' /></h><h r=\'H\' g=\'G\'><a b=\'d\' a=\'c\' /></h><h r=\'X\' g=\'G\'><a b=\'d\' a=\'c\' /></h></o></y><y n=\'J\'><o><m><k><D g=\'E\' C=\'1a\' A=\'F\' B=\'e\' z=\'d\' /></k><j><U><t b=\'f\' a=\'R\' /><1c b=\'d\' a=\'c\' /></U></j><s><U><t b=\'f\' a=\'R\' /><1c b=\'d\' a=\'e\' /></U></s></m><m><k><D g=\'E\' C=\'2l\' A=\'F\' B=\'1x\' z=\'f\' /></k><j><m><k><D g=\'E\' C=\'1d\' A=\'F\' B=\'e\' z=\'d\' /></k><j><m><k><D g=\'E\' C=\'H\' A=\'F\' B=\'e\' z=\'d\' /></k><j><m><k><D g=\'E\' C=\'X\' A=\'F\' B=\'e\' z=\'d\' /></k><j><u><W b=\'f\' a=\'1V\' /><t b=\'f\' a=\'R\' /></u></j><s><u><W b=\'f\' a=\'2h\' /><t b=\'f\' a=\'R\' /></u></s></m></j><s><m><k><D g=\'E\' C=\'X\' A=\'F\' B=\'e\' z=\'d\' /></k><j><u><W b=\'f\' a=\'2i\' /><t b=\'f\' a=\'R\' /></u></j><s><u><W b=\'f\' a=\'2k\' /><t b=\'f\' a=\'R\' /></u></s></m></s></m></j><s><m><k><D g=\'E\' C=\'H\' A=\'F\' B=\'e\' z=\'d\' /></k><j><m><k><D g=\'E\' C=\'X\' A=\'F\' B=\'e\' z=\'d\' /></k><j><u><W b=\'f\' a=\'2a\' /><t b=\'f\' a=\'R\' /></u></j><s><m><k><D g=\'E\' C=\'1a\' A=\'F\' B=\'e\' z=\'d\' /></k><j><u><W b=\'f\' a=\'2c\' /><t b=\'f\' a=\'R\' /></u></j><s><u><W b=\'f\' a=\'2e\' /><t b=\'f\' a=\'R\' /></u></s></m></s></m></j><s><m><k><D g=\'E\' C=\'X\' A=\'F\' B=\'e\' z=\'d\' /></k><j><u><W b=\'f\' a=\'2d\' /><t b=\'f\' a=\'R\' /></u></j><s><m><k><D g=\'E\' C=\'1a\' A=\'F\' B=\'e\' z=\'d\' /></k><j><u><W b=\'f\' a=\'1W\' /><t b=\'f\' a=\'R\' /></u></j><s><u><W b=\'f\' a=\'1x\' /><t b=\'f\' a=\'R\' /></u></s></m></s></m></s></m></s></m></j></m></o></y><y n=\'1y\'><o><m><k><D g=\'E\' C=\'v.3O.H\' A=\'F\' B=\'e\' z=\'d\' /></k><j><h r=\'v.3O.H\' g=\'G\'><a b=\'d\' a=\'c\' /></h><x n=\'v.3O.J\' /></j></m><m><k><D g=\'E\' C=\'v.3w.H\' A=\'F\' B=\'e\' z=\'d\' /></k><j><h r=\'v.3w.H\' g=\'G\'><a b=\'d\' a=\'c\' /></h><x n=\'v.3w.J\' /></j></m><m><k><D g=\'E\' C=\'v.3x.H\' A=\'F\' B=\'e\' z=\'d\' /></k><j><h r=\'v.3x.H\' g=\'G\'><a b=\'d\' a=\'c\' /></h><x n=\'v.3x.J\' /></j></m><m><k><D g=\'E\' C=\'v.3y.H\' A=\'F\' B=\'e\' z=\'d\' /></k><j><h r=\'v.3y.H\' g=\'G\'><a b=\'d\' a=\'c\' /></h><x n=\'v.3y.J\' /></j></m></o></y></1T><1Q><1S><o><x n=\'J\' /></o></1S><1Z><o><x n=\'2p\' /><1h 1r=\'2o\' 1p=\'1P\' 1s=\'0\' 1t=\'\' 1u=\'c\'><t b=\'f\' a=\'v.v.4P\' /></1h><1Y 2B=\'c\' 2D=\'c\'><t b=\'f\' a=\'v.v.4P\' /><1f b=\'1w\' a=\'2N\' /><1e b=\'1w\' a=\'3X\' /><1o b=\'1w\' a=\'0\' /><1q b=\'2A\' a=\'v.2E\' /></1Y></o></1Z><2j><o><x n=\'2g\' /><1R 1r=\'2o\' 1p=\'1P\' 1s=\'0\' 1t=\'\' 1u=\'c\'><t b=\'f\' a=\'v.v.4P\' /></1R></o></2j><2b><o><x n=\'2f\' /></o></2b><1v><o><x n=\'1y\' /><h r=\'H\' g=\'G\'><a b=\'d\' a=\'e\' /></h><h r=\'X\' g=\'G\'><a b=\'d\' a=\'c\' /></h><x n=\'J\' /></o></1v><1U><o><h r=\'X\' g=\'G\'><a b=\'d\' a=\'c\' /></h><x n=\'J\' /></o></1U></1Q><q T=\'\' S=\'0\'><p P=\'-1\' O=\'-1\' N=\'40\' K=\'35\' V=\'1j\' M=\'c\'><Q l=\'L\' i=\'2r\' /></p></q><1X><w I=\'1W\'><q T=\'\' S=\'1\'><p P=\'-1\' O=\'-1\' N=\'40\' K=\'35\' V=\'1j\' M=\'c\'><Q l=\'L\' i=\'2r\' /></p></q></w><w I=\'2d\'><q T=\'\' S=\'8\'><p P=\'-1\' O=\'-1\' N=\'40\' K=\'35\' V=\'1j\' M=\'c\'><Q l=\'L\' i=\'2r\' /></p></q></w><w I=\'2e\'><q T=\'\' S=\'16\'><p P=\'-1\' O=\'-1\' N=\'40\' K=\'35\' V=\'1j\' M=\'c\'><Q l=\'L\' i=\'2q\' /></p></q></w><w I=\'2c\'><q T=\'\' S=\'17\'><p P=\'-1\' O=\'-1\' N=\'40\' K=\'35\' V=\'1j\' M=\'c\'><Q l=\'L\' i=\'2q\' /></p></q></w><w I=\'2a\'><q T=\'\' S=\'24\'><p P=\'-1\' O=\'-1\' N=\'40\' K=\'35\' V=\'1j\' M=\'c\'><Q l=\'L\' i=\'2q\' /></p></q></w><w I=\'2k\'><q T=\'\' S=\'0\'><p P=\'-1\' O=\'-1\' N=\'40\' K=\'35\' V=\'1j\' M=\'c\'><Q l=\'L\' i=\'2C\' /></p></q></w><w I=\'2i\'><q T=\'\' S=\'8\'><p P=\'-1\' O=\'-1\' N=\'40\' K=\'35\' V=\'1j\' M=\'c\'><Q l=\'L\' i=\'2C\' /></p></q></w><w I=\'2h\'><q T=\'\' S=\'16\'><p P=\'-1\' O=\'-1\' N=\'40\' K=\'35\' V=\'1j\' M=\'c\'><Q l=\'L\' i=\'2H\' /></p></q></w><w I=\'1V\'><q T=\'\' S=\'24\'><p P=\'-1\' O=\'-1\' N=\'40\' K=\'35\' V=\'1j\' M=\'c\'><Q l=\'L\' i=\'2H\' /></p></q></w></1X></1g><1g n=\'5d\' 1m=\'2M\' 1n=\'35\' Y=\'e\' 1E=\'e\' 1J=\'\' 1f=\'0\' 1e=\'0\' 1I=\'e\' 1L=\'0\' 1o=\'0\' 1q=\'0\' 1M=\'3Y\' 1N=\'17.5\' 1K=\'Z\' 1H=\'Z\' 1C=\'Z\' 1D=\'0\' 1G=\'55\' 1B=\'e\' 1F=\'c\' 1O=\'2v\' 2z=\'1v\'><q T=\'\' S=\'0\'><p P=\'0\' O=\'0\' N=\'2M\' K=\'35\' V=\'9h-9g\' M=\'c\'><Q l=\'L\' i=\'5h\' /></p></q><1A><1z n=\'2u\' 2t=\'9f\' b=\'1i\' 1f=\'0\' 1e=\'0\' 1m=\'0\' 1n=\'0\' 2w=\'-1\'><1i P=\'0\' O=\'0\' N=\'0\' K=\'0\' M=\'c\'><Q l=\'L\' i=\'9k\' /></1i></1z></1A></1g><1g n=\'3A\' 1m=\'40\' 1n=\'35\' Y=\'e\' 1E=\'e\' 1J=\'\' 1f=\'4n\' 1e=\'0\' 1I=\'e\' 1L=\'4\' 1o=\'0\' 1q=\'0\' 1M=\'20\' 1N=\'17.5\' 1K=\'Z\' 1H=\'Z\' 1C=\'Z\' 1D=\'0\' 1G=\'56\' 1B=\'e\' 1F=\'c\' 1O=\'2F\' 2z=\'1v\'><2n><r I=\'H\' b=\'d\' a=\'c\' Y=\'e\' /><r I=\'1d\' b=\'d\' a=\'c\' Y=\'e\' /><r I=\'1a\' b=\'d\' a=\'c\' Y=\'e\' /><r I=\'X\' b=\'d\' a=\'c\' Y=\'e\' /><r I=\'2l\' b=\'f\' a=\'1x\' Y=\'e\' /></2n><1T><y n=\'2G\'><o><h r=\'H\' g=\'G\'><a b=\'d\' a=\'e\' /></h><x n=\'J\' /></o></y><y n=\'2p\'><o><h r=\'1d\' g=\'G\'><a b=\'d\' a=\'e\' /></h><x n=\'J\' /></o></y><y n=\'2g\'><o><h r=\'1d\' g=\'G\'><a b=\'d\' a=\'c\' /></h><x n=\'J\' /></o></y><y n=\'2J\'><o><h r=\'1a\' g=\'G\'><a b=\'d\' a=\'e\' /></h><x n=\'J\' /></o></y><y n=\'2f\'><o><h r=\'X\' g=\'G\'><a b=\'d\' a=\'e\' /></h><x n=\'J\' /><x n=\'1y\' /></o></y><y n=\'2I\'><o><h r=\'1d\' g=\'G\'><a b=\'d\' a=\'c\' /></h><h r=\'1a\' g=\'G\'><a b=\'d\' a=\'c\' /></h><h r=\'H\' g=\'G\'><a b=\'d\' a=\'c\' /></h><h r=\'X\' g=\'G\'><a b=\'d\' a=\'c\' /></h></o></y><y n=\'J\'><o><m><k><D g=\'E\' C=\'1a\' A=\'F\' B=\'e\' z=\'d\' /></k><j><U><t b=\'f\' a=\'R\' /><1c b=\'d\' a=\'c\' /></U></j><s><U><t b=\'f\' a=\'R\' /><1c b=\'d\' a=\'e\' /></U></s></m><m><k><D g=\'E\' C=\'2l\' A=\'F\' B=\'1x\' z=\'f\' /></k><j><m><k><D g=\'E\' C=\'1d\' A=\'F\' B=\'e\' z=\'d\' /></k><j><m><k><D g=\'E\' C=\'H\' A=\'F\' B=\'e\' z=\'d\' /></k><j><m><k><D g=\'E\' C=\'X\' A=\'F\' B=\'e\' z=\'d\' /></k><j><u><W b=\'f\' a=\'1V\' /><t b=\'f\' a=\'R\' /></u></j><s><u><W b=\'f\' a=\'2h\' /><t b=\'f\' a=\'R\' /></u></s></m></j><s><m><k><D g=\'E\' C=\'X\' A=\'F\' B=\'e\' z=\'d\' /></k><j><u><W b=\'f\' a=\'2i\' /><t b=\'f\' a=\'R\' /></u></j><s><u><W b=\'f\' a=\'2k\' /><t b=\'f\' a=\'R\' /></u></s></m></s></m></j><s><m><k><D g=\'E\' C=\'H\' A=\'F\' B=\'e\' z=\'d\' /></k><j><m><k><D g=\'E\' C=\'X\' A=\'F\' B=\'e\' z=\'d\' /></k><j><u><W b=\'f\' a=\'2a\' /><t b=\'f\' a=\'R\' /></u></j><s><m><k><D g=\'E\' C=\'1a\' A=\'F\' B=\'e\' z=\'d\' /></k><j><u><W b=\'f\' a=\'2c\' /><t b=\'f\' a=\'R\' /></u></j><s><u><W b=\'f\' a=\'2e\' /><t b=\'f\' a=\'R\' /></u></s></m></s></m></j><s><m><k><D g=\'E\' C=\'X\' A=\'F\' B=\'e\' z=\'d\' /></k><j><u><W b=\'f\' a=\'2d\' /><t b=\'f\' a=\'R\' /></u></j><s><m><k><D g=\'E\' C=\'1a\' A=\'F\' B=\'e\' z=\'d\' /></k><j><u><W b=\'f\' a=\'1W\' /><t b=\'f\' a=\'R\' /></u></j><s><u><W b=\'f\' a=\'1x\' /><t b=\'f\' a=\'R\' /></u></s></m></s></m></s></m></s></m></j></m></o></y><y n=\'1y\'><o><m><k><D g=\'E\' C=\'v.3E.H\' A=\'F\' B=\'e\' z=\'d\' /></k><j><h r=\'v.3E.H\' g=\'G\'><a b=\'d\' a=\'c\' /></h><x n=\'v.3E.J\' /></j></m><m><k><D g=\'E\' C=\'v.3z.H\' A=\'F\' B=\'e\' z=\'d\' /></k><j><h r=\'v.3z.H\' g=\'G\'><a b=\'d\' a=\'c\' /></h><x n=\'v.3z.J\' /></j></m><m><k><D g=\'E\' C=\'v.3F.H\' A=\'F\' B=\'e\' z=\'d\' /></k><j><h r=\'v.3F.H\' g=\'G\'><a b=\'d\' a=\'c\' /></h><x n=\'v.3F.J\' /></j></m><m><k><D g=\'E\' C=\'v.3C.H\' A=\'F\' B=\'e\' z=\'d\' /></k><j><h r=\'v.3C.H\' g=\'G\'><a b=\'d\' a=\'c\' /></h><x n=\'v.3C.J\' /></j></m></o></y></1T><1Q><1S><o><x n=\'J\' /></o></1S><1Z><o><x n=\'2p\' /><1h 1r=\'2o\' 1p=\'1P\' 1s=\'0\' 1t=\'\' 1u=\'c\'><t b=\'f\' a=\'v.v.5i\' /></1h><1Y 2B=\'c\' 2D=\'c\'><t b=\'f\' a=\'v.v.5i\' /><1f b=\'1w\' a=\'2T\' /><1e b=\'1w\' a=\'4w\' /><1o b=\'1w\' a=\'0\' /><1q b=\'2A\' a=\'v.2E\' /></1Y></o></1Z><2j><o><x n=\'2g\' /><1R 1r=\'2o\' 1p=\'1P\' 1s=\'0\' 1t=\'\' 1u=\'c\'><t b=\'f\' a=\'v.v.5i\' /></1R></o></2j><2b><o><x n=\'2f\' /></o></2b><1v><o><x n=\'1y\' /><h r=\'H\' g=\'G\'><a b=\'d\' a=\'e\' /></h><h r=\'X\' g=\'G\'><a b=\'d\' a=\'c\' /></h><x n=\'J\' /></o></1v><1U><o><h r=\'X\' g=\'G\'><a b=\'d\' a=\'c\' /></h><x n=\'J\' /></o></1U></1Q><q T=\'\' S=\'0\'><p P=\'-1\' O=\'-1\' N=\'40\' K=\'35\' V=\'1l\' M=\'c\'><Q l=\'L\' i=\'2r\' /></p></q><1X><w I=\'1W\'><q T=\'\' S=\'1\'><p P=\'-1\' O=\'-1\' N=\'40\' K=\'35\' V=\'1l\' M=\'c\'><Q l=\'L\' i=\'2r\' /></p></q></w><w I=\'2d\'><q T=\'\' S=\'8\'><p P=\'-1\' O=\'-1\' N=\'40\' K=\'35\' V=\'1l\' M=\'c\'><Q l=\'L\' i=\'2r\' /></p></q></w><w I=\'2e\'><q T=\'\' S=\'16\'><p P=\'-1\' O=\'-1\' N=\'40\' K=\'35\' V=\'1l\' M=\'c\'><Q l=\'L\' i=\'2q\' /></p></q></w><w I=\'2c\'><q T=\'\' S=\'17\'><p P=\'-1\' O=\'-1\' N=\'40\' K=\'35\' V=\'1l\' M=\'c\'><Q l=\'L\' i=\'2q\' /></p></q></w><w I=\'2a\'><q T=\'\' S=\'24\'><p P=\'-1\' O=\'-1\' N=\'40\' K=\'35\' V=\'1l\' M=\'c\'><Q l=\'L\' i=\'2q\' /></p></q></w><w I=\'2k\'><q T=\'\' S=\'0\'><p P=\'-1\' O=\'-1\' N=\'40\' K=\'35\' V=\'1l\' M=\'c\'><Q l=\'L\' i=\'2C\' /></p></q></w><w I=\'2i\'><q T=\'\' S=\'8\'><p P=\'-1\' O=\'-1\' N=\'40\' K=\'35\' V=\'1l\' M=\'c\'><Q l=\'L\' i=\'2C\' /></p></q></w><w I=\'2h\'><q T=\'\' S=\'16\'><p P=\'-1\' O=\'-1\' N=\'40\' K=\'35\' V=\'1l\' M=\'c\'><Q l=\'L\' i=\'2H\' /></p></q></w><w I=\'1V\'><q T=\'\' S=\'24\'><p P=\'-1\' O=\'-1\' N=\'40\' K=\'35\' V=\'1l\' M=\'c\'><Q l=\'L\' i=\'2H\' /></p></q></w></1X></1g><1g n=\'3C\' 1m=\'40\' 1n=\'35\' Y=\'e\' 1E=\'e\' 1J=\'\' 1f=\'4p\' 1e=\'0\' 1I=\'e\' 1L=\'5\' 1o=\'0\' 1q=\'0\' 1M=\'20\' 1N=\'17.5\' 1K=\'Z\' 1H=\'Z\' 1C=\'Z\' 1D=\'0\' 1G=\'57\' 1B=\'e\' 1F=\'c\' 1O=\'2F\' 2z=\'1v\'><2n><r I=\'H\' b=\'d\' a=\'c\' Y=\'e\' /><r I=\'1d\' b=\'d\' a=\'c\' Y=\'e\' /><r I=\'1a\' b=\'d\' a=\'c\' Y=\'e\' /><r I=\'X\' b=\'d\' a=\'c\' Y=\'e\' /><r I=\'2l\' b=\'f\' a=\'1x\' Y=\'e\' /></2n><1T><y n=\'2G\'><o><h r=\'H\' g=\'G\'><a b=\'d\' a=\'e\' /></h><x n=\'J\' /></o></y><y n=\'2p\'><o><h r=\'1d\' g=\'G\'><a b=\'d\' a=\'e\' /></h><x n=\'J\' /></o></y><y n=\'2g\'><o><h r=\'1d\' g=\'G\'><a b=\'d\' a=\'c\' /></h><x n=\'J\' /></o></y><y n=\'2J\'><o><h r=\'1a\' g=\'G\'><a b=\'d\' a=\'e\' /></h><x n=\'J\' /></o></y><y n=\'2f\'><o><h r=\'X\' g=\'G\'><a b=\'d\' a=\'e\' /></h><x n=\'J\' /><x n=\'1y\' /></o></y><y n=\'2I\'><o><h r=\'1d\' g=\'G\'><a b=\'d\' a=\'c\' /></h><h r=\'1a\' g=\'G\'><a b=\'d\' a=\'c\' /></h><h r=\'H\' g=\'G\'><a b=\'d\' a=\'c\' /></h><h r=\'X\' g=\'G\'><a b=\'d\' a=\'c\' /></h></o></y><y n=\'J\'><o><m><k><D g=\'E\' C=\'1a\' A=\'F\' B=\'e\' z=\'d\' /></k><j><U><t b=\'f\' a=\'R\' /><1c b=\'d\' a=\'c\' /></U></j><s><U><t b=\'f\' a=\'R\' /><1c b=\'d\' a=\'e\' /></U></s></m><m><k><D g=\'E\' C=\'2l\' A=\'F\' B=\'1x\' z=\'f\' /></k><j><m><k><D g=\'E\' C=\'1d\' A=\'F\' B=\'e\' z=\'d\' /></k><j><m><k><D g=\'E\' C=\'H\' A=\'F\' B=\'e\' z=\'d\' /></k><j><m><k><D g=\'E\' C=\'X\' A=\'F\' B=\'e\' z=\'d\' /></k><j><u><W b=\'f\' a=\'1V\' /><t b=\'f\' a=\'R\' /></u></j><s><u><W b=\'f\' a=\'2h\' /><t b=\'f\' a=\'R\' /></u></s></m></j><s><m><k><D g=\'E\' C=\'X\' A=\'F\' B=\'e\' z=\'d\' /></k><j><u><W b=\'f\' a=\'2i\' /><t b=\'f\' a=\'R\' /></u></j><s><u><W b=\'f\' a=\'2k\' /><t b=\'f\' a=\'R\' /></u></s></m></s></m></j><s><m><k><D g=\'E\' C=\'H\' A=\'F\' B=\'e\' z=\'d\' /></k><j><m><k><D g=\'E\' C=\'X\' A=\'F\' B=\'e\' z=\'d\' /></k><j><u><W b=\'f\' a=\'2a\' /><t b=\'f\' a=\'R\' /></u></j><s><m><k><D g=\'E\' C=\'1a\' A=\'F\' B=\'e\' z=\'d\' /></k><j><u><W b=\'f\' a=\'2c\' /><t b=\'f\' a=\'R\' /></u></j><s><u><W b=\'f\' a=\'2e\' /><t b=\'f\' a=\'R\' /></u></s></m></s></m></j><s><m><k><D g=\'E\' C=\'X\' A=\'F\' B=\'e\' z=\'d\' /></k><j><u><W b=\'f\' a=\'2d\' /><t b=\'f\' a=\'R\' /></u></j><s><m><k><D g=\'E\' C=\'1a\' A=\'F\' B=\'e\' z=\'d\' /></k><j><u><W b=\'f\' a=\'1W\' /><t b=\'f\' a=\'R\' /></u></j><s><u><W b=\'f\' a=\'1x\' /><t b=\'f\' a=\'R\' /></u></s></m></s></m></s></m></s></m></j></m></o></y><y n=\'1y\'><o><m><k><D g=\'E\' C=\'v.3E.H\' A=\'F\' B=\'e\' z=\'d\' /></k><j><h r=\'v.3E.H\' g=\'G\'><a b=\'d\' a=\'c\' /></h><x n=\'v.3E.J\' /></j></m><m><k><D g=\'E\' C=\'v.3z.H\' A=\'F\' B=\'e\' z=\'d\' /></k><j><h r=\'v.3z.H\' g=\'G\'><a b=\'d\' a=\'c\' /></h><x n=\'v.3z.J\' /></j></m><m><k><D g=\'E\' C=\'v.3F.H\' A=\'F\' B=\'e\' z=\'d\' /></k><j><h r=\'v.3F.H\' g=\'G\'><a b=\'d\' a=\'c\' /></h><x n=\'v.3F.J\' /></j></m><m><k><D g=\'E\' C=\'v.3A.H\' A=\'F\' B=\'e\' z=\'d\' /></k><j><h r=\'v.3A.H\' g=\'G\'><a b=\'d\' a=\'c\' /></h><x n=\'v.3A.J\' /></j></m></o></y></1T><1Q><1S><o><x n=\'J\' /></o></1S><1Z><o><x n=\'2p\' /><1h 1r=\'2o\' 1p=\'1P\' 1s=\'0\' 1t=\'\' 1u=\'c\'><t b=\'f\' a=\'v.v.5s\' /></1h><1Y 2B=\'c\' 2D=\'c\'><t b=\'f\' a=\'v.v.5s\' /><1f b=\'1w\' a=\'2S\' /><1e b=\'1w\' a=\'4w\' /><1o b=\'1w\' a=\'0\' /><1q b=\'2A\' a=\'v.2E\' /></1Y></o></1Z><2j><o><x n=\'2g\' /><1R 1r=\'2o\' 1p=\'1P\' 1s=\'0\' 1t=\'\' 1u=\'c\'><t b=\'f\' a=\'v.v.5s\' /></1R></o></2j><2b><o><x n=\'2f\' /></o></2b><1v><o><x n=\'1y\' /><h r=\'H\' g=\'G\'><a b=\'d\' a=\'e\' /></h><h r=\'X\' g=\'G\'><a b=\'d\' a=\'c\' /></h><x n=\'J\' /></o></1v><1U><o><h r=\'X\' g=\'G\'><a b=\'d\' a=\'c\' /></h><x n=\'J\' /></o></1U></1Q><q T=\'\' S=\'0\'><p P=\'-1\' O=\'-1\' N=\'40\' K=\'35\' V=\'1k 1l\' M=\'c\'><Q l=\'L\' i=\'2r\' /></p></q><1X><w I=\'1W\'><q T=\'\' S=\'1\'><p P=\'-1\' O=\'-1\' N=\'40\' K=\'35\' V=\'1k 1l\' M=\'c\'><Q l=\'L\' i=\'2r\' /></p></q></w><w I=\'2d\'><q T=\'\' S=\'8\'><p P=\'-1\' O=\'-1\' N=\'40\' K=\'35\' V=\'1k 1l\' M=\'c\'><Q l=\'L\' i=\'2r\' /></p></q></w><w I=\'2e\'><q T=\'\' S=\'16\'><p P=\'-1\' O=\'-1\' N=\'40\' K=\'35\' V=\'1k 1l\' M=\'c\'><Q l=\'L\' i=\'2q\' /></p></q></w><w I=\'2c\'><q T=\'\' S=\'17\'><p P=\'-1\' O=\'-1\' N=\'40\' K=\'35\' V=\'1k 1l\' M=\'c\'><Q l=\'L\' i=\'2q\' /></p></q></w><w I=\'2a\'><q T=\'\' S=\'24\'><p P=\'-1\' O=\'-1\' N=\'40\' K=\'35\' V=\'1k 1l\' M=\'c\'><Q l=\'L\' i=\'2q\' /></p></q></w><w I=\'2k\'><q T=\'\' S=\'0\'><p P=\'-1\' O=\'-1\' N=\'40\' K=\'35\' V=\'1k 1l\' M=\'c\'><Q l=\'L\' i=\'2C\' /></p></q></w><w I=\'2i\'><q T=\'\' S=\'8\'><p P=\'-1\' O=\'-1\' N=\'40\' K=\'35\' V=\'1k 1l\' M=\'c\'><Q l=\'L\' i=\'2C\' /></p></q></w><w I=\'2h\'><q T=\'\' S=\'16\'><p P=\'-1\' O=\'-1\' N=\'40\' K=\'35\' V=\'1k 1l\' M=\'c\'><Q l=\'L\' i=\'2H\' /></p></q></w><w I=\'1V\'><q T=\'\' S=\'24\'><p P=\'-1\' O=\'-1\' N=\'40\' K=\'35\' V=\'1k 1l\' M=\'c\'><Q l=\'L\' i=\'2H\' /></p></q></w></1X></1g><1g n=\'3F\' 1m=\'40\' 1n=\'35\' Y=\'e\' 1E=\'e\' 1J=\'\' 1f=\'4k\' 1e=\'0\' 1I=\'e\' 1L=\'3\' 1o=\'0\' 1q=\'0\' 1M=\'20\' 1N=\'17.5\' 1K=\'Z\' 1H=\'Z\' 1C=\'Z\' 1D=\'0\' 1G=\'58\' 1B=\'e\' 1F=\'c\' 1O=\'2F\' 2z=\'1v\'><2n><r I=\'H\' b=\'d\' a=\'c\' Y=\'e\' /><r I=\'1d\' b=\'d\' a=\'c\' Y=\'e\' /><r I=\'1a\' b=\'d\' a=\'c\' Y=\'e\' /><r I=\'X\' b=\'d\' a=\'c\' Y=\'e\' /><r I=\'2l\' b=\'f\' a=\'1x\' Y=\'e\' /></2n><1T><y n=\'2G\'><o><h r=\'H\' g=\'G\'><a b=\'d\' a=\'e\' /></h><x n=\'J\' /></o></y><y n=\'2p\'><o><h r=\'1d\' g=\'G\'><a b=\'d\' a=\'e\' /></h><x n=\'J\' /></o></y><y n=\'2g\'><o><h r=\'1d\' g=\'G\'><a b=\'d\' a=\'c\' /></h><x n=\'J\' /></o></y><y n=\'2J\'><o><h r=\'1a\' g=\'G\'><a b=\'d\' a=\'e\' /></h><x n=\'J\' /></o></y><y n=\'2f\'><o><h r=\'X\' g=\'G\'><a b=\'d\' a=\'e\' /></h><x n=\'J\' /><x n=\'1y\' /></o></y><y n=\'2I\'><o><h r=\'1d\' g=\'G\'><a b=\'d\' a=\'c\' /></h><h r=\'1a\' g=\'G\'><a b=\'d\' a=\'c\' /></h><h r=\'H\' g=\'G\'><a b=\'d\' a=\'c\' /></h><h r=\'X\' g=\'G\'><a b=\'d\' a=\'c\' /></h></o></y><y n=\'J\'><o><m><k><D g=\'E\' C=\'1a\' A=\'F\' B=\'e\' z=\'d\' /></k><j><U><t b=\'f\' a=\'R\' /><1c b=\'d\' a=\'c\' /></U></j><s><U><t b=\'f\' a=\'R\' /><1c b=\'d\' a=\'e\' /></U></s></m><m><k><D g=\'E\' C=\'2l\' A=\'F\' B=\'1x\' z=\'f\' /></k><j><m><k><D g=\'E\' C=\'1d\' A=\'F\' B=\'e\' z=\'d\' /></k><j><m><k><D g=\'E\' C=\'H\' A=\'F\' B=\'e\' z=\'d\' /></k><j><m><k><D g=\'E\' C=\'X\' A=\'F\' B=\'e\' z=\'d\' /></k><j><u><W b=\'f\' a=\'1V\' /><t b=\'f\' a=\'R\' /></u></j><s><u><W b=\'f\' a=\'2h\' /><t b=\'f\' a=\'R\' /></u></s></m></j><s><m><k><D g=\'E\' C=\'X\' A=\'F\' B=\'e\' z=\'d\' /></k><j><u><W b=\'f\' a=\'2i\' /><t b=\'f\' a=\'R\' /></u></j><s><u><W b=\'f\' a=\'2k\' /><t b=\'f\' a=\'R\' /></u></s></m></s></m></j><s><m><k><D g=\'E\' C=\'H\' A=\'F\' B=\'e\' z=\'d\' /></k><j><m><k><D g=\'E\' C=\'X\' A=\'F\' B=\'e\' z=\'d\' /></k><j><u><W b=\'f\' a=\'2a\' /><t b=\'f\' a=\'R\' /></u></j><s><m><k><D g=\'E\' C=\'1a\' A=\'F\' B=\'e\' z=\'d\' /></k><j><u><W b=\'f\' a=\'2c\' /><t b=\'f\' a=\'R\' /></u></j><s><u><W b=\'f\' a=\'2e\' /><t b=\'f\' a=\'R\' /></u></s></m></s></m></j><s><m><k><D g=\'E\' C=\'X\' A=\'F\' B=\'e\' z=\'d\' /></k><j><u><W b=\'f\' a=\'2d\' /><t b=\'f\' a=\'R\' /></u></j><s><m><k><D g=\'E\' C=\'1a\' A=\'F\' B=\'e\' z=\'d\' /></k><j><u><W b=\'f\' a=\'1W\' /><t b=\'f\' a=\'R\' /></u></j><s><u><W b=\'f\' a=\'1x\' /><t b=\'f\' a=\'R\' /></u></s></m></s></m></s></m></s></m></j></m></o></y><y n=\'1y\'><o><m><k><D g=\'E\' C=\'v.3E.H\' A=\'F\' B=\'e\' z=\'d\' /></k><j><h r=\'v.3E.H\' g=\'G\'><a b=\'d\' a=\'c\' /></h><x n=\'v.3E.J\' /></j></m><m><k><D g=\'E\' C=\'v.3z.H\' A=\'F\' B=\'e\' z=\'d\' /></k><j><h r=\'v.3z.H\' g=\'G\'><a b=\'d\' a=\'c\' /></h><x n=\'v.3z.J\' /></j></m><m><k><D g=\'E\' C=\'v.3A.H\' A=\'F\' B=\'e\' z=\'d\' /></k><j><h r=\'v.3A.H\' g=\'G\'><a b=\'d\' a=\'c\' /></h><x n=\'v.3A.J\' /></j></m><m><k><D g=\'E\' C=\'v.3C.H\' A=\'F\' B=\'e\' z=\'d\' /></k><j><h r=\'v.3C.H\' g=\'G\'><a b=\'d\' a=\'c\' /></h><x n=\'v.3C.J\' /></j></m></o></y></1T><1Q><1S><o><x n=\'J\' /></o></1S><1Z><o><x n=\'2p\' /><1h 1r=\'2o\' 1p=\'1P\' 1s=\'0\' 1t=\'\' 1u=\'c\'><t b=\'f\' a=\'v.v.5n\' /></1h><1Y 2B=\'c\' 2D=\'c\'><t b=\'f\' a=\'v.v.5n\' /><1f b=\'1w\' a=\'2O\' /><1e b=\'1w\' a=\'4w\' /><1o b=\'1w\' a=\'0\' /><1q b=\'2A\' a=\'v.2E\' /></1Y></o></1Z><2j><o><x n=\'2g\' /><1R 1r=\'2o\' 1p=\'1P\' 1s=\'0\' 1t=\'\' 1u=\'c\'><t b=\'f\' a=\'v.v.5n\' /></1R></o></2j><2b><o><x n=\'2f\' /></o></2b><1v><o><x n=\'1y\' /><h r=\'H\' g=\'G\'><a b=\'d\' a=\'e\' /></h><h r=\'X\' g=\'G\'><a b=\'d\' a=\'c\' /></h><x n=\'J\' /></o></1v><1U><o><h r=\'X\' g=\'G\'><a b=\'d\' a=\'c\' /></h><x n=\'J\' /></o></1U></1Q><q T=\'\' S=\'0\'><p P=\'-1\' O=\'-1\' N=\'40\' K=\'35\' V=\'2m\' M=\'c\'><Q l=\'L\' i=\'2r\' /></p></q><1X><w I=\'1W\'><q T=\'\' S=\'1\'><p P=\'-1\' O=\'-1\' N=\'40\' K=\'35\' V=\'2m\' M=\'c\'><Q l=\'L\' i=\'2r\' /></p></q></w><w I=\'2d\'><q T=\'\' S=\'8\'><p P=\'-1\' O=\'-1\' N=\'40\' K=\'35\' V=\'2m\' M=\'c\'><Q l=\'L\' i=\'2r\' /></p></q></w><w I=\'2e\'><q T=\'\' S=\'16\'><p P=\'-1\' O=\'-1\' N=\'40\' K=\'35\' V=\'2m\' M=\'c\'><Q l=\'L\' i=\'2q\' /></p></q></w><w I=\'2c\'><q T=\'\' S=\'17\'><p P=\'-1\' O=\'-1\' N=\'40\' K=\'35\' V=\'2m\' M=\'c\'><Q l=\'L\' i=\'2q\' /></p></q></w><w I=\'2a\'><q T=\'\' S=\'24\'><p P=\'-1\' O=\'-1\' N=\'40\' K=\'35\' V=\'2m\' M=\'c\'><Q l=\'L\' i=\'2q\' /></p></q></w><w I=\'2k\'><q T=\'\' S=\'0\'><p P=\'-1\' O=\'-1\' N=\'40\' K=\'35\' V=\'2m\' M=\'c\'><Q l=\'L\' i=\'2C\' /></p></q></w><w I=\'2i\'><q T=\'\' S=\'8\'><p P=\'-1\' O=\'-1\' N=\'40\' K=\'35\' V=\'2m\' M=\'c\'><Q l=\'L\' i=\'2C\' /></p></q></w><w I=\'2h\'><q T=\'\' S=\'16\'><p P=\'-1\' O=\'-1\' N=\'40\' K=\'35\' V=\'2m\' M=\'c\'><Q l=\'L\' i=\'2H\' /></p></q></w><w I=\'1V\'><q T=\'\' S=\'24\'><p P=\'-1\' O=\'-1\' N=\'40\' K=\'35\' V=\'2m\' M=\'c\'><Q l=\'L\' i=\'2H\' /></p></q></w></1X></1g><1g n=\'3E\' 1m=\'40\' 1n=\'35\' Y=\'e\' 1E=\'e\' 1J=\'\' 1f=\'4q\' 1e=\'0\' 1I=\'e\' 1L=\'1\' 1o=\'0\' 1q=\'0\' 1M=\'20\' 1N=\'17.5\' 1K=\'Z\' 1H=\'Z\' 1C=\'Z\' 1D=\'0\' 1G=\'59\' 1B=\'e\' 1F=\'c\' 1O=\'2F\' 2z=\'1v\'><2n><r I=\'H\' b=\'d\' a=\'c\' Y=\'e\' /><r I=\'1d\' b=\'d\' a=\'c\' Y=\'e\' /><r I=\'1a\' b=\'d\' a=\'c\' Y=\'e\' /><r I=\'X\' b=\'d\' a=\'c\' Y=\'e\' /><r I=\'2l\' b=\'f\' a=\'1x\' Y=\'e\' /></2n><1T><y n=\'2G\'><o><h r=\'H\' g=\'G\'><a b=\'d\' a=\'e\' /></h><x n=\'J\' /></o></y><y n=\'2p\'><o><h r=\'1d\' g=\'G\'><a b=\'d\' a=\'e\' /></h><x n=\'J\' /></o></y><y n=\'2g\'><o><h r=\'1d\' g=\'G\'><a b=\'d\' a=\'c\' /></h><x n=\'J\' /></o></y><y n=\'2J\'><o><h r=\'1a\' g=\'G\'><a b=\'d\' a=\'e\' /></h><x n=\'J\' /></o></y><y n=\'2f\'><o><h r=\'X\' g=\'G\'><a b=\'d\' a=\'e\' /></h><x n=\'J\' /><x n=\'1y\' /></o></y><y n=\'2I\'><o><h r=\'1d\' g=\'G\'><a b=\'d\' a=\'c\' /></h><h r=\'1a\' g=\'G\'><a b=\'d\' a=\'c\' /></h><h r=\'H\' g=\'G\'><a b=\'d\' a=\'c\' /></h><h r=\'X\' g=\'G\'><a b=\'d\' a=\'c\' /></h></o></y><y n=\'J\'><o><m><k><D g=\'E\' C=\'1a\' A=\'F\' B=\'e\' z=\'d\' /></k><j><U><t b=\'f\' a=\'R\' /><1c b=\'d\' a=\'c\' /></U></j><s><U><t b=\'f\' a=\'R\' /><1c b=\'d\' a=\'e\' /></U></s></m><m><k><D g=\'E\' C=\'2l\' A=\'F\' B=\'1x\' z=\'f\' /></k><j><m><k><D g=\'E\' C=\'1d\' A=\'F\' B=\'e\' z=\'d\' /></k><j><m><k><D g=\'E\' C=\'H\' A=\'F\' B=\'e\' z=\'d\' /></k><j><m><k><D g=\'E\' C=\'X\' A=\'F\' B=\'e\' z=\'d\' /></k><j><u><W b=\'f\' a=\'1V\' /><t b=\'f\' a=\'R\' /></u></j><s><u><W b=\'f\' a=\'2h\' /><t b=\'f\' a=\'R\' /></u></s></m></j><s><m><k><D g=\'E\' C=\'X\' A=\'F\' B=\'e\' z=\'d\' /></k><j><u><W b=\'f\' a=\'2i\' /><t b=\'f\' a=\'R\' /></u></j><s><u><W b=\'f\' a=\'2k\' /><t b=\'f\' a=\'R\' /></u></s></m></s></m></j><s><m><k><D g=\'E\' C=\'H\' A=\'F\' B=\'e\' z=\'d\' /></k><j><m><k><D g=\'E\' C=\'X\' A=\'F\' B=\'e\' z=\'d\' /></k><j><u><W b=\'f\' a=\'2a\' /><t b=\'f\' a=\'R\' /></u></j><s><m><k><D g=\'E\' C=\'1a\' A=\'F\' B=\'e\' z=\'d\' /></k><j><u><W b=\'f\' a=\'2c\' /><t b=\'f\' a=\'R\' /></u></j><s><u><W b=\'f\' a=\'2e\' /><t b=\'f\' a=\'R\' /></u></s></m></s></m></j><s><m><k><D g=\'E\' C=\'X\' A=\'F\' B=\'e\' z=\'d\' /></k><j><u><W b=\'f\' a=\'2d\' /><t b=\'f\' a=\'R\' /></u></j><s><m><k><D g=\'E\' C=\'1a\' A=\'F\' B=\'e\' z=\'d\' /></k><j><u><W b=\'f\' a=\'1W\' /><t b=\'f\' a=\'R\' /></u></j><s><u><W b=\'f\' a=\'1x\' /><t b=\'f\' a=\'R\' /></u></s></m></s></m></s></m></s></m></j></m></o></y><y n=\'1y\'><o><m><k><D g=\'E\' C=\'v.3z.H\' A=\'F\' B=\'e\' z=\'d\' /></k><j><h r=\'v.3z.H\' g=\'G\'><a b=\'d\' a=\'c\' /></h><x n=\'v.3z.J\' /></j></m><m><k><D g=\'E\' C=\'v.3F.H\' A=\'F\' B=\'e\' z=\'d\' /></k><j><h r=\'v.3F.H\' g=\'G\'><a b=\'d\' a=\'c\' /></h><x n=\'v.3F.J\' /></j></m><m><k><D g=\'E\' C=\'v.3A.H\' A=\'F\' B=\'e\' z=\'d\' /></k><j><h r=\'v.3A.H\' g=\'G\'><a b=\'d\' a=\'c\' /></h><x n=\'v.3A.J\' /></j></m><m><k><D g=\'E\' C=\'v.3C.H\' A=\'F\' B=\'e\' z=\'d\' /></k><j><h r=\'v.3C.H\' g=\'G\'><a b=\'d\' a=\'c\' /></h><x n=\'v.3C.J\' /></j></m></o></y></1T><1Q><1S><o><x n=\'J\' /></o></1S><1Z><o><x n=\'2p\' /><1h 1r=\'2o\' 1p=\'1P\' 1s=\'0\' 1t=\'\' 1u=\'c\'><t b=\'f\' a=\'v.v.4M\' /></1h><1Y 2B=\'c\' 2D=\'c\'><t b=\'f\' a=\'v.v.4M\' /><1f b=\'1w\' a=\'2Q\' /><1e b=\'1w\' a=\'4w\' /><1o b=\'1w\' a=\'0\' /><1q b=\'2A\' a=\'v.2E\' /></1Y></o></1Z><2j><o><x n=\'2g\' /><1R 1r=\'2o\' 1p=\'1P\' 1s=\'0\' 1t=\'\' 1u=\'c\'><t b=\'f\' a=\'v.v.4M\' /></1R></o></2j><2b><o><x n=\'2f\' /></o></2b><1v><o><x n=\'1y\' /><h r=\'H\' g=\'G\'><a b=\'d\' a=\'e\' /></h><h r=\'X\' g=\'G\'><a b=\'d\' a=\'c\' /></h><x n=\'J\' /></o></1v><1U><o><h r=\'X\' g=\'G\'><a b=\'d\' a=\'c\' /></h><x n=\'J\' /></o></1U></1Q><q T=\'\' S=\'0\'><p P=\'-1\' O=\'-1\' N=\'40\' K=\'35\' V=\'1k 1j\' M=\'c\'><Q l=\'L\' i=\'2r\' /></p></q><1X><w I=\'1W\'><q T=\'\' S=\'1\'><p P=\'-1\' O=\'-1\' N=\'40\' K=\'35\' V=\'1k 1j\' M=\'c\'><Q l=\'L\' i=\'2r\' /></p></q></w><w I=\'2d\'><q T=\'\' S=\'8\'><p P=\'-1\' O=\'-1\' N=\'40\' K=\'35\' V=\'1k 1j\' M=\'c\'><Q l=\'L\' i=\'2r\' /></p></q></w><w I=\'2e\'><q T=\'\' S=\'16\'><p P=\'-1\' O=\'-1\' N=\'40\' K=\'35\' V=\'1k 1j\' M=\'c\'><Q l=\'L\' i=\'2q\' /></p></q></w><w I=\'2c\'><q T=\'\' S=\'17\'><p P=\'-1\' O=\'-1\' N=\'40\' K=\'35\' V=\'1k 1j\' M=\'c\'><Q l=\'L\' i=\'2q\' /></p></q></w><w I=\'2a\'><q T=\'\' S=\'24\'><p P=\'-1\' O=\'-1\' N=\'40\' K=\'35\' V=\'1k 1j\' M=\'c\'><Q l=\'L\' i=\'2q\' /></p></q></w><w I=\'2k\'><q T=\'\' S=\'0\'><p P=\'-1\' O=\'-1\' N=\'40\' K=\'35\' V=\'1k 1j\' M=\'c\'><Q l=\'L\' i=\'2C\' /></p></q></w><w I=\'2i\'><q T=\'\' S=\'8\'><p P=\'-1\' O=\'-1\' N=\'40\' K=\'35\' V=\'1k 1j\' M=\'c\'><Q l=\'L\' i=\'2C\' /></p></q></w><w I=\'2h\'><q T=\'\' S=\'16\'><p P=\'-1\' O=\'-1\' N=\'40\' K=\'35\' V=\'1k 1j\' M=\'c\'><Q l=\'L\' i=\'2H\' /></p></q></w><w I=\'1V\'><q T=\'\' S=\'24\'><p P=\'-1\' O=\'-1\' N=\'40\' K=\'35\' V=\'1k 1j\' M=\'c\'><Q l=\'L\' i=\'2H\' /></p></q></w></1X></1g><1g n=\'3z\' 1m=\'40\' 1n=\'35\' Y=\'e\' 1E=\'e\' 1J=\'\' 1f=\'4u\' 1e=\'0\' 1I=\'e\' 1L=\'2\' 1o=\'0\' 1q=\'0\' 1M=\'20\' 1N=\'17.5\' 1K=\'Z\' 1H=\'Z\' 1C=\'Z\' 1D=\'0\' 1G=\'60\' 1B=\'e\' 1F=\'c\' 1O=\'2F\' 2z=\'1v\'><2n><r I=\'H\' b=\'d\' a=\'c\' Y=\'e\' /><r I=\'1d\' b=\'d\' a=\'c\' Y=\'e\' /><r I=\'1a\' b=\'d\' a=\'c\' Y=\'e\' /><r I=\'X\' b=\'d\' a=\'c\' Y=\'e\' /><r I=\'2l\' b=\'f\' a=\'1x\' Y=\'e\' /></2n><1T><y n=\'2G\'><o><h r=\'H\' g=\'G\'><a b=\'d\' a=\'e\' /></h><x n=\'J\' /></o></y><y n=\'2p\'><o><h r=\'1d\' g=\'G\'><a b=\'d\' a=\'e\' /></h><x n=\'J\' /></o></y><y n=\'2g\'><o><h r=\'1d\' g=\'G\'><a b=\'d\' a=\'c\' /></h><x n=\'J\' /></o></y><y n=\'2J\'><o><h r=\'1a\' g=\'G\'><a b=\'d\' a=\'e\' /></h><x n=\'J\' /></o></y><y n=\'2f\'><o><h r=\'X\' g=\'G\'><a b=\'d\' a=\'e\' /></h><x n=\'J\' /><x n=\'1y\' /></o></y><y n=\'2I\'><o><h r=\'1d\' g=\'G\'><a b=\'d\' a=\'c\' /></h><h r=\'1a\' g=\'G\'><a b=\'d\' a=\'c\' /></h><h r=\'H\' g=\'G\'><a b=\'d\' a=\'c\' /></h><h r=\'X\' g=\'G\'><a b=\'d\' a=\'c\' /></h></o></y><y n=\'J\'><o><m><k><D g=\'E\' C=\'1a\' A=\'F\' B=\'e\' z=\'d\' /></k><j><U><t b=\'f\' a=\'R\' /><1c b=\'d\' a=\'c\' /></U></j><s><U><t b=\'f\' a=\'R\' /><1c b=\'d\' a=\'e\' /></U></s></m><m><k><D g=\'E\' C=\'2l\' A=\'F\' B=\'1x\' z=\'f\' /></k><j><m><k><D g=\'E\' C=\'1d\' A=\'F\' B=\'e\' z=\'d\' /></k><j><m><k><D g=\'E\' C=\'H\' A=\'F\' B=\'e\' z=\'d\' /></k><j><m><k><D g=\'E\' C=\'X\' A=\'F\' B=\'e\' z=\'d\' /></k><j><u><W b=\'f\' a=\'1V\' /><t b=\'f\' a=\'R\' /></u></j><s><u><W b=\'f\' a=\'2h\' /><t b=\'f\' a=\'R\' /></u></s></m></j><s><m><k><D g=\'E\' C=\'X\' A=\'F\' B=\'e\' z=\'d\' /></k><j><u><W b=\'f\' a=\'2i\' /><t b=\'f\' a=\'R\' /></u></j><s><u><W b=\'f\' a=\'2k\' /><t b=\'f\' a=\'R\' /></u></s></m></s></m></j><s><m><k><D g=\'E\' C=\'H\' A=\'F\' B=\'e\' z=\'d\' /></k><j><m><k><D g=\'E\' C=\'X\' A=\'F\' B=\'e\' z=\'d\' /></k><j><u><W b=\'f\' a=\'2a\' /><t b=\'f\' a=\'R\' /></u></j><s><m><k><D g=\'E\' C=\'1a\' A=\'F\' B=\'e\' z=\'d\' /></k><j><u><W b=\'f\' a=\'2c\' /><t b=\'f\' a=\'R\' /></u></j><s><u><W b=\'f\' a=\'2e\' /><t b=\'f\' a=\'R\' /></u></s></m></s></m></j><s><m><k><D g=\'E\' C=\'X\' A=\'F\' B=\'e\' z=\'d\' /></k><j><u><W b=\'f\' a=\'2d\' /><t b=\'f\' a=\'R\' /></u></j><s><m><k><D g=\'E\' C=\'1a\' A=\'F\' B=\'e\' z=\'d\' /></k><j><u><W b=\'f\' a=\'1W\' /><t b=\'f\' a=\'R\' /></u></j><s><u><W b=\'f\' a=\'1x\' /><t b=\'f\' a=\'R\' /></u></s></m></s></m></s></m></s></m></j></m></o></y><y n=\'1y\'><o><m><k><D g=\'E\' C=\'v.3E.H\' A=\'F\' B=\'e\' z=\'d\' /></k><j><h r=\'v.3E.H\' g=\'G\'><a b=\'d\' a=\'c\' /></h><x n=\'v.3E.J\' /></j></m><m><k><D g=\'E\' C=\'v.3F.H\' A=\'F\' B=\'e\' z=\'d\' /></k><j><h r=\'v.3F.H\' g=\'G\'><a b=\'d\' a=\'c\' /></h><x n=\'v.3F.J\' /></j></m><m><k><D g=\'E\' C=\'v.3A.H\' A=\'F\' B=\'e\' z=\'d\' /></k><j><h r=\'v.3A.H\' g=\'G\'><a b=\'d\' a=\'c\' /></h><x n=\'v.3A.J\' /></j></m><m><k><D g=\'E\' C=\'v.3C.H\' A=\'F\' B=\'e\' z=\'d\' /></k><j><h r=\'v.3C.H\' g=\'G\'><a b=\'d\' a=\'c\' /></h><x n=\'v.3C.J\' /></j></m></o></y></1T><1Q><1S><o><x n=\'J\' /></o></1S><1Z><o><x n=\'2p\' /><1h 1r=\'2o\' 1p=\'1P\' 1s=\'0\' 1t=\'\' 1u=\'c\'><t b=\'f\' a=\'v.v.5k\' /></1h><1Y 2B=\'c\' 2D=\'c\'><t b=\'f\' a=\'v.v.5k\' /><1f b=\'1w\' a=\'2N\' /><1e b=\'1w\' a=\'4w\' /><1o b=\'1w\' a=\'0\' /><1q b=\'2A\' a=\'v.2E\' /></1Y></o></1Z><2j><o><x n=\'2g\' /><1R 1r=\'2o\' 1p=\'1P\' 1s=\'0\' 1t=\'\' 1u=\'c\'><t b=\'f\' a=\'v.v.5k\' /></1R></o></2j><2b><o><x n=\'2f\' /></o></2b><1v><o><x n=\'1y\' /><h r=\'H\' g=\'G\'><a b=\'d\' a=\'e\' /></h><h r=\'X\' g=\'G\'><a b=\'d\' a=\'c\' /></h><x n=\'J\' /></o></1v><1U><o><h r=\'X\' g=\'G\'><a b=\'d\' a=\'c\' /></h><x n=\'J\' /></o></1U></1Q><q T=\'\' S=\'0\'><p P=\'-1\' O=\'-1\' N=\'40\' K=\'35\' V=\'1j\' M=\'c\'><Q l=\'L\' i=\'2r\' /></p></q><1X><w I=\'1W\'><q T=\'\' S=\'1\'><p P=\'-1\' O=\'-1\' N=\'40\' K=\'35\' V=\'1j\' M=\'c\'><Q l=\'L\' i=\'2r\' /></p></q></w><w I=\'2d\'><q T=\'\' S=\'8\'><p P=\'-1\' O=\'-1\' N=\'40\' K=\'35\' V=\'1j\' M=\'c\'><Q l=\'L\' i=\'2r\' /></p></q></w><w I=\'2e\'><q T=\'\' S=\'16\'><p P=\'-1\' O=\'-1\' N=\'40\' K=\'35\' V=\'1j\' M=\'c\'><Q l=\'L\' i=\'2q\' /></p></q></w><w I=\'2c\'><q T=\'\' S=\'17\'><p P=\'-1\' O=\'-1\' N=\'40\' K=\'35\' V=\'1j\' M=\'c\'><Q l=\'L\' i=\'2q\' /></p></q></w><w I=\'2a\'><q T=\'\' S=\'24\'><p P=\'-1\' O=\'-1\' N=\'40\' K=\'35\' V=\'1j\' M=\'c\'><Q l=\'L\' i=\'2q\' /></p></q></w><w I=\'2k\'><q T=\'\' S=\'0\'><p P=\'-1\' O=\'-1\' N=\'40\' K=\'35\' V=\'1j\' M=\'c\'><Q l=\'L\' i=\'2C\' /></p></q></w><w I=\'2i\'><q T=\'\' S=\'8\'><p P=\'-1\' O=\'-1\' N=\'40\' K=\'35\' V=\'1j\' M=\'c\'><Q l=\'L\' i=\'2C\' /></p></q></w><w I=\'2h\'><q T=\'\' S=\'16\'><p P=\'-1\' O=\'-1\' N=\'40\' K=\'35\' V=\'1j\' M=\'c\'><Q l=\'L\' i=\'2H\' /></p></q></w><w I=\'1V\'><q T=\'\' S=\'24\'><p P=\'-1\' O=\'-1\' N=\'40\' K=\'35\' V=\'1j\' M=\'c\'><Q l=\'L\' i=\'2H\' /></p></q></w></1X></1g></4G></7n></4G></72><1g n=\'71\' 1m=\'40\' 1n=\'30\' Y=\'c\' 1E=\'e\' 1J=\'\' 1f=\'9w\' 1e=\'3W\' 1I=\'e\' 1L=\'11\' 1o=\'0\' 1q=\'0\' 1M=\'20\' 1N=\'15\' 1K=\'Z\' 1H=\'Z\' 1C=\'Z\' 1D=\'0\' 1G=\'2\' 1B=\'e\' 1F=\'c\' 1O=\'2v\'><q T=\'\' S=\'0\'><p P=\'0\' O=\'0\' N=\'40\' K=\'30\' V=\'1\' M=\'c\'><Q l=\'L\' i=\'3X\' /></p></q><1A><1z n=\'2u\' 2t=\'9x\' b=\'1i\' 1f=\'0\' 1e=\'0\' 1m=\'0\' 1n=\'0\' 2w=\'-1\'><1i P=\'0\' O=\'0\' N=\'0\' K=\'0\' M=\'c\'><Q l=\'L\' i=\'9B\' /></1i></1z></1A></1g><1g n=\'6W\' 1m=\'40\' 1n=\'30\' Y=\'c\' 1E=\'e\' 1J=\'\' 1f=\'8W\' 1e=\'3W\' 1I=\'e\' 1L=\'12\' 1o=\'0\' 1q=\'0\' 1M=\'20\' 1N=\'15\' 1K=\'Z\' 1H=\'Z\' 1C=\'Z\' 1D=\'0\' 1G=\'3\' 1B=\'e\' 1F=\'c\' 1O=\'2v\'><q T=\'\' S=\'0\'><p P=\'0\' O=\'0\' N=\'40\' K=\'30\' V=\'2\' M=\'c\'><Q l=\'L\' i=\'3X\' /></p></q><1A><1z n=\'2u\' 2t=\'8X\' b=\'1i\' 1f=\'0\' 1e=\'0\' 1m=\'0\' 1n=\'0\' 2w=\'-1\'><1i P=\'0\' O=\'0\' N=\'0\' K=\'0\' M=\'c\'><Q l=\'L\' i=\'8U\' /></1i></1z></1A></1g><1g n=\'75\' 1m=\'40\' 1n=\'30\' Y=\'c\' 1E=\'e\' 1J=\'\' 1f=\'8V\' 1e=\'3W\' 1I=\'e\' 1L=\'13\' 1o=\'0\' 1q=\'0\' 1M=\'20\' 1N=\'15\' 1K=\'Z\' 1H=\'Z\' 1C=\'Z\' 1D=\'0\' 1G=\'4\' 1B=\'e\' 1F=\'c\' 1O=\'2v\'><q T=\'\' S=\'0\'><p P=\'0\' O=\'0\' N=\'40\' K=\'30\' V=\'3\' M=\'c\'><Q l=\'L\' i=\'3X\' /></p></q><1A><1z n=\'2u\' 2t=\'8K\' b=\'1i\' 1f=\'0\' 1e=\'0\' 1m=\'0\' 1n=\'0\' 2w=\'-1\'><1i P=\'0\' O=\'0\' N=\'0\' K=\'0\' M=\'c\'><Q l=\'L\' i=\'8L\' /></1i></1z></1A></1g><1g n=\'79\' 1m=\'40\' 1n=\'30\' Y=\'c\' 1E=\'e\' 1J=\'\' 1f=\'8I\' 1e=\'3W\' 1I=\'e\' 1L=\'14\' 1o=\'0\' 1q=\'0\' 1M=\'20\' 1N=\'15\' 1K=\'Z\' 1H=\'Z\' 1C=\'Z\' 1D=\'0\' 1G=\'5\' 1B=\'e\' 1F=\'c\' 1O=\'2v\'><q T=\'\' S=\'0\'><p P=\'0\' O=\'0\' N=\'40\' K=\'30\' V=\'4\' M=\'c\'><Q l=\'L\' i=\'3X\' /></p></q><1A><1z n=\'2u\' 2t=\'8J\' b=\'1i\' 1f=\'0\' 1e=\'0\' 1m=\'0\' 1n=\'0\' 2w=\'-1\'><1i P=\'0\' O=\'0\' N=\'0\' K=\'0\' M=\'c\'><Q l=\'L\' i=\'8O\' /></1i></1z></1A></1g><1g n=\'78\' 1m=\'40\' 1n=\'30\' Y=\'c\' 1E=\'e\' 1J=\'\' 1f=\'8P\' 1e=\'3W\' 1I=\'e\' 1L=\'15\' 1o=\'0\' 1q=\'0\' 1M=\'20\' 1N=\'15\' 1K=\'Z\' 1H=\'Z\' 1C=\'Z\' 1D=\'0\' 1G=\'6\' 1B=\'e\' 1F=\'c\' 1O=\'2v\'><q T=\'\' S=\'0\'><p P=\'0\' O=\'0\' N=\'40\' K=\'30\' V=\'5\' M=\'c\'><Q l=\'L\' i=\'3X\' /></p></q><1A><1z n=\'2u\' 2t=\'8M\' b=\'1i\' 1f=\'0\' 1e=\'0\' 1m=\'0\' 1n=\'0\' 2w=\'-1\'><1i P=\'0\' O=\'0\' N=\'0\' K=\'0\' M=\'c\'><Q l=\'L\' i=\'9a\' /></1i></1z></1A></1g><1g n=\'77\' 1m=\'2M\' 1n=\'68\' Y=\'c\' 1E=\'e\' 1J=\'\' 1f=\'48\' 1e=\'29\' 1I=\'e\' 1L=\'0\' 1o=\'0\' 1q=\'0\' 1M=\'3Y\' 1N=\'83\' 1K=\'Z\' 1H=\'Z\' 1C=\'Z\' 1D=\'0\' 1G=\'7\' 1B=\'e\' 1F=\'c\' 1O=\'2v\'><q T=\'\' S=\'0\'><p P=\'0\' O=\'0\' N=\'2M\' K=\'68\' V=\'7c 6Y 6Z 6X 73 74 1-5 (1. 7i 7p 7l 5Y; 5W 66 7g 7f. 5. 7e 5Y, 5W 66 6g 7h 7k 7j). \' M=\'c\'><Q l=\'L\' i=\'8Y\' /></p></q><1A><1z n=\'2u\' 2t=\'8Z\' b=\'1i\' 1f=\'0\' 1e=\'0\' 1m=\'0\' 1n=\'0\' 2w=\'-1\'><1i P=\'0\' O=\'0\' N=\'0\' K=\'0\' M=\'c\'><Q l=\'L\' i=\'95\' /></1i></1z></1A></1g><1g n=\'5m\' 1m=\'83\' 1n=\'20\' Y=\'c\' 1E=\'e\' 1J=\'\' 1f=\'2N\' 1e=\'4s\' 1I=\'c\' 1L=\'53\' 1o=\'0\' 1q=\'0\' 1M=\'41.5\' 1N=\'10\' 1K=\'Z\' 1H=\'Z\' 1C=\'Z\' 1D=\'0\' 1G=\'8\' 1B=\'e\' 1F=\'c\' 1O=\'2v\'><q T=\'\' S=\'0\'><p P=\'-1\' O=\'-1\' N=\'83\' K=\'25\' M=\'c\'><Q l=\'L\' i=\'4b\' /></p></q><1A><1z n=\'2u\' 2t=\'5m\' b=\'1i\' 1f=\'0\' 1e=\'0\' 1m=\'0\' 1n=\'0\' 2w=\'-1\'><1i P=\'0\' O=\'0\' N=\'0\' K=\'0\' M=\'c\'><Q l=\'L\' i=\'4t\' /></1i></1z></1A></1g><1g n=\'5l\' 1m=\'2U\' 1n=\'20\' Y=\'c\' 1E=\'e\' 1J=\'\' 1f=\'2Q\' 1e=\'4s\' 1I=\'c\' 1L=\'52\' 1o=\'0\' 1q=\'0\' 1M=\'69.5\' 1N=\'10\' 1K=\'Z\' 1H=\'Z\' 1C=\'Z\' 1D=\'0\' 1G=\'9\' 1B=\'e\' 1F=\'c\' 1O=\'2v\'><q T=\'\' S=\'0\'><p P=\'-1\' O=\'-1\' N=\'2U\' K=\'25\' M=\'c\'><Q l=\'L\' i=\'4h\' /></p></q><1A><1z n=\'2u\' 2t=\'5l\' b=\'1i\' 1f=\'0\' 1e=\'0\' 1m=\'0\' 1n=\'0\' 2w=\'-1\'><1i P=\'0\' O=\'0\' N=\'0\' K=\'0\' M=\'c\'><Q l=\'L\' i=\'3Z\' /></1i></1z></1A></1g><1g n=\'5j\' 1m=\'67\' 1n=\'20\' Y=\'c\' 1E=\'e\' 1J=\'\' 1f=\'2T\' 1e=\'4s\' 1I=\'c\' 1L=\'55\' 1o=\'0\' 1q=\'0\' 1M=\'33.5\' 1N=\'10\' 1K=\'Z\' 1H=\'Z\' 1C=\'Z\' 1D=\'0\' 1G=\'10\' 1B=\'e\' 1F=\'c\' 1O=\'2v\'><q T=\'\' S=\'0\'><p P=\'-1\' O=\'-1\' N=\'67\' K=\'25\' M=\'c\'><Q l=\'L\' i=\'4v\' /></p></q><1A><1z n=\'2u\' 2t=\'5j\' b=\'1i\' 1f=\'0\' 1e=\'0\' 1m=\'0\' 1n=\'0\' 2w=\'-1\'><1i P=\'0\' O=\'0\' N=\'0\' K=\'0\' M=\'c\'><Q l=\'L\' i=\'1P\' /></1i></1z></1A></1g><1g n=\'5r\' 1m=\'2R\' 1n=\'20\' Y=\'c\' 1E=\'e\' 1J=\'\' 1f=\'2S\' 1e=\'4s\' 1I=\'c\' 1L=\'56\' 1o=\'0\' 1q=\'0\' 1M=\'61.5\' 1N=\'10\' 1K=\'Z\' 1H=\'Z\' 1C=\'Z\' 1D=\'0\' 1G=\'11\' 1B=\'e\' 1F=\'c\' 1O=\'2v\'><q T=\'\' S=\'0\'><p P=\'-1\' O=\'-1\' N=\'2R\' K=\'25\' M=\'c\'><Q l=\'L\' i=\'3W\' /></p></q><1A><1z n=\'2u\' 2t=\'5r\' b=\'1i\' 1f=\'0\' 1e=\'0\' 1m=\'0\' 1n=\'0\' 2w=\'-1\'><1i P=\'0\' O=\'0\' N=\'0\' K=\'0\' M=\'c\'><Q l=\'L\' i=\'4r\' /></1i></1z></1A></1g><1g n=\'5q\' 1m=\'76\' 1n=\'20\' Y=\'c\' 1E=\'e\' 1J=\'\' 1f=\'2O\' 1e=\'4s\' 1I=\'c\' 1L=\'54\' 1o=\'0\' 1q=\'0\' 1M=\'38\' 1N=\'10\' 1K=\'Z\' 1H=\'Z\' 1C=\'Z\' 1D=\'0\' 1G=\'12\' 1B=\'e\' 1F=\'c\' 1O=\'2v\'><q T=\'\' S=\'0\'><p P=\'-1\' O=\'-1\' N=\'76\' K=\'25\' M=\'c\'><Q l=\'L\' i=\'4a\' /></p></q><1A><1z n=\'2u\' 2t=\'5q\' b=\'1i\' 1f=\'0\' 1e=\'0\' 1m=\'0\' 1n=\'0\' 2w=\'-1\'><1i P=\'0\' O=\'0\' N=\'0\' K=\'0\' M=\'c\'><Q l=\'L\' i=\'4c\' /></1i></1z></1A></1g><1g n=\'5p\' 1m=\'2R\' 1n=\'20\' Y=\'c\' 1E=\'e\' 1J=\'\' 1f=\'2S\' 1e=\'4o\' 1I=\'c\' 1L=\'51\' 1o=\'0\' 1q=\'0\' 1M=\'61.5\' 1N=\'10\' 1K=\'Z\' 1H=\'Z\' 1C=\'Z\' 1D=\'0\' 1G=\'13\' 1B=\'e\' 1F=\'c\' 1O=\'2v\'><q T=\'\' S=\'0\'><p P=\'-1\' O=\'-1\' N=\'2R\' K=\'25\' M=\'c\'><Q l=\'L\' i=\'3W\' /></p></q><1A><1z n=\'2u\' 2t=\'5p\' b=\'1i\' 1f=\'0\' 1e=\'0\' 1m=\'0\' 1n=\'0\' 2w=\'-1\'><1i P=\'0\' O=\'0\' N=\'0\' K=\'0\' M=\'c\'><Q l=\'L\' i=\'4r\' /></1i></1z></1A></1g><1g n=\'5a\' 1m=\'83\' 1n=\'20\' Y=\'c\' 1E=\'e\' 1J=\'\' 1f=\'2N\' 1e=\'4o\' 1I=\'c\' 1L=\'48\' 1o=\'0\' 1q=\'0\' 1M=\'41.5\' 1N=\'10\' 1K=\'Z\' 1H=\'Z\' 1C=\'Z\' 1D=\'0\' 1G=\'14\' 1B=\'e\' 1F=\'c\' 1O=\'2v\'><q T=\'\' S=\'0\'><p P=\'-1\' O=\'-1\' N=\'83\' K=\'25\' M=\'c\'><Q l=\'L\' i=\'4b\' /></p></q><1A><1z n=\'2u\' 2t=\'5a\' b=\'1i\' 1f=\'0\' 1e=\'0\' 1m=\'0\' 1n=\'0\' 2w=\'-1\'><1i P=\'0\' O=\'0\' N=\'0\' K=\'0\' M=\'c\'><Q l=\'L\' i=\'4t\' /></1i></1z></1A></1g><1g n=\'4Y\' 1m=\'2U\' 1n=\'20\' Y=\'c\' 1E=\'e\' 1J=\'\' 1f=\'2Q\' 1e=\'4o\' 1I=\'c\' 1L=\'47\' 1o=\'0\' 1q=\'0\' 1M=\'69.5\' 1N=\'10\' 1K=\'Z\' 1H=\'Z\' 1C=\'Z\' 1D=\'0\' 1G=\'15\' 1B=\'e\' 1F=\'c\' 1O=\'2v\'><q T=\'\' S=\'0\'><p P=\'-1\' O=\'-1\' N=\'2U\' K=\'25\' M=\'c\'><Q l=\'L\' i=\'4h\' /></p></q><1A><1z n=\'2u\' 2t=\'4Y\' b=\'1i\' 1f=\'0\' 1e=\'0\' 1m=\'0\' 1n=\'0\' 2w=\'-1\'><1i P=\'0\' O=\'0\' N=\'0\' K=\'0\' M=\'c\'><Q l=\'L\' i=\'3Z\' /></1i></1z></1A></1g><1g n=\'4Z\' 1m=\'67\' 1n=\'20\' Y=\'c\' 1E=\'e\' 1J=\'\' 1f=\'2T\' 1e=\'4o\' 1I=\'c\' 1L=\'50\' 1o=\'0\' 1q=\'0\' 1M=\'33.5\' 1N=\'10\' 1K=\'Z\' 1H=\'Z\' 1C=\'Z\' 1D=\'0\' 1G=\'16\' 1B=\'e\' 1F=\'c\' 1O=\'2v\'><q T=\'\' S=\'0\'><p P=\'-1\' O=\'-1\' N=\'67\' K=\'25\' M=\'c\'><Q l=\'L\' i=\'4v\' /></p></q><1A><1z n=\'2u\' 2t=\'4Z\' b=\'1i\' 1f=\'0\' 1e=\'0\' 1m=\'0\' 1n=\'0\' 2w=\'-1\'><1i P=\'0\' O=\'0\' N=\'0\' K=\'0\' M=\'c\'><Q l=\'L\' i=\'1P\' /></1i></1z></1A></1g><1g n=\'5g\' 1m=\'76\' 1n=\'20\' Y=\'c\' 1E=\'e\' 1J=\'\' 1f=\'2O\' 1e=\'4o\' 1I=\'c\' 1L=\'49\' 1o=\'0\' 1q=\'0\' 1M=\'38\' 1N=\'10\' 1K=\'Z\' 1H=\'Z\' 1C=\'Z\' 1D=\'0\' 1G=\'17\' 1B=\'e\' 1F=\'c\' 1O=\'2v\'><q T=\'\' S=\'0\'><p P=\'-1\' O=\'-1\' N=\'76\' K=\'25\' M=\'c\'><Q l=\'L\' i=\'4a\' /></p></q><1A><1z n=\'2u\' 2t=\'5g\' b=\'1i\' 1f=\'0\' 1e=\'0\' 1m=\'0\' 1n=\'0\' 2w=\'-1\'><1i P=\'0\' O=\'0\' N=\'0\' K=\'0\' M=\'c\'><Q l=\'L\' i=\'4c\' /></1i></1z></1A></1g><1g n=\'5e\' 1m=\'76\' 1n=\'20\' Y=\'c\' 1E=\'e\' 1J=\'\' 1f=\'2O\' 1e=\'4d\' 1I=\'c\' 1L=\'44\' 1o=\'0\' 1q=\'0\' 1M=\'38\' 1N=\'10\' 1K=\'Z\' 1H=\'Z\' 1C=\'Z\' 1D=\'0\' 1G=\'18\' 1B=\'e\' 1F=\'c\' 1O=\'2v\'><q T=\'\' S=\'0\'><p P=\'-1\' O=\'-1\' N=\'76\' K=\'25\' M=\'c\'><Q l=\'L\' i=\'4a\' /></p></q><1A><1z n=\'2u\' 2t=\'5e\' b=\'1i\' 1f=\'0\' 1e=\'0\' 1m=\'0\' 1n=\'0\' 2w=\'-1\'><1i P=\'0\' O=\'0\' N=\'0\' K=\'0\' M=\'c\'><Q l=\'L\' i=\'4c\' /></1i></1z></1A></1g><1g n=\'4T\' 1m=\'83\' 1n=\'20\' Y=\'c\' 1E=\'e\' 1J=\'\' 1f=\'2N\' 1e=\'4d\' 1I=\'c\' 1L=\'43\' 1o=\'0\' 1q=\'0\' 1M=\'41.5\' 1N=\'10\' 1K=\'Z\' 1H=\'Z\' 1C=\'Z\' 1D=\'0\' 1G=\'19\' 1B=\'e\' 1F=\'c\' 1O=\'2v\'><q T=\'\' S=\'0\'><p P=\'-1\' O=\'-1\' N=\'83\' K=\'25\' M=\'c\'><Q l=\'L\' i=\'4b\' /></p></q><1A><1z n=\'2u\' 2t=\'4T\' b=\'1i\' 1f=\'0\' 1e=\'0\' 1m=\'0\' 1n=\'0\' 2w=\'-1\'><1i P=\'0\' O=\'0\' N=\'0\' K=\'0\' M=\'c\'><Q l=\'L\' i=\'4t\' /></1i></1z></1A></1g><1g n=\'5o\' 1m=\'67\' 1n=\'20\' Y=\'c\' 1E=\'e\' 1J=\'\' 1f=\'2T\' 1e=\'4d\' 1I=\'c\' 1L=\'45\' 1o=\'0\' 1q=\'0\' 1M=\'33.5\' 1N=\'10\' 1K=\'Z\' 1H=\'Z\' 1C=\'Z\' 1D=\'0\' 1G=\'20\' 1B=\'e\' 1F=\'c\' 1O=\'2v\'><q T=\'\' S=\'0\'><p P=\'-1\' O=\'-1\' N=\'67\' K=\'25\' M=\'c\'><Q l=\'L\' i=\'4v\' /></p></q><1A><1z n=\'2u\' 2t=\'5o\' b=\'1i\' 1f=\'0\' 1e=\'0\' 1m=\'0\' 1n=\'0\' 2w=\'-1\'><1i P=\'0\' O=\'0\' N=\'0\' K=\'0\' M=\'c\'><Q l=\'L\' i=\'1P\' /></1i></1z></1A></1g><1g n=\'4K\' 1m=\'2U\' 1n=\'20\' Y=\'c\' 1E=\'e\' 1J=\'\' 1f=\'2Q\' 1e=\'4d\' 1I=\'c\' 1L=\'42\' 1o=\'0\' 1q=\'0\' 1M=\'69.5\' 1N=\'10\' 1K=\'Z\' 1H=\'Z\' 1C=\'Z\' 1D=\'0\' 1G=\'21\' 1B=\'e\' 1F=\'c\' 1O=\'2v\'><q T=\'\' S=\'0\'><p P=\'-1\' O=\'-1\' N=\'2U\' K=\'25\' M=\'c\'><Q l=\'L\' i=\'4h\' /></p></q><1A><1z n=\'2u\' 2t=\'4K\' b=\'1i\' 1f=\'0\' 1e=\'0\' 1m=\'0\' 1n=\'0\' 2w=\'-1\'><1i P=\'0\' O=\'0\' N=\'0\' K=\'0\' M=\'c\'><Q l=\'L\' i=\'3Z\' /></1i></1z></1A></1g><1g n=\'4L\' 1m=\'2R\' 1n=\'20\' Y=\'c\' 1E=\'e\' 1J=\'\' 1f=\'2S\' 1e=\'4d\' 1I=\'c\' 1L=\'46\' 1o=\'0\' 1q=\'0\' 1M=\'61.5\' 1N=\'10\' 1K=\'Z\' 1H=\'Z\' 1C=\'Z\' 1D=\'0\' 1G=\'22\' 1B=\'e\' 1F=\'c\' 1O=\'2v\'><q T=\'\' S=\'0\'><p P=\'-1\' O=\'-1\' N=\'2R\' K=\'25\' M=\'c\'><Q l=\'L\' i=\'3W\' /></p></q><1A><1z n=\'2u\' 2t=\'4L\' b=\'1i\' 1f=\'0\' 1e=\'0\' 1m=\'0\' 1n=\'0\' 2w=\'-1\'><1i P=\'0\' O=\'0\' N=\'0\' K=\'0\' M=\'c\'><Q l=\'L\' i=\'4r\' /></1i></1z></1A></1g><1g n=\'4S\' 1m=\'83\' 1n=\'20\' Y=\'c\' 1E=\'e\' 1J=\'\' 1f=\'2N\' 1e=\'4i\' 1I=\'c\' 1L=\'38\' 1o=\'0\' 1q=\'0\' 1M=\'41.5\' 1N=\'10\' 1K=\'Z\' 1H=\'Z\' 1C=\'Z\' 1D=\'0\' 1G=\'23\' 1B=\'e\' 1F=\'c\' 1O=\'2v\'><q T=\'\' S=\'0\'><p P=\'-1\' O=\'-1\' N=\'83\' K=\'25\' M=\'c\'><Q l=\'L\' i=\'4b\' /></p></q><1A><1z n=\'2u\' 2t=\'4S\' b=\'1i\' 1f=\'0\' 1e=\'0\' 1m=\'0\' 1n=\'0\' 2w=\'-1\'><1i P=\'0\' O=\'0\' N=\'0\' K=\'0\' M=\'c\'><Q l=\'L\' i=\'4t\' /></1i></1z></1A></1g><1g n=\'5F\' 1m=\'67\' 1n=\'20\' Y=\'c\' 1E=\'e\' 1J=\'\' 1f=\'2T\' 1e=\'4i\' 1I=\'c\' 1L=\'40\' 1o=\'0\' 1q=\'0\' 1M=\'33.5\' 1N=\'10\' 1K=\'Z\' 1H=\'Z\' 1C=\'Z\' 1D=\'0\' 1G=\'24\' 1B=\'e\' 1F=\'c\' 1O=\'2v\'><q T=\'\' S=\'0\'><p P=\'-1\' O=\'-1\' N=\'67\' K=\'25\' M=\'c\'><Q l=\'L\' i=\'4v\' /></p></q><1A><1z n=\'2u\' 2t=\'5F\' b=\'1i\' 1f=\'0\' 1e=\'0\' 1m=\'0\' 1n=\'0\' 2w=\'-1\'><1i P=\'0\' O=\'0\' N=\'0\' K=\'0\' M=\'c\'><Q l=\'L\' i=\'1P\' /></1i></1z></1A></1g><1g n=\'5N\' 1m=\'76\' 1n=\'20\' Y=\'c\' 1E=\'e\' 1J=\'\' 1f=\'2O\' 1e=\'4i\' 1I=\'c\' 1L=\'39\' 1o=\'0\' 1q=\'0\' 1M=\'38\' 1N=\'10\' 1K=\'Z\' 1H=\'Z\' 1C=\'Z\' 1D=\'0\' 1G=\'25\' 1B=\'e\' 1F=\'c\' 1O=\'2v\'><q T=\'\' S=\'0\'><p P=\'-1\' O=\'-1\' N=\'76\' K=\'25\' M=\'c\'><Q l=\'L\' i=\'4a\' /></p></q><1A><1z n=\'2u\' 2t=\'5N\' b=\'1i\' 1f=\'0\' 1e=\'0\' 1m=\'0\' 1n=\'0\' 2w=\'-1\'><1i P=\'0\' O=\'0\' N=\'0\' K=\'0\' M=\'c\'><Q l=\'L\' i=\'4c\' /></1i></1z></1A></1g><1g n=\'5K\' 1m=\'2U\' 1n=\'20\' Y=\'c\' 1E=\'e\' 1J=\'\' 1f=\'2Q\' 1e=\'4i\' 1I=\'c\' 1L=\'37\' 1o=\'0\' 1q=\'0\' 1M=\'69.5\' 1N=\'10\' 1K=\'Z\' 1H=\'Z\' 1C=\'Z\' 1D=\'0\' 1G=\'26\' 1B=\'e\' 1F=\'c\' 1O=\'2v\'><q T=\'\' S=\'0\'><p P=\'-1\' O=\'-1\' N=\'2U\' K=\'25\' M=\'c\'><Q l=\'L\' i=\'4h\' /></p></q><1A><1z n=\'2u\' 2t=\'5K\' b=\'1i\' 1f=\'0\' 1e=\'0\' 1m=\'0\' 1n=\'0\' 2w=\'-1\'><1i P=\'0\' O=\'0\' N=\'0\' K=\'0\' M=\'c\'><Q l=\'L\' i=\'3Z\' /></1i></1z></1A></1g><1g n=\'5P\' 1m=\'2R\' 1n=\'20\' Y=\'c\' 1E=\'e\' 1J=\'\' 1f=\'2S\' 1e=\'4i\' 1I=\'c\' 1L=\'41\' 1o=\'0\' 1q=\'0\' 1M=\'61.5\' 1N=\'10\' 1K=\'Z\' 1H=\'Z\' 1C=\'Z\' 1D=\'0\' 1G=\'27\' 1B=\'e\' 1F=\'c\' 1O=\'2v\'><q T=\'\' S=\'0\'><p P=\'-1\' O=\'-1\' N=\'2R\' K=\'25\' M=\'c\'><Q l=\'L\' i=\'3W\' /></p></q><1A><1z n=\'2u\' 2t=\'5P\' b=\'1i\' 1f=\'0\' 1e=\'0\' 1m=\'0\' 1n=\'0\' 2w=\'-1\'><1i P=\'0\' O=\'0\' N=\'0\' K=\'0\' M=\'c\'><Q l=\'L\' i=\'4r\' /></1i></1z></1A></1g><1g n=\'5J\' 1m=\'83\' 1n=\'20\' Y=\'c\' 1E=\'e\' 1J=\'\' 1f=\'2N\' 1e=\'4f\' 1I=\'c\' 1L=\'33\' 1o=\'0\' 1q=\'0\' 1M=\'41.5\' 1N=\'10\' 1K=\'Z\' 1H=\'Z\' 1C=\'Z\' 1D=\'0\' 1G=\'28\' 1B=\'e\' 1F=\'c\' 1O=\'2v\'><q T=\'\' S=\'0\'><p P=\'-1\' O=\'-1\' N=\'83\' K=\'25\' M=\'c\'><Q l=\'L\' i=\'4b\' /></p></q><1A><1z n=\'2u\' 2t=\'5J\' b=\'1i\' 1f=\'0\' 1e=\'0\' 1m=\'0\' 1n=\'0\' 2w=\'-1\'><1i P=\'0\' O=\'0\' N=\'0\' K=\'0\' M=\'c\'><Q l=\'L\' i=\'4t\' /></1i></1z></1A></1g><1g n=\'5S\' 1m=\'76\' 1n=\'20\' Y=\'c\' 1E=\'e\' 1J=\'\' 1f=\'2O\' 1e=\'4f\' 1I=\'c\' 1L=\'34\' 1o=\'0\' 1q=\'0\' 1M=\'38\' 1N=\'10\' 1K=\'Z\' 1H=\'Z\' 1C=\'Z\' 1D=\'0\' 1G=\'29\' 1B=\'e\' 1F=\'c\' 1O=\'2v\'><q T=\'\' S=\'0\'><p P=\'-1\' O=\'-1\' N=\'76\' K=\'25\' M=\'c\'><Q l=\'L\' i=\'4a\' /></p></q><1A><1z n=\'2u\' 2t=\'5S\' b=\'1i\' 1f=\'0\' 1e=\'0\' 1m=\'0\' 1n=\'0\' 2w=\'-1\'><1i P=\'0\' O=\'0\' N=\'0\' K=\'0\' M=\'c\'><Q l=\'L\' i=\'4c\' /></1i></1z></1A></1g><1g n=\'5U\' 1m=\'2U\' 1n=\'20\' Y=\'c\' 1E=\'e\' 1J=\'\' 1f=\'2Q\' 1e=\'4f\' 1I=\'c\' 1L=\'32\' 1o=\'0\' 1q=\'0\' 1M=\'69.5\' 1N=\'10\' 1K=\'Z\' 1H=\'Z\' 1C=\'Z\' 1D=\'0\' 1G=\'30\' 1B=\'e\' 1F=\'c\' 1O=\'2v\'><q T=\'\' S=\'0\'><p P=\'-1\' O=\'-1\' N=\'2U\' K=\'25\' M=\'c\'><Q l=\'L\' i=\'4h\' /></p></q><1A><1z n=\'2u\' 2t=\'5U\' b=\'1i\' 1f=\'0\' 1e=\'0\' 1m=\'0\' 1n=\'0\' 2w=\'-1\'><1i P=\'0\' O=\'0\' N=\'0\' K=\'0\' M=\'c\'><Q l=\'L\' i=\'3Z\' /></1i></1z></1A></1g><1g n=\'5R\' 1m=\'2R\' 1n=\'20\' Y=\'c\' 1E=\'e\' 1J=\'\' 1f=\'2S\' 1e=\'4f\' 1I=\'c\' 1L=\'36\' 1o=\'0\' 1q=\'0\' 1M=\'61.5\' 1N=\'10\' 1K=\'Z\' 1H=\'Z\' 1C=\'Z\' 1D=\'0\' 1G=\'31\' 1B=\'e\' 1F=\'c\' 1O=\'2v\'><q T=\'\' S=\'0\'><p P=\'-1\' O=\'-1\' N=\'2R\' K=\'25\' M=\'c\'><Q l=\'L\' i=\'3W\' /></p></q><1A><1z n=\'2u\' 2t=\'5R\' b=\'1i\' 1f=\'0\' 1e=\'0\' 1m=\'0\' 1n=\'0\' 2w=\'-1\'><1i P=\'0\' O=\'0\' N=\'0\' K=\'0\' M=\'c\'><Q l=\'L\' i=\'4r\' /></1i></1z></1A></1g><1g n=\'5u\' 1m=\'67\' 1n=\'20\' Y=\'c\' 1E=\'e\' 1J=\'\' 1f=\'2T\' 1e=\'4f\' 1I=\'c\' 1L=\'35\' 1o=\'0\' 1q=\'0\' 1M=\'33.5\' 1N=\'10\' 1K=\'Z\' 1H=\'Z\' 1C=\'Z\' 1D=\'0\' 1G=\'32\' 1B=\'e\' 1F=\'c\' 1O=\'2v\'><q T=\'\' S=\'0\'><p P=\'-1\' O=\'-1\' N=\'67\' K=\'25\' M=\'c\'><Q l=\'L\' i=\'4v\' /></p></q><1A><1z n=\'2u\' 2t=\'5u\' b=\'1i\' 1f=\'0\' 1e=\'0\' 1m=\'0\' 1n=\'0\' 2w=\'-1\'><1i P=\'0\' O=\'0\' N=\'0\' K=\'0\' M=\'c\'><Q l=\'L\' i=\'1P\' /></1i></1z></1A></1g><1g n=\'5D\' 1m=\'2R\' 1n=\'20\' Y=\'c\' 1E=\'e\' 1J=\'\' 1f=\'2S\' 1e=\'4e\' 1I=\'c\' 1L=\'31\' 1o=\'0\' 1q=\'0\' 1M=\'61.5\' 1N=\'10\' 1K=\'Z\' 1H=\'Z\' 1C=\'Z\' 1D=\'0\' 1G=\'33\' 1B=\'e\' 1F=\'c\' 1O=\'2v\'><q T=\'\' S=\'0\'><p P=\'-1\' O=\'-1\' N=\'2R\' K=\'25\' M=\'c\'><Q l=\'L\' i=\'3W\' /></p></q><1A><1z n=\'2u\' 2t=\'5D\' b=\'1i\' 1f=\'0\' 1e=\'0\' 1m=\'0\' 1n=\'0\' 2w=\'-1\'><1i P=\'0\' O=\'0\' N=\'0\' K=\'0\' M=\'c\'><Q l=\'L\' i=\'4r\' /></1i></1z></1A></1g><1g n=\'5E\' 1m=\'83\' 1n=\'20\' Y=\'c\' 1E=\'e\' 1J=\'\' 1f=\'2N\' 1e=\'4e\' 1I=\'c\' 1L=\'28\' 1o=\'0\' 1q=\'0\' 1M=\'41.5\' 1N=\'10\' 1K=\'Z\' 1H=\'Z\' 1C=\'Z\' 1D=\'0\' 1G=\'34\' 1B=\'e\' 1F=\'c\' 1O=\'2v\'><q T=\'\' S=\'0\'><p P=\'-1\' O=\'-1\' N=\'83\' K=\'25\' M=\'c\'><Q l=\'L\' i=\'4b\' /></p></q><1A><1z n=\'2u\' 2t=\'5E\' b=\'1i\' 1f=\'0\' 1e=\'0\' 1m=\'0\' 1n=\'0\' 2w=\'-1\'><1i P=\'0\' O=\'0\' N=\'0\' K=\'0\' M=\'c\'><Q l=\'L\' i=\'4t\' /></1i></1z></1A></1g><1g n=\'5B\' 1m=\'2U\' 1n=\'20\' Y=\'c\' 1E=\'e\' 1J=\'\' 1f=\'2Q\' 1e=\'4e\' 1I=\'c\' 1L=\'27\' 1o=\'0\' 1q=\'0\' 1M=\'69.5\' 1N=\'10\' 1K=\'Z\' 1H=\'Z\' 1C=\'Z\' 1D=\'0\' 1G=\'35\' 1B=\'e\' 1F=\'c\' 1O=\'2v\'><q T=\'\' S=\'0\'><p P=\'-1\' O=\'-1\' N=\'2U\' K=\'25\' M=\'c\'><Q l=\'L\' i=\'4h\' /></p></q><1A><1z n=\'2u\' 2t=\'5B\' b=\'1i\' 1f=\'0\' 1e=\'0\' 1m=\'0\' 1n=\'0\' 2w=\'-1\'><1i P=\'0\' O=\'0\' N=\'0\' K=\'0\' M=\'c\'><Q l=\'L\' i=\'3Z\' /></1i></1z></1A></1g><1g n=\'5H\' 1m=\'67\' 1n=\'20\' Y=\'c\' 1E=\'e\' 1J=\'\' 1f=\'2T\' 1e=\'4e\' 1I=\'c\' 1L=\'30\' 1o=\'0\' 1q=\'0\' 1M=\'33.5\' 1N=\'10\' 1K=\'Z\' 1H=\'Z\' 1C=\'Z\' 1D=\'0\' 1G=\'36\' 1B=\'e\' 1F=\'c\' 1O=\'2v\'><q T=\'\' S=\'0\'><p P=\'-1\' O=\'-1\' N=\'67\' K=\'25\' M=\'c\'><Q l=\'L\' i=\'4v\' /></p></q><1A><1z n=\'2u\' 2t=\'5H\' b=\'1i\' 1f=\'0\' 1e=\'0\' 1m=\'0\' 1n=\'0\' 2w=\'-1\'><1i P=\'0\' O=\'0\' N=\'0\' K=\'0\' M=\'c\'><Q l=\'L\' i=\'1P\' /></1i></1z></1A></1g><1g n=\'5v\' 1m=\'76\' 1n=\'20\' Y=\'c\' 1E=\'e\' 1J=\'\' 1f=\'2O\' 1e=\'4e\' 1I=\'c\' 1L=\'29\' 1o=\'0\' 1q=\'0\' 1M=\'38\' 1N=\'10\' 1K=\'Z\' 1H=\'Z\' 1C=\'Z\' 1D=\'0\' 1G=\'37\' 1B=\'e\' 1F=\'c\' 1O=\'2v\'><q T=\'\' S=\'0\'><p P=\'-1\' O=\'-1\' N=\'76\' K=\'25\' M=\'c\'><Q l=\'L\' i=\'4a\' /></p></q><1A><1z n=\'2u\' 2t=\'5v\' b=\'1i\' 1f=\'0\' 1e=\'0\' 1m=\'0\' 1n=\'0\' 2w=\'-1\'><1i P=\'0\' O=\'0\' N=\'0\' K=\'0\' M=\'c\'><Q l=\'L\' i=\'4c\' /></1i></1z></1A></1g><1g n=\'5w\' 1m=\'2U\' 1n=\'20\' Y=\'c\' 1E=\'e\' 1J=\'\' 1f=\'2Q\' 1e=\'4g\' 1I=\'c\' 1L=\'22\' 1o=\'0\' 1q=\'0\' 1M=\'69.5\' 1N=\'10\' 1K=\'Z\' 1H=\'Z\' 1C=\'Z\' 1D=\'0\' 1G=\'38\' 1B=\'e\' 1F=\'c\' 1O=\'2v\'><q T=\'\' S=\'0\'><p P=\'-1\' O=\'-1\' N=\'2U\' K=\'25\' M=\'c\'><Q l=\'L\' i=\'4h\' /></p></q><1A><1z n=\'2u\' 2t=\'5w\' b=\'1i\' 1f=\'0\' 1e=\'0\' 1m=\'0\' 1n=\'0\' 2w=\'-1\'><1i P=\'0\' O=\'0\' N=\'0\' K=\'0\' M=\'c\'><Q l=\'L\' i=\'3Z\' /></1i></1z></1A></1g><1g n=\'5z\' 1m=\'67\' 1n=\'20\' Y=\'c\' 1E=\'e\' 1J=\'\' 1f=\'2T\' 1e=\'4g\' 1I=\'c\' 1L=\'25\' 1o=\'0\' 1q=\'0\' 1M=\'33.5\' 1N=\'10\' 1K=\'Z\' 1H=\'Z\' 1C=\'Z\' 1D=\'0\' 1G=\'39\' 1B=\'e\' 1F=\'c\' 1O=\'2v\'><q T=\'\' S=\'0\'><p P=\'-1\' O=\'-1\' N=\'67\' K=\'25\' M=\'c\'><Q l=\'L\' i=\'4v\' /></p></q><1A><1z n=\'2u\' 2t=\'5z\' b=\'1i\' 1f=\'0\' 1e=\'0\' 1m=\'0\' 1n=\'0\' 2w=\'-1\'><1i P=\'0\' O=\'0\' N=\'0\' K=\'0\' M=\'c\'><Q l=\'L\' i=\'1P\' /></1i></1z></1A></1g><1g n=\'5A\' 1m=\'76\' 1n=\'20\' Y=\'c\' 1E=\'e\' 1J=\'\' 1f=\'2O\' 1e=\'4g\' 1I=\'c\' 1L=\'24\' 1o=\'0\' 1q=\'0\' 1M=\'38\' 1N=\'10\' 1K=\'Z\' 1H=\'Z\' 1C=\'Z\' 1D=\'0\' 1G=\'40\' 1B=\'e\' 1F=\'c\' 1O=\'2v\'><q T=\'\' S=\'0\'><p P=\'-1\' O=\'-1\' N=\'76\' K=\'25\' M=\'c\'><Q l=\'L\' i=\'4a\' /></p></q><1A><1z n=\'2u\' 2t=\'5A\' b=\'1i\' 1f=\'0\' 1e=\'0\' 1m=\'0\' 1n=\'0\' 2w=\'-1\'><1i P=\'0\' O=\'0\' N=\'0\' K=\'0\' M=\'c\'><Q l=\'L\' i=\'4c\' /></1i></1z></1A></1g><1g n=\'5y\' 1m=\'83\' 1n=\'20\' Y=\'c\' 1E=\'e\' 1J=\'\' 1f=\'2N\' 1e=\'4g\' 1I=\'c\' 1L=\'23\' 1o=\'0\' 1q=\'0\' 1M=\'41.5\' 1N=\'10\' 1K=\'Z\' 1H=\'Z\' 1C=\'Z\' 1D=\'0\' 1G=\'41\' 1B=\'e\' 1F=\'c\' 1O=\'2v\'><q T=\'\' S=\'0\'><p P=\'-1\' O=\'-1\' N=\'83\' K=\'25\' M=\'c\'><Q l=\'L\' i=\'4b\' /></p></q><1A><1z n=\'2u\' 2t=\'5y\' b=\'1i\' 1f=\'0\' 1e=\'0\' 1m=\'0\' 1n=\'0\' 2w=\'-1\'><1i P=\'0\' O=\'0\' N=\'0\' K=\'0\' M=\'c\'><Q l=\'L\' i=\'4t\' /></1i></1z></1A></1g><1g n=\'5Q\' 1m=\'2R\' 1n=\'20\' Y=\'c\' 1E=\'e\' 1J=\'\' 1f=\'2S\' 1e=\'4g\' 1I=\'c\' 1L=\'26\' 1o=\'0\' 1q=\'0\' 1M=\'61.5\' 1N=\'10\' 1K=\'Z\' 1H=\'Z\' 1C=\'Z\' 1D=\'0\' 1G=\'42\' 1B=\'e\' 1F=\'c\' 1O=\'2v\'><q T=\'\' S=\'0\'><p P=\'-1\' O=\'-1\' N=\'2R\' K=\'25\' M=\'c\'><Q l=\'L\' i=\'3W\' /></p></q><1A><1z n=\'2u\' 2t=\'5Q\' b=\'1i\' 1f=\'0\' 1e=\'0\' 1m=\'0\' 1n=\'0\' 2w=\'-1\'><1i P=\'0\' O=\'0\' N=\'0\' K=\'0\' M=\'c\'><Q l=\'L\' i=\'4r\' /></1i></1z></1A></1g><1g n=\'5M\' 1m=\'83\' 1n=\'20\' Y=\'c\' 1E=\'e\' 1J=\'\' 1f=\'2N\' 1e=\'4m\' 1I=\'c\' 1L=\'17\' 1o=\'0\' 1q=\'0\' 1M=\'41.5\' 1N=\'10\' 1K=\'Z\' 1H=\'Z\' 1C=\'Z\' 1D=\'0\' 1G=\'43\' 1B=\'e\' 1F=\'c\' 1O=\'2v\'><q T=\'\' S=\'0\'><p P=\'-1\' O=\'-1\' N=\'83\' K=\'25\' M=\'c\'><Q l=\'L\' i=\'4b\' /></p></q><1A><1z n=\'2u\' 2t=\'5M\' b=\'1i\' 1f=\'0\' 1e=\'0\' 1m=\'0\' 1n=\'0\' 2w=\'-1\'><1i P=\'0\' O=\'0\' N=\'0\' K=\'0\' M=\'c\'><Q l=\'L\' i=\'4t\' /></1i></1z></1A></1g><1g n=\'5O\' 1m=\'76\' 1n=\'20\' Y=\'c\' 1E=\'e\' 1J=\'\' 1f=\'2O\' 1e=\'4m\' 1I=\'c\' 1L=\'18\' 1o=\'0\' 1q=\'0\' 1M=\'38\' 1N=\'10\' 1K=\'Z\' 1H=\'Z\' 1C=\'Z\' 1D=\'0\' 1G=\'44\' 1B=\'e\' 1F=\'c\' 1O=\'2v\'><q T=\'\' S=\'0\'><p P=\'-1\' O=\'-1\' N=\'76\' K=\'25\' M=\'c\'><Q l=\'L\' i=\'4a\' /></p></q><1A><1z n=\'2u\' 2t=\'5O\' b=\'1i\' 1f=\'0\' 1e=\'0\' 1m=\'0\' 1n=\'0\' 2w=\'-1\'><1i P=\'0\' O=\'0\' N=\'0\' K=\'0\' M=\'c\'><Q l=\'L\' i=\'4c\' /></1i></1z></1A></1g><1g n=\'4N\' 1m=\'2U\' 1n=\'20\' Y=\'c\' 1E=\'e\' 1J=\'\' 1f=\'2Q\' 1e=\'4m\' 1I=\'c\' 1L=\'16\' 1o=\'0\' 1q=\'0\' 1M=\'69.5\' 1N=\'10\' 1K=\'Z\' 1H=\'Z\' 1C=\'Z\' 1D=\'0\' 1G=\'45\' 1B=\'e\' 1F=\'c\' 1O=\'2v\'><q T=\'\' S=\'0\'><p P=\'-1\' O=\'-1\' N=\'2U\' K=\'25\' M=\'c\'><Q l=\'L\' i=\'4h\' /></p></q><1A><1z n=\'2u\' 2t=\'4N\' b=\'1i\' 1f=\'0\' 1e=\'0\' 1m=\'0\' 1n=\'0\' 2w=\'-1\'><1i P=\'0\' O=\'0\' N=\'0\' K=\'0\' M=\'c\'><Q l=\'L\' i=\'3Z\' /></1i></1z></1A></1g><1g n=\'4R\' 1m=\'2R\' 1n=\'20\' Y=\'c\' 1E=\'e\' 1J=\'\' 1f=\'2S\' 1e=\'4m\' 1I=\'c\' 1L=\'20\' 1o=\'0\' 1q=\'0\' 1M=\'61.5\' 1N=\'10\' 1K=\'Z\' 1H=\'Z\' 1C=\'Z\' 1D=\'0\' 1G=\'46\' 1B=\'e\' 1F=\'c\' 1O=\'2v\'><q T=\'\' S=\'0\'><p P=\'-1\' O=\'-1\' N=\'2R\' K=\'25\' M=\'c\'><Q l=\'L\' i=\'3W\' /></p></q><1A><1z n=\'2u\' 2t=\'4R\' b=\'1i\' 1f=\'0\' 1e=\'0\' 1m=\'0\' 1n=\'0\' 2w=\'-1\'><1i P=\'0\' O=\'0\' N=\'0\' K=\'0\' M=\'c\'><Q l=\'L\' i=\'4r\' /></1i></1z></1A></1g><1g n=\'4Q\' 1m=\'67\' 1n=\'20\' Y=\'c\' 1E=\'e\' 1J=\'\' 1f=\'2T\' 1e=\'4m\' 1I=\'c\' 1L=\'19\' 1o=\'0\' 1q=\'0\' 1M=\'33.5\' 1N=\'10\' 1K=\'Z\' 1H=\'Z\' 1C=\'Z\' 1D=\'0\' 1G=\'47\' 1B=\'e\' 1F=\'c\' 1O=\'2v\'><q T=\'\' S=\'0\'><p P=\'-1\' O=\'-1\' N=\'67\' K=\'25\' M=\'c\'><Q l=\'L\' i=\'4v\' /></p></q><1A><1z n=\'2u\' 2t=\'4Q\' b=\'1i\' 1f=\'0\' 1e=\'0\' 1m=\'0\' 1n=\'0\' 2w=\'-1\'><1i P=\'0\' O=\'0\' N=\'0\' K=\'0\' M=\'c\'><Q l=\'L\' i=\'1P\' /></1i></1z></1A></1g><1g n=\'4O\' 1m=\'2R\' 1n=\'20\' Y=\'c\' 1E=\'e\' 1J=\'\' 1f=\'2S\' 1e=\'3X\' 1I=\'c\' 1L=\'10\' 1o=\'0\' 1q=\'0\' 1M=\'61.5\' 1N=\'10\' 1K=\'Z\' 1H=\'Z\' 1C=\'Z\' 1D=\'0\' 1G=\'48\' 1B=\'e\' 1F=\'c\' 1O=\'2v\'><q T=\'\' S=\'0\'><p P=\'-1\' O=\'-1\' N=\'2R\' K=\'25\' M=\'c\'><Q l=\'L\' i=\'3W\' /></p></q><1A><1z n=\'2u\' 2t=\'4O\' b=\'1i\' 1f=\'0\' 1e=\'0\' 1m=\'0\' 1n=\'0\' 2w=\'-1\'><1i P=\'0\' O=\'0\' N=\'0\' K=\'0\' M=\'c\'><Q l=\'L\' i=\'4r\' /></1i></1z></1A></1g><1g n=\'4P\' 1m=\'83\' 1n=\'20\' Y=\'c\' 1E=\'e\' 1J=\'\' 1f=\'2N\' 1e=\'3X\' 1I=\'c\' 1L=\'7\' 1o=\'0\' 1q=\'0\' 1M=\'41.5\' 1N=\'10\' 1K=\'Z\' 1H=\'Z\' 1C=\'Z\' 1D=\'0\' 1G=\'49\' 1B=\'e\' 1F=\'c\' 1O=\'2v\'><q T=\'\' S=\'0\'><p P=\'-1\' O=\'-1\' N=\'83\' K=\'25\' M=\'c\'><Q l=\'L\' i=\'4b\' /></p></q><1A><1z n=\'2u\' 2t=\'4P\' b=\'1i\' 1f=\'0\' 1e=\'0\' 1m=\'0\' 1n=\'0\' 2w=\'-1\'><1i P=\'0\' O=\'0\' N=\'0\' K=\'0\' M=\'c\'><Q l=\'L\' i=\'4t\' /></1i></1z></1A></1g><1g n=\'4W\' 1m=\'76\' 1n=\'20\' Y=\'c\' 1E=\'e\' 1J=\'\' 1f=\'2O\' 1e=\'3X\' 1I=\'c\' 1L=\'8\' 1o=\'0\' 1q=\'0\' 1M=\'38\' 1N=\'10\' 1K=\'Z\' 1H=\'Z\' 1C=\'Z\' 1D=\'0\' 1G=\'50\' 1B=\'e\' 1F=\'c\' 1O=\'2v\'><q T=\'\' S=\'0\'><p P=\'-1\' O=\'-1\' N=\'76\' K=\'25\' M=\'c\'><Q l=\'L\' i=\'4a\' /></p></q><1A><1z n=\'2u\' 2t=\'4W\' b=\'1i\' 1f=\'0\' 1e=\'0\' 1m=\'0\' 1n=\'0\' 2w=\'-1\'><1i P=\'0\' O=\'0\' N=\'0\' K=\'0\' M=\'c\'><Q l=\'L\' i=\'4c\' /></1i></1z></1A></1g><1g n=\'4X\' 1m=\'67\' 1n=\'20\' Y=\'c\' 1E=\'e\' 1J=\'\' 1f=\'2T\' 1e=\'3X\' 1I=\'c\' 1L=\'9\' 1o=\'0\' 1q=\'0\' 1M=\'33.5\' 1N=\'10\' 1K=\'Z\' 1H=\'Z\' 1C=\'Z\' 1D=\'0\' 1G=\'51\' 1B=\'e\' 1F=\'c\' 1O=\'2v\'><q T=\'\' S=\'0\'><p P=\'-1\' O=\'-1\' N=\'67\' K=\'25\' M=\'c\'><Q l=\'L\' i=\'4v\' /></p></q><1A><1z n=\'2u\' 2t=\'4X\' b=\'1i\' 1f=\'0\' 1e=\'0\' 1m=\'0\' 1n=\'0\' 2w=\'-1\'><1i P=\'0\' O=\'0\' N=\'0\' K=\'0\' M=\'c\'><Q l=\'L\' i=\'1P\' /></1i></1z></1A></1g><1g n=\'4U\' 1m=\'2U\' 1n=\'20\' Y=\'c\' 1E=\'e\' 1J=\'\' 1f=\'2Q\' 1e=\'3X\' 1I=\'c\' 1L=\'6\' 1o=\'0\' 1q=\'0\' 1M=\'69.5\' 1N=\'10\' 1K=\'Z\' 1H=\'Z\' 1C=\'Z\' 1D=\'0\' 1G=\'52\' 1B=\'e\' 1F=\'c\' 1O=\'2v\'><q T=\'\' S=\'0\'><p P=\'-1\' O=\'-1\' N=\'2U\' K=\'25\' M=\'c\'><Q l=\'L\' i=\'4h\' /></p></q><1A><1z n=\'2u\' 2t=\'4U\' b=\'1i\' 1f=\'0\' 1e=\'0\' 1m=\'0\' 1n=\'0\' 2w=\'-1\'><1i P=\'0\' O=\'0\' N=\'0\' K=\'0\' M=\'c\'><Q l=\'L\' i=\'3Z\' /></1i></1z></1A></1g><1g n=\'4M\' 1m=\'2U\' 1n=\'20\' Y=\'c\' 1E=\'e\' 1J=\'\' 1f=\'2Q\' 1e=\'4w\' 1I=\'c\' 1L=\'1\' 1o=\'0\' 1q=\'0\' 1M=\'69.5\' 1N=\'10\' 1K=\'Z\' 1H=\'Z\' 1C=\'Z\' 1D=\'0\' 1G=\'53\' 1B=\'e\' 1F=\'c\' 1O=\'2v\'><q T=\'\' S=\'0\'><p P=\'-1\' O=\'-1\' N=\'2U\' K=\'25\' M=\'c\'><Q l=\'L\' i=\'4h\' /></p></q><1A><1z n=\'2u\' 2t=\'4M\' b=\'1i\' 1f=\'0\' 1e=\'0\' 1m=\'0\' 1n=\'0\' 2w=\'-1\'><1i P=\'0\' O=\'0\' N=\'0\' K=\'0\' M=\'c\'><Q l=\'L\' i=\'3Z\' /></1i></1z></1A></1g><1g n=\'5n\' 1m=\'76\' 1n=\'20\' Y=\'c\' 1E=\'e\' 1J=\'\' 1f=\'2O\' 1e=\'4w\' 1I=\'c\' 1L=\'3\' 1o=\'0\' 1q=\'0\' 1M=\'38\' 1N=\'10\' 1K=\'Z\' 1H=\'Z\' 1C=\'Z\' 1D=\'0\' 1G=\'54\' 1B=\'e\' 1F=\'c\' 1O=\'2v\'><q T=\'\' S=\'0\'><p P=\'-1\' O=\'-1\' N=\'76\' K=\'25\' M=\'c\'><Q l=\'L\' i=\'4a\' /></p></q><1A><1z n=\'2u\' 2t=\'5n\' b=\'1i\' 1f=\'0\' 1e=\'0\' 1m=\'0\' 1n=\'0\' 2w=\'-1\'><1i P=\'0\' O=\'0\' N=\'0\' K=\'0\' M=\'c\'><Q l=\'L\' i=\'4c\' /></1i></1z></1A></1g><1g n=\'5k\' 1m=\'83\' 1n=\'20\' Y=\'c\' 1E=\'e\' 1J=\'\' 1f=\'2N\' 1e=\'4w\' 1I=\'c\' 1L=\'2\' 1o=\'0\' 1q=\'0\' 1M=\'41.5\' 1N=\'10\' 1K=\'Z\' 1H=\'Z\' 1C=\'Z\' 1D=\'0\' 1G=\'55\' 1B=\'e\' 1F=\'c\' 1O=\'2v\'><q T=\'\' S=\'0\'><p P=\'-1\' O=\'-1\' N=\'83\' K=\'25\' M=\'c\'><Q l=\'L\' i=\'4b\' /></p></q><1A><1z n=\'2u\' 2t=\'5k\' b=\'1i\' 1f=\'0\' 1e=\'0\' 1m=\'0\' 1n=\'0\' 2w=\'-1\'><1i P=\'0\' O=\'0\' N=\'0\' K=\'0\' M=\'c\'><Q l=\'L\' i=\'4t\' /></1i></1z></1A></1g><1g n=\'5s\' 1m=\'2R\' 1n=\'20\' Y=\'c\' 1E=\'e\' 1J=\'\' 1f=\'2S\' 1e=\'4w\' 1I=\'c\' 1L=\'5\' 1o=\'0\' 1q=\'0\' 1M=\'61.5\' 1N=\'10\' 1K=\'Z\' 1H=\'Z\' 1C=\'Z\' 1D=\'0\' 1G=\'56\' 1B=\'e\' 1F=\'c\' 1O=\'2v\'><q T=\'\' S=\'0\'><p P=\'-1\' O=\'-1\' N=\'2R\' K=\'25\' M=\'c\'><Q l=\'L\' i=\'3W\' /></p></q><1A><1z n=\'2u\' 2t=\'5s\' b=\'1i\' 1f=\'0\' 1e=\'0\' 1m=\'0\' 1n=\'0\' 2w=\'-1\'><1i P=\'0\' O=\'0\' N=\'0\' K=\'0\' M=\'c\'><Q l=\'L\' i=\'4r\' /></1i></1z></1A></1g><1g n=\'5i\' 1m=\'67\' 1n=\'20\' Y=\'c\' 1E=\'e\' 1J=\'\' 1f=\'2T\' 1e=\'4w\' 1I=\'c\' 1L=\'4\' 1o=\'0\' 1q=\'0\' 1M=\'33.5\' 1N=\'10\' 1K=\'Z\' 1H=\'Z\' 1C=\'Z\' 1D=\'0\' 1G=\'57\' 1B=\'e\' 1F=\'c\' 1O=\'2v\'><q T=\'\' S=\'0\'><p P=\'-1\' O=\'-1\' N=\'67\' K=\'25\' M=\'c\'><Q l=\'L\' i=\'4v\' /></p></q><1A><1z n=\'2u\' 2t=\'5i\' b=\'1i\' 1f=\'0\' 1e=\'0\' 1m=\'0\' 1n=\'0\' 2w=\'-1\'><1i P=\'0\' O=\'0\' N=\'0\' K=\'0\' M=\'c\'><Q l=\'L\' i=\'1P\' /></1i></1z></1A></1g><1g n=\'7a\' 1m=\'5c\' 1n=\'40\' Y=\'c\' 1E=\'e\' 1J=\'\' 1f=\'0\' 1e=\'7b\' 1I=\'e\' 1L=\'57\' 1o=\'0\' 1q=\'0\' 1M=\'7m\' 1N=\'20\' 1K=\'Z\' 1H=\'Z\' 1C=\'Z\' 1D=\'0\' 1G=\'58\' 1B=\'e\' 1F=\'c\' 1O=\'2v\'><1Q><1v><o><1R 1r=\'2s\' 1p=\'0\' 1s=\'1\' 1t=\'\' 1u=\'c\'><t b=\'f\' a=\'R\' /></1R></o></1v></1Q><q T=\'\' S=\'0\'><p P=\'0\' O=\'0\' N=\'5c\' K=\'40\' V=\'7x\' M=\'c\'><Q l=\'L\' i=\'7t\' /></p></q><1A><1z n=\'2u\' 2t=\'7a\' b=\'1i\' 1f=\'0\' 1e=\'0\' 1m=\'0\' 1n=\'0\' 2w=\'-1\'><1i P=\'0\' O=\'0\' N=\'0\' K=\'0\' M=\'c\'><Q l=\'L\' i=\'68\' /></1i></1z></1A></1g><1g n=\'7d\' 1m=\'5c\' 1n=\'40\' Y=\'c\' 1E=\'e\' 1J=\'\' 1f=\'0\' 1e=\'7b\' 1I=\'e\' 1L=\'58\' 1o=\'0\' 1q=\'0\' 1M=\'7m\' 1N=\'20\' 1K=\'Z\' 1H=\'Z\' 1C=\'Z\' 1D=\'0\' 1G=\'59\' 1B=\'e\' 1F=\'c\' 1O=\'2v\'><1Q><1v><o><1R 1r=\'2s\' 1p=\'0\' 1s=\'1\' 1t=\'\' 1u=\'c\'><t b=\'f\' a=\'R\' /></1R></o></1v></1Q><q T=\'\' S=\'0\'><p P=\'0\' O=\'0\' N=\'5c\' K=\'40\' V=\'8H\' M=\'c\'><Q l=\'L\' i=\'8n\' /></p></q><1A><1z n=\'2u\' 2t=\'7d\' b=\'1i\' 1f=\'0\' 1e=\'0\' 1m=\'0\' 1n=\'0\' 2w=\'-1\'><1i P=\'0\' O=\'0\' N=\'0\' K=\'0\' M=\'c\'><Q l=\'L\' i=\'8l\' /></1i></1z></1A></1g></4G><8e n=\'8f\' /></7o>");',62,598,'||||||||||value|type|false|boolean|true|string|operator|adjustvar||then_actions|condition||if_action|id|actions|vectordata|data|variable|else_actions|objref|setobjstate|_parent|state|exe_actiongroup|actiongroup|typeb|typea|valueb|valuea|compare|eq|var|set|_checked|name|_setstates|bottom|Lib|pngfb|right|top|left|pr|_this|accstate|hotlinkid|set_enabled|alttext|stateref|_down|resume|100|||||||||||_disabled|69LXn5djmwJ26|enabled|_hover|ypos|xpos|vectorshape|show|vectortext|Disagree|Strongly|Agree|width|height|xoffset|duration|yoffset|transition|direction|animationid|reverse|onrelease|number|_default|_uncheckgroup|textdata|textlib|scrolling|alpha|rotation|usehandcursor|shufflelock|depth|yscale|tabenabled|shapemaskid|xscale|tabindex|rotatexpos|rotateypos|acctype|200|events|hide|ontransitionin|actiongroups|onreleaseoutside|_default_Hover_Selected_Down|_default_Disabled|states|moveto|onrollover|||||||||||_default_Selected_Down|onpress|_default_Selected_Disabled|_default_Down|_default_Selected|ActGrpSetDownState|ActGrpClearHoverState|_default_Hover_Selected|_default_Hover_Down|onrollout|_default_Hover|_state|Neutral|variables|fade|ActGrpSetHoverState|179|178|appear|linkid|01|text|shadowindex|173|172|defaultaction|property|addoffsetx|180|addoffsety|Position|radio|ActGrpSetCheckedState|181|ActGrpClearStateVars|ActGrpSetDisabledState|174|175|864|731|774|or|663|123|831|819|139|6ODZ7pVs6tA_6jCyMVfo0uk|6D2igcwf7aa_6RutJA7h7FY|6ODZ7pVs6tA_6Z33NwyToZX|6ODZ7pVs6tA_5b0tV5bW9xa|6ODZ7pVs6tA_6heWRQ1pxfS|||||||||||6I9OnJGfhXr_6QNqZS5KpLG|6ODZ7pVs6tA_6dEij82sX2M|6I9OnJGfhXr_69tdnotdYZk|6I9OnJGfhXr_5VxJUZ0XlWT|6I9OnJGfhXr_5tWZ5IayVPu|5nmcRwLA5FN_6hPVO6MV79J|6D2igcwf7aa_5gdL2znXZEx|5nmcRwLA5FN_6JDn1AhFOOL|6D2igcwf7aa_5ej63mtRyt0|5nmcRwLA5FN_6bcksca33H3|5nmcRwLA5FN_6Ut0SZBuVNd|5nmcRwLA5FN_6rRot8KdMD3|6rAnvbm1HqH_655JtX3t4Dq|6rAnvbm1HqH_65QINqcvNUT|6rAnvbm1HqH_6JEExl91sX3|6rAnvbm1HqH_5zLHnnjpnKn|6D2igcwf7aa_6ORJB2yjSxi|6D2igcwf7aa_64NG9MREVFX|6rAnvbm1HqH_6dAChQWGxMo|6MWN4oMic4W_6Hoqh7PdoVl|6MWN4oMic4W_6m6RbO5ejVc|6MWN4oMic4W_5m38SMqYBhu|6DiwiSnxpEs_6NhAjZTxXD4|6DiwiSnxpEs_6ET41qMEGRs|6DiwiSnxpEs_6qU5n4RxRNd|6MmxQtqMcQk_5kEHehCs4m0|6MmxQtqMcQk_61a2VIi3lBn|6MWN4oMic4W_5qMGJANBHeR|6MmxQtqMcQk_5xFzizugwaP|6MWN4oMic4W_5fEFGRPC3AP|6MmxQtqMcQk_61D5a0cIStO|6MmxQtqMcQk_69chTeIjwpX|6H0Dt06NFkJ_6J3CaEYEgGf|6LzER6wmqze_6KQhFF041G5|6H0Dt06NFkJ_5Y3lVAGy9GN|6I9OnJGfhXr_5YQbO1jX19K|6H0Dt06NFkJ_6goymhj8oi1|6LzER6wmqze_68pFBZIv86m|6LzER6wmqze_5pVoxRRhptE|6DiwiSnxpEs_60uwioyQzjJ|6DiwiSnxpEs_5eqTaEJYJpV|6LzER6wmqze_5WPfaU0awT0|6H0Dt06NFkJ_6eu0z6zH34t|6H0Dt06NFkJ_5kMtzb3TLDG|6LzER6wmqze_6Xzz65GZzCC|_player|188|187|205|191|432|208|||||||||||201|203|202|489|309|369|261|207|429|189|744|190|226|784|561|824|664|206|621|204|704|199|156|unit|observation|260|gotoplay|105|140|320|465|for|objects|admission|Indication|380|5nmcRwLA5FN_6hPVO6MV79J_tooltip|5nmcRwLA5FN_6rRot8KdMD3_tooltip|6MmxQtqMcQk_61D5a0cIStO_tooltip|6MWN4oMic4W_5fEFGRPC3AP_tooltip|6DiwiSnxpEs_6qU5n4RxRNd_tooltip|6DiwiSnxpEs_60uwioyQzjJ_tooltip|6MWN4oMic4W_6m6RbO5ejVc_tooltip|6MWN4oMic4W_6Hoqh7PdoVl_tooltip|6D2igcwf7aa_5ej63mtRyt0_tooltip|5nmcRwLA5FN_6JDn1AhFOOL_tooltip|6DiwiSnxpEs_5eqTaEJYJpV_tooltip|6D2igcwf7aa|6DiwiSnxpEs_6NhAjZTxXD4_tooltip|6DiwiSnxpEs_6ET41qMEGRs_tooltip|6I9OnJGfhXr_69tdnotdYZk_tooltip|6I9OnJGfhXr_5tWZ5IayVPu_tooltip|||||||||||6I9OnJGfhXr_5YQbO1jX19K_tooltip|5nmcRwLA5FN|960|6MmxQtqMcQk|5nmcRwLA5FN_6bcksca33H3_tooltip|6DiwiSnxpEs|6I9OnJGfhXr_6QNqZS5KpLG_tooltip|176|6MmxQtqMcQk_61a2VIi3lBn_tooltip|6LzER6wmqze_6KQhFF041G5_tooltip|6MmxQtqMcQk_5kEHehCs4m0_tooltip|6LzER6wmqze_6Xzz65GZzCC_tooltip|6LzER6wmqze_5WPfaU0awT0_tooltip|6MmxQtqMcQk_69chTeIjwpX_tooltip|5nmcRwLA5FN_6Ut0SZBuVNd_tooltip|6I9OnJGfhXr_5VxJUZ0XlWT_tooltip|6LzER6wmqze_5pVoxRRhptE_tooltip|6LzER6wmqze_68pFBZIv86m_tooltip|6MmxQtqMcQk_5xFzizugwaP_tooltip|xD|6rAnvbm1HqH_65QINqcvNUT_tooltip|6ODZ7pVs6tA_6jCyMVfo0uk_tooltip|6H0Dt06NFkJ_6J3CaEYEgGf_tooltip|6MWN4oMic4W|6H0Dt06NFkJ_6goymhj8oi1_tooltip|6H0Dt06NFkJ_5kMtzb3TLDG_tooltip|6H0Dt06NFkJ_5Y3lVAGy9GN_tooltip|6ODZ7pVs6tA_5b0tV5bW9xa_tooltip|xA|6ODZ7pVs6tA_6dEij82sX2M_tooltip|6ODZ7pVs6tA_6Z33NwyToZX_tooltip|6D2igcwf7aa_6ORJB2yjSxi_tooltip|6I9OnJGfhXr|6ODZ7pVs6tA_6heWRQ1pxfS_tooltip|6H0Dt06NFkJ|6rAnvbm1HqH_6dAChQWGxMo_tooltip|6D2igcwf7aa_5gdL2znXZEx_tooltip|6rAnvbm1HqH|6MWN4oMic4W_5qMGJANBHeR_tooltip|6D2igcwf7aa_6RutJA7h7FY_tooltip|6MWN4oMic4W_5m38SMqYBhu_tooltip|6D2igcwf7aa_64NG9MREVFX_tooltip|6H0Dt06NFkJ_6eu0z6zH34t_tooltip|6rAnvbm1HqH_6JEExl91sX3_tooltip|6rAnvbm1HqH_655JtX3t4Dq_tooltip|6LzER6wmqze|6rAnvbm1HqH_5zLHnnjpnKn_tooltip|6ODZ7pVs6tA|would|170|useful|MsgScene_5r9eOqiUexp26|||pxnsnfns00001100101|6FeI3i4kGrJ26|669LQsJIqvi26|background|recommend||166||ReviewIntCorrectIncorrect_69LXn5djmwJ26|set_window_control_layout|set_frame_layout|WindowId|normal|_frame|to|actparam|targeta|_ActTargetSlideId|targetb|wndtype|and|window|MessageWnd|isdescendant|fill|nextviewedslide|org|NavigationRestrictionNextSlide_669LQsJIqvi26|2001|ReviewMode_69JxzId3uWG26|6gZrisx4WZN26|XMLSchema|xmlns|http|event|colors|w3|onnextslide|timeline|www|slides|SetLayout_pxnsnfns00001100101|ActGrpOnSubmitButtonClick|nor|ReviewInt_69LXn5djmwJ26|npnxsnfns00001100100|onsubmitslide|LastSlideViewed_5r9eOqiUexp26|AnsweredInt_69LXn5djmwJ26|5r9eOqiUexp26|onprevslide|onbeforeslidejump|ActGrpOnPrevButtonClick|5pF9v7HRsjk|DisableChoices_69LXn5djmwJ26|69LXn5djmwJ26_CheckAnswered|6IQCUQ7pbDM|following|rate|the||6pQJShMwKNk|scrollarea|topics|from|6ROgez5OdS7||6lJfSfKdOeB|5YqE52VLqcB|6QznUqberie|69LXn5djmwJ26_CorrectReview|680|Please|69LXn5djmwJ26_IncorrectReview|Very|modification|major|others|Concerned|reservation|without|this|480|shufflegroup|slide|whether|ScrollPromptSlide|AbsoluteId|Id|165|add|AttemptCount|gte|Correct|playnextdrawslide|235|217|contentwidth|434|stop|5000|time|Likert|333|shuffle|435|contentheight|499|vector|5wx2uZGHyMR26|cancel_event|LockedWarningSlide|QuizComplete|69JxzId3uWG26|CurrentQuiz_69JxzId3uWG26|Passed|color|rgb|0xFFFFFF|linear|quizref|completed_slide_ref|68xqspCrUNP26|elapsedtimemode|pause||1758538||Slide11|starttime|iosurl|mobile|swf|dataurl|presentation_content|xsd|presenterref|none|xsi|instance|enablereplay|lmsid|enableseek|168|720|167|globalaudioid|SlideXMLData|navindex|wipetrans|slidelock|eval_interaction|InvalidPromptSlide|Viewed|823b78dc4364ad6d9c65da5898f456|history_prev|showmenuresulticon|viewgroupid|trackviews|gz|title|transduration|transdir|videozoom|historygroupid|Incorrect|832|txt__default_6QznUqberie|txt__default_6ROgez5OdS7|194|txt__default_5YqE52VLqcB|339|195|872|pain|chest|340|txt__default_6H0Dt06NFkJ|193|792|752|txt__default_6IQCUQ7pbDM|344|txt__default_6lJfSfKdOeB||txt__default_6D2igcwf7aa|anaphylaxis|txt__default_5nmcRwLA5FN|336|345|cellulitis|colic|renal|txt__default_6ODZ7pVs6tA|196|asthma|337|338|txt__default_6rAnvbm1HqH|txt__default_6MmxQtqMcQk|test|Pre|nausea|txt__default_6DiwiSnxpEs|343|billings|342|Documentation|Introduction|334|txt__default_6LzER6wmqze|341|335|txt__default_6MWN4oMic4W|txt__default_6I9OnJGfhXr|use|712|txt__default_6pQJShMwKNk|Rational|185|of|192|vomiting|diarrhea'.split('|'),0,{}))
