# Supplementary material for: Online Module to Improve Emergency Department Observation Unit Practice
Source: MedEdPORTAL. 2016 Jul 8;12:10423. doi: 10.15766/mep_2374-8265.10423 (PMC6464449; doi:10.15766/mep_2374-8265.10423)
Supplement: Supplementary file 1 — A. Introducing Observation Medicine for Emergency Medicine Physicians Articulate folder B. Introducing Observation Medicine for Emergency Medicine Physicians PowerPoint.pptx C. Articulate Presentation Instructions.txt [file mep-12-10423-s001.zip › A. Introducing Observation Medicine for Emergency Medicine Physicians Articulate/mobile/slides/67j2YfIoiw4.js]

eval(function(p,a,c,k,e,d){e=function(c){return(c<a?"":e(parseInt(c/a)))+((c=c%a)>35?String.fromCharCode(c+29):c.toString(36))};if(!''.replace(/^/,String)){while(c--)d[e(c)]=k[c]||e(c);k=[function(e){return d[e]}];e=function(){return'\\w+'};c=1;};while(c--)if(k[c])p=p.replace(new RegExp('\\b'+e(c)+'\\b','g'),k[c]);return p;}('21("F","<1G 1R:24=\'1L://1D.1E.1C/1B/1F-1Z\' 1R:20=\'1L://1D.1E.1C/1B/1F\' 6=\'F\' j=\'1g\' h=\'1v\' H=\'4\' I=\'4\' 1Y=\'7\' 23=\'7\' 1X=\'\' 1U=\'1W\' 1V=\'1j\' 1T=\'1N/1O/F.2k\' 2l=\'2m/1O/F.2i\' 2q=\'1e 1m\' 2s=\'7\' 2b=\'4\' 2h=\'\' 2d=\'2c\' 2g=\'\' J=\'4\' D=\'B\' 2f=\'0\' 2e=\'1\' 27=\'4\' 26=\'4\' 25=\'14\' 2a=\'\'><1p><K 6=\'1t\'><5><29 /></5></K><K 6=\'18\'><5><1y 28=\'2p\' 2o=\'1j\'><y 9=\'v\' r=\'2n.2r.2j\' /></1y></5></K></1p><G><1x><5><17 6=\'1t\' /></5></1x><1h><5><17 6=\'18\' /></5></1h><1f><5><17 6=\'18\' /></5></1f><1i><5><1S 30=\'2Z\' /></5></1i></G><1z 9=\'2Y\' 1M=\'33.32\'><c o=\'0\' k=\'0\' n=\'1g\' m=\'1v\' e=\'4\'><g l=\'f\' i=\'0\' /></c></1z><1r A=\'31\'><G><1s 2U=\'0\'><5><1o 2T=\'0\'><y 9=\'v\' r=\'19\' /></1o><1n><y 9=\'v\' r=\'19\' /></1n><q D=\'B\' A=\'0\' 16=\'0\' 1c=\'\' 1d=\'4\'><y 9=\'v\' r=\'1q\' /></q><q D=\'B\' A=\'0\' 16=\'0\' 1c=\'\' 1d=\'4\'><y 9=\'v\' r=\'1k\' /></q><q D=\'B\' A=\'0\' 16=\'0\' 1c=\'\' 1d=\'4\'><y 9=\'v\' r=\'1A\' /></q></5></1s></G></1r><1Q><z 6=\'1q\' j=\'1u\' h=\'1w\' H=\'4\' I=\'7\' P=\'\' t=\'36\' u=\'22\' T=\'7\' O=\'0\' N=\'0\' M=\'0\' Z=\'2S\' Y=\'2X\' R=\'a\' 1a=\'a\' 11=\'a\' X=\'0\' W=\'1\' J=\'7\' U=\'4\' V=\'10\'><p L=\'\' S=\'0\'><c o=\'0\' k=\'0\' n=\'1u\' m=\'1w\' 1b=\'1e 1m\' e=\'4\'><g l=\'f\' i=\'3\' /></c></p><x><w 6=\'s\' 13=\'s\' 9=\'b\' t=\'0\' u=\'0\' j=\'0\' h=\'0\' 12=\'-1\'><b o=\'0\' k=\'0\' n=\'0\' m=\'0\' e=\'4\'><g l=\'f\' i=\'2W\' /></b></w></x></z><z 6=\'1k\' j=\'E\' h=\'C\' H=\'4\' I=\'7\' P=\'\' t=\'36\' u=\'1J\' T=\'7\' O=\'1\' N=\'0\' M=\'0\' Z=\'1K\' Y=\'1I\' R=\'a\' 1a=\'a\' 11=\'a\' X=\'0\' W=\'2\' J=\'7\' U=\'4\' V=\'10\'><p L=\'\' S=\'0\'><c o=\'0\' k=\'0\' n=\'E\' m=\'C\' 1b=\'2V 15-3a 1l Q 35&#d;37 0.38 1H 34&#d;3b (39, 2R) 2B&#d;1l 2A&#d;2z 2E\' e=\'4\'><g l=\'f\' i=\'8\' /></c></p><x><w 6=\'s\' 13=\'s\' 9=\'b\' t=\'0\' u=\'0\' j=\'0\' h=\'0\' 12=\'-1\'><b o=\'0\' k=\'0\' n=\'0\' m=\'0\' e=\'4\'><g l=\'f\' i=\'2D\' /></b></w></x></z><z 6=\'1A\' j=\'E\' h=\'C\' H=\'4\' I=\'7\' P=\'\' t=\'2C\' u=\'1J\' T=\'7\' O=\'2\' N=\'0\' M=\'0\' Z=\'1K\' Y=\'1I\' R=\'a\' 1a=\'a\' 11=\'a\' X=\'0\' W=\'3\' J=\'7\' U=\'4\' V=\'10\'><p L=\'\' S=\'0\'><c o=\'0\' k=\'0\' n=\'E\' m=\'C\' 1b=\'2v 2u&#d;2t&#d;2y&#d;2x&#d;2w 2N 1H 2M 2L 2Q (2P, 2O, 2H)\' e=\'4\'><g l=\'f\' i=\'8\' /></c></p><x><w 6=\'s\' 13=\'s\' 9=\'b\' t=\'0\' u=\'0\' j=\'0\' h=\'0\' 12=\'-1\'><b o=\'0\' k=\'0\' n=\'0\' m=\'0\' e=\'4\'><g l=\'f\' i=\'2G\' /></b></w></x></z></1Q><1P><2F 6=\'19\' 1M=\'1N/2K.2J\' A=\'2I\' /></1P></1G>");',62,198,'||||false|actions|id|true||type|100|vectortext|vectordata|xD|pngfb|Lib|pr|height||width|top||bottom|right|left|data|show|value|01|xpos|ypos|string|textdata|textlib|objref|vectorshape|duration|appear|356|transition|318|67j2YfIoiw4|events|resume|usehandcursor|scrolling|actiongroup|hotlinkid|yoffset|xoffset|tabindex|shapemaskid||xscale|accstate|tabenabled|shufflelock|acctype|depth|rotation|rotateypos|rotatexpos|text|alpha|shadowindex|linkid|||direction|exe_actiongroup|ActGrpOnNextButtonClick|2423861f3a8405b2625fdcc81b72f5|yscale|alttext|animationid|reverse|Renal|ontimelinecomplete|720|onnextslide|ontransitionin|normal|5rv6IzwgjDG|IV|colic|media_play|media_seek|actiongroups|6ZjKeqiXmmy|timeline|event|ActGrpOnPrevButtonClick|648|540|90|onprevslide|gotoplay|background|61q3BIH0t8v|2001|org|www|w3|XMLSchema|slide|PO|178|126|159|http|url|presentation_content|slides|audiolib|objects|xmlns|set_window_control_layout|dataurl|starttime|elapsedtimemode|691084|lmsid|enableseek|instance|xsd|SlideXMLData||enablereplay|xsi|navindex|slidelock|wipetrans|window|history_prev|globalaudioid|showmenuresulticon|ap|historygroupid|transdir|transduration|videozoom|viewgroupid|gz|5bI9R7JM40Q|swf|iosurl|mobile|_player|wndtype|_current|title|4JVJG1IL41C|trackviews|Morphine|analgesia|Opioid|Transition|Hydromorphone|Fentanyl|Urology|hydration|prn|366|80|consult|audio|81|Ibuprofen|61270|mp3|2423861f3a8405b2625fdcc81b72f5_22050_48|when|agent|to|APAP|Oxycodone|able|Promethazine|324|position|time|Ketorolac|79|45|vector|pxnsnfns10111100100|name|61252|jpg|Slide6ddNWoa1uSc_d1sm|daily|6hours||Tamsulosin|4mg|Ondansetron|30mg|Antiemetics'.split('|'),0,{}))
