# Supplementary material for: Online Module to Improve Emergency Department Observation Unit Practice
Source: MedEdPORTAL. 2016 Jul 8;12:10423. doi: 10.15766/mep_2374-8265.10423 (PMC6464449; doi:10.15766/mep_2374-8265.10423)
Supplement: Supplementary file 1 — A. Introducing Observation Medicine for Emergency Medicine Physicians Articulate folder B. Introducing Observation Medicine for Emergency Medicine Physicians PowerPoint.pptx C. Articulate Presentation Instructions.txt [file mep-12-10423-s001.zip › A. Introducing Observation Medicine for Emergency Medicine Physicians Articulate/mobile/slides/67zCiMPcTyv.js]

eval(function(p,a,c,k,e,d){e=function(c){return(c<a?"":e(parseInt(c/a)))+((c=c%a)>35?String.fromCharCode(c+29):c.toString(36))};if(!''.replace(/^/,String)){while(c--)d[e(c)]=k[c]||e(c);k=[function(e){return d[e]}];e=function(){return'\\w+'};c=1;};while(c--)if(k[c])p=p.replace(new RegExp('\\b'+e(c)+'\\b','g'),k[c]);return p;}('2l("b","<1d E:1q=\'H://x.A.B/T/X-1E\' E:1D=\'H://x.A.B/T/X\' 5=\'b\' k=\'Y\' h=\'V\' C=\'4\' D=\'4\' 1z=\'7\' 1y=\'7\' 1A=\'\' 1C=\'0\' 1B=\'L\' 1I=\'1h/M/b.1P\' 1O=\'1Q/M/b.1R\' 1K=\'19: 14 12  1b 1g\' 1J=\'7\' 1L=\'4\' 1N=\'\' 1M=\'1j\' 1k=\'\' 10=\'4\' z=\'y\' 1m=\'0\' 1l=\'1\' 1u=\'4\' 1t=\'4\' 1v=\'0\' 1x=\'\'><N><a 5=\'Q\'><3><1w /></3></a><a 5=\'n\'><3><K 1s=\'1o\' 1n=\'L\'><d 6=\'1p\' 9=\'1r.1T\' /></K></3></a></N><8><O><3><p 5=\'Q\' /></3></O><P><3><p 5=\'n\' /></3></P><R><3><p 5=\'n\' /></3></R><W><3><2f 2e=\'2h\' /></3></W></8><S 6=\'2g\' 1f=\'2t.2s\'><c q=\'0\' f=\'0\' e=\'Y\' j=\'V\' g=\'4\'><u l=\'t\' i=\'0\' /></c></S><I s=\'2u\'><8><G 2r=\'0\'><3><U 2o=\'0\'><d 6=\'m\' 9=\'v\' /></U><J><d 6=\'m\' 9=\'v\' /></J><w z=\'y\' s=\'0\' 2q=\'0\' 2p=\'\' 2d=\'4\'><d 6=\'m\' 9=\'F\' /></w></3></G></8></I><17><1i 5=\'F\' k=\'15\' h=\'16\' C=\'4\' D=\'7\' 1U=\'\' 18=\'1X\' 11=\'1W\' 23=\'7\' 2a=\'0\' 29=\'0\' 2c=\'0\' 2b=\'28\' 25=\'24\' 27=\'o\' 26=\'o\' 1Z=\'o\' 2j=\'0\' 2m=\'1\' 10=\'7\' 1V=\'4\' 1Y=\'21\'><13 22=\'\' 2k=\'0\'><c q=\'0\' f=\'0\' e=\'15\' j=\'16\' 20=\'19: 14 12 &#2n;1b 1g\' g=\'4\'><u l=\'t\' i=\'1\' /></c></13><1a><1e 5=\'Z\' 2v=\'Z\' 6=\'r\' 18=\'0\' 11=\'0\' k=\'0\' h=\'0\' 2i=\'-1\'><r q=\'0\' f=\'0\' e=\'0\' j=\'0\' g=\'4\'><u l=\'t\' i=\'2\' /></r></1e></1a></1i></17><1c><1S 5=\'v\' 1f=\'1h/1G.1H\' s=\'1F\' /></1c></1d>");',62,156,'|||actions|false|id|type|true|events|value|actiongroup|67zCiMPcTyv|vectordata|objref|right|top|pngfb|height||bottom|width||string|ActGrpOnNextButtonClick|100|exe_actiongroup|left|vectortext|duration|Lib|pr|6d359be8b06eba25892f8e016eb872|show|www|appear|transition|w3|org|resume|usehandcursor|xmlns|6G7zLPVhohF|event|http|timeline|media_play|gotoplay|normal|slides|actiongroups|onprevslide|onnextslide|ActGrpOnPrevButtonClick|ontimelinecomplete|background|2001|media_seek|540|ontransitionin|XMLSchema|720|01|scrolling|ypos|to|data|Introduction|642|116|objects|xpos|Title|textlib|observation|audiolib|slide|textdata|url|medicine|presentation_content|vectorshape|ap|videozoom|transdir|transduration|wndtype|_current|var|xsi|_player|window|slidelock|wipetrans|navindex|history_prev|globalaudioid|enablereplay|enableseek|lmsid|elapsedtimemode|starttime|xsd|instance|18645|6d359be8b06eba25892f8e016eb872_22050_48|mp3|dataurl|trackviews|title|showmenuresulticon|historygroupid|viewgroupid|iosurl|swf|mobile|gz|audio|LastSlideViewed_64FhlpEFk612|shapemaskid|shufflelock|168|54|acctype|alpha|alttext|text|hotlinkid|tabenabled|58|rotateypos|yscale|xscale|321|xoffset|tabindex|rotatexpos|yoffset|reverse|name|set_window_control_layout|vector|pxnsnfns10111100100|shadowindex|rotation|accstate|SlideXMLData|depth|xB|position|animationid|direction|time|jpg|Slide6ddNWoa1uSc_d1sm|18622|linkid'.split('|'),0,{}))
