# Supplementary material for: Online Module to Improve Emergency Department Observation Unit Practice
Source: MedEdPORTAL. 2016 Jul 8;12:10423. doi: 10.15766/mep_2374-8265.10423 (PMC6464449; doi:10.15766/mep_2374-8265.10423)
Supplement: Supplementary file 1 — A. Introducing Observation Medicine for Emergency Medicine Physicians Articulate folder B. Introducing Observation Medicine for Emergency Medicine Physicians PowerPoint.pptx C. Articulate Presentation Instructions.txt [file mep-12-10423-s001.zip › A. Introducing Observation Medicine for Emergency Medicine Physicians Articulate/mobile/slides/6ao3kHKyJJq.js]

eval(function(p,a,c,k,e,d){e=function(c){return(c<a?"":e(parseInt(c/a)))+((c=c%a)>35?String.fromCharCode(c+29):c.toString(36))};if(!''.replace(/^/,String)){while(c--)d[e(c)]=k[c]||e(c);k=[function(e){return d[e]}];e=function(){return'\\w+'};c=1;};while(c--)if(k[c])p=p.replace(new RegExp('\\b'+e(c)+'\\b','g'),k[c]);return p;}('1Z("B","<1M 1z:1T=\'1x://1u.1v.1F/1B/1C-1S\' 1z:1W=\'1x://1u.1v.1F/1B/1C\' 8=\'B\' o=\'18\' n=\'17\' O=\'4\' M=\'4\' 1V=\'9\' 1U=\'9\' 24=\'\' 2k=\'2l\' 2m=\'1b\' 2h=\'1R/1G/B.2i\' 2j=\'2q/1G/B.2n\' 2o=\'1m H 1l K Q\' 29=\'9\' 2a=\'4\' 25=\'\' 26=\'27\' 2f=\'\' P=\'4\' L=\'G\' 2g=\'0\' 2b=\'1\' 2c=\'4\' 23=\'4\' 2d=\'6\' 2e=\'\'><1h><F 8=\'1f\'><7><28 /></7></F><F 8=\'J\'><7><1c 2p=\'2s\' 2r=\'1b\'><k a=\'f\' g=\'1X.1Y.21\' /></1c></7></F></1h><v><1d><7><I 8=\'1f\' /></7></1d><1o><7><I 8=\'J\' /></7></1o><1e><7><I 8=\'J\' /></7></1e><1g><7><2V 2U=\'2W\' /></7></1g></v><19 a=\'2Y\' 1y=\'2X.2Q\'><e p=\'0\' r=\'0\' q=\'18\' m=\'17\' h=\'4\'><j l=\'s\' i=\'0\' /></e></19><1j y=\'2P\'><v><1n 2R=\'0\'><7><1a 2T=\'0\'><k a=\'f\' g=\'N\' /></1a><1p><k a=\'f\' g=\'N\' /></1p><x L=\'G\' y=\'0\' 1q=\'0\' 1s=\'\' 1r=\'4\'><k a=\'f\' g=\'1i\' /></x><x L=\'G\' y=\'0\' 1q=\'0\' 1s=\'\' 1r=\'4\'><k a=\'f\' g=\'R\' /></x></7></1n></v></1j><1A><A 8=\'1i\' o=\'t\' n=\'1k\' O=\'4\' M=\'9\' S=\'\' C=\'11\' u=\'22\' 10=\'9\' Z=\'0\' 16=\'0\' 15=\'0\' 12=\'V\' U=\'2S\' T=\'d\' Y=\'d\' X=\'d\' W=\'0\' 1t=\'1\' P=\'9\' 1N=\'4\' 1O=\'1L\'><z 1I=\'\' 1J=\'0\'><e p=\'0\' r=\'0\' q=\'t\' m=\'1k\' 1P=\'1m H 1l K Q\' h=\'4\'><j l=\'s\' i=\'3\' /></e></z><E><D 8=\'w\' 1E=\'w\' a=\'b\' C=\'0\' u=\'0\' o=\'0\' n=\'0\' 1H=\'-1\'><b p=\'0\' r=\'0\' q=\'0\' m=\'0\' h=\'4\'><j l=\'s\' i=\'13\' /></b></D></E></A><A 8=\'R\' o=\'t\' n=\'1K\' O=\'4\' M=\'9\' S=\'\' C=\'11\' u=\'34\' 10=\'9\' Z=\'1\' 16=\'0\' 15=\'0\' 12=\'V\' U=\'30\' T=\'d\' Y=\'d\' X=\'d\' W=\'0\' 1t=\'2\' P=\'9\' 1N=\'4\' 1O=\'1L\'><z 1I=\'\' 1J=\'0\'><e p=\'0\' r=\'0\' q=\'t\' m=\'1K\' 1P=\'32 31/20 2Z (33 35 &2A;20% 1D K Q)&#c;2z 1w 2B 2D 2C 1w 2y &#c;2u 2t 2v&#c;2x H&#c;2w 2L (2K 2M) &#c;2O-2N 1D 2J 2F&#c;\' h=\'4\'><j l=\'s\' i=\'5\' /></e></z><E><D 8=\'w\' 1E=\'w\' a=\'b\' C=\'0\' u=\'0\' o=\'0\' n=\'0\' 1H=\'-1\'><b p=\'0\' r=\'0\' q=\'0\' m=\'0\' h=\'4\'><j l=\'s\' i=\'14\' /></b></D></E></A></1A><1Q><2E 8=\'N\' 1y=\'1R/2G.2I\' y=\'2H\' /></1Q></1M>");',62,192,'||||false|||actions|id|true|type|vectortext|xD|100|vectordata|string|value|pngfb||pr|objref||bottom|height|width|left|right|top|Lib|648|ypos|events|01|show|duration|data|vectorshape|6ao3kHKyJJq|xpos|textdata|textlib|actiongroup|appear|use|exe_actiongroup|ActGrpOnNextButtonClick|OBS|transition|usehandcursor|518d87d3d50598e362cf50ee54bc85|resume|scrolling|unit|6FFZLsRfqVJ|shapemaskid|xscale|rotateypos|324|rotation|alpha|yscale|tabindex|tabenabled|36|rotatexpos|||yoffset|xoffset|540|720|background|media_seek|normal|gotoplay|onprevslide|ontimelinecomplete|ActGrpOnPrevButtonClick|ontransitionin|actiongroups|6lcGboaQDyg|timeline|90|of|Rational|event|onnextslide|media_play|direction|reverse|animationid|depth|www|w3|the|http|url|xmlns|objects|2001|XMLSchema|from|linkid|org|slides|shadowindex|hotlinkid|accstate|356|text|slide|shufflelock|acctype|alttext|audiolib|presentation_content|instance|xsi|enablereplay|enableseek|xsd|_player|4JVJG1IL41C|SlideXMLData||6YTPCxdnqpY||slidelock|lmsid|viewgroupid|historygroupid|ap|history_prev|trackviews|showmenuresulticon|transdir|wipetrans|navindex|globalaudioid|videozoom|transduration|dataurl|swf|iosurl|starttime|141858|elapsedtimemode|gz|title|window|mobile|wndtype|_current|by|Driven|protocol|Strong|Flexible|ED|Share|lt|same|as|vision|audio|stakeholders|518d87d3d50598e362cf50ee54bc85_22050_48|91520|mp3|all|prevent|leadership|dumping|in|Buy|91502|jpg|time|45|position|name|set_window_control_layout|pxnsnfns10111100100|Slide6ddNWoa1uSc_d1sm|vector|rule|178|80|The|Admission|126|rate'.split('|'),0,{}))
