# Supplementary material for: Online Module to Improve Emergency Department Observation Unit Practice
Source: MedEdPORTAL. 2016 Jul 8;12:10423. doi: 10.15766/mep_2374-8265.10423 (PMC6464449; doi:10.15766/mep_2374-8265.10423)
Supplement: Supplementary file 1 — A. Introducing Observation Medicine for Emergency Medicine Physicians Articulate folder B. Introducing Observation Medicine for Emergency Medicine Physicians PowerPoint.pptx C. Articulate Presentation Instructions.txt [file mep-12-10423-s001.zip › A. Introducing Observation Medicine for Emergency Medicine Physicians Articulate/mobile/slides/6aRXbjPO3Il26.js]

eval(function(p,a,c,k,e,d){e=function(c){return(c<a?"":e(parseInt(c/a)))+((c=c%a)>35?String.fromCharCode(c+29):c.toString(36))};if(!''.replace(/^/,String)){while(c--)d[e(c)]=k[c]||e(c);k=[function(e){return d[e]}];e=function(){return'\\w+'};c=1;};while(c--)if(k[c])p=p.replace(new RegExp('\\b'+e(c)+'\\b','g'),k[c]);return p;}('6y("4g","<5d 6e:6x=\'6a://65.5n.5k/5l/5F-6r\' 6e:6q=\'6a://65.5n.5k/5l/5F\' j=\'4g\' X=\'3a\' Y=\'4D\' 19=\'f\' 1x=\'d\' 4H=\'f\' 4I=\'f\' 4G=\'6t\' 4E=\'4F\' 4A=\'4B\' 6w=\'6v/5o/4g.6h\' 6m=\'6k/5o/4g.6U\' 6X=\'4i 60 61 a 2o 1d 5P 5M 1w. 5N 23 5Q (s) 5T 5U 5R 5S 2m 6c. \' 6W=\'f\' 6R=\'f\' 6Q=\'5x\' 6S=\'5x\' 75=\'\' 1F=\'d\' 1q=\'1r\' 74=\'0\' 76=\'1\' 71=\'d\' 73=\'d\' 6E=\'-1\' 6D=\'6G\'><1V><G j=\'5a\'><e><6F /></e></G><G j=\'4Y\'><e><m><o><M k=\'N\' L=\'1l.6A\' I=\'2d\' K=\'f\' J=\'h\' /></o><n><m><o><3G><M k=\'N\' L=\'1l.2U.1k\' I=\'Q\' K=\'f\' J=\'h\' /><M k=\'N\' L=\'1l.3g.1k\' I=\'Q\' K=\'f\' J=\'h\' /><M k=\'N\' L=\'1l.3i.1k\' I=\'Q\' K=\'f\' J=\'h\' /><M k=\'N\' L=\'1l.3l.1k\' I=\'Q\' K=\'f\' J=\'h\' /><M k=\'N\' L=\'1l.3k.1k\' I=\'Q\' K=\'f\' J=\'h\' /></3G></o><n><6z j=\'P.3t\' /></n><t><3h 4q=\'4v\' 4o=\'4s\'><x c=\'g\' b=\'1T.42.6C\' /></3h></t></m></n><t><3h 4q=\'4v\' 4o=\'4s\'><x c=\'g\' b=\'1T.42.6B\' /></3h></t></m></e></G><G j=\'5Y\'><e><1c><x c=\'g\' b=\'1l.2U\' /><1o c=\'h\' b=\'d\' /></1c><1c><x c=\'g\' b=\'1l.3g\' /><1o c=\'h\' b=\'d\' /></1c><1c><x c=\'g\' b=\'1l.3i\' /><1o c=\'h\' b=\'d\' /></1c><1c><x c=\'g\' b=\'1l.3l\' /><1o c=\'h\' b=\'d\' /></1c><1c><x c=\'g\' b=\'1l.3k\' /><1o c=\'h\' b=\'d\' /></1c><m><o><M k=\'N\' L=\'3t.4K\' I=\'2d\' K=\'41\' J=\'g\' /></o><n><1h 1q=\'1r\' 1n=\'0\' 1t=\'1\' 1s=\'\' 1u=\'d\'><x c=\'g\' b=\'4m\' /></1h></n><t><1h 1q=\'1r\' 1n=\'0\' 1t=\'1\' 1s=\'\' 1u=\'d\'><x c=\'g\' b=\'4j\' /></1h></t></m></e></G><G j=\'4p\'><e><1h 1q=\'1r\' 1n=\'0\' 1t=\'0\' 1s=\'\' 1u=\'d\'><x c=\'g\' b=\'1l.2U\' /></1h><p w=\'1l.2U.1i\' k=\'R\'><b c=\'h\' b=\'d\' /></p><p w=\'1l.2U.Z\' k=\'R\'><b c=\'h\' b=\'d\' /></p><O j=\'1l.2U.53\' /><1c><x c=\'g\' b=\'1l.2U\' /><1o c=\'h\' b=\'d\' /></1c><1c><x c=\'g\' b=\'1l.3g\' /><1o c=\'h\' b=\'d\' /></1c><1c><x c=\'g\' b=\'1l.3i\' /><1o c=\'h\' b=\'d\' /></1c><1c><x c=\'g\' b=\'1l.3l\' /><1o c=\'h\' b=\'d\' /></1c><1c><x c=\'g\' b=\'1l.3k\' /><1o c=\'h\' b=\'d\' /></1c></e></G><G j=\'4M\'><e><O j=\'69\' /><m><o><M k=\'N\' L=\'4u\' I=\'2d\' K=\'4t\' J=\'g\' /></o><n><4x H=\'3V\' /></n><t><4w H=\'3V\' /></t></m></e></G><G j=\'69\'><e><1c><x c=\'g\' b=\'1l.2U\' /><1o c=\'h\' b=\'d\' /></1c><1c><x c=\'g\' b=\'1l.3g\' /><1o c=\'h\' b=\'d\' /></1c><1c><x c=\'g\' b=\'1l.3i\' /><1o c=\'h\' b=\'d\' /></1c><1c><x c=\'g\' b=\'1l.3l\' /><1o c=\'h\' b=\'d\' /></1c><1c><x c=\'g\' b=\'1l.3k\' /><1o c=\'h\' b=\'d\' /></1c></e></G><G j=\'4R\'><e><m><o><3G><M k=\'N\' L=\'1T.3j.4C\' I=\'2d\' K=\'f\' J=\'h\' /><M k=\'N\' L=\'3t.4K\' I=\'2d\' K=\'41\' J=\'g\' /></3G></o><n><O j=\'4M\' /></n><t><m><o><M k=\'N\' L=\'3t.4K\' I=\'2d\' K=\'6H\' J=\'g\' /></o><n><m><o><M k=\'6N\' L=\'3t.6M\' I=\'2d\' K=\'1\' J=\'6P\' /></o><n><O j=\'4M\' /></n></m></n></m></t></m></e></G><G j=\'4S\'><e><m><o><M k=\'N\' L=\'4u\' I=\'2d\' K=\'4t\' J=\'g\' /></o><n><4x H=\'3V\' /></n><t><4w H=\'3V\' /></t></m></e></G><G j=\'56\'><e><m><o><M k=\'N\' L=\'1T.3j.4C\' I=\'2d\' K=\'f\' J=\'h\' /></o><n><31 1q=\'1r\' 1n=\'0\' 1t=\'0\' 1s=\'\' 1u=\'d\'><x c=\'g\' b=\'6f\' /></31><31 1q=\'1r\' 1n=\'0\' 1t=\'0\' 1s=\'\' 1u=\'d\'><x c=\'g\' b=\'5r\' /></31></n></m></e></G><G j=\'50\'><e><4Q /></e></G></1V><1m><1O><e><m><o><M k=\'N\' L=\'4u\' I=\'2d\' K=\'4t\' J=\'g\' /></o><n><4x H=\'6d\' /></n><t><4w H=\'6d\' /></t></m><p w=\'1T.5O\' k=\'R\'><b c=\'g\' b=\'1T.\' /></p><p w=\'1T.5O\' k=\'6O\'><b c=\'2d\' b=\'6J\' /></p><m><o><M k=\'N\' L=\'4L.6I\' I=\'2d\' K=\'6L\' J=\'g\' /></o><n><m><o><M k=\'N\' L=\'1T.4W\' I=\'Q\' K=\'f\' J=\'h\' /></o><n><O j=\'5Y\' /><m><o><M k=\'N\' L=\'1T.6Z\' I=\'Q\' K=\'3j\' J=\'g\' /></o><n><O j=\'4S\' /><m><o><M k=\'N\' L=\'1T.3j.6K\' I=\'2d\' K=\'f\' J=\'h\' /></o><n><O j=\'4p\' /></n><t><O j=\'4p\' /></t></m></n></m></n><t><O j=\'4R\' /></t></m></n></m><O j=\'56\' /></e></1O><54><e><O j=\'5a\' /></e></54><52><e><O j=\'4Y\' /></e></52><4U><e><m><o><M k=\'N\' L=\'1T.3j.4C\' I=\'2d\' K=\'d\' J=\'h\' /></o><n><m><o><57><4y 4z=\'4P\' I=\'4n\' 4r=\'1T.72\' J=\'g\' /><4y 4z=\'4P\' I=\'4n\' 4r=\'1T.58\' J=\'g\' /><4y 4z=\'4P\' I=\'4n\' 4r=\'1T.42\' J=\'g\' /></57></o><n><77 /><3h 4q=\'4v\' 4o=\'4s\'><x c=\'g\' b=\'1T.42.6Y\' /></3h></n></m></n></m></e></4U><4V><e><m><o><M k=\'N\' L=\'1T.4W\' I=\'Q\' K=\'f\' J=\'h\' /></o><n><4Z><6T c=\'g\' b=\'1T.3j\' /><6V c=\'g\' b=\'1T.58.6n\' /></4Z></n><t><O j=\'50\' /></t></m></e></4V></1m><3S c=\'4k\'><4k c=\'6o\' 1G=\'6p\'><4T><6l 6i=\'6j\' 1I=\'1a\' 6s=\'0\' /></4T></4k></3S><3n 1n=\'4O\'><1m><3f 4N=\'0\'><e><1h 1q=\'1r\' 1n=\'0\' 1t=\'0\' 1s=\'\' 1u=\'d\'><x c=\'g\' b=\'1l\' /></1h><1h 1q=\'1r\' 1n=\'0\' 1t=\'0\' 1s=\'\' 1u=\'d\'><x c=\'g\' b=\'1l.3k\' /></1h><1h 1q=\'1r\' 1n=\'0\' 1t=\'0\' 1s=\'\' 1u=\'d\'><x c=\'g\' b=\'1l.3l\' /></1h><1h 1q=\'1r\' 1n=\'0\' 1t=\'0\' 1s=\'\' 1u=\'d\'><x c=\'g\' b=\'1l.3i\' /></1h><1h 1q=\'1r\' 1n=\'0\' 1t=\'0\' 1s=\'\' 1u=\'d\'><x c=\'g\' b=\'1l.3g\' /></1h><1h 1q=\'1r\' 1n=\'0\' 1t=\'0\' 1s=\'\' 1u=\'d\'><x c=\'g\' b=\'1l.2U\' /></1h><1h 1q=\'1r\' 1n=\'0\' 1t=\'0\' 1s=\'\' 1u=\'d\'><x c=\'g\' b=\'62\' /></1h></e></3f></1m></3n><2Q><5Z j=\'1l\' X=\'4J\' Y=\'6u\' 19=\'d\' 1x=\'f\' 1Q=\'\' 18=\'24\' 15=\'1D\' 1J=\'f\' 1A=\'1\' 1L=\'0\' 1K=\'0\' 1z=\'34\' 1E=\'55.5\' 1S=\'1a\' 1P=\'1a\' 1I=\'1a\' 1G=\'0\' 1y=\'1\' 1F=\'f\' 1R=\'d\' 6g=\'4J\' 78=\'43\'><3S c=\'89\'><q A=\'0\' F=\'0\' v=\'4J\' E=\'8g\' S=\'8f 8h\' D=\'d\'><C l=\'B\' i=\'7S\' /></q></3S><2Q><5W j=\'\' X=\'0\' Y=\'0\' 19=\'f\' 1x=\'f\' 1Q=\'\' 18=\'0\' 15=\'0\' 1J=\'f\' 1A=\'0\' 1L=\'0\' 1K=\'0\' 1z=\'0\' 1E=\'0\' 1S=\'1a\' 1P=\'1a\' 1I=\'1a\' 1G=\'0\' 1y=\'1\' 1F=\'f\' 1R=\'d\' 7U=\'f\'><2Q><1j j=\'3k\' X=\'1b\' Y=\'45\' 19=\'f\' 1x=\'f\' 1Q=\'\' 18=\'24\' 15=\'7Q\' 1J=\'f\' 1A=\'4\' 1L=\'0\' 1K=\'0\' 1z=\'34\' 1E=\'22.5\' 1S=\'1a\' 1P=\'1a\' 1I=\'1a\' 1G=\'0\' 1y=\'1\' 1F=\'f\' 1R=\'d\' 1U=\'3v\' 3c=\'1v\'><1Z><w H=\'1k\' c=\'h\' b=\'d\' 19=\'f\' /><w H=\'1i\' c=\'h\' b=\'d\' 19=\'f\' /><w H=\'1f\' c=\'h\' b=\'d\' 19=\'f\' /><w H=\'Z\' c=\'h\' b=\'d\' 19=\'f\' /><w H=\'1Y\' c=\'g\' b=\'1H\' 19=\'f\' /></1Z><1V><G j=\'3z\'><e><p w=\'1k\' k=\'R\'><b c=\'h\' b=\'f\' /></p><O j=\'14\' /></e></G><G j=\'1W\'><e><p w=\'1i\' k=\'R\'><b c=\'h\' b=\'f\' /></p><O j=\'14\' /></e></G><G j=\'26\'><e><p w=\'1i\' k=\'R\'><b c=\'h\' b=\'d\' /></p><O j=\'14\' /></e></G><G j=\'3b\'><e><p w=\'1f\' k=\'R\'><b c=\'h\' b=\'f\' /></p><O j=\'14\' /></e></G><G j=\'2h\'><e><p w=\'Z\' k=\'R\'><b c=\'h\' b=\'f\' /></p><O j=\'14\' /></e></G><G j=\'38\'><e><p w=\'1i\' k=\'R\'><b c=\'h\' b=\'d\' /></p><p w=\'1f\' k=\'R\'><b c=\'h\' b=\'d\' /></p><p w=\'1k\' k=\'R\'><b c=\'h\' b=\'d\' /></p><p w=\'Z\' k=\'R\'><b c=\'h\' b=\'d\' /></p></e></G><G j=\'14\'><e><m><o><M k=\'N\' L=\'1f\' I=\'Q\' K=\'f\' J=\'h\' /></o><n><1c><x c=\'g\' b=\'P\' /><1o c=\'h\' b=\'d\' /></1c></n><t><1c><x c=\'g\' b=\'P\' /><1o c=\'h\' b=\'f\' /></1c></t></m><m><o><M k=\'N\' L=\'1Y\' I=\'Q\' K=\'1H\' J=\'g\' /></o><n><m><o><M k=\'N\' L=\'1i\' I=\'Q\' K=\'f\' J=\'h\' /></o><n><m><o><M k=\'N\' L=\'1k\' I=\'Q\' K=\'f\' J=\'h\' /></o><n><m><o><M k=\'N\' L=\'Z\' I=\'Q\' K=\'f\' J=\'h\' /></o><n><u><W c=\'g\' b=\'2J\' /><x c=\'g\' b=\'P\' /></u></n><t><u><W c=\'g\' b=\'2I\' /><x c=\'g\' b=\'P\' /></u></t></m></n><t><m><o><M k=\'N\' L=\'Z\' I=\'Q\' K=\'f\' J=\'h\' /></o><n><u><W c=\'g\' b=\'2g\' /><x c=\'g\' b=\'P\' /></u></n><t><u><W c=\'g\' b=\'2c\' /><x c=\'g\' b=\'P\' /></u></t></m></t></m></n><t><m><o><M k=\'N\' L=\'1k\' I=\'Q\' K=\'f\' J=\'h\' /></o><n><m><o><M k=\'N\' L=\'Z\' I=\'Q\' K=\'f\' J=\'h\' /></o><n><u><W c=\'g\' b=\'2N\' /><x c=\'g\' b=\'P\' /></u></n><t><m><o><M k=\'N\' L=\'1f\' I=\'Q\' K=\'f\' J=\'h\' /></o><n><u><W c=\'g\' b=\'2M\' /><x c=\'g\' b=\'P\' /></u></n><t><u><W c=\'g\' b=\'2L\' /><x c=\'g\' b=\'P\' /></u></t></m></t></m></n><t><m><o><M k=\'N\' L=\'Z\' I=\'Q\' K=\'f\' J=\'h\' /></o><n><u><W c=\'g\' b=\'2a\' /><x c=\'g\' b=\'P\' /></u></n><t><m><o><M k=\'N\' L=\'1f\' I=\'Q\' K=\'f\' J=\'h\' /></o><n><u><W c=\'g\' b=\'2b\' /><x c=\'g\' b=\'P\' /></u></n><t><u><W c=\'g\' b=\'1H\' /><x c=\'g\' b=\'P\' /></u></t></m></t></m></t></m></t></m></n></m></e></G></1V><1m><1O><e><O j=\'14\' /></e></1O><28><e><O j=\'1W\' /></e></28><27><e><O j=\'26\' /></e></27><2f><e><O j=\'2h\' /></e></2f><1v><e><p w=\'1k\' k=\'3r\' /><p w=\'Z\' k=\'R\'><b c=\'h\' b=\'d\' /></p><O j=\'14\' /></e></1v><2e><e><p w=\'Z\' k=\'R\'><b c=\'h\' b=\'d\' /></p><O j=\'14\' /></e></2e></1m><r V=\'\' U=\'0\'><q A=\'-1\' F=\'-1\' v=\'1b\' E=\'45\' S=\'1N 1d 1C 1B 2O 2T 2S 2R 23 2K\' D=\'d\'><C l=\'B\' i=\'3C\' /></q></r><1X><y H=\'2b\'><r V=\'\' U=\'1\'><q A=\'-1\' F=\'-1\' v=\'1b\' E=\'45\' S=\'1N 1d 1C 1B 2O 2T 2S 2R 23 2K\' D=\'d\'><C l=\'B\' i=\'3F\' /></q></r></y><y H=\'2a\'><r V=\'\' U=\'8\'><q A=\'-1\' F=\'-1\' v=\'1b\' E=\'45\' S=\'1N 1d 1C 1B 2O 2T 2S 2R 23 2K\' D=\'d\'><C l=\'B\' i=\'3I\' /></q></r></y><y H=\'2L\'><r V=\'\' U=\'16\'><q A=\'-1\' F=\'-1\' v=\'1b\' E=\'45\' S=\'1N 1d 1C 1B 2O 2T 2S 2R 23 2K\' D=\'d\'><C l=\'B\' i=\'3D\' /></q></r></y><y H=\'2M\'><r V=\'\' U=\'17\'><q A=\'-1\' F=\'-1\' v=\'1b\' E=\'45\' S=\'1N 1d 1C 1B 2O 2T 2S 2R 23 2K\' D=\'d\'><C l=\'B\' i=\'3T\' /></q></r></y><y H=\'2N\'><r V=\'\' U=\'24\'><q A=\'-1\' F=\'-1\' v=\'1b\' E=\'45\' S=\'1N 1d 1C 1B 2O 2T 2S 2R 23 2K\' D=\'d\'><C l=\'B\' i=\'3W\' /></q></r></y><y H=\'2c\'><r V=\'\' U=\'0\'><q A=\'-1\' F=\'-1\' v=\'1b\' E=\'45\' S=\'1N 1d 1C 1B 2O 2T 2S 2R 23 2K\' D=\'d\'><C l=\'B\' i=\'3X\' /></q></r></y><y H=\'2g\'><r V=\'\' U=\'8\'><q A=\'-1\' F=\'-1\' v=\'1b\' E=\'45\' S=\'1N 1d 1C 1B 2O 2T 2S 2R 23 2K\' D=\'d\'><C l=\'B\' i=\'3R\' /></q></r></y><y H=\'2I\'><r V=\'\' U=\'16\'><q A=\'-1\' F=\'-1\' v=\'1b\' E=\'45\' S=\'1N 1d 1C 1B 2O 2T 2S 2R 23 2K\' D=\'d\'><C l=\'B\' i=\'3P\' /></q></r></y><y H=\'2J\'><r V=\'\' U=\'24\'><q A=\'-1\' F=\'-1\' v=\'1b\' E=\'45\' S=\'1N 1d 1C 1B 2O 2T 2S 2R 23 2K\' D=\'d\'><C l=\'B\' i=\'3B\' /></q></r></y></1X><1p><T j=\'21\' 1e=\'7M\' c=\'z\' 18=\'0\' 15=\'0\' X=\'0\' Y=\'0\' 1g=\'-1\'><z A=\'0\' F=\'0\' v=\'0\' E=\'0\' D=\'d\'><C l=\'B\' i=\'3x\' /></z></T><T j=\'37\' 1e=\'84\' c=\'z\' 18=\'0\' 15=\'0\' X=\'0\' Y=\'0\' 1g=\'-1\'><z A=\'0\' F=\'0\' v=\'0\' E=\'0\' D=\'d\'><C l=\'B\' i=\'3x\' /></z></T><T j=\'3d\' 1e=\'7V\' c=\'z\' 18=\'0\' 15=\'0\' X=\'0\' Y=\'0\' 1g=\'-1\'><z A=\'0\' F=\'0\' v=\'0\' E=\'0\' D=\'d\'><C l=\'B\' i=\'3x\' /></z></T><T j=\'32\' 1e=\'7X\' c=\'z\' 18=\'0\' 15=\'0\' X=\'0\' Y=\'0\' 1g=\'-1\'><z A=\'0\' F=\'0\' v=\'0\' E=\'0\' D=\'d\'><C l=\'B\' i=\'3x\' /></z></T><T j=\'36\' 1e=\'7Y\' c=\'z\' 18=\'0\' 15=\'0\' X=\'0\' Y=\'0\' 1g=\'-1\'><z A=\'0\' F=\'0\' v=\'0\' E=\'0\' D=\'d\'><C l=\'B\' i=\'3x\' /></z></T></1p></1j><1j j=\'3l\' X=\'1b\' Y=\'45\' 19=\'f\' 1x=\'f\' 1Q=\'\' 18=\'24\' 15=\'7W\' 1J=\'f\' 1A=\'3\' 1L=\'0\' 1K=\'0\' 1z=\'34\' 1E=\'22.5\' 1S=\'1a\' 1P=\'1a\' 1I=\'1a\' 1G=\'0\' 1y=\'2\' 1F=\'f\' 1R=\'d\' 1U=\'3v\' 3c=\'1v\'><1Z><w H=\'1k\' c=\'h\' b=\'d\' 19=\'f\' /><w H=\'1i\' c=\'h\' b=\'d\' 19=\'f\' /><w H=\'1f\' c=\'h\' b=\'d\' 19=\'f\' /><w H=\'Z\' c=\'h\' b=\'d\' 19=\'f\' /><w H=\'1Y\' c=\'g\' b=\'1H\' 19=\'f\' /></1Z><1V><G j=\'3z\'><e><p w=\'1k\' k=\'R\'><b c=\'h\' b=\'f\' /></p><O j=\'14\' /></e></G><G j=\'1W\'><e><p w=\'1i\' k=\'R\'><b c=\'h\' b=\'f\' /></p><O j=\'14\' /></e></G><G j=\'26\'><e><p w=\'1i\' k=\'R\'><b c=\'h\' b=\'d\' /></p><O j=\'14\' /></e></G><G j=\'3b\'><e><p w=\'1f\' k=\'R\'><b c=\'h\' b=\'f\' /></p><O j=\'14\' /></e></G><G j=\'2h\'><e><p w=\'Z\' k=\'R\'><b c=\'h\' b=\'f\' /></p><O j=\'14\' /></e></G><G j=\'38\'><e><p w=\'1i\' k=\'R\'><b c=\'h\' b=\'d\' /></p><p w=\'1f\' k=\'R\'><b c=\'h\' b=\'d\' /></p><p w=\'1k\' k=\'R\'><b c=\'h\' b=\'d\' /></p><p w=\'Z\' k=\'R\'><b c=\'h\' b=\'d\' /></p></e></G><G j=\'14\'><e><m><o><M k=\'N\' L=\'1f\' I=\'Q\' K=\'f\' J=\'h\' /></o><n><1c><x c=\'g\' b=\'P\' /><1o c=\'h\' b=\'d\' /></1c></n><t><1c><x c=\'g\' b=\'P\' /><1o c=\'h\' b=\'f\' /></1c></t></m><m><o><M k=\'N\' L=\'1Y\' I=\'Q\' K=\'1H\' J=\'g\' /></o><n><m><o><M k=\'N\' L=\'1i\' I=\'Q\' K=\'f\' J=\'h\' /></o><n><m><o><M k=\'N\' L=\'1k\' I=\'Q\' K=\'f\' J=\'h\' /></o><n><m><o><M k=\'N\' L=\'Z\' I=\'Q\' K=\'f\' J=\'h\' /></o><n><u><W c=\'g\' b=\'2J\' /><x c=\'g\' b=\'P\' /></u></n><t><u><W c=\'g\' b=\'2I\' /><x c=\'g\' b=\'P\' /></u></t></m></n><t><m><o><M k=\'N\' L=\'Z\' I=\'Q\' K=\'f\' J=\'h\' /></o><n><u><W c=\'g\' b=\'2g\' /><x c=\'g\' b=\'P\' /></u></n><t><u><W c=\'g\' b=\'2c\' /><x c=\'g\' b=\'P\' /></u></t></m></t></m></n><t><m><o><M k=\'N\' L=\'1k\' I=\'Q\' K=\'f\' J=\'h\' /></o><n><m><o><M k=\'N\' L=\'Z\' I=\'Q\' K=\'f\' J=\'h\' /></o><n><u><W c=\'g\' b=\'2N\' /><x c=\'g\' b=\'P\' /></u></n><t><m><o><M k=\'N\' L=\'1f\' I=\'Q\' K=\'f\' J=\'h\' /></o><n><u><W c=\'g\' b=\'2M\' /><x c=\'g\' b=\'P\' /></u></n><t><u><W c=\'g\' b=\'2L\' /><x c=\'g\' b=\'P\' /></u></t></m></t></m></n><t><m><o><M k=\'N\' L=\'Z\' I=\'Q\' K=\'f\' J=\'h\' /></o><n><u><W c=\'g\' b=\'2a\' /><x c=\'g\' b=\'P\' /></u></n><t><m><o><M k=\'N\' L=\'1f\' I=\'Q\' K=\'f\' J=\'h\' /></o><n><u><W c=\'g\' b=\'2b\' /><x c=\'g\' b=\'P\' /></u></n><t><u><W c=\'g\' b=\'1H\' /><x c=\'g\' b=\'P\' /></u></t></m></t></m></t></m></t></m></n></m></e></G></1V><1m><1O><e><O j=\'14\' /></e></1O><28><e><O j=\'1W\' /></e></28><27><e><O j=\'26\' /></e></27><2f><e><O j=\'2h\' /></e></2f><1v><e><p w=\'1k\' k=\'3r\' /><p w=\'Z\' k=\'R\'><b c=\'h\' b=\'d\' /></p><O j=\'14\' /></e></1v><2e><e><p w=\'Z\' k=\'R\'><b c=\'h\' b=\'d\' /></p><O j=\'14\' /></e></2e></1m><r V=\'\' U=\'0\'><q A=\'-1\' F=\'-1\' v=\'1b\' E=\'45\' S=\'2X 1w 2m 2W 2o 2Y 30 2z 2F 2E 2u\' D=\'d\'><C l=\'B\' i=\'3C\' /></q></r><1X><y H=\'2b\'><r V=\'\' U=\'1\'><q A=\'-1\' F=\'-1\' v=\'1b\' E=\'45\' S=\'2X 1w 2m 2W 2o 2Y 30 2z 2F 2E 2u\' D=\'d\'><C l=\'B\' i=\'3F\' /></q></r></y><y H=\'2a\'><r V=\'\' U=\'8\'><q A=\'-1\' F=\'-1\' v=\'1b\' E=\'45\' S=\'2X 1w 2m 2W 2o 2Y 30 2z 2F 2E 2u\' D=\'d\'><C l=\'B\' i=\'3I\' /></q></r></y><y H=\'2L\'><r V=\'\' U=\'16\'><q A=\'-1\' F=\'-1\' v=\'1b\' E=\'45\' S=\'2X 1w 2m 2W 2o 2Y 30 2z 2F 2E 2u\' D=\'d\'><C l=\'B\' i=\'3D\' /></q></r></y><y H=\'2M\'><r V=\'\' U=\'17\'><q A=\'-1\' F=\'-1\' v=\'1b\' E=\'45\' S=\'2X 1w 2m 2W 2o 2Y 30 2z 2F 2E 2u\' D=\'d\'><C l=\'B\' i=\'3T\' /></q></r></y><y H=\'2N\'><r V=\'\' U=\'24\'><q A=\'-1\' F=\'-1\' v=\'1b\' E=\'45\' S=\'2X 1w 2m 2W 2o 2Y 30 2z 2F 2E 2u\' D=\'d\'><C l=\'B\' i=\'3W\' /></q></r></y><y H=\'2c\'><r V=\'\' U=\'0\'><q A=\'-1\' F=\'-1\' v=\'1b\' E=\'45\' S=\'2X 1w 2m 2W 2o 2Y 30 2z 2F 2E 2u\' D=\'d\'><C l=\'B\' i=\'3X\' /></q></r></y><y H=\'2g\'><r V=\'\' U=\'8\'><q A=\'-1\' F=\'-1\' v=\'1b\' E=\'45\' S=\'2X 1w 2m 2W 2o 2Y 30 2z 2F 2E 2u\' D=\'d\'><C l=\'B\' i=\'3R\' /></q></r></y><y H=\'2I\'><r V=\'\' U=\'16\'><q A=\'-1\' F=\'-1\' v=\'1b\' E=\'45\' S=\'2X 1w 2m 2W 2o 2Y 30 2z 2F 2E 2u\' D=\'d\'><C l=\'B\' i=\'3P\' /></q></r></y><y H=\'2J\'><r V=\'\' U=\'24\'><q A=\'-1\' F=\'-1\' v=\'1b\' E=\'45\' S=\'2X 1w 2m 2W 2o 2Y 30 2z 2F 2E 2u\' D=\'d\'><C l=\'B\' i=\'3B\' /></q></r></y></1X><1p><T j=\'21\' 1e=\'7Z\' c=\'z\' 18=\'0\' 15=\'0\' X=\'0\' Y=\'0\' 1g=\'-1\'><z A=\'0\' F=\'0\' v=\'0\' E=\'0\' D=\'d\'><C l=\'B\' i=\'3s\' /></z></T><T j=\'37\' 1e=\'82\' c=\'z\' 18=\'0\' 15=\'0\' X=\'0\' Y=\'0\' 1g=\'-1\'><z A=\'0\' F=\'0\' v=\'0\' E=\'0\' D=\'d\'><C l=\'B\' i=\'3s\' /></z></T><T j=\'3d\' 1e=\'80\' c=\'z\' 18=\'0\' 15=\'0\' X=\'0\' Y=\'0\' 1g=\'-1\'><z A=\'0\' F=\'0\' v=\'0\' E=\'0\' D=\'d\'><C l=\'B\' i=\'3s\' /></z></T><T j=\'32\' 1e=\'81\' c=\'z\' 18=\'0\' 15=\'0\' X=\'0\' Y=\'0\' 1g=\'-1\'><z A=\'0\' F=\'0\' v=\'0\' E=\'0\' D=\'d\'><C l=\'B\' i=\'3s\' /></z></T><T j=\'36\' 1e=\'7O\' c=\'z\' 18=\'0\' 15=\'0\' X=\'0\' Y=\'0\' 1g=\'-1\'><z A=\'0\' F=\'0\' v=\'0\' E=\'0\' D=\'d\'><C l=\'B\' i=\'3s\' /></z></T></1p></1j><1j j=\'3i\' X=\'1b\' Y=\'45\' 19=\'f\' 1x=\'f\' 1Q=\'\' 18=\'24\' 15=\'7P\' 1J=\'f\' 1A=\'2\' 1L=\'0\' 1K=\'0\' 1z=\'34\' 1E=\'22.5\' 1S=\'1a\' 1P=\'1a\' 1I=\'1a\' 1G=\'0\' 1y=\'3\' 1F=\'f\' 1R=\'d\' 1U=\'3v\' 3c=\'1v\'><1Z><w H=\'1k\' c=\'h\' b=\'d\' 19=\'f\' /><w H=\'1i\' c=\'h\' b=\'d\' 19=\'f\' /><w H=\'1f\' c=\'h\' b=\'d\' 19=\'f\' /><w H=\'Z\' c=\'h\' b=\'d\' 19=\'f\' /><w H=\'1Y\' c=\'g\' b=\'1H\' 19=\'f\' /></1Z><1V><G j=\'3z\'><e><p w=\'1k\' k=\'R\'><b c=\'h\' b=\'f\' /></p><O j=\'14\' /></e></G><G j=\'1W\'><e><p w=\'1i\' k=\'R\'><b c=\'h\' b=\'f\' /></p><O j=\'14\' /></e></G><G j=\'26\'><e><p w=\'1i\' k=\'R\'><b c=\'h\' b=\'d\' /></p><O j=\'14\' /></e></G><G j=\'3b\'><e><p w=\'1f\' k=\'R\'><b c=\'h\' b=\'f\' /></p><O j=\'14\' /></e></G><G j=\'2h\'><e><p w=\'Z\' k=\'R\'><b c=\'h\' b=\'f\' /></p><O j=\'14\' /></e></G><G j=\'38\'><e><p w=\'1i\' k=\'R\'><b c=\'h\' b=\'d\' /></p><p w=\'1f\' k=\'R\'><b c=\'h\' b=\'d\' /></p><p w=\'1k\' k=\'R\'><b c=\'h\' b=\'d\' /></p><p w=\'Z\' k=\'R\'><b c=\'h\' b=\'d\' /></p></e></G><G j=\'14\'><e><m><o><M k=\'N\' L=\'1f\' I=\'Q\' K=\'f\' J=\'h\' /></o><n><1c><x c=\'g\' b=\'P\' /><1o c=\'h\' b=\'d\' /></1c></n><t><1c><x c=\'g\' b=\'P\' /><1o c=\'h\' b=\'f\' /></1c></t></m><m><o><M k=\'N\' L=\'1Y\' I=\'Q\' K=\'1H\' J=\'g\' /></o><n><m><o><M k=\'N\' L=\'1i\' I=\'Q\' K=\'f\' J=\'h\' /></o><n><m><o><M k=\'N\' L=\'1k\' I=\'Q\' K=\'f\' J=\'h\' /></o><n><m><o><M k=\'N\' L=\'Z\' I=\'Q\' K=\'f\' J=\'h\' /></o><n><u><W c=\'g\' b=\'2J\' /><x c=\'g\' b=\'P\' /></u></n><t><u><W c=\'g\' b=\'2I\' /><x c=\'g\' b=\'P\' /></u></t></m></n><t><m><o><M k=\'N\' L=\'Z\' I=\'Q\' K=\'f\' J=\'h\' /></o><n><u><W c=\'g\' b=\'2g\' /><x c=\'g\' b=\'P\' /></u></n><t><u><W c=\'g\' b=\'2c\' /><x c=\'g\' b=\'P\' /></u></t></m></t></m></n><t><m><o><M k=\'N\' L=\'1k\' I=\'Q\' K=\'f\' J=\'h\' /></o><n><m><o><M k=\'N\' L=\'Z\' I=\'Q\' K=\'f\' J=\'h\' /></o><n><u><W c=\'g\' b=\'2N\' /><x c=\'g\' b=\'P\' /></u></n><t><m><o><M k=\'N\' L=\'1f\' I=\'Q\' K=\'f\' J=\'h\' /></o><n><u><W c=\'g\' b=\'2M\' /><x c=\'g\' b=\'P\' /></u></n><t><u><W c=\'g\' b=\'2L\' /><x c=\'g\' b=\'P\' /></u></t></m></t></m></n><t><m><o><M k=\'N\' L=\'Z\' I=\'Q\' K=\'f\' J=\'h\' /></o><n><u><W c=\'g\' b=\'2a\' /><x c=\'g\' b=\'P\' /></u></n><t><m><o><M k=\'N\' L=\'1f\' I=\'Q\' K=\'f\' J=\'h\' /></o><n><u><W c=\'g\' b=\'2b\' /><x c=\'g\' b=\'P\' /></u></n><t><u><W c=\'g\' b=\'1H\' /><x c=\'g\' b=\'P\' /></u></t></m></t></m></t></m></t></m></n></m></e></G></1V><1m><1O><e><O j=\'14\' /></e></1O><28><e><O j=\'1W\' /></e></28><27><e><O j=\'26\' /></e></27><2f><e><O j=\'2h\' /></e></2f><1v><e><p w=\'1k\' k=\'3r\' /><p w=\'Z\' k=\'R\'><b c=\'h\' b=\'d\' /></p><O j=\'14\' /></e></1v><2e><e><p w=\'Z\' k=\'R\'><b c=\'h\' b=\'d\' /></p><O j=\'14\' /></e></2e></1m><r V=\'\' U=\'0\'><q A=\'-1\' F=\'-1\' v=\'1b\' E=\'45\' S=\'1N 1d 2A 2B 2H 2D\' D=\'d\'><C l=\'B\' i=\'3C\' /></q></r><1X><y H=\'2b\'><r V=\'\' U=\'1\'><q A=\'-1\' F=\'-1\' v=\'1b\' E=\'45\' S=\'1N 1d 2A 2B 2H 2D\' D=\'d\'><C l=\'B\' i=\'3F\' /></q></r></y><y H=\'2a\'><r V=\'\' U=\'8\'><q A=\'-1\' F=\'-1\' v=\'1b\' E=\'45\' S=\'1N 1d 2A 2B 2H 2D\' D=\'d\'><C l=\'B\' i=\'3I\' /></q></r></y><y H=\'2L\'><r V=\'\' U=\'16\'><q A=\'-1\' F=\'-1\' v=\'1b\' E=\'45\' S=\'1N 1d 2A 2B 2H 2D\' D=\'d\'><C l=\'B\' i=\'3D\' /></q></r></y><y H=\'2M\'><r V=\'\' U=\'17\'><q A=\'-1\' F=\'-1\' v=\'1b\' E=\'45\' S=\'1N 1d 2A 2B 2H 2D\' D=\'d\'><C l=\'B\' i=\'3T\' /></q></r></y><y H=\'2N\'><r V=\'\' U=\'24\'><q A=\'-1\' F=\'-1\' v=\'1b\' E=\'45\' S=\'1N 1d 2A 2B 2H 2D\' D=\'d\'><C l=\'B\' i=\'3W\' /></q></r></y><y H=\'2c\'><r V=\'\' U=\'0\'><q A=\'-1\' F=\'-1\' v=\'1b\' E=\'45\' S=\'1N 1d 2A 2B 2H 2D\' D=\'d\'><C l=\'B\' i=\'3X\' /></q></r></y><y H=\'2g\'><r V=\'\' U=\'8\'><q A=\'-1\' F=\'-1\' v=\'1b\' E=\'45\' S=\'1N 1d 2A 2B 2H 2D\' D=\'d\'><C l=\'B\' i=\'3R\' /></q></r></y><y H=\'2I\'><r V=\'\' U=\'16\'><q A=\'-1\' F=\'-1\' v=\'1b\' E=\'45\' S=\'1N 1d 2A 2B 2H 2D\' D=\'d\'><C l=\'B\' i=\'3P\' /></q></r></y><y H=\'2J\'><r V=\'\' U=\'24\'><q A=\'-1\' F=\'-1\' v=\'1b\' E=\'45\' S=\'1N 1d 2A 2B 2H 2D\' D=\'d\'><C l=\'B\' i=\'3B\' /></q></r></y></1X><1p><T j=\'21\' 1e=\'7N\' c=\'z\' 18=\'0\' 15=\'0\' X=\'0\' Y=\'0\' 1g=\'-1\'><z A=\'0\' F=\'0\' v=\'0\' E=\'0\' D=\'d\'><C l=\'B\' i=\'33\' /></z></T><T j=\'37\' 1e=\'8b\' c=\'z\' 18=\'0\' 15=\'0\' X=\'0\' Y=\'0\' 1g=\'-1\'><z A=\'0\' F=\'0\' v=\'0\' E=\'0\' D=\'d\'><C l=\'B\' i=\'33\' /></z></T><T j=\'3d\' 1e=\'7T\' c=\'z\' 18=\'0\' 15=\'0\' X=\'0\' Y=\'0\' 1g=\'-1\'><z A=\'0\' F=\'0\' v=\'0\' E=\'0\' D=\'d\'><C l=\'B\' i=\'33\' /></z></T><T j=\'32\' 1e=\'7R\' c=\'z\' 18=\'0\' 15=\'0\' X=\'0\' Y=\'0\' 1g=\'-1\'><z A=\'0\' F=\'0\' v=\'0\' E=\'0\' D=\'d\'><C l=\'B\' i=\'33\' /></z></T><T j=\'36\' 1e=\'85\' c=\'z\' 18=\'0\' 15=\'0\' X=\'0\' Y=\'0\' 1g=\'-1\'><z A=\'0\' F=\'0\' v=\'0\' E=\'0\' D=\'d\'><C l=\'B\' i=\'33\' /></z></T></1p></1j><1j j=\'3g\' X=\'1b\' Y=\'70\' 19=\'f\' 1x=\'f\' 1Q=\'\' 18=\'24\' 15=\'45\' 1J=\'f\' 1A=\'1\' 1L=\'0\' 1K=\'0\' 1z=\'34\' 1E=\'35\' 1S=\'1a\' 1P=\'1a\' 1I=\'1a\' 1G=\'0\' 1y=\'4\' 1F=\'f\' 1R=\'d\' 1U=\'3v\' 3c=\'1v\'><1Z><w H=\'1k\' c=\'h\' b=\'d\' 19=\'f\' /><w H=\'1i\' c=\'h\' b=\'d\' 19=\'f\' /><w H=\'1f\' c=\'h\' b=\'d\' 19=\'f\' /><w H=\'Z\' c=\'h\' b=\'d\' 19=\'f\' /><w H=\'1Y\' c=\'g\' b=\'1H\' 19=\'f\' /></1Z><1V><G j=\'3z\'><e><p w=\'1k\' k=\'R\'><b c=\'h\' b=\'f\' /></p><O j=\'14\' /></e></G><G j=\'1W\'><e><p w=\'1i\' k=\'R\'><b c=\'h\' b=\'f\' /></p><O j=\'14\' /></e></G><G j=\'26\'><e><p w=\'1i\' k=\'R\'><b c=\'h\' b=\'d\' /></p><O j=\'14\' /></e></G><G j=\'3b\'><e><p w=\'1f\' k=\'R\'><b c=\'h\' b=\'f\' /></p><O j=\'14\' /></e></G><G j=\'2h\'><e><p w=\'Z\' k=\'R\'><b c=\'h\' b=\'f\' /></p><O j=\'14\' /></e></G><G j=\'38\'><e><p w=\'1i\' k=\'R\'><b c=\'h\' b=\'d\' /></p><p w=\'1f\' k=\'R\'><b c=\'h\' b=\'d\' /></p><p w=\'1k\' k=\'R\'><b c=\'h\' b=\'d\' /></p><p w=\'Z\' k=\'R\'><b c=\'h\' b=\'d\' /></p></e></G><G j=\'14\'><e><m><o><M k=\'N\' L=\'1f\' I=\'Q\' K=\'f\' J=\'h\' /></o><n><1c><x c=\'g\' b=\'P\' /><1o c=\'h\' b=\'d\' /></1c></n><t><1c><x c=\'g\' b=\'P\' /><1o c=\'h\' b=\'f\' /></1c></t></m><m><o><M k=\'N\' L=\'1Y\' I=\'Q\' K=\'1H\' J=\'g\' /></o><n><m><o><M k=\'N\' L=\'1i\' I=\'Q\' K=\'f\' J=\'h\' /></o><n><m><o><M k=\'N\' L=\'1k\' I=\'Q\' K=\'f\' J=\'h\' /></o><n><m><o><M k=\'N\' L=\'Z\' I=\'Q\' K=\'f\' J=\'h\' /></o><n><u><W c=\'g\' b=\'2J\' /><x c=\'g\' b=\'P\' /></u></n><t><u><W c=\'g\' b=\'2I\' /><x c=\'g\' b=\'P\' /></u></t></m></n><t><m><o><M k=\'N\' L=\'Z\' I=\'Q\' K=\'f\' J=\'h\' /></o><n><u><W c=\'g\' b=\'2g\' /><x c=\'g\' b=\'P\' /></u></n><t><u><W c=\'g\' b=\'2c\' /><x c=\'g\' b=\'P\' /></u></t></m></t></m></n><t><m><o><M k=\'N\' L=\'1k\' I=\'Q\' K=\'f\' J=\'h\' /></o><n><m><o><M k=\'N\' L=\'Z\' I=\'Q\' K=\'f\' J=\'h\' /></o><n><u><W c=\'g\' b=\'2N\' /><x c=\'g\' b=\'P\' /></u></n><t><m><o><M k=\'N\' L=\'1f\' I=\'Q\' K=\'f\' J=\'h\' /></o><n><u><W c=\'g\' b=\'2M\' /><x c=\'g\' b=\'P\' /></u></n><t><u><W c=\'g\' b=\'2L\' /><x c=\'g\' b=\'P\' /></u></t></m></t></m></n><t><m><o><M k=\'N\' L=\'Z\' I=\'Q\' K=\'f\' J=\'h\' /></o><n><u><W c=\'g\' b=\'2a\' /><x c=\'g\' b=\'P\' /></u></n><t><m><o><M k=\'N\' L=\'1f\' I=\'Q\' K=\'f\' J=\'h\' /></o><n><u><W c=\'g\' b=\'2b\' /><x c=\'g\' b=\'P\' /></u></n><t><u><W c=\'g\' b=\'1H\' /><x c=\'g\' b=\'P\' /></u></t></m></t></m></t></m></t></m></n></m></e></G></1V><1m><1O><e><O j=\'14\' /></e></1O><28><e><O j=\'1W\' /></e></28><27><e><O j=\'26\' /></e></27><2f><e><O j=\'2h\' /></e></2f><1v><e><p w=\'1k\' k=\'3r\' /><p w=\'Z\' k=\'R\'><b c=\'h\' b=\'d\' /></p><O j=\'14\' /></e></1v><2e><e><p w=\'Z\' k=\'R\'><b c=\'h\' b=\'d\' /></p><O j=\'14\' /></e></2e></1m><r V=\'\' U=\'0\'><q A=\'-1\' F=\'-1\' v=\'1b\' E=\'70\' S=\'2y 2s 2r 1d 2w, 2x, 2v 2q 2C 2G 2t 2V 2Z. \' D=\'d\'><C l=\'B\' i=\'8i\' /></q></r><1X><y H=\'2b\'><r V=\'\' U=\'1\'><q A=\'-1\' F=\'-1\' v=\'1b\' E=\'70\' S=\'2y 2s 2r 1d 2w, 2x, 2v 2q 2C 2G 2t 2V 2Z. \' D=\'d\'><C l=\'B\' i=\'8l\' /></q></r></y><y H=\'2a\'><r V=\'\' U=\'8\'><q A=\'-1\' F=\'-1\' v=\'1b\' E=\'70\' S=\'2y 2s 2r 1d 2w, 2x, 2v 2q 2C 2G 2t 2V 2Z. \' D=\'d\'><C l=\'B\' i=\'8m\' /></q></r></y><y H=\'2L\'><r V=\'\' U=\'16\'><q A=\'-1\' F=\'-1\' v=\'1b\' E=\'70\' S=\'2y 2s 2r 1d 2w, 2x, 2v 2q 2C 2G 2t 2V 2Z. \' D=\'d\'><C l=\'B\' i=\'8k\' /></q></r></y><y H=\'2M\'><r V=\'\' U=\'17\'><q A=\'-1\' F=\'-1\' v=\'1b\' E=\'70\' S=\'2y 2s 2r 1d 2w, 2x, 2v 2q 2C 2G 2t 2V 2Z. \' D=\'d\'><C l=\'B\' i=\'8j\' /></q></r></y><y H=\'2N\'><r V=\'\' U=\'24\'><q A=\'-1\' F=\'-1\' v=\'1b\' E=\'70\' S=\'2y 2s 2r 1d 2w, 2x, 2v 2q 2C 2G 2t 2V 2Z. \' D=\'d\'><C l=\'B\' i=\'8e\' /></q></r></y><y H=\'2c\'><r V=\'\' U=\'0\'><q A=\'-1\' F=\'-1\' v=\'1b\' E=\'70\' S=\'2y 2s 2r 1d 2w, 2x, 2v 2q 2C 2G 2t 2V 2Z. \' D=\'d\'><C l=\'B\' i=\'43\' /></q></r></y><y H=\'2g\'><r V=\'\' U=\'8\'><q A=\'-1\' F=\'-1\' v=\'1b\' E=\'70\' S=\'2y 2s 2r 1d 2w, 2x, 2v 2q 2C 2G 2t 2V 2Z. \' D=\'d\'><C l=\'B\' i=\'88\' /></q></r></y><y H=\'2I\'><r V=\'\' U=\'16\'><q A=\'-1\' F=\'-1\' v=\'1b\' E=\'70\' S=\'2y 2s 2r 1d 2w, 2x, 2v 2q 2C 2G 2t 2V 2Z. \' D=\'d\'><C l=\'B\' i=\'55\' /></q></r></y><y H=\'2J\'><r V=\'\' U=\'24\'><q A=\'-1\' F=\'-1\' v=\'1b\' E=\'70\' S=\'2y 2s 2r 1d 2w, 2x, 2v 2q 2C 2G 2t 2V 2Z. \' D=\'d\'><C l=\'B\' i=\'86\' /></q></r></y></1X><1p><T j=\'21\' 1e=\'87\' c=\'z\' 18=\'0\' 15=\'0\' X=\'0\' Y=\'0\' 1g=\'-1\'><z A=\'0\' F=\'0\' v=\'0\' E=\'0\' D=\'d\'><C l=\'B\' i=\'3w\' /></z></T><T j=\'37\' 1e=\'8c\' c=\'z\' 18=\'0\' 15=\'0\' X=\'0\' Y=\'0\' 1g=\'-1\'><z A=\'0\' F=\'0\' v=\'0\' E=\'0\' D=\'d\'><C l=\'B\' i=\'3w\' /></z></T><T j=\'3d\' 1e=\'8d\' c=\'z\' 18=\'0\' 15=\'0\' X=\'0\' Y=\'0\' 1g=\'-1\'><z A=\'0\' F=\'0\' v=\'0\' E=\'0\' D=\'d\'><C l=\'B\' i=\'3w\' /></z></T><T j=\'32\' 1e=\'8a\' c=\'z\' 18=\'0\' 15=\'0\' X=\'0\' Y=\'0\' 1g=\'-1\'><z A=\'0\' F=\'0\' v=\'0\' E=\'0\' D=\'d\'><C l=\'B\' i=\'3w\' /></z></T><T j=\'36\' 1e=\'7L\' c=\'z\' 18=\'0\' 15=\'0\' X=\'0\' Y=\'0\' 1g=\'-1\'><z A=\'0\' F=\'0\' v=\'0\' E=\'0\' D=\'d\'><C l=\'B\' i=\'3w\' /></z></T></1p></1j><1j j=\'2U\' X=\'1b\' Y=\'45\' 19=\'f\' 1x=\'f\' 1Q=\'\' 18=\'24\' 15=\'0\' 1J=\'f\' 1A=\'0\' 1L=\'0\' 1K=\'0\' 1z=\'34\' 1E=\'22.5\' 1S=\'1a\' 1P=\'1a\' 1I=\'1a\' 1G=\'0\' 1y=\'5\' 1F=\'f\' 1R=\'d\' 1U=\'3v\' 3c=\'1v\'><1Z><w H=\'1k\' c=\'h\' b=\'d\' 19=\'f\' /><w H=\'1i\' c=\'h\' b=\'d\' 19=\'f\' /><w H=\'1f\' c=\'h\' b=\'d\' 19=\'f\' /><w H=\'Z\' c=\'h\' b=\'d\' 19=\'f\' /><w H=\'3y\' c=\'h\' b=\'d\' 19=\'f\' /><w H=\'1Y\' c=\'g\' b=\'1H\' 19=\'f\' /></1Z><1V><G j=\'3z\'><e><p w=\'1k\' k=\'R\'><b c=\'h\' b=\'f\' /></p><O j=\'14\' /></e></G><G j=\'1W\'><e><p w=\'1i\' k=\'R\'><b c=\'h\' b=\'f\' /></p><O j=\'14\' /></e></G><G j=\'26\'><e><p w=\'1i\' k=\'R\'><b c=\'h\' b=\'d\' /></p><O j=\'14\' /></e></G><G j=\'3b\'><e><p w=\'1f\' k=\'R\'><b c=\'h\' b=\'f\' /></p><O j=\'14\' /></e></G><G j=\'2h\'><e><p w=\'Z\' k=\'R\'><b c=\'h\' b=\'f\' /></p><O j=\'14\' /></e></G><G j=\'53\'><e><p w=\'3y\' k=\'R\'><b c=\'h\' b=\'f\' /></p><O j=\'14\' /></e></G><G j=\'38\'><e><p w=\'1i\' k=\'R\'><b c=\'h\' b=\'d\' /></p><p w=\'1f\' k=\'R\'><b c=\'h\' b=\'d\' /></p><p w=\'1k\' k=\'R\'><b c=\'h\' b=\'d\' /></p><p w=\'Z\' k=\'R\'><b c=\'h\' b=\'d\' /></p><p w=\'3y\' k=\'R\'><b c=\'h\' b=\'d\' /></p></e></G><G j=\'14\'><e><m><o><M k=\'N\' L=\'1f\' I=\'Q\' K=\'f\' J=\'h\' /></o><n><1c><x c=\'g\' b=\'P\' /><1o c=\'h\' b=\'d\' /></1c></n><t><1c><x c=\'g\' b=\'P\' /><1o c=\'h\' b=\'f\' /></1c></t></m><m><o><M k=\'N\' L=\'1Y\' I=\'Q\' K=\'1H\' J=\'g\' /></o><n><m><o><M k=\'N\' L=\'1i\' I=\'Q\' K=\'f\' J=\'h\' /></o><n><m><o><M k=\'N\' L=\'1k\' I=\'Q\' K=\'f\' J=\'h\' /></o><n><m><o><M k=\'N\' L=\'Z\' I=\'Q\' K=\'f\' J=\'h\' /></o><n><u><W c=\'g\' b=\'2J\' /><x c=\'g\' b=\'P\' /></u></n><t><u><W c=\'g\' b=\'2I\' /><x c=\'g\' b=\'P\' /></u></t></m></n><t><m><o><M k=\'N\' L=\'Z\' I=\'Q\' K=\'f\' J=\'h\' /></o><n><u><W c=\'g\' b=\'2g\' /><x c=\'g\' b=\'P\' /></u></n><t><u><W c=\'g\' b=\'2c\' /><x c=\'g\' b=\'P\' /></u></t></m></t></m></n><t><m><o><M k=\'N\' L=\'1k\' I=\'Q\' K=\'f\' J=\'h\' /></o><n><m><o><M k=\'N\' L=\'Z\' I=\'Q\' K=\'f\' J=\'h\' /></o><n><u><W c=\'g\' b=\'2N\' /><x c=\'g\' b=\'P\' /></u></n><t><m><o><M k=\'N\' L=\'3y\' I=\'Q\' K=\'f\' J=\'h\' /></o><n><u><W c=\'g\' b=\'59\' /><x c=\'g\' b=\'P\' /></u></n><t><m><o><M k=\'N\' L=\'1f\' I=\'Q\' K=\'f\' J=\'h\' /></o><n><u><W c=\'g\' b=\'2M\' /><x c=\'g\' b=\'P\' /></u></n><t><u><W c=\'g\' b=\'2L\' /><x c=\'g\' b=\'P\' /></u></t></m></t></m></t></m></n><t><m><o><M k=\'N\' L=\'Z\' I=\'Q\' K=\'f\' J=\'h\' /></o><n><u><W c=\'g\' b=\'2a\' /><x c=\'g\' b=\'P\' /></u></n><t><m><o><M k=\'N\' L=\'3y\' I=\'Q\' K=\'f\' J=\'h\' /></o><n><u><W c=\'g\' b=\'4X\' /><x c=\'g\' b=\'P\' /></u></n><t><m><o><M k=\'N\' L=\'1f\' I=\'Q\' K=\'f\' J=\'h\' /></o><n><u><W c=\'g\' b=\'2b\' /><x c=\'g\' b=\'P\' /></u></n><t><u><W c=\'g\' b=\'1H\' /><x c=\'g\' b=\'P\' /></u></t></m></t></m></t></m></t></m></t></m></n></m></e></G></1V><1m><1O><e><O j=\'14\' /></e></1O><28><e><O j=\'1W\' /></e></28><27><e><O j=\'26\' /></e></27><2f><e><O j=\'2h\' /></e></2f><1v><e><p w=\'1k\' k=\'3r\' /><p w=\'Z\' k=\'R\'><b c=\'h\' b=\'d\' /></p><O j=\'14\' /></e></1v><2e><e><p w=\'Z\' k=\'R\'><b c=\'h\' b=\'d\' /></p><O j=\'14\' /></e></2e></1m><r V=\'\' U=\'0\'><q A=\'-1\' F=\'-1\' v=\'1b\' E=\'45\' S=\'2n 2i 1d v 2l 1w, 2k 1C 1B. \' D=\'d\'><C l=\'B\' i=\'3C\' /></q></r><1X><y H=\'2b\'><r V=\'\' U=\'1\'><q A=\'-1\' F=\'-1\' v=\'1b\' E=\'45\' S=\'2n 2i 1d v 2l 1w, 2k 1C 1B. \' D=\'d\'><C l=\'B\' i=\'3F\' /></q></r></y><y H=\'4X\'><r V=\'\' U=\'0\'><q A=\'-8\' F=\'-1\' v=\'1b\' E=\'45\' S=\'2n 2i 1d v 2l 1w, 2k 1C 1B. \' D=\'d\'><C l=\'B\' i=\'7l\' /></q></r></y><y H=\'2a\'><r V=\'\' U=\'8\'><q A=\'-1\' F=\'-1\' v=\'1b\' E=\'45\' S=\'2n 2i 1d v 2l 1w, 2k 1C 1B. \' D=\'d\'><C l=\'B\' i=\'3I\' /></q></r></y><y H=\'2L\'><r V=\'\' U=\'16\'><q A=\'-1\' F=\'-1\' v=\'1b\' E=\'45\' S=\'2n 2i 1d v 2l 1w, 2k 1C 1B. \' D=\'d\'><C l=\'B\' i=\'3D\' /></q></r></y><y H=\'2M\'><r V=\'\' U=\'17\'><q A=\'-1\' F=\'-1\' v=\'1b\' E=\'45\' S=\'2n 2i 1d v 2l 1w, 2k 1C 1B. \' D=\'d\'><C l=\'B\' i=\'3T\' /></q></r></y><y H=\'59\'><r V=\'\' U=\'16\'><q A=\'-8\' F=\'-1\' v=\'1b\' E=\'45\' S=\'2n 2i 1d v 2l 1w, 2k 1C 1B. \' D=\'d\'><C l=\'B\' i=\'7m\' /></q></r></y><y H=\'2N\'><r V=\'\' U=\'24\'><q A=\'-1\' F=\'-1\' v=\'1b\' E=\'45\' S=\'2n 2i 1d v 2l 1w, 2k 1C 1B. \' D=\'d\'><C l=\'B\' i=\'3W\' /></q></r></y><y H=\'2c\'><r V=\'\' U=\'0\'><q A=\'-1\' F=\'-1\' v=\'1b\' E=\'45\' S=\'2n 2i 1d v 2l 1w, 2k 1C 1B. \' D=\'d\'><C l=\'B\' i=\'3X\' /></q></r></y><y H=\'2g\'><r V=\'\' U=\'8\'><q A=\'-1\' F=\'-1\' v=\'1b\' E=\'45\' S=\'2n 2i 1d v 2l 1w, 2k 1C 1B. \' D=\'d\'><C l=\'B\' i=\'3R\' /></q></r></y><y H=\'2I\'><r V=\'\' U=\'16\'><q A=\'-1\' F=\'-1\' v=\'1b\' E=\'45\' S=\'2n 2i 1d v 2l 1w, 2k 1C 1B. \' D=\'d\'><C l=\'B\' i=\'3P\' /></q></r></y><y H=\'2J\'><r V=\'\' U=\'24\'><q A=\'-1\' F=\'-1\' v=\'1b\' E=\'45\' S=\'2n 2i 1d v 2l 1w, 2k 1C 1B. \' D=\'d\'><C l=\'B\' i=\'3B\' /></q></r></y></1X><1p><T j=\'21\' 1e=\'7q\' c=\'z\' 18=\'0\' 15=\'0\' X=\'0\' Y=\'0\' 1g=\'-1\'><z A=\'0\' F=\'0\' v=\'0\' E=\'0\' D=\'d\'><C l=\'B\' i=\'3u\' /></z></T><T j=\'37\' 1e=\'7r\' c=\'z\' 18=\'0\' 15=\'0\' X=\'0\' Y=\'0\' 1g=\'-1\'><z A=\'0\' F=\'0\' v=\'0\' E=\'0\' D=\'d\'><C l=\'B\' i=\'3u\' /></z></T><T j=\'3d\' 1e=\'7o\' c=\'z\' 18=\'0\' 15=\'0\' X=\'0\' Y=\'0\' 1g=\'-1\'><z A=\'0\' F=\'0\' v=\'0\' E=\'0\' D=\'d\'><C l=\'B\' i=\'3u\' /></z></T><T j=\'32\' 1e=\'7p\' c=\'z\' 18=\'0\' 15=\'0\' X=\'0\' Y=\'0\' 1g=\'-1\'><z A=\'0\' F=\'0\' v=\'0\' E=\'0\' D=\'d\'><C l=\'B\' i=\'3u\' /></z></T><T j=\'36\' 1e=\'7i\' c=\'z\' 18=\'0\' 15=\'0\' X=\'0\' Y=\'0\' 1g=\'-1\'><z A=\'0\' F=\'0\' v=\'0\' E=\'0\' D=\'d\'><C l=\'B\' i=\'3u\' /></z></T></1p></1j></2Q></5W></2Q></5Z><1j j=\'62\' X=\'1b\' Y=\'64\' 19=\'d\' 1x=\'f\' 1Q=\'\' 18=\'48\' 15=\'29\' 1J=\'f\' 1A=\'0\' 1L=\'0\' 1K=\'0\' 1z=\'34\' 1E=\'63.5\' 1S=\'1a\' 1P=\'1a\' 1I=\'1a\' 1G=\'0\' 1y=\'2\' 1F=\'f\' 1R=\'d\' 1U=\'2p\'><r V=\'\' U=\'0\'><q A=\'0\' F=\'0\' v=\'1b\' E=\'64\' S=\'4i 60 61 a 2o 1d 5P 5M 1w. 5N 23 5Q (s) 5T 5U 5R 5S 2m 6c. \' D=\'d\'><C l=\'B\' i=\'79\' /></q></r><1p><T j=\'21\' 1e=\'7a\' c=\'z\' 18=\'0\' 15=\'0\' X=\'0\' Y=\'0\' 1g=\'-1\'><z A=\'0\' F=\'0\' v=\'0\' E=\'0\' D=\'d\'><C l=\'B\' i=\'7d\' /></z></T></1p></1j><1j j=\'4m\' X=\'3a\' Y=\'40\' 19=\'d\' 1x=\'f\' 1Q=\'\' 18=\'0\' 15=\'6b\' 1J=\'f\' 1A=\'12\' 1L=\'0\' 1K=\'0\' 1z=\'4e\' 1E=\'20\' 1S=\'1a\' 1P=\'1a\' 1I=\'1a\' 1G=\'0\' 1y=\'3\' 1F=\'f\' 1R=\'d\' 1U=\'2p\'><1m><1v><e><3U 1q=\'1r\' 1n=\'0\' 1t=\'1\' 1s=\'\' 1u=\'d\'><x c=\'g\' b=\'P\' /></3U></e></1v></1m><r V=\'\' U=\'0\'><q A=\'0\' F=\'0\' v=\'3a\' E=\'40\' S=\'66\' D=\'d\'><C l=\'B\' i=\'7g\' /></q></r><1p><T j=\'21\' 1e=\'4m\' c=\'z\' 18=\'0\' 15=\'0\' X=\'0\' Y=\'0\' 1g=\'-1\'><z A=\'0\' F=\'0\' v=\'0\' E=\'0\' D=\'d\'><C l=\'B\' i=\'1D\' /></z></T></1p></1j><1j j=\'4j\' X=\'3a\' Y=\'40\' 19=\'d\' 1x=\'f\' 1Q=\'\' 18=\'0\' 15=\'6b\' 1J=\'f\' 1A=\'13\' 1L=\'0\' 1K=\'0\' 1z=\'4e\' 1E=\'20\' 1S=\'1a\' 1P=\'1a\' 1I=\'1a\' 1G=\'0\' 1y=\'4\' 1F=\'f\' 1R=\'d\' 1U=\'2p\'><1m><1v><e><3U 1q=\'1r\' 1n=\'0\' 1t=\'1\' 1s=\'\' 1u=\'d\'><x c=\'g\' b=\'P\' /></3U></e></1v></1m><r V=\'\' U=\'0\'><q A=\'0\' F=\'0\' v=\'3a\' E=\'40\' S=\'5J\' D=\'d\'><C l=\'B\' i=\'4l\' /></q></r><1p><T j=\'21\' 1e=\'4j\' c=\'z\' 18=\'0\' 15=\'0\' X=\'0\' Y=\'0\' 1g=\'-1\'><z A=\'0\' F=\'0\' v=\'0\' E=\'0\' D=\'d\'><C l=\'B\' i=\'7h\' /></z></T></1p></1j></2Q><7e j=\'7f\' /><5V><3O j=\'6f\' X=\'3a\' Y=\'4D\' 19=\'f\' 1x=\'d\' 4H=\'f\' 4I=\'f\' 4G=\'\' 4E=\'4F\' 4A=\'4B\' 1y=\'0\' 5s=\'f\' 5p=\'f\' 1z=\'4e\' 1E=\'5q\' 1A=\'-1\'><1m><49><e><47><x c=\'g\' b=\'P\' /></47></e></49><1O><e><4b H=\'4a\' 46=\'d\' /></e></1O><44><e><4b H=\'4a\' 46=\'f\' /></e></44></1m><3n 1n=\'4O\'><1m><3f 4N=\'0\'><e><1h 1q=\'1r\' 1n=\'0\' 1t=\'0\' 1s=\'\' 1u=\'d\'><x c=\'g\' b=\'67\' /></1h><1h 1q=\'1r\' 1n=\'0\' 1t=\'0\' 1s=\'\' 1u=\'d\'><x c=\'g\' b=\'68\' /></1h><1h 1q=\'1r\' 1n=\'0\' 1t=\'0\' 1s=\'\' 1u=\'d\'><x c=\'g\' b=\'5m\' /></1h><1h 1q=\'1r\' 1n=\'0\' 1t=\'0\' 1s=\'\' 1u=\'d\'><x c=\'g\' b=\'4c\' /></1h><1h 1q=\'1r\' 1n=\'0\' 1t=\'0\' 1s=\'\' 1u=\'d\'><x c=\'g\' b=\'4h\' /></1h></e></3f></1m></3n><2Q><1j j=\'4c\' X=\'5e\' Y=\'5b\' 19=\'d\' 1x=\'f\' 1Q=\'\' 18=\'5c\' 15=\'5f\' 1J=\'f\' 1A=\'2\' 1L=\'0\' 1K=\'0\' 1z=\'5i.5\' 1E=\'5j.5\' 1S=\'1a\' 1P=\'1a\' 1I=\'1a\' 1G=\'0\' 1y=\'1\' 1F=\'d\' 1R=\'d\' 1U=\'2p\'><r V=\'\' U=\'0\'><q A=\'-1\' F=\'-1\' v=\'5g\' E=\'5h\' S=\'5t 3\' D=\'d\'><C l=\'B\' i=\'5X\' /></q></r></1j><1j j=\'4h\' X=\'3e\' Y=\'0\' 19=\'d\' 1x=\'f\' 1Q=\'\' 18=\'3o\' 15=\'33\' 1J=\'f\' 1A=\'6\' 1L=\'0\' 1K=\'0\' 1z=\'3p\' 1E=\'-0.5\' 1S=\'1a\' 1P=\'1a\' 1I=\'1a\' 1G=\'0\' 1y=\'2\' 1F=\'d\' 1R=\'d\' 1U=\'2p\'><r V=\'\' U=\'0\'><q A=\'0\' F=\'-1\' v=\'3q\' E=\'1\' S=\'5E 5\' D=\'d\'><C l=\'B\' i=\'5K\' /></q></r></1j><1j j=\'67\' X=\'3e\' Y=\'51\' 19=\'d\' 1x=\'f\' 1Q=\'\' 18=\'3o\' 15=\'43\' 1J=\'f\' 1A=\'4\' 1L=\'0\' 1K=\'0\' 1z=\'3p.5\' 1E=\'25.5\' 1S=\'1a\' 1P=\'1a\' 1I=\'1a\' 1G=\'0\' 1y=\'3\' 1F=\'f\' 1R=\'d\' 1U=\'2p\'><r V=\'\' U=\'0\'><q A=\'0\' F=\'0\' v=\'3q\' E=\'51\' S=\'66\' D=\'d\'><C l=\'B\' i=\'5w\' /></q></r><1p><T j=\'21\' 1e=\'7E\' c=\'z\' 18=\'0\' 15=\'0\' X=\'0\' Y=\'0\' 1g=\'-1\'><z A=\'0\' F=\'0\' v=\'0\' E=\'0\' D=\'d\'><C l=\'B\' i=\'7F\' /></z></T></1p></1j><1j j=\'68\' X=\'3e\' Y=\'4d\' 19=\'d\' 1x=\'f\' 1Q=\'\' 18=\'3o\' 15=\'5v\' 1J=\'f\' 1A=\'8\' 1L=\'0\' 1K=\'0\' 1z=\'3p.5\' 1E=\'51.5\' 1S=\'1a\' 1P=\'1a\' 1I=\'1a\' 1G=\'0\' 1y=\'4\' 1F=\'f\' 1R=\'d\' 1U=\'2p\'><r V=\'\' U=\'0\'><q A=\'0\' F=\'0\' v=\'3q\' E=\'4d\' S=\'7C&7D;s v!  4i 7G 23 41 5z.\' D=\'d\'><C l=\'B\' i=\'5A\' /></q></r><1p><T j=\'21\' 1e=\'7J\' c=\'z\' 18=\'0\' 15=\'0\' X=\'0\' Y=\'0\' 1g=\'-1\'><z A=\'0\' F=\'0\' v=\'0\' E=\'0\' D=\'d\'><C l=\'B\' i=\'7K\' /></z></T></1p></1j><1j j=\'5m\' X=\'4l\' Y=\'40\' 19=\'f\' 1x=\'f\' 1Q=\'\' 18=\'5B\' 15=\'5y\' 1J=\'f\' 1A=\'10\' 1L=\'0\' 1K=\'0\' 1z=\'83.5\' 1E=\'20\' 1S=\'1a\' 1P=\'1a\' 1I=\'1a\' 1G=\'0\' 1y=\'5\' 1F=\'f\' 1R=\'d\' 1U=\'5I\' 3c=\'1v\'><1Z><w H=\'2j\' c=\'h\' b=\'d\' 19=\'f\' /><w H=\'3m\' c=\'h\' b=\'d\' 19=\'f\' /><w H=\'1i\' c=\'h\' b=\'d\' 19=\'f\' /><w H=\'1f\' c=\'h\' b=\'d\' 19=\'f\' /><w H=\'Z\' c=\'h\' b=\'d\' 19=\'f\' /><w H=\'1Y\' c=\'g\' b=\'1H\' 19=\'f\' /></1Z><1V><G j=\'4f\'><e><p w=\'3m\' k=\'R\'><b c=\'Q\' b=\'2j\' /></p><p w=\'2j\' k=\'R\'><b c=\'h\' b=\'f\' /></p><O j=\'14\' /></e></G><G j=\'1W\'><e><p w=\'1i\' k=\'R\'><b c=\'h\' b=\'f\' /></p><O j=\'14\' /></e></G><G j=\'26\'><e><p w=\'1i\' k=\'R\'><b c=\'h\' b=\'d\' /></p><O j=\'14\' /></e></G><G j=\'3b\'><e><p w=\'1f\' k=\'R\'><b c=\'h\' b=\'f\' /></p><O j=\'14\' /></e></G><G j=\'2h\'><e><p w=\'Z\' k=\'R\'><b c=\'h\' b=\'f\' /></p><O j=\'14\' /></e></G><G j=\'38\'><e><p w=\'1i\' k=\'R\'><b c=\'h\' b=\'d\' /></p><p w=\'2j\' k=\'R\'><b c=\'h\' b=\'d\' /></p><p w=\'3m\' k=\'R\'><b c=\'h\' b=\'d\' /></p><p w=\'1f\' k=\'R\'><b c=\'h\' b=\'d\' /></p><p w=\'Z\' k=\'R\'><b c=\'h\' b=\'d\' /></p></e></G><G j=\'14\'><e><m><o><M k=\'N\' L=\'1f\' I=\'Q\' K=\'f\' J=\'h\' /></o><n><1c><x c=\'g\' b=\'P\' /><1o c=\'h\' b=\'d\' /></1c></n><t><1c><x c=\'g\' b=\'P\' /><1o c=\'h\' b=\'f\' /></1c></t></m><m><o><M k=\'N\' L=\'1Y\' I=\'Q\' K=\'1H\' J=\'g\' /></o><n><m><o><M k=\'N\' L=\'1i\' I=\'Q\' K=\'f\' J=\'h\' /></o><n><m><o><M k=\'N\' L=\'2j\' I=\'Q\' K=\'f\' J=\'h\' /></o><n><m><o><M k=\'N\' L=\'Z\' I=\'Q\' K=\'f\' J=\'h\' /></o><n><u><W c=\'g\' b=\'3Q\' /><x c=\'g\' b=\'P\' /></u></n><t><u><W c=\'g\' b=\'3J\' /><x c=\'g\' b=\'P\' /></u></t></m></n><t><m><o><M k=\'N\' L=\'Z\' I=\'Q\' K=\'f\' J=\'h\' /></o><n><u><W c=\'g\' b=\'2g\' /><x c=\'g\' b=\'P\' /></u></n><t><u><W c=\'g\' b=\'2c\' /><x c=\'g\' b=\'P\' /></u></t></m></t></m></n><t><m><o><M k=\'N\' L=\'2j\' I=\'Q\' K=\'f\' J=\'h\' /></o><n><m><o><M k=\'N\' L=\'Z\' I=\'Q\' K=\'f\' J=\'h\' /></o><n><u><W c=\'g\' b=\'3L\' /><x c=\'g\' b=\'P\' /></u></n><t><m><o><M k=\'N\' L=\'1f\' I=\'Q\' K=\'f\' J=\'h\' /></o><n><u><W c=\'g\' b=\'3Y\' /><x c=\'g\' b=\'P\' /></u></n><t><u><W c=\'g\' b=\'3A\' /><x c=\'g\' b=\'P\' /></u></t></m></t></m></n><t><m><o><M k=\'N\' L=\'Z\' I=\'Q\' K=\'f\' J=\'h\' /></o><n><u><W c=\'g\' b=\'2a\' /><x c=\'g\' b=\'P\' /></u></n><t><m><o><M k=\'N\' L=\'1f\' I=\'Q\' K=\'f\' J=\'h\' /></o><n><u><W c=\'g\' b=\'2b\' /><x c=\'g\' b=\'P\' /></u></n><t><u><W c=\'g\' b=\'1H\' /><x c=\'g\' b=\'P\' /></u></t></m></t></m></t></m></t></m></n></m></e></G></1V><1m><1v><e><O j=\'4f\' /><p w=\'1i\' k=\'R\'><b c=\'h\' b=\'d\' /></p><p w=\'Z\' k=\'R\'><b c=\'h\' b=\'d\' /></p><O j=\'14\' /><31 1q=\'1r\' 1n=\'0\' 1t=\'0\' 1s=\'\' 1u=\'d\'><x c=\'g\' b=\'4L\' /></31><4Q /></e></1v><1O><e><O j=\'14\' /></e></1O><28><e><O j=\'1W\' /></e></28><27><e><O j=\'26\' /></e></27><2f><e><O j=\'2h\' /></e></2f><2e><e><p w=\'Z\' k=\'R\'><b c=\'h\' b=\'d\' /></p><O j=\'14\' /></e></2e><3E><e><3H 5H=\'d\'><b c=\'g\' b=\'P\' /></3H></e></3E></1m><r V=\'\' U=\'0\'><q A=\'-1\' F=\'-1\' v=\'1D\' E=\'39\' S=\'1M\' D=\'d\'><C l=\'B\' i=\'5D\' /></q></r><1X><y H=\'2b\'><r V=\'\' U=\'1\'><q A=\'-1\' F=\'-1\' v=\'1D\' E=\'39\' S=\'1M\' D=\'d\'><C l=\'B\' i=\'3Z\' /></q></r></y><y H=\'2a\'><r V=\'\' U=\'8\'><q A=\'-1\' F=\'-1\' v=\'1D\' E=\'39\' S=\'1M\' D=\'d\'><C l=\'B\' i=\'3M\' /></q></r></y><y H=\'3A\'><r V=\'\' U=\'0\'><q A=\'-1\' F=\'-1\' v=\'1D\' E=\'39\' S=\'1M\' D=\'d\'><C l=\'B\' i=\'5G\' /></q></r></y><y H=\'3Y\'><r V=\'\' U=\'1\'><q A=\'-1\' F=\'-1\' v=\'1D\' E=\'39\' S=\'1M\' D=\'d\'><C l=\'B\' i=\'3Z\' /></q></r></y><y H=\'3L\'><r V=\'\' U=\'8\'><q A=\'-1\' F=\'-1\' v=\'1D\' E=\'39\' S=\'1M\' D=\'d\'><C l=\'B\' i=\'3M\' /></q></r></y><y H=\'2c\'><r V=\'\' U=\'0\'><q A=\'-1\' F=\'-1\' v=\'1D\' E=\'39\' S=\'1M\' D=\'d\'><C l=\'B\' i=\'3K\' /></q></r></y><y H=\'2g\'><r V=\'\' U=\'8\'><q A=\'-1\' F=\'-1\' v=\'1D\' E=\'39\' S=\'1M\' D=\'d\'><C l=\'B\' i=\'3N\' /></q></r></y><y H=\'3J\'><r V=\'\' U=\'0\'><q A=\'-1\' F=\'-1\' v=\'1D\' E=\'39\' S=\'1M\' D=\'d\'><C l=\'B\' i=\'3K\' /></q></r></y><y H=\'3Q\'><r V=\'\' U=\'8\'><q A=\'-1\' F=\'-1\' v=\'1D\' E=\'39\' S=\'1M\' D=\'d\'><C l=\'B\' i=\'3N\' /></q></r></y></1X><1p><T j=\'21\' 1e=\'7H\' c=\'z\' 18=\'0\' 15=\'0\' X=\'0\' Y=\'0\' 1g=\'-1\'><z A=\'0\' F=\'0\' v=\'0\' E=\'0\' D=\'d\'><C l=\'B\' i=\'2P\' /></z></T><T j=\'37\' 1e=\'7I\' c=\'z\' 18=\'0\' 15=\'0\' X=\'0\' Y=\'0\' 1g=\'-1\'><z A=\'0\' F=\'0\' v=\'0\' E=\'0\' D=\'d\'><C l=\'B\' i=\'2P\' /></z></T><T j=\'3d\' 1e=\'7B\' c=\'z\' 18=\'0\' 15=\'0\' X=\'0\' Y=\'0\' 1g=\'-1\'><z A=\'0\' F=\'0\' v=\'0\' E=\'0\' D=\'d\'><C l=\'B\' i=\'2P\' /></z></T><T j=\'32\' 1e=\'7u\' c=\'z\' 18=\'0\' 15=\'0\' X=\'0\' Y=\'0\' 1g=\'-1\'><z A=\'0\' F=\'0\' v=\'0\' E=\'0\' D=\'d\'><C l=\'B\' i=\'2P\' /></z></T><T j=\'36\' 1e=\'7v\' c=\'z\' 18=\'0\' 15=\'0\' X=\'0\' Y=\'0\' 1g=\'-1\'><z A=\'0\' F=\'0\' v=\'0\' E=\'0\' D=\'d\'><C l=\'B\' i=\'2P\' /></z></T></1p></1j></2Q></3O><3O j=\'5r\' X=\'3a\' Y=\'4D\' 19=\'f\' 1x=\'d\' 4H=\'f\' 4I=\'f\' 4G=\'\' 4E=\'4F\' 4A=\'4B\' 1y=\'0\' 5s=\'f\' 5p=\'f\' 1z=\'4e\' 1E=\'5q\' 1A=\'-1\'><1m><49><e><47><x c=\'g\' b=\'P\' /></47></e></49><1O><e><4b H=\'4a\' 46=\'d\' /></e></1O><44><e><4b H=\'4a\' 46=\'f\' /></e></44></1m><3n 1n=\'4O\'><1m><3f 4N=\'0\'><e><1h 1q=\'1r\' 1n=\'0\' 1t=\'0\' 1s=\'\' 1u=\'d\'><x c=\'g\' b=\'5L\' /></1h><1h 1q=\'1r\' 1n=\'0\' 1t=\'0\' 1s=\'\' 1u=\'d\'><x c=\'g\' b=\'5u\' /></1h><1h 1q=\'1r\' 1n=\'0\' 1t=\'0\' 1s=\'\' 1u=\'d\'><x c=\'g\' b=\'5C\' /></1h><1h 1q=\'1r\' 1n=\'0\' 1t=\'0\' 1s=\'\' 1u=\'d\'><x c=\'g\' b=\'4c\' /></1h><1h 1q=\'1r\' 1n=\'0\' 1t=\'0\' 1s=\'\' 1u=\'d\'><x c=\'g\' b=\'4h\' /></1h></e></3f></1m></3n><2Q><1j j=\'4c\' X=\'5e\' Y=\'5b\' 19=\'d\' 1x=\'f\' 1Q=\'\' 18=\'5c\' 15=\'5f\' 1J=\'f\' 1A=\'3\' 1L=\'0\' 1K=\'0\' 1z=\'5i.5\' 1E=\'5j.5\' 1S=\'1a\' 1P=\'1a\' 1I=\'1a\' 1G=\'0\' 1y=\'1\' 1F=\'d\' 1R=\'d\' 1U=\'2p\'><r V=\'\' U=\'0\'><q A=\'-1\' F=\'-1\' v=\'5g\' E=\'5h\' S=\'5t 3\' D=\'d\'><C l=\'B\' i=\'5X\' /></q></r></1j><1j j=\'4h\' X=\'3e\' Y=\'0\' 19=\'d\' 1x=\'f\' 1Q=\'\' 18=\'3o\' 15=\'33\' 1J=\'f\' 1A=\'7\' 1L=\'0\' 1K=\'0\' 1z=\'3p\' 1E=\'-0.5\' 1S=\'1a\' 1P=\'1a\' 1I=\'1a\' 1G=\'0\' 1y=\'2\' 1F=\'d\' 1R=\'d\' 1U=\'2p\'><r V=\'\' U=\'0\'><q A=\'0\' F=\'-1\' v=\'3q\' E=\'1\' S=\'5E 5\' D=\'d\'><C l=\'B\' i=\'5K\' /></q></r></1j><1j j=\'5L\' X=\'3e\' Y=\'51\' 19=\'d\' 1x=\'f\' 1Q=\'\' 18=\'3o\' 15=\'43\' 1J=\'f\' 1A=\'5\' 1L=\'0\' 1K=\'0\' 1z=\'3p.5\' 1E=\'25.5\' 1S=\'1a\' 1P=\'1a\' 1I=\'1a\' 1G=\'0\' 1y=\'3\' 1F=\'f\' 1R=\'d\' 1U=\'2p\'><r V=\'\' U=\'0\'><q A=\'0\' F=\'0\' v=\'3q\' E=\'51\' S=\'5J\' D=\'d\'><C l=\'B\' i=\'5w\' /></q></r><1p><T j=\'21\' 1e=\'7A\' c=\'z\' 18=\'0\' 15=\'0\' X=\'0\' Y=\'0\' 1g=\'-1\'><z A=\'0\' F=\'0\' v=\'0\' E=\'0\' D=\'d\'><C l=\'B\' i=\'7x\' /></z></T></1p></1j><1j j=\'5u\' X=\'3e\' Y=\'4d\' 19=\'d\' 1x=\'f\' 1Q=\'\' 18=\'3o\' 15=\'5v\' 1J=\'f\' 1A=\'9\' 1L=\'0\' 1K=\'0\' 1z=\'3p.5\' 1E=\'51.5\' 1S=\'1a\' 1P=\'1a\' 1I=\'1a\' 1G=\'0\' 1y=\'4\' 1F=\'f\' 1R=\'d\' 1U=\'2p\'><r V=\'\' U=\'0\'><q A=\'0\' F=\'0\' v=\'3q\' E=\'4d\' S=\'4i 7y 7z 7w 23 41 5z.\' D=\'d\'><C l=\'B\' i=\'5A\' /></q></r><1p><T j=\'21\' 1e=\'7t\' c=\'z\' 18=\'0\' 15=\'0\' X=\'0\' Y=\'0\' 1g=\'-1\'><z A=\'0\' F=\'0\' v=\'0\' E=\'0\' D=\'d\'><C l=\'B\' i=\'7s\' /></z></T></1p></1j><1j j=\'5C\' X=\'4l\' Y=\'40\' 19=\'f\' 1x=\'f\' 1Q=\'\' 18=\'5B\' 15=\'5y\' 1J=\'f\' 1A=\'11\' 1L=\'0\' 1K=\'0\' 1z=\'83.5\' 1E=\'20\' 1S=\'1a\' 1P=\'1a\' 1I=\'1a\' 1G=\'0\' 1y=\'5\' 1F=\'f\' 1R=\'d\' 1U=\'5I\' 3c=\'1v\'><1Z><w H=\'2j\' c=\'h\' b=\'d\' 19=\'f\' /><w H=\'3m\' c=\'h\' b=\'d\' 19=\'f\' /><w H=\'1i\' c=\'h\' b=\'d\' 19=\'f\' /><w H=\'1f\' c=\'h\' b=\'d\' 19=\'f\' /><w H=\'Z\' c=\'h\' b=\'d\' 19=\'f\' /><w H=\'1Y\' c=\'g\' b=\'1H\' 19=\'f\' /></1Z><1V><G j=\'4f\'><e><p w=\'3m\' k=\'R\'><b c=\'Q\' b=\'2j\' /></p><p w=\'2j\' k=\'R\'><b c=\'h\' b=\'f\' /></p><O j=\'14\' /></e></G><G j=\'1W\'><e><p w=\'1i\' k=\'R\'><b c=\'h\' b=\'f\' /></p><O j=\'14\' /></e></G><G j=\'26\'><e><p w=\'1i\' k=\'R\'><b c=\'h\' b=\'d\' /></p><O j=\'14\' /></e></G><G j=\'3b\'><e><p w=\'1f\' k=\'R\'><b c=\'h\' b=\'f\' /></p><O j=\'14\' /></e></G><G j=\'2h\'><e><p w=\'Z\' k=\'R\'><b c=\'h\' b=\'f\' /></p><O j=\'14\' /></e></G><G j=\'38\'><e><p w=\'1i\' k=\'R\'><b c=\'h\' b=\'d\' /></p><p w=\'2j\' k=\'R\'><b c=\'h\' b=\'d\' /></p><p w=\'3m\' k=\'R\'><b c=\'h\' b=\'d\' /></p><p w=\'1f\' k=\'R\'><b c=\'h\' b=\'d\' /></p><p w=\'Z\' k=\'R\'><b c=\'h\' b=\'d\' /></p></e></G><G j=\'14\'><e><m><o><M k=\'N\' L=\'1f\' I=\'Q\' K=\'f\' J=\'h\' /></o><n><1c><x c=\'g\' b=\'P\' /><1o c=\'h\' b=\'d\' /></1c></n><t><1c><x c=\'g\' b=\'P\' /><1o c=\'h\' b=\'f\' /></1c></t></m><m><o><M k=\'N\' L=\'1Y\' I=\'Q\' K=\'1H\' J=\'g\' /></o><n><m><o><M k=\'N\' L=\'1i\' I=\'Q\' K=\'f\' J=\'h\' /></o><n><m><o><M k=\'N\' L=\'2j\' I=\'Q\' K=\'f\' J=\'h\' /></o><n><m><o><M k=\'N\' L=\'Z\' I=\'Q\' K=\'f\' J=\'h\' /></o><n><u><W c=\'g\' b=\'3Q\' /><x c=\'g\' b=\'P\' /></u></n><t><u><W c=\'g\' b=\'3J\' /><x c=\'g\' b=\'P\' /></u></t></m></n><t><m><o><M k=\'N\' L=\'Z\' I=\'Q\' K=\'f\' J=\'h\' /></o><n><u><W c=\'g\' b=\'2g\' /><x c=\'g\' b=\'P\' /></u></n><t><u><W c=\'g\' b=\'2c\' /><x c=\'g\' b=\'P\' /></u></t></m></t></m></n><t><m><o><M k=\'N\' L=\'2j\' I=\'Q\' K=\'f\' J=\'h\' /></o><n><m><o><M k=\'N\' L=\'Z\' I=\'Q\' K=\'f\' J=\'h\' /></o><n><u><W c=\'g\' b=\'3L\' /><x c=\'g\' b=\'P\' /></u></n><t><m><o><M k=\'N\' L=\'1f\' I=\'Q\' K=\'f\' J=\'h\' /></o><n><u><W c=\'g\' b=\'3Y\' /><x c=\'g\' b=\'P\' /></u></n><t><u><W c=\'g\' b=\'3A\' /><x c=\'g\' b=\'P\' /></u></t></m></t></m></n><t><m><o><M k=\'N\' L=\'Z\' I=\'Q\' K=\'f\' J=\'h\' /></o><n><u><W c=\'g\' b=\'2a\' /><x c=\'g\' b=\'P\' /></u></n><t><m><o><M k=\'N\' L=\'1f\' I=\'Q\' K=\'f\' J=\'h\' /></o><n><u><W c=\'g\' b=\'2b\' /><x c=\'g\' b=\'P\' /></u></n><t><u><W c=\'g\' b=\'1H\' /><x c=\'g\' b=\'P\' /></u></t></m></t></m></t></m></t></m></n></m></e></G></1V><1m><1v><e><O j=\'4f\' /><p w=\'1i\' k=\'R\'><b c=\'h\' b=\'d\' /></p><p w=\'Z\' k=\'R\'><b c=\'h\' b=\'d\' /></p><O j=\'14\' /><31 1q=\'1r\' 1n=\'0\' 1t=\'0\' 1s=\'\' 1u=\'d\'><x c=\'g\' b=\'4L\' /></31><4Q /></e></1v><1O><e><O j=\'14\' /></e></1O><28><e><O j=\'1W\' /></e></28><27><e><O j=\'26\' /></e></27><2f><e><O j=\'2h\' /></e></2f><2e><e><p w=\'Z\' k=\'R\'><b c=\'h\' b=\'d\' /></p><O j=\'14\' /></e></2e><3E><e><3H 5H=\'d\'><b c=\'g\' b=\'P\' /></3H></e></3E></1m><r V=\'\' U=\'0\'><q A=\'-1\' F=\'-1\' v=\'1D\' E=\'39\' S=\'1M\' D=\'d\'><C l=\'B\' i=\'5D\' /></q></r><1X><y H=\'2b\'><r V=\'\' U=\'1\'><q A=\'-1\' F=\'-1\' v=\'1D\' E=\'39\' S=\'1M\' D=\'d\'><C l=\'B\' i=\'3Z\' /></q></r></y><y H=\'2a\'><r V=\'\' U=\'8\'><q A=\'-1\' F=\'-1\' v=\'1D\' E=\'39\' S=\'1M\' D=\'d\'><C l=\'B\' i=\'3M\' /></q></r></y><y H=\'3A\'><r V=\'\' U=\'0\'><q A=\'-1\' F=\'-1\' v=\'1D\' E=\'39\' S=\'1M\' D=\'d\'><C l=\'B\' i=\'5G\' /></q></r></y><y H=\'3Y\'><r V=\'\' U=\'1\'><q A=\'-1\' F=\'-1\' v=\'1D\' E=\'39\' S=\'1M\' D=\'d\'><C l=\'B\' i=\'3Z\' /></q></r></y><y H=\'3L\'><r V=\'\' U=\'8\'><q A=\'-1\' F=\'-1\' v=\'1D\' E=\'39\' S=\'1M\' D=\'d\'><C l=\'B\' i=\'3M\' /></q></r></y><y H=\'2c\'><r V=\'\' U=\'0\'><q A=\'-1\' F=\'-1\' v=\'1D\' E=\'39\' S=\'1M\' D=\'d\'><C l=\'B\' i=\'3K\' /></q></r></y><y H=\'2g\'><r V=\'\' U=\'8\'><q A=\'-1\' F=\'-1\' v=\'1D\' E=\'39\' S=\'1M\' D=\'d\'><C l=\'B\' i=\'3N\' /></q></r></y><y H=\'3J\'><r V=\'\' U=\'0\'><q A=\'-1\' F=\'-1\' v=\'1D\' E=\'39\' S=\'1M\' D=\'d\'><C l=\'B\' i=\'3K\' /></q></r></y><y H=\'3Q\'><r V=\'\' U=\'8\'><q A=\'-1\' F=\'-1\' v=\'1D\' E=\'39\' S=\'1M\' D=\'d\'><C l=\'B\' i=\'3N\' /></q></r></y></1X><1p><T j=\'21\' 1e=\'7c\' c=\'z\' 18=\'0\' 15=\'0\' X=\'0\' Y=\'0\' 1g=\'-1\'><z A=\'0\' F=\'0\' v=\'0\' E=\'0\' D=\'d\'><C l=\'B\' i=\'2P\' /></z></T><T j=\'37\' 1e=\'7b\' c=\'z\' 18=\'0\' 15=\'0\' X=\'0\' Y=\'0\' 1g=\'-1\'><z A=\'0\' F=\'0\' v=\'0\' E=\'0\' D=\'d\'><C l=\'B\' i=\'2P\' /></z></T><T j=\'3d\' 1e=\'7n\' c=\'z\' 18=\'0\' 15=\'0\' X=\'0\' Y=\'0\' 1g=\'-1\'><z A=\'0\' F=\'0\' v=\'0\' E=\'0\' D=\'d\'><C l=\'B\' i=\'2P\' /></z></T><T j=\'32\' 1e=\'7k\' c=\'z\' 18=\'0\' 15=\'0\' X=\'0\' Y=\'0\' 1g=\'-1\'><z A=\'0\' F=\'0\' v=\'0\' E=\'0\' D=\'d\'><C l=\'B\' i=\'2P\' /></z></T><T j=\'36\' 1e=\'7j\' c=\'z\' 18=\'0\' 15=\'0\' X=\'0\' Y=\'0\' 1g=\'-1\'><z A=\'0\' F=\'0\' v=\'0\' E=\'0\' D=\'d\'><C l=\'B\' i=\'2P\' /></z></T></1p></1j></2Q></3O></5V></5d>");',62,519,'|||||||||||value|type|false|actions|true|string|boolean||id|operator||if_action|then_actions|condition|adjustvar|vectordata|data||else_actions|setobjstate|right|variable|objref|state|vectortext|left|Lib|pr|pngfb|bottom|top|actiongroup|name|typea|typeb|valueb|valuea|compare|eq|exe_actiongroup|_this|var|set|alttext|textdata|accstate|hotlinkid|stateref|width|height|_down|||||_setstates|ypos|||xpos|resume|100|864|set_enabled|with|linkid|_disabled|shadowindex|show|_hover|vectorshape|_checked|6987VsMPsqG26|events|duration|enabled|textlib|transition|appear|animationid|direction|reverse|onrelease|cellulitis|usehandcursor|depth|rotatexpos|tabindex|wound|open|166|rotateypos|scrolling|rotation|_default|alpha|tabenabled|yoffset|xoffset|Continue|Cellulitis|ontransitionin|yscale|shapemaskid|shufflelock|xscale|_player|acctype|actiongroups|ActGrpSetHoverState|states|_state|variables||01||the|||ActGrpClearHoverState|onrollout|onrollover||_default_Down|_default_Disabled|_default_Hover|property|onreleaseoutside|onpress|_default_Hover_Down|ActGrpSetDownState|male|_visited|without|foot|for|Diabetic|patient|text|blood|redness|forearm|increased|analgesia|stable|fever|tachycardia|Right|use|vesicular|formation|pressure|leg|IV|of|but|in|_default_Hover_Selected|_default_Hover_Selected_Down|bone|_default_Selected|_default_Selected_Disabled|_default_Selected_Down|where|228|objects|probe|can|you|5adNH7bwMY3|respiratory|which|Extremity|requires|rate|frequent|hide_slidelayer|04|304|432||05|02|ActGrpClearStateVars||960|ActGrpSetDisabledState|defaultaction|03|533|event|5VO3PSvVX1G|gotoplay|5xerrGxKzRt|6FeI3i4kGrJ26|6JmLPL3wJiI|5oZmvt1S02O|_savevisited|timeline|213|266|534|toggle|303|63TAKH38UJi|329|checkbox|328|302|_review|ActGrpSetCheckedState|_default_Visited|278|269|272|ontransitionincomplete|270|or|setfocus|271|_default_Hover_Visited|226|_default_Visited_Down|224|227|slidelayer|277|_default_Hover_Visited_Down|276|background|273|hide|pxnsnfns00001100101|274|275|_default_Visited_Disabled|223||correct|MsgScene_5r9eOqiUexp26|249|ontransitionout||enable|setactivetimeline||ontopmostlayer|submit|enable_frame_control|67F1PIeokp7|103|480|ActGrpSetVisitedState|6aRXbjPO3Il26|5zn4ncnxwIt|You|6987VsMPsqG26_IncorrectReview|fill|167|6987VsMPsqG26_CorrectReview|actparam|wndtype|ReviewIntCorrectIncorrect_6987VsMPsqG26|window|targetb|normal|_frame|WindowId|MessageWnd|set_window_control_layout|set_frame_layout|isdescendant|targeta|elapsedtimemode|pause|QuizComplete|720|starttime|1758538|lmsid|enableseek|enablereplay|888|Status|_parent|AnsweredInt_6987VsMPsqG26|time|5000|_ActTargetSlideId|playnextdrawslide|6987VsMPsqG26_CheckAnswered|SetLayout_pxnsnfns00001100101|colors|onbeforeslidejump|onnextslide|ReviewMode_69JxzId3uWG26|_default_Review|ActGrpOnSubmitButtonClick|nextviewedslide|NavigationRestrictionNextSlide_6aRXbjPO3Il26||onsubmitslide|ActGrpSetReviewState|onprevslide|251|CloseFeedback|nor|6gZrisx4WZN26|_default_Selected_Review|ActGrpOnPrevButtonClick|253|189|slide|581|233|583|255|290|126|org|2001|6lYnUc7dYV0|w3|slides|pauseparent|360|6YujFnzTxDu|modal|Rectangle|5gDGCVpXw9H|312|218|5r9eOqiUexp26|431|response|220|397|6DQKYG6mXA0|222|Line|XMLSchema|225|showrect|button|Incorrect|217|6VdVyr34Z7k|extremity|Choose|LastSlideViewed_5r9eOqiUexp26|lower|one|meet|criteria|that|DO|slidelayers|shufflegroup|216|ReviewInt_6987VsMPsqG26|scrollarea|are|admitting|5VxrKhsqu0m||127|www|Correct|6FAaZo7m6Jz|6hs5IK1IoN3|DisableChoices_6987VsMPsqG26|http|680|observation|npnxsnfns00001100100|xmlns|5lRRaLafSyv|contentwidth|swf|rgb|0xFFFFFF|mobile|color|iosurl|68xqspCrUNP26|linear|90|xsd|instance|stop|Slide8|503|presentation_content|dataurl|xsi|SlideXMLData|eval_interaction|Viewed|ScrollPromptSlide|InvalidPromptSlide|globalaudioid|navindex|history_prev|823b78dc4364ad6d9c65da5898f456|incorrect|Id|AbsoluteId|Passed|69JxzId3uWG26|AttemptCount|gte|add|number|viewgroupid|showmenuresulticon|historygroupid|quizref|gz|completed_slide_ref|trackviews|title|LockedWarningSlide|CurrentQuiz_69JxzId3uWG26||wipetrans|5wx2uZGHyMR26|slidelock|transduration|videozoom|transdir|cancel_event|contentheight|197|txt__default_5VxrKhsqu0m|txt__default_Disabled_6DQKYG6mXA0|txt__default_6DQKYG6mXA0|330|presenterref|none|165|168|txt__default_Hover_5adNH7bwMY3|txt__default_Hover_6DQKYG6mXA0|txt__default_Visited_6DQKYG6mXA0|283|284|txt__default_Down_6DQKYG6mXA0|txt__default_Down_5adNH7bwMY3|txt__default_Selected_5adNH7bwMY3|txt__default_5adNH7bwMY3|txt__default_Disabled_5adNH7bwMY3|230|txt__default_5gDGCVpXw9H|txt__default_Visited_6lYnUc7dYV0|txt__default_Hover_6lYnUc7dYV0|select|229|did|not|txt__default_6VdVyr34Z7k|txt__default_Down_6lYnUc7dYV0|That|apos|txt__default_6FAaZo7m6Jz|219|selected|txt__default_6lYnUc7dYV0|txt__default_Disabled_6lYnUc7dYV0|txt__default_6hs5IK1IoN3|221|txt__default_Hover_5VO3PSvVX1G|txt__default_6JmLPL3wJiI|txt__default_5xerrGxKzRt|txt__default_Hover_5oZmvt1S02O|115|205|txt__default_Selected_5xerrGxKzRt|301|txt__default_Down_5xerrGxKzRt|shuffle|txt__default_Down_6JmLPL3wJiI|160|txt__default_Selected_6JmLPL3wJiI|txt__default_Hover_6JmLPL3wJiI|txt__default_5oZmvt1S02O|txt__default_Down_5oZmvt1S02O|txt__default_Selected_5oZmvt1S02O|txt__default_Disabled_5oZmvt1S02O||txt__default_Disabled_6JmLPL3wJiI|txt__default_Hover_5xerrGxKzRt|252|txt__default_5VO3PSvVX1G|250|vector|txt__default_Selected_5VO3PSvVX1G|txt__default_Disabled_5xerrGxKzRt|txt__default_Disabled_5VO3PSvVX1G|txt__default_Down_5VO3PSvVX1G|248|Multiple|504|Response|243|247|246|244|245'.split('|'),0,{}))
