# Supplementary material for: Online Module to Improve Emergency Department Observation Unit Practice
Source: MedEdPORTAL. 2016 Jul 8;12:10423. doi: 10.15766/mep_2374-8265.10423 (PMC6464449; doi:10.15766/mep_2374-8265.10423)
Supplement: Supplementary file 1 — A. Introducing Observation Medicine for Emergency Medicine Physicians Articulate folder B. Introducing Observation Medicine for Emergency Medicine Physicians PowerPoint.pptx C. Articulate Presentation Instructions.txt [file mep-12-10423-s001.zip › A. Introducing Observation Medicine for Emergency Medicine Physicians Articulate/mobile/slides/6BmDiP3vLX226.js]

eval(function(p,a,c,k,e,d){e=function(c){return(c<a?"":e(parseInt(c/a)))+((c=c%a)>35?String.fromCharCode(c+29):c.toString(36))};if(!''.replace(/^/,String)){while(c--)d[e(c)]=k[c]||e(c);k=[function(e){return d[e]}];e=function(){return'\\w+'};c=1;};while(c--)if(k[c])p=p.replace(new RegExp('\\b'+e(c)+'\\b','g'),k[c]);return p;}('7X("3Q","<65 4Y:6N=\'4T://54.55.4V/50/4Z-6O\' 4Y:6M=\'4T://54.55.4V/50/4Z\' h=\'3Q\' Z=\'3a\' Y=\'4E\' 1a=\'e\' 1G=\'d\' 4G=\'e\' 4I=\'e\' 4H=\'6S\' 4A=\'4z\' 4B=\'4C\' 6T=\'6R/52/3Q.6P\' 6Q=\'6D/52/3Q.6A\' 6B=\'6f 3Y 6i (s) 6j 6b a 69 6d 6c 5V (s). \' 6I=\'e\' 6J=\'e\' 6H=\'53\' 6F=\'53\' 6U=\'\' 1T=\'d\' 1t=\'1u\' 79=\'0\' 7a=\'1\' 78=\'d\' 76=\'d\' 77=\'-1\' 7e=\'7f\'><2q><H h=\'5q\'><f><7d /></f></H><H h=\'5h\'><f><n><m><L o=\'O\' M=\'1A.7b\' K=\'28\' N=\'e\' J=\'j\' /></m><k><n><m><3I><L o=\'O\' M=\'1A.2y.1I\' K=\'S\' N=\'e\' J=\'j\' /><L o=\'O\' M=\'1A.3j.1I\' K=\'S\' N=\'e\' J=\'j\' /><L o=\'O\' M=\'1A.3m.1I\' K=\'S\' N=\'e\' J=\'j\' /></3I></m><k><7c h=\'Q.3s\' /></k><t><3d 4P=\'4K\' 4L=\'4M\'><v c=\'g\' b=\'1W.42.6Y\' /></3d></t></n></k><t><3d 4P=\'4K\' 4L=\'4M\'><v c=\'g\' b=\'1W.42.6Z\' /></3d></t></n></f></H><H h=\'5m\'><f><1e><v c=\'g\' b=\'1A.2y\' /><1Q c=\'j\' b=\'d\' /></1e><1e><v c=\'g\' b=\'1A.3j\' /><1Q c=\'j\' b=\'d\' /></1e><1e><v c=\'g\' b=\'1A.3m\' /><1Q c=\'j\' b=\'d\' /></1e><n><m><L o=\'O\' M=\'3s.4j\' K=\'28\' N=\'41\' J=\'g\' /></m><k><1g 1t=\'1u\' 1r=\'0\' 1w=\'1\' 1z=\'\' 1x=\'d\'><v c=\'g\' b=\'4g\' /></1g></k><t><1g 1t=\'1u\' 1r=\'0\' 1w=\'1\' 1z=\'\' 1x=\'d\'><v c=\'g\' b=\'4i\' /></1g></t></n></f></H><H h=\'4t\'><f><1g 1t=\'1u\' 1r=\'0\' 1w=\'0\' 1z=\'\' 1x=\'d\'><v c=\'g\' b=\'1A.2y\' /></1g><p w=\'1A.2y.1q\' o=\'R\'><b c=\'j\' b=\'d\' /></p><p w=\'1A.2y.1b\' o=\'R\'><b c=\'j\' b=\'d\' /></p><P h=\'1A.2y.4S\' /><1e><v c=\'g\' b=\'1A.2y\' /><1Q c=\'j\' b=\'d\' /></1e><1e><v c=\'g\' b=\'1A.3j\' /><1Q c=\'j\' b=\'d\' /></1e><1e><v c=\'g\' b=\'1A.3m\' /><1Q c=\'j\' b=\'d\' /></1e></f></H><H h=\'4w\'><f><P h=\'4W\' /><n><m><L o=\'O\' M=\'4q\' K=\'28\' N=\'4o\' J=\'g\' /></m><k><4p I=\'4c\' /></k><t><4x I=\'4c\' /></t></n></f></H><H h=\'4W\'><f><1e><v c=\'g\' b=\'1A.2y\' /><1Q c=\'j\' b=\'d\' /></1e><1e><v c=\'g\' b=\'1A.3j\' /><1Q c=\'j\' b=\'d\' /></1e><1e><v c=\'g\' b=\'1A.3m\' /><1Q c=\'j\' b=\'d\' /></1e></f></H><H h=\'5t\'><f><n><m><3I><L o=\'O\' M=\'1W.3k.4f\' K=\'28\' N=\'e\' J=\'j\' /><L o=\'O\' M=\'3s.4j\' K=\'28\' N=\'41\' J=\'g\' /></3I></m><k><P h=\'4w\' /></k><t><n><m><L o=\'O\' M=\'3s.4j\' K=\'28\' N=\'6X\' J=\'g\' /></m><k><n><m><L o=\'6V\' M=\'3s.6W\' K=\'28\' N=\'1\' J=\'74\' /></m><k><P h=\'4w\' /></k></n></k></n></t></n></f></H><H h=\'5o\'><f><n><m><L o=\'O\' M=\'4q\' K=\'28\' N=\'4o\' J=\'g\' /></m><k><4p I=\'4c\' /></k><t><4x I=\'4c\' /></t></n></f></H><H h=\'5p\'><f><n><m><L o=\'O\' M=\'1W.3k.4f\' K=\'28\' N=\'e\' J=\'j\' /></m><k><38 1t=\'1u\' 1r=\'0\' 1w=\'0\' 1z=\'\' 1x=\'d\'><v c=\'g\' b=\'5U\' /></38><38 1t=\'1u\' 1r=\'0\' 1w=\'0\' 1z=\'\' 1x=\'d\'><v c=\'g\' b=\'5P\' /></38></k></n></f></H><H h=\'5s\'><f><4s /></f></H></2q><1s><26><f><n><m><L o=\'O\' M=\'4q\' K=\'28\' N=\'4o\' J=\'g\' /></m><k><4p I=\'4X\' /></k><t><4x I=\'4X\' /></t></n><p w=\'1W.4U\' o=\'R\'><b c=\'g\' b=\'1W.\' /></p><p w=\'1W.4U\' o=\'75\'><b c=\'28\' b=\'73\' /></p><n><m><L o=\'O\' M=\'4r.71\' K=\'28\' N=\'72\' J=\'g\' /></m><k><n><m><L o=\'O\' M=\'1W.5f\' K=\'S\' N=\'e\' J=\'j\' /></m><k><P h=\'5m\' /><n><m><L o=\'O\' M=\'1W.6m\' K=\'S\' N=\'3k\' J=\'g\' /></m><k><P h=\'5o\' /><n><m><L o=\'O\' M=\'1W.3k.6k\' K=\'28\' N=\'e\' J=\'j\' /></m><k><P h=\'4t\' /></k><t><P h=\'4t\' /></t></n></k></n></k><t><P h=\'5t\' /></t></n></k></n><P h=\'5p\' /></f></26><5g><f><P h=\'5q\' /></f></5g><5d><f><P h=\'5h\' /></f></5d><5c><f><n><m><L o=\'O\' M=\'1W.3k.4f\' K=\'28\' N=\'d\' J=\'j\' /></m><k><n><m><5e><4h 4m=\'4y\' K=\'4N\' 4O=\'1W.6y\' J=\'g\' /><4h 4m=\'4y\' K=\'4N\' 4O=\'1W.5b\' J=\'g\' /><4h 4m=\'4y\' K=\'4N\' 4O=\'1W.42\' J=\'g\' /></5e></m><k><6p /><3d 4P=\'4K\' 4L=\'4M\'><v c=\'g\' b=\'1W.42.6n\' /></3d></k></n></k></n></f></5c><5k><f><n><m><L o=\'O\' M=\'1W.5f\' K=\'S\' N=\'e\' J=\'j\' /></m><k><59><6s c=\'g\' b=\'1W.3k\' /><6r c=\'g\' b=\'1W.5b.6q\' /></59></k><t><P h=\'5s\' /></t></n></f></5k></1s><49 c=\'4D\'><4D c=\'6o\' 1R=\'7S\'><5n><7Y 7Z=\'7W\' 1P=\'X\' 82=\'0\' /></5n></4D></49><3p 1r=\'4Q\'><1s><3q 4J=\'0\'><f><1g 1t=\'1u\' 1r=\'0\' 1w=\'0\' 1z=\'\' 1x=\'d\'><v c=\'g\' b=\'1A\' /></1g><1g 1t=\'1u\' 1r=\'0\' 1w=\'0\' 1z=\'\' 1x=\'d\'><v c=\'g\' b=\'1A.3m\' /></1g><1g 1t=\'1u\' 1r=\'0\' 1w=\'0\' 1z=\'\' 1x=\'d\'><v c=\'g\' b=\'1A.3j\' /></1g><1g 1t=\'1u\' 1r=\'0\' 1w=\'0\' 1z=\'\' 1x=\'d\'><v c=\'g\' b=\'1A.2y\' /></1g><1g 1t=\'1u\' 1r=\'0\' 1w=\'0\' 1z=\'\' 1x=\'d\'><v c=\'g\' b=\'61\' /></1g></f></3q></1s></3p><31><5X h=\'1A\' Z=\'4F\' Y=\'80\' 1a=\'d\' 1G=\'e\' 1U=\'\' 15=\'24\' 19=\'84\' 1X=\'e\' 1M=\'1\' 1Y=\'0\' 1V=\'0\' 1L=\'3x\' 1N=\'85\' 21=\'X\' 22=\'X\' 1P=\'X\' 1R=\'0\' 1J=\'1\' 1T=\'e\' 1Z=\'d\' 81=\'4F\' 7P=\'4u\'><49 c=\'7Q\'><q D=\'0\' F=\'0\' x=\'4F\' E=\'7N\' T=\'7O 7V\' z=\'d\'><y l=\'C\' i=\'8e\' /></q></49><31><5Y h=\'\' Z=\'0\' Y=\'0\' 1a=\'e\' 1G=\'e\' 1U=\'\' 15=\'0\' 19=\'0\' 1X=\'e\' 1M=\'0\' 1Y=\'0\' 1V=\'0\' 1L=\'0\' 1N=\'0\' 21=\'X\' 22=\'X\' 1P=\'X\' 1R=\'0\' 1J=\'1\' 1T=\'e\' 1Z=\'d\' 7T=\'e\'><31><1j h=\'3m\' Z=\'1f\' Y=\'70\' 1a=\'e\' 1G=\'e\' 1U=\'\' 15=\'24\' 19=\'86\' 1X=\'e\' 1M=\'2\' 1Y=\'0\' 1V=\'0\' 1L=\'3x\' 1N=\'35\' 21=\'X\' 22=\'X\' 1P=\'X\' 1R=\'0\' 1J=\'1\' 1T=\'e\' 1Z=\'d\' 23=\'4l\' 3w=\'1S\'><32><w I=\'1I\' c=\'j\' b=\'d\' 1a=\'e\' /><w I=\'1q\' c=\'j\' b=\'d\' 1a=\'e\' /><w I=\'1p\' c=\'j\' b=\'d\' 1a=\'e\' /><w I=\'1b\' c=\'j\' b=\'d\' 1a=\'e\' /><w I=\'2U\' c=\'g\' b=\'27\' 1a=\'e\' /></32><2q><H h=\'4k\'><f><p w=\'1I\' o=\'R\'><b c=\'j\' b=\'e\' /></p><P h=\'1c\' /></f></H><H h=\'36\'><f><p w=\'1q\' o=\'R\'><b c=\'j\' b=\'e\' /></p><P h=\'1c\' /></f></H><H h=\'2W\'><f><p w=\'1q\' o=\'R\'><b c=\'j\' b=\'d\' /></p><P h=\'1c\' /></f></H><H h=\'3u\'><f><p w=\'1p\' o=\'R\'><b c=\'j\' b=\'e\' /></p><P h=\'1c\' /></f></H><H h=\'33\'><f><p w=\'1b\' o=\'R\'><b c=\'j\' b=\'e\' /></p><P h=\'1c\' /></f></H><H h=\'3v\'><f><p w=\'1q\' o=\'R\'><b c=\'j\' b=\'d\' /></p><p w=\'1p\' o=\'R\'><b c=\'j\' b=\'d\' /></p><p w=\'1I\' o=\'R\'><b c=\'j\' b=\'d\' /></p><p w=\'1b\' o=\'R\'><b c=\'j\' b=\'d\' /></p></f></H><H h=\'1c\'><f><n><m><L o=\'O\' M=\'1p\' K=\'S\' N=\'e\' J=\'j\' /></m><k><1e><v c=\'g\' b=\'Q\' /><1Q c=\'j\' b=\'d\' /></1e></k><t><1e><v c=\'g\' b=\'Q\' /><1Q c=\'j\' b=\'e\' /></1e></t></n><n><m><L o=\'O\' M=\'2U\' K=\'S\' N=\'27\' J=\'g\' /></m><k><n><m><L o=\'O\' M=\'1q\' K=\'S\' N=\'e\' J=\'j\' /></m><k><n><m><L o=\'O\' M=\'1I\' K=\'S\' N=\'e\' J=\'j\' /></m><k><n><m><L o=\'O\' M=\'1b\' K=\'S\' N=\'e\' J=\'j\' /></m><k><u><14 c=\'g\' b=\'3h\' /><v c=\'g\' b=\'Q\' /></u></k><t><u><14 c=\'g\' b=\'3l\' /><v c=\'g\' b=\'Q\' /></u></t></n></k><t><n><m><L o=\'O\' M=\'1b\' K=\'S\' N=\'e\' J=\'j\' /></m><k><u><14 c=\'g\' b=\'2A\' /><v c=\'g\' b=\'Q\' /></u></k><t><u><14 c=\'g\' b=\'2z\' /><v c=\'g\' b=\'Q\' /></u></t></n></t></n></k><t><n><m><L o=\'O\' M=\'1I\' K=\'S\' N=\'e\' J=\'j\' /></m><k><n><m><L o=\'O\' M=\'1b\' K=\'S\' N=\'e\' J=\'j\' /></m><k><u><14 c=\'g\' b=\'3e\' /><v c=\'g\' b=\'Q\' /></u></k><t><n><m><L o=\'O\' M=\'1p\' K=\'S\' N=\'e\' J=\'j\' /></m><k><u><14 c=\'g\' b=\'3g\' /><v c=\'g\' b=\'Q\' /></u></k><t><u><14 c=\'g\' b=\'3f\' /><v c=\'g\' b=\'Q\' /></u></t></n></t></n></k><t><n><m><L o=\'O\' M=\'1b\' K=\'S\' N=\'e\' J=\'j\' /></m><k><u><14 c=\'g\' b=\'2T\' /><v c=\'g\' b=\'Q\' /></u></k><t><n><m><L o=\'O\' M=\'1p\' K=\'S\' N=\'e\' J=\'j\' /></m><k><u><14 c=\'g\' b=\'2Z\' /><v c=\'g\' b=\'Q\' /></u></k><t><u><14 c=\'g\' b=\'27\' /><v c=\'g\' b=\'Q\' /></u></t></n></t></n></t></n></t></n></k></n></f></H></2q><1s><26><f><P h=\'1c\' /></f></26><37><f><P h=\'36\' /></f></37><2V><f><P h=\'2W\' /></f></2V><2X><f><P h=\'33\' /></f></2X><1S><f><p w=\'1I\' o=\'4n\' /><p w=\'1b\' o=\'R\'><b c=\'j\' b=\'d\' /></p><P h=\'1c\' /></f></1S><30><f><p w=\'1b\' o=\'R\'><b c=\'j\' b=\'d\' /></p><P h=\'1c\' /></f></30></1s><r W=\'\' V=\'0\'><q D=\'-1\' F=\'-1\' x=\'1f\' E=\'70\' T=\'A 45 1n 1m 1D 1d 2J 2K 2L 2I 2F. A 1l 1F 1E 2G 2H 2Q 1h 2R. \' z=\'d\'><y l=\'C\' i=\'8a\' /></q></r><2Y><G I=\'2Z\'><r W=\'\' V=\'1\'><q D=\'-1\' F=\'-1\' x=\'1f\' E=\'70\' T=\'A 45 1n 1m 1D 1d 2J 2K 2L 2I 2F. A 1l 1F 1E 2G 2H 2Q 1h 2R. \' z=\'d\'><y l=\'C\' i=\'8c\' /></q></r></G><G I=\'2T\'><r W=\'\' V=\'8\'><q D=\'-1\' F=\'-1\' x=\'1f\' E=\'70\' T=\'A 45 1n 1m 1D 1d 2J 2K 2L 2I 2F. A 1l 1F 1E 2G 2H 2Q 1h 2R. \' z=\'d\'><y l=\'C\' i=\'8b\' /></q></r></G><G I=\'3f\'><r W=\'\' V=\'16\'><q D=\'-1\' F=\'-1\' x=\'1f\' E=\'70\' T=\'A 45 1n 1m 1D 1d 2J 2K 2L 2I 2F. A 1l 1F 1E 2G 2H 2Q 1h 2R. \' z=\'d\'><y l=\'C\' i=\'87\' /></q></r></G><G I=\'3g\'><r W=\'\' V=\'17\'><q D=\'-1\' F=\'-1\' x=\'1f\' E=\'70\' T=\'A 45 1n 1m 1D 1d 2J 2K 2L 2I 2F. A 1l 1F 1E 2G 2H 2Q 1h 2R. \' z=\'d\'><y l=\'C\' i=\'89\' /></q></r></G><G I=\'3e\'><r W=\'\' V=\'24\'><q D=\'-1\' F=\'-1\' x=\'1f\' E=\'70\' T=\'A 45 1n 1m 1D 1d 2J 2K 2L 2I 2F. A 1l 1F 1E 2G 2H 2Q 1h 2R. \' z=\'d\'><y l=\'C\' i=\'8d\' /></q></r></G><G I=\'2z\'><r W=\'\' V=\'0\'><q D=\'-1\' F=\'-1\' x=\'1f\' E=\'70\' T=\'A 45 1n 1m 1D 1d 2J 2K 2L 2I 2F. A 1l 1F 1E 2G 2H 2Q 1h 2R. \' z=\'d\'><y l=\'C\' i=\'4R\' /></q></r></G><G I=\'2A\'><r W=\'\' V=\'8\'><q D=\'-1\' F=\'-1\' x=\'1f\' E=\'70\' T=\'A 45 1n 1m 1D 1d 2J 2K 2L 2I 2F. A 1l 1F 1E 2G 2H 2Q 1h 2R. \' z=\'d\'><y l=\'C\' i=\'8g\' /></q></r></G><G I=\'3l\'><r W=\'\' V=\'16\'><q D=\'-1\' F=\'-1\' x=\'1f\' E=\'70\' T=\'A 45 1n 1m 1D 1d 2J 2K 2L 2I 2F. A 1l 1F 1E 2G 2H 2Q 1h 2R. \' z=\'d\'><y l=\'C\' i=\'8h\' /></q></r></G><G I=\'3h\'><r W=\'\' V=\'24\'><q D=\'-1\' F=\'-1\' x=\'1f\' E=\'70\' T=\'A 45 1n 1m 1D 1d 2J 2K 2L 2I 2F. A 1l 1F 1E 2G 2H 2Q 1h 2R. \' z=\'d\'><y l=\'C\' i=\'7t\' /></q></r></G></2Y><1y><U h=\'2o\' 1k=\'7i\' c=\'B\' 15=\'0\' 19=\'0\' Z=\'0\' Y=\'0\' 1i=\'-1\'><B D=\'0\' F=\'0\' x=\'0\' E=\'0\' z=\'d\'><y l=\'C\' i=\'3r\' /></B></U><U h=\'3y\' 1k=\'7j\' c=\'B\' 15=\'0\' 19=\'0\' Z=\'0\' Y=\'0\' 1i=\'-1\'><B D=\'0\' F=\'0\' x=\'0\' E=\'0\' z=\'d\'><y l=\'C\' i=\'3r\' /></B></U><U h=\'3B\' 1k=\'7g\' c=\'B\' 15=\'0\' 19=\'0\' Z=\'0\' Y=\'0\' 1i=\'-1\'><B D=\'0\' F=\'0\' x=\'0\' E=\'0\' z=\'d\'><y l=\'C\' i=\'3r\' /></B></U><U h=\'3C\' 1k=\'7h\' c=\'B\' 15=\'0\' 19=\'0\' Z=\'0\' Y=\'0\' 1i=\'-1\'><B D=\'0\' F=\'0\' x=\'0\' E=\'0\' z=\'d\'><y l=\'C\' i=\'3r\' /></B></U><U h=\'3D\' 1k=\'7m\' c=\'B\' 15=\'0\' 19=\'0\' Z=\'0\' Y=\'0\' 1i=\'-1\'><B D=\'0\' F=\'0\' x=\'0\' E=\'0\' z=\'d\'><y l=\'C\' i=\'3r\' /></B></U></1y></1j><1j h=\'3j\' Z=\'1f\' Y=\'1v\' 1a=\'e\' 1G=\'e\' 1U=\'\' 15=\'24\' 19=\'1v\' 1X=\'e\' 1M=\'1\' 1Y=\'0\' 1V=\'0\' 1L=\'3x\' 1N=\'47.5\' 21=\'X\' 22=\'X\' 1P=\'X\' 1R=\'0\' 1J=\'2\' 1T=\'e\' 1Z=\'d\' 23=\'4l\' 3w=\'1S\'><32><w I=\'1I\' c=\'j\' b=\'d\' 1a=\'e\' /><w I=\'1q\' c=\'j\' b=\'d\' 1a=\'e\' /><w I=\'1p\' c=\'j\' b=\'d\' 1a=\'e\' /><w I=\'1b\' c=\'j\' b=\'d\' 1a=\'e\' /><w I=\'2U\' c=\'g\' b=\'27\' 1a=\'e\' /></32><2q><H h=\'4k\'><f><p w=\'1I\' o=\'R\'><b c=\'j\' b=\'e\' /></p><P h=\'1c\' /></f></H><H h=\'36\'><f><p w=\'1q\' o=\'R\'><b c=\'j\' b=\'e\' /></p><P h=\'1c\' /></f></H><H h=\'2W\'><f><p w=\'1q\' o=\'R\'><b c=\'j\' b=\'d\' /></p><P h=\'1c\' /></f></H><H h=\'3u\'><f><p w=\'1p\' o=\'R\'><b c=\'j\' b=\'e\' /></p><P h=\'1c\' /></f></H><H h=\'33\'><f><p w=\'1b\' o=\'R\'><b c=\'j\' b=\'e\' /></p><P h=\'1c\' /></f></H><H h=\'3v\'><f><p w=\'1q\' o=\'R\'><b c=\'j\' b=\'d\' /></p><p w=\'1p\' o=\'R\'><b c=\'j\' b=\'d\' /></p><p w=\'1I\' o=\'R\'><b c=\'j\' b=\'d\' /></p><p w=\'1b\' o=\'R\'><b c=\'j\' b=\'d\' /></p></f></H><H h=\'1c\'><f><n><m><L o=\'O\' M=\'1p\' K=\'S\' N=\'e\' J=\'j\' /></m><k><1e><v c=\'g\' b=\'Q\' /><1Q c=\'j\' b=\'d\' /></1e></k><t><1e><v c=\'g\' b=\'Q\' /><1Q c=\'j\' b=\'e\' /></1e></t></n><n><m><L o=\'O\' M=\'2U\' K=\'S\' N=\'27\' J=\'g\' /></m><k><n><m><L o=\'O\' M=\'1q\' K=\'S\' N=\'e\' J=\'j\' /></m><k><n><m><L o=\'O\' M=\'1I\' K=\'S\' N=\'e\' J=\'j\' /></m><k><n><m><L o=\'O\' M=\'1b\' K=\'S\' N=\'e\' J=\'j\' /></m><k><u><14 c=\'g\' b=\'3h\' /><v c=\'g\' b=\'Q\' /></u></k><t><u><14 c=\'g\' b=\'3l\' /><v c=\'g\' b=\'Q\' /></u></t></n></k><t><n><m><L o=\'O\' M=\'1b\' K=\'S\' N=\'e\' J=\'j\' /></m><k><u><14 c=\'g\' b=\'2A\' /><v c=\'g\' b=\'Q\' /></u></k><t><u><14 c=\'g\' b=\'2z\' /><v c=\'g\' b=\'Q\' /></u></t></n></t></n></k><t><n><m><L o=\'O\' M=\'1I\' K=\'S\' N=\'e\' J=\'j\' /></m><k><n><m><L o=\'O\' M=\'1b\' K=\'S\' N=\'e\' J=\'j\' /></m><k><u><14 c=\'g\' b=\'3e\' /><v c=\'g\' b=\'Q\' /></u></k><t><n><m><L o=\'O\' M=\'1p\' K=\'S\' N=\'e\' J=\'j\' /></m><k><u><14 c=\'g\' b=\'3g\' /><v c=\'g\' b=\'Q\' /></u></k><t><u><14 c=\'g\' b=\'3f\' /><v c=\'g\' b=\'Q\' /></u></t></n></t></n></k><t><n><m><L o=\'O\' M=\'1b\' K=\'S\' N=\'e\' J=\'j\' /></m><k><u><14 c=\'g\' b=\'2T\' /><v c=\'g\' b=\'Q\' /></u></k><t><n><m><L o=\'O\' M=\'1p\' K=\'S\' N=\'e\' J=\'j\' /></m><k><u><14 c=\'g\' b=\'2Z\' /><v c=\'g\' b=\'Q\' /></u></k><t><u><14 c=\'g\' b=\'27\' /><v c=\'g\' b=\'Q\' /></u></t></n></t></n></t></n></t></n></k></n></f></H></2q><1s><26><f><P h=\'1c\' /></f></26><37><f><P h=\'36\' /></f></37><2V><f><P h=\'2W\' /></f></2V><2X><f><P h=\'33\' /></f></2X><1S><f><p w=\'1I\' o=\'4n\' /><p w=\'1b\' o=\'R\'><b c=\'j\' b=\'d\' /></p><P h=\'1c\' /></f></1S><30><f><p w=\'1b\' o=\'R\'><b c=\'j\' b=\'d\' /></p><P h=\'1c\' /></f></30></1s><r W=\'\' V=\'0\'><q D=\'-1\' F=\'-1\' x=\'1f\' E=\'1v\' T=\'A 18 1n 1m 2S 2P 18 2M 2N 2O 1d 1K, 2E 2v, 1o 1l 2u 2x. 2w 2 2t 1C 1B 2s 2B 1K 1o 2C 2D. \' z=\'d\'><y l=\'C\' i=\'58\' /></q></r><2Y><G I=\'2Z\'><r W=\'\' V=\'1\'><q D=\'-1\' F=\'-1\' x=\'1f\' E=\'1v\' T=\'A 18 1n 1m 2S 2P 18 2M 2N 2O 1d 1K, 2E 2v, 1o 1l 2u 2x. 2w 2 2t 1C 1B 2s 2B 1K 1o 2C 2D. \' z=\'d\'><y l=\'C\' i=\'43\' /></q></r></G><G I=\'2T\'><r W=\'\' V=\'8\'><q D=\'-1\' F=\'-1\' x=\'1f\' E=\'1v\' T=\'A 18 1n 1m 2S 2P 18 2M 2N 2O 1d 1K, 2E 2v, 1o 1l 2u 2x. 2w 2 2t 1C 1B 2s 2B 1K 1o 2C 2D. \' z=\'d\'><y l=\'C\' i=\'56\' /></q></r></G><G I=\'3f\'><r W=\'\' V=\'16\'><q D=\'-1\' F=\'-1\' x=\'1f\' E=\'1v\' T=\'A 18 1n 1m 2S 2P 18 2M 2N 2O 1d 1K, 2E 2v, 1o 1l 2u 2x. 2w 2 2t 1C 1B 2s 2B 1K 1o 2C 2D. \' z=\'d\'><y l=\'C\' i=\'5a\' /></q></r></G><G I=\'3g\'><r W=\'\' V=\'17\'><q D=\'-1\' F=\'-1\' x=\'1f\' E=\'1v\' T=\'A 18 1n 1m 2S 2P 18 2M 2N 2O 1d 1K, 2E 2v, 1o 1l 2u 2x. 2w 2 2t 1C 1B 2s 2B 1K 1o 2C 2D. \' z=\'d\'><y l=\'C\' i=\'5i\' /></q></r></G><G I=\'3e\'><r W=\'\' V=\'24\'><q D=\'-1\' F=\'-1\' x=\'1f\' E=\'1v\' T=\'A 18 1n 1m 2S 2P 18 2M 2N 2O 1d 1K, 2E 2v, 1o 1l 2u 2x. 2w 2 2t 1C 1B 2s 2B 1K 1o 2C 2D. \' z=\'d\'><y l=\'C\' i=\'5u\' /></q></r></G><G I=\'2z\'><r W=\'\' V=\'0\'><q D=\'-1\' F=\'-1\' x=\'1f\' E=\'1v\' T=\'A 18 1n 1m 2S 2P 18 2M 2N 2O 1d 1K, 2E 2v, 1o 1l 2u 2x. 2w 2 2t 1C 1B 2s 2B 1K 1o 2C 2D. \' z=\'d\'><y l=\'C\' i=\'4u\' /></q></r></G><G I=\'2A\'><r W=\'\' V=\'8\'><q D=\'-1\' F=\'-1\' x=\'1f\' E=\'1v\' T=\'A 18 1n 1m 2S 2P 18 2M 2N 2O 1d 1K, 2E 2v, 1o 1l 2u 2x. 2w 2 2t 1C 1B 2s 2B 1K 1o 2C 2D. \' z=\'d\'><y l=\'C\' i=\'5l\' /></q></r></G><G I=\'3l\'><r W=\'\' V=\'16\'><q D=\'-1\' F=\'-1\' x=\'1f\' E=\'1v\' T=\'A 18 1n 1m 2S 2P 18 2M 2N 2O 1d 1K, 2E 2v, 1o 1l 2u 2x. 2w 2 2t 1C 1B 2s 2B 1K 1o 2C 2D. \' z=\'d\'><y l=\'C\' i=\'5j\' /></q></r></G><G I=\'3h\'><r W=\'\' V=\'24\'><q D=\'-1\' F=\'-1\' x=\'1f\' E=\'1v\' T=\'A 18 1n 1m 2S 2P 18 2M 2N 2O 1d 1K, 2E 2v, 1o 1l 2u 2x. 2w 2 2t 1C 1B 2s 2B 1K 1o 2C 2D. \' z=\'d\'><y l=\'C\' i=\'64\' /></q></r></G></2Y><1y><U h=\'2o\' 1k=\'7A\' c=\'B\' 15=\'0\' 19=\'0\' Z=\'0\' Y=\'0\' 1i=\'-1\'><B D=\'0\' F=\'0\' x=\'0\' E=\'0\' z=\'d\'><y l=\'C\' i=\'3A\' /></B></U><U h=\'3y\' 1k=\'7x\' c=\'B\' 15=\'0\' 19=\'0\' Z=\'0\' Y=\'0\' 1i=\'-1\'><B D=\'0\' F=\'0\' x=\'0\' E=\'0\' z=\'d\'><y l=\'C\' i=\'3A\' /></B></U><U h=\'3B\' 1k=\'7y\' c=\'B\' 15=\'0\' 19=\'0\' Z=\'0\' Y=\'0\' 1i=\'-1\'><B D=\'0\' F=\'0\' x=\'0\' E=\'0\' z=\'d\'><y l=\'C\' i=\'3A\' /></B></U><U h=\'3C\' 1k=\'7D\' c=\'B\' 15=\'0\' 19=\'0\' Z=\'0\' Y=\'0\' 1i=\'-1\'><B D=\'0\' F=\'0\' x=\'0\' E=\'0\' z=\'d\'><y l=\'C\' i=\'3A\' /></B></U><U h=\'3D\' 1k=\'7E\' c=\'B\' 15=\'0\' 19=\'0\' Z=\'0\' Y=\'0\' 1i=\'-1\'><B D=\'0\' F=\'0\' x=\'0\' E=\'0\' z=\'d\'><y l=\'C\' i=\'3A\' /></B></U></1y></1j><1j h=\'2y\' Z=\'1f\' Y=\'1v\' 1a=\'e\' 1G=\'e\' 1U=\'\' 15=\'24\' 19=\'0\' 1X=\'e\' 1M=\'0\' 1Y=\'0\' 1V=\'0\' 1L=\'3x\' 1N=\'47.5\' 21=\'X\' 22=\'X\' 1P=\'X\' 1R=\'0\' 1J=\'3\' 1T=\'e\' 1Z=\'d\' 23=\'4l\' 3w=\'1S\'><32><w I=\'1I\' c=\'j\' b=\'d\' 1a=\'e\' /><w I=\'1q\' c=\'j\' b=\'d\' 1a=\'e\' /><w I=\'1p\' c=\'j\' b=\'d\' 1a=\'e\' /><w I=\'1b\' c=\'j\' b=\'d\' 1a=\'e\' /><w I=\'3z\' c=\'j\' b=\'d\' 1a=\'e\' /><w I=\'2U\' c=\'g\' b=\'27\' 1a=\'e\' /></32><2q><H h=\'4k\'><f><p w=\'1I\' o=\'R\'><b c=\'j\' b=\'e\' /></p><P h=\'1c\' /></f></H><H h=\'36\'><f><p w=\'1q\' o=\'R\'><b c=\'j\' b=\'e\' /></p><P h=\'1c\' /></f></H><H h=\'2W\'><f><p w=\'1q\' o=\'R\'><b c=\'j\' b=\'d\' /></p><P h=\'1c\' /></f></H><H h=\'3u\'><f><p w=\'1p\' o=\'R\'><b c=\'j\' b=\'e\' /></p><P h=\'1c\' /></f></H><H h=\'33\'><f><p w=\'1b\' o=\'R\'><b c=\'j\' b=\'e\' /></p><P h=\'1c\' /></f></H><H h=\'4S\'><f><p w=\'3z\' o=\'R\'><b c=\'j\' b=\'e\' /></p><P h=\'1c\' /></f></H><H h=\'3v\'><f><p w=\'1q\' o=\'R\'><b c=\'j\' b=\'d\' /></p><p w=\'1p\' o=\'R\'><b c=\'j\' b=\'d\' /></p><p w=\'1I\' o=\'R\'><b c=\'j\' b=\'d\' /></p><p w=\'1b\' o=\'R\'><b c=\'j\' b=\'d\' /></p><p w=\'3z\' o=\'R\'><b c=\'j\' b=\'d\' /></p></f></H><H h=\'1c\'><f><n><m><L o=\'O\' M=\'1p\' K=\'S\' N=\'e\' J=\'j\' /></m><k><1e><v c=\'g\' b=\'Q\' /><1Q c=\'j\' b=\'d\' /></1e></k><t><1e><v c=\'g\' b=\'Q\' /><1Q c=\'j\' b=\'e\' /></1e></t></n><n><m><L o=\'O\' M=\'2U\' K=\'S\' N=\'27\' J=\'g\' /></m><k><n><m><L o=\'O\' M=\'1q\' K=\'S\' N=\'e\' J=\'j\' /></m><k><n><m><L o=\'O\' M=\'1I\' K=\'S\' N=\'e\' J=\'j\' /></m><k><n><m><L o=\'O\' M=\'1b\' K=\'S\' N=\'e\' J=\'j\' /></m><k><u><14 c=\'g\' b=\'3h\' /><v c=\'g\' b=\'Q\' /></u></k><t><u><14 c=\'g\' b=\'3l\' /><v c=\'g\' b=\'Q\' /></u></t></n></k><t><n><m><L o=\'O\' M=\'1b\' K=\'S\' N=\'e\' J=\'j\' /></m><k><u><14 c=\'g\' b=\'2A\' /><v c=\'g\' b=\'Q\' /></u></k><t><u><14 c=\'g\' b=\'2z\' /><v c=\'g\' b=\'Q\' /></u></t></n></t></n></k><t><n><m><L o=\'O\' M=\'1I\' K=\'S\' N=\'e\' J=\'j\' /></m><k><n><m><L o=\'O\' M=\'1b\' K=\'S\' N=\'e\' J=\'j\' /></m><k><u><14 c=\'g\' b=\'3e\' /><v c=\'g\' b=\'Q\' /></u></k><t><n><m><L o=\'O\' M=\'3z\' K=\'S\' N=\'e\' J=\'j\' /></m><k><u><14 c=\'g\' b=\'5r\' /><v c=\'g\' b=\'Q\' /></u></k><t><n><m><L o=\'O\' M=\'1p\' K=\'S\' N=\'e\' J=\'j\' /></m><k><u><14 c=\'g\' b=\'3g\' /><v c=\'g\' b=\'Q\' /></u></k><t><u><14 c=\'g\' b=\'3f\' /><v c=\'g\' b=\'Q\' /></u></t></n></t></n></t></n></k><t><n><m><L o=\'O\' M=\'1b\' K=\'S\' N=\'e\' J=\'j\' /></m><k><u><14 c=\'g\' b=\'2T\' /><v c=\'g\' b=\'Q\' /></u></k><t><n><m><L o=\'O\' M=\'3z\' K=\'S\' N=\'e\' J=\'j\' /></m><k><u><14 c=\'g\' b=\'57\' /><v c=\'g\' b=\'Q\' /></u></k><t><n><m><L o=\'O\' M=\'1p\' K=\'S\' N=\'e\' J=\'j\' /></m><k><u><14 c=\'g\' b=\'2Z\' /><v c=\'g\' b=\'Q\' /></u></k><t><u><14 c=\'g\' b=\'27\' /><v c=\'g\' b=\'Q\' /></u></t></n></t></n></t></n></t></n></t></n></k></n></f></H></2q><1s><26><f><P h=\'1c\' /></f></26><37><f><P h=\'36\' /></f></37><2V><f><P h=\'2W\' /></f></2V><2X><f><P h=\'33\' /></f></2X><1S><f><p w=\'1I\' o=\'4n\' /><p w=\'1b\' o=\'R\'><b c=\'j\' b=\'d\' /></p><P h=\'1c\' /></f></1S><30><f><p w=\'1b\' o=\'R\'><b c=\'j\' b=\'d\' /></p><P h=\'1c\' /></f></30></1s><r W=\'\' V=\'0\'><q D=\'-1\' F=\'-1\' x=\'1f\' E=\'1v\' T=\'A 20 1n 1m 1D 2j 1d 2h 2g 2i 2e 2f. A 1l 1F 1E. 2d 1h 2a 2b 1d 1B 2c 1o 2l 1h 2m 2n 1C 2k. \' z=\'d\'><y l=\'C\' i=\'58\' /></q></r><2Y><G I=\'2Z\'><r W=\'\' V=\'1\'><q D=\'-1\' F=\'-1\' x=\'1f\' E=\'1v\' T=\'A 20 1n 1m 1D 2j 1d 2h 2g 2i 2e 2f. A 1l 1F 1E. 2d 1h 2a 2b 1d 1B 2c 1o 2l 1h 2m 2n 1C 2k. \' z=\'d\'><y l=\'C\' i=\'43\' /></q></r></G><G I=\'57\'><r W=\'\' V=\'0\'><q D=\'-8\' F=\'-1\' x=\'1f\' E=\'1v\' T=\'A 20 1n 1m 1D 2j 1d 2h 2g 2i 2e 2f. A 1l 1F 1E. 2d 1h 2a 2b 1d 1B 2c 1o 2l 1h 2m 2n 1C 2k. \' z=\'d\'><y l=\'C\' i=\'7H\' /></q></r></G><G I=\'2T\'><r W=\'\' V=\'8\'><q D=\'-1\' F=\'-1\' x=\'1f\' E=\'1v\' T=\'A 20 1n 1m 1D 2j 1d 2h 2g 2i 2e 2f. A 1l 1F 1E. 2d 1h 2a 2b 1d 1B 2c 1o 2l 1h 2m 2n 1C 2k. \' z=\'d\'><y l=\'C\' i=\'56\' /></q></r></G><G I=\'3f\'><r W=\'\' V=\'16\'><q D=\'-1\' F=\'-1\' x=\'1f\' E=\'1v\' T=\'A 20 1n 1m 1D 2j 1d 2h 2g 2i 2e 2f. A 1l 1F 1E. 2d 1h 2a 2b 1d 1B 2c 1o 2l 1h 2m 2n 1C 2k. \' z=\'d\'><y l=\'C\' i=\'5a\' /></q></r></G><G I=\'3g\'><r W=\'\' V=\'17\'><q D=\'-1\' F=\'-1\' x=\'1f\' E=\'1v\' T=\'A 20 1n 1m 1D 2j 1d 2h 2g 2i 2e 2f. A 1l 1F 1E. 2d 1h 2a 2b 1d 1B 2c 1o 2l 1h 2m 2n 1C 2k. \' z=\'d\'><y l=\'C\' i=\'5i\' /></q></r></G><G I=\'5r\'><r W=\'\' V=\'16\'><q D=\'-8\' F=\'-1\' x=\'1f\' E=\'1v\' T=\'A 20 1n 1m 1D 2j 1d 2h 2g 2i 2e 2f. A 1l 1F 1E. 2d 1h 2a 2b 1d 1B 2c 1o 2l 1h 2m 2n 1C 2k. \' z=\'d\'><y l=\'C\' i=\'3b\' /></q></r></G><G I=\'3e\'><r W=\'\' V=\'24\'><q D=\'-1\' F=\'-1\' x=\'1f\' E=\'1v\' T=\'A 20 1n 1m 1D 2j 1d 2h 2g 2i 2e 2f. A 1l 1F 1E. 2d 1h 2a 2b 1d 1B 2c 1o 2l 1h 2m 2n 1C 2k. \' z=\'d\'><y l=\'C\' i=\'5u\' /></q></r></G><G I=\'2z\'><r W=\'\' V=\'0\'><q D=\'-1\' F=\'-1\' x=\'1f\' E=\'1v\' T=\'A 20 1n 1m 1D 2j 1d 2h 2g 2i 2e 2f. A 1l 1F 1E. 2d 1h 2a 2b 1d 1B 2c 1o 2l 1h 2m 2n 1C 2k. \' z=\'d\'><y l=\'C\' i=\'4u\' /></q></r></G><G I=\'2A\'><r W=\'\' V=\'8\'><q D=\'-1\' F=\'-1\' x=\'1f\' E=\'1v\' T=\'A 20 1n 1m 1D 2j 1d 2h 2g 2i 2e 2f. A 1l 1F 1E. 2d 1h 2a 2b 1d 1B 2c 1o 2l 1h 2m 2n 1C 2k. \' z=\'d\'><y l=\'C\' i=\'5l\' /></q></r></G><G I=\'3l\'><r W=\'\' V=\'16\'><q D=\'-1\' F=\'-1\' x=\'1f\' E=\'1v\' T=\'A 20 1n 1m 1D 2j 1d 2h 2g 2i 2e 2f. A 1l 1F 1E. 2d 1h 2a 2b 1d 1B 2c 1o 2l 1h 2m 2n 1C 2k. \' z=\'d\'><y l=\'C\' i=\'5j\' /></q></r></G><G I=\'3h\'><r W=\'\' V=\'24\'><q D=\'-1\' F=\'-1\' x=\'1f\' E=\'1v\' T=\'A 20 1n 1m 1D 2j 1d 2h 2g 2i 2e 2f. A 1l 1F 1E. 2d 1h 2a 2b 1d 1B 2c 1o 2l 1h 2m 2n 1C 2k. \' z=\'d\'><y l=\'C\' i=\'64\' /></q></r></G></2Y><1y><U h=\'2o\' 1k=\'7R\' c=\'B\' 15=\'0\' 19=\'0\' Z=\'0\' Y=\'0\' 1i=\'-1\'><B D=\'0\' F=\'0\' x=\'0\' E=\'0\' z=\'d\'><y l=\'C\' i=\'3t\' /></B></U><U h=\'3y\' 1k=\'7U\' c=\'B\' 15=\'0\' 19=\'0\' Z=\'0\' Y=\'0\' 1i=\'-1\'><B D=\'0\' F=\'0\' x=\'0\' E=\'0\' z=\'d\'><y l=\'C\' i=\'3t\' /></B></U><U h=\'3B\' 1k=\'8f\' c=\'B\' 15=\'0\' 19=\'0\' Z=\'0\' Y=\'0\' 1i=\'-1\'><B D=\'0\' F=\'0\' x=\'0\' E=\'0\' z=\'d\'><y l=\'C\' i=\'3t\' /></B></U><U h=\'3C\' 1k=\'7q\' c=\'B\' 15=\'0\' 19=\'0\' Z=\'0\' Y=\'0\' 1i=\'-1\'><B D=\'0\' F=\'0\' x=\'0\' E=\'0\' z=\'d\'><y l=\'C\' i=\'3t\' /></B></U><U h=\'3D\' 1k=\'7v\' c=\'B\' 15=\'0\' 19=\'0\' Z=\'0\' Y=\'0\' 1i=\'-1\'><B D=\'0\' F=\'0\' x=\'0\' E=\'0\' z=\'d\'><y l=\'C\' i=\'3t\' /></B></U></1y></1j></31></5Y></31></5X><1j h=\'61\' Z=\'1f\' Y=\'88\' 1a=\'d\' 1G=\'e\' 1U=\'\' 15=\'48\' 19=\'29\' 1X=\'e\' 1M=\'0\' 1Y=\'0\' 1V=\'0\' 1L=\'3x\' 1N=\'44\' 21=\'X\' 22=\'X\' 1P=\'X\' 1R=\'0\' 1J=\'2\' 1T=\'e\' 1Z=\'d\' 23=\'2r\'><r W=\'\' V=\'0\'><q D=\'0\' F=\'0\' x=\'1f\' E=\'88\' T=\'6f 3Y 6i (s) 6j 6b a 69 6d 6c 5V (s). \' z=\'d\'><y l=\'C\' i=\'7L\' /></q></r><1y><U h=\'2o\' 1k=\'7z\' c=\'B\' 15=\'0\' 19=\'0\' Z=\'0\' Y=\'0\' 1i=\'-1\'><B D=\'0\' F=\'0\' x=\'0\' E=\'0\' z=\'d\'><y l=\'C\' i=\'7B\' /></B></U></1y></1j><1j h=\'4g\' Z=\'3a\' Y=\'40\' 1a=\'d\' 1G=\'e\' 1U=\'\' 15=\'0\' 19=\'5B\' 1X=\'e\' 1M=\'12\' 1Y=\'0\' 1V=\'0\' 1L=\'3G\' 1N=\'20\' 21=\'X\' 22=\'X\' 1P=\'X\' 1R=\'0\' 1J=\'3\' 1T=\'e\' 1Z=\'d\' 23=\'2r\'><1s><1S><f><3M 1t=\'1u\' 1r=\'0\' 1w=\'1\' 1z=\'\' 1x=\'d\'><v c=\'g\' b=\'Q\' /></3M></f></1S></1s><r W=\'\' V=\'0\'><q D=\'0\' F=\'0\' x=\'3a\' E=\'40\' T=\'5O\' z=\'d\'><y l=\'C\' i=\'7C\' /></q></r><1y><U h=\'2o\' 1k=\'4g\' c=\'B\' 15=\'0\' 19=\'0\' Z=\'0\' Y=\'0\' 1i=\'-1\'><B D=\'0\' F=\'0\' x=\'0\' E=\'0\' z=\'d\'><y l=\'C\' i=\'1H\' /></B></U></1y></1j><1j h=\'4i\' Z=\'3a\' Y=\'40\' 1a=\'d\' 1G=\'e\' 1U=\'\' 15=\'0\' 19=\'5B\' 1X=\'e\' 1M=\'13\' 1Y=\'0\' 1V=\'0\' 1L=\'3G\' 1N=\'20\' 21=\'X\' 22=\'X\' 1P=\'X\' 1R=\'0\' 1J=\'4\' 1T=\'e\' 1Z=\'d\' 23=\'2r\'><1s><1S><f><3M 1t=\'1u\' 1r=\'0\' 1w=\'1\' 1z=\'\' 1x=\'d\'><v c=\'g\' b=\'Q\' /></3M></f></1S></1s><r W=\'\' V=\'0\'><q D=\'0\' F=\'0\' x=\'3a\' E=\'40\' T=\'5C\' z=\'d\'><y l=\'C\' i=\'4v\' /></q></r><1y><U h=\'2o\' 1k=\'4i\' c=\'B\' 15=\'0\' 19=\'0\' Z=\'0\' Y=\'0\' 1i=\'-1\'><B D=\'0\' F=\'0\' x=\'0\' E=\'0\' z=\'d\'><y l=\'C\' i=\'7K\' /></B></U></1y></1j></31><7J h=\'7M\' /><68><3O h=\'5U\' Z=\'3a\' Y=\'4E\' 1a=\'e\' 1G=\'d\' 4G=\'e\' 4I=\'e\' 4H=\'\' 4A=\'4z\' 4B=\'4C\' 1J=\'0\' 5T=\'e\' 5L=\'e\' 1L=\'3G\' 1N=\'5w\' 1M=\'-1\'><1s><3E><f><3F><v c=\'g\' b=\'Q\' /></3F></f></3E><26><f><3H I=\'3R\' 4d=\'d\' /></f></26><4e><f><3H I=\'3R\' 4d=\'e\' /></f></4e></1s><3p 1r=\'4Q\'><1s><3q 4J=\'0\'><f><1g 1t=\'1u\' 1r=\'0\' 1w=\'0\' 1z=\'\' 1x=\'d\'><v c=\'g\' b=\'5S\' /></1g><1g 1t=\'1u\' 1r=\'0\' 1w=\'0\' 1z=\'\' 1x=\'d\'><v c=\'g\' b=\'5I\' /></1g><1g 1t=\'1u\' 1r=\'0\' 1w=\'0\' 1z=\'\' 1x=\'d\'><v c=\'g\' b=\'5R\' /></1g><1g 1t=\'1u\' 1r=\'0\' 1w=\'0\' 1z=\'\' 1x=\'d\'><v c=\'g\' b=\'4a\' /></1g><1g 1t=\'1u\' 1r=\'0\' 1w=\'0\' 1z=\'\' 1x=\'d\'><v c=\'g\' b=\'3Z\' /></1g></f></3q></1s></3p><31><1j h=\'4a\' Z=\'5G\' Y=\'5E\' 1a=\'d\' 1G=\'e\' 1U=\'\' 15=\'60\' 19=\'5W\' 1X=\'e\' 1M=\'2\' 1Y=\'0\' 1V=\'0\' 1L=\'62.5\' 1N=\'63.5\' 21=\'X\' 22=\'X\' 1P=\'X\' 1R=\'0\' 1J=\'1\' 1T=\'d\' 1Z=\'d\' 23=\'2r\'><r W=\'\' V=\'0\'><q D=\'-1\' F=\'-1\' x=\'67\' E=\'43\' T=\'66 3\' z=\'d\'><y l=\'C\' i=\'5Z\' /></q></r></1j><1j h=\'3Z\' Z=\'3c\' Y=\'0\' 1a=\'d\' 1G=\'e\' 1U=\'\' 15=\'3n\' 19=\'6h\' 1X=\'e\' 1M=\'6\' 1Y=\'0\' 1V=\'0\' 1L=\'3b\' 1N=\'-0.5\' 21=\'X\' 22=\'X\' 1P=\'X\' 1R=\'0\' 1J=\'2\' 1T=\'d\' 1Z=\'d\' 23=\'2r\'><r W=\'\' V=\'0\'><q D=\'0\' F=\'-1\' x=\'3o\' E=\'1\' T=\'6a 5\' z=\'d\'><y l=\'C\' i=\'6e\' /></q></r></1j><1j h=\'5S\' Z=\'3c\' Y=\'51\' 1a=\'d\' 1G=\'e\' 1U=\'\' 15=\'3n\' 19=\'4R\' 1X=\'e\' 1M=\'4\' 1Y=\'0\' 1V=\'0\' 1L=\'3b.5\' 1N=\'25.5\' 21=\'X\' 22=\'X\' 1P=\'X\' 1R=\'0\' 1J=\'3\' 1T=\'e\' 1Z=\'d\' 23=\'2r\'><r W=\'\' V=\'0\'><q D=\'0\' F=\'0\' x=\'3o\' E=\'51\' T=\'5O\' z=\'d\'><y l=\'C\' i=\'5H\' /></q></r><1y><U h=\'2o\' 1k=\'7G\' c=\'B\' 15=\'0\' 19=\'0\' Z=\'0\' Y=\'0\' 1i=\'-1\'><B D=\'0\' F=\'0\' x=\'0\' E=\'0\' z=\'d\'><y l=\'C\' i=\'7F\' /></B></U></1y></1j><1j h=\'5I\' Z=\'3c\' Y=\'3V\' 1a=\'d\' 1G=\'e\' 1U=\'\' 15=\'3n\' 19=\'5y\' 1X=\'e\' 1M=\'8\' 1Y=\'0\' 1V=\'0\' 1L=\'3b.5\' 1N=\'51.5\' 21=\'X\' 22=\'X\' 1P=\'X\' 1R=\'0\' 1J=\'4\' 1T=\'e\' 1Z=\'d\' 23=\'2r\'><r W=\'\' V=\'0\'><q D=\'0\' F=\'0\' x=\'3o\' E=\'3V\' T=\'7I&7w;s x!  5Q 7l 3Y 41 5J.\' z=\'d\'><y l=\'C\' i=\'5N\' /></q></r><1y><U h=\'2o\' 1k=\'7k\' c=\'B\' 15=\'0\' 19=\'0\' Z=\'0\' Y=\'0\' 1i=\'-1\'><B D=\'0\' F=\'0\' x=\'0\' E=\'0\' z=\'d\'><y l=\'C\' i=\'7n\' /></B></U></1y></1j><1j h=\'5R\' Z=\'4v\' Y=\'40\' 1a=\'e\' 1G=\'e\' 1U=\'\' 15=\'5F\' 19=\'5x\' 1X=\'e\' 1M=\'10\' 1Y=\'0\' 1V=\'0\' 1L=\'83.5\' 1N=\'20\' 21=\'X\' 22=\'X\' 1P=\'X\' 1R=\'0\' 1J=\'5\' 1T=\'e\' 1Z=\'d\' 23=\'5v\' 3w=\'1S\'><32><w I=\'2p\' c=\'j\' b=\'d\' 1a=\'e\' /><w I=\'3i\' c=\'j\' b=\'d\' 1a=\'e\' /><w I=\'1q\' c=\'j\' b=\'d\' 1a=\'e\' /><w I=\'1p\' c=\'j\' b=\'d\' 1a=\'e\' /><w I=\'1b\' c=\'j\' b=\'d\' 1a=\'e\' /><w I=\'2U\' c=\'g\' b=\'27\' 1a=\'e\' /></32><2q><H h=\'4b\'><f><p w=\'3i\' o=\'R\'><b c=\'S\' b=\'2p\' /></p><p w=\'2p\' o=\'R\'><b c=\'j\' b=\'e\' /></p><P h=\'1c\' /></f></H><H h=\'36\'><f><p w=\'1q\' o=\'R\'><b c=\'j\' b=\'e\' /></p><P h=\'1c\' /></f></H><H h=\'2W\'><f><p w=\'1q\' o=\'R\'><b c=\'j\' b=\'d\' /></p><P h=\'1c\' /></f></H><H h=\'3u\'><f><p w=\'1p\' o=\'R\'><b c=\'j\' b=\'e\' /></p><P h=\'1c\' /></f></H><H h=\'33\'><f><p w=\'1b\' o=\'R\'><b c=\'j\' b=\'e\' /></p><P h=\'1c\' /></f></H><H h=\'3v\'><f><p w=\'1q\' o=\'R\'><b c=\'j\' b=\'d\' /></p><p w=\'2p\' o=\'R\'><b c=\'j\' b=\'d\' /></p><p w=\'3i\' o=\'R\'><b c=\'j\' b=\'d\' /></p><p w=\'1p\' o=\'R\'><b c=\'j\' b=\'d\' /></p><p w=\'1b\' o=\'R\'><b c=\'j\' b=\'d\' /></p></f></H><H h=\'1c\'><f><n><m><L o=\'O\' M=\'1p\' K=\'S\' N=\'e\' J=\'j\' /></m><k><1e><v c=\'g\' b=\'Q\' /><1Q c=\'j\' b=\'d\' /></1e></k><t><1e><v c=\'g\' b=\'Q\' /><1Q c=\'j\' b=\'e\' /></1e></t></n><n><m><L o=\'O\' M=\'2U\' K=\'S\' N=\'27\' J=\'g\' /></m><k><n><m><L o=\'O\' M=\'1q\' K=\'S\' N=\'e\' J=\'j\' /></m><k><n><m><L o=\'O\' M=\'2p\' K=\'S\' N=\'e\' J=\'j\' /></m><k><n><m><L o=\'O\' M=\'1b\' K=\'S\' N=\'e\' J=\'j\' /></m><k><u><14 c=\'g\' b=\'3L\' /><v c=\'g\' b=\'Q\' /></u></k><t><u><14 c=\'g\' b=\'3K\' /><v c=\'g\' b=\'Q\' /></u></t></n></k><t><n><m><L o=\'O\' M=\'1b\' K=\'S\' N=\'e\' J=\'j\' /></m><k><u><14 c=\'g\' b=\'2A\' /><v c=\'g\' b=\'Q\' /></u></k><t><u><14 c=\'g\' b=\'2z\' /><v c=\'g\' b=\'Q\' /></u></t></n></t></n></k><t><n><m><L o=\'O\' M=\'2p\' K=\'S\' N=\'e\' J=\'j\' /></m><k><n><m><L o=\'O\' M=\'1b\' K=\'S\' N=\'e\' J=\'j\' /></m><k><u><14 c=\'g\' b=\'46\' /><v c=\'g\' b=\'Q\' /></u></k><t><n><m><L o=\'O\' M=\'1p\' K=\'S\' N=\'e\' J=\'j\' /></m><k><u><14 c=\'g\' b=\'3W\' /><v c=\'g\' b=\'Q\' /></u></k><t><u><14 c=\'g\' b=\'3X\' /><v c=\'g\' b=\'Q\' /></u></t></n></t></n></k><t><n><m><L o=\'O\' M=\'1b\' K=\'S\' N=\'e\' J=\'j\' /></m><k><u><14 c=\'g\' b=\'2T\' /><v c=\'g\' b=\'Q\' /></u></k><t><n><m><L o=\'O\' M=\'1p\' K=\'S\' N=\'e\' J=\'j\' /></m><k><u><14 c=\'g\' b=\'2Z\' /><v c=\'g\' b=\'Q\' /></u></k><t><u><14 c=\'g\' b=\'27\' /><v c=\'g\' b=\'Q\' /></u></t></n></t></n></t></n></t></n></k></n></f></H></2q><1s><1S><f><P h=\'4b\' /><p w=\'1q\' o=\'R\'><b c=\'j\' b=\'d\' /></p><p w=\'1b\' o=\'R\'><b c=\'j\' b=\'d\' /></p><P h=\'1c\' /><38 1t=\'1u\' 1r=\'0\' 1w=\'0\' 1z=\'\' 1x=\'d\'><v c=\'g\' b=\'4r\' /></38><4s /></f></1S><26><f><P h=\'1c\' /></f></26><37><f><P h=\'36\' /></f></37><2V><f><P h=\'2W\' /></f></2V><2X><f><P h=\'33\' /></f></2X><30><f><p w=\'1b\' o=\'R\'><b c=\'j\' b=\'d\' /></p><P h=\'1c\' /></f></30><3S><f><3U 5A=\'d\'><b c=\'g\' b=\'Q\' /></3U></f></3S></1s><r W=\'\' V=\'0\'><q D=\'-1\' F=\'-1\' x=\'1H\' E=\'39\' T=\'1O\' z=\'d\'><y l=\'C\' i=\'5K\' /></q></r><2Y><G I=\'2Z\'><r W=\'\' V=\'1\'><q D=\'-1\' F=\'-1\' x=\'1H\' E=\'39\' T=\'1O\' z=\'d\'><y l=\'C\' i=\'3T\' /></q></r></G><G I=\'2T\'><r W=\'\' V=\'8\'><q D=\'-1\' F=\'-1\' x=\'1H\' E=\'39\' T=\'1O\' z=\'d\'><y l=\'C\' i=\'3P\' /></q></r></G><G I=\'3X\'><r W=\'\' V=\'0\'><q D=\'-1\' F=\'-1\' x=\'1H\' E=\'39\' T=\'1O\' z=\'d\'><y l=\'C\' i=\'5M\' /></q></r></G><G I=\'3W\'><r W=\'\' V=\'1\'><q D=\'-1\' F=\'-1\' x=\'1H\' E=\'39\' T=\'1O\' z=\'d\'><y l=\'C\' i=\'3T\' /></q></r></G><G I=\'46\'><r W=\'\' V=\'8\'><q D=\'-1\' F=\'-1\' x=\'1H\' E=\'39\' T=\'1O\' z=\'d\'><y l=\'C\' i=\'3P\' /></q></r></G><G I=\'2z\'><r W=\'\' V=\'0\'><q D=\'-1\' F=\'-1\' x=\'1H\' E=\'39\' T=\'1O\' z=\'d\'><y l=\'C\' i=\'3N\' /></q></r></G><G I=\'2A\'><r W=\'\' V=\'8\'><q D=\'-1\' F=\'-1\' x=\'1H\' E=\'39\' T=\'1O\' z=\'d\'><y l=\'C\' i=\'3J\' /></q></r></G><G I=\'3K\'><r W=\'\' V=\'0\'><q D=\'-1\' F=\'-1\' x=\'1H\' E=\'39\' T=\'1O\' z=\'d\'><y l=\'C\' i=\'3N\' /></q></r></G><G I=\'3L\'><r W=\'\' V=\'8\'><q D=\'-1\' F=\'-1\' x=\'1H\' E=\'39\' T=\'1O\' z=\'d\'><y l=\'C\' i=\'3J\' /></q></r></G></2Y><1y><U h=\'2o\' 1k=\'7s\' c=\'B\' 15=\'0\' 19=\'0\' Z=\'0\' Y=\'0\' 1i=\'-1\'><B D=\'0\' F=\'0\' x=\'0\' E=\'0\' z=\'d\'><y l=\'C\' i=\'34\' /></B></U><U h=\'3y\' 1k=\'7u\' c=\'B\' 15=\'0\' 19=\'0\' Z=\'0\' Y=\'0\' 1i=\'-1\'><B D=\'0\' F=\'0\' x=\'0\' E=\'0\' z=\'d\'><y l=\'C\' i=\'34\' /></B></U><U h=\'3B\' 1k=\'7p\' c=\'B\' 15=\'0\' 19=\'0\' Z=\'0\' Y=\'0\' 1i=\'-1\'><B D=\'0\' F=\'0\' x=\'0\' E=\'0\' z=\'d\'><y l=\'C\' i=\'34\' /></B></U><U h=\'3C\' 1k=\'7o\' c=\'B\' 15=\'0\' 19=\'0\' Z=\'0\' Y=\'0\' 1i=\'-1\'><B D=\'0\' F=\'0\' x=\'0\' E=\'0\' z=\'d\'><y l=\'C\' i=\'34\' /></B></U><U h=\'3D\' 1k=\'7r\' c=\'B\' 15=\'0\' 19=\'0\' Z=\'0\' Y=\'0\' 1i=\'-1\'><B D=\'0\' F=\'0\' x=\'0\' E=\'0\' z=\'d\'><y l=\'C\' i=\'34\' /></B></U></1y></1j></31></3O><3O h=\'5P\' Z=\'3a\' Y=\'4E\' 1a=\'e\' 1G=\'d\' 4G=\'e\' 4I=\'e\' 4H=\'\' 4A=\'4z\' 4B=\'4C\' 1J=\'0\' 5T=\'e\' 5L=\'e\' 1L=\'3G\' 1N=\'5w\' 1M=\'-1\'><1s><3E><f><3F><v c=\'g\' b=\'Q\' /></3F></f></3E><26><f><3H I=\'3R\' 4d=\'d\' /></f></26><4e><f><3H I=\'3R\' 4d=\'e\' /></f></4e></1s><3p 1r=\'4Q\'><1s><3q 4J=\'0\'><f><1g 1t=\'1u\' 1r=\'0\' 1w=\'0\' 1z=\'\' 1x=\'d\'><v c=\'g\' b=\'5D\' /></1g><1g 1t=\'1u\' 1r=\'0\' 1w=\'0\' 1z=\'\' 1x=\'d\'><v c=\'g\' b=\'5z\' /></1g><1g 1t=\'1u\' 1r=\'0\' 1w=\'0\' 1z=\'\' 1x=\'d\'><v c=\'g\' b=\'6g\' /></1g><1g 1t=\'1u\' 1r=\'0\' 1w=\'0\' 1z=\'\' 1x=\'d\'><v c=\'g\' b=\'4a\' /></1g><1g 1t=\'1u\' 1r=\'0\' 1w=\'0\' 1z=\'\' 1x=\'d\'><v c=\'g\' b=\'3Z\' /></1g></f></3q></1s></3p><31><1j h=\'4a\' Z=\'5G\' Y=\'5E\' 1a=\'d\' 1G=\'e\' 1U=\'\' 15=\'60\' 19=\'5W\' 1X=\'e\' 1M=\'3\' 1Y=\'0\' 1V=\'0\' 1L=\'62.5\' 1N=\'63.5\' 21=\'X\' 22=\'X\' 1P=\'X\' 1R=\'0\' 1J=\'1\' 1T=\'d\' 1Z=\'d\' 23=\'2r\'><r W=\'\' V=\'0\'><q D=\'-1\' F=\'-1\' x=\'67\' E=\'43\' T=\'66 3\' z=\'d\'><y l=\'C\' i=\'5Z\' /></q></r></1j><1j h=\'3Z\' Z=\'3c\' Y=\'0\' 1a=\'d\' 1G=\'e\' 1U=\'\' 15=\'3n\' 19=\'6h\' 1X=\'e\' 1M=\'7\' 1Y=\'0\' 1V=\'0\' 1L=\'3b\' 1N=\'-0.5\' 21=\'X\' 22=\'X\' 1P=\'X\' 1R=\'0\' 1J=\'2\' 1T=\'d\' 1Z=\'d\' 23=\'2r\'><r W=\'\' V=\'0\'><q D=\'0\' F=\'-1\' x=\'3o\' E=\'1\' T=\'6a 5\' z=\'d\'><y l=\'C\' i=\'6e\' /></q></r></1j><1j h=\'5D\' Z=\'3c\' Y=\'51\' 1a=\'d\' 1G=\'e\' 1U=\'\' 15=\'3n\' 19=\'4R\' 1X=\'e\' 1M=\'5\' 1Y=\'0\' 1V=\'0\' 1L=\'3b.5\' 1N=\'25.5\' 21=\'X\' 22=\'X\' 1P=\'X\' 1R=\'0\' 1J=\'3\' 1T=\'e\' 1Z=\'d\' 23=\'2r\'><r W=\'\' V=\'0\'><q D=\'0\' F=\'0\' x=\'3o\' E=\'51\' T=\'5C\' z=\'d\'><y l=\'C\' i=\'5H\' /></q></r><1y><U h=\'2o\' 1k=\'6t\' c=\'B\' 15=\'0\' 19=\'0\' Z=\'0\' Y=\'0\' 1i=\'-1\'><B D=\'0\' F=\'0\' x=\'0\' E=\'0\' z=\'d\'><y l=\'C\' i=\'6x\' /></B></U></1y></1j><1j h=\'5z\' Z=\'3c\' Y=\'3V\' 1a=\'d\' 1G=\'e\' 1U=\'\' 15=\'3n\' 19=\'5y\' 1X=\'e\' 1M=\'9\' 1Y=\'0\' 1V=\'0\' 1L=\'3b.5\' 1N=\'51.5\' 21=\'X\' 22=\'X\' 1P=\'X\' 1R=\'0\' 1J=\'4\' 1T=\'e\' 1Z=\'d\' 23=\'2r\'><r W=\'\' V=\'0\'><q D=\'0\' F=\'0\' x=\'3o\' E=\'3V\' T=\'5Q 6z 6u 6v 3Y 41 5J.\' z=\'d\'><y l=\'C\' i=\'5N\' /></q></r><1y><U h=\'2o\' 1k=\'6w\' c=\'B\' 15=\'0\' 19=\'0\' Z=\'0\' Y=\'0\' 1i=\'-1\'><B D=\'0\' F=\'0\' x=\'0\' E=\'0\' z=\'d\'><y l=\'C\' i=\'6l\' /></B></U></1y></1j><1j h=\'6g\' Z=\'4v\' Y=\'40\' 1a=\'e\' 1G=\'e\' 1U=\'\' 15=\'5F\' 19=\'5x\' 1X=\'e\' 1M=\'11\' 1Y=\'0\' 1V=\'0\' 1L=\'83.5\' 1N=\'20\' 21=\'X\' 22=\'X\' 1P=\'X\' 1R=\'0\' 1J=\'5\' 1T=\'e\' 1Z=\'d\' 23=\'5v\' 3w=\'1S\'><32><w I=\'2p\' c=\'j\' b=\'d\' 1a=\'e\' /><w I=\'3i\' c=\'j\' b=\'d\' 1a=\'e\' /><w I=\'1q\' c=\'j\' b=\'d\' 1a=\'e\' /><w I=\'1p\' c=\'j\' b=\'d\' 1a=\'e\' /><w I=\'1b\' c=\'j\' b=\'d\' 1a=\'e\' /><w I=\'2U\' c=\'g\' b=\'27\' 1a=\'e\' /></32><2q><H h=\'4b\'><f><p w=\'3i\' o=\'R\'><b c=\'S\' b=\'2p\' /></p><p w=\'2p\' o=\'R\'><b c=\'j\' b=\'e\' /></p><P h=\'1c\' /></f></H><H h=\'36\'><f><p w=\'1q\' o=\'R\'><b c=\'j\' b=\'e\' /></p><P h=\'1c\' /></f></H><H h=\'2W\'><f><p w=\'1q\' o=\'R\'><b c=\'j\' b=\'d\' /></p><P h=\'1c\' /></f></H><H h=\'3u\'><f><p w=\'1p\' o=\'R\'><b c=\'j\' b=\'e\' /></p><P h=\'1c\' /></f></H><H h=\'33\'><f><p w=\'1b\' o=\'R\'><b c=\'j\' b=\'e\' /></p><P h=\'1c\' /></f></H><H h=\'3v\'><f><p w=\'1q\' o=\'R\'><b c=\'j\' b=\'d\' /></p><p w=\'2p\' o=\'R\'><b c=\'j\' b=\'d\' /></p><p w=\'3i\' o=\'R\'><b c=\'j\' b=\'d\' /></p><p w=\'1p\' o=\'R\'><b c=\'j\' b=\'d\' /></p><p w=\'1b\' o=\'R\'><b c=\'j\' b=\'d\' /></p></f></H><H h=\'1c\'><f><n><m><L o=\'O\' M=\'1p\' K=\'S\' N=\'e\' J=\'j\' /></m><k><1e><v c=\'g\' b=\'Q\' /><1Q c=\'j\' b=\'d\' /></1e></k><t><1e><v c=\'g\' b=\'Q\' /><1Q c=\'j\' b=\'e\' /></1e></t></n><n><m><L o=\'O\' M=\'2U\' K=\'S\' N=\'27\' J=\'g\' /></m><k><n><m><L o=\'O\' M=\'1q\' K=\'S\' N=\'e\' J=\'j\' /></m><k><n><m><L o=\'O\' M=\'2p\' K=\'S\' N=\'e\' J=\'j\' /></m><k><n><m><L o=\'O\' M=\'1b\' K=\'S\' N=\'e\' J=\'j\' /></m><k><u><14 c=\'g\' b=\'3L\' /><v c=\'g\' b=\'Q\' /></u></k><t><u><14 c=\'g\' b=\'3K\' /><v c=\'g\' b=\'Q\' /></u></t></n></k><t><n><m><L o=\'O\' M=\'1b\' K=\'S\' N=\'e\' J=\'j\' /></m><k><u><14 c=\'g\' b=\'2A\' /><v c=\'g\' b=\'Q\' /></u></k><t><u><14 c=\'g\' b=\'2z\' /><v c=\'g\' b=\'Q\' /></u></t></n></t></n></k><t><n><m><L o=\'O\' M=\'2p\' K=\'S\' N=\'e\' J=\'j\' /></m><k><n><m><L o=\'O\' M=\'1b\' K=\'S\' N=\'e\' J=\'j\' /></m><k><u><14 c=\'g\' b=\'46\' /><v c=\'g\' b=\'Q\' /></u></k><t><n><m><L o=\'O\' M=\'1p\' K=\'S\' N=\'e\' J=\'j\' /></m><k><u><14 c=\'g\' b=\'3W\' /><v c=\'g\' b=\'Q\' /></u></k><t><u><14 c=\'g\' b=\'3X\' /><v c=\'g\' b=\'Q\' /></u></t></n></t></n></k><t><n><m><L o=\'O\' M=\'1b\' K=\'S\' N=\'e\' J=\'j\' /></m><k><u><14 c=\'g\' b=\'2T\' /><v c=\'g\' b=\'Q\' /></u></k><t><n><m><L o=\'O\' M=\'1p\' K=\'S\' N=\'e\' J=\'j\' /></m><k><u><14 c=\'g\' b=\'2Z\' /><v c=\'g\' b=\'Q\' /></u></k><t><u><14 c=\'g\' b=\'27\' /><v c=\'g\' b=\'Q\' /></u></t></n></t></n></t></n></t></n></k></n></f></H></2q><1s><1S><f><P h=\'4b\' /><p w=\'1q\' o=\'R\'><b c=\'j\' b=\'d\' /></p><p w=\'1b\' o=\'R\'><b c=\'j\' b=\'d\' /></p><P h=\'1c\' /><38 1t=\'1u\' 1r=\'0\' 1w=\'0\' 1z=\'\' 1x=\'d\'><v c=\'g\' b=\'4r\' /></38><4s /></f></1S><26><f><P h=\'1c\' /></f></26><37><f><P h=\'36\' /></f></37><2V><f><P h=\'2W\' /></f></2V><2X><f><P h=\'33\' /></f></2X><30><f><p w=\'1b\' o=\'R\'><b c=\'j\' b=\'d\' /></p><P h=\'1c\' /></f></30><3S><f><3U 5A=\'d\'><b c=\'g\' b=\'Q\' /></3U></f></3S></1s><r W=\'\' V=\'0\'><q D=\'-1\' F=\'-1\' x=\'1H\' E=\'39\' T=\'1O\' z=\'d\'><y l=\'C\' i=\'5K\' /></q></r><2Y><G I=\'2Z\'><r W=\'\' V=\'1\'><q D=\'-1\' F=\'-1\' x=\'1H\' E=\'39\' T=\'1O\' z=\'d\'><y l=\'C\' i=\'3T\' /></q></r></G><G I=\'2T\'><r W=\'\' V=\'8\'><q D=\'-1\' F=\'-1\' x=\'1H\' E=\'39\' T=\'1O\' z=\'d\'><y l=\'C\' i=\'3P\' /></q></r></G><G I=\'3X\'><r W=\'\' V=\'0\'><q D=\'-1\' F=\'-1\' x=\'1H\' E=\'39\' T=\'1O\' z=\'d\'><y l=\'C\' i=\'5M\' /></q></r></G><G I=\'3W\'><r W=\'\' V=\'1\'><q D=\'-1\' F=\'-1\' x=\'1H\' E=\'39\' T=\'1O\' z=\'d\'><y l=\'C\' i=\'3T\' /></q></r></G><G I=\'46\'><r W=\'\' V=\'8\'><q D=\'-1\' F=\'-1\' x=\'1H\' E=\'39\' T=\'1O\' z=\'d\'><y l=\'C\' i=\'3P\' /></q></r></G><G I=\'2z\'><r W=\'\' V=\'0\'><q D=\'-1\' F=\'-1\' x=\'1H\' E=\'39\' T=\'1O\' z=\'d\'><y l=\'C\' i=\'3N\' /></q></r></G><G I=\'2A\'><r W=\'\' V=\'8\'><q D=\'-1\' F=\'-1\' x=\'1H\' E=\'39\' T=\'1O\' z=\'d\'><y l=\'C\' i=\'3J\' /></q></r></G><G I=\'3K\'><r W=\'\' V=\'0\'><q D=\'-1\' F=\'-1\' x=\'1H\' E=\'39\' T=\'1O\' z=\'d\'><y l=\'C\' i=\'3N\' /></q></r></G><G I=\'3L\'><r W=\'\' V=\'8\'><q D=\'-1\' F=\'-1\' x=\'1H\' E=\'39\' T=\'1O\' z=\'d\'><y l=\'C\' i=\'3J\' /></q></r></G></2Y><1y><U h=\'2o\' 1k=\'6G\' c=\'B\' 15=\'0\' 19=\'0\' Z=\'0\' Y=\'0\' 1i=\'-1\'><B D=\'0\' F=\'0\' x=\'0\' E=\'0\' z=\'d\'><y l=\'C\' i=\'34\' /></B></U><U h=\'3y\' 1k=\'6C\' c=\'B\' 15=\'0\' 19=\'0\' Z=\'0\' Y=\'0\' 1i=\'-1\'><B D=\'0\' F=\'0\' x=\'0\' E=\'0\' z=\'d\'><y l=\'C\' i=\'34\' /></B></U><U h=\'3B\' 1k=\'6E\' c=\'B\' 15=\'0\' 19=\'0\' Z=\'0\' Y=\'0\' 1i=\'-1\'><B D=\'0\' F=\'0\' x=\'0\' E=\'0\' z=\'d\'><y l=\'C\' i=\'34\' /></B></U><U h=\'3C\' 1k=\'6L\' c=\'B\' 15=\'0\' 19=\'0\' Z=\'0\' Y=\'0\' 1i=\'-1\'><B D=\'0\' F=\'0\' x=\'0\' E=\'0\' z=\'d\'><y l=\'C\' i=\'34\' /></B></U><U h=\'3D\' 1k=\'6K\' c=\'B\' 15=\'0\' 19=\'0\' Z=\'0\' Y=\'0\' 1i=\'-1\'><B D=\'0\' F=\'0\' x=\'0\' E=\'0\' z=\'d\'><y l=\'C\' i=\'34\' /></B></U></1y></1j></31></3O></68></65>");',62,514,'|||||||||||value|type|false|true|actions|string|id||boolean|then_actions||condition|if_action|operator|adjustvar|vectordata|data||else_actions|setobjstate|objref|variable|right|pr|pngfb||vectortext|Lib|left|bottom|top|state|actiongroup|name|typeb|typea|compare|valuea|valueb|eq|exe_actiongroup|_this|set|var|alttext|textdata|accstate|hotlinkid|100|height|width|||||stateref|xpos||||ypos|resume|_down|_setstates|with|set_enabled|864|show|was|shadowindex|vectorshape|linkid|UA|old|year|and|_disabled|_hover|duration|events|transition|appear|95|direction|reverse|textlib|animationid|6B1U8hpxg1w26|IV|of|male|hematuria|showed|usehandcursor|166|_checked|depth|fever|rotatexpos|tabindex|rotateypos|Continue|alpha|enabled|rotation|onrelease|scrolling|shapemaskid|yoffset|_player|tabenabled|xoffset|shufflelock||xscale|yscale|acctype|||ontransitionin|_default|property||reasonably|controlled|analgesia|Pain|from|CT|UVJ|3mm|stone|presenting|infection|there|no|sign|01|_visited|actiongroups|text|fluid|liter|showing|pain|After|pyuria|6TtU7Ez3K3k|_default_Hover|_default_Hover_Down|her|tachycardia|resolved|flank|hydronephrosis|but|gram|moderate|8mm|nephrolithiasis|causing|wk|pregnant|presented|currently|stain|negative|female|_default_Down|_state|onrollout|ActGrpClearHoverState|onpress|states|_default_Disabled|onreleaseoutside|objects|variables|ActGrpSetDownState|228||ActGrpSetHoverState|onrollover|hide_slidelayer||960|266|533|gotoplay|_default_Selected_Down|_default_Selected|_default_Selected_Disabled|_default_Hover_Selected_Down|_savevisited|5zBcxHmVirN|6FeI3i4kGrJ26|_default_Hover_Selected|5XTfTZwuxkd|213|534|timeline|event|319|5ea4oJp47nR|321|ActGrpSetDisabledState|ActGrpClearStateVars|defaultaction|432|02|_review|320|03|04|05|ontopmostlayer|setactivetimeline|480|enable_frame_control|or|227|_default_Hover_Visited|_default_Hover_Visited_Down|hide|226|slidelayer|224|6BmDiP3vLX226|submit|ontransitionincomplete|223|setfocus|103|_default_Visited_Disabled|_default_Visited|the|5zn4ncnxwIt||correct|MsgScene_5r9eOqiUexp26|255|||_default_Visited_Down|||background|67F1PIeokp7|ActGrpSetVisitedState|pxnsnfns00001100101|enable|ontransitionout|QuizComplete|6B1U8hpxg1w26_CorrectReview|isdescendant|6B1U8hpxg1w26_IncorrectReview|Status|ActGrpSetCheckedState|checkbox|targeta|toggle|_frame|set_frame_layout|WindowId|_parent|playnextdrawslide|ReviewIntCorrectIncorrect_6B1U8hpxg1w26|260|167|AnsweredInt_6B1U8hpxg1w26|set_window_control_layout|_ActTargetSlideId|1758538|starttime|elapsedtimemode|pause|fill|720|888|enableseek|lmsid|enablereplay|time|MessageWnd|wndtype|normal|actparam|targetb|window|5000|249|ActGrpSetReviewState|http|LastSlideViewed_5r9eOqiUexp26|org|DisableChoices_6B1U8hpxg1w26|npnxsnfns00001100100|xmlns|XMLSchema|2001||slides|5r9eOqiUexp26|www|w3|256|_default_Review|254|nextviewedslide|257|6gZrisx4WZN26|onbeforeslidejump|onsubmitslide|nor|ReviewMode_69JxzId3uWG26|onprevslide|ActGrpOnSubmitButtonClick|258|262|onnextslide|261|ReviewInt_6B1U8hpxg1w26|colors|SetLayout_pxnsnfns00001100101|CloseFeedback|ActGrpOnPrevButtonClick|_default_Selected_Review|NavigationRestrictionNextSlide_6BmDiP3vLX226|6B1U8hpxg1w26_CheckAnswered|259|button|360|431|312|6dVu01uXHR1|showrect|680|Incorrect|67QRNobfxq1|253|397|581|218|6VL3wQLlfKJ|response|222|pauseparent|225|220|Correct|6d0L5hwGXe4|You|6lInUa8ywqX|5mCLaQ5bFrL|modal|6HEhEgfAQuP|candidate|233|scrollarea|shufflegroup|216|189|6Zt0QMpqi4l|290|126|263|slide|Rectangle|583|slidelayers|reasonable|Line|is|unit|observation|217|Choose|60hLn0TzhbL|304|patient|that|Passed|230|CurrentQuiz_69JxzId3uWG26|LockedWarningSlide|linear|cancel_event|68xqspCrUNP26|completed_slide_ref|quizref|txt__default_67QRNobfxq1|not|select|txt__default_6dVu01uXHR1|229|5wx2uZGHyMR26|did|gz|title|txt__default_Disabled_60hLn0TzhbL|mobile|txt__default_Down_60hLn0TzhbL|historygroupid|txt__default_60hLn0TzhbL|viewgroupid|trackviews|showmenuresulticon|txt__default_Hover_60hLn0TzhbL|txt__default_Visited_60hLn0TzhbL|xsd|xsi|instance|swf|iosurl|presentation_content|Slide5|dataurl|videozoom|gte|AttemptCount|incorrect|InvalidPromptSlide|ScrollPromptSlide||Id|69JxzId3uWG26|AbsoluteId|number|add|slidelock|navindex|wipetrans|transduration|transdir|Viewed|eval_interaction|history_prev|globalaudioid|823b78dc4364ad6d9c65da5898f456|txt__default_Down_5XTfTZwuxkd|txt__default_Selected_5XTfTZwuxkd|txt__default_5XTfTZwuxkd|txt__default_Disabled_5XTfTZwuxkd|txt__default_6VL3wQLlfKJ|selected|txt__default_Hover_5XTfTZwuxkd|221|txt__default_Visited_6lInUa8ywqX|txt__default_Down_6lInUa8ywqX|txt__default_Selected_6TtU7Ez3K3k|txt__default_Hover_6lInUa8ywqX|txt__default_6lInUa8ywqX|252|txt__default_Disabled_6lInUa8ywqX|txt__default_Hover_6TtU7Ez3K3k|apos|txt__default_Disabled_5zBcxHmVirN|txt__default_Down_5zBcxHmVirN|txt__default_6Zt0QMpqi4l|txt__default_5zBcxHmVirN|322|165|txt__default_Selected_5zBcxHmVirN|txt__default_Hover_5zBcxHmVirN|219|txt__default_5mCLaQ5bFrL|265|That|presenterref|168|214|none|543|Multiple|contentheight|vector|txt__default_6TtU7Ez3K3k|90|shuffle|txt__default_Disabled_6TtU7Ez3K3k|Response|0xFFFFFF|SlideXMLData|color|rgb|542|contentwidth|stop||127|271|190|246||247|243|245|244|248|209|txt__default_Down_6TtU7Ez3K3k|250|251'.split('|'),0,{}))
