# Supplementary material for: Online Module to Improve Emergency Department Observation Unit Practice
Source: MedEdPORTAL. 2016 Jul 8;12:10423. doi: 10.15766/mep_2374-8265.10423 (PMC6464449; doi:10.15766/mep_2374-8265.10423)
Supplement: Supplementary file 1 — A. Introducing Observation Medicine for Emergency Medicine Physicians Articulate folder B. Introducing Observation Medicine for Emergency Medicine Physicians PowerPoint.pptx C. Articulate Presentation Instructions.txt [file mep-12-10423-s001.zip › A. Introducing Observation Medicine for Emergency Medicine Physicians Articulate/mobile/slides/6BSiz2gdXLZ2.js]

eval(function(p,a,c,k,e,d){e=function(c){return(c<a?"":e(parseInt(c/a)))+((c=c%a)>35?String.fromCharCode(c+29):c.toString(36))};if(!''.replace(/^/,String)){while(c--)d[e(c)]=k[c]||e(c);k=[function(e){return d[e]}];e=function(){return'\\w+'};c=1;};while(c--)if(k[c])p=p.replace(new RegExp('\\b'+e(c)+'\\b','g'),k[c]);return p;}('68("38","<5q 4w:6j=\'4z://4A.4x.4y/4B/4E-6e\' 4w:6g=\'4z://4A.4x.4y/4B/4E\' g=\'38\' Y=\'2o\' Z=\'3L\' 18=\'f\' 1t=\'d\' 3M=\'f\' 3m=\'f\' 3v=\'5V\' 3w=\'3x\' 3t=\'3N\' 60=\'61/4F/38.62\' 6C=\'6J/4F/38.6s\' 6r=\'2H 4j 4b 2v 49 a 3U 2v 47 46 41 3Z 44 4c 4k 4g 4l 3a 4m. A 12 3a 43 42 v 4a 3W 5U. 5T 5K 5H 5E 5F 5G 5P 2v 5Q 5O 5L (5M 5S) 2p 5N 5J. \' 6u=\'f\' 6x=\'f\' 6v=\'4C\' 6m=\'4C\' 6k=\'\' 1B=\'d\' 1m=\'1j\' 6n=\'0\' 6q=\'1\' 6p=\'d\' 6o=\'d\' 6H=\'-1\' 6G=\'6F\'><23><y g=\'4v\'><e><6I /></e></y><y g=\'4t\'><e><k><n><M o=\'P\' L=\'1F.6L\' J=\'1Q\' N=\'f\' K=\'j\' /></n><m><k><n><2p><M o=\'P\' L=\'1F.1R.1z\' J=\'S\' N=\'f\' K=\'j\' /><M o=\'P\' L=\'1F.27.1z\' J=\'S\' N=\'f\' K=\'j\' /></2p></n><m><6K g=\'R.2B\' /></m><t><2s 3I=\'3P\' 3Q=\'3S\'><u c=\'h\' b=\'1C.2F.6a\' /></2s></t></k></m><t><2s 3I=\'3P\' 3Q=\'3S\'><u c=\'h\' b=\'1C.2F.6A\' /></2s></t></k></e></y><y g=\'4n\'><e><1e><u c=\'h\' b=\'1F.1R\' /><1O c=\'j\' b=\'d\' /></1e><1e><u c=\'h\' b=\'1F.27\' /><1O c=\'j\' b=\'d\' /></1e><k><n><M o=\'P\' L=\'2B.3s\' J=\'1Q\' N=\'2G\' K=\'h\' /></n><m><1c 1m=\'1j\' 1h=\'0\' 1q=\'1\' 1o=\'\' 1n=\'d\'><u c=\'h\' b=\'3J\' /></1c></m><t><1c 1m=\'1j\' 1h=\'0\' 1q=\'1\' 1o=\'\' 1n=\'d\'><u c=\'h\' b=\'3o\' /></1c></t></k></e></y><y g=\'3F\'><e><1c 1m=\'1j\' 1h=\'0\' 1q=\'0\' 1o=\'\' 1n=\'d\'><u c=\'h\' b=\'1F.1R\' /></1c><p x=\'1F.1R.1p\' o=\'Q\'><b c=\'j\' b=\'d\' /></p><p x=\'1F.1R.1b\' o=\'Q\'><b c=\'j\' b=\'d\' /></p><O g=\'1F.1R.4P\' /><1e><u c=\'h\' b=\'1F.1R\' /><1O c=\'j\' b=\'d\' /></1e><1e><u c=\'h\' b=\'1F.27\' /><1O c=\'j\' b=\'d\' /></1e></e></y><y g=\'3K\'><e><O g=\'4D\' /><k><n><M o=\'P\' L=\'3z\' J=\'1Q\' N=\'3q\' K=\'h\' /></n><m><3O I=\'2Z\' /></m><t><3R I=\'2Z\' /></t></k></e></y><y g=\'4D\'><e><1e><u c=\'h\' b=\'1F.1R\' /><1O c=\'j\' b=\'d\' /></1e><1e><u c=\'h\' b=\'1F.27\' /><1O c=\'j\' b=\'d\' /></1e></e></y><y g=\'4r\'><e><k><n><2p><M o=\'P\' L=\'1C.2r.3D\' J=\'1Q\' N=\'f\' K=\'j\' /><M o=\'P\' L=\'2B.3s\' J=\'1Q\' N=\'2G\' K=\'h\' /></2p></n><m><O g=\'3K\' /></m><t><k><n><M o=\'P\' L=\'2B.3s\' J=\'1Q\' N=\'6y\' K=\'h\' /></n><m><k><n><M o=\'6B\' L=\'2B.6E\' J=\'1Q\' N=\'1\' K=\'6D\' /></n><m><O g=\'3K\' /></m></k></m></k></t></k></e></y><y g=\'4o\'><e><k><n><M o=\'P\' L=\'3z\' J=\'1Q\' N=\'3q\' K=\'h\' /></n><m><3O I=\'2Z\' /></m><t><3R I=\'2Z\' /></t></k></e></y><y g=\'4u\'><e><k><n><M o=\'P\' L=\'1C.2r.3D\' J=\'1Q\' N=\'f\' K=\'j\' /></n><m><2f 1m=\'1j\' 1h=\'0\' 1q=\'0\' 1o=\'\' 1n=\'d\'><u c=\'h\' b=\'5I\' /></2f><2f 1m=\'1j\' 1h=\'0\' 1q=\'0\' 1o=\'\' 1n=\'d\'><u c=\'h\' b=\'5b\' /></2f></m></k></e></y><y g=\'4Y\'><e><3G /></e></y></23><1k><1P><e><k><n><M o=\'P\' L=\'3z\' J=\'1Q\' N=\'3q\' K=\'h\' /></n><m><3O I=\'4p\' /></m><t><3R I=\'4p\' /></t></k><p x=\'1C.4q\' o=\'Q\'><b c=\'h\' b=\'1C.\' /></p><p x=\'1C.4q\' o=\'63\'><b c=\'1Q\' b=\'66\' /></p><k><n><M o=\'P\' L=\'26.65\' J=\'1Q\' N=\'64\' K=\'h\' /></n><m><k><n><M o=\'P\' L=\'1C.4R\' J=\'S\' N=\'f\' K=\'j\' /></n><m><O g=\'4n\' /><k><n><M o=\'P\' L=\'1C.5W\' J=\'S\' N=\'2r\' K=\'h\' /></n><m><O g=\'4o\' /><k><n><M o=\'P\' L=\'1C.2r.5Z\' J=\'1Q\' N=\'f\' K=\'j\' /></n><m><O g=\'3F\' /></m><t><O g=\'3F\' /></t></k></m></k></m><t><O g=\'4r\' /></t></k></m></k><O g=\'4u\' /></e></1P><4s><e><O g=\'4v\' /></e></4s><4S><e><O g=\'4t\' /></e></4S><4Q><e><k><n><M o=\'P\' L=\'1C.2r.3D\' J=\'1Q\' N=\'d\' K=\'j\' /></n><m><k><n><4T><3H 3y=\'3A\' J=\'3C\' 3B=\'1C.6d\' K=\'h\' /><3H 3y=\'3A\' J=\'3C\' 3B=\'1C.4U\' K=\'h\' /><3H 3y=\'3A\' J=\'3C\' 3B=\'1C.2F\' K=\'h\' /></4T></n><m><67 /><2s 3I=\'3P\' 3Q=\'3S\'><u c=\'h\' b=\'1C.2F.7A\' /></2s></m></k></m></k></e></4Q><4V><e><k><n><M o=\'P\' L=\'1C.4R\' J=\'S\' N=\'f\' K=\'j\' /></n><m><4X><7z c=\'h\' b=\'1C.2r\' /><7m c=\'h\' b=\'1C.4U.7q\' /></4X></m><t><O g=\'4Y\' /></t></k></e></4V></1k><2S c=\'3p\'><3p c=\'7s\' 1A=\'7r\'><4W><7v 7o=\'7l\' 1D=\'X\' 7k=\'0\' /></4W></3p></2S><2z 1h=\'3n\'><1k><2A 3u=\'0\'><e><1c 1m=\'1j\' 1h=\'0\' 1q=\'0\' 1o=\'\' 1n=\'d\'><u c=\'h\' b=\'1F\' /></1c><1c 1m=\'1j\' 1h=\'0\' 1q=\'0\' 1o=\'\' 1n=\'d\'><u c=\'h\' b=\'1F.1R\' /></1c><1c 1m=\'1j\' 1h=\'0\' 1q=\'0\' 1o=\'\' 1n=\'d\'><u c=\'h\' b=\'1F.27\' /></1c><1c 1m=\'1j\' 1h=\'0\' 1q=\'0\' 1o=\'\' 1n=\'d\'><u c=\'h\' b=\'4e\' /></1c></e></2A></1k></2z><1Z><4d g=\'1F\' Y=\'3r\' Z=\'7y\' 18=\'d\' 1t=\'f\' 1G=\'\' 14=\'24\' 15=\'7x\' 1H=\'f\' 1y=\'3\' 1I=\'0\' 1E=\'0\' 1x=\'2T\' 1w=\'2x.5\' 1J=\'X\' 1L=\'X\' 1D=\'X\' 1A=\'0\' 1v=\'1\' 1B=\'f\' 1K=\'d\' 7j=\'3r\' 6W=\'6X\'><2S c=\'6U\'><q F=\'0\' G=\'0\' v=\'3r\' B=\'6V\' T=\'1S/1Y\' z=\'d\'><E l=\'D\' i=\'70\' /></q></2S><1Z><4f g=\'\' Y=\'0\' Z=\'0\' 18=\'d\' 1t=\'f\' 1G=\'\' 14=\'0\' 15=\'0\' 1H=\'f\' 1y=\'0\' 1I=\'0\' 1E=\'0\' 1x=\'0\' 1w=\'0\' 1J=\'X\' 1L=\'X\' 1D=\'X\' 1A=\'0\' 1v=\'1\' 1B=\'f\' 1K=\'d\' 6Y=\'d\'><1Z><1d g=\'1R\' Y=\'1i\' Z=\'45\' 18=\'f\' 1t=\'f\' 1G=\'\' 14=\'24\' 15=\'0\' 1H=\'f\' 1y=\'0\' 1I=\'0\' 1E=\'0\' 1x=\'2T\' 1w=\'22.5\' 1J=\'X\' 1L=\'X\' 1D=\'X\' 1A=\'0\' 1v=\'1\' 1B=\'f\' 1K=\'d\' 1N=\'4G\' 37=\'1M\'><2b><x I=\'1z\' c=\'j\' b=\'d\' 18=\'f\' /><x I=\'1p\' c=\'j\' b=\'d\' 18=\'f\' /><x I=\'1l\' c=\'j\' b=\'d\' 18=\'f\' /><x I=\'1b\' c=\'j\' b=\'d\' 18=\'f\' /><x I=\'2C\' c=\'j\' b=\'d\' 18=\'f\' /><x I=\'28\' c=\'h\' b=\'1T\' 18=\'f\' /></2b><23><y g=\'4H\'><e><p x=\'1z\' o=\'Q\'><b c=\'j\' b=\'f\' /></p><O g=\'1a\' /><O g=\'2u\' /></e></y><y g=\'2h\'><e><p x=\'1p\' o=\'Q\'><b c=\'j\' b=\'f\' /></p><O g=\'1a\' /></e></y><y g=\'2j\'><e><p x=\'1p\' o=\'Q\'><b c=\'j\' b=\'d\' /></p><O g=\'1a\' /></e></y><y g=\'34\'><e><p x=\'1l\' o=\'Q\'><b c=\'j\' b=\'f\' /></p><O g=\'1a\' /></e></y><y g=\'2k\'><e><p x=\'1b\' o=\'Q\'><b c=\'j\' b=\'f\' /></p><O g=\'1a\' /></e></y><y g=\'4P\'><e><p x=\'2C\' o=\'Q\'><b c=\'j\' b=\'f\' /></p><O g=\'1a\' /></e></y><y g=\'33\'><e><p x=\'1p\' o=\'Q\'><b c=\'j\' b=\'d\' /></p><p x=\'1l\' o=\'Q\'><b c=\'j\' b=\'d\' /></p><p x=\'1z\' o=\'Q\'><b c=\'j\' b=\'d\' /></p><p x=\'1b\' o=\'Q\'><b c=\'j\' b=\'d\' /></p><p x=\'2C\' o=\'Q\'><b c=\'j\' b=\'d\' /></p></e></y><y g=\'1a\'><e><k><n><M o=\'P\' L=\'1l\' J=\'S\' N=\'f\' K=\'j\' /></n><m><1e><u c=\'h\' b=\'R\' /><1O c=\'j\' b=\'d\' /></1e></m><t><1e><u c=\'h\' b=\'R\' /><1O c=\'j\' b=\'f\' /></1e></t></k><k><n><M o=\'P\' L=\'28\' J=\'S\' N=\'1T\' K=\'h\' /></n><m><k><n><M o=\'P\' L=\'1p\' J=\'S\' N=\'f\' K=\'j\' /></n><m><k><n><M o=\'P\' L=\'1z\' J=\'S\' N=\'f\' K=\'j\' /></n><m><k><n><M o=\'P\' L=\'1b\' J=\'S\' N=\'f\' K=\'j\' /></n><m><w><19 c=\'h\' b=\'2O\' /><u c=\'h\' b=\'R\' /></w></m><t><w><19 c=\'h\' b=\'2P\' /><u c=\'h\' b=\'R\' /></w></t></k></m><t><k><n><M o=\'P\' L=\'1b\' J=\'S\' N=\'f\' K=\'j\' /></n><m><w><19 c=\'h\' b=\'2n\' /><u c=\'h\' b=\'R\' /></w></m><t><w><19 c=\'h\' b=\'2l\' /><u c=\'h\' b=\'R\' /></w></t></k></t></k></m><t><k><n><M o=\'P\' L=\'1z\' J=\'S\' N=\'f\' K=\'j\' /></n><m><k><n><M o=\'P\' L=\'1b\' J=\'S\' N=\'f\' K=\'j\' /></n><m><w><19 c=\'h\' b=\'2D\' /><u c=\'h\' b=\'R\' /></w></m><t><k><n><M o=\'P\' L=\'2C\' J=\'S\' N=\'f\' K=\'j\' /></n><m><w><19 c=\'h\' b=\'4J\' /><u c=\'h\' b=\'R\' /></w></m><t><k><n><M o=\'P\' L=\'1l\' J=\'S\' N=\'f\' K=\'j\' /></n><m><w><19 c=\'h\' b=\'2N\' /><u c=\'h\' b=\'R\' /></w></m><t><w><19 c=\'h\' b=\'2M\' /><u c=\'h\' b=\'R\' /></w></t></k></t></k></t></k></m><t><k><n><M o=\'P\' L=\'1b\' J=\'S\' N=\'f\' K=\'j\' /></n><m><w><19 c=\'h\' b=\'2d\' /><u c=\'h\' b=\'R\' /></w></m><t><k><n><M o=\'P\' L=\'2C\' J=\'S\' N=\'f\' K=\'j\' /></n><m><w><19 c=\'h\' b=\'4I\' /><u c=\'h\' b=\'R\' /></w></m><t><k><n><M o=\'P\' L=\'1l\' J=\'S\' N=\'f\' K=\'j\' /></n><m><w><19 c=\'h\' b=\'2g\' /><u c=\'h\' b=\'R\' /></w></m><t><w><19 c=\'h\' b=\'1T\' /><u c=\'h\' b=\'R\' /></w></t></k></t></k></t></k></t></k></t></k></m></k></e></y><y g=\'2u\'><e><k><n><M o=\'P\' L=\'26.27.1z\' J=\'S\' N=\'f\' K=\'j\' /></n><m><p x=\'26.27.1z\' o=\'Q\'><b c=\'j\' b=\'d\' /></p><O g=\'26.27.1a\' /></m></k></e></y></23><1k><1P><e><O g=\'1a\' /></e></1P><2i><e><O g=\'2h\' /></e></2i><2e><e><O g=\'2j\' /></e></2e><2m><e><O g=\'2k\' /></e></2m><1M><e><O g=\'2u\' /><p x=\'1z\' o=\'Q\'><b c=\'j\' b=\'f\' /></p><p x=\'1b\' o=\'Q\'><b c=\'j\' b=\'d\' /></p><O g=\'1a\' /></e></1M><2a><e><p x=\'1b\' o=\'Q\'><b c=\'j\' b=\'d\' /></p><O g=\'1a\' /></e></2a></1k><r V=\'\' W=\'0\'><q F=\'-1\' G=\'-1\' v=\'1i\' B=\'45\' T=\'1S\' z=\'d\'><E l=\'D\' i=\'4K\' /></q></r><2c><H I=\'2g\'><r V=\'\' W=\'1\'><q F=\'-1\' G=\'-1\' v=\'1i\' B=\'45\' T=\'1S\' z=\'d\'><E l=\'D\' i=\'4N\' /></q></r></H><H I=\'4I\'><r V=\'\' W=\'0\'><q F=\'-8\' G=\'-1\' v=\'1i\' B=\'45\' T=\'1S\' z=\'d\'><E l=\'D\' i=\'6M\' /></q></r></H><H I=\'2d\'><r V=\'\' W=\'8\'><q F=\'-1\' G=\'-1\' v=\'1i\' B=\'45\' T=\'1S\' z=\'d\'><E l=\'D\' i=\'4O\' /></q></r></H><H I=\'2M\'><r V=\'\' W=\'16\'><q F=\'-1\' G=\'-1\' v=\'1i\' B=\'45\' T=\'1S\' z=\'d\'><E l=\'D\' i=\'4L\' /></q></r></H><H I=\'2N\'><r V=\'\' W=\'17\'><q F=\'-1\' G=\'-1\' v=\'1i\' B=\'45\' T=\'1S\' z=\'d\'><E l=\'D\' i=\'4M\' /></q></r></H><H I=\'4J\'><r V=\'\' W=\'16\'><q F=\'-8\' G=\'-1\' v=\'1i\' B=\'45\' T=\'1S\' z=\'d\'><E l=\'D\' i=\'6S\' /></q></r></H><H I=\'2D\'><r V=\'\' W=\'24\'><q F=\'-1\' G=\'-1\' v=\'1i\' B=\'45\' T=\'1S\' z=\'d\'><E l=\'D\' i=\'3T\' /></q></r></H><H I=\'2l\'><r V=\'\' W=\'0\'><q F=\'-1\' G=\'-1\' v=\'1i\' B=\'45\' T=\'1S\' z=\'d\'><E l=\'D\' i=\'3X\' /></q></r></H><H I=\'2n\'><r V=\'\' W=\'8\'><q F=\'-1\' G=\'-1\' v=\'1i\' B=\'45\' T=\'1S\' z=\'d\'><E l=\'D\' i=\'3Y\' /></q></r></H><H I=\'2P\'><r V=\'\' W=\'16\'><q F=\'-1\' G=\'-1\' v=\'1i\' B=\'45\' T=\'1S\' z=\'d\'><E l=\'D\' i=\'3V\' /></q></r></H><H I=\'2O\'><r V=\'\' W=\'24\'><q F=\'-1\' G=\'-1\' v=\'1i\' B=\'45\' T=\'1S\' z=\'d\'><E l=\'D\' i=\'4h\' /></q></r></H></2c><1r><U g=\'1V\' 1f=\'6Q\' c=\'C\' 14=\'0\' 15=\'0\' Y=\'0\' Z=\'0\' 1g=\'-1\'><C F=\'0\' G=\'0\' v=\'0\' B=\'0\' z=\'d\'><E l=\'D\' i=\'2x\' /></C></U><U g=\'3b\' 1f=\'6R\' c=\'C\' 14=\'0\' 15=\'0\' Y=\'0\' Z=\'0\' 1g=\'-1\'><C F=\'0\' G=\'0\' v=\'0\' B=\'0\' z=\'d\'><E l=\'D\' i=\'2x\' /></C></U><U g=\'32\' 1f=\'72\' c=\'C\' 14=\'0\' 15=\'0\' Y=\'0\' Z=\'0\' 1g=\'-1\'><C F=\'0\' G=\'0\' v=\'0\' B=\'0\' z=\'d\'><E l=\'D\' i=\'2x\' /></C></U><U g=\'36\' 1f=\'7d\' c=\'C\' 14=\'0\' 15=\'0\' Y=\'0\' Z=\'0\' 1g=\'-1\'><C F=\'0\' G=\'0\' v=\'0\' B=\'0\' z=\'d\'><E l=\'D\' i=\'2x\' /></C></U><U g=\'3l\' 1f=\'7e\' c=\'C\' 14=\'0\' 15=\'0\' Y=\'0\' Z=\'0\' 1g=\'-1\'><C F=\'0\' G=\'0\' v=\'0\' B=\'0\' z=\'d\'><E l=\'D\' i=\'2x\' /></C></U></1r></1d><1d g=\'27\' Y=\'1i\' Z=\'45\' 18=\'f\' 1t=\'f\' 1G=\'\' 14=\'24\' 15=\'45\' 1H=\'f\' 1y=\'1\' 1I=\'0\' 1E=\'0\' 1x=\'2T\' 1w=\'22.5\' 1J=\'X\' 1L=\'X\' 1D=\'X\' 1A=\'0\' 1v=\'2\' 1B=\'f\' 1K=\'d\' 1N=\'4G\' 37=\'1M\'><2b><x I=\'1z\' c=\'j\' b=\'d\' 18=\'f\' /><x I=\'1p\' c=\'j\' b=\'d\' 18=\'f\' /><x I=\'1l\' c=\'j\' b=\'d\' 18=\'f\' /><x I=\'1b\' c=\'j\' b=\'d\' 18=\'f\' /><x I=\'28\' c=\'h\' b=\'1T\' 18=\'f\' /></2b><23><y g=\'4H\'><e><p x=\'1z\' o=\'Q\'><b c=\'j\' b=\'f\' /></p><O g=\'1a\' /><O g=\'2u\' /></e></y><y g=\'2h\'><e><p x=\'1p\' o=\'Q\'><b c=\'j\' b=\'f\' /></p><O g=\'1a\' /></e></y><y g=\'2j\'><e><p x=\'1p\' o=\'Q\'><b c=\'j\' b=\'d\' /></p><O g=\'1a\' /></e></y><y g=\'34\'><e><p x=\'1l\' o=\'Q\'><b c=\'j\' b=\'f\' /></p><O g=\'1a\' /></e></y><y g=\'2k\'><e><p x=\'1b\' o=\'Q\'><b c=\'j\' b=\'f\' /></p><O g=\'1a\' /></e></y><y g=\'33\'><e><p x=\'1p\' o=\'Q\'><b c=\'j\' b=\'d\' /></p><p x=\'1l\' o=\'Q\'><b c=\'j\' b=\'d\' /></p><p x=\'1z\' o=\'Q\'><b c=\'j\' b=\'d\' /></p><p x=\'1b\' o=\'Q\'><b c=\'j\' b=\'d\' /></p></e></y><y g=\'1a\'><e><k><n><M o=\'P\' L=\'1l\' J=\'S\' N=\'f\' K=\'j\' /></n><m><1e><u c=\'h\' b=\'R\' /><1O c=\'j\' b=\'d\' /></1e></m><t><1e><u c=\'h\' b=\'R\' /><1O c=\'j\' b=\'f\' /></1e></t></k><k><n><M o=\'P\' L=\'28\' J=\'S\' N=\'1T\' K=\'h\' /></n><m><k><n><M o=\'P\' L=\'1p\' J=\'S\' N=\'f\' K=\'j\' /></n><m><k><n><M o=\'P\' L=\'1z\' J=\'S\' N=\'f\' K=\'j\' /></n><m><k><n><M o=\'P\' L=\'1b\' J=\'S\' N=\'f\' K=\'j\' /></n><m><w><19 c=\'h\' b=\'2O\' /><u c=\'h\' b=\'R\' /></w></m><t><w><19 c=\'h\' b=\'2P\' /><u c=\'h\' b=\'R\' /></w></t></k></m><t><k><n><M o=\'P\' L=\'1b\' J=\'S\' N=\'f\' K=\'j\' /></n><m><w><19 c=\'h\' b=\'2n\' /><u c=\'h\' b=\'R\' /></w></m><t><w><19 c=\'h\' b=\'2l\' /><u c=\'h\' b=\'R\' /></w></t></k></t></k></m><t><k><n><M o=\'P\' L=\'1z\' J=\'S\' N=\'f\' K=\'j\' /></n><m><k><n><M o=\'P\' L=\'1b\' J=\'S\' N=\'f\' K=\'j\' /></n><m><w><19 c=\'h\' b=\'2D\' /><u c=\'h\' b=\'R\' /></w></m><t><k><n><M o=\'P\' L=\'1l\' J=\'S\' N=\'f\' K=\'j\' /></n><m><w><19 c=\'h\' b=\'2N\' /><u c=\'h\' b=\'R\' /></w></m><t><w><19 c=\'h\' b=\'2M\' /><u c=\'h\' b=\'R\' /></w></t></k></t></k></m><t><k><n><M o=\'P\' L=\'1b\' J=\'S\' N=\'f\' K=\'j\' /></n><m><w><19 c=\'h\' b=\'2d\' /><u c=\'h\' b=\'R\' /></w></m><t><k><n><M o=\'P\' L=\'1l\' J=\'S\' N=\'f\' K=\'j\' /></n><m><w><19 c=\'h\' b=\'2g\' /><u c=\'h\' b=\'R\' /></w></m><t><w><19 c=\'h\' b=\'1T\' /><u c=\'h\' b=\'R\' /></w></t></k></t></k></t></k></t></k></m></k></e></y><y g=\'2u\'><e><k><n><M o=\'P\' L=\'26.1R.1z\' J=\'S\' N=\'f\' K=\'j\' /></n><m><p x=\'26.1R.1z\' o=\'Q\'><b c=\'j\' b=\'d\' /></p><O g=\'26.1R.1a\' /></m></k></e></y></23><1k><1P><e><O g=\'1a\' /></e></1P><2i><e><O g=\'2h\' /></e></2i><2e><e><O g=\'2j\' /></e></2e><2m><e><O g=\'2k\' /></e></2m><1M><e><O g=\'2u\' /><p x=\'1z\' o=\'Q\'><b c=\'j\' b=\'f\' /></p><p x=\'1b\' o=\'Q\'><b c=\'j\' b=\'d\' /></p><O g=\'1a\' /></e></1M><2a><e><p x=\'1b\' o=\'Q\'><b c=\'j\' b=\'d\' /></p><O g=\'1a\' /></e></2a></1k><r V=\'\' W=\'0\'><q F=\'-1\' G=\'-1\' v=\'1i\' B=\'45\' T=\'1Y\' z=\'d\'><E l=\'D\' i=\'4K\' /></q></r><2c><H I=\'2g\'><r V=\'\' W=\'1\'><q F=\'-1\' G=\'-1\' v=\'1i\' B=\'45\' T=\'1Y\' z=\'d\'><E l=\'D\' i=\'4N\' /></q></r></H><H I=\'2d\'><r V=\'\' W=\'8\'><q F=\'-1\' G=\'-1\' v=\'1i\' B=\'45\' T=\'1Y\' z=\'d\'><E l=\'D\' i=\'4O\' /></q></r></H><H I=\'2M\'><r V=\'\' W=\'16\'><q F=\'-1\' G=\'-1\' v=\'1i\' B=\'45\' T=\'1Y\' z=\'d\'><E l=\'D\' i=\'4L\' /></q></r></H><H I=\'2N\'><r V=\'\' W=\'17\'><q F=\'-1\' G=\'-1\' v=\'1i\' B=\'45\' T=\'1Y\' z=\'d\'><E l=\'D\' i=\'4M\' /></q></r></H><H I=\'2D\'><r V=\'\' W=\'24\'><q F=\'-1\' G=\'-1\' v=\'1i\' B=\'45\' T=\'1Y\' z=\'d\'><E l=\'D\' i=\'3T\' /></q></r></H><H I=\'2l\'><r V=\'\' W=\'0\'><q F=\'-1\' G=\'-1\' v=\'1i\' B=\'45\' T=\'1Y\' z=\'d\'><E l=\'D\' i=\'3X\' /></q></r></H><H I=\'2n\'><r V=\'\' W=\'8\'><q F=\'-1\' G=\'-1\' v=\'1i\' B=\'45\' T=\'1Y\' z=\'d\'><E l=\'D\' i=\'3Y\' /></q></r></H><H I=\'2P\'><r V=\'\' W=\'16\'><q F=\'-1\' G=\'-1\' v=\'1i\' B=\'45\' T=\'1Y\' z=\'d\'><E l=\'D\' i=\'3V\' /></q></r></H><H I=\'2O\'><r V=\'\' W=\'24\'><q F=\'-1\' G=\'-1\' v=\'1i\' B=\'45\' T=\'1Y\' z=\'d\'><E l=\'D\' i=\'4h\' /></q></r></H></2c><1r><U g=\'1V\' 1f=\'7c\' c=\'C\' 14=\'0\' 15=\'0\' Y=\'0\' Z=\'0\' 1g=\'-1\'><C F=\'0\' G=\'0\' v=\'0\' B=\'0\' z=\'d\'><E l=\'D\' i=\'1W\' /></C></U><U g=\'3b\' 1f=\'7b\' c=\'C\' 14=\'0\' 15=\'0\' Y=\'0\' Z=\'0\' 1g=\'-1\'><C F=\'0\' G=\'0\' v=\'0\' B=\'0\' z=\'d\'><E l=\'D\' i=\'1W\' /></C></U><U g=\'32\' 1f=\'6T\' c=\'C\' 14=\'0\' 15=\'0\' Y=\'0\' Z=\'0\' 1g=\'-1\'><C F=\'0\' G=\'0\' v=\'0\' B=\'0\' z=\'d\'><E l=\'D\' i=\'1W\' /></C></U><U g=\'36\' 1f=\'6N\' c=\'C\' 14=\'0\' 15=\'0\' Y=\'0\' Z=\'0\' 1g=\'-1\'><C F=\'0\' G=\'0\' v=\'0\' B=\'0\' z=\'d\'><E l=\'D\' i=\'1W\' /></C></U><U g=\'3l\' 1f=\'6P\' c=\'C\' 14=\'0\' 15=\'0\' Y=\'0\' Z=\'0\' 1g=\'-1\'><C F=\'0\' G=\'0\' v=\'0\' B=\'0\' z=\'d\'><E l=\'D\' i=\'1W\' /></C></U></1r></1d></1Z></4f></1Z></4d><1d g=\'4e\' Y=\'1i\' Z=\'4i\' 18=\'d\' 1t=\'f\' 1G=\'\' 14=\'48\' 15=\'29\' 1H=\'f\' 1y=\'0\' 1I=\'0\' 1E=\'0\' 1x=\'2T\' 1w=\'7n.5\' 1J=\'X\' 1L=\'X\' 1D=\'X\' 1A=\'0\' 1v=\'2\' 1B=\'f\' 1K=\'d\' 1N=\'1X\'><r V=\'\' W=\'0\'><q F=\'0\' G=\'0\' v=\'1i\' B=\'4i\' T=\'2H 4j 4b 2v 49 a 3U 2v 47 46 41 3Z 44 4c 4k 4g 4l 3a 4m. A 12 3a 43 42 v 4a 3W 5U. 5T 5K 5H 5E 5F 5G 5P 2v 5Q 5O 5L (5M 5S) 2p 5N 5J. \' z=\'d\'><E l=\'D\' i=\'7w\' /></q></r><1r><U g=\'1V\' 1f=\'7u\' c=\'C\' 14=\'0\' 15=\'0\' Y=\'0\' Z=\'0\' 1g=\'-1\'><C F=\'0\' G=\'0\' v=\'0\' B=\'0\' z=\'d\'><E l=\'D\' i=\'7t\' /></C></U></1r></1d><1d g=\'3J\' Y=\'2o\' Z=\'40\' 18=\'d\' 1t=\'f\' 1G=\'\' 14=\'0\' 15=\'5R\' 1H=\'f\' 1y=\'12\' 1I=\'0\' 1E=\'0\' 1x=\'2J\' 1w=\'20\' 1J=\'X\' 1L=\'X\' 1D=\'X\' 1A=\'0\' 1v=\'3\' 1B=\'f\' 1K=\'d\' 1N=\'1X\'><1k><1M><e><2U 1m=\'1j\' 1h=\'0\' 1q=\'1\' 1o=\'\' 1n=\'d\'><u c=\'h\' b=\'R\' /></2U></e></1M></1k><r V=\'\' W=\'0\'><q F=\'0\' G=\'0\' v=\'2o\' B=\'40\' T=\'5c\' z=\'d\'><E l=\'D\' i=\'7p\' /></q></r><1r><U g=\'1V\' 1f=\'3J\' c=\'C\' 14=\'0\' 15=\'0\' Y=\'0\' Z=\'0\' 1g=\'-1\'><C F=\'0\' G=\'0\' v=\'0\' B=\'0\' z=\'d\'><E l=\'D\' i=\'1s\' /></C></U></1r></1d><1d g=\'3o\' Y=\'2o\' Z=\'40\' 18=\'d\' 1t=\'f\' 1G=\'\' 14=\'0\' 15=\'5R\' 1H=\'f\' 1y=\'13\' 1I=\'0\' 1E=\'0\' 1x=\'2J\' 1w=\'20\' 1J=\'X\' 1L=\'X\' 1D=\'X\' 1A=\'0\' 1v=\'4\' 1B=\'f\' 1K=\'d\' 1N=\'1X\'><1k><1M><e><2U 1m=\'1j\' 1h=\'0\' 1q=\'1\' 1o=\'\' 1n=\'d\'><u c=\'h\' b=\'R\' /></2U></e></1M></1k><r V=\'\' W=\'0\'><q F=\'0\' G=\'0\' v=\'2o\' B=\'40\' T=\'5u\' z=\'d\'><E l=\'D\' i=\'3E\' /></q></r><1r><U g=\'1V\' 1f=\'3o\' c=\'C\' 14=\'0\' 15=\'0\' Y=\'0\' Z=\'0\' 1g=\'-1\'><C F=\'0\' G=\'0\' v=\'0\' B=\'0\' z=\'d\'><E l=\'D\' i=\'71\' /></C></U></1r></1d></1Z><6Z g=\'6O\' /><5p><2Y g=\'5I\' Y=\'2o\' Z=\'3L\' 18=\'f\' 1t=\'d\' 3M=\'f\' 3m=\'f\' 3v=\'\' 3w=\'3x\' 3t=\'3N\' 1v=\'0\' 5e=\'f\' 5h=\'f\' 1x=\'2J\' 1w=\'5i\' 1y=\'-1\'><1k><2L><e><2I><u c=\'h\' b=\'R\' /></2I></e></2L><1P><e><2K I=\'2Q\' 2W=\'d\' /></e></1P><2V><e><2K I=\'2Q\' 2W=\'f\' /></e></2V></1k><2z 1h=\'3n\'><1k><2A 3u=\'0\'><e><1c 1m=\'1j\' 1h=\'0\' 1q=\'0\' 1o=\'\' 1n=\'d\'><u c=\'h\' b=\'5D\' /></1c><1c 1m=\'1j\' 1h=\'0\' 1q=\'0\' 1o=\'\' 1n=\'d\'><u c=\'h\' b=\'5d\' /></1c><1c 1m=\'1j\' 1h=\'0\' 1q=\'0\' 1o=\'\' 1n=\'d\'><u c=\'h\' b=\'5a\' /></1c><1c 1m=\'1j\' 1h=\'0\' 1q=\'0\' 1o=\'\' 1n=\'d\'><u c=\'h\' b=\'2X\' /></1c><1c 1m=\'1j\' 1h=\'0\' 1q=\'0\' 1o=\'\' 1n=\'d\'><u c=\'h\' b=\'2R\' /></1c></e></2A></1k></2z><1Z><1d g=\'2X\' Y=\'5f\' Z=\'5g\' 18=\'d\' 1t=\'f\' 1G=\'\' 14=\'59\' 15=\'52\' 1H=\'f\' 1y=\'1\' 1I=\'0\' 1E=\'0\' 1x=\'53.5\' 1w=\'4Z.5\' 1J=\'X\' 1L=\'X\' 1D=\'X\' 1A=\'0\' 1v=\'1\' 1B=\'d\' 1K=\'d\' 1N=\'1X\'><r V=\'\' W=\'0\'><q F=\'-1\' G=\'-1\' v=\'50\' B=\'54\' T=\'57 3\' z=\'d\'><E l=\'D\' i=\'58\' /></q></r></1d><1d g=\'2R\' Y=\'2q\' Z=\'0\' 18=\'d\' 1t=\'f\' 1G=\'\' 14=\'1W\' 15=\'55\' 1H=\'f\' 1y=\'6\' 1I=\'0\' 1E=\'0\' 1x=\'2t\' 1w=\'-0.5\' 1J=\'X\' 1L=\'X\' 1D=\'X\' 1A=\'0\' 1v=\'2\' 1B=\'d\' 1K=\'d\' 1N=\'1X\'><r V=\'\' W=\'0\'><q F=\'0\' G=\'-1\' v=\'2w\' B=\'1\' T=\'56 5\' z=\'d\'><E l=\'D\' i=\'5j\' /></q></r></1d><1d g=\'5D\' Y=\'2q\' Z=\'51\' 18=\'d\' 1t=\'f\' 1G=\'\' 14=\'1W\' 15=\'5x\' 1H=\'f\' 1y=\'4\' 1I=\'0\' 1E=\'0\' 1x=\'2t.5\' 1w=\'25.5\' 1J=\'X\' 1L=\'X\' 1D=\'X\' 1A=\'0\' 1v=\'3\' 1B=\'f\' 1K=\'d\' 1N=\'1X\'><r V=\'\' W=\'0\'><q F=\'0\' G=\'0\' v=\'2w\' B=\'51\' T=\'5c\' z=\'d\'><E l=\'D\' i=\'5v\' /></q></r><1r><U g=\'1V\' 1f=\'78\' c=\'C\' 14=\'0\' 15=\'0\' Y=\'0\' Z=\'0\' 1g=\'-1\'><C F=\'0\' G=\'0\' v=\'0\' B=\'0\' z=\'d\'><E l=\'D\' i=\'77\' /></C></U></1r></1d><1d g=\'5d\' Y=\'2q\' Z=\'2E\' 18=\'d\' 1t=\'f\' 1G=\'\' 14=\'1W\' 15=\'5B\' 1H=\'f\' 1y=\'8\' 1I=\'0\' 1E=\'0\' 1x=\'2t.5\' 1w=\'51.5\' 1J=\'X\' 1L=\'X\' 1D=\'X\' 1A=\'0\' 1v=\'4\' 1B=\'f\' 1K=\'d\' 1N=\'1X\'><r V=\'\' W=\'0\'><q F=\'0\' G=\'0\' v=\'2w\' B=\'2E\' T=\'7a&79;s v!  2H 74 5C 2G 5z.\' z=\'d\'><E l=\'D\' i=\'5A\' /></q></r><1r><U g=\'1V\' 1f=\'73\' c=\'C\' 14=\'0\' 15=\'0\' Y=\'0\' Z=\'0\' 1g=\'-1\'><C F=\'0\' G=\'0\' v=\'0\' B=\'0\' z=\'d\'><E l=\'D\' i=\'76\' /></C></U></1r></1d><1d g=\'5a\' Y=\'3E\' Z=\'40\' 18=\'f\' 1t=\'f\' 1G=\'\' 14=\'5m\' 15=\'5n\' 1H=\'f\' 1y=\'10\' 1I=\'0\' 1E=\'0\' 1x=\'5k.5\' 1w=\'20\' 1J=\'X\' 1L=\'X\' 1D=\'X\' 1A=\'0\' 1v=\'5\' 1B=\'f\' 1K=\'d\' 1N=\'5l\' 37=\'1M\'><2b><x I=\'1U\' c=\'j\' b=\'d\' 18=\'f\' /><x I=\'2y\' c=\'j\' b=\'d\' 18=\'f\' /><x I=\'1p\' c=\'j\' b=\'d\' 18=\'f\' /><x I=\'1l\' c=\'j\' b=\'d\' 18=\'f\' /><x I=\'1b\' c=\'j\' b=\'d\' 18=\'f\' /><x I=\'28\' c=\'h\' b=\'1T\' 18=\'f\' /></2b><23><y g=\'3g\'><e><p x=\'2y\' o=\'Q\'><b c=\'S\' b=\'1U\' /></p><p x=\'1U\' o=\'Q\'><b c=\'j\' b=\'f\' /></p><O g=\'1a\' /></e></y><y g=\'2h\'><e><p x=\'1p\' o=\'Q\'><b c=\'j\' b=\'f\' /></p><O g=\'1a\' /></e></y><y g=\'2j\'><e><p x=\'1p\' o=\'Q\'><b c=\'j\' b=\'d\' /></p><O g=\'1a\' /></e></y><y g=\'34\'><e><p x=\'1l\' o=\'Q\'><b c=\'j\' b=\'f\' /></p><O g=\'1a\' /></e></y><y g=\'2k\'><e><p x=\'1b\' o=\'Q\'><b c=\'j\' b=\'f\' /></p><O g=\'1a\' /></e></y><y g=\'33\'><e><p x=\'1p\' o=\'Q\'><b c=\'j\' b=\'d\' /></p><p x=\'1U\' o=\'Q\'><b c=\'j\' b=\'d\' /></p><p x=\'2y\' o=\'Q\'><b c=\'j\' b=\'d\' /></p><p x=\'1l\' o=\'Q\'><b c=\'j\' b=\'d\' /></p><p x=\'1b\' o=\'Q\'><b c=\'j\' b=\'d\' /></p></e></y><y g=\'1a\'><e><k><n><M o=\'P\' L=\'1l\' J=\'S\' N=\'f\' K=\'j\' /></n><m><1e><u c=\'h\' b=\'R\' /><1O c=\'j\' b=\'d\' /></1e></m><t><1e><u c=\'h\' b=\'R\' /><1O c=\'j\' b=\'f\' /></1e></t></k><k><n><M o=\'P\' L=\'28\' J=\'S\' N=\'1T\' K=\'h\' /></n><m><k><n><M o=\'P\' L=\'1p\' J=\'S\' N=\'f\' K=\'j\' /></n><m><k><n><M o=\'P\' L=\'1U\' J=\'S\' N=\'f\' K=\'j\' /></n><m><k><n><M o=\'P\' L=\'1b\' J=\'S\' N=\'f\' K=\'j\' /></n><m><w><19 c=\'h\' b=\'3i\' /><u c=\'h\' b=\'R\' /></w></m><t><w><19 c=\'h\' b=\'3d\' /><u c=\'h\' b=\'R\' /></w></t></k></m><t><k><n><M o=\'P\' L=\'1b\' J=\'S\' N=\'f\' K=\'j\' /></n><m><w><19 c=\'h\' b=\'2n\' /><u c=\'h\' b=\'R\' /></w></m><t><w><19 c=\'h\' b=\'2l\' /><u c=\'h\' b=\'R\' /></w></t></k></t></k></m><t><k><n><M o=\'P\' L=\'1U\' J=\'S\' N=\'f\' K=\'j\' /></n><m><k><n><M o=\'P\' L=\'1b\' J=\'S\' N=\'f\' K=\'j\' /></n><m><w><19 c=\'h\' b=\'3h\' /><u c=\'h\' b=\'R\' /></w></m><t><k><n><M o=\'P\' L=\'1l\' J=\'S\' N=\'f\' K=\'j\' /></n><m><w><19 c=\'h\' b=\'35\' /><u c=\'h\' b=\'R\' /></w></m><t><w><19 c=\'h\' b=\'30\' /><u c=\'h\' b=\'R\' /></w></t></k></t></k></m><t><k><n><M o=\'P\' L=\'1b\' J=\'S\' N=\'f\' K=\'j\' /></n><m><w><19 c=\'h\' b=\'2d\' /><u c=\'h\' b=\'R\' /></w></m><t><k><n><M o=\'P\' L=\'1l\' J=\'S\' N=\'f\' K=\'j\' /></n><m><w><19 c=\'h\' b=\'2g\' /><u c=\'h\' b=\'R\' /></w></m><t><w><19 c=\'h\' b=\'1T\' /><u c=\'h\' b=\'R\' /></w></t></k></t></k></t></k></t></k></m></k></e></y></23><1k><1M><e><O g=\'3g\' /><p x=\'1p\' o=\'Q\'><b c=\'j\' b=\'d\' /></p><p x=\'1b\' o=\'Q\'><b c=\'j\' b=\'d\' /></p><O g=\'1a\' /><2f 1m=\'1j\' 1h=\'0\' 1q=\'0\' 1o=\'\' 1n=\'d\'><u c=\'h\' b=\'26\' /></2f><3G /></e></1M><1P><e><O g=\'1a\' /></e></1P><2i><e><O g=\'2h\' /></e></2i><2e><e><O g=\'2j\' /></e></2e><2m><e><O g=\'2k\' /></e></2m><2a><e><p x=\'1b\' o=\'Q\'><b c=\'j\' b=\'d\' /></p><O g=\'1a\' /></e></2a><31><e><3j 5o=\'d\'><b c=\'h\' b=\'R\' /></3j></e></31></1k><r V=\'\' W=\'0\'><q F=\'-1\' G=\'-1\' v=\'1s\' B=\'39\' T=\'1u\' z=\'d\'><E l=\'D\' i=\'5r\' /></q></r><2c><H I=\'2g\'><r V=\'\' W=\'1\'><q F=\'-1\' G=\'-1\' v=\'1s\' B=\'39\' T=\'1u\' z=\'d\'><E l=\'D\' i=\'3f\' /></q></r></H><H I=\'2d\'><r V=\'\' W=\'8\'><q F=\'-1\' G=\'-1\' v=\'1s\' B=\'39\' T=\'1u\' z=\'d\'><E l=\'D\' i=\'3c\' /></q></r></H><H I=\'30\'><r V=\'\' W=\'0\'><q F=\'-1\' G=\'-1\' v=\'1s\' B=\'39\' T=\'1u\' z=\'d\'><E l=\'D\' i=\'5s\' /></q></r></H><H I=\'35\'><r V=\'\' W=\'1\'><q F=\'-1\' G=\'-1\' v=\'1s\' B=\'39\' T=\'1u\' z=\'d\'><E l=\'D\' i=\'3f\' /></q></r></H><H I=\'3h\'><r V=\'\' W=\'8\'><q F=\'-1\' G=\'-1\' v=\'1s\' B=\'39\' T=\'1u\' z=\'d\'><E l=\'D\' i=\'3c\' /></q></r></H><H I=\'2l\'><r V=\'\' W=\'0\'><q F=\'-1\' G=\'-1\' v=\'1s\' B=\'39\' T=\'1u\' z=\'d\'><E l=\'D\' i=\'3e\' /></q></r></H><H I=\'2n\'><r V=\'\' W=\'8\'><q F=\'-1\' G=\'-1\' v=\'1s\' B=\'39\' T=\'1u\' z=\'d\'><E l=\'D\' i=\'3k\' /></q></r></H><H I=\'3d\'><r V=\'\' W=\'0\'><q F=\'-1\' G=\'-1\' v=\'1s\' B=\'39\' T=\'1u\' z=\'d\'><E l=\'D\' i=\'3e\' /></q></r></H><H I=\'3i\'><r V=\'\' W=\'8\'><q F=\'-1\' G=\'-1\' v=\'1s\' B=\'39\' T=\'1u\' z=\'d\'><E l=\'D\' i=\'3k\' /></q></r></H></2c><1r><U g=\'1V\' 1f=\'75\' c=\'C\' 14=\'0\' 15=\'0\' Y=\'0\' Z=\'0\' 1g=\'-1\'><C F=\'0\' G=\'0\' v=\'0\' B=\'0\' z=\'d\'><E l=\'D\' i=\'21\' /></C></U><U g=\'3b\' 1f=\'7g\' c=\'C\' 14=\'0\' 15=\'0\' Y=\'0\' Z=\'0\' 1g=\'-1\'><C F=\'0\' G=\'0\' v=\'0\' B=\'0\' z=\'d\'><E l=\'D\' i=\'21\' /></C></U><U g=\'32\' 1f=\'7f\' c=\'C\' 14=\'0\' 15=\'0\' Y=\'0\' Z=\'0\' 1g=\'-1\'><C F=\'0\' G=\'0\' v=\'0\' B=\'0\' z=\'d\'><E l=\'D\' i=\'21\' /></C></U><U g=\'36\' 1f=\'7i\' c=\'C\' 14=\'0\' 15=\'0\' Y=\'0\' Z=\'0\' 1g=\'-1\'><C F=\'0\' G=\'0\' v=\'0\' B=\'0\' z=\'d\'><E l=\'D\' i=\'21\' /></C></U><U g=\'3l\' 1f=\'7h\' c=\'C\' 14=\'0\' 15=\'0\' Y=\'0\' Z=\'0\' 1g=\'-1\'><C F=\'0\' G=\'0\' v=\'0\' B=\'0\' z=\'d\'><E l=\'D\' i=\'21\' /></C></U></1r></1d></1Z></2Y><2Y g=\'5b\' Y=\'2o\' Z=\'3L\' 18=\'f\' 1t=\'d\' 3M=\'f\' 3m=\'f\' 3v=\'\' 3w=\'3x\' 3t=\'3N\' 1v=\'0\' 5e=\'f\' 5h=\'f\' 1x=\'2J\' 1w=\'5i\' 1y=\'-1\'><1k><2L><e><2I><u c=\'h\' b=\'R\' /></2I></e></2L><1P><e><2K I=\'2Q\' 2W=\'d\' /></e></1P><2V><e><2K I=\'2Q\' 2W=\'f\' /></e></2V></1k><2z 1h=\'3n\'><1k><2A 3u=\'0\'><e><1c 1m=\'1j\' 1h=\'0\' 1q=\'0\' 1o=\'\' 1n=\'d\'><u c=\'h\' b=\'5w\' /></1c><1c 1m=\'1j\' 1h=\'0\' 1q=\'0\' 1o=\'\' 1n=\'d\'><u c=\'h\' b=\'5y\' /></1c><1c 1m=\'1j\' 1h=\'0\' 1q=\'0\' 1o=\'\' 1n=\'d\'><u c=\'h\' b=\'5t\' /></1c><1c 1m=\'1j\' 1h=\'0\' 1q=\'0\' 1o=\'\' 1n=\'d\'><u c=\'h\' b=\'2X\' /></1c><1c 1m=\'1j\' 1h=\'0\' 1q=\'0\' 1o=\'\' 1n=\'d\'><u c=\'h\' b=\'2R\' /></1c></e></2A></1k></2z><1Z><1d g=\'2X\' Y=\'5f\' Z=\'5g\' 18=\'d\' 1t=\'f\' 1G=\'\' 14=\'59\' 15=\'52\' 1H=\'f\' 1y=\'2\' 1I=\'0\' 1E=\'0\' 1x=\'53.5\' 1w=\'4Z.5\' 1J=\'X\' 1L=\'X\' 1D=\'X\' 1A=\'0\' 1v=\'1\' 1B=\'d\' 1K=\'d\' 1N=\'1X\'><r V=\'\' W=\'0\'><q F=\'-1\' G=\'-1\' v=\'50\' B=\'54\' T=\'57 3\' z=\'d\'><E l=\'D\' i=\'58\' /></q></r></1d><1d g=\'2R\' Y=\'2q\' Z=\'0\' 18=\'d\' 1t=\'f\' 1G=\'\' 14=\'1W\' 15=\'55\' 1H=\'f\' 1y=\'7\' 1I=\'0\' 1E=\'0\' 1x=\'2t\' 1w=\'-0.5\' 1J=\'X\' 1L=\'X\' 1D=\'X\' 1A=\'0\' 1v=\'2\' 1B=\'d\' 1K=\'d\' 1N=\'1X\'><r V=\'\' W=\'0\'><q F=\'0\' G=\'-1\' v=\'2w\' B=\'1\' T=\'56 5\' z=\'d\'><E l=\'D\' i=\'5j\' /></q></r></1d><1d g=\'5w\' Y=\'2q\' Z=\'51\' 18=\'d\' 1t=\'f\' 1G=\'\' 14=\'1W\' 15=\'5x\' 1H=\'f\' 1y=\'5\' 1I=\'0\' 1E=\'0\' 1x=\'2t.5\' 1w=\'25.5\' 1J=\'X\' 1L=\'X\' 1D=\'X\' 1A=\'0\' 1v=\'3\' 1B=\'f\' 1K=\'d\' 1N=\'1X\'><r V=\'\' W=\'0\'><q F=\'0\' G=\'0\' v=\'2w\' B=\'51\' T=\'5u\' z=\'d\'><E l=\'D\' i=\'5v\' /></q></r><1r><U g=\'1V\' 1f=\'6b\' c=\'C\' 14=\'0\' 15=\'0\' Y=\'0\' Z=\'0\' 1g=\'-1\'><C F=\'0\' G=\'0\' v=\'0\' B=\'0\' z=\'d\'><E l=\'D\' i=\'6c\' /></C></U></1r></1d><1d g=\'5y\' Y=\'2q\' Z=\'2E\' 18=\'d\' 1t=\'f\' 1G=\'\' 14=\'1W\' 15=\'5B\' 1H=\'f\' 1y=\'9\' 1I=\'0\' 1E=\'0\' 1x=\'2t.5\' 1w=\'51.5\' 1J=\'X\' 1L=\'X\' 1D=\'X\' 1A=\'0\' 1v=\'4\' 1B=\'f\' 1K=\'d\' 1N=\'1X\'><r V=\'\' W=\'0\'><q F=\'0\' G=\'0\' v=\'2w\' B=\'2E\' T=\'2H 69 6h 6i 5C 2G 5z.\' z=\'d\'><E l=\'D\' i=\'5A\' /></q></r><1r><U g=\'1V\' 1f=\'6f\' c=\'C\' 14=\'0\' 15=\'0\' Y=\'0\' Z=\'0\' 1g=\'-1\'><C F=\'0\' G=\'0\' v=\'0\' B=\'0\' z=\'d\'><E l=\'D\' i=\'5Y\' /></C></U></1r></1d><1d g=\'5t\' Y=\'3E\' Z=\'40\' 18=\'f\' 1t=\'f\' 1G=\'\' 14=\'5m\' 15=\'5n\' 1H=\'f\' 1y=\'11\' 1I=\'0\' 1E=\'0\' 1x=\'5k.5\' 1w=\'20\' 1J=\'X\' 1L=\'X\' 1D=\'X\' 1A=\'0\' 1v=\'5\' 1B=\'f\' 1K=\'d\' 1N=\'5l\' 37=\'1M\'><2b><x I=\'1U\' c=\'j\' b=\'d\' 18=\'f\' /><x I=\'2y\' c=\'j\' b=\'d\' 18=\'f\' /><x I=\'1p\' c=\'j\' b=\'d\' 18=\'f\' /><x I=\'1l\' c=\'j\' b=\'d\' 18=\'f\' /><x I=\'1b\' c=\'j\' b=\'d\' 18=\'f\' /><x I=\'28\' c=\'h\' b=\'1T\' 18=\'f\' /></2b><23><y g=\'3g\'><e><p x=\'2y\' o=\'Q\'><b c=\'S\' b=\'1U\' /></p><p x=\'1U\' o=\'Q\'><b c=\'j\' b=\'f\' /></p><O g=\'1a\' /></e></y><y g=\'2h\'><e><p x=\'1p\' o=\'Q\'><b c=\'j\' b=\'f\' /></p><O g=\'1a\' /></e></y><y g=\'2j\'><e><p x=\'1p\' o=\'Q\'><b c=\'j\' b=\'d\' /></p><O g=\'1a\' /></e></y><y g=\'34\'><e><p x=\'1l\' o=\'Q\'><b c=\'j\' b=\'f\' /></p><O g=\'1a\' /></e></y><y g=\'2k\'><e><p x=\'1b\' o=\'Q\'><b c=\'j\' b=\'f\' /></p><O g=\'1a\' /></e></y><y g=\'33\'><e><p x=\'1p\' o=\'Q\'><b c=\'j\' b=\'d\' /></p><p x=\'1U\' o=\'Q\'><b c=\'j\' b=\'d\' /></p><p x=\'2y\' o=\'Q\'><b c=\'j\' b=\'d\' /></p><p x=\'1l\' o=\'Q\'><b c=\'j\' b=\'d\' /></p><p x=\'1b\' o=\'Q\'><b c=\'j\' b=\'d\' /></p></e></y><y g=\'1a\'><e><k><n><M o=\'P\' L=\'1l\' J=\'S\' N=\'f\' K=\'j\' /></n><m><1e><u c=\'h\' b=\'R\' /><1O c=\'j\' b=\'d\' /></1e></m><t><1e><u c=\'h\' b=\'R\' /><1O c=\'j\' b=\'f\' /></1e></t></k><k><n><M o=\'P\' L=\'28\' J=\'S\' N=\'1T\' K=\'h\' /></n><m><k><n><M o=\'P\' L=\'1p\' J=\'S\' N=\'f\' K=\'j\' /></n><m><k><n><M o=\'P\' L=\'1U\' J=\'S\' N=\'f\' K=\'j\' /></n><m><k><n><M o=\'P\' L=\'1b\' J=\'S\' N=\'f\' K=\'j\' /></n><m><w><19 c=\'h\' b=\'3i\' /><u c=\'h\' b=\'R\' /></w></m><t><w><19 c=\'h\' b=\'3d\' /><u c=\'h\' b=\'R\' /></w></t></k></m><t><k><n><M o=\'P\' L=\'1b\' J=\'S\' N=\'f\' K=\'j\' /></n><m><w><19 c=\'h\' b=\'2n\' /><u c=\'h\' b=\'R\' /></w></m><t><w><19 c=\'h\' b=\'2l\' /><u c=\'h\' b=\'R\' /></w></t></k></t></k></m><t><k><n><M o=\'P\' L=\'1U\' J=\'S\' N=\'f\' K=\'j\' /></n><m><k><n><M o=\'P\' L=\'1b\' J=\'S\' N=\'f\' K=\'j\' /></n><m><w><19 c=\'h\' b=\'3h\' /><u c=\'h\' b=\'R\' /></w></m><t><k><n><M o=\'P\' L=\'1l\' J=\'S\' N=\'f\' K=\'j\' /></n><m><w><19 c=\'h\' b=\'35\' /><u c=\'h\' b=\'R\' /></w></m><t><w><19 c=\'h\' b=\'30\' /><u c=\'h\' b=\'R\' /></w></t></k></t></k></m><t><k><n><M o=\'P\' L=\'1b\' J=\'S\' N=\'f\' K=\'j\' /></n><m><w><19 c=\'h\' b=\'2d\' /><u c=\'h\' b=\'R\' /></w></m><t><k><n><M o=\'P\' L=\'1l\' J=\'S\' N=\'f\' K=\'j\' /></n><m><w><19 c=\'h\' b=\'2g\' /><u c=\'h\' b=\'R\' /></w></m><t><w><19 c=\'h\' b=\'1T\' /><u c=\'h\' b=\'R\' /></w></t></k></t></k></t></k></t></k></m></k></e></y></23><1k><1M><e><O g=\'3g\' /><p x=\'1p\' o=\'Q\'><b c=\'j\' b=\'d\' /></p><p x=\'1b\' o=\'Q\'><b c=\'j\' b=\'d\' /></p><O g=\'1a\' /><2f 1m=\'1j\' 1h=\'0\' 1q=\'0\' 1o=\'\' 1n=\'d\'><u c=\'h\' b=\'26\' /></2f><3G /></e></1M><1P><e><O g=\'1a\' /></e></1P><2i><e><O g=\'2h\' /></e></2i><2e><e><O g=\'2j\' /></e></2e><2m><e><O g=\'2k\' /></e></2m><2a><e><p x=\'1b\' o=\'Q\'><b c=\'j\' b=\'d\' /></p><O g=\'1a\' /></e></2a><31><e><3j 5o=\'d\'><b c=\'h\' b=\'R\' /></3j></e></31></1k><r V=\'\' W=\'0\'><q F=\'-1\' G=\'-1\' v=\'1s\' B=\'39\' T=\'1u\' z=\'d\'><E l=\'D\' i=\'5r\' /></q></r><2c><H I=\'2g\'><r V=\'\' W=\'1\'><q F=\'-1\' G=\'-1\' v=\'1s\' B=\'39\' T=\'1u\' z=\'d\'><E l=\'D\' i=\'3f\' /></q></r></H><H I=\'2d\'><r V=\'\' W=\'8\'><q F=\'-1\' G=\'-1\' v=\'1s\' B=\'39\' T=\'1u\' z=\'d\'><E l=\'D\' i=\'3c\' /></q></r></H><H I=\'30\'><r V=\'\' W=\'0\'><q F=\'-1\' G=\'-1\' v=\'1s\' B=\'39\' T=\'1u\' z=\'d\'><E l=\'D\' i=\'5s\' /></q></r></H><H I=\'35\'><r V=\'\' W=\'1\'><q F=\'-1\' G=\'-1\' v=\'1s\' B=\'39\' T=\'1u\' z=\'d\'><E l=\'D\' i=\'3f\' /></q></r></H><H I=\'3h\'><r V=\'\' W=\'8\'><q F=\'-1\' G=\'-1\' v=\'1s\' B=\'39\' T=\'1u\' z=\'d\'><E l=\'D\' i=\'3c\' /></q></r></H><H I=\'2l\'><r V=\'\' W=\'0\'><q F=\'-1\' G=\'-1\' v=\'1s\' B=\'39\' T=\'1u\' z=\'d\'><E l=\'D\' i=\'3e\' /></q></r></H><H I=\'2n\'><r V=\'\' W=\'8\'><q F=\'-1\' G=\'-1\' v=\'1s\' B=\'39\' T=\'1u\' z=\'d\'><E l=\'D\' i=\'3k\' /></q></r></H><H I=\'3d\'><r V=\'\' W=\'0\'><q F=\'-1\' G=\'-1\' v=\'1s\' B=\'39\' T=\'1u\' z=\'d\'><E l=\'D\' i=\'3e\' /></q></r></H><H I=\'3i\'><r V=\'\' W=\'8\'><q F=\'-1\' G=\'-1\' v=\'1s\' B=\'39\' T=\'1u\' z=\'d\'><E l=\'D\' i=\'3k\' /></q></r></H></2c><1r><U g=\'1V\' 1f=\'6z\' c=\'C\' 14=\'0\' 15=\'0\' Y=\'0\' Z=\'0\' 1g=\'-1\'><C F=\'0\' G=\'0\' v=\'0\' B=\'0\' z=\'d\'><E l=\'D\' i=\'21\' /></C></U><U g=\'3b\' 1f=\'6l\' c=\'C\' 14=\'0\' 15=\'0\' Y=\'0\' Z=\'0\' 1g=\'-1\'><C F=\'0\' G=\'0\' v=\'0\' B=\'0\' z=\'d\'><E l=\'D\' i=\'21\' /></C></U><U g=\'32\' 1f=\'6t\' c=\'C\' 14=\'0\' 15=\'0\' Y=\'0\' Z=\'0\' 1g=\'-1\'><C F=\'0\' G=\'0\' v=\'0\' B=\'0\' z=\'d\'><E l=\'D\' i=\'21\' /></C></U><U g=\'36\' 1f=\'6w\' c=\'C\' 14=\'0\' 15=\'0\' Y=\'0\' Z=\'0\' 1g=\'-1\'><C F=\'0\' G=\'0\' v=\'0\' B=\'0\' z=\'d\'><E l=\'D\' i=\'21\' /></C></U><U g=\'3l\' 1f=\'5X\' c=\'C\' 14=\'0\' 15=\'0\' Y=\'0\' Z=\'0\' 1g=\'-1\'><C F=\'0\' G=\'0\' v=\'0\' B=\'0\' z=\'d\'><E l=\'D\' i=\'21\' /></C></U></1r></1d></1Z></2Y></5p></5q>");',62,471,'|||||||||||value|type|false|actions|true|id|string||boolean|if_action||then_actions|condition|operator|adjustvar|vectordata|data||else_actions|objref|right|setobjstate|variable|actiongroup|pngfb||bottom|vectortext|Lib|pr|left|top|state|name|typea|typeb|valuea|compare|valueb|exe_actiongroup|eq|set|_this|var|alttext|textdata|hotlinkid|accstate|100|width|height|||||xpos|ypos|||resume|stateref|_setstates|_down|show|vectorshape|set_enabled|linkid|shadowindex|duration|864|appear|events|_disabled|transition|reverse|animationid|_hover|direction|textlib|166|usehandcursor|Continue|depth|rotateypos|rotatexpos|tabindex|_checked|rotation|scrolling|_player|alpha|yoffset|61QZ4YUZIHR2|shapemaskid|tabenabled|xoffset|xscale|shufflelock|yscale|onrelease|acctype|enabled|ontransitionin|property|5znrBuUvYnB|True|_default|_visited|01|213|text|False|objects||228||actiongroups|||_parent|6YusgZEIEj0|_state||onreleaseoutside|variables|states|_default_Down|onrollout|hide_slidelayer|_default_Disabled|ActGrpSetHoverState|onrollover|ActGrpClearHoverState|ActGrpSetDownState|_default_Hover|onpress|_default_Hover_Down|960|or|533|6eZOrZElvn42|gotoplay|266|_uncheckgroup|to|534|212|_savevisited|timeline|event|5wJlESbtvtE|_review|_default_Selected_Down|103|MsgScene_64FhlpEFk612|correct|You|setactivetimeline|480|enable_frame_control|ontopmostlayer|_default_Selected|_default_Selected_Disabled|_default_Hover_Selected_Down|_default_Hover_Selected|submit|5zn4ncnxwIt|background|432|hide|ontransitionout|enable|67F1PIeokp7|slidelayer|pxnsnfns00001100101|_default_Visited|ontransitionincomplete|03|ActGrpClearStateVars|ActGrpSetDisabledState|_default_Visited_Disabled|04|defaultaction|6BSiz2gdXLZ2||ECG|02|224|_default_Hover_Visited|226|223|ActGrpSetVisitedState|_default_Visited_Down|_default_Hover_Visited_Down|setfocus|227|05|enablereplay|5000|61QZ4YUZIHR2_IncorrectReview|fill|_frame|888|Status|elapsedtimemode|time|lmsid|starttime|18622|targeta|WindowId|_ActTargetSlideId|targetb|actparam|QuizComplete|167|ReviewIntCorrectIncorrect_61QZ4YUZIHR2|playnextdrawslide|isdescendant|window|61QZ4YUZIHR2_CorrectReview|AnsweredInt_61QZ4YUZIHR2|720|enableseek|pause|set_frame_layout|MessageWnd|wndtype|set_window_control_layout|normal|141|patient|144|branch|142|143|serial||for|old|showed|cardiac||unit|observation||send|bundle|planning|enzymes|scrollarea|6rPNhZotR4M|shufflegroup|by|145|205|are|followed|exercise|test|ReviewInt_61QZ4YUZIHR2|SetLayout_pxnsnfns00001100101|npnxsnfns00001100100|LastSlideViewed_64FhlpEFk612|61QZ4YUZIHR2_CheckAnswered|onprevslide|ActGrpOnSubmitButtonClick|CloseFeedback|ActGrpOnPrevButtonClick|xmlns|w3|org|http|www|2001|64FhlpEFk612|DisableChoices_61QZ4YUZIHR2|XMLSchema|slides|radio|ActGrpSetCheckedState|_default_Review|_default_Selected_Review|136|139|140|137|138|ActGrpSetReviewState|onbeforeslidejump|ReviewMode_5hYpnEpdFtL2|onsubmitslide|nor|5fMutQHv2r52|onnextslide|colors|nextviewedslide|NavigationRestrictionNextSlide_6BSiz2gdXLZ2|126|583||233|290|255|304|Line|Rectangle|216|189|6MN6AcDQENZ|6FSiwWTopvv|Correct|6KIYjEzkZyU|modal|581|253|pauseparent|360|217|83|button|397|431|showrect|slidelayers|slide|222|225|6BevGUTKI4u|Incorrect|218|5uVuTz8zCwZ|249|6DdqetfIfgI|response|220|312|the|6Ny6U8wXjHR|finding|you|will|this|6FuzCz3y8dw|echocardiogram|of|Sestamibi|nuclear|stress|either|need|consider|680|scan|Because|block|Slide6|CurrentQuiz_5hYpnEpdFtL2|txt__default_Hover_6BevGUTKI4u|230|Passed|dataurl|presentation_content|swf|add|5hYpnEpdFtL2|Id|AbsoluteId|cancel_event|SlideXMLData|did|InvalidPromptSlide|txt__default_5uVuTz8zCwZ|229|6LXPPhoohNz2|instance|txt__default_6DdqetfIfgI|xsd|not|select|xsi|videozoom|txt__default_Disabled_6BevGUTKI4u|historygroupid|transduration|slidelock|wipetrans|transdir|title|gz|txt__default_Down_6BevGUTKI4u|trackviews|viewgroupid|txt__default_Visited_6BevGUTKI4u|showmenuresulticon|incorrect|txt__default_6BevGUTKI4u|ScrollPromptSlide|gte|iosurl|number|AttemptCount|dce2ebdd212f11e9fea5b3647555f6|globalaudioid|navindex|history_prev|mobile|eval_interaction|Viewed|210|txt__default_Selected_6YusgZEIEj0|none|txt__default_Hover_6YusgZEIEj0|txt__default_5znrBuUvYnB|txt__default_Disabled_5znrBuUvYnB|211|txt__default_Down_6YusgZEIEj0|vector|426|contentheight|89|shuffle|presenterref|240|168|txt__default_Down_5znrBuUvYnB|txt__default_6KIYjEzkZyU|selected|txt__default_6MN6AcDQENZ|221|219|txt__default_6Ny6U8wXjHR|apos|That|txt__default_Disabled_6YusgZEIEj0|txt__default_6YusgZEIEj0|txt__default_Selected_5znrBuUvYnB|txt__default_Hover_5znrBuUvYnB|txt__default_Down_6MN6AcDQENZ|txt__default_Disabled_6MN6AcDQENZ|txt__default_Hover_6MN6AcDQENZ|txt__default_Visited_6MN6AcDQENZ|contentwidth|stop|0xFFFFFF|completed_slide_ref|102|rgb|165|6NQG6dX48Ei2|90|linear|242|txt__default_6rPNhZotR4M|color|241|244|425|quizref|LockedWarningSlide'.split('|'),0,{}))
