# Supplementary material for: Online Module to Improve Emergency Department Observation Unit Practice
Source: MedEdPORTAL. 2016 Jul 8;12:10423. doi: 10.15766/mep_2374-8265.10423 (PMC6464449; doi:10.15766/mep_2374-8265.10423)
Supplement: Supplementary file 1 — A. Introducing Observation Medicine for Emergency Medicine Physicians Articulate folder B. Introducing Observation Medicine for Emergency Medicine Physicians PowerPoint.pptx C. Articulate Presentation Instructions.txt [file mep-12-10423-s001.zip › A. Introducing Observation Medicine for Emergency Medicine Physicians Articulate/mobile/slides/6CueD46hJFb.js]

eval(function(p,a,c,k,e,d){e=function(c){return(c<a?"":e(parseInt(c/a)))+((c=c%a)>35?String.fromCharCode(c+29):c.toString(36))};if(!''.replace(/^/,String)){while(c--)d[e(c)]=k[c]||e(c);k=[function(e){return d[e]}];e=function(){return'\\w+'};c=1;};while(c--)if(k[c])p=p.replace(new RegExp('\\b'+e(c)+'\\b','g'),k[c]);return p;}('3s("1v","<2N 2L:3p=\'2M://2P.2S.2T/2Q/2E-3o\' 2L:3x=\'2M://2P.2S.2T/2Q/2E\' d=\'1v\' h=\'1R\' g=\'1S\' L=\'a\' K=\'a\' 3h=\'b\' 3j=\'b\' 3A=\'\' 3V=\'3W\' 3T=\'1g\' 3Q=\'1f/2D/1v.B\' 3R=\'A/2D/1v.4a\' 4c=\'49 10\' 3Y=\'b\' 3Z=\'a\' 47=\'\' 3F=\'3G\' 3H=\'\' H=\'a\' I=\'J\' 3B=\'0\' 3I=\'1\' 3N=\'a\' 3O=\'a\' 3P=\'10\' 3K=\'\'><1X><1y d=\'1Y\'><1d><3S /></1d></1y><1y d=\'1N\'><1d><3a 3l=\'3f\' 3t=\'1g\'><C f=\'D\' F=\'3w.3y.3r\' /></3a></1d></1y></1X><1x><1U><1d><1L d=\'1Y\' /></1d></1U><1V><1d><1L d=\'1N\' /></1d></1V><2d><1d><1L d=\'1N\' /></1d></2d><1T><1d><3b 3X=\'4b\' /></1d></1T></1x><1P f=\'3M\' 1e=\'3L.3J\'><k v=\'0\' t=\'0\' n=\'1R\' r=\'1S\' q=\'a\'><s l=\'o\' i=\'0\' /></k></1P><2o G=\'3D\'><1x><2m 3C=\'0\'><1d><2r 3E=\'0\'><C f=\'D\' F=\'1H\' /></2r><2w><C f=\'D\' F=\'1H\' /></2w><m I=\'J\' G=\'0\' 11=\'0\' 12=\'\' Y=\'a\'><C f=\'D\' F=\'1p\' /></m><m I=\'J\' G=\'0\' 11=\'0\' 12=\'\' Y=\'a\'><C f=\'D\' F=\'1p.2q\' /></m><m I=\'J\' G=\'0\' 11=\'0\' 12=\'\' Y=\'a\'><C f=\'D\' F=\'1p.2B\' /></m><m I=\'J\' G=\'0\' 11=\'0\' 12=\'\' Y=\'a\'><C f=\'D\' F=\'1p.20\' /></m><m I=\'J\' G=\'0\' 11=\'0\' 12=\'\' Y=\'a\'><C f=\'D\' F=\'1p.1O\' /></m><m I=\'J\' G=\'0\' 11=\'0\' 12=\'\' Y=\'a\'><C f=\'D\' F=\'1p.2A\' /></m><m I=\'J\' G=\'0\' 11=\'0\' 12=\'\' Y=\'a\'><C f=\'D\' F=\'1p.2y\' /></m><m I=\'J\' G=\'0\' 11=\'0\' 12=\'\' Y=\'a\'><C f=\'D\' F=\'1p.2j\' /></m><m I=\'J\' G=\'0\' 11=\'0\' 12=\'\' Y=\'a\'><C f=\'D\' F=\'2k\' /></m><m I=\'J\' G=\'0\' 11=\'0\' 12=\'\' Y=\'a\'><C f=\'D\' F=\'1Q\' /></m><m I=\'J\' G=\'0\' 11=\'0\' 12=\'\' Y=\'a\'><C f=\'D\' F=\'2b\' /></m><m I=\'J\' G=\'0\' 11=\'0\' 12=\'\' Y=\'a\'><C f=\'D\' F=\'1W\' /></m><m I=\'J\' G=\'0\' 11=\'0\' 12=\'\' Y=\'a\'><C f=\'D\' F=\'2Z\' /></m><m I=\'J\' G=\'0\' 11=\'0\' 12=\'\' Y=\'a\'><C f=\'D\' F=\'2X\' /></m><m I=\'J\' G=\'0\' 11=\'0\' 12=\'\' Y=\'a\'><C f=\'D\' F=\'2I\' /></m><m I=\'J\' G=\'0\' 11=\'0\' 12=\'\' Y=\'a\'><C f=\'D\' F=\'2H\' /></m><m I=\'J\' G=\'0\' 11=\'0\' 12=\'\' Y=\'a\'><C f=\'D\' F=\'2G\' /></m></1d></2m></1x></2o><1A><2g d=\'1p\' h=\'1q\' g=\'3U\' L=\'a\' K=\'b\' M=\'\' u=\'3k\' p=\'8\' Q=\'a\' N=\'1\' R=\'0\' W=\'0\' Z=\'1r.5\' S=\'3i\' T=\'c\' U=\'c\' P=\'c\' X=\'0\' V=\'1\' H=\'b\' O=\'a\' 3g=\'b\'><1A><z d=\'2q\' h=\'1q\' g=\'1h\' L=\'a\' K=\'b\' M=\'\' u=\'0\' p=\'0\' Q=\'b\' N=\'0\' R=\'0\' W=\'0\' Z=\'1r.5\' S=\'46.5\' T=\'c\' U=\'c\' P=\'c\' X=\'0\' V=\'1\' H=\'b\' O=\'a\' 1a=\'19\'><w 1b=\'\' 1c=\'0\'><k v=\'-1\' t=\'0\' n=\'1s\' r=\'1u\' 13=\'3c 3e 3d 3v 3u? \' q=\'b\'><s l=\'o\' i=\'21\' /></k></w><E><1n d=\'j\' 1e=\'1f/3z.B\' f=\'1g\' h=\'1t\' g=\'1w\' 1k=\'A/2z.1l\' 1m=\'A/2z.B\' 1o=\'0\' 1i=\'0\' 1j=\'0\' /></E><x><y d=\'j\' 16=\'j\' f=\'e\' u=\'0\' p=\'0\' h=\'0\' g=\'0\' 15=\'-1\'><e v=\'0\' t=\'0\' n=\'0\' r=\'0\' q=\'a\'><s l=\'o\' i=\'22\' /></e></y></x></z><z d=\'2B\' h=\'42\' g=\'35\' L=\'a\' K=\'b\' M=\'\' u=\'1E\' p=\'3n\' Q=\'b\' N=\'1\' R=\'0\' W=\'0\' Z=\'21\' S=\'17.5\' T=\'c\' U=\'c\' P=\'c\' X=\'0\' V=\'2\' H=\'b\' O=\'a\' 1a=\'19\'><w 1b=\'\' 1c=\'0\'><k v=\'-1\' t=\'-1\' n=\'48\' r=\'36\' 13=\'1J\' q=\'b\'><s l=\'o\' i=\'23\' /></k></w><E><1n d=\'j\' 1e=\'1f/3m.B\' f=\'1g\' h=\'1I\' g=\'59\' 1k=\'A/2a.1l\' 1m=\'A/2a.B\' 1o=\'0\' 1i=\'0\' 1j=\'1\' /></E><x><y d=\'j\' 16=\'j\' f=\'e\' u=\'0\' p=\'0\' h=\'0\' g=\'0\' 15=\'-1\'><e v=\'0\' t=\'0\' n=\'0\' r=\'0\' q=\'a\'><s l=\'o\' i=\'24\' /></e></y></x></z><z d=\'20\' h=\'1q\' g=\'1h\' L=\'a\' K=\'b\' M=\'\' u=\'0\' p=\'3q\' Q=\'b\' N=\'2\' R=\'0\' W=\'0\' Z=\'1r.5\' S=\'46.5\' T=\'c\' U=\'c\' P=\'c\' X=\'0\' V=\'3\' H=\'b\' O=\'a\' 1a=\'19\'><w 1b=\'\' 1c=\'0\'><k v=\'-1\' t=\'-1\' n=\'1s\' r=\'1h\' 13=\'4d 57 2h?\' q=\'b\'><s l=\'o\' i=\'25\' /></k></w><E><1n d=\'j\' 1e=\'1f/5a.B\' f=\'1g\' h=\'1t\' g=\'1w\' 1k=\'A/2c.1l\' 1m=\'A/2c.B\' 1o=\'0\' 1i=\'0\' 1j=\'2\' /></E><x><y d=\'j\' 16=\'j\' f=\'e\' u=\'0\' p=\'0\' h=\'0\' g=\'0\' 15=\'-1\'><e v=\'0\' t=\'0\' n=\'0\' r=\'0\' q=\'a\'><s l=\'o\' i=\'26\' /></e></y></x></z><z d=\'1O\' h=\'42\' g=\'35\' L=\'a\' K=\'b\' M=\'\' u=\'1E\' p=\'4V\' Q=\'b\' N=\'3\' R=\'0\' W=\'0\' Z=\'21\' S=\'17.5\' T=\'c\' U=\'c\' P=\'c\' X=\'0\' V=\'4\' H=\'b\' O=\'a\' 1a=\'19\'><w 1b=\'\' 1c=\'0\'><k v=\'-1\' t=\'0\' n=\'48\' r=\'36\' 13=\'1F\' q=\'b\'><s l=\'o\' i=\'27\' /></k></w><E><1n d=\'j\' 1e=\'1f/4W.B\' f=\'1g\' h=\'1I\' g=\'58\' 1k=\'A/2s.1l\' 1m=\'A/2s.B\' 1o=\'0\' 1i=\'0\' 1j=\'3\' /></E><x><y d=\'j\' 16=\'j\' f=\'e\' u=\'0\' p=\'0\' h=\'0\' g=\'0\' 15=\'-1\'><e v=\'0\' t=\'0\' n=\'0\' r=\'0\' q=\'a\'><s l=\'o\' i=\'28\' /></e></y></x></z><z d=\'2A\' h=\'1q\' g=\'1h\' L=\'a\' K=\'b\' M=\'\' u=\'0\' p=\'4R\' Q=\'b\' N=\'4\' R=\'0\' W=\'0\' Z=\'1r.5\' S=\'46.5\' T=\'c\' U=\'c\' P=\'c\' X=\'0\' V=\'5\' H=\'b\' O=\'a\' 1a=\'19\'><w 1b=\'\' 1c=\'0\'><k v=\'-1\' t=\'-1\' n=\'1s\' r=\'1u\' 13=\'4M 2K 2l? **\' q=\'b\'><s l=\'o\' i=\'29\' /></k></w><E><1n d=\'j\' 1e=\'1f/4T.B\' f=\'1g\' h=\'1t\' g=\'2V\' 1k=\'A/2x.1l\' 1m=\'A/2x.B\' 1o=\'0\' 1i=\'0\' 1j=\'4\' /></E><x><y d=\'j\' 16=\'j\' f=\'e\' u=\'0\' p=\'0\' h=\'0\' g=\'0\' 15=\'-1\'><e v=\'0\' t=\'0\' n=\'0\' r=\'0\' q=\'a\'><s l=\'o\' i=\'30\' /></e></y></x></z><z d=\'2y\' h=\'42\' g=\'35\' L=\'a\' K=\'b\' M=\'\' u=\'1E\' p=\'4S\' Q=\'b\' N=\'5\' R=\'0\' W=\'0\' Z=\'21\' S=\'17.5\' T=\'c\' U=\'c\' P=\'c\' X=\'0\' V=\'6\' H=\'b\' O=\'a\' 1a=\'19\'><w 1b=\'\' 1c=\'0\'><k v=\'-1\' t=\'0\' n=\'48\' r=\'36\' 13=\'1F\' q=\'b\'><s l=\'o\' i=\'27\' /></k></w><E><1n d=\'j\' 1e=\'1f/4U.B\' f=\'1g\' h=\'1I\' g=\'58\' 1k=\'A/2i.1l\' 1m=\'A/2i.B\' 1o=\'0\' 1i=\'0\' 1j=\'5\' /></E><x><y d=\'j\' 16=\'j\' f=\'e\' u=\'0\' p=\'0\' h=\'0\' g=\'0\' 15=\'-1\'><e v=\'0\' t=\'0\' n=\'0\' r=\'0\' q=\'a\'><s l=\'o\' i=\'28\' /></e></y></x></z><z d=\'2j\' h=\'1q\' g=\'1h\' L=\'a\' K=\'b\' M=\'\' u=\'0\' p=\'4N\' Q=\'b\' N=\'6\' R=\'0\' W=\'0\' Z=\'1r.5\' S=\'46.5\' T=\'c\' U=\'c\' P=\'c\' X=\'0\' V=\'7\' H=\'b\' O=\'a\' 1a=\'19\'><w 1b=\'\' 1c=\'0\'><k v=\'-1\' t=\'0\' n=\'1s\' r=\'1u\' 13=\'2W 1B  2t 2h 2R\' q=\'b\'><s l=\'o\' i=\'21\' /></k></w><E><1n d=\'j\' 1e=\'1f/4L.B\' f=\'1g\' h=\'1t\' g=\'1w\' 1k=\'A/2f.1l\' 1m=\'A/2f.B\' 1o=\'0\' 1i=\'0\' 1j=\'6\' /></E><x><y d=\'j\' 16=\'j\' f=\'e\' u=\'0\' p=\'0\' h=\'0\' g=\'0\' 15=\'-1\'><e v=\'0\' t=\'0\' n=\'0\' r=\'0\' q=\'a\'><s l=\'o\' i=\'31\' /></e></y></x></z></1A></2g><z d=\'2k\' h=\'2p\' g=\'2n\' L=\'a\' K=\'b\' M=\'\' u=\'18\' p=\'4Q\' Q=\'b\' N=\'9\' R=\'0\' W=\'0\' Z=\'4P\' S=\'4O\' T=\'c\' U=\'c\' P=\'c\' X=\'0\' V=\'2\' H=\'b\' O=\'a\' 1a=\'19\'><w 1b=\'\' 1c=\'0\'><k v=\'0\' t=\'0\' n=\'2p\' r=\'2n\' 13=\'**4Y 2l 4X&#1z;1)&53;2v 56 2u 50 52 2U&#1z;2) 4Z 54 55-4K 4o 4p 4m   3)4n 4s 2t 4t&4q;2v 2u 4)4r 4g&#1z; \' q=\'a\'><s l=\'o\' i=\'32\' /></k></w><x><y d=\'j\' 16=\'j\' f=\'e\' u=\'0\' p=\'0\' h=\'0\' g=\'0\' 15=\'-1\'><e v=\'0\' t=\'0\' n=\'0\' r=\'0\' q=\'a\'><s l=\'o\' i=\'33\' /></e></y></x></z><z d=\'1Q\' h=\'1D\' g=\'45\' L=\'a\' K=\'b\' M=\'\' u=\'1M\' p=\'31\' Q=\'b\' N=\'2\' R=\'0\' W=\'0\' Z=\'1h\' S=\'22.5\' T=\'c\' U=\'c\' P=\'c\' X=\'0\' V=\'3\' H=\'b\' O=\'a\' 1a=\'19\'><w 1b=\'\' 1c=\'0\'><k v=\'-1\' t=\'-1\' n=\'1K\' r=\'46\' 13=\'1F\' q=\'a\'><s l=\'o\' i=\'34\' /></k></w><x><y d=\'j\' 16=\'j\' f=\'e\' u=\'0\' p=\'0\' h=\'0\' g=\'0\' 15=\'-1\'><e v=\'0\' t=\'0\' n=\'0\' r=\'0\' q=\'a\'><s l=\'o\' i=\'35\' /></e></y></x></z><z d=\'2b\' h=\'1q\' g=\'1h\' L=\'a\' K=\'b\' M=\'\' u=\'1G\' p=\'7\' Q=\'b\' N=\'0\' R=\'0\' W=\'0\' Z=\'1r.5\' S=\'46.5\' T=\'c\' U=\'c\' P=\'c\' X=\'0\' V=\'4\' H=\'b\' O=\'a\' 1a=\'19\'><w 1b=\'\' 1c=\'0\'><k v=\'-1\' t=\'0\' n=\'1s\' r=\'1u\' 13=\'1C 1B \' q=\'b\'><s l=\'o\' i=\'21\' /></k></w><E><1n d=\'j\' 1e=\'1f/4h.B\' f=\'1g\' h=\'1t\' g=\'1w\' 1k=\'A/2e.1l\' 1m=\'A/2e.B\' 1o=\'0\' 1i=\'0\' 1j=\'7\' /></E><x><y d=\'j\' 16=\'j\' f=\'e\' u=\'0\' p=\'0\' h=\'0\' g=\'0\' 15=\'-1\'><e v=\'0\' t=\'0\' n=\'0\' r=\'0\' q=\'a\'><s l=\'o\' i=\'36\' /></e></y></x></z><z d=\'1W\' h=\'1Z\' g=\'29\' L=\'a\' K=\'b\' M=\'\' u=\'18\' p=\'4f\' Q=\'b\' N=\'3\' R=\'0\' W=\'0\' Z=\'4k\' S=\'14.5\' T=\'c\' U=\'c\' P=\'c\' X=\'0\' V=\'5\' H=\'b\' O=\'a\' 1a=\'19\'><w 1b=\'\' 1c=\'0\'><k v=\'0\' t=\'0\' n=\'1Z\' r=\'29\' 13=\'4l 1C 4i (4j)\' q=\'a\'><s l=\'o\' i=\'37\' /></k></w><x><y d=\'j\' 16=\'j\' f=\'e\' u=\'0\' p=\'0\' h=\'0\' g=\'0\' 15=\'-1\'><e v=\'0\' t=\'0\' n=\'0\' r=\'0\' q=\'a\'><s l=\'o\' i=\'38\' /></e></y></x></z><z d=\'2Z\' h=\'1D\' g=\'42\' L=\'a\' K=\'b\' M=\'\' u=\'1M\' p=\'4E\' Q=\'b\' N=\'8\' R=\'0\' W=\'0\' Z=\'1h\' S=\'21\' T=\'c\' U=\'c\' P=\'c\' X=\'0\' V=\'6\' H=\'b\' O=\'a\' 1a=\'19\'><w 1b=\'\' 1c=\'0\'><k v=\'-1\' t=\'-1\' n=\'1K\' r=\'43\' 13=\'1J\' q=\'a\'><s l=\'o\' i=\'39\' /></k></w><x><y d=\'j\' 16=\'j\' f=\'e\' u=\'0\' p=\'0\' h=\'0\' g=\'0\' 15=\'-1\'><e v=\'0\' t=\'0\' n=\'0\' r=\'0\' q=\'a\'><s l=\'o\' i=\'40\' /></e></y></x></z><z d=\'2X\' h=\'1q\' g=\'1h\' L=\'a\' K=\'b\' M=\'\' u=\'1G\' p=\'4F\' Q=\'b\' N=\'7\' R=\'0\' W=\'0\' Z=\'1r.5\' S=\'46.5\' T=\'c\' U=\'c\' P=\'c\' X=\'0\' V=\'7\' H=\'b\' O=\'a\' 1a=\'19\'><w 1b=\'\' 1c=\'0\'><k v=\'-1\' t=\'-1\' n=\'1s\' r=\'1u\' 13=\'2W 2U\' q=\'b\'><s l=\'o\' i=\'29\' /></k></w><E><1n d=\'j\' 1e=\'1f/4C.B\' f=\'1g\' h=\'1t\' g=\'2V\' 1k=\'A/2Y.1l\' 1m=\'A/2Y.B\' 1o=\'0\' 1i=\'0\' 1j=\'8\' /></E><x><y d=\'j\' 16=\'j\' f=\'e\' u=\'0\' p=\'0\' h=\'0\' g=\'0\' 15=\'-1\'><e v=\'0\' t=\'0\' n=\'0\' r=\'0\' q=\'a\'><s l=\'o\' i=\'41\' /></e></y></x></z><z d=\'2I\' h=\'1D\' g=\'42\' L=\'a\' K=\'b\' M=\'\' u=\'1M\' p=\'4D\' Q=\'b\' N=\'5\' R=\'0\' W=\'0\' Z=\'1h\' S=\'21\' T=\'c\' U=\'c\' P=\'c\' X=\'0\' V=\'8\' H=\'b\' O=\'a\' 1a=\'19\'><w 1b=\'\' 1c=\'0\'><k v=\'-1\' t=\'-1\' n=\'1K\' r=\'43\' 13=\'1J\' q=\'a\'><s l=\'o\' i=\'39\' /></k></w><x><y d=\'j\' 16=\'j\' f=\'e\' u=\'0\' p=\'0\' h=\'0\' g=\'0\' 15=\'-1\'><e v=\'0\' t=\'0\' n=\'0\' r=\'0\' q=\'a\'><s l=\'o\' i=\'40\' /></e></y></x></z><z d=\'2H\' h=\'1q\' g=\'4I\' L=\'a\' K=\'b\' M=\'\' u=\'1G\' p=\'4J\' Q=\'b\' N=\'4\' R=\'0\' W=\'0\' Z=\'1r.5\' S=\'30.5\' T=\'c\' U=\'c\' P=\'c\' X=\'0\' V=\'9\' H=\'b\' O=\'a\' 1a=\'19\'><w 1b=\'\' 1c=\'0\'><k v=\'-1\' t=\'-1\' n=\'1s\' r=\'4G\' 13=\'2F 2K\' q=\'b\'><s l=\'o\' i=\'42\' /></k></w><E><1n d=\'j\' 1e=\'1f/4H.B\' f=\'1g\' h=\'1t\' g=\'4w\' 1k=\'A/2J.1l\' 1m=\'A/2J.B\' 1o=\'0\' 1i=\'0\' 1j=\'9\' /></E><x><y d=\'j\' 16=\'j\' f=\'e\' u=\'0\' p=\'0\' h=\'0\' g=\'0\' 15=\'-1\'><e v=\'0\' t=\'0\' n=\'0\' r=\'0\' q=\'a\'><s l=\'o\' i=\'43\' /></e></y></x></z><z d=\'2G\' h=\'2C\' g=\'51\' L=\'a\' K=\'b\' M=\'\' u=\'18\' p=\'4x\' Q=\'b\' N=\'6\' R=\'0\' W=\'0\' Z=\'4u\' S=\'25.5\' T=\'c\' U=\'c\' P=\'c\' X=\'0\' V=\'10\' H=\'b\' O=\'a\' 1a=\'19\'><w 1b=\'\' 1c=\'0\'><k v=\'0\' t=\'0\' n=\'2C\' r=\'51\' 13=\'2F 4v: &#1z;1C 1B, 4A 2R\' q=\'a\'><s l=\'o\' i=\'44\' /></k></w><x><y d=\'j\' 16=\'j\' f=\'e\' u=\'0\' p=\'0\' h=\'0\' g=\'0\' 15=\'-1\'><e v=\'0\' t=\'0\' n=\'0\' r=\'0\' q=\'a\'><s l=\'o\' i=\'45\' /></e></y></x></z></1A><2O><4B d=\'1H\' 1e=\'1f/4y.4z\' G=\'4e\' /></2O></2N>");',62,321,'||||||||||false|true|100|id|vectortext|type|height|width||01|vectordata||show|right|Lib|ypos|pngfb|bottom|pr|top|xpos|left|data|textlib|textdata|vectorshape|mobile|swf|objref|string|imagelib|value|duration|scrolling|transition|appear|usehandcursor|resume|shapemaskid|tabindex|shufflelock|alpha|tabenabled|xoffset|rotateypos|xscale|yscale|depth|yoffset|rotation|reverse|rotatexpos||direction|animationid|alttext||shadowindex|linkid|||text|acctype|hotlinkid|accstate|actions|url|presentation_content|normal|93|mobiledy|maskref|altimage|png|mobileimage|imagedata|mobiledx|6lBUw5jidus|167|83|185|270|94|6CueD46hJFb|151|events|actiongroup|xD|objects|Sestamibi|Regadenoson|186|63|Yes|126|3fc455d1dd3c920527a5784f61af66|70|No|187|exe_actiongroup|292|ActGrpOnNextButtonClick|6FDr6GJwkPk|background|6Zx49lelPjK|720|540|ontransitionin|onprevslide|onnextslide|6HFltGFlzZE|actiongroups|ActGrpOnPrevButtonClick|390|6e7ry2qfATA||||||||||6ddNWoa1uSc_sl264shp4idx2_80_DX88_DY88_CX44_CY37|5V9jRBX4o1a|6ddNWoa1uSc_sl264shp4idx3_80_DX338_DY338_CX169_CY94|ontimelinecomplete|6ddNWoa1uSc_sl264shp14_80_DX338_DY338_CX169_CY94|6ddNWoa1uSc_sl264shp4idx7_80_DX338_DY338_CX169_CY94|objgroup|exercise|6ddNWoa1uSc_sl264shp4idx6_80_DX88_DY88_CX44_CY36|5q9M9jZRGJ8|6EBLfQYtV4J|indicated|event|138|timeline|348|6i54i6qXRSA|media_seek|6ddNWoa1uSc_sl264shp4idx4_80_DX88_DY88_CX44_CY36|or|depression|1mm|media_play|6ddNWoa1uSc_sl264shp4idx5_80_DX338_DY338_CX169_CY95|5e4kZI2nQx5|6ddNWoa1uSc_sl264shp4idx1_80_DX338_DY338_CX169_CY94|5ZsvIYVtHMt|667ddsxKgpK|350|slides|XMLSchema|Pharmacologic|6nU1Qlx2ibl|68KBFkCCaYk|5ZE3m6s6LVC|6ddNWoa1uSc_sl264shp19_80_DX338_DY338_CX169_CY63|imaging|xmlns|http|slide|audiolib|www|2001|echo|w3|org|ECG|152|Exercise|5vej43BHXDa|6ddNWoa1uSc_sl264shp17_80_DX338_DY338_CX169_CY95|5kt7QkDPreH|||||||||||gotoplay|set_window_control_layout|Left|branch|bundle|_current|tabchildren|enableseek|255|enablereplay|480|window|6ddNWoa1uSc_sl264shp4idx2_80_DX88_DY88|98|instance|xsi|139|5hY4bQ7VyCB|SlideXMLData|wndtype|pattern|block|_player|xsd|4JVJG1IL41C|6ddNWoa1uSc_sl264shp4idx1_80_DX338_DY338|lmsid|transduration|time|80842|position|historygroupid|ap|videozoom|transdir|jpg|globalaudioid|Slide6ddNWoa1uSc_d1sm|vector|wipetrans|slidelock|navindex|dataurl|iosurl|history_prev|elapsedtimemode|510|starttime|371356|name|trackviews|showmenuresulticon||||||||viewgroupid||Slide|gz|pxnsnfns10111100100|title|Can|80875|106|revascularization|6ddNWoa1uSc_sl264shp14_80_DX338_DY338|contraindicated|slide12|195|Unless|WPW|Digoxin|such|as|lt|prior|therapy|LVH|175|options|101|227|3fc455d1dd3c920527a5784f61af66_22050_48|mp3|Dobutamine|audio|6ddNWoa1uSc_sl264shp17_80_DX338_DY338|171|312|285|62|6ddNWoa1uSc_sl264shp19_80_DX338_DY338|61|162|excitation|6ddNWoa1uSc_sl264shp4idx7_80_DX338_DY338|Is|417|69|174|402|278|376|6ddNWoa1uSc_sl264shp4idx5_80_DX338_DY338|6ddNWoa1uSc_sl264shp4idx6_80_DX88_DY88|237|6ddNWoa1uSc_sl264shp4idx4_80_DX88_DY88|for|Imaging|presence|on||rest|gt|of|pre|ST|patient|||6ddNWoa1uSc_sl264shp4idx3_80_DX338_DY338'.split('|'),0,{}))
