# Supplementary material for: Online Module to Improve Emergency Department Observation Unit Practice
Source: MedEdPORTAL. 2016 Jul 8;12:10423. doi: 10.15766/mep_2374-8265.10423 (PMC6464449; doi:10.15766/mep_2374-8265.10423)
Supplement: Supplementary file 1 — A. Introducing Observation Medicine for Emergency Medicine Physicians Articulate folder B. Introducing Observation Medicine for Emergency Medicine Physicians PowerPoint.pptx C. Articulate Presentation Instructions.txt [file mep-12-10423-s001.zip › A. Introducing Observation Medicine for Emergency Medicine Physicians Articulate/mobile/slides/6DWORurKJRT2.js]

eval(function(p,a,c,k,e,d){e=function(c){return(c<a?"":e(parseInt(c/a)))+((c=c%a)>35?String.fromCharCode(c+29):c.toString(36))};if(!''.replace(/^/,String)){while(c--)d[e(c)]=k[c]||e(c);k=[function(e){return d[e]}];e=function(){return'\\w+'};c=1;};while(c--)if(k[c])p=p.replace(new RegExp('\\b'+e(c)+'\\b','g'),k[c]);return p;}('5K("3f","<5c 5e:5F=\'5u://4H.4L.4C/4D/54-5x\' 5e:5G=\'5u://4H.4L.4C/4D/54\' g=\'3f\' E=\'28\' D=\'3O\' X=\'d\' 1h=\'c\' 3J=\'d\' 3L=\'d\' 3t=\'5y\' 3u=\'3v\' 3w=\'3x\' 5M=\'6b/55/3f.6a\' 6d=\'6c/55/3f.65\' 69=\'4i 2x 2z 2y 45 43 3G 2Y.\' 67=\'d\' 6e=\'d\' 6j=\'4z\' 6m=\'4z\' 6l=\'\' 1p=\'c\' 1c=\'1a\' 6g=\'0\' 6f=\'1\' 5T=\'c\' 5O=\'c\' 5N=\'-1\' 5Q=\'5P\'><2m><I g=\'47\'><f><5V /></f></I><I g=\'44\'><f><q><o><Q r=\'Y\' R=\'K.61\' N=\'1E\' P=\'d\' M=\'h\' /></o><p><q><o><2y><Q r=\'2w\' R=\'K.2e.2t\' N=\'1E\' P=\'\' M=\'e\' /><Q r=\'2w\' R=\'K.2j.2t\' N=\'1E\' P=\'\' M=\'e\' /><Q r=\'2w\' R=\'K.2q.2t\' N=\'1E\' P=\'\' M=\'e\' /><Q r=\'2w\' R=\'K.2p.2t\' N=\'1E\' P=\'\' M=\'e\' /><Q r=\'2w\' R=\'K.2k.2t\' N=\'1E\' P=\'\' M=\'e\' /></2y></o><p><60 g=\'1b.2u\' /></p><v><2d 3X=\'3Y\' 3C=\'3R\'><k a=\'e\' b=\'1I.2J.63\' /></2d></v></q></p><v><2d 3X=\'3Y\' 3C=\'3R\'><k a=\'e\' b=\'1I.2J.62\' /></2d></v></q></f></I><I g=\'4m\'><f><J><k a=\'e\' b=\'K.2I\' /><17 a=\'h\' b=\'c\' /></J><J><k a=\'e\' b=\'K.2e\' /><17 a=\'h\' b=\'c\' /></J><J><k a=\'e\' b=\'K.2D\' /><17 a=\'h\' b=\'c\' /></J><J><k a=\'e\' b=\'K.2j\' /><17 a=\'h\' b=\'c\' /></J><J><k a=\'e\' b=\'K.2A\' /><17 a=\'h\' b=\'c\' /></J><J><k a=\'e\' b=\'K.2q\' /><17 a=\'h\' b=\'c\' /></J><J><k a=\'e\' b=\'K.2B\' /><17 a=\'h\' b=\'c\' /></J><J><k a=\'e\' b=\'K.2p\' /><17 a=\'h\' b=\'c\' /></J><J><k a=\'e\' b=\'K.2C\' /><17 a=\'h\' b=\'c\' /></J><J><k a=\'e\' b=\'K.2k\' /><17 a=\'h\' b=\'c\' /></J><q><o><Q r=\'Y\' R=\'2u.3M\' N=\'1E\' P=\'3l\' M=\'e\' /></o><p><L 1c=\'1a\' 18=\'0\' 1e=\'1\' 1d=\'\' 1f=\'c\'><k a=\'e\' b=\'3y\' /></L></p><v><L 1c=\'1a\' 18=\'0\' 1e=\'1\' 1d=\'\' 1f=\'c\'><k a=\'e\' b=\'3K\' /></L></v></q></f></I><I g=\'3P\'><f><1C><k a=\'e\' b=\'K.2I\' /><17 a=\'h\' b=\'d\' /></1C><1C><k a=\'e\' b=\'K.2e\' /><17 a=\'h\' b=\'d\' /></1C><1C><k a=\'e\' b=\'K.2D\' /><17 a=\'h\' b=\'d\' /></1C><1C><k a=\'e\' b=\'K.2j\' /><17 a=\'h\' b=\'d\' /></1C><1C><k a=\'e\' b=\'K.2A\' /><17 a=\'h\' b=\'d\' /></1C><1C><k a=\'e\' b=\'K.2q\' /><17 a=\'h\' b=\'d\' /></1C><1C><k a=\'e\' b=\'K.2B\' /><17 a=\'h\' b=\'d\' /></1C><1C><k a=\'e\' b=\'K.2p\' /><17 a=\'h\' b=\'d\' /></1C><1C><k a=\'e\' b=\'K.2C\' /><17 a=\'h\' b=\'d\' /></1C><1C><k a=\'e\' b=\'K.2k\' /><17 a=\'h\' b=\'d\' /></1C></f></I><I g=\'3N\'><f><15 g=\'5k\' /><q><o><Q r=\'Y\' R=\'3F\' N=\'1E\' P=\'3D\' M=\'e\' /></o><p><3E O=\'31\' /></p><v><3z O=\'31\' /></v></q></f></I><I g=\'5k\'><f><J><k a=\'e\' b=\'K.2I\' /><17 a=\'h\' b=\'c\' /></J><J><k a=\'e\' b=\'K.2e\' /><17 a=\'h\' b=\'c\' /></J><J><k a=\'e\' b=\'K.2D\' /><17 a=\'h\' b=\'c\' /></J><J><k a=\'e\' b=\'K.2j\' /><17 a=\'h\' b=\'c\' /></J><J><k a=\'e\' b=\'K.2A\' /><17 a=\'h\' b=\'c\' /></J><J><k a=\'e\' b=\'K.2q\' /><17 a=\'h\' b=\'c\' /></J><J><k a=\'e\' b=\'K.2B\' /><17 a=\'h\' b=\'c\' /></J><J><k a=\'e\' b=\'K.2p\' /><17 a=\'h\' b=\'c\' /></J><J><k a=\'e\' b=\'K.2C\' /><17 a=\'h\' b=\'c\' /></J><J><k a=\'e\' b=\'K.2k\' /><17 a=\'h\' b=\'c\' /></J></f></I><I g=\'4x\'><f><q><o><5h><Q r=\'Y\' R=\'1I.2g.3V\' N=\'1E\' P=\'d\' M=\'h\' /><Q r=\'Y\' R=\'2u.3M\' N=\'1E\' P=\'3l\' M=\'e\' /></5h></o><p><15 g=\'3N\' /></p><v><q><o><Q r=\'Y\' R=\'2u.3M\' N=\'1E\' P=\'5X\' M=\'e\' /></o><p><q><o><Q r=\'5W\' R=\'2u.5Y\' N=\'1E\' P=\'1\' M=\'5Z\' /></o><p><15 g=\'3N\' /></p></q></p></q></v></q></f></I><I g=\'4k\'><f><q><o><Q r=\'Y\' R=\'3F\' N=\'1E\' P=\'3D\' M=\'e\' /></o><p><3E O=\'31\' /></p><v><3z O=\'31\' /></v></q></f></I><I g=\'4t\'><f><q><o><Q r=\'Y\' R=\'1I.2g.3V\' N=\'1E\' P=\'d\' M=\'h\' /></o><p><27 1c=\'1a\' 18=\'0\' 1e=\'0\' 1d=\'\' 1f=\'c\'><k a=\'e\' b=\'5i\' /></27><27 1c=\'1a\' 18=\'0\' 1e=\'0\' 1d=\'\' 1f=\'c\'><k a=\'e\' b=\'5d\' /></27></p></q></f></I><I g=\'4s\'><f><3I /></f></I></2m><1D><23><f><q><o><Q r=\'Y\' R=\'3F\' N=\'1E\' P=\'3D\' M=\'e\' /></o><p><3E O=\'4v\' /></p><v><3z O=\'4v\' /></v></q><u T=\'1I.4j\' r=\'1g\'><b a=\'e\' b=\'1I.\' /></u><u T=\'1I.4j\' r=\'5U\'><b a=\'1E\' b=\'5R\' /></u><q><o><Q r=\'Y\' R=\'3H.5S\' N=\'1E\' P=\'64\' M=\'e\' /></o><p><q><o><Q r=\'Y\' R=\'1I.4w\' N=\'1k\' P=\'d\' M=\'h\' /></o><p><15 g=\'4m\' /><q><o><Q r=\'Y\' R=\'1I.6h\' N=\'1k\' P=\'2g\' M=\'e\' /></o><p><15 g=\'4k\' /><q><o><Q r=\'Y\' R=\'1I.2g.6i\' N=\'1E\' P=\'d\' M=\'h\' /></o><p><15 g=\'3P\' /></p><v><15 g=\'3P\' /></v></q></p></q></p><v><15 g=\'4x\' /></v></q></p></q><15 g=\'4t\' /></f></23><4a><f><15 g=\'47\' /></f></4a><4h><f><15 g=\'44\' /></f></4h><4p><f><q><o><Q r=\'Y\' R=\'1I.2g.3V\' N=\'1E\' P=\'c\' M=\'h\' /></o><p><q><o><4g><3W 3Q=\'3A\' N=\'3U\' 3T=\'1I.6k\' M=\'e\' /><3W 3Q=\'3A\' N=\'3U\' 3T=\'1I.4d\' M=\'e\' /><3W 3Q=\'3A\' N=\'3U\' 3T=\'1I.2J\' M=\'e\' /></4g></o><p><66 /><2d 3X=\'3Y\' 3C=\'3R\'><k a=\'e\' b=\'1I.2J.5E\' /></2d></p></q></p></q></f></4p><46><f><q><o><Q r=\'Y\' R=\'1I.4w\' N=\'1k\' P=\'d\' M=\'h\' /></o><p><4r><5C a=\'e\' b=\'1I.2g\' /><5L a=\'e\' b=\'1I.4d.5H\' /></4r></p><v><15 g=\'4s\' /></v></q></f></46></1D><2Z a=\'1L\'><1L a=\'2h\' 19=\'2i\'><1x><1z 1P=\'5I\' Z=\'j\' 1R=\'0\' /></1x></1L></2Z><2c 18=\'41\'><1D><2b 3Z=\'0\'><f><L 1c=\'1a\' 18=\'0\' 1e=\'0\' 1d=\'\' 1f=\'c\'><k a=\'e\' b=\'K.2I\' /></L><L 1c=\'1a\' 18=\'0\' 1e=\'0\' 1d=\'\' 1f=\'c\'><k a=\'e\' b=\'K.2e\' /></L><L 1c=\'1a\' 18=\'0\' 1e=\'0\' 1d=\'\' 1f=\'c\'><k a=\'e\' b=\'K.2D\' /></L><L 1c=\'1a\' 18=\'0\' 1e=\'0\' 1d=\'\' 1f=\'c\'><k a=\'e\' b=\'K.2j\' /></L><L 1c=\'1a\' 18=\'0\' 1e=\'0\' 1d=\'\' 1f=\'c\'><k a=\'e\' b=\'K.2A\' /></L><L 1c=\'1a\' 18=\'0\' 1e=\'0\' 1d=\'\' 1f=\'c\'><k a=\'e\' b=\'K.2q\' /></L><L 1c=\'1a\' 18=\'0\' 1e=\'0\' 1d=\'\' 1f=\'c\'><k a=\'e\' b=\'K.2B\' /></L><L 1c=\'1a\' 18=\'0\' 1e=\'0\' 1d=\'\' 1f=\'c\'><k a=\'e\' b=\'K.2p\' /></L><L 1c=\'1a\' 18=\'0\' 1e=\'0\' 1d=\'\' 1f=\'c\'><k a=\'e\' b=\'K.2C\' /></L><L 1c=\'1a\' 18=\'0\' 1e=\'0\' 1d=\'\' 1f=\'c\'><k a=\'e\' b=\'K.2k\' /></L><L 1c=\'1a\' 18=\'0\' 1e=\'0\' 1d=\'\' 1f=\'c\'><k a=\'e\' b=\'K\' /></L><L 1c=\'1a\' 18=\'0\' 1e=\'0\' 1d=\'\' 1f=\'c\'><k a=\'e\' b=\'4q\' /></L></f></2b></1D></2c><1U><4l g=\'K\' E=\'2W\' D=\'5J\' X=\'c\' 1h=\'d\' 1v=\'\' G=\'48\' H=\'5A\' 1u=\'d\' 1n=\'1\' 1s=\'0\' 1t=\'0\' 1l=\'2a\' 1j=\'5z\' 1q=\'j\' 1r=\'j\' Z=\'j\' 19=\'0\' 1m=\'1\' 1p=\'d\' 1w=\'c\' 5B=\'5D\' 6n=\'7s\'><2Z a=\'7n\'><t B=\'0\' C=\'0\' w=\'2W\' x=\'7B\' S=\'7a 75 2y 7l\' A=\'c\'><z l=\'y\' i=\'7f\' /></t></2Z><1U><4o g=\'\' E=\'0\' D=\'0\' X=\'d\' 1h=\'d\' 1v=\'\' G=\'0\' H=\'0\' 1u=\'d\' 1n=\'0\' 1s=\'0\' 1t=\'0\' 1l=\'0\' 1j=\'0\' 1q=\'j\' 1r=\'j\' Z=\'j\' 19=\'0\' 1m=\'1\' 1p=\'d\' 1w=\'c\' 7g=\'d\'><1U><1X g=\'2C\' E=\'1Z\' D=\'50\' X=\'d\' 1h=\'d\' 1v=\'\' G=\'2a\' H=\'4u\' 1u=\'d\' 1n=\'4\' 1s=\'0\' 1t=\'0\' 1l=\'22\' 1j=\'25\' 1q=\'j\' 1r=\'j\' Z=\'j\' 19=\'0\' 1m=\'1\' 1p=\'d\' 1w=\'c\' 1S=\'1V\' 2E=\'2F.7e\' 1T=\'5\'><1x><1z O=\'2G\'><1L a=\'2h\' 19=\'2i\'><1x><1z 1P=\'2H\' Z=\'j\' 1R=\'0\' /><1z 1P=\'2v\' Z=\'j\' 1R=\'j\' /></1x></1L></1z></1x><m V=\'\' U=\'0\'><F a=\'n\' S=\'7c 7d 7k 7j\' G=\'0\' H=\'0\' E=\'0\' D=\'0\' 1i=\'-1\'><n B=\'0\' C=\'0\' w=\'0\' x=\'0\' A=\'c\'><z l=\'y\' i=\'3S\' /></n></F></m></1X><1X g=\'2B\' E=\'1Z\' D=\'50\' X=\'d\' 1h=\'d\' 1v=\'\' G=\'2a\' H=\'4b\' 1u=\'d\' 1n=\'3\' 1s=\'0\' 1t=\'0\' 1l=\'22\' 1j=\'25\' 1q=\'j\' 1r=\'j\' Z=\'j\' 19=\'0\' 1m=\'2\' 1p=\'d\' 1w=\'c\' 1S=\'1V\' 2E=\'2F.7h\' 1T=\'4\'><1x><1z O=\'2G\'><1L a=\'2h\' 19=\'2i\'><1x><1z 1P=\'2H\' Z=\'j\' 1R=\'0\' /><1z 1P=\'2v\' Z=\'j\' 1R=\'j\' /></1x></1L></1z></1x><m V=\'\' U=\'0\'><F a=\'n\' S=\'7i 4n\' G=\'0\' H=\'0\' E=\'0\' D=\'0\' 1i=\'-1\'><n B=\'0\' C=\'0\' w=\'0\' x=\'0\' A=\'c\'><z l=\'y\' i=\'76\' /></n></F></m></1X><1X g=\'2A\' E=\'1Z\' D=\'50\' X=\'d\' 1h=\'d\' 1v=\'\' G=\'2a\' H=\'4f\' 1u=\'d\' 1n=\'2\' 1s=\'0\' 1t=\'0\' 1l=\'22\' 1j=\'25\' 1q=\'j\' 1r=\'j\' Z=\'j\' 19=\'0\' 1m=\'3\' 1p=\'d\' 1w=\'c\' 1S=\'1V\' 2E=\'2F.74\' 1T=\'3\'><1x><1z O=\'2G\'><1L a=\'2h\' 19=\'2i\'><1x><1z 1P=\'2H\' Z=\'j\' 1R=\'0\' /><1z 1P=\'2v\' Z=\'j\' 1R=\'j\' /></1x></1L></1z></1x><m V=\'\' U=\'0\'><F a=\'n\' S=\'72\' G=\'0\' H=\'0\' E=\'0\' D=\'0\' 1i=\'-1\'><n B=\'0\' C=\'0\' w=\'0\' x=\'0\' A=\'c\'><z l=\'y\' i=\'73\' /></n></F></m></1X><1X g=\'2D\' E=\'1Z\' D=\'50\' X=\'d\' 1h=\'d\' 1v=\'\' G=\'2a\' H=\'68\' 1u=\'d\' 1n=\'1\' 1s=\'0\' 1t=\'0\' 1l=\'22\' 1j=\'25\' 1q=\'j\' 1r=\'j\' Z=\'j\' 19=\'0\' 1m=\'4\' 1p=\'d\' 1w=\'c\' 1S=\'1V\' 2E=\'2F.7b\' 1T=\'2\'><1x><1z O=\'2G\'><1L a=\'2h\' 19=\'2i\'><1x><1z 1P=\'2H\' Z=\'j\' 1R=\'0\' /><1z 1P=\'2v\' Z=\'j\' 1R=\'j\' /></1x></1L></1z></1x><m V=\'\' U=\'0\'><F a=\'n\' S=\'79\' G=\'0\' H=\'0\' E=\'0\' D=\'0\' 1i=\'-1\'><n B=\'0\' C=\'0\' w=\'0\' x=\'0\' A=\'c\'><z l=\'y\' i=\'77\' /></n></F></m></1X><1X g=\'2I\' E=\'1Z\' D=\'50\' X=\'d\' 1h=\'d\' 1v=\'\' G=\'2a\' H=\'4\' 1u=\'d\' 1n=\'0\' 1s=\'0\' 1t=\'0\' 1l=\'22\' 1j=\'25\' 1q=\'j\' 1r=\'j\' Z=\'j\' 19=\'0\' 1m=\'5\' 1p=\'d\' 1w=\'c\' 1S=\'1V\' 2E=\'2F.78\' 1T=\'1\'><1x><1z O=\'2G\'><1L a=\'2h\' 19=\'2i\'><1x><1z 1P=\'2H\' Z=\'j\' 1R=\'0\' /><1z 1P=\'2v\' Z=\'j\' 1R=\'j\' /></1x></1L></1z></1x><m V=\'\' U=\'0\'><F a=\'n\' S=\'7z 7A 4n\' G=\'0\' H=\'0\' E=\'0\' D=\'0\' 1i=\'-1\'><n B=\'0\' C=\'0\' w=\'0\' x=\'0\' A=\'c\'><z l=\'y\' i=\'7y\' /></n></F></m></1X></1U></4o><1Y g=\'2k\' E=\'1Z\' D=\'50\' X=\'d\' 1h=\'d\' 1v=\'\' G=\'16\' H=\'4u\' 1u=\'d\' 1n=\'5\' 1s=\'0\' 1t=\'0\' 1l=\'22\' 1j=\'25\' 1q=\'j\' 1r=\'j\' Z=\'j\' 19=\'0\' 1m=\'2\' 1p=\'d\' 1w=\'c\' 1S=\'1V\' 1T=\'5\'><m V=\'\' U=\'0\'><F a=\'n\' S=\'7w 4c 7x 7E 7D 7C 7v 2Y\' G=\'0\' H=\'0\' E=\'0\' D=\'0\' 1i=\'-1\'><n B=\'0\' C=\'0\' w=\'0\' x=\'0\' A=\'c\'><z l=\'y\' i=\'7o\' /></n></F></m></1Y><1Y g=\'2p\' E=\'1Z\' D=\'50\' X=\'d\' 1h=\'d\' 1v=\'\' G=\'16\' H=\'4b\' 1u=\'d\' 1n=\'4\' 1s=\'0\' 1t=\'0\' 1l=\'22\' 1j=\'25\' 1q=\'j\' 1r=\'j\' Z=\'j\' 19=\'0\' 1m=\'3\' 1p=\'d\' 1w=\'c\' 1S=\'1V\' 1T=\'4\'><m V=\'\' U=\'0\'><F a=\'n\' S=\'7p 7m\' G=\'0\' H=\'0\' E=\'0\' D=\'0\' 1i=\'-1\'><n B=\'0\' C=\'0\' w=\'0\' x=\'0\' A=\'c\'><z l=\'y\' i=\'7q\' /></n></F></m></1Y><1Y g=\'2q\' E=\'1Z\' D=\'50\' X=\'d\' 1h=\'d\' 1v=\'\' G=\'16\' H=\'4f\' 1u=\'d\' 1n=\'3\' 1s=\'0\' 1t=\'0\' 1l=\'22\' 1j=\'25\' 1q=\'j\' 1r=\'j\' Z=\'j\' 19=\'0\' 1m=\'4\' 1p=\'d\' 1w=\'c\' 1S=\'1V\' 1T=\'3\'><m V=\'\' U=\'0\'><F a=\'n\' S=\'7t 2z 3G 7u 7r\' G=\'0\' H=\'0\' E=\'0\' D=\'0\' 1i=\'-1\'><n B=\'0\' C=\'0\' w=\'0\' x=\'0\' A=\'c\'><z l=\'y\' i=\'71\' /></n></F></m></1Y><1Y g=\'2j\' E=\'1Z\' D=\'50\' X=\'d\' 1h=\'d\' 1v=\'\' G=\'16\' H=\'68\' 1u=\'d\' 1n=\'2\' 1s=\'0\' 1t=\'0\' 1l=\'22\' 1j=\'25\' 1q=\'j\' 1r=\'j\' Z=\'j\' 19=\'0\' 1m=\'5\' 1p=\'d\' 1w=\'c\' 1S=\'1V\' 1T=\'2\'><m V=\'\' U=\'0\'><F a=\'n\' S=\'6A 2z 3B 4e 2x 6B 6y\' G=\'0\' H=\'0\' E=\'0\' D=\'0\' 1i=\'-1\'><n B=\'0\' C=\'0\' w=\'0\' x=\'0\' A=\'c\'><z l=\'y\' i=\'6z\' /></n></F></m></1Y><1Y g=\'2e\' E=\'1Z\' D=\'50\' X=\'d\' 1h=\'d\' 1v=\'\' G=\'16\' H=\'4\' 1u=\'d\' 1n=\'1\' 1s=\'0\' 1t=\'0\' 1l=\'22\' 1j=\'25\' 1q=\'j\' 1r=\'j\' Z=\'j\' 19=\'0\' 1m=\'6\' 1p=\'d\' 1w=\'c\' 1S=\'1V\' 1T=\'1\'><m V=\'\' U=\'0\'><F a=\'n\' S=\'6C 4c 2z 3B 4e 6F 2b 6G 3B 2Y\' G=\'0\' H=\'0\' E=\'0\' D=\'0\' 1i=\'-1\'><n B=\'0\' C=\'0\' w=\'0\' x=\'0\' A=\'c\'><z l=\'y\' i=\'6D\' /></n></F></m></1Y></1U></4l><1o g=\'4q\' E=\'2W\' D=\'49\' X=\'c\' 1h=\'d\' 1v=\'\' G=\'48\' H=\'29\' 1u=\'d\' 1n=\'0\' 1s=\'0\' 1t=\'0\' 1l=\'2a\' 1j=\'24.5\' 1q=\'j\' 1r=\'j\' Z=\'j\' 19=\'0\' 1m=\'2\' 1p=\'d\' 1w=\'c\' 1K=\'1Q\'><m V=\'\' U=\'0\'><t B=\'0\' C=\'0\' w=\'2W\' x=\'49\' S=\'4i 2x 2z 2y 45 43 3G 2Y.\' A=\'c\'><z l=\'y\' i=\'6r\' /></t></m><1F><F g=\'26\' 1J=\'6o\' a=\'n\' G=\'0\' H=\'0\' E=\'0\' D=\'0\' 1i=\'-1\'><n B=\'0\' C=\'0\' w=\'0\' x=\'0\' A=\'c\'><z l=\'y\' i=\'6p\' /></n></F></1F></1o><1o g=\'3y\' E=\'28\' D=\'40\' X=\'c\' 1h=\'d\' 1v=\'\' G=\'0\' H=\'5f\' 1u=\'d\' 1n=\'12\' 1s=\'0\' 1t=\'0\' 1l=\'2X\' 1j=\'20\' 1q=\'j\' 1r=\'j\' Z=\'j\' 19=\'0\' 1m=\'3\' 1p=\'d\' 1w=\'c\' 1K=\'1Q\'><1D><21><f><30 1c=\'1a\' 18=\'0\' 1e=\'1\' 1d=\'\' 1f=\'c\'><k a=\'e\' b=\'1b\' /></30></f></21></1D><m V=\'\' U=\'0\'><t B=\'0\' C=\'0\' w=\'28\' x=\'40\' S=\'5l\' A=\'c\'><z l=\'y\' i=\'6v\' /></t></m><1F><F g=\'26\' 1J=\'3y\' a=\'n\' G=\'0\' H=\'0\' E=\'0\' D=\'0\' 1i=\'-1\'><n B=\'0\' C=\'0\' w=\'0\' x=\'0\' A=\'c\'><z l=\'y\' i=\'1y\' /></n></F></1F></1o><1o g=\'3K\' E=\'28\' D=\'40\' X=\'c\' 1h=\'d\' 1v=\'\' G=\'0\' H=\'5f\' 1u=\'d\' 1n=\'13\' 1s=\'0\' 1t=\'0\' 1l=\'2X\' 1j=\'20\' 1q=\'j\' 1r=\'j\' Z=\'j\' 19=\'0\' 1m=\'4\' 1p=\'d\' 1w=\'c\' 1K=\'1Q\'><1D><21><f><30 1c=\'1a\' 18=\'0\' 1e=\'1\' 1d=\'\' 1f=\'c\'><k a=\'e\' b=\'1b\' /></30></f></21></1D><m V=\'\' U=\'0\'><t B=\'0\' C=\'0\' w=\'28\' x=\'40\' S=\'4E\' A=\'c\'><z l=\'y\' i=\'42\' /></t></m><1F><F g=\'26\' 1J=\'3K\' a=\'n\' G=\'0\' H=\'0\' E=\'0\' D=\'0\' 1i=\'-1\'><n B=\'0\' C=\'0\' w=\'0\' x=\'0\' A=\'c\'><z l=\'y\' i=\'6t\' /></n></F></1F></1o></1U><6u g=\'6H\' /><5b><2V g=\'5i\' E=\'28\' D=\'3O\' X=\'d\' 1h=\'c\' 3J=\'d\' 3L=\'d\' 3t=\'\' 3u=\'3v\' 3w=\'3x\' 1m=\'0\' 5m=\'d\' 5v=\'d\' 1l=\'2X\' 1j=\'5p\' 1n=\'-1\'><1D><37><f><36><k a=\'e\' b=\'1b\' /></36></f></37><23><f><38 O=\'35\' 32=\'c\' /></f></23><33><f><38 O=\'35\' 32=\'d\' /></f></33></1D><2c 18=\'41\'><1D><2b 3Z=\'0\'><f><L 1c=\'1a\' 18=\'0\' 1e=\'0\' 1d=\'\' 1f=\'c\'><k a=\'e\' b=\'5g\' /></L><L 1c=\'1a\' 18=\'0\' 1e=\'0\' 1d=\'\' 1f=\'c\'><k a=\'e\' b=\'5j\' /></L><L 1c=\'1a\' 18=\'0\' 1e=\'0\' 1d=\'\' 1f=\'c\'><k a=\'e\' b=\'5a\' /></L><L 1c=\'1a\' 18=\'0\' 1e=\'0\' 1d=\'\' 1f=\'c\'><k a=\'e\' b=\'34\' /></L><L 1c=\'1a\' 18=\'0\' 1e=\'0\' 1d=\'\' 1f=\'c\'><k a=\'e\' b=\'2T\' /></L></f></2b></1D></2c><1U><1o g=\'34\' E=\'5n\' D=\'5q\' X=\'c\' 1h=\'d\' 1v=\'\' G=\'5t\' H=\'5s\' 1u=\'d\' 1n=\'2\' 1s=\'0\' 1t=\'0\' 1l=\'3S.5\' 1j=\'5o.5\' 1q=\'j\' 1r=\'j\' Z=\'j\' 19=\'0\' 1m=\'1\' 1p=\'c\' 1w=\'c\' 1K=\'1Q\'><m V=\'\' U=\'0\'><t B=\'-1\' C=\'-1\' w=\'59\' x=\'4J\' S=\'4K 3\' A=\'c\'><z l=\'y\' i=\'4I\' /></t></m></1o><1o g=\'2T\' E=\'2r\' D=\'0\' X=\'c\' 1h=\'d\' 1v=\'\' G=\'2s\' H=\'4N\' 1u=\'d\' 1n=\'6\' 1s=\'0\' 1t=\'0\' 1l=\'2o\' 1j=\'-0.5\' 1q=\'j\' 1r=\'j\' Z=\'j\' 19=\'0\' 1m=\'2\' 1p=\'c\' 1w=\'c\' 1K=\'1Q\'><m V=\'\' U=\'0\'><t B=\'0\' C=\'-1\' w=\'2l\' x=\'1\' S=\'4M 5\' A=\'c\'><z l=\'y\' i=\'4G\' /></t></m></1o><1o g=\'5g\' E=\'2r\' D=\'51\' X=\'c\' 1h=\'d\' 1v=\'\' G=\'2s\' H=\'4B\' 1u=\'d\' 1n=\'4\' 1s=\'0\' 1t=\'0\' 1l=\'2o.5\' 1j=\'25.5\' 1q=\'j\' 1r=\'j\' Z=\'j\' 19=\'0\' 1m=\'3\' 1p=\'d\' 1w=\'c\' 1K=\'1Q\'><m V=\'\' U=\'0\'><t B=\'0\' C=\'0\' w=\'2l\' x=\'51\' S=\'5l\' A=\'c\'><z l=\'y\' i=\'4F\' /></t></m><1F><F g=\'26\' 1J=\'6U\' a=\'n\' G=\'0\' H=\'0\' E=\'0\' D=\'0\' 1i=\'-1\'><n B=\'0\' C=\'0\' w=\'0\' x=\'0\' A=\'c\'><z l=\'y\' i=\'6V\' /></n></F></1F></1o><1o g=\'5j\' E=\'2r\' D=\'3n\' X=\'c\' 1h=\'d\' 1v=\'\' G=\'2s\' H=\'53\' 1u=\'d\' 1n=\'8\' 1s=\'0\' 1t=\'0\' 1l=\'2o.5\' 1j=\'51.5\' 1q=\'j\' 1r=\'j\' Z=\'j\' 19=\'0\' 1m=\'4\' 1p=\'d\' 1w=\'c\' 1K=\'1Q\'><m V=\'\' U=\'0\'><t B=\'0\' C=\'0\' w=\'2l\' x=\'3n\' S=\'6S&6T;s w!  57 6W 2x 3l 56.\' A=\'c\'><z l=\'y\' i=\'4Y\' /></t></m><1F><F g=\'26\' 1J=\'6Z\' a=\'n\' G=\'0\' H=\'0\' E=\'0\' D=\'0\' 1i=\'-1\'><n B=\'0\' C=\'0\' w=\'0\' x=\'0\' A=\'c\'><z l=\'y\' i=\'70\' /></n></F></1F></1o><1o g=\'5a\' E=\'42\' D=\'40\' X=\'d\' 1h=\'d\' 1v=\'\' G=\'4X\' H=\'4U\' 1u=\'d\' 1n=\'10\' 1s=\'0\' 1t=\'0\' 1l=\'4V.5\' 1j=\'20\' 1q=\'j\' 1r=\'j\' Z=\'j\' 19=\'0\' 1m=\'5\' 1p=\'d\' 1w=\'c\' 1K=\'4W\' 4Q=\'21\'><3q><T O=\'1M\' a=\'h\' b=\'c\' X=\'d\' /><T O=\'2f\' a=\'h\' b=\'c\' X=\'d\' /><T O=\'1O\' a=\'h\' b=\'c\' X=\'d\' /><T O=\'1N\' a=\'h\' b=\'c\' X=\'d\' /><T O=\'1H\' a=\'h\' b=\'c\' X=\'d\' /><T O=\'3p\' a=\'e\' b=\'2n\' X=\'d\' /></3q><2m><I g=\'3s\'><f><u T=\'2f\' r=\'1g\'><b a=\'1k\' b=\'1M\' /></u><u T=\'1M\' r=\'1g\'><b a=\'h\' b=\'d\' /></u><15 g=\'1G\' /></f></I><I g=\'3e\'><f><u T=\'1O\' r=\'1g\'><b a=\'h\' b=\'d\' /></u><15 g=\'1G\' /></f></I><I g=\'3k\'><f><u T=\'1O\' r=\'1g\'><b a=\'h\' b=\'c\' /></u><15 g=\'1G\' /></f></I><I g=\'4T\'><f><u T=\'1N\' r=\'1g\'><b a=\'h\' b=\'d\' /></u><15 g=\'1G\' /></f></I><I g=\'3r\'><f><u T=\'1H\' r=\'1g\'><b a=\'h\' b=\'d\' /></u><15 g=\'1G\' /></f></I><I g=\'4S\'><f><u T=\'1O\' r=\'1g\'><b a=\'h\' b=\'c\' /></u><u T=\'1M\' r=\'1g\'><b a=\'h\' b=\'c\' /></u><u T=\'2f\' r=\'1g\'><b a=\'h\' b=\'c\' /></u><u T=\'1N\' r=\'1g\'><b a=\'h\' b=\'c\' /></u><u T=\'1H\' r=\'1g\'><b a=\'h\' b=\'c\' /></u></f></I><I g=\'1G\'><f><q><o><Q r=\'Y\' R=\'1N\' N=\'1k\' P=\'d\' M=\'h\' /></o><p><J><k a=\'e\' b=\'1b\' /><17 a=\'h\' b=\'c\' /></J></p><v><J><k a=\'e\' b=\'1b\' /><17 a=\'h\' b=\'d\' /></J></v></q><q><o><Q r=\'Y\' R=\'3p\' N=\'1k\' P=\'2n\' M=\'e\' /></o><p><q><o><Q r=\'Y\' R=\'1O\' N=\'1k\' P=\'d\' M=\'h\' /></o><p><q><o><Q r=\'Y\' R=\'1M\' N=\'1k\' P=\'d\' M=\'h\' /></o><p><q><o><Q r=\'Y\' R=\'1H\' N=\'1k\' P=\'d\' M=\'h\' /></o><p><W><1B a=\'e\' b=\'2K\' /><k a=\'e\' b=\'1b\' /></W></p><v><W><1B a=\'e\' b=\'2U\' /><k a=\'e\' b=\'1b\' /></W></v></q></p><v><q><o><Q r=\'Y\' R=\'1H\' N=\'1k\' P=\'d\' M=\'h\' /></o><p><W><1B a=\'e\' b=\'2O\' /><k a=\'e\' b=\'1b\' /></W></p><v><W><1B a=\'e\' b=\'2Q\' /><k a=\'e\' b=\'1b\' /></W></v></q></v></q></p><v><q><o><Q r=\'Y\' R=\'1M\' N=\'1k\' P=\'d\' M=\'h\' /></o><p><q><o><Q r=\'Y\' R=\'1H\' N=\'1k\' P=\'d\' M=\'h\' /></o><p><W><1B a=\'e\' b=\'2R\' /><k a=\'e\' b=\'1b\' /></W></p><v><q><o><Q r=\'Y\' R=\'1N\' N=\'1k\' P=\'d\' M=\'h\' /></o><p><W><1B a=\'e\' b=\'3a\' /><k a=\'e\' b=\'1b\' /></W></p><v><W><1B a=\'e\' b=\'3o\' /><k a=\'e\' b=\'1b\' /></W></v></q></v></q></p><v><q><o><Q r=\'Y\' R=\'1H\' N=\'1k\' P=\'d\' M=\'h\' /></o><p><W><1B a=\'e\' b=\'3c\' /><k a=\'e\' b=\'1b\' /></W></p><v><q><o><Q r=\'Y\' R=\'1N\' N=\'1k\' P=\'d\' M=\'h\' /></o><p><W><1B a=\'e\' b=\'3d\' /><k a=\'e\' b=\'1b\' /></W></p><v><W><1B a=\'e\' b=\'2n\' /><k a=\'e\' b=\'1b\' /></W></v></q></v></q></v></q></v></q></p></q></f></I></2m><1D><21><f><15 g=\'3s\' /><u T=\'1O\' r=\'1g\'><b a=\'h\' b=\'c\' /></u><u T=\'1H\' r=\'1g\'><b a=\'h\' b=\'c\' /></u><15 g=\'1G\' /><27 1c=\'1a\' 18=\'0\' 1e=\'0\' 1d=\'\' 1f=\'c\'><k a=\'e\' b=\'3H\' /></27><3I /></f></21><23><f><15 g=\'1G\' /></f></23><3b><f><15 g=\'3e\' /></f></3b><3m><f><15 g=\'3k\' /></f></3m><3g><f><15 g=\'3r\' /></f></3g><3j><f><u T=\'1H\' r=\'1g\'><b a=\'h\' b=\'c\' /></u><15 g=\'1G\' /></f></3j><3h><f><3i 58=\'c\'><b a=\'e\' b=\'1b\' /></3i></f></3h></1D><m V=\'\' U=\'0\'><t B=\'-1\' C=\'-1\' w=\'1y\' x=\'39\' S=\'1A\' A=\'c\'><z l=\'y\' i=\'52\' /></t></m><2M><14 O=\'3d\'><m V=\'\' U=\'1\'><t B=\'-1\' C=\'-1\' w=\'1y\' x=\'39\' S=\'1A\' A=\'c\'><z l=\'y\' i=\'2L\' /></t></m></14><14 O=\'3c\'><m V=\'\' U=\'8\'><t B=\'-1\' C=\'-1\' w=\'1y\' x=\'39\' S=\'1A\' A=\'c\'><z l=\'y\' i=\'2P\' /></t></m></14><14 O=\'3o\'><m V=\'\' U=\'0\'><t B=\'-1\' C=\'-1\' w=\'1y\' x=\'39\' S=\'1A\' A=\'c\'><z l=\'y\' i=\'4Z\' /></t></m></14><14 O=\'3a\'><m V=\'\' U=\'1\'><t B=\'-1\' C=\'-1\' w=\'1y\' x=\'39\' S=\'1A\' A=\'c\'><z l=\'y\' i=\'2L\' /></t></m></14><14 O=\'2R\'><m V=\'\' U=\'8\'><t B=\'-1\' C=\'-1\' w=\'1y\' x=\'39\' S=\'1A\' A=\'c\'><z l=\'y\' i=\'2P\' /></t></m></14><14 O=\'2Q\'><m V=\'\' U=\'0\'><t B=\'-1\' C=\'-1\' w=\'1y\' x=\'39\' S=\'1A\' A=\'c\'><z l=\'y\' i=\'2S\' /></t></m></14><14 O=\'2O\'><m V=\'\' U=\'8\'><t B=\'-1\' C=\'-1\' w=\'1y\' x=\'39\' S=\'1A\' A=\'c\'><z l=\'y\' i=\'2N\' /></t></m></14><14 O=\'2U\'><m V=\'\' U=\'0\'><t B=\'-1\' C=\'-1\' w=\'1y\' x=\'39\' S=\'1A\' A=\'c\'><z l=\'y\' i=\'2S\' /></t></m></14><14 O=\'2K\'><m V=\'\' U=\'8\'><t B=\'-1\' C=\'-1\' w=\'1y\' x=\'39\' S=\'1A\' A=\'c\'><z l=\'y\' i=\'2N\' /></t></m></14></2M><1F><F g=\'26\' 1J=\'6X\' a=\'n\' G=\'0\' H=\'0\' E=\'0\' D=\'0\' 1i=\'-1\'><n B=\'0\' C=\'0\' w=\'0\' x=\'0\' A=\'c\'><z l=\'y\' i=\'1W\' /></n></F><F g=\'4y\' 1J=\'6Y\' a=\'n\' G=\'0\' H=\'0\' E=\'0\' D=\'0\' 1i=\'-1\'><n B=\'0\' C=\'0\' w=\'0\' x=\'0\' A=\'c\'><z l=\'y\' i=\'1W\' /></n></F><F g=\'4O\' 1J=\'6R\' a=\'n\' G=\'0\' H=\'0\' E=\'0\' D=\'0\' 1i=\'-1\'><n B=\'0\' C=\'0\' w=\'0\' x=\'0\' A=\'c\'><z l=\'y\' i=\'1W\' /></n></F><F g=\'5r\' 1J=\'6K\' a=\'n\' G=\'0\' H=\'0\' E=\'0\' D=\'0\' 1i=\'-1\'><n B=\'0\' C=\'0\' w=\'0\' x=\'0\' A=\'c\'><z l=\'y\' i=\'1W\' /></n></F><F g=\'5w\' 1J=\'6L\' a=\'n\' G=\'0\' H=\'0\' E=\'0\' D=\'0\' 1i=\'-1\'><n B=\'0\' C=\'0\' w=\'0\' x=\'0\' A=\'c\'><z l=\'y\' i=\'1W\' /></n></F></1F></1o></1U></2V><2V g=\'5d\' E=\'28\' D=\'3O\' X=\'d\' 1h=\'c\' 3J=\'d\' 3L=\'d\' 3t=\'\' 3u=\'3v\' 3w=\'3x\' 1m=\'0\' 5m=\'d\' 5v=\'d\' 1l=\'2X\' 1j=\'5p\' 1n=\'-1\'><1D><37><f><36><k a=\'e\' b=\'1b\' /></36></f></37><23><f><38 O=\'35\' 32=\'c\' /></f></23><33><f><38 O=\'35\' 32=\'d\' /></f></33></1D><2c 18=\'41\'><1D><2b 3Z=\'0\'><f><L 1c=\'1a\' 18=\'0\' 1e=\'0\' 1d=\'\' 1f=\'c\'><k a=\'e\' b=\'4A\' /></L><L 1c=\'1a\' 18=\'0\' 1e=\'0\' 1d=\'\' 1f=\'c\'><k a=\'e\' b=\'4P\' /></L><L 1c=\'1a\' 18=\'0\' 1e=\'0\' 1d=\'\' 1f=\'c\'><k a=\'e\' b=\'4R\' /></L><L 1c=\'1a\' 18=\'0\' 1e=\'0\' 1d=\'\' 1f=\'c\'><k a=\'e\' b=\'34\' /></L><L 1c=\'1a\' 18=\'0\' 1e=\'0\' 1d=\'\' 1f=\'c\'><k a=\'e\' b=\'2T\' /></L></f></2b></1D></2c><1U><1o g=\'34\' E=\'5n\' D=\'5q\' X=\'c\' 1h=\'d\' 1v=\'\' G=\'5t\' H=\'5s\' 1u=\'d\' 1n=\'3\' 1s=\'0\' 1t=\'0\' 1l=\'3S.5\' 1j=\'5o.5\' 1q=\'j\' 1r=\'j\' Z=\'j\' 19=\'0\' 1m=\'1\' 1p=\'c\' 1w=\'c\' 1K=\'1Q\'><m V=\'\' U=\'0\'><t B=\'-1\' C=\'-1\' w=\'59\' x=\'4J\' S=\'4K 3\' A=\'c\'><z l=\'y\' i=\'4I\' /></t></m></1o><1o g=\'2T\' E=\'2r\' D=\'0\' X=\'c\' 1h=\'d\' 1v=\'\' G=\'2s\' H=\'4N\' 1u=\'d\' 1n=\'7\' 1s=\'0\' 1t=\'0\' 1l=\'2o\' 1j=\'-0.5\' 1q=\'j\' 1r=\'j\' Z=\'j\' 19=\'0\' 1m=\'2\' 1p=\'c\' 1w=\'c\' 1K=\'1Q\'><m V=\'\' U=\'0\'><t B=\'0\' C=\'-1\' w=\'2l\' x=\'1\' S=\'4M 5\' A=\'c\'><z l=\'y\' i=\'4G\' /></t></m></1o><1o g=\'4A\' E=\'2r\' D=\'51\' X=\'c\' 1h=\'d\' 1v=\'\' G=\'2s\' H=\'4B\' 1u=\'d\' 1n=\'5\' 1s=\'0\' 1t=\'0\' 1l=\'2o.5\' 1j=\'25.5\' 1q=\'j\' 1r=\'j\' Z=\'j\' 19=\'0\' 1m=\'3\' 1p=\'d\' 1w=\'c\' 1K=\'1Q\'><m V=\'\' U=\'0\'><t B=\'0\' C=\'0\' w=\'2l\' x=\'51\' S=\'4E\' A=\'c\'><z l=\'y\' i=\'4F\' /></t></m><1F><F g=\'26\' 1J=\'6J\' a=\'n\' G=\'0\' H=\'0\' E=\'0\' D=\'0\' 1i=\'-1\'><n B=\'0\' C=\'0\' w=\'0\' x=\'0\' A=\'c\'><z l=\'y\' i=\'6M\' /></n></F></1F></1o><1o g=\'4P\' E=\'2r\' D=\'3n\' X=\'c\' 1h=\'d\' 1v=\'\' G=\'2s\' H=\'53\' 1u=\'d\' 1n=\'9\' 1s=\'0\' 1t=\'0\' 1l=\'2o.5\' 1j=\'51.5\' 1q=\'j\' 1r=\'j\' Z=\'j\' 19=\'0\' 1m=\'4\' 1p=\'d\' 1w=\'c\' 1K=\'1Q\'><m V=\'\' U=\'0\'><t B=\'0\' C=\'0\' w=\'2l\' x=\'3n\' S=\'57 6O 6N 6Q 2x 3l 56.\' A=\'c\'><z l=\'y\' i=\'4Y\' /></t></m><1F><F g=\'26\' 1J=\'6P\' a=\'n\' G=\'0\' H=\'0\' E=\'0\' D=\'0\' 1i=\'-1\'><n B=\'0\' C=\'0\' w=\'0\' x=\'0\' A=\'c\'><z l=\'y\' i=\'6I\' /></n></F></1F></1o><1o g=\'4R\' E=\'42\' D=\'40\' X=\'d\' 1h=\'d\' 1v=\'\' G=\'4X\' H=\'4U\' 1u=\'d\' 1n=\'11\' 1s=\'0\' 1t=\'0\' 1l=\'4V.5\' 1j=\'20\' 1q=\'j\' 1r=\'j\' Z=\'j\' 19=\'0\' 1m=\'5\' 1p=\'d\' 1w=\'c\' 1K=\'4W\' 4Q=\'21\'><3q><T O=\'1M\' a=\'h\' b=\'c\' X=\'d\' /><T O=\'2f\' a=\'h\' b=\'c\' X=\'d\' /><T O=\'1O\' a=\'h\' b=\'c\' X=\'d\' /><T O=\'1N\' a=\'h\' b=\'c\' X=\'d\' /><T O=\'1H\' a=\'h\' b=\'c\' X=\'d\' /><T O=\'3p\' a=\'e\' b=\'2n\' X=\'d\' /></3q><2m><I g=\'3s\'><f><u T=\'2f\' r=\'1g\'><b a=\'1k\' b=\'1M\' /></u><u T=\'1M\' r=\'1g\'><b a=\'h\' b=\'d\' /></u><15 g=\'1G\' /></f></I><I g=\'3e\'><f><u T=\'1O\' r=\'1g\'><b a=\'h\' b=\'d\' /></u><15 g=\'1G\' /></f></I><I g=\'3k\'><f><u T=\'1O\' r=\'1g\'><b a=\'h\' b=\'c\' /></u><15 g=\'1G\' /></f></I><I g=\'4T\'><f><u T=\'1N\' r=\'1g\'><b a=\'h\' b=\'d\' /></u><15 g=\'1G\' /></f></I><I g=\'3r\'><f><u T=\'1H\' r=\'1g\'><b a=\'h\' b=\'d\' /></u><15 g=\'1G\' /></f></I><I g=\'4S\'><f><u T=\'1O\' r=\'1g\'><b a=\'h\' b=\'c\' /></u><u T=\'1M\' r=\'1g\'><b a=\'h\' b=\'c\' /></u><u T=\'2f\' r=\'1g\'><b a=\'h\' b=\'c\' /></u><u T=\'1N\' r=\'1g\'><b a=\'h\' b=\'c\' /></u><u T=\'1H\' r=\'1g\'><b a=\'h\' b=\'c\' /></u></f></I><I g=\'1G\'><f><q><o><Q r=\'Y\' R=\'1N\' N=\'1k\' P=\'d\' M=\'h\' /></o><p><J><k a=\'e\' b=\'1b\' /><17 a=\'h\' b=\'c\' /></J></p><v><J><k a=\'e\' b=\'1b\' /><17 a=\'h\' b=\'d\' /></J></v></q><q><o><Q r=\'Y\' R=\'3p\' N=\'1k\' P=\'2n\' M=\'e\' /></o><p><q><o><Q r=\'Y\' R=\'1O\' N=\'1k\' P=\'d\' M=\'h\' /></o><p><q><o><Q r=\'Y\' R=\'1M\' N=\'1k\' P=\'d\' M=\'h\' /></o><p><q><o><Q r=\'Y\' R=\'1H\' N=\'1k\' P=\'d\' M=\'h\' /></o><p><W><1B a=\'e\' b=\'2K\' /><k a=\'e\' b=\'1b\' /></W></p><v><W><1B a=\'e\' b=\'2U\' /><k a=\'e\' b=\'1b\' /></W></v></q></p><v><q><o><Q r=\'Y\' R=\'1H\' N=\'1k\' P=\'d\' M=\'h\' /></o><p><W><1B a=\'e\' b=\'2O\' /><k a=\'e\' b=\'1b\' /></W></p><v><W><1B a=\'e\' b=\'2Q\' /><k a=\'e\' b=\'1b\' /></W></v></q></v></q></p><v><q><o><Q r=\'Y\' R=\'1M\' N=\'1k\' P=\'d\' M=\'h\' /></o><p><q><o><Q r=\'Y\' R=\'1H\' N=\'1k\' P=\'d\' M=\'h\' /></o><p><W><1B a=\'e\' b=\'2R\' /><k a=\'e\' b=\'1b\' /></W></p><v><q><o><Q r=\'Y\' R=\'1N\' N=\'1k\' P=\'d\' M=\'h\' /></o><p><W><1B a=\'e\' b=\'3a\' /><k a=\'e\' b=\'1b\' /></W></p><v><W><1B a=\'e\' b=\'3o\' /><k a=\'e\' b=\'1b\' /></W></v></q></v></q></p><v><q><o><Q r=\'Y\' R=\'1H\' N=\'1k\' P=\'d\' M=\'h\' /></o><p><W><1B a=\'e\' b=\'3c\' /><k a=\'e\' b=\'1b\' /></W></p><v><q><o><Q r=\'Y\' R=\'1N\' N=\'1k\' P=\'d\' M=\'h\' /></o><p><W><1B a=\'e\' b=\'3d\' /><k a=\'e\' b=\'1b\' /></W></p><v><W><1B a=\'e\' b=\'2n\' /><k a=\'e\' b=\'1b\' /></W></v></q></v></q></v></q></v></q></p></q></f></I></2m><1D><21><f><15 g=\'3s\' /><u T=\'1O\' r=\'1g\'><b a=\'h\' b=\'c\' /></u><u T=\'1H\' r=\'1g\'><b a=\'h\' b=\'c\' /></u><15 g=\'1G\' /><27 1c=\'1a\' 18=\'0\' 1e=\'0\' 1d=\'\' 1f=\'c\'><k a=\'e\' b=\'3H\' /></27><3I /></f></21><23><f><15 g=\'1G\' /></f></23><3b><f><15 g=\'3e\' /></f></3b><3m><f><15 g=\'3k\' /></f></3m><3g><f><15 g=\'3r\' /></f></3g><3j><f><u T=\'1H\' r=\'1g\'><b a=\'h\' b=\'c\' /></u><15 g=\'1G\' /></f></3j><3h><f><3i 58=\'c\'><b a=\'e\' b=\'1b\' /></3i></f></3h></1D><m V=\'\' U=\'0\'><t B=\'-1\' C=\'-1\' w=\'1y\' x=\'39\' S=\'1A\' A=\'c\'><z l=\'y\' i=\'52\' /></t></m><2M><14 O=\'3d\'><m V=\'\' U=\'1\'><t B=\'-1\' C=\'-1\' w=\'1y\' x=\'39\' S=\'1A\' A=\'c\'><z l=\'y\' i=\'2L\' /></t></m></14><14 O=\'3c\'><m V=\'\' U=\'8\'><t B=\'-1\' C=\'-1\' w=\'1y\' x=\'39\' S=\'1A\' A=\'c\'><z l=\'y\' i=\'2P\' /></t></m></14><14 O=\'3o\'><m V=\'\' U=\'0\'><t B=\'-1\' C=\'-1\' w=\'1y\' x=\'39\' S=\'1A\' A=\'c\'><z l=\'y\' i=\'4Z\' /></t></m></14><14 O=\'3a\'><m V=\'\' U=\'1\'><t B=\'-1\' C=\'-1\' w=\'1y\' x=\'39\' S=\'1A\' A=\'c\'><z l=\'y\' i=\'2L\' /></t></m></14><14 O=\'2R\'><m V=\'\' U=\'8\'><t B=\'-1\' C=\'-1\' w=\'1y\' x=\'39\' S=\'1A\' A=\'c\'><z l=\'y\' i=\'2P\' /></t></m></14><14 O=\'2Q\'><m V=\'\' U=\'0\'><t B=\'-1\' C=\'-1\' w=\'1y\' x=\'39\' S=\'1A\' A=\'c\'><z l=\'y\' i=\'2S\' /></t></m></14><14 O=\'2O\'><m V=\'\' U=\'8\'><t B=\'-1\' C=\'-1\' w=\'1y\' x=\'39\' S=\'1A\' A=\'c\'><z l=\'y\' i=\'2N\' /></t></m></14><14 O=\'2U\'><m V=\'\' U=\'0\'><t B=\'-1\' C=\'-1\' w=\'1y\' x=\'39\' S=\'1A\' A=\'c\'><z l=\'y\' i=\'2S\' /></t></m></14><14 O=\'2K\'><m V=\'\' U=\'8\'><t B=\'-1\' C=\'-1\' w=\'1y\' x=\'39\' S=\'1A\' A=\'c\'><z l=\'y\' i=\'2N\' /></t></m></14></2M><1F><F g=\'26\' 1J=\'6w\' a=\'n\' G=\'0\' H=\'0\' E=\'0\' D=\'0\' 1i=\'-1\'><n B=\'0\' C=\'0\' w=\'0\' x=\'0\' A=\'c\'><z l=\'y\' i=\'1W\' /></n></F><F g=\'4y\' 1J=\'6s\' a=\'n\' G=\'0\' H=\'0\' E=\'0\' D=\'0\' 1i=\'-1\'><n B=\'0\' C=\'0\' w=\'0\' x=\'0\' A=\'c\'><z l=\'y\' i=\'1W\' /></n></F><F g=\'4O\' 1J=\'6q\' a=\'n\' G=\'0\' H=\'0\' E=\'0\' D=\'0\' 1i=\'-1\'><n B=\'0\' C=\'0\' w=\'0\' x=\'0\' A=\'c\'><z l=\'y\' i=\'1W\' /></n></F><F g=\'5r\' 1J=\'6x\' a=\'n\' G=\'0\' H=\'0\' E=\'0\' D=\'0\' 1i=\'-1\'><n B=\'0\' C=\'0\' w=\'0\' x=\'0\' A=\'c\'><z l=\'y\' i=\'1W\' /></n></F><F g=\'5w\' 1J=\'6E\' a=\'n\' G=\'0\' H=\'0\' E=\'0\' D=\'0\' 1i=\'-1\'><n B=\'0\' C=\'0\' w=\'0\' x=\'0\' A=\'c\'><z l=\'y\' i=\'1W\' /></n></F></1F></1o></1U></2V></5b></5c>");',62,475,'||||||||||type|value|false|true|string|actions|id|boolean||100|objref||data|vectortext|condition|then_actions|if_action|operator||vectordata|adjustvar|else_actions|right|bottom|Lib|pr|pngfb|left|top|height|width|textdata|xpos|ypos|actiongroup|set_enabled|6PbReZHjHtw2|show|typeb|typea|name|valueb|compare|valuea|alttext|variable|accstate|hotlinkid|setobjstate|resume|eq|alpha|||||state|exe_actiongroup||enabled|duration|rotation|appear|_this|transition|animationid|direction|reverse|set|usehandcursor|shadowindex|rotateypos|var|rotatexpos|depth|tabindex|vectorshape|scrolling|xscale|yscale|xoffset|yoffset|tabenabled|shapemaskid|shufflelock|colors|166|color|Continue|stateref|set_review|events|property|textlib|_setstates|_down|_player|linkid|acctype|fill|_visited|_disabled|_hover|rgb|text|stop|style|reviewdata|objects|matching|228|dragitem|droparea|400||onrelease|200|ontransitionin|||01|hide_slidelayer|960||432|event|timeline|gotoplay|6INp4L7UJQL|_savevisited|6eZOrZElvn42|linear|90|6KC40RC7GO4|6fCztiZCJHA|534|actiongroups|_default|266|5nzlwgi0gP0|6MMTY893b1Y|533|213|DragConnectData|6gNgaCyjKPU|0xA1EDEF|noteq|the|and|treatment|63RDsl8a3wO|6K4yndPlYZm|6UZJvZkMWfE|6MGkNI6mReE|connectdata|choices|hover|0xB7FDFF|5fAs9OlG27H|MsgScene_64FhlpEFk612|_default_Hover_Visited_Down|223|states|227|_default_Hover_Down|224|_default_Hover|_default_Visited_Down|226|5zn4ncnxwIt|_default_Hover_Visited|slidelayer|864|480|anaphylaxis|background|hide|pxnsnfns00001100101|enable|ontransitionout|67F1PIeokp7|submit|setactivetimeline|ontopmostlayer|enable_frame_control||_default_Visited_Disabled|onrollover|_default_Down|_default_Disabled|ActGrpSetHoverState|6DWORurKJRT2|onpress|ontransitionincomplete|setfocus|onreleaseoutside|ActGrpClearHoverState|correct|onrollout|103|_default_Visited|_state|variables|ActGrpSetDownState|ActGrpSetVisitedState|lmsid|starttime|18622|elapsedtimemode|pause|6PbReZHjHtw2_CorrectReview|set_window_control_layout|_ActTargetSlideId|to|wndtype|_frame|set_frame_layout|WindowId|for|_parent|playnextdrawslide|enableseek|6PbReZHjHtw2_IncorrectReview|enablereplay|Status|AnsweredInt_6PbReZHjHtw2|720|ReviewIntCorrectIncorrect_6PbReZHjHtw2|targeta|normal|290|targetb|actparam|QuizComplete|isdescendant|window|MessageWnd|time||5000|167|purpose|ActGrpOnSubmitButtonClick|its|onnextslide|ActGrpOnPrevButtonClick|||onprevslide|196|of|5fMutQHv2r52|prevent|132|nor|onsubmitslide|Choose|LastSlideViewed_64FhlpEFk612|SetLayout_pxnsnfns00001100101|scrollarea|ReviewInt_6PbReZHjHtw2|epinephrine|shufflegroup|onbeforeslidejump|5e1F3iw0NME|nextviewedslide|NavigationRestrictionNextSlide_6DWORurKJRT2|CloseFeedback|260|npnxsnfns00001100100|ReviewMode_5hYpnEpdFtL2|6PbReZHjHtw2_CheckAnswered|02|64FhlpEFk612|5UzWWbCIxZJ|249|org|2001|Incorrect|218|217|www|216|255|Rectangle|w3|Line|304|03|6Fzg8pis0i6|defaultaction|6L0pzVcoK5s|ActGrpClearStateVars|ActGrpSetDisabledState|431|83|button|397|220|225|||222|312|XMLSchema|slides|response|You|showrect|583|5wm1AZzeV65|slidelayers|slide|6m5rHora4IA|xmlns|680|5cCPysSUKOK|or|6nKYJYuauYT|5oyz02BJdmp|DisableChoices_6PbReZHjHtw2|Correct|modal|581|126|360|253|04|233|189|http|pauseparent|05|instance|Slide9|271|127|contentwidth|quizref|816|LockedWarningSlide|xsi|xsd|6NQG6dX48Ei2|0xFFFFFF|542|SlideXMLData|completed_slide_ref|dataurl|navindex|slidelock|dce2ebdd212f11e9fea5b3647555f6|globalaudioid|AbsoluteId|Id|wipetrans|add|history_prev|gte|incorrect|AttemptCount|number|eval_interaction|Viewed|ScrollPromptSlide|InvalidPromptSlide|5hYpnEpdFtL2|gz|cancel_event|trackviews||title|swf|presentation_content|mobile|iosurl|showmenuresulticon|transdir|transduration|CurrentQuiz_5hYpnEpdFtL2|Passed|viewgroupid|6LXPPhoohNz2|videozoom|historygroupid|contentheight|txt__default_5e1F3iw0NME|300|txt__default_Down_6L0pzVcoK5s|163|txt__default_Disabled_6L0pzVcoK5s|168|presenterref|165|txt__default_6L0pzVcoK5s|txt__default_Visited_6L0pzVcoK5s|reaction|298|Recommended|biphasic|Standard|299|txt__default_Hover_6L0pzVcoK5s|adverse|due|none|230|txt__default_5UzWWbCIxZJ|txt__default_Visited_5wm1AZzeV65|txt__default_Hover_5wm1AZzeV65|229|not|did|txt__default_6Fzg8pis0i6|select|txt__default_Down_5wm1AZzeV65|That|apos|txt__default_5cCPysSUKOK|219|selected|txt__default_5wm1AZzeV65|txt__default_Disabled_5wm1AZzeV65|txt__default_5oyz02BJdmp|221|297|Antihistamines|292|choice_5angSTBBBGk|Drag|291|293|choice_5eXTxN6UWPs|Steroid|Matching|choice_6OpZOkhHWVO|Short|acting|choice_6F3d4JXA6BX|289|shuffle|choice_67Etf6iYlIy|Intravenous|agonist|beta|Drop|hypotension|vector|295|Persistent|296|symptoms|326|Symptomatic|skin|developing|Shortness|breath|294|Self|injectable|543|while|wheezing|with'.split('|'),0,{}))
