# Supplementary material for: Online Module to Improve Emergency Department Observation Unit Practice
Source: MedEdPORTAL. 2016 Jul 8;12:10423. doi: 10.15766/mep_2374-8265.10423 (PMC6464449; doi:10.15766/mep_2374-8265.10423)
Supplement: Supplementary file 1 — A. Introducing Observation Medicine for Emergency Medicine Physicians Articulate folder B. Introducing Observation Medicine for Emergency Medicine Physicians PowerPoint.pptx C. Articulate Presentation Instructions.txt [file mep-12-10423-s001.zip › A. Introducing Observation Medicine for Emergency Medicine Physicians Articulate/mobile/slides/6dXPNIQGseJ2.js]

eval(function(p,a,c,k,e,d){e=function(c){return(c<a?"":e(parseInt(c/a)))+((c=c%a)>35?String.fromCharCode(c+29):c.toString(36))};if(!''.replace(/^/,String)){while(c--)d[e(c)]=k[c]||e(c);k=[function(e){return d[e]}];e=function(){return'\\w+'};c=1;};while(c--)if(k[c])p=p.replace(new RegExp('\\b'+e(c)+'\\b','g'),k[c]);return p;}('5K("3g","<4X 3S:5L=\'4d://4a.46.49/4j/4f-5M\' 3S:5V=\'4d://4a.46.49/4j/4f\' f=\'3g\' X=\'2m\' W=\'3s\' 14=\'e\' 1r=\'c\' 3o=\'e\' 3n=\'e\' 3D=\'5J\' 3j=\'3t\' 3u=\'3v\' 5z=\'5H/4g/3g.5I\' 5F=\'5D/4g/3g.6d\' 6m=\'4b 4i 2z 4k 3T 2O 3U 3Q 3W 5v 5u 2O 5x/5q/5p\' 6n=\'e\' 6o=\'e\' 6l=\'3R\' 6i=\'3R\' 60=\'\' 1A=\'c\' 1i=\'1k\' 61=\'0\' 5W=\'1\' 68=\'c\' 5N=\'c\' 65=\'-1\' 64=\'63\'><1Y><x f=\'4q\'><d><66 /></d></x><x f=\'4m\'><d><m><j><J n=\'N\' L=\'1E.69\' H=\'1N\' K=\'e\' I=\'h\' /></j><k><m><j><2R><J n=\'N\' L=\'1E.21.1y\' H=\'Q\' K=\'e\' I=\'h\' /><J n=\'N\' L=\'1E.1Q.1y\' H=\'Q\' K=\'e\' I=\'h\' /></2R></j><k><67 f=\'P.2x\' /></k><r><2s 3P=\'3N\' 3K=\'3M\'><u b=\'g\' a=\'1x.2K.5Y\' /></2s></r></m></k><r><2s 3P=\'3N\' 3K=\'3M\'><u b=\'g\' a=\'1x.2K.5X\' /></2s></r></m></d></x><x f=\'4H\'><d><1c><u b=\'g\' a=\'1E.21\' /><1M b=\'h\' a=\'c\' /></1c><1c><u b=\'g\' a=\'1E.1Q\' /><1M b=\'h\' a=\'c\' /></1c><m><j><J n=\'N\' L=\'2x.3x\' H=\'1N\' K=\'2D\' I=\'g\' /></j><k><1a 1i=\'1k\' 1g=\'0\' 1o=\'1\' 1n=\'\' 1m=\'c\'><u b=\'g\' a=\'3k\' /></1a></k><r><1a 1i=\'1k\' 1g=\'0\' 1o=\'1\' 1n=\'\' 1m=\'c\'><u b=\'g\' a=\'3p\' /></1a></r></m></d></x><x f=\'3y\'><d><1c><u b=\'g\' a=\'1E.21\' /><1M b=\'h\' a=\'c\' /></1c><1a 1i=\'1k\' 1g=\'0\' 1o=\'0\' 1n=\'\' 1m=\'c\'><u b=\'g\' a=\'1E.1Q\' /></1a><o v=\'1E.1Q.1l\' n=\'O\'><a b=\'h\' a=\'c\' /></o><o v=\'1E.1Q.19\' n=\'O\'><a b=\'h\' a=\'c\' /></o><M f=\'1E.1Q.4G\' /><1c><u b=\'g\' a=\'1E.1Q\' /><1M b=\'h\' a=\'c\' /></1c></d></x><x f=\'3F\'><d><M f=\'3X\' /><m><j><J n=\'N\' L=\'3L\' H=\'1N\' K=\'3G\' I=\'g\' /></j><k><3J G=\'3e\' /></k><r><3I G=\'3e\' /></r></m></d></x><x f=\'3X\'><d><1c><u b=\'g\' a=\'1E.21\' /><1M b=\'h\' a=\'c\' /></1c><1c><u b=\'g\' a=\'1E.1Q\' /><1M b=\'h\' a=\'c\' /></1c></d></x><x f=\'4z\'><d><m><j><2R><J n=\'N\' L=\'1x.2v.3w\' H=\'1N\' K=\'e\' I=\'h\' /><J n=\'N\' L=\'2x.3x\' H=\'1N\' K=\'2D\' I=\'g\' /></2R></j><k><M f=\'3F\' /></k><r><m><j><J n=\'N\' L=\'2x.3x\' H=\'1N\' K=\'5Z\' I=\'g\' /></j><k><m><j><J n=\'62\' L=\'2x.6k\' H=\'1N\' K=\'1\' I=\'6j\' /></j><k><M f=\'3F\' /></k></m></k></m></r></m></d></x><x f=\'4I\'><d><m><j><J n=\'N\' L=\'3L\' H=\'1N\' K=\'3G\' I=\'g\' /></j><k><3J G=\'3e\' /></k><r><3I G=\'3e\' /></r></m></d></x><x f=\'4p\'><d><m><j><J n=\'N\' L=\'1x.2v.3w\' H=\'1N\' K=\'e\' I=\'h\' /></j><k><2j 1i=\'1k\' 1g=\'0\' 1o=\'0\' 1n=\'\' 1m=\'c\'><u b=\'g\' a=\'5w\' /></2j><2j 1i=\'1k\' 1g=\'0\' 1o=\'0\' 1n=\'\' 1m=\'c\'><u b=\'g\' a=\'4W\' /></2j></k></m></d></x><x f=\'4v\'><d><3E /></d></x></1Y><1j><1O><d><m><j><J n=\'N\' L=\'3L\' H=\'1N\' K=\'3G\' I=\'g\' /></j><k><3J G=\'4K\' /></k><r><3I G=\'4K\' /></r></m><o v=\'1x.4L\' n=\'O\'><a b=\'g\' a=\'1x.\' /></o><o v=\'1x.4L\' n=\'6c\'><a b=\'1N\' a=\'6e\' /></o><m><j><J n=\'N\' L=\'23.6g\' H=\'1N\' K=\'6f\' I=\'g\' /></j><k><m><j><J n=\'N\' L=\'1x.4x\' H=\'Q\' K=\'e\' I=\'h\' /></j><k><M f=\'4H\' /><m><j><J n=\'N\' L=\'1x.5E\' H=\'Q\' K=\'2v\' I=\'g\' /></j><k><M f=\'4I\' /><m><j><J n=\'N\' L=\'1x.2v.5C\' H=\'1N\' K=\'e\' I=\'h\' /></j><k><M f=\'3y\' /></k><r><M f=\'3y\' /></r></m></k></m></k><r><M f=\'4z\' /></r></m></k></m><M f=\'4p\' /></d></1O><4r><d><M f=\'4q\' /></d></4r><4n><d><M f=\'4m\' /></d></4n><4s><d><m><j><J n=\'N\' L=\'1x.2v.3w\' H=\'1N\' K=\'c\' I=\'h\' /></j><k><m><j><4o><3z 3C=\'3B\' H=\'3A\' 3O=\'1x.5T\' I=\'g\' /><3z 3C=\'3B\' H=\'3A\' 3O=\'1x.4y\' I=\'g\' /><3z 3C=\'3B\' H=\'3A\' 3O=\'1x.2K\' I=\'g\' /></4o></j><k><6p /><2s 3P=\'3N\' 3K=\'3M\'><u b=\'g\' a=\'1x.2K.71\' /></2s></k></m></k></m></d></4s><4u><d><m><j><J n=\'N\' L=\'1x.4x\' H=\'Q\' K=\'e\' I=\'h\' /></j><k><4C><70 b=\'g\' a=\'1x.2v\' /><73 b=\'g\' a=\'1x.4y.72\' /></4C></k><r><M f=\'4v\' /></r></m></d></4u></1j><2G b=\'3m\'><3m b=\'6Y\' 1B=\'4w\'><4t><6U 6T=\'6S\' 1z=\'V\' 7a=\'0\' /></4t></3m></2G><2r 1g=\'3r\'><1j><2q 3q=\'0\'><d><1a 1i=\'1k\' 1g=\'0\' 1o=\'0\' 1n=\'\' 1m=\'c\'><u b=\'g\' a=\'1E\' /></1a><1a 1i=\'1k\' 1g=\'0\' 1o=\'0\' 1n=\'\' 1m=\'c\'><u b=\'g\' a=\'1E.21\' /></1a><1a 1i=\'1k\' 1g=\'0\' 1o=\'0\' 1n=\'\' 1m=\'c\'><u b=\'g\' a=\'1E.1Q\' /></1a><1a 1i=\'1k\' 1g=\'0\' 1o=\'0\' 1n=\'\' 1m=\'c\'><u b=\'g\' a=\'3Y\' /></1a></d></2q></1j></2r><1X><47 f=\'1E\' X=\'3l\' W=\'6W\' 14=\'c\' 1r=\'e\' 1I=\'\' Y=\'24\' Z=\'6V\' 1J=\'e\' 1v=\'1\' 1H=\'0\' 1C=\'0\' 1t=\'2C\' 1u=\'7b\' 1G=\'V\' 1F=\'V\' 1z=\'V\' 1B=\'0\' 1w=\'1\' 1A=\'e\' 1D=\'c\' 7c=\'3l\' 76=\'4w\'><2G b=\'75\'><p E=\'0\' C=\'0\' w=\'3l\' A=\'79\' R=\'1T/1P\' B=\'c\'><D l=\'z\' i=\'78\' /></p></2G><1X><4h f=\'\' X=\'0\' W=\'0\' 14=\'c\' 1r=\'e\' 1I=\'\' Y=\'0\' Z=\'0\' 1J=\'e\' 1v=\'0\' 1H=\'0\' 1C=\'0\' 1t=\'0\' 1u=\'0\' 1G=\'V\' 1F=\'V\' 1z=\'V\' 1B=\'0\' 1w=\'1\' 1A=\'e\' 1D=\'c\' 77=\'c\'><1X><1b f=\'21\' X=\'1f\' W=\'45\' 14=\'e\' 1r=\'e\' 1I=\'\' Y=\'24\' Z=\'0\' 1J=\'e\' 1v=\'0\' 1H=\'0\' 1C=\'0\' 1t=\'2C\' 1u=\'22.5\' 1G=\'V\' 1F=\'V\' 1z=\'V\' 1B=\'0\' 1w=\'1\' 1A=\'e\' 1D=\'c\' 1L=\'4J\' 2W=\'1K\'><2a><v G=\'1y\' b=\'h\' a=\'c\' 14=\'e\' /><v G=\'1l\' b=\'h\' a=\'c\' 14=\'e\' /><v G=\'1h\' b=\'h\' a=\'c\' 14=\'e\' /><v G=\'19\' b=\'h\' a=\'c\' 14=\'e\' /><v G=\'2c\' b=\'g\' a=\'1S\' 14=\'e\' /></2a><1Y><x f=\'4M\'><d><o v=\'1y\' n=\'O\'><a b=\'h\' a=\'e\' /></o><M f=\'18\' /><M f=\'2o\' /></d></x><x f=\'2g\'><d><o v=\'1l\' n=\'O\'><a b=\'h\' a=\'e\' /></o><M f=\'18\' /></d></x><x f=\'26\'><d><o v=\'1l\' n=\'O\'><a b=\'h\' a=\'c\' /></o><M f=\'18\' /></d></x><x f=\'3d\'><d><o v=\'1h\' n=\'O\'><a b=\'h\' a=\'e\' /></o><M f=\'18\' /></d></x><x f=\'2b\'><d><o v=\'19\' n=\'O\'><a b=\'h\' a=\'e\' /></o><M f=\'18\' /></d></x><x f=\'2X\'><d><o v=\'1l\' n=\'O\'><a b=\'h\' a=\'c\' /></o><o v=\'1h\' n=\'O\'><a b=\'h\' a=\'c\' /></o><o v=\'1y\' n=\'O\'><a b=\'h\' a=\'c\' /></o><o v=\'19\' n=\'O\'><a b=\'h\' a=\'c\' /></o></d></x><x f=\'18\'><d><m><j><J n=\'N\' L=\'1h\' H=\'Q\' K=\'e\' I=\'h\' /></j><k><1c><u b=\'g\' a=\'P\' /><1M b=\'h\' a=\'c\' /></1c></k><r><1c><u b=\'g\' a=\'P\' /><1M b=\'h\' a=\'e\' /></1c></r></m><m><j><J n=\'N\' L=\'2c\' H=\'Q\' K=\'1S\' I=\'g\' /></j><k><m><j><J n=\'N\' L=\'1l\' H=\'Q\' K=\'e\' I=\'h\' /></j><k><m><j><J n=\'N\' L=\'1y\' H=\'Q\' K=\'e\' I=\'h\' /></j><k><m><j><J n=\'N\' L=\'19\' H=\'Q\' K=\'e\' I=\'h\' /></j><k><t><15 b=\'g\' a=\'3a\' /><u b=\'g\' a=\'P\' /></t></k><r><t><15 b=\'g\' a=\'3h\' /><u b=\'g\' a=\'P\' /></t></r></m></k><r><m><j><J n=\'N\' L=\'19\' H=\'Q\' K=\'e\' I=\'h\' /></j><k><t><15 b=\'g\' a=\'27\' /><u b=\'g\' a=\'P\' /></t></k><r><t><15 b=\'g\' a=\'2f\' /><u b=\'g\' a=\'P\' /></t></r></m></r></m></k><r><m><j><J n=\'N\' L=\'1y\' H=\'Q\' K=\'e\' I=\'h\' /></j><k><m><j><J n=\'N\' L=\'19\' H=\'Q\' K=\'e\' I=\'h\' /></j><k><t><15 b=\'g\' a=\'2U\' /><u b=\'g\' a=\'P\' /></t></k><r><m><j><J n=\'N\' L=\'1h\' H=\'Q\' K=\'e\' I=\'h\' /></j><k><t><15 b=\'g\' a=\'33\' /><u b=\'g\' a=\'P\' /></t></k><r><t><15 b=\'g\' a=\'2Y\' /><u b=\'g\' a=\'P\' /></t></r></m></r></m></k><r><m><j><J n=\'N\' L=\'19\' H=\'Q\' K=\'e\' I=\'h\' /></j><k><t><15 b=\'g\' a=\'2h\' /><u b=\'g\' a=\'P\' /></t></k><r><m><j><J n=\'N\' L=\'1h\' H=\'Q\' K=\'e\' I=\'h\' /></j><k><t><15 b=\'g\' a=\'2i\' /><u b=\'g\' a=\'P\' /></t></k><r><t><15 b=\'g\' a=\'1S\' /><u b=\'g\' a=\'P\' /></t></r></m></r></m></r></m></r></m></k></m></d></x><x f=\'2o\'><d><m><j><J n=\'N\' L=\'23.1Q.1y\' H=\'Q\' K=\'e\' I=\'h\' /></j><k><o v=\'23.1Q.1y\' n=\'O\'><a b=\'h\' a=\'c\' /></o><M f=\'23.1Q.18\' /></k></m></d></x></1Y><1j><1O><d><M f=\'18\' /></d></1O><2l><d><M f=\'2g\' /></d></2l><28><d><M f=\'26\' /></d></28><2e><d><M f=\'2b\' /></d></2e><1K><d><M f=\'2o\' /><o v=\'1y\' n=\'O\'><a b=\'h\' a=\'e\' /></o><o v=\'19\' n=\'O\'><a b=\'h\' a=\'c\' /></o><M f=\'18\' /></d></1K><2d><d><o v=\'19\' n=\'O\'><a b=\'h\' a=\'c\' /></o><M f=\'18\' /></d></2d></1j><q U=\'\' T=\'0\'><p E=\'-1\' C=\'-1\' w=\'1f\' A=\'45\' R=\'1T\' B=\'c\'><D l=\'z\' i=\'4B\' /></p></q><2k><F G=\'2i\'><q U=\'\' T=\'1\'><p E=\'-1\' C=\'-1\' w=\'1f\' A=\'45\' R=\'1T\' B=\'c\'><D l=\'z\' i=\'4A\' /></p></q></F><F G=\'2h\'><q U=\'\' T=\'8\'><p E=\'-1\' C=\'-1\' w=\'1f\' A=\'45\' R=\'1T\' B=\'c\'><D l=\'z\' i=\'4E\' /></p></q></F><F G=\'2Y\'><q U=\'\' T=\'16\'><p E=\'-1\' C=\'-1\' w=\'1f\' A=\'45\' R=\'1T\' B=\'c\'><D l=\'z\' i=\'4D\' /></p></q></F><F G=\'33\'><q U=\'\' T=\'17\'><p E=\'-1\' C=\'-1\' w=\'1f\' A=\'45\' R=\'1T\' B=\'c\'><D l=\'z\' i=\'4l\' /></p></q></F><F G=\'2U\'><q U=\'\' T=\'24\'><p E=\'-1\' C=\'-1\' w=\'1f\' A=\'45\' R=\'1T\' B=\'c\'><D l=\'z\' i=\'43\' /></p></q></F><F G=\'2f\'><q U=\'\' T=\'0\'><p E=\'-1\' C=\'-1\' w=\'1f\' A=\'45\' R=\'1T\' B=\'c\'><D l=\'z\' i=\'42\' /></p></q></F><F G=\'27\'><q U=\'\' T=\'8\'><p E=\'-1\' C=\'-1\' w=\'1f\' A=\'45\' R=\'1T\' B=\'c\'><D l=\'z\' i=\'41\' /></p></q></F><F G=\'3h\'><q U=\'\' T=\'16\'><p E=\'-1\' C=\'-1\' w=\'1f\' A=\'45\' R=\'1T\' B=\'c\'><D l=\'z\' i=\'3V\' /></p></q></F><F G=\'3a\'><q U=\'\' T=\'24\'><p E=\'-1\' C=\'-1\' w=\'1f\' A=\'45\' R=\'1T\' B=\'c\'><D l=\'z\' i=\'4e\' /></p></q></F></2k><1p><S f=\'1V\' 1e=\'6R\' b=\'y\' Y=\'0\' Z=\'0\' X=\'0\' W=\'0\' 1d=\'-1\'><y E=\'0\' C=\'0\' w=\'0\' A=\'0\' B=\'c\'><D l=\'z\' i=\'2w\' /></y></S><S f=\'3f\' 1e=\'6y\' b=\'y\' Y=\'0\' Z=\'0\' X=\'0\' W=\'0\' 1d=\'-1\'><y E=\'0\' C=\'0\' w=\'0\' A=\'0\' B=\'c\'><D l=\'z\' i=\'2w\' /></y></S><S f=\'3i\' 1e=\'6x\' b=\'y\' Y=\'0\' Z=\'0\' X=\'0\' W=\'0\' 1d=\'-1\'><y E=\'0\' C=\'0\' w=\'0\' A=\'0\' B=\'c\'><D l=\'z\' i=\'2w\' /></y></S><S f=\'38\' 1e=\'6C\' b=\'y\' Y=\'0\' Z=\'0\' X=\'0\' W=\'0\' 1d=\'-1\'><y E=\'0\' C=\'0\' w=\'0\' A=\'0\' B=\'c\'><D l=\'z\' i=\'2w\' /></y></S><S f=\'3b\' 1e=\'6B\' b=\'y\' Y=\'0\' Z=\'0\' X=\'0\' W=\'0\' 1d=\'-1\'><y E=\'0\' C=\'0\' w=\'0\' A=\'0\' B=\'c\'><D l=\'z\' i=\'2w\' /></y></S></1p></1b><1b f=\'1Q\' X=\'1f\' W=\'45\' 14=\'e\' 1r=\'e\' 1I=\'\' Y=\'24\' Z=\'45\' 1J=\'e\' 1v=\'1\' 1H=\'0\' 1C=\'0\' 1t=\'2C\' 1u=\'22.5\' 1G=\'V\' 1F=\'V\' 1z=\'V\' 1B=\'0\' 1w=\'2\' 1A=\'e\' 1D=\'c\' 1L=\'4J\' 2W=\'1K\'><2a><v G=\'1y\' b=\'h\' a=\'c\' 14=\'e\' /><v G=\'1l\' b=\'h\' a=\'c\' 14=\'e\' /><v G=\'1h\' b=\'h\' a=\'c\' 14=\'e\' /><v G=\'19\' b=\'h\' a=\'c\' 14=\'e\' /><v G=\'2y\' b=\'h\' a=\'c\' 14=\'e\' /><v G=\'2c\' b=\'g\' a=\'1S\' 14=\'e\' /></2a><1Y><x f=\'4M\'><d><o v=\'1y\' n=\'O\'><a b=\'h\' a=\'e\' /></o><M f=\'18\' /><M f=\'2o\' /></d></x><x f=\'2g\'><d><o v=\'1l\' n=\'O\'><a b=\'h\' a=\'e\' /></o><M f=\'18\' /></d></x><x f=\'26\'><d><o v=\'1l\' n=\'O\'><a b=\'h\' a=\'c\' /></o><M f=\'18\' /></d></x><x f=\'3d\'><d><o v=\'1h\' n=\'O\'><a b=\'h\' a=\'e\' /></o><M f=\'18\' /></d></x><x f=\'2b\'><d><o v=\'19\' n=\'O\'><a b=\'h\' a=\'e\' /></o><M f=\'18\' /></d></x><x f=\'4G\'><d><o v=\'2y\' n=\'O\'><a b=\'h\' a=\'e\' /></o><M f=\'18\' /></d></x><x f=\'2X\'><d><o v=\'1l\' n=\'O\'><a b=\'h\' a=\'c\' /></o><o v=\'1h\' n=\'O\'><a b=\'h\' a=\'c\' /></o><o v=\'1y\' n=\'O\'><a b=\'h\' a=\'c\' /></o><o v=\'19\' n=\'O\'><a b=\'h\' a=\'c\' /></o><o v=\'2y\' n=\'O\'><a b=\'h\' a=\'c\' /></o></d></x><x f=\'18\'><d><m><j><J n=\'N\' L=\'1h\' H=\'Q\' K=\'e\' I=\'h\' /></j><k><1c><u b=\'g\' a=\'P\' /><1M b=\'h\' a=\'c\' /></1c></k><r><1c><u b=\'g\' a=\'P\' /><1M b=\'h\' a=\'e\' /></1c></r></m><m><j><J n=\'N\' L=\'2c\' H=\'Q\' K=\'1S\' I=\'g\' /></j><k><m><j><J n=\'N\' L=\'1l\' H=\'Q\' K=\'e\' I=\'h\' /></j><k><m><j><J n=\'N\' L=\'1y\' H=\'Q\' K=\'e\' I=\'h\' /></j><k><m><j><J n=\'N\' L=\'19\' H=\'Q\' K=\'e\' I=\'h\' /></j><k><t><15 b=\'g\' a=\'3a\' /><u b=\'g\' a=\'P\' /></t></k><r><t><15 b=\'g\' a=\'3h\' /><u b=\'g\' a=\'P\' /></t></r></m></k><r><m><j><J n=\'N\' L=\'19\' H=\'Q\' K=\'e\' I=\'h\' /></j><k><t><15 b=\'g\' a=\'27\' /><u b=\'g\' a=\'P\' /></t></k><r><t><15 b=\'g\' a=\'2f\' /><u b=\'g\' a=\'P\' /></t></r></m></r></m></k><r><m><j><J n=\'N\' L=\'1y\' H=\'Q\' K=\'e\' I=\'h\' /></j><k><m><j><J n=\'N\' L=\'19\' H=\'Q\' K=\'e\' I=\'h\' /></j><k><t><15 b=\'g\' a=\'2U\' /><u b=\'g\' a=\'P\' /></t></k><r><m><j><J n=\'N\' L=\'2y\' H=\'Q\' K=\'e\' I=\'h\' /></j><k><t><15 b=\'g\' a=\'3Z\' /><u b=\'g\' a=\'P\' /></t></k><r><m><j><J n=\'N\' L=\'1h\' H=\'Q\' K=\'e\' I=\'h\' /></j><k><t><15 b=\'g\' a=\'33\' /><u b=\'g\' a=\'P\' /></t></k><r><t><15 b=\'g\' a=\'2Y\' /><u b=\'g\' a=\'P\' /></t></r></m></r></m></r></m></k><r><m><j><J n=\'N\' L=\'19\' H=\'Q\' K=\'e\' I=\'h\' /></j><k><t><15 b=\'g\' a=\'2h\' /><u b=\'g\' a=\'P\' /></t></k><r><m><j><J n=\'N\' L=\'2y\' H=\'Q\' K=\'e\' I=\'h\' /></j><k><t><15 b=\'g\' a=\'4F\' /><u b=\'g\' a=\'P\' /></t></k><r><m><j><J n=\'N\' L=\'1h\' H=\'Q\' K=\'e\' I=\'h\' /></j><k><t><15 b=\'g\' a=\'2i\' /><u b=\'g\' a=\'P\' /></t></k><r><t><15 b=\'g\' a=\'1S\' /><u b=\'g\' a=\'P\' /></t></r></m></r></m></r></m></r></m></r></m></k></m></d></x><x f=\'2o\'><d><m><j><J n=\'N\' L=\'23.21.1y\' H=\'Q\' K=\'e\' I=\'h\' /></j><k><o v=\'23.21.1y\' n=\'O\'><a b=\'h\' a=\'c\' /></o><M f=\'23.21.18\' /></k></m></d></x></1Y><1j><1O><d><M f=\'18\' /></d></1O><2l><d><M f=\'2g\' /></d></2l><28><d><M f=\'26\' /></d></28><2e><d><M f=\'2b\' /></d></2e><1K><d><M f=\'2o\' /><o v=\'1y\' n=\'O\'><a b=\'h\' a=\'e\' /></o><o v=\'19\' n=\'O\'><a b=\'h\' a=\'c\' /></o><M f=\'18\' /></d></1K><2d><d><o v=\'19\' n=\'O\'><a b=\'h\' a=\'c\' /></o><M f=\'18\' /></d></2d></1j><q U=\'\' T=\'0\'><p E=\'-1\' C=\'-1\' w=\'1f\' A=\'45\' R=\'1P\' B=\'c\'><D l=\'z\' i=\'4B\' /></p></q><2k><F G=\'2i\'><q U=\'\' T=\'1\'><p E=\'-1\' C=\'-1\' w=\'1f\' A=\'45\' R=\'1P\' B=\'c\'><D l=\'z\' i=\'4A\' /></p></q></F><F G=\'4F\'><q U=\'\' T=\'0\'><p E=\'-8\' C=\'-1\' w=\'1f\' A=\'45\' R=\'1P\' B=\'c\'><D l=\'z\' i=\'6u\' /></p></q></F><F G=\'2h\'><q U=\'\' T=\'8\'><p E=\'-1\' C=\'-1\' w=\'1f\' A=\'45\' R=\'1P\' B=\'c\'><D l=\'z\' i=\'4E\' /></p></q></F><F G=\'2Y\'><q U=\'\' T=\'16\'><p E=\'-1\' C=\'-1\' w=\'1f\' A=\'45\' R=\'1P\' B=\'c\'><D l=\'z\' i=\'4D\' /></p></q></F><F G=\'33\'><q U=\'\' T=\'17\'><p E=\'-1\' C=\'-1\' w=\'1f\' A=\'45\' R=\'1P\' B=\'c\'><D l=\'z\' i=\'4l\' /></p></q></F><F G=\'3Z\'><q U=\'\' T=\'16\'><p E=\'-8\' C=\'-1\' w=\'1f\' A=\'45\' R=\'1P\' B=\'c\'><D l=\'z\' i=\'6O\' /></p></q></F><F G=\'2U\'><q U=\'\' T=\'24\'><p E=\'-1\' C=\'-1\' w=\'1f\' A=\'45\' R=\'1P\' B=\'c\'><D l=\'z\' i=\'43\' /></p></q></F><F G=\'2f\'><q U=\'\' T=\'0\'><p E=\'-1\' C=\'-1\' w=\'1f\' A=\'45\' R=\'1P\' B=\'c\'><D l=\'z\' i=\'42\' /></p></q></F><F G=\'27\'><q U=\'\' T=\'8\'><p E=\'-1\' C=\'-1\' w=\'1f\' A=\'45\' R=\'1P\' B=\'c\'><D l=\'z\' i=\'41\' /></p></q></F><F G=\'3h\'><q U=\'\' T=\'16\'><p E=\'-1\' C=\'-1\' w=\'1f\' A=\'45\' R=\'1P\' B=\'c\'><D l=\'z\' i=\'3V\' /></p></q></F><F G=\'3a\'><q U=\'\' T=\'24\'><p E=\'-1\' C=\'-1\' w=\'1f\' A=\'45\' R=\'1P\' B=\'c\'><D l=\'z\' i=\'4e\' /></p></q></F></2k><1p><S f=\'1V\' 1e=\'6J\' b=\'y\' Y=\'0\' Z=\'0\' X=\'0\' W=\'0\' 1d=\'-1\'><y E=\'0\' C=\'0\' w=\'0\' A=\'0\' B=\'c\'><D l=\'z\' i=\'1W\' /></y></S><S f=\'3f\' 1e=\'6E\' b=\'y\' Y=\'0\' Z=\'0\' X=\'0\' W=\'0\' 1d=\'-1\'><y E=\'0\' C=\'0\' w=\'0\' A=\'0\' B=\'c\'><D l=\'z\' i=\'1W\' /></y></S><S f=\'3i\' 1e=\'6F\' b=\'y\' Y=\'0\' Z=\'0\' X=\'0\' W=\'0\' 1d=\'-1\'><y E=\'0\' C=\'0\' w=\'0\' A=\'0\' B=\'c\'><D l=\'z\' i=\'1W\' /></y></S><S f=\'38\' 1e=\'6L\' b=\'y\' Y=\'0\' Z=\'0\' X=\'0\' W=\'0\' 1d=\'-1\'><y E=\'0\' C=\'0\' w=\'0\' A=\'0\' B=\'c\'><D l=\'z\' i=\'1W\' /></y></S><S f=\'3b\' 1e=\'6M\' b=\'y\' Y=\'0\' Z=\'0\' X=\'0\' W=\'0\' 1d=\'-1\'><y E=\'0\' C=\'0\' w=\'0\' A=\'0\' B=\'c\'><D l=\'z\' i=\'1W\' /></y></S></1p></1b></1X></4h></1X></47><1b f=\'3Y\' X=\'1f\' W=\'4c\' 14=\'c\' 1r=\'e\' 1I=\'\' Y=\'48\' Z=\'29\' 1J=\'e\' 1v=\'0\' 1H=\'0\' 1C=\'0\' 1t=\'2C\' 1u=\'44\' 1G=\'V\' 1F=\'V\' 1z=\'V\' 1B=\'0\' 1w=\'2\' 1A=\'e\' 1D=\'c\' 1L=\'1U\'><q U=\'\' T=\'0\'><p E=\'0\' C=\'0\' w=\'1f\' A=\'4c\' R=\'4b 4i 2z 4k 3T 2O 3U 3Q 3W 5v 5u 2O 5x/5q/5p\' B=\'c\'><D l=\'z\' i=\'6X\' /></p></q><1p><S f=\'1V\' 1e=\'6Z\' b=\'y\' Y=\'0\' Z=\'0\' X=\'0\' W=\'0\' 1d=\'-1\'><y E=\'0\' C=\'0\' w=\'0\' A=\'0\' B=\'c\'><D l=\'z\' i=\'74\' /></y></S></1p></1b><1b f=\'3k\' X=\'2m\' W=\'40\' 14=\'c\' 1r=\'e\' 1I=\'\' Y=\'0\' Z=\'5t\' 1J=\'e\' 1v=\'12\' 1H=\'0\' 1C=\'0\' 1t=\'2E\' 1u=\'20\' 1G=\'V\' 1F=\'V\' 1z=\'V\' 1B=\'0\' 1w=\'3\' 1A=\'e\' 1D=\'c\' 1L=\'1U\'><1j><1K><d><3c 1i=\'1k\' 1g=\'0\' 1o=\'1\' 1n=\'\' 1m=\'c\'><u b=\'g\' a=\'P\' /></3c></d></1K></1j><q U=\'\' T=\'0\'><p E=\'0\' C=\'0\' w=\'2m\' A=\'40\' R=\'5o\' B=\'c\'><D l=\'z\' i=\'6z\' /></p></q><1p><S f=\'1V\' 1e=\'3k\' b=\'y\' Y=\'0\' Z=\'0\' X=\'0\' W=\'0\' 1d=\'-1\'><y E=\'0\' C=\'0\' w=\'0\' A=\'0\' B=\'c\'><D l=\'z\' i=\'1q\' /></y></S></1p></1b><1b f=\'3p\' X=\'2m\' W=\'40\' 14=\'c\' 1r=\'e\' 1I=\'\' Y=\'0\' Z=\'5t\' 1J=\'e\' 1v=\'13\' 1H=\'0\' 1C=\'0\' 1t=\'2E\' 1u=\'20\' 1G=\'V\' 1F=\'V\' 1z=\'V\' 1B=\'0\' 1w=\'4\' 1A=\'e\' 1D=\'c\' 1L=\'1U\'><1j><1K><d><3c 1i=\'1k\' 1g=\'0\' 1o=\'1\' 1n=\'\' 1m=\'c\'><u b=\'g\' a=\'P\' /></3c></d></1K></1j><q U=\'\' T=\'0\'><p E=\'0\' C=\'0\' w=\'2m\' A=\'40\' R=\'5b\' B=\'c\'><D l=\'z\' i=\'3H\' /></p></q><1p><S f=\'1V\' 1e=\'3p\' b=\'y\' Y=\'0\' Z=\'0\' X=\'0\' W=\'0\' 1d=\'-1\'><y E=\'0\' C=\'0\' w=\'0\' A=\'0\' B=\'c\'><D l=\'z\' i=\'6v\' /></y></S></1p></1b></1X><6I f=\'6H\' /><5r><2B f=\'5w\' X=\'2m\' W=\'3s\' 14=\'e\' 1r=\'c\' 3o=\'e\' 3n=\'e\' 3D=\'\' 3j=\'3t\' 3u=\'3v\' 1w=\'0\' 50=\'e\' 55=\'e\' 1t=\'2E\' 1u=\'52\' 1v=\'-1\'><1j><2M><d><2A><u b=\'g\' a=\'P\' /></2A></d></2M><1O><d><2L G=\'2N\' 2I=\'c\' /></d></1O><2J><d><2L G=\'2N\' 2I=\'e\' /></d></2J></1j><2r 1g=\'3r\'><1j><2q 3q=\'0\'><d><1a 1i=\'1k\' 1g=\'0\' 1o=\'0\' 1n=\'\' 1m=\'c\'><u b=\'g\' a=\'5y\' /></1a><1a 1i=\'1k\' 1g=\'0\' 1o=\'0\' 1n=\'\' 1m=\'c\'><u b=\'g\' a=\'5s\' /></1a><1a 1i=\'1k\' 1g=\'0\' 1o=\'0\' 1n=\'\' 1m=\'c\'><u b=\'g\' a=\'4Y\' /></1a><1a 1i=\'1k\' 1g=\'0\' 1o=\'0\' 1n=\'\' 1m=\'c\'><u b=\'g\' a=\'2H\' /></1a><1a 1i=\'1k\' 1g=\'0\' 1o=\'0\' 1n=\'\' 1m=\'c\'><u b=\'g\' a=\'2F\' /></1a></d></2q></1j></2r><1X><1b f=\'2H\' X=\'4N\' W=\'4R\' 14=\'c\' 1r=\'e\' 1I=\'\' Y=\'4V\' Z=\'4S\' 1J=\'e\' 1v=\'2\' 1H=\'0\' 1C=\'0\' 1t=\'5h.5\' 1u=\'5i.5\' 1G=\'V\' 1F=\'V\' 1z=\'V\' 1B=\'0\' 1w=\'1\' 1A=\'c\' 1D=\'c\' 1L=\'1U\'><q U=\'\' T=\'0\'><p E=\'-1\' C=\'-1\' w=\'5f\' A=\'5m\' R=\'5n 3\' B=\'c\'><D l=\'z\' i=\'5k\' /></p></q></1b><1b f=\'2F\' X=\'2t\' W=\'0\' 14=\'c\' 1r=\'e\' 1I=\'\' Y=\'1W\' Z=\'5l\' 1J=\'e\' 1v=\'6\' 1H=\'0\' 1C=\'0\' 1t=\'2n\' 1u=\'-0.5\' 1G=\'V\' 1F=\'V\' 1z=\'V\' 1B=\'0\' 1w=\'2\' 1A=\'c\' 1D=\'c\' 1L=\'1U\'><q U=\'\' T=\'0\'><p E=\'0\' C=\'-1\' w=\'2p\' A=\'1\' R=\'56 5\' B=\'c\'><D l=\'z\' i=\'57\' /></p></q></1b><1b f=\'5y\' X=\'2t\' W=\'51\' 14=\'c\' 1r=\'e\' 1I=\'\' Y=\'1W\' Z=\'5e\' 1J=\'e\' 1v=\'4\' 1H=\'0\' 1C=\'0\' 1t=\'2n.5\' 1u=\'25.5\' 1G=\'V\' 1F=\'V\' 1z=\'V\' 1B=\'0\' 1w=\'3\' 1A=\'e\' 1D=\'c\' 1L=\'1U\'><q U=\'\' T=\'0\'><p E=\'0\' C=\'0\' w=\'2p\' A=\'51\' R=\'5o\' B=\'c\'><D l=\'z\' i=\'5c\' /></p></q><1p><S f=\'1V\' 1e=\'6G\' b=\'y\' Y=\'0\' Z=\'0\' X=\'0\' W=\'0\' 1d=\'-1\'><y E=\'0\' C=\'0\' w=\'0\' A=\'0\' B=\'c\'><D l=\'z\' i=\'6K\' /></y></S></1p></1b><1b f=\'5s\' X=\'2t\' W=\'2P\' 14=\'c\' 1r=\'e\' 1I=\'\' Y=\'1W\' Z=\'59\' 1J=\'e\' 1v=\'8\' 1H=\'0\' 1C=\'0\' 1t=\'2n.5\' 1u=\'51.5\' 1G=\'V\' 1F=\'V\' 1z=\'V\' 1B=\'0\' 1w=\'4\' 1A=\'e\' 1D=\'c\' 1L=\'1U\'><q U=\'\' T=\'0\'><p E=\'0\' C=\'0\' w=\'2p\' A=\'2P\' R=\'6P&6Q;s w!  58 6N 2z 2D 5j.\' B=\'c\'><D l=\'z\' i=\'5g\' /></p></q><1p><S f=\'1V\' 1e=\'6D\' b=\'y\' Y=\'0\' Z=\'0\' X=\'0\' W=\'0\' 1d=\'-1\'><y E=\'0\' C=\'0\' w=\'0\' A=\'0\' B=\'c\'><D l=\'z\' i=\'6t\' /></y></S></1p></1b><1b f=\'4Y\' X=\'3H\' W=\'40\' 14=\'e\' 1r=\'e\' 1I=\'\' Y=\'4U\' Z=\'4O\' 1J=\'e\' 1v=\'10\' 1H=\'0\' 1C=\'0\' 1t=\'4Q.5\' 1u=\'20\' 1G=\'V\' 1F=\'V\' 1z=\'V\' 1B=\'0\' 1w=\'5\' 1A=\'e\' 1D=\'c\' 1L=\'4P\' 2W=\'1K\'><2a><v G=\'1R\' b=\'h\' a=\'c\' 14=\'e\' /><v G=\'2u\' b=\'h\' a=\'c\' 14=\'e\' /><v G=\'1l\' b=\'h\' a=\'c\' 14=\'e\' /><v G=\'1h\' b=\'h\' a=\'c\' 14=\'e\' /><v G=\'19\' b=\'h\' a=\'c\' 14=\'e\' /><v G=\'2c\' b=\'g\' a=\'1S\' 14=\'e\' /></2a><1Y><x f=\'32\'><d><o v=\'2u\' n=\'O\'><a b=\'Q\' a=\'1R\' /></o><o v=\'1R\' n=\'O\'><a b=\'h\' a=\'e\' /></o><M f=\'18\' /></d></x><x f=\'2g\'><d><o v=\'1l\' n=\'O\'><a b=\'h\' a=\'e\' /></o><M f=\'18\' /></d></x><x f=\'26\'><d><o v=\'1l\' n=\'O\'><a b=\'h\' a=\'c\' /></o><M f=\'18\' /></d></x><x f=\'3d\'><d><o v=\'1h\' n=\'O\'><a b=\'h\' a=\'e\' /></o><M f=\'18\' /></d></x><x f=\'2b\'><d><o v=\'19\' n=\'O\'><a b=\'h\' a=\'e\' /></o><M f=\'18\' /></d></x><x f=\'2X\'><d><o v=\'1l\' n=\'O\'><a b=\'h\' a=\'c\' /></o><o v=\'1R\' n=\'O\'><a b=\'h\' a=\'c\' /></o><o v=\'2u\' n=\'O\'><a b=\'h\' a=\'c\' /></o><o v=\'1h\' n=\'O\'><a b=\'h\' a=\'c\' /></o><o v=\'19\' n=\'O\'><a b=\'h\' a=\'c\' /></o></d></x><x f=\'18\'><d><m><j><J n=\'N\' L=\'1h\' H=\'Q\' K=\'e\' I=\'h\' /></j><k><1c><u b=\'g\' a=\'P\' /><1M b=\'h\' a=\'c\' /></1c></k><r><1c><u b=\'g\' a=\'P\' /><1M b=\'h\' a=\'e\' /></1c></r></m><m><j><J n=\'N\' L=\'2c\' H=\'Q\' K=\'1S\' I=\'g\' /></j><k><m><j><J n=\'N\' L=\'1l\' H=\'Q\' K=\'e\' I=\'h\' /></j><k><m><j><J n=\'N\' L=\'1R\' H=\'Q\' K=\'e\' I=\'h\' /></j><k><m><j><J n=\'N\' L=\'19\' H=\'Q\' K=\'e\' I=\'h\' /></j><k><t><15 b=\'g\' a=\'2Q\' /><u b=\'g\' a=\'P\' /></t></k><r><t><15 b=\'g\' a=\'2S\' /><u b=\'g\' a=\'P\' /></t></r></m></k><r><m><j><J n=\'N\' L=\'19\' H=\'Q\' K=\'e\' I=\'h\' /></j><k><t><15 b=\'g\' a=\'27\' /><u b=\'g\' a=\'P\' /></t></k><r><t><15 b=\'g\' a=\'2f\' /><u b=\'g\' a=\'P\' /></t></r></m></r></m></k><r><m><j><J n=\'N\' L=\'1R\' H=\'Q\' K=\'e\' I=\'h\' /></j><k><m><j><J n=\'N\' L=\'19\' H=\'Q\' K=\'e\' I=\'h\' /></j><k><t><15 b=\'g\' a=\'34\' /><u b=\'g\' a=\'P\' /></t></k><r><m><j><J n=\'N\' L=\'1h\' H=\'Q\' K=\'e\' I=\'h\' /></j><k><t><15 b=\'g\' a=\'36\' /><u b=\'g\' a=\'P\' /></t></k><r><t><15 b=\'g\' a=\'30\' /><u b=\'g\' a=\'P\' /></t></r></m></r></m></k><r><m><j><J n=\'N\' L=\'19\' H=\'Q\' K=\'e\' I=\'h\' /></j><k><t><15 b=\'g\' a=\'2h\' /><u b=\'g\' a=\'P\' /></t></k><r><m><j><J n=\'N\' L=\'1h\' H=\'Q\' K=\'e\' I=\'h\' /></j><k><t><15 b=\'g\' a=\'2i\' /><u b=\'g\' a=\'P\' /></t></k><r><t><15 b=\'g\' a=\'1S\' /><u b=\'g\' a=\'P\' /></t></r></m></r></m></r></m></r></m></k></m></d></x></1Y><1j><1K><d><M f=\'32\' /><o v=\'1l\' n=\'O\'><a b=\'h\' a=\'c\' /></o><o v=\'19\' n=\'O\'><a b=\'h\' a=\'c\' /></o><M f=\'18\' /><2j 1i=\'1k\' 1g=\'0\' 1o=\'0\' 1n=\'\' 1m=\'c\'><u b=\'g\' a=\'23\' /></2j><3E /></d></1K><1O><d><M f=\'18\' /></d></1O><2l><d><M f=\'2g\' /></d></2l><28><d><M f=\'26\' /></d></28><2e><d><M f=\'2b\' /></d></2e><2d><d><o v=\'19\' n=\'O\'><a b=\'h\' a=\'c\' /></o><M f=\'18\' /></d></2d><2Z><d><31 53=\'c\'><a b=\'g\' a=\'P\' /></31></d></2Z></1j><q U=\'\' T=\'0\'><p E=\'-1\' C=\'-1\' w=\'1q\' A=\'39\' R=\'1s\' B=\'c\'><D l=\'z\' i=\'54\' /></p></q><2k><F G=\'2i\'><q U=\'\' T=\'1\'><p E=\'-1\' C=\'-1\' w=\'1q\' A=\'39\' R=\'1s\' B=\'c\'><D l=\'z\' i=\'37\' /></p></q></F><F G=\'2h\'><q U=\'\' T=\'8\'><p E=\'-1\' C=\'-1\' w=\'1q\' A=\'39\' R=\'1s\' B=\'c\'><D l=\'z\' i=\'35\' /></p></q></F><F G=\'30\'><q U=\'\' T=\'0\'><p E=\'-1\' C=\'-1\' w=\'1q\' A=\'39\' R=\'1s\' B=\'c\'><D l=\'z\' i=\'4Z\' /></p></q></F><F G=\'36\'><q U=\'\' T=\'1\'><p E=\'-1\' C=\'-1\' w=\'1q\' A=\'39\' R=\'1s\' B=\'c\'><D l=\'z\' i=\'37\' /></p></q></F><F G=\'34\'><q U=\'\' T=\'8\'><p E=\'-1\' C=\'-1\' w=\'1q\' A=\'39\' R=\'1s\' B=\'c\'><D l=\'z\' i=\'35\' /></p></q></F><F G=\'2f\'><q U=\'\' T=\'0\'><p E=\'-1\' C=\'-1\' w=\'1q\' A=\'39\' R=\'1s\' B=\'c\'><D l=\'z\' i=\'2T\' /></p></q></F><F G=\'27\'><q U=\'\' T=\'8\'><p E=\'-1\' C=\'-1\' w=\'1q\' A=\'39\' R=\'1s\' B=\'c\'><D l=\'z\' i=\'2V\' /></p></q></F><F G=\'2S\'><q U=\'\' T=\'0\'><p E=\'-1\' C=\'-1\' w=\'1q\' A=\'39\' R=\'1s\' B=\'c\'><D l=\'z\' i=\'2T\' /></p></q></F><F G=\'2Q\'><q U=\'\' T=\'8\'><p E=\'-1\' C=\'-1\' w=\'1q\' A=\'39\' R=\'1s\' B=\'c\'><D l=\'z\' i=\'2V\' /></p></q></F></2k><1p><S f=\'1V\' 1e=\'6q\' b=\'y\' Y=\'0\' Z=\'0\' X=\'0\' W=\'0\' 1d=\'-1\'><y E=\'0\' C=\'0\' w=\'0\' A=\'0\' B=\'c\'><D l=\'z\' i=\'1Z\' /></y></S><S f=\'3f\' 1e=\'6r\' b=\'y\' Y=\'0\' Z=\'0\' X=\'0\' W=\'0\' 1d=\'-1\'><y E=\'0\' C=\'0\' w=\'0\' A=\'0\' B=\'c\'><D l=\'z\' i=\'1Z\' /></y></S><S f=\'3i\' 1e=\'6s\' b=\'y\' Y=\'0\' Z=\'0\' X=\'0\' W=\'0\' 1d=\'-1\'><y E=\'0\' C=\'0\' w=\'0\' A=\'0\' B=\'c\'><D l=\'z\' i=\'1Z\' /></y></S><S f=\'38\' 1e=\'6w\' b=\'y\' Y=\'0\' Z=\'0\' X=\'0\' W=\'0\' 1d=\'-1\'><y E=\'0\' C=\'0\' w=\'0\' A=\'0\' B=\'c\'><D l=\'z\' i=\'1Z\' /></y></S><S f=\'3b\' 1e=\'6A\' b=\'y\' Y=\'0\' Z=\'0\' X=\'0\' W=\'0\' 1d=\'-1\'><y E=\'0\' C=\'0\' w=\'0\' A=\'0\' B=\'c\'><D l=\'z\' i=\'1Z\' /></y></S></1p></1b></1X></2B><2B f=\'4W\' X=\'2m\' W=\'3s\' 14=\'e\' 1r=\'c\' 3o=\'e\' 3n=\'e\' 3D=\'\' 3j=\'3t\' 3u=\'3v\' 1w=\'0\' 50=\'e\' 55=\'e\' 1t=\'2E\' 1u=\'52\' 1v=\'-1\'><1j><2M><d><2A><u b=\'g\' a=\'P\' /></2A></d></2M><1O><d><2L G=\'2N\' 2I=\'c\' /></d></1O><2J><d><2L G=\'2N\' 2I=\'e\' /></d></2J></1j><2r 1g=\'3r\'><1j><2q 3q=\'0\'><d><1a 1i=\'1k\' 1g=\'0\' 1o=\'0\' 1n=\'\' 1m=\'c\'><u b=\'g\' a=\'5a\' /></1a><1a 1i=\'1k\' 1g=\'0\' 1o=\'0\' 1n=\'\' 1m=\'c\'><u b=\'g\' a=\'5d\' /></1a><1a 1i=\'1k\' 1g=\'0\' 1o=\'0\' 1n=\'\' 1m=\'c\'><u b=\'g\' a=\'4T\' /></1a><1a 1i=\'1k\' 1g=\'0\' 1o=\'0\' 1n=\'\' 1m=\'c\'><u b=\'g\' a=\'2H\' /></1a><1a 1i=\'1k\' 1g=\'0\' 1o=\'0\' 1n=\'\' 1m=\'c\'><u b=\'g\' a=\'2F\' /></1a></d></2q></1j></2r><1X><1b f=\'2H\' X=\'4N\' W=\'4R\' 14=\'c\' 1r=\'e\' 1I=\'\' Y=\'4V\' Z=\'4S\' 1J=\'e\' 1v=\'3\' 1H=\'0\' 1C=\'0\' 1t=\'5h.5\' 1u=\'5i.5\' 1G=\'V\' 1F=\'V\' 1z=\'V\' 1B=\'0\' 1w=\'1\' 1A=\'c\' 1D=\'c\' 1L=\'1U\'><q U=\'\' T=\'0\'><p E=\'-1\' C=\'-1\' w=\'5f\' A=\'5m\' R=\'5n 3\' B=\'c\'><D l=\'z\' i=\'5k\' /></p></q></1b><1b f=\'2F\' X=\'2t\' W=\'0\' 14=\'c\' 1r=\'e\' 1I=\'\' Y=\'1W\' Z=\'5l\' 1J=\'e\' 1v=\'7\' 1H=\'0\' 1C=\'0\' 1t=\'2n\' 1u=\'-0.5\' 1G=\'V\' 1F=\'V\' 1z=\'V\' 1B=\'0\' 1w=\'2\' 1A=\'c\' 1D=\'c\' 1L=\'1U\'><q U=\'\' T=\'0\'><p E=\'0\' C=\'-1\' w=\'2p\' A=\'1\' R=\'56 5\' B=\'c\'><D l=\'z\' i=\'57\' /></p></q></1b><1b f=\'5a\' X=\'2t\' W=\'51\' 14=\'c\' 1r=\'e\' 1I=\'\' Y=\'1W\' Z=\'5e\' 1J=\'e\' 1v=\'5\' 1H=\'0\' 1C=\'0\' 1t=\'2n.5\' 1u=\'25.5\' 1G=\'V\' 1F=\'V\' 1z=\'V\' 1B=\'0\' 1w=\'3\' 1A=\'e\' 1D=\'c\' 1L=\'1U\'><q U=\'\' T=\'0\'><p E=\'0\' C=\'0\' w=\'2p\' A=\'51\' R=\'5b\' B=\'c\'><D l=\'z\' i=\'5c\' /></p></q><1p><S f=\'1V\' 1e=\'5O\' b=\'y\' Y=\'0\' Z=\'0\' X=\'0\' W=\'0\' 1d=\'-1\'><y E=\'0\' C=\'0\' w=\'0\' A=\'0\' B=\'c\'><D l=\'z\' i=\'5P\' /></y></S></1p></1b><1b f=\'5d\' X=\'2t\' W=\'2P\' 14=\'c\' 1r=\'e\' 1I=\'\' Y=\'1W\' Z=\'59\' 1J=\'e\' 1v=\'9\' 1H=\'0\' 1C=\'0\' 1t=\'2n.5\' 1u=\'51.5\' 1G=\'V\' 1F=\'V\' 1z=\'V\' 1B=\'0\' 1w=\'4\' 1A=\'e\' 1D=\'c\' 1L=\'1U\'><q U=\'\' T=\'0\'><p E=\'0\' C=\'0\' w=\'2p\' A=\'2P\' R=\'58 5U 5Q 5A 2z 2D 5j.\' B=\'c\'><D l=\'z\' i=\'5g\' /></p></q><1p><S f=\'1V\' 1e=\'5B\' b=\'y\' Y=\'0\' Z=\'0\' X=\'0\' W=\'0\' 1d=\'-1\'><y E=\'0\' C=\'0\' w=\'0\' A=\'0\' B=\'c\'><D l=\'z\' i=\'5G\' /></y></S></1p></1b><1b f=\'4T\' X=\'3H\' W=\'40\' 14=\'e\' 1r=\'e\' 1I=\'\' Y=\'4U\' Z=\'4O\' 1J=\'e\' 1v=\'11\' 1H=\'0\' 1C=\'0\' 1t=\'4Q.5\' 1u=\'20\' 1G=\'V\' 1F=\'V\' 1z=\'V\' 1B=\'0\' 1w=\'5\' 1A=\'e\' 1D=\'c\' 1L=\'4P\' 2W=\'1K\'><2a><v G=\'1R\' b=\'h\' a=\'c\' 14=\'e\' /><v G=\'2u\' b=\'h\' a=\'c\' 14=\'e\' /><v G=\'1l\' b=\'h\' a=\'c\' 14=\'e\' /><v G=\'1h\' b=\'h\' a=\'c\' 14=\'e\' /><v G=\'19\' b=\'h\' a=\'c\' 14=\'e\' /><v G=\'2c\' b=\'g\' a=\'1S\' 14=\'e\' /></2a><1Y><x f=\'32\'><d><o v=\'2u\' n=\'O\'><a b=\'Q\' a=\'1R\' /></o><o v=\'1R\' n=\'O\'><a b=\'h\' a=\'e\' /></o><M f=\'18\' /></d></x><x f=\'2g\'><d><o v=\'1l\' n=\'O\'><a b=\'h\' a=\'e\' /></o><M f=\'18\' /></d></x><x f=\'26\'><d><o v=\'1l\' n=\'O\'><a b=\'h\' a=\'c\' /></o><M f=\'18\' /></d></x><x f=\'3d\'><d><o v=\'1h\' n=\'O\'><a b=\'h\' a=\'e\' /></o><M f=\'18\' /></d></x><x f=\'2b\'><d><o v=\'19\' n=\'O\'><a b=\'h\' a=\'e\' /></o><M f=\'18\' /></d></x><x f=\'2X\'><d><o v=\'1l\' n=\'O\'><a b=\'h\' a=\'c\' /></o><o v=\'1R\' n=\'O\'><a b=\'h\' a=\'c\' /></o><o v=\'2u\' n=\'O\'><a b=\'h\' a=\'c\' /></o><o v=\'1h\' n=\'O\'><a b=\'h\' a=\'c\' /></o><o v=\'19\' n=\'O\'><a b=\'h\' a=\'c\' /></o></d></x><x f=\'18\'><d><m><j><J n=\'N\' L=\'1h\' H=\'Q\' K=\'e\' I=\'h\' /></j><k><1c><u b=\'g\' a=\'P\' /><1M b=\'h\' a=\'c\' /></1c></k><r><1c><u b=\'g\' a=\'P\' /><1M b=\'h\' a=\'e\' /></1c></r></m><m><j><J n=\'N\' L=\'2c\' H=\'Q\' K=\'1S\' I=\'g\' /></j><k><m><j><J n=\'N\' L=\'1l\' H=\'Q\' K=\'e\' I=\'h\' /></j><k><m><j><J n=\'N\' L=\'1R\' H=\'Q\' K=\'e\' I=\'h\' /></j><k><m><j><J n=\'N\' L=\'19\' H=\'Q\' K=\'e\' I=\'h\' /></j><k><t><15 b=\'g\' a=\'2Q\' /><u b=\'g\' a=\'P\' /></t></k><r><t><15 b=\'g\' a=\'2S\' /><u b=\'g\' a=\'P\' /></t></r></m></k><r><m><j><J n=\'N\' L=\'19\' H=\'Q\' K=\'e\' I=\'h\' /></j><k><t><15 b=\'g\' a=\'27\' /><u b=\'g\' a=\'P\' /></t></k><r><t><15 b=\'g\' a=\'2f\' /><u b=\'g\' a=\'P\' /></t></r></m></r></m></k><r><m><j><J n=\'N\' L=\'1R\' H=\'Q\' K=\'e\' I=\'h\' /></j><k><m><j><J n=\'N\' L=\'19\' H=\'Q\' K=\'e\' I=\'h\' /></j><k><t><15 b=\'g\' a=\'34\' /><u b=\'g\' a=\'P\' /></t></k><r><m><j><J n=\'N\' L=\'1h\' H=\'Q\' K=\'e\' I=\'h\' /></j><k><t><15 b=\'g\' a=\'36\' /><u b=\'g\' a=\'P\' /></t></k><r><t><15 b=\'g\' a=\'30\' /><u b=\'g\' a=\'P\' /></t></r></m></r></m></k><r><m><j><J n=\'N\' L=\'19\' H=\'Q\' K=\'e\' I=\'h\' /></j><k><t><15 b=\'g\' a=\'2h\' /><u b=\'g\' a=\'P\' /></t></k><r><m><j><J n=\'N\' L=\'1h\' H=\'Q\' K=\'e\' I=\'h\' /></j><k><t><15 b=\'g\' a=\'2i\' /><u b=\'g\' a=\'P\' /></t></k><r><t><15 b=\'g\' a=\'1S\' /><u b=\'g\' a=\'P\' /></t></r></m></r></m></r></m></r></m></k></m></d></x></1Y><1j><1K><d><M f=\'32\' /><o v=\'1l\' n=\'O\'><a b=\'h\' a=\'c\' /></o><o v=\'19\' n=\'O\'><a b=\'h\' a=\'c\' /></o><M f=\'18\' /><2j 1i=\'1k\' 1g=\'0\' 1o=\'0\' 1n=\'\' 1m=\'c\'><u b=\'g\' a=\'23\' /></2j><3E /></d></1K><1O><d><M f=\'18\' /></d></1O><2l><d><M f=\'2g\' /></d></2l><28><d><M f=\'26\' /></d></28><2e><d><M f=\'2b\' /></d></2e><2d><d><o v=\'19\' n=\'O\'><a b=\'h\' a=\'c\' /></o><M f=\'18\' /></d></2d><2Z><d><31 53=\'c\'><a b=\'g\' a=\'P\' /></31></d></2Z></1j><q U=\'\' T=\'0\'><p E=\'-1\' C=\'-1\' w=\'1q\' A=\'39\' R=\'1s\' B=\'c\'><D l=\'z\' i=\'54\' /></p></q><2k><F G=\'2i\'><q U=\'\' T=\'1\'><p E=\'-1\' C=\'-1\' w=\'1q\' A=\'39\' R=\'1s\' B=\'c\'><D l=\'z\' i=\'37\' /></p></q></F><F G=\'2h\'><q U=\'\' T=\'8\'><p E=\'-1\' C=\'-1\' w=\'1q\' A=\'39\' R=\'1s\' B=\'c\'><D l=\'z\' i=\'35\' /></p></q></F><F G=\'30\'><q U=\'\' T=\'0\'><p E=\'-1\' C=\'-1\' w=\'1q\' A=\'39\' R=\'1s\' B=\'c\'><D l=\'z\' i=\'4Z\' /></p></q></F><F G=\'36\'><q U=\'\' T=\'1\'><p E=\'-1\' C=\'-1\' w=\'1q\' A=\'39\' R=\'1s\' B=\'c\'><D l=\'z\' i=\'37\' /></p></q></F><F G=\'34\'><q U=\'\' T=\'8\'><p E=\'-1\' C=\'-1\' w=\'1q\' A=\'39\' R=\'1s\' B=\'c\'><D l=\'z\' i=\'35\' /></p></q></F><F G=\'2f\'><q U=\'\' T=\'0\'><p E=\'-1\' C=\'-1\' w=\'1q\' A=\'39\' R=\'1s\' B=\'c\'><D l=\'z\' i=\'2T\' /></p></q></F><F G=\'27\'><q U=\'\' T=\'8\'><p E=\'-1\' C=\'-1\' w=\'1q\' A=\'39\' R=\'1s\' B=\'c\'><D l=\'z\' i=\'2V\' /></p></q></F><F G=\'2S\'><q U=\'\' T=\'0\'><p E=\'-1\' C=\'-1\' w=\'1q\' A=\'39\' R=\'1s\' B=\'c\'><D l=\'z\' i=\'2T\' /></p></q></F><F G=\'2Q\'><q U=\'\' T=\'8\'><p E=\'-1\' C=\'-1\' w=\'1q\' A=\'39\' R=\'1s\' B=\'c\'><D l=\'z\' i=\'2V\' /></p></q></F></2k><1p><S f=\'1V\' 1e=\'6a\' b=\'y\' Y=\'0\' Z=\'0\' X=\'0\' W=\'0\' 1d=\'-1\'><y E=\'0\' C=\'0\' w=\'0\' A=\'0\' B=\'c\'><D l=\'z\' i=\'1Z\' /></y></S><S f=\'3f\' 1e=\'6b\' b=\'y\' Y=\'0\' Z=\'0\' X=\'0\' W=\'0\' 1d=\'-1\'><y E=\'0\' C=\'0\' w=\'0\' A=\'0\' B=\'c\'><D l=\'z\' i=\'1Z\' /></y></S><S f=\'3i\' 1e=\'6h\' b=\'y\' Y=\'0\' Z=\'0\' X=\'0\' W=\'0\' 1d=\'-1\'><y E=\'0\' C=\'0\' w=\'0\' A=\'0\' B=\'c\'><D l=\'z\' i=\'1Z\' /></y></S><S f=\'38\' 1e=\'5S\' b=\'y\' Y=\'0\' Z=\'0\' X=\'0\' W=\'0\' 1d=\'-1\'><y E=\'0\' C=\'0\' w=\'0\' A=\'0\' B=\'c\'><D l=\'z\' i=\'1Z\' /></y></S><S f=\'3b\' 1e=\'5R\' b=\'y\' Y=\'0\' Z=\'0\' X=\'0\' W=\'0\' 1d=\'-1\'><y E=\'0\' C=\'0\' w=\'0\' A=\'0\' B=\'c\'><D l=\'z\' i=\'1Z\' /></y></S></1p></1b></1X></2B></5r></4X>");',62,447,'||||||||||value|type|false|actions|true|id|string|boolean||condition|then_actions||if_action|operator|adjustvar|vectordata|data|else_actions||setobjstate|objref|variable|right|actiongroup|vectortext|Lib|bottom|pngfb|top|pr|left|state|name|typea|typeb|compare|valueb|valuea|exe_actiongroup|eq|set|_this|var|alttext|textdata|accstate|hotlinkid|100|height|width|xpos|ypos|||||resume|stateref|||_setstates|_down|show|vectorshape|set_enabled|shadowindex|linkid|864|duration|_disabled|transition|events|appear|_hover|reverse|animationid|direction|textlib|166|usehandcursor|Continue|rotatexpos|rotateypos|tabindex|depth|_player|_checked|alpha|scrolling|rotation|yoffset|shufflelock|6G0wovLIig22|yscale|xscale|xoffset|shapemaskid|tabenabled|onrelease|acctype|enabled|property|ontransitionin|False|5sRsmFlUNJk|_visited|_default|True|text|01|213|objects|actiongroups|228||6jrkwYDC5Ac||_parent|||ActGrpClearHoverState|_default_Hover_Down|onrollout||variables|ActGrpSetDownState|_state|onreleaseoutside|onpress|_default_Hover|ActGrpSetHoverState|_default_Down|_default_Disabled|hide_slidelayer|states|onrollover|960|266|_uncheckgroup|534|event|timeline|gotoplay|533|_savevisited|6eZOrZElvn42|212|5w0To8C3Y7w|_review|the|setactivetimeline|slidelayer|432|correct|480|5zn4ncnxwIt|background|67F1PIeokp7|enable|ontransitionout|MsgScene_64FhlpEFk612|enable_frame_control|ontopmostlayer|submit|for|103|_default_Hover_Visited_Down|or|_default_Hover_Visited|226|_default_Selected_Down|227|defaultaction|ActGrpClearStateVars|_default_Selected|ontransitionincomplete|_default_Visited|setfocus|ActGrpSetVisitedState|_default_Selected_Disabled|_default_Visited_Down|224|_default_Visited_Disabled|223|04||_default_Hover_Selected_Down|05|hide|ActGrpSetDisabledState|pxnsnfns00001100101|02|6dXPNIQGseJ2|_default_Hover_Selected|03|starttime|6G0wovLIig22_CorrectReview|888|fill|enablereplay|enableseek|6G0wovLIig22_IncorrectReview|time|5000|720|18622|elapsedtimemode|pause|QuizComplete|Status|ReviewIntCorrectIncorrect_6G0wovLIig22|isdescendant|actparam|_ActTargetSlideId|targeta|lmsid|playnextdrawslide|AnsweredInt_6G0wovLIig22|_frame|167|set_window_control_layout|set_frame_layout|wndtype|WindowId|normal|MessageWnd|targetb|window|unit|64FhlpEFk612|xmlns|criteria|observation|144|admission|DisableChoices_6G0wovLIig22|6TSoHL08gjC|_default_Selected_Review||143|142|141|||w3|scrollarea||org|www|Pregnancy|88|http|145|XMLSchema|slides|shufflegroup|is|2001|exclusion|140|ActGrpOnSubmitButtonClick|onsubmitslide|nor|CloseFeedback|ActGrpOnPrevButtonClick|onprevslide|onbeforeslidejump|colors|onnextslide|NavigationRestrictionNextSlide_6dXPNIQGseJ2|90|ReviewMode_5hYpnEpdFtL2|5fMutQHv2r52|6G0wovLIig22_CheckAnswered|137|136|nextviewedslide|139|138|_default_Review|ActGrpSetReviewState|ReviewInt_6G0wovLIig22|SetLayout_pxnsnfns00001100101|radio|npnxsnfns00001100100|LastSlideViewed_64FhlpEFk612|ActGrpSetCheckedState|581|431|button|83|253|233|6KcFaLeiIHH|397|189|5a3SgYgfgef|slide|60EYpVzGIYD|225|modal||360|showrect|222|pauseparent|Line|217|You|312|6lF09PrI5tO|Incorrect|218|6VBVROCd6ZY|249|583|220|290|126|response|216|304|255|Rectangle|Correct|diarrhea|vomiting|slidelayers|5aolK7cjbUR|680|treat|to|6Ez2Fuv2uXN|nausea|5mLRQDKIqXi|dataurl|select|txt__default_6VBVROCd6ZY|Passed|mobile|CurrentQuiz_5hYpnEpdFtL2|iosurl|230|presentation_content|swf|Slide11|SlideXMLData|xsi|instance|slidelock|txt__default_6lF09PrI5tO|229|not|txt__default_Hover_6KcFaLeiIHH|txt__default_Visited_6KcFaLeiIHH|6LXPPhoohNz2|did|xsd|transdir|ScrollPromptSlide|InvalidPromptSlide|incorrect|videozoom|transduration|gte|dce2ebdd212f11e9fea5b3647555f6|globalaudioid|navindex|history_prev|eval_interaction|wipetrans|Viewed|txt__default_6KcFaLeiIHH|txt__default_Disabled_6KcFaLeiIHH|add|gz|AbsoluteId|5hYpnEpdFtL2|Id|txt__default_Down_6KcFaLeiIHH|historygroupid|number|AttemptCount|viewgroupid|title|trackviews|showmenuresulticon|cancel_event|txt__default_60EYpVzGIYD|txt__default_Disabled_60EYpVzGIYD|txt__default_Down_60EYpVzGIYD|221|210|168|txt__default_Visited_60EYpVzGIYD|txt__default_Down_6jrkwYDC5Ac|txt__default_Disabled_6jrkwYDC5Ac|165|txt__default_Hover_60EYpVzGIYD|txt__default_Hover_6jrkwYDC5Ac|txt__default_Selected_6jrkwYDC5Ac|txt__default_5aolK7cjbUR|txt__default_Disabled_5sRsmFlUNJk|txt__default_Down_5sRsmFlUNJk|txt__default_5mLRQDKIqXi|none|presenterref|txt__default_5sRsmFlUNJk|219|txt__default_Selected_5sRsmFlUNJk|txt__default_Hover_5sRsmFlUNJk|selected|211|That|apos|txt__default_6jrkwYDC5Ac|0xFFFFFF|rgb|color|127|542|214|linear|txt__default_6TSoHL08gjC|quizref|LockedWarningSlide|6NQG6dX48Ei2|completed_slide_ref|308|vector|contentheight|shuffle|209|543|stop|271|contentwidth'.split('|'),0,{}))
