# Supplementary material for: Online Module to Improve Emergency Department Observation Unit Practice
Source: MedEdPORTAL. 2016 Jul 8;12:10423. doi: 10.15766/mep_2374-8265.10423 (PMC6464449; doi:10.15766/mep_2374-8265.10423)
Supplement: Supplementary file 1 — A. Introducing Observation Medicine for Emergency Medicine Physicians Articulate folder B. Introducing Observation Medicine for Emergency Medicine Physicians PowerPoint.pptx C. Articulate Presentation Instructions.txt [file mep-12-10423-s001.zip › A. Introducing Observation Medicine for Emergency Medicine Physicians Articulate/mobile/slides/6FhXkAZ28lx26.js]

eval(function(p,a,c,k,e,d){e=function(c){return(c<a?"":e(parseInt(c/a)))+((c=c%a)>35?String.fromCharCode(c+29):c.toString(36))};if(!''.replace(/^/,String)){while(c--)d[e(c)]=k[c]||e(c);k=[function(e){return d[e]}];e=function(){return'\\w+'};c=1;};while(c--)if(k[c])p=p.replace(new RegExp('\\b'+e(c)+'\\b','g'),k[c]);return p;}('5Y("3f","<58 49:5Z=\'4b://47.41.43/4f/4d-5W\' 49:5X=\'4b://47.41.43/4f/4d\' f=\'3f\' X=\'2m\' W=\'3n\' 14=\'d\' 1r=\'c\' 3i=\'d\' 3l=\'d\' 3k=\'64\' 3B=\'3s\' 3t=\'3q\' 61=\'62/3R/3f.5V\' 5O=\'5P/3R/3f.5Q\' 5T=\'4i 20-25% 4c 3S 3T 3P 3Y 3Z 4L 5w 5x 5u/5v. \' 5U=\'d\' 5R=\'d\' 5S=\'3V\' 6h=\'3V\' 6f=\'\' 1y=\'c\' 1j=\'1k\' 6g=\'0\' 6j=\'1\' 6m=\'c\' 6n=\'c\' 6k=\'-1\' 6l=\'6e\'><1Y><x f=\'4n\'><e><67 /></e></x><x f=\'4p\'><e><j><m><K n=\'N\' M=\'1E.68\' H=\'1M\' L=\'d\' I=\'h\' /></m><k><j><m><2P><K n=\'N\' M=\'1E.1P.1A\' H=\'Q\' L=\'d\' I=\'h\' /><K n=\'N\' M=\'1E.21.1A\' H=\'Q\' L=\'d\' I=\'h\' /></2P></m><k><65 f=\'P.2w\' /></k><r><2q 3N=\'3L\' 3K=\'3M\'><u b=\'g\' a=\'1z.2M.66\' /></2q></r></j></k><r><2q 3N=\'3L\' 3K=\'3M\'><u b=\'g\' a=\'1z.2M.69\' /></2q></r></j></e></x><x f=\'4J\'><e><1c><u b=\'g\' a=\'1E.1P\' /><1O b=\'h\' a=\'c\' /></1c><1c><u b=\'g\' a=\'1E.21\' /><1O b=\'h\' a=\'c\' /></1c><j><m><K n=\'N\' M=\'2w.3v\' H=\'1M\' L=\'2A\' I=\'g\' /></m><k><1a 1j=\'1k\' 1g=\'0\' 1m=\'1\' 1n=\'\' 1o=\'c\'><u b=\'g\' a=\'3j\' /></1a></k><r><1a 1j=\'1k\' 1g=\'0\' 1m=\'1\' 1n=\'\' 1o=\'c\'><u b=\'g\' a=\'3h\' /></1a></r></j></e></x><x f=\'3w\'><e><1a 1j=\'1k\' 1g=\'0\' 1m=\'0\' 1n=\'\' 1o=\'c\'><u b=\'g\' a=\'1E.1P\' /></1a><o v=\'1E.1P.1l\' n=\'O\'><a b=\'h\' a=\'c\' /></o><o v=\'1E.1P.19\' n=\'O\'><a b=\'h\' a=\'c\' /></o><J f=\'1E.1P.4m\' /><1c><u b=\'g\' a=\'1E.1P\' /><1O b=\'h\' a=\'c\' /></1c><1c><u b=\'g\' a=\'1E.21\' /><1O b=\'h\' a=\'c\' /></1c></e></x><x f=\'3D\'><e><J f=\'3X\' /><j><m><K n=\'N\' M=\'3J\' H=\'1M\' L=\'3E\' I=\'g\' /></m><k><3H G=\'2U\' /></k><r><3G G=\'2U\' /></r></j></e></x><x f=\'3X\'><e><1c><u b=\'g\' a=\'1E.1P\' /><1O b=\'h\' a=\'c\' /></1c><1c><u b=\'g\' a=\'1E.21\' /><1O b=\'h\' a=\'c\' /></1c></e></x><x f=\'4F\'><e><j><m><2P><K n=\'N\' M=\'1z.2r.3u\' H=\'1M\' L=\'d\' I=\'h\' /><K n=\'N\' M=\'2w.3v\' H=\'1M\' L=\'2A\' I=\'g\' /></2P></m><k><J f=\'3D\' /></k><r><j><m><K n=\'N\' M=\'2w.3v\' H=\'1M\' L=\'6c\' I=\'g\' /></m><k><j><m><K n=\'6d\' M=\'2w.6a\' H=\'1M\' L=\'1\' I=\'6b\' /></m><k><J f=\'3D\' /></k></j></k></j></r></j></e></x><x f=\'4K\'><e><j><m><K n=\'N\' M=\'3J\' H=\'1M\' L=\'3E\' I=\'g\' /></m><k><3H G=\'2U\' /></k><r><3G G=\'2U\' /></r></j></e></x><x f=\'4H\'><e><j><m><K n=\'N\' M=\'1z.2r.3u\' H=\'1M\' L=\'d\' I=\'h\' /></m><k><2b 1j=\'1k\' 1g=\'0\' 1m=\'0\' 1n=\'\' 1o=\'c\'><u b=\'g\' a=\'5s\' /></2b><2b 1j=\'1k\' 1g=\'0\' 1m=\'0\' 1n=\'\' 1o=\'c\'><u b=\'g\' a=\'59\' /></2b></k></j></e></x><x f=\'4s\'><e><3C /></e></x></1Y><1i><1N><e><j><m><K n=\'N\' M=\'3J\' H=\'1M\' L=\'3E\' I=\'g\' /></m><k><3H G=\'4E\' /></k><r><3G G=\'4E\' /></r></j><o v=\'1z.4I\' n=\'O\'><a b=\'g\' a=\'1z.\' /></o><o v=\'1z.4I\' n=\'5I\'><a b=\'1M\' a=\'5H\' /></o><j><m><K n=\'N\' M=\'23.5L\' H=\'1M\' L=\'5K\' I=\'g\' /></m><k><j><m><K n=\'N\' M=\'1z.4v\' H=\'Q\' L=\'d\' I=\'h\' /></m><k><J f=\'4J\' /><j><m><K n=\'N\' M=\'1z.5G\' H=\'Q\' L=\'2r\' I=\'g\' /></m><k><J f=\'4K\' /><j><m><K n=\'N\' M=\'1z.2r.5C\' H=\'1M\' L=\'d\' I=\'h\' /></m><k><J f=\'3w\' /></k><r><J f=\'3w\' /></r></j></k></j></k><r><J f=\'4F\' /></r></j></k></j><J f=\'4H\' /></e></1N><4o><e><J f=\'4n\' /></e></4o><4k><e><J f=\'4p\' /></e></4k><4u><e><j><m><K n=\'N\' M=\'1z.2r.3u\' H=\'1M\' L=\'c\' I=\'h\' /></m><k><j><m><4l><3x 3A=\'3z\' H=\'3y\' 3I=\'1z.5J\' I=\'g\' /><3x 3A=\'3z\' H=\'3y\' 3I=\'1z.4t\' I=\'g\' /><3x 3A=\'3z\' H=\'3y\' 3I=\'1z.2M\' I=\'g\' /></4l></m><k><5y /><2q 3N=\'3L\' 3K=\'3M\'><u b=\'g\' a=\'1z.2M.70\' /></2q></k></j></k></j></e></4u><4r><e><j><m><K n=\'N\' M=\'1z.4v\' H=\'Q\' L=\'d\' I=\'h\' /></m><k><4A><6Z b=\'g\' a=\'1z.2r\' /><6Y b=\'g\' a=\'1z.4t.7a\' /></4A></k><r><J f=\'4s\' /></r></j></e></4r></1i><2G b=\'3m\'><3m b=\'72\' 1B=\'4q\'><4w><71 6X=\'6T\' 1x=\'V\' 6S=\'0\' /></4w></3m></2G><2u 1g=\'3o\'><1i><2v 3p=\'0\'><e><1a 1j=\'1k\' 1g=\'0\' 1m=\'0\' 1n=\'\' 1o=\'c\'><u b=\'g\' a=\'1E\' /></1a><1a 1j=\'1k\' 1g=\'0\' 1m=\'0\' 1n=\'\' 1o=\'c\'><u b=\'g\' a=\'1E.1P\' /></1a><1a 1j=\'1k\' 1g=\'0\' 1m=\'0\' 1n=\'\' 1o=\'c\'><u b=\'g\' a=\'1E.21\' /></1a><1a 1j=\'1k\' 1g=\'0\' 1m=\'0\' 1n=\'\' 1o=\'c\'><u b=\'g\' a=\'42\' /></1a></e></2v></1i></2u><1X><46 f=\'1E\' X=\'3r\' W=\'6U\' 14=\'c\' 1r=\'d\' 1I=\'\' Z=\'24\' Y=\'6W\' 1J=\'d\' 1v=\'1\' 1G=\'0\' 1H=\'0\' 1u=\'2C\' 1t=\'6V\' 1D=\'V\' 1F=\'V\' 1x=\'V\' 1B=\'0\' 1w=\'1\' 1y=\'d\' 1C=\'c\' 73=\'3r\' 79=\'4q\'><2G b=\'78\'><p z=\'0\' D=\'0\' w=\'3r\' C=\'75\' S=\'1Q/1W\' B=\'c\'><E l=\'y\' i=\'77\' /></p></2G><1X><4g f=\'\' X=\'0\' W=\'0\' 14=\'c\' 1r=\'d\' 1I=\'\' Z=\'0\' Y=\'0\' 1J=\'d\' 1v=\'0\' 1G=\'0\' 1H=\'0\' 1u=\'0\' 1t=\'0\' 1D=\'V\' 1F=\'V\' 1x=\'V\' 1B=\'0\' 1w=\'1\' 1y=\'d\' 1C=\'c\' 7b=\'c\'><1X><1b f=\'1P\' X=\'1f\' W=\'45\' 14=\'d\' 1r=\'d\' 1I=\'\' Z=\'24\' Y=\'0\' 1J=\'d\' 1v=\'0\' 1G=\'0\' 1H=\'0\' 1u=\'2C\' 1t=\'22.5\' 1D=\'V\' 1F=\'V\' 1x=\'V\' 1B=\'0\' 1w=\'1\' 1y=\'d\' 1C=\'c\' 1L=\'4z\' 3b=\'1K\'><2c><v G=\'1A\' b=\'h\' a=\'c\' 14=\'d\' /><v G=\'1l\' b=\'h\' a=\'c\' 14=\'d\' /><v G=\'1h\' b=\'h\' a=\'c\' 14=\'d\' /><v G=\'19\' b=\'h\' a=\'c\' 14=\'d\' /><v G=\'2x\' b=\'h\' a=\'c\' 14=\'d\' /><v G=\'2a\' b=\'g\' a=\'1S\' 14=\'d\' /></2c><1Y><x f=\'4y\'><e><o v=\'1A\' n=\'O\'><a b=\'h\' a=\'d\' /></o><J f=\'18\' /><J f=\'2s\' /></e></x><x f=\'27\'><e><o v=\'1l\' n=\'O\'><a b=\'h\' a=\'d\' /></o><J f=\'18\' /></e></x><x f=\'2l\'><e><o v=\'1l\' n=\'O\'><a b=\'h\' a=\'c\' /></o><J f=\'18\' /></e></x><x f=\'2V\'><e><o v=\'1h\' n=\'O\'><a b=\'h\' a=\'d\' /></o><J f=\'18\' /></e></x><x f=\'2h\'><e><o v=\'19\' n=\'O\'><a b=\'h\' a=\'d\' /></o><J f=\'18\' /></e></x><x f=\'4m\'><e><o v=\'2x\' n=\'O\'><a b=\'h\' a=\'d\' /></o><J f=\'18\' /></e></x><x f=\'2Q\'><e><o v=\'1l\' n=\'O\'><a b=\'h\' a=\'c\' /></o><o v=\'1h\' n=\'O\'><a b=\'h\' a=\'c\' /></o><o v=\'1A\' n=\'O\'><a b=\'h\' a=\'c\' /></o><o v=\'19\' n=\'O\'><a b=\'h\' a=\'c\' /></o><o v=\'2x\' n=\'O\'><a b=\'h\' a=\'c\' /></o></e></x><x f=\'18\'><e><j><m><K n=\'N\' M=\'1h\' H=\'Q\' L=\'d\' I=\'h\' /></m><k><1c><u b=\'g\' a=\'P\' /><1O b=\'h\' a=\'c\' /></1c></k><r><1c><u b=\'g\' a=\'P\' /><1O b=\'h\' a=\'d\' /></1c></r></j><j><m><K n=\'N\' M=\'2a\' H=\'Q\' L=\'1S\' I=\'g\' /></m><k><j><m><K n=\'N\' M=\'1l\' H=\'Q\' L=\'d\' I=\'h\' /></m><k><j><m><K n=\'N\' M=\'1A\' H=\'Q\' L=\'d\' I=\'h\' /></m><k><j><m><K n=\'N\' M=\'19\' H=\'Q\' L=\'d\' I=\'h\' /></m><k><t><15 b=\'g\' a=\'3a\' /><u b=\'g\' a=\'P\' /></t></k><r><t><15 b=\'g\' a=\'38\' /><u b=\'g\' a=\'P\' /></t></r></j></k><r><j><m><K n=\'N\' M=\'19\' H=\'Q\' L=\'d\' I=\'h\' /></m><k><t><15 b=\'g\' a=\'28\' /><u b=\'g\' a=\'P\' /></t></k><r><t><15 b=\'g\' a=\'26\' /><u b=\'g\' a=\'P\' /></t></r></j></r></j></k><r><j><m><K n=\'N\' M=\'1A\' H=\'Q\' L=\'d\' I=\'h\' /></m><k><j><m><K n=\'N\' M=\'19\' H=\'Q\' L=\'d\' I=\'h\' /></m><k><t><15 b=\'g\' a=\'3d\' /><u b=\'g\' a=\'P\' /></t></k><r><j><m><K n=\'N\' M=\'2x\' H=\'Q\' L=\'d\' I=\'h\' /></m><k><t><15 b=\'g\' a=\'4G\' /><u b=\'g\' a=\'P\' /></t></k><r><j><m><K n=\'N\' M=\'1h\' H=\'Q\' L=\'d\' I=\'h\' /></m><k><t><15 b=\'g\' a=\'2W\' /><u b=\'g\' a=\'P\' /></t></k><r><t><15 b=\'g\' a=\'2Z\' /><u b=\'g\' a=\'P\' /></t></r></j></r></j></r></j></k><r><j><m><K n=\'N\' M=\'19\' H=\'Q\' L=\'d\' I=\'h\' /></m><k><t><15 b=\'g\' a=\'2f\' /><u b=\'g\' a=\'P\' /></t></k><r><j><m><K n=\'N\' M=\'2x\' H=\'Q\' L=\'d\' I=\'h\' /></m><k><t><15 b=\'g\' a=\'4x\' /><u b=\'g\' a=\'P\' /></t></k><r><j><m><K n=\'N\' M=\'1h\' H=\'Q\' L=\'d\' I=\'h\' /></m><k><t><15 b=\'g\' a=\'2d\' /><u b=\'g\' a=\'P\' /></t></k><r><t><15 b=\'g\' a=\'1S\' /><u b=\'g\' a=\'P\' /></t></r></j></r></j></r></j></r></j></r></j></k></j></e></x><x f=\'2s\'><e><j><m><K n=\'N\' M=\'23.21.1A\' H=\'Q\' L=\'d\' I=\'h\' /></m><k><o v=\'23.21.1A\' n=\'O\'><a b=\'h\' a=\'c\' /></o><J f=\'23.21.18\' /></k></j></e></x></1Y><1i><1N><e><J f=\'18\' /></e></1N><2i><e><J f=\'27\' /></e></2i><2e><e><J f=\'2l\' /></e></2e><2g><e><J f=\'2h\' /></e></2g><1K><e><J f=\'2s\' /><o v=\'1A\' n=\'O\'><a b=\'h\' a=\'d\' /></o><o v=\'19\' n=\'O\'><a b=\'h\' a=\'c\' /></o><J f=\'18\' /></e></1K><2j><e><o v=\'19\' n=\'O\'><a b=\'h\' a=\'c\' /></o><J f=\'18\' /></e></2j></1i><q T=\'\' U=\'0\'><p z=\'-1\' D=\'-1\' w=\'1f\' C=\'45\' S=\'1Q\' B=\'c\'><E l=\'y\' i=\'4D\' /></p></q><2k><F G=\'2d\'><q T=\'\' U=\'1\'><p z=\'-1\' D=\'-1\' w=\'1f\' C=\'45\' S=\'1Q\' B=\'c\'><E l=\'y\' i=\'4C\' /></p></q></F><F G=\'4x\'><q T=\'\' U=\'0\'><p z=\'-8\' D=\'-1\' w=\'1f\' C=\'45\' S=\'1Q\' B=\'c\'><E l=\'y\' i=\'74\' /></p></q></F><F G=\'2f\'><q T=\'\' U=\'8\'><p z=\'-1\' D=\'-1\' w=\'1f\' C=\'45\' S=\'1Q\' B=\'c\'><E l=\'y\' i=\'4B\' /></p></q></F><F G=\'2Z\'><q T=\'\' U=\'16\'><p z=\'-1\' D=\'-1\' w=\'1f\' C=\'45\' S=\'1Q\' B=\'c\'><E l=\'y\' i=\'4j\' /></p></q></F><F G=\'2W\'><q T=\'\' U=\'17\'><p z=\'-1\' D=\'-1\' w=\'1f\' C=\'45\' S=\'1Q\' B=\'c\'><E l=\'y\' i=\'3W\' /></p></q></F><F G=\'4G\'><q T=\'\' U=\'16\'><p z=\'-8\' D=\'-1\' w=\'1f\' C=\'45\' S=\'1Q\' B=\'c\'><E l=\'y\' i=\'6y\' /></p></q></F><F G=\'3d\'><q T=\'\' U=\'24\'><p z=\'-1\' D=\'-1\' w=\'1f\' C=\'45\' S=\'1Q\' B=\'c\'><E l=\'y\' i=\'3U\' /></p></q></F><F G=\'26\'><q T=\'\' U=\'0\'><p z=\'-1\' D=\'-1\' w=\'1f\' C=\'45\' S=\'1Q\' B=\'c\'><E l=\'y\' i=\'3O\' /></p></q></F><F G=\'28\'><q T=\'\' U=\'8\'><p z=\'-1\' D=\'-1\' w=\'1f\' C=\'45\' S=\'1Q\' B=\'c\'><E l=\'y\' i=\'3Q\' /></p></q></F><F G=\'38\'><q T=\'\' U=\'16\'><p z=\'-1\' D=\'-1\' w=\'1f\' C=\'45\' S=\'1Q\' B=\'c\'><E l=\'y\' i=\'4e\' /></p></q></F><F G=\'3a\'><q T=\'\' U=\'24\'><p z=\'-1\' D=\'-1\' w=\'1f\' C=\'45\' S=\'1Q\' B=\'c\'><E l=\'y\' i=\'4h\' /></p></q></F></2k><1p><R f=\'1U\' 1d=\'6x\' b=\'A\' Z=\'0\' Y=\'0\' X=\'0\' W=\'0\' 1e=\'-1\'><A z=\'0\' D=\'0\' w=\'0\' C=\'0\' B=\'c\'><E l=\'y\' i=\'2y\' /></A></R><R f=\'3e\' 1d=\'6w\' b=\'A\' Z=\'0\' Y=\'0\' X=\'0\' W=\'0\' 1e=\'-1\'><A z=\'0\' D=\'0\' w=\'0\' C=\'0\' B=\'c\'><E l=\'y\' i=\'2y\' /></A></R><R f=\'3g\' 1d=\'6z\' b=\'A\' Z=\'0\' Y=\'0\' X=\'0\' W=\'0\' 1e=\'-1\'><A z=\'0\' D=\'0\' w=\'0\' C=\'0\' B=\'c\'><E l=\'y\' i=\'2y\' /></A></R><R f=\'37\' 1d=\'6C\' b=\'A\' Z=\'0\' Y=\'0\' X=\'0\' W=\'0\' 1e=\'-1\'><A z=\'0\' D=\'0\' w=\'0\' C=\'0\' B=\'c\'><E l=\'y\' i=\'2y\' /></A></R><R f=\'3c\' 1d=\'6B\' b=\'A\' Z=\'0\' Y=\'0\' X=\'0\' W=\'0\' 1e=\'-1\'><A z=\'0\' D=\'0\' w=\'0\' C=\'0\' B=\'c\'><E l=\'y\' i=\'2y\' /></A></R></1p></1b><1b f=\'21\' X=\'1f\' W=\'45\' 14=\'d\' 1r=\'d\' 1I=\'\' Z=\'24\' Y=\'45\' 1J=\'d\' 1v=\'1\' 1G=\'0\' 1H=\'0\' 1u=\'2C\' 1t=\'22.5\' 1D=\'V\' 1F=\'V\' 1x=\'V\' 1B=\'0\' 1w=\'2\' 1y=\'d\' 1C=\'c\' 1L=\'4z\' 3b=\'1K\'><2c><v G=\'1A\' b=\'h\' a=\'c\' 14=\'d\' /><v G=\'1l\' b=\'h\' a=\'c\' 14=\'d\' /><v G=\'1h\' b=\'h\' a=\'c\' 14=\'d\' /><v G=\'19\' b=\'h\' a=\'c\' 14=\'d\' /><v G=\'2a\' b=\'g\' a=\'1S\' 14=\'d\' /></2c><1Y><x f=\'4y\'><e><o v=\'1A\' n=\'O\'><a b=\'h\' a=\'d\' /></o><J f=\'18\' /><J f=\'2s\' /></e></x><x f=\'27\'><e><o v=\'1l\' n=\'O\'><a b=\'h\' a=\'d\' /></o><J f=\'18\' /></e></x><x f=\'2l\'><e><o v=\'1l\' n=\'O\'><a b=\'h\' a=\'c\' /></o><J f=\'18\' /></e></x><x f=\'2V\'><e><o v=\'1h\' n=\'O\'><a b=\'h\' a=\'d\' /></o><J f=\'18\' /></e></x><x f=\'2h\'><e><o v=\'19\' n=\'O\'><a b=\'h\' a=\'d\' /></o><J f=\'18\' /></e></x><x f=\'2Q\'><e><o v=\'1l\' n=\'O\'><a b=\'h\' a=\'c\' /></o><o v=\'1h\' n=\'O\'><a b=\'h\' a=\'c\' /></o><o v=\'1A\' n=\'O\'><a b=\'h\' a=\'c\' /></o><o v=\'19\' n=\'O\'><a b=\'h\' a=\'c\' /></o></e></x><x f=\'18\'><e><j><m><K n=\'N\' M=\'1h\' H=\'Q\' L=\'d\' I=\'h\' /></m><k><1c><u b=\'g\' a=\'P\' /><1O b=\'h\' a=\'c\' /></1c></k><r><1c><u b=\'g\' a=\'P\' /><1O b=\'h\' a=\'d\' /></1c></r></j><j><m><K n=\'N\' M=\'2a\' H=\'Q\' L=\'1S\' I=\'g\' /></m><k><j><m><K n=\'N\' M=\'1l\' H=\'Q\' L=\'d\' I=\'h\' /></m><k><j><m><K n=\'N\' M=\'1A\' H=\'Q\' L=\'d\' I=\'h\' /></m><k><j><m><K n=\'N\' M=\'19\' H=\'Q\' L=\'d\' I=\'h\' /></m><k><t><15 b=\'g\' a=\'3a\' /><u b=\'g\' a=\'P\' /></t></k><r><t><15 b=\'g\' a=\'38\' /><u b=\'g\' a=\'P\' /></t></r></j></k><r><j><m><K n=\'N\' M=\'19\' H=\'Q\' L=\'d\' I=\'h\' /></m><k><t><15 b=\'g\' a=\'28\' /><u b=\'g\' a=\'P\' /></t></k><r><t><15 b=\'g\' a=\'26\' /><u b=\'g\' a=\'P\' /></t></r></j></r></j></k><r><j><m><K n=\'N\' M=\'1A\' H=\'Q\' L=\'d\' I=\'h\' /></m><k><j><m><K n=\'N\' M=\'19\' H=\'Q\' L=\'d\' I=\'h\' /></m><k><t><15 b=\'g\' a=\'3d\' /><u b=\'g\' a=\'P\' /></t></k><r><j><m><K n=\'N\' M=\'1h\' H=\'Q\' L=\'d\' I=\'h\' /></m><k><t><15 b=\'g\' a=\'2W\' /><u b=\'g\' a=\'P\' /></t></k><r><t><15 b=\'g\' a=\'2Z\' /><u b=\'g\' a=\'P\' /></t></r></j></r></j></k><r><j><m><K n=\'N\' M=\'19\' H=\'Q\' L=\'d\' I=\'h\' /></m><k><t><15 b=\'g\' a=\'2f\' /><u b=\'g\' a=\'P\' /></t></k><r><j><m><K n=\'N\' M=\'1h\' H=\'Q\' L=\'d\' I=\'h\' /></m><k><t><15 b=\'g\' a=\'2d\' /><u b=\'g\' a=\'P\' /></t></k><r><t><15 b=\'g\' a=\'1S\' /><u b=\'g\' a=\'P\' /></t></r></j></r></j></r></j></r></j></k></j></e></x><x f=\'2s\'><e><j><m><K n=\'N\' M=\'23.1P.1A\' H=\'Q\' L=\'d\' I=\'h\' /></m><k><o v=\'23.1P.1A\' n=\'O\'><a b=\'h\' a=\'c\' /></o><J f=\'23.1P.18\' /></k></j></e></x></1Y><1i><1N><e><J f=\'18\' /></e></1N><2i><e><J f=\'27\' /></e></2i><2e><e><J f=\'2l\' /></e></2e><2g><e><J f=\'2h\' /></e></2g><1K><e><J f=\'2s\' /><o v=\'1A\' n=\'O\'><a b=\'h\' a=\'d\' /></o><o v=\'19\' n=\'O\'><a b=\'h\' a=\'c\' /></o><J f=\'18\' /></e></1K><2j><e><o v=\'19\' n=\'O\'><a b=\'h\' a=\'c\' /></o><J f=\'18\' /></e></2j></1i><q T=\'\' U=\'0\'><p z=\'-1\' D=\'-1\' w=\'1f\' C=\'45\' S=\'1W\' B=\'c\'><E l=\'y\' i=\'4D\' /></p></q><2k><F G=\'2d\'><q T=\'\' U=\'1\'><p z=\'-1\' D=\'-1\' w=\'1f\' C=\'45\' S=\'1W\' B=\'c\'><E l=\'y\' i=\'4C\' /></p></q></F><F G=\'2f\'><q T=\'\' U=\'8\'><p z=\'-1\' D=\'-1\' w=\'1f\' C=\'45\' S=\'1W\' B=\'c\'><E l=\'y\' i=\'4B\' /></p></q></F><F G=\'2Z\'><q T=\'\' U=\'16\'><p z=\'-1\' D=\'-1\' w=\'1f\' C=\'45\' S=\'1W\' B=\'c\'><E l=\'y\' i=\'4j\' /></p></q></F><F G=\'2W\'><q T=\'\' U=\'17\'><p z=\'-1\' D=\'-1\' w=\'1f\' C=\'45\' S=\'1W\' B=\'c\'><E l=\'y\' i=\'3W\' /></p></q></F><F G=\'3d\'><q T=\'\' U=\'24\'><p z=\'-1\' D=\'-1\' w=\'1f\' C=\'45\' S=\'1W\' B=\'c\'><E l=\'y\' i=\'3U\' /></p></q></F><F G=\'26\'><q T=\'\' U=\'0\'><p z=\'-1\' D=\'-1\' w=\'1f\' C=\'45\' S=\'1W\' B=\'c\'><E l=\'y\' i=\'3O\' /></p></q></F><F G=\'28\'><q T=\'\' U=\'8\'><p z=\'-1\' D=\'-1\' w=\'1f\' C=\'45\' S=\'1W\' B=\'c\'><E l=\'y\' i=\'3Q\' /></p></q></F><F G=\'38\'><q T=\'\' U=\'16\'><p z=\'-1\' D=\'-1\' w=\'1f\' C=\'45\' S=\'1W\' B=\'c\'><E l=\'y\' i=\'4e\' /></p></q></F><F G=\'3a\'><q T=\'\' U=\'24\'><p z=\'-1\' D=\'-1\' w=\'1f\' C=\'45\' S=\'1W\' B=\'c\'><E l=\'y\' i=\'4h\' /></p></q></F></2k><1p><R f=\'1U\' 1d=\'6Q\' b=\'A\' Z=\'0\' Y=\'0\' X=\'0\' W=\'0\' 1e=\'-1\'><A z=\'0\' D=\'0\' w=\'0\' C=\'0\' B=\'c\'><E l=\'y\' i=\'1T\' /></A></R><R f=\'3e\' 1d=\'6P\' b=\'A\' Z=\'0\' Y=\'0\' X=\'0\' W=\'0\' 1e=\'-1\'><A z=\'0\' D=\'0\' w=\'0\' C=\'0\' B=\'c\'><E l=\'y\' i=\'1T\' /></A></R><R f=\'3g\' 1d=\'6K\' b=\'A\' Z=\'0\' Y=\'0\' X=\'0\' W=\'0\' 1e=\'-1\'><A z=\'0\' D=\'0\' w=\'0\' C=\'0\' B=\'c\'><E l=\'y\' i=\'1T\' /></A></R><R f=\'37\' 1d=\'6F\' b=\'A\' Z=\'0\' Y=\'0\' X=\'0\' W=\'0\' 1e=\'-1\'><A z=\'0\' D=\'0\' w=\'0\' C=\'0\' B=\'c\'><E l=\'y\' i=\'1T\' /></A></R><R f=\'3c\' 1d=\'6E\' b=\'A\' Z=\'0\' Y=\'0\' X=\'0\' W=\'0\' 1e=\'-1\'><A z=\'0\' D=\'0\' w=\'0\' C=\'0\' B=\'c\'><E l=\'y\' i=\'1T\' /></A></R></1p></1b></1X></4g></1X></46><1b f=\'42\' X=\'1f\' W=\'4a\' 14=\'c\' 1r=\'d\' 1I=\'\' Z=\'48\' Y=\'29\' 1J=\'d\' 1v=\'0\' 1G=\'0\' 1H=\'0\' 1u=\'2C\' 1t=\'44\' 1D=\'V\' 1F=\'V\' 1x=\'V\' 1B=\'0\' 1w=\'2\' 1y=\'d\' 1C=\'c\' 1L=\'1V\'><q T=\'\' U=\'0\'><p z=\'0\' D=\'0\' w=\'1f\' C=\'4a\' S=\'4i 20-25% 4c 3S 3T 3P 3Y 3Z 4L 5w 5x 5u/5v. \' B=\'c\'><E l=\'y\' i=\'6v\' /></p></q><1p><R f=\'1U\' 1d=\'6H\' b=\'A\' Z=\'0\' Y=\'0\' X=\'0\' W=\'0\' 1e=\'-1\'><A z=\'0\' D=\'0\' w=\'0\' C=\'0\' B=\'c\'><E l=\'y\' i=\'6I\' /></A></R></1p></1b><1b f=\'3j\' X=\'2m\' W=\'40\' 14=\'c\' 1r=\'d\' 1I=\'\' Z=\'0\' Y=\'5h\' 1J=\'d\' 1v=\'12\' 1G=\'0\' 1H=\'0\' 1u=\'2E\' 1t=\'20\' 1D=\'V\' 1F=\'V\' 1x=\'V\' 1B=\'0\' 1w=\'3\' 1y=\'d\' 1C=\'c\' 1L=\'1V\'><1i><1K><e><2O 1j=\'1k\' 1g=\'0\' 1m=\'1\' 1n=\'\' 1o=\'c\'><u b=\'g\' a=\'P\' /></2O></e></1K></1i><q T=\'\' U=\'0\'><p z=\'0\' D=\'0\' w=\'2m\' C=\'40\' S=\'4U\' B=\'c\'><E l=\'y\' i=\'6J\' /></p></q><1p><R f=\'1U\' 1d=\'3j\' b=\'A\' Z=\'0\' Y=\'0\' X=\'0\' W=\'0\' 1e=\'-1\'><A z=\'0\' D=\'0\' w=\'0\' C=\'0\' B=\'c\'><E l=\'y\' i=\'1q\' /></A></R></1p></1b><1b f=\'3h\' X=\'2m\' W=\'40\' 14=\'c\' 1r=\'d\' 1I=\'\' Z=\'0\' Y=\'5h\' 1J=\'d\' 1v=\'13\' 1G=\'0\' 1H=\'0\' 1u=\'2E\' 1t=\'20\' 1D=\'V\' 1F=\'V\' 1x=\'V\' 1B=\'0\' 1w=\'4\' 1y=\'d\' 1C=\'c\' 1L=\'1V\'><1i><1K><e><2O 1j=\'1k\' 1g=\'0\' 1m=\'1\' 1n=\'\' 1o=\'c\'><u b=\'g\' a=\'P\' /></2O></e></1K></1i><q T=\'\' U=\'0\'><p z=\'0\' D=\'0\' w=\'2m\' C=\'40\' S=\'5e\' B=\'c\'><E l=\'y\' i=\'3F\' /></p></q><1p><R f=\'1U\' 1d=\'3h\' b=\'A\' Z=\'0\' Y=\'0\' X=\'0\' W=\'0\' 1e=\'-1\'><A z=\'0\' D=\'0\' w=\'0\' C=\'0\' B=\'c\'><E l=\'y\' i=\'6G\' /></A></R></1p></1b></1X><6D f=\'6R\' /><5f><2z f=\'5s\' X=\'2m\' W=\'3n\' 14=\'d\' 1r=\'c\' 3i=\'d\' 3l=\'d\' 3k=\'\' 3B=\'3s\' 3t=\'3q\' 1w=\'0\' 52=\'d\' 4Z=\'d\' 1u=\'2E\' 1t=\'54\' 1v=\'-1\'><1i><2F><e><2B><u b=\'g\' a=\'P\' /></2B></e></2F><1N><e><2L G=\'2K\' 2N=\'c\' /></e></1N><2I><e><2L G=\'2K\' 2N=\'d\' /></e></2I></1i><2u 1g=\'3o\'><1i><2v 3p=\'0\'><e><1a 1j=\'1k\' 1g=\'0\' 1m=\'0\' 1n=\'\' 1o=\'c\'><u b=\'g\' a=\'5d\' /></1a><1a 1j=\'1k\' 1g=\'0\' 1m=\'0\' 1n=\'\' 1o=\'c\'><u b=\'g\' a=\'4X\' /></1a><1a 1j=\'1k\' 1g=\'0\' 1m=\'0\' 1n=\'\' 1o=\'c\'><u b=\'g\' a=\'4M\' /></1a><1a 1j=\'1k\' 1g=\'0\' 1m=\'0\' 1n=\'\' 1o=\'c\'><u b=\'g\' a=\'2J\' /></1a><1a 1j=\'1k\' 1g=\'0\' 1m=\'0\' 1n=\'\' 1o=\'c\'><u b=\'g\' a=\'2D\' /></1a></e></2v></1i></2u><1X><1b f=\'2J\' X=\'53\' W=\'4Y\' 14=\'c\' 1r=\'d\' 1I=\'\' Z=\'5b\' Y=\'4Q\' 1J=\'d\' 1v=\'2\' 1G=\'0\' 1H=\'0\' 1u=\'4R.5\' 1t=\'4O.5\' 1D=\'V\' 1F=\'V\' 1x=\'V\' 1B=\'0\' 1w=\'1\' 1y=\'c\' 1C=\'c\' 1L=\'1V\'><q T=\'\' U=\'0\'><p z=\'-1\' D=\'-1\' w=\'4S\' C=\'4W\' S=\'5t 3\' B=\'c\'><E l=\'y\' i=\'5r\' /></p></q></1b><1b f=\'2D\' X=\'2t\' W=\'0\' 14=\'c\' 1r=\'d\' 1I=\'\' Z=\'1T\' Y=\'5p\' 1J=\'d\' 1v=\'6\' 1G=\'0\' 1H=\'0\' 1u=\'2o\' 1t=\'-0.5\' 1D=\'V\' 1F=\'V\' 1x=\'V\' 1B=\'0\' 1w=\'2\' 1y=\'c\' 1C=\'c\' 1L=\'1V\'><q T=\'\' U=\'0\'><p z=\'0\' D=\'-1\' w=\'2n\' C=\'1\' S=\'5i 5\' B=\'c\'><E l=\'y\' i=\'5m\' /></p></q></1b><1b f=\'5d\' X=\'2t\' W=\'51\' 14=\'c\' 1r=\'d\' 1I=\'\' Z=\'1T\' Y=\'5j\' 1J=\'d\' 1v=\'4\' 1G=\'0\' 1H=\'0\' 1u=\'2o.5\' 1t=\'25.5\' 1D=\'V\' 1F=\'V\' 1x=\'V\' 1B=\'0\' 1w=\'3\' 1y=\'d\' 1C=\'c\' 1L=\'1V\'><q T=\'\' U=\'0\'><p z=\'0\' D=\'0\' w=\'2n\' C=\'51\' S=\'4U\' B=\'c\'><E l=\'y\' i=\'5g\' /></p></q><1p><R f=\'1U\' 1d=\'6O\' b=\'A\' Z=\'0\' Y=\'0\' X=\'0\' W=\'0\' 1e=\'-1\'><A z=\'0\' D=\'0\' w=\'0\' C=\'0\' B=\'c\'><E l=\'y\' i=\'6L\' /></A></R></1p></1b><1b f=\'4X\' X=\'2t\' W=\'2H\' 14=\'c\' 1r=\'d\' 1I=\'\' Z=\'1T\' Y=\'5k\' 1J=\'d\' 1v=\'8\' 1G=\'0\' 1H=\'0\' 1u=\'2o.5\' 1t=\'51.5\' 1D=\'V\' 1F=\'V\' 1x=\'V\' 1B=\'0\' 1w=\'4\' 1y=\'d\' 1C=\'c\' 1L=\'1V\'><q T=\'\' U=\'0\'><p z=\'0\' D=\'0\' w=\'2n\' C=\'2H\' S=\'6M&6N;s w!  5o 6s 5q 2A 4V.\' B=\'c\'><E l=\'y\' i=\'4T\' /></p></q><1p><R f=\'1U\' 1d=\'6t\' b=\'A\' Z=\'0\' Y=\'0\' X=\'0\' W=\'0\' 1e=\'-1\'><A z=\'0\' D=\'0\' w=\'0\' C=\'0\' B=\'c\'><E l=\'y\' i=\'6u\' /></A></R></1p></1b><1b f=\'4M\' X=\'3F\' W=\'40\' 14=\'d\' 1r=\'d\' 1I=\'\' Z=\'57\' Y=\'5a\' 1J=\'d\' 1v=\'10\' 1G=\'0\' 1H=\'0\' 1u=\'55.5\' 1t=\'20\' 1D=\'V\' 1F=\'V\' 1x=\'V\' 1B=\'0\' 1w=\'5\' 1y=\'d\' 1C=\'c\' 1L=\'50\' 3b=\'1K\'><2c><v G=\'1R\' b=\'h\' a=\'c\' 14=\'d\' /><v G=\'2p\' b=\'h\' a=\'c\' 14=\'d\' /><v G=\'1l\' b=\'h\' a=\'c\' 14=\'d\' /><v G=\'1h\' b=\'h\' a=\'c\' 14=\'d\' /><v G=\'19\' b=\'h\' a=\'c\' 14=\'d\' /><v G=\'2a\' b=\'g\' a=\'1S\' 14=\'d\' /></2c><1Y><x f=\'2T\'><e><o v=\'2p\' n=\'O\'><a b=\'Q\' a=\'1R\' /></o><o v=\'1R\' n=\'O\'><a b=\'h\' a=\'d\' /></o><J f=\'18\' /></e></x><x f=\'27\'><e><o v=\'1l\' n=\'O\'><a b=\'h\' a=\'d\' /></o><J f=\'18\' /></e></x><x f=\'2l\'><e><o v=\'1l\' n=\'O\'><a b=\'h\' a=\'c\' /></o><J f=\'18\' /></e></x><x f=\'2V\'><e><o v=\'1h\' n=\'O\'><a b=\'h\' a=\'d\' /></o><J f=\'18\' /></e></x><x f=\'2h\'><e><o v=\'19\' n=\'O\'><a b=\'h\' a=\'d\' /></o><J f=\'18\' /></e></x><x f=\'2Q\'><e><o v=\'1l\' n=\'O\'><a b=\'h\' a=\'c\' /></o><o v=\'1R\' n=\'O\'><a b=\'h\' a=\'c\' /></o><o v=\'2p\' n=\'O\'><a b=\'h\' a=\'c\' /></o><o v=\'1h\' n=\'O\'><a b=\'h\' a=\'c\' /></o><o v=\'19\' n=\'O\'><a b=\'h\' a=\'c\' /></o></e></x><x f=\'18\'><e><j><m><K n=\'N\' M=\'1h\' H=\'Q\' L=\'d\' I=\'h\' /></m><k><1c><u b=\'g\' a=\'P\' /><1O b=\'h\' a=\'c\' /></1c></k><r><1c><u b=\'g\' a=\'P\' /><1O b=\'h\' a=\'d\' /></1c></r></j><j><m><K n=\'N\' M=\'2a\' H=\'Q\' L=\'1S\' I=\'g\' /></m><k><j><m><K n=\'N\' M=\'1l\' H=\'Q\' L=\'d\' I=\'h\' /></m><k><j><m><K n=\'N\' M=\'1R\' H=\'Q\' L=\'d\' I=\'h\' /></m><k><j><m><K n=\'N\' M=\'19\' H=\'Q\' L=\'d\' I=\'h\' /></m><k><t><15 b=\'g\' a=\'2S\' /><u b=\'g\' a=\'P\' /></t></k><r><t><15 b=\'g\' a=\'2X\' /><u b=\'g\' a=\'P\' /></t></r></j></k><r><j><m><K n=\'N\' M=\'19\' H=\'Q\' L=\'d\' I=\'h\' /></m><k><t><15 b=\'g\' a=\'28\' /><u b=\'g\' a=\'P\' /></t></k><r><t><15 b=\'g\' a=\'26\' /><u b=\'g\' a=\'P\' /></t></r></j></r></j></k><r><j><m><K n=\'N\' M=\'1R\' H=\'Q\' L=\'d\' I=\'h\' /></m><k><j><m><K n=\'N\' M=\'19\' H=\'Q\' L=\'d\' I=\'h\' /></m><k><t><15 b=\'g\' a=\'32\' /><u b=\'g\' a=\'P\' /></t></k><r><j><m><K n=\'N\' M=\'1h\' H=\'Q\' L=\'d\' I=\'h\' /></m><k><t><15 b=\'g\' a=\'34\' /><u b=\'g\' a=\'P\' /></t></k><r><t><15 b=\'g\' a=\'2Y\' /><u b=\'g\' a=\'P\' /></t></r></j></r></j></k><r><j><m><K n=\'N\' M=\'19\' H=\'Q\' L=\'d\' I=\'h\' /></m><k><t><15 b=\'g\' a=\'2f\' /><u b=\'g\' a=\'P\' /></t></k><r><j><m><K n=\'N\' M=\'1h\' H=\'Q\' L=\'d\' I=\'h\' /></m><k><t><15 b=\'g\' a=\'2d\' /><u b=\'g\' a=\'P\' /></t></k><r><t><15 b=\'g\' a=\'1S\' /><u b=\'g\' a=\'P\' /></t></r></j></r></j></r></j></r></j></k></j></e></x></1Y><1i><1K><e><J f=\'2T\' /><o v=\'1l\' n=\'O\'><a b=\'h\' a=\'c\' /></o><o v=\'19\' n=\'O\'><a b=\'h\' a=\'c\' /></o><J f=\'18\' /><2b 1j=\'1k\' 1g=\'0\' 1m=\'0\' 1n=\'\' 1o=\'c\'><u b=\'g\' a=\'23\' /></2b><3C /></e></1K><1N><e><J f=\'18\' /></e></1N><2i><e><J f=\'27\' /></e></2i><2e><e><J f=\'2l\' /></e></2e><2g><e><J f=\'2h\' /></e></2g><2j><e><o v=\'19\' n=\'O\'><a b=\'h\' a=\'c\' /></o><J f=\'18\' /></e></2j><31><e><30 56=\'c\'><a b=\'g\' a=\'P\' /></30></e></31></1i><q T=\'\' U=\'0\'><p z=\'-1\' D=\'-1\' w=\'1q\' C=\'39\' S=\'1s\' B=\'c\'><E l=\'y\' i=\'5c\' /></p></q><2k><F G=\'2d\'><q T=\'\' U=\'1\'><p z=\'-1\' D=\'-1\' w=\'1q\' C=\'39\' S=\'1s\' B=\'c\'><E l=\'y\' i=\'35\' /></p></q></F><F G=\'2f\'><q T=\'\' U=\'8\'><p z=\'-1\' D=\'-1\' w=\'1q\' C=\'39\' S=\'1s\' B=\'c\'><E l=\'y\' i=\'33\' /></p></q></F><F G=\'2Y\'><q T=\'\' U=\'0\'><p z=\'-1\' D=\'-1\' w=\'1q\' C=\'39\' S=\'1s\' B=\'c\'><E l=\'y\' i=\'4P\' /></p></q></F><F G=\'34\'><q T=\'\' U=\'1\'><p z=\'-1\' D=\'-1\' w=\'1q\' C=\'39\' S=\'1s\' B=\'c\'><E l=\'y\' i=\'35\' /></p></q></F><F G=\'32\'><q T=\'\' U=\'8\'><p z=\'-1\' D=\'-1\' w=\'1q\' C=\'39\' S=\'1s\' B=\'c\'><E l=\'y\' i=\'33\' /></p></q></F><F G=\'26\'><q T=\'\' U=\'0\'><p z=\'-1\' D=\'-1\' w=\'1q\' C=\'39\' S=\'1s\' B=\'c\'><E l=\'y\' i=\'2R\' /></p></q></F><F G=\'28\'><q T=\'\' U=\'8\'><p z=\'-1\' D=\'-1\' w=\'1q\' C=\'39\' S=\'1s\' B=\'c\'><E l=\'y\' i=\'36\' /></p></q></F><F G=\'2X\'><q T=\'\' U=\'0\'><p z=\'-1\' D=\'-1\' w=\'1q\' C=\'39\' S=\'1s\' B=\'c\'><E l=\'y\' i=\'2R\' /></p></q></F><F G=\'2S\'><q T=\'\' U=\'8\'><p z=\'-1\' D=\'-1\' w=\'1q\' C=\'39\' S=\'1s\' B=\'c\'><E l=\'y\' i=\'36\' /></p></q></F></2k><1p><R f=\'1U\' 1d=\'6r\' b=\'A\' Z=\'0\' Y=\'0\' X=\'0\' W=\'0\' 1e=\'-1\'><A z=\'0\' D=\'0\' w=\'0\' C=\'0\' B=\'c\'><E l=\'y\' i=\'1Z\' /></A></R><R f=\'3e\' 1d=\'6o\' b=\'A\' Z=\'0\' Y=\'0\' X=\'0\' W=\'0\' 1e=\'-1\'><A z=\'0\' D=\'0\' w=\'0\' C=\'0\' B=\'c\'><E l=\'y\' i=\'1Z\' /></A></R><R f=\'3g\' 1d=\'6p\' b=\'A\' Z=\'0\' Y=\'0\' X=\'0\' W=\'0\' 1e=\'-1\'><A z=\'0\' D=\'0\' w=\'0\' C=\'0\' B=\'c\'><E l=\'y\' i=\'1Z\' /></A></R><R f=\'37\' 1d=\'6q\' b=\'A\' Z=\'0\' Y=\'0\' X=\'0\' W=\'0\' 1e=\'-1\'><A z=\'0\' D=\'0\' w=\'0\' C=\'0\' B=\'c\'><E l=\'y\' i=\'1Z\' /></A></R><R f=\'3c\' 1d=\'6A\' b=\'A\' Z=\'0\' Y=\'0\' X=\'0\' W=\'0\' 1e=\'-1\'><A z=\'0\' D=\'0\' w=\'0\' C=\'0\' B=\'c\'><E l=\'y\' i=\'1Z\' /></A></R></1p></1b></1X></2z><2z f=\'59\' X=\'2m\' W=\'3n\' 14=\'d\' 1r=\'c\' 3i=\'d\' 3l=\'d\' 3k=\'\' 3B=\'3s\' 3t=\'3q\' 1w=\'0\' 52=\'d\' 4Z=\'d\' 1u=\'2E\' 1t=\'54\' 1v=\'-1\'><1i><2F><e><2B><u b=\'g\' a=\'P\' /></2B></e></2F><1N><e><2L G=\'2K\' 2N=\'c\' /></e></1N><2I><e><2L G=\'2K\' 2N=\'d\' /></e></2I></1i><2u 1g=\'3o\'><1i><2v 3p=\'0\'><e><1a 1j=\'1k\' 1g=\'0\' 1m=\'0\' 1n=\'\' 1o=\'c\'><u b=\'g\' a=\'5n\' /></1a><1a 1j=\'1k\' 1g=\'0\' 1m=\'0\' 1n=\'\' 1o=\'c\'><u b=\'g\' a=\'5l\' /></1a><1a 1j=\'1k\' 1g=\'0\' 1m=\'0\' 1n=\'\' 1o=\'c\'><u b=\'g\' a=\'4N\' /></1a><1a 1j=\'1k\' 1g=\'0\' 1m=\'0\' 1n=\'\' 1o=\'c\'><u b=\'g\' a=\'2J\' /></1a><1a 1j=\'1k\' 1g=\'0\' 1m=\'0\' 1n=\'\' 1o=\'c\'><u b=\'g\' a=\'2D\' /></1a></e></2v></1i></2u><1X><1b f=\'2J\' X=\'53\' W=\'4Y\' 14=\'c\' 1r=\'d\' 1I=\'\' Z=\'5b\' Y=\'4Q\' 1J=\'d\' 1v=\'3\' 1G=\'0\' 1H=\'0\' 1u=\'4R.5\' 1t=\'4O.5\' 1D=\'V\' 1F=\'V\' 1x=\'V\' 1B=\'0\' 1w=\'1\' 1y=\'c\' 1C=\'c\' 1L=\'1V\'><q T=\'\' U=\'0\'><p z=\'-1\' D=\'-1\' w=\'4S\' C=\'4W\' S=\'5t 3\' B=\'c\'><E l=\'y\' i=\'5r\' /></p></q></1b><1b f=\'2D\' X=\'2t\' W=\'0\' 14=\'c\' 1r=\'d\' 1I=\'\' Z=\'1T\' Y=\'5p\' 1J=\'d\' 1v=\'7\' 1G=\'0\' 1H=\'0\' 1u=\'2o\' 1t=\'-0.5\' 1D=\'V\' 1F=\'V\' 1x=\'V\' 1B=\'0\' 1w=\'2\' 1y=\'c\' 1C=\'c\' 1L=\'1V\'><q T=\'\' U=\'0\'><p z=\'0\' D=\'-1\' w=\'2n\' C=\'1\' S=\'5i 5\' B=\'c\'><E l=\'y\' i=\'5m\' /></p></q></1b><1b f=\'5n\' X=\'2t\' W=\'51\' 14=\'c\' 1r=\'d\' 1I=\'\' Z=\'1T\' Y=\'5j\' 1J=\'d\' 1v=\'5\' 1G=\'0\' 1H=\'0\' 1u=\'2o.5\' 1t=\'25.5\' 1D=\'V\' 1F=\'V\' 1x=\'V\' 1B=\'0\' 1w=\'3\' 1y=\'d\' 1C=\'c\' 1L=\'1V\'><q T=\'\' U=\'0\'><p z=\'0\' D=\'0\' w=\'2n\' C=\'51\' S=\'5e\' B=\'c\'><E l=\'y\' i=\'5g\' /></p></q><1p><R f=\'1U\' 1d=\'76\' b=\'A\' Z=\'0\' Y=\'0\' X=\'0\' W=\'0\' 1e=\'-1\'><A z=\'0\' D=\'0\' w=\'0\' C=\'0\' B=\'c\'><E l=\'y\' i=\'5A\' /></A></R></1p></1b><1b f=\'5l\' X=\'2t\' W=\'2H\' 14=\'c\' 1r=\'d\' 1I=\'\' Z=\'1T\' Y=\'5k\' 1J=\'d\' 1v=\'9\' 1G=\'0\' 1H=\'0\' 1u=\'2o.5\' 1t=\'51.5\' 1D=\'V\' 1F=\'V\' 1x=\'V\' 1B=\'0\' 1w=\'4\' 1y=\'d\' 1C=\'c\' 1L=\'1V\'><q T=\'\' U=\'0\'><p z=\'0\' D=\'0\' w=\'2n\' C=\'2H\' S=\'5o 5B 5D 5F 5q 2A 4V.\' B=\'c\'><E l=\'y\' i=\'4T\' /></p></q><1p><R f=\'1U\' 1d=\'5z\' b=\'A\' Z=\'0\' Y=\'0\' X=\'0\' W=\'0\' 1e=\'-1\'><A z=\'0\' D=\'0\' w=\'0\' C=\'0\' B=\'c\'><E l=\'y\' i=\'5E\' /></A></R></1p></1b><1b f=\'4N\' X=\'3F\' W=\'40\' 14=\'d\' 1r=\'d\' 1I=\'\' Z=\'57\' Y=\'5a\' 1J=\'d\' 1v=\'11\' 1G=\'0\' 1H=\'0\' 1u=\'55.5\' 1t=\'20\' 1D=\'V\' 1F=\'V\' 1x=\'V\' 1B=\'0\' 1w=\'5\' 1y=\'d\' 1C=\'c\' 1L=\'50\' 3b=\'1K\'><2c><v G=\'1R\' b=\'h\' a=\'c\' 14=\'d\' /><v G=\'2p\' b=\'h\' a=\'c\' 14=\'d\' /><v G=\'1l\' b=\'h\' a=\'c\' 14=\'d\' /><v G=\'1h\' b=\'h\' a=\'c\' 14=\'d\' /><v G=\'19\' b=\'h\' a=\'c\' 14=\'d\' /><v G=\'2a\' b=\'g\' a=\'1S\' 14=\'d\' /></2c><1Y><x f=\'2T\'><e><o v=\'2p\' n=\'O\'><a b=\'Q\' a=\'1R\' /></o><o v=\'1R\' n=\'O\'><a b=\'h\' a=\'d\' /></o><J f=\'18\' /></e></x><x f=\'27\'><e><o v=\'1l\' n=\'O\'><a b=\'h\' a=\'d\' /></o><J f=\'18\' /></e></x><x f=\'2l\'><e><o v=\'1l\' n=\'O\'><a b=\'h\' a=\'c\' /></o><J f=\'18\' /></e></x><x f=\'2V\'><e><o v=\'1h\' n=\'O\'><a b=\'h\' a=\'d\' /></o><J f=\'18\' /></e></x><x f=\'2h\'><e><o v=\'19\' n=\'O\'><a b=\'h\' a=\'d\' /></o><J f=\'18\' /></e></x><x f=\'2Q\'><e><o v=\'1l\' n=\'O\'><a b=\'h\' a=\'c\' /></o><o v=\'1R\' n=\'O\'><a b=\'h\' a=\'c\' /></o><o v=\'2p\' n=\'O\'><a b=\'h\' a=\'c\' /></o><o v=\'1h\' n=\'O\'><a b=\'h\' a=\'c\' /></o><o v=\'19\' n=\'O\'><a b=\'h\' a=\'c\' /></o></e></x><x f=\'18\'><e><j><m><K n=\'N\' M=\'1h\' H=\'Q\' L=\'d\' I=\'h\' /></m><k><1c><u b=\'g\' a=\'P\' /><1O b=\'h\' a=\'c\' /></1c></k><r><1c><u b=\'g\' a=\'P\' /><1O b=\'h\' a=\'d\' /></1c></r></j><j><m><K n=\'N\' M=\'2a\' H=\'Q\' L=\'1S\' I=\'g\' /></m><k><j><m><K n=\'N\' M=\'1l\' H=\'Q\' L=\'d\' I=\'h\' /></m><k><j><m><K n=\'N\' M=\'1R\' H=\'Q\' L=\'d\' I=\'h\' /></m><k><j><m><K n=\'N\' M=\'19\' H=\'Q\' L=\'d\' I=\'h\' /></m><k><t><15 b=\'g\' a=\'2S\' /><u b=\'g\' a=\'P\' /></t></k><r><t><15 b=\'g\' a=\'2X\' /><u b=\'g\' a=\'P\' /></t></r></j></k><r><j><m><K n=\'N\' M=\'19\' H=\'Q\' L=\'d\' I=\'h\' /></m><k><t><15 b=\'g\' a=\'28\' /><u b=\'g\' a=\'P\' /></t></k><r><t><15 b=\'g\' a=\'26\' /><u b=\'g\' a=\'P\' /></t></r></j></r></j></k><r><j><m><K n=\'N\' M=\'1R\' H=\'Q\' L=\'d\' I=\'h\' /></m><k><j><m><K n=\'N\' M=\'19\' H=\'Q\' L=\'d\' I=\'h\' /></m><k><t><15 b=\'g\' a=\'32\' /><u b=\'g\' a=\'P\' /></t></k><r><j><m><K n=\'N\' M=\'1h\' H=\'Q\' L=\'d\' I=\'h\' /></m><k><t><15 b=\'g\' a=\'34\' /><u b=\'g\' a=\'P\' /></t></k><r><t><15 b=\'g\' a=\'2Y\' /><u b=\'g\' a=\'P\' /></t></r></j></r></j></k><r><j><m><K n=\'N\' M=\'19\' H=\'Q\' L=\'d\' I=\'h\' /></m><k><t><15 b=\'g\' a=\'2f\' /><u b=\'g\' a=\'P\' /></t></k><r><j><m><K n=\'N\' M=\'1h\' H=\'Q\' L=\'d\' I=\'h\' /></m><k><t><15 b=\'g\' a=\'2d\' /><u b=\'g\' a=\'P\' /></t></k><r><t><15 b=\'g\' a=\'1S\' /><u b=\'g\' a=\'P\' /></t></r></j></r></j></r></j></r></j></k></j></e></x></1Y><1i><1K><e><J f=\'2T\' /><o v=\'1l\' n=\'O\'><a b=\'h\' a=\'c\' /></o><o v=\'19\' n=\'O\'><a b=\'h\' a=\'c\' /></o><J f=\'18\' /><2b 1j=\'1k\' 1g=\'0\' 1m=\'0\' 1n=\'\' 1o=\'c\'><u b=\'g\' a=\'23\' /></2b><3C /></e></1K><1N><e><J f=\'18\' /></e></1N><2i><e><J f=\'27\' /></e></2i><2e><e><J f=\'2l\' /></e></2e><2g><e><J f=\'2h\' /></e></2g><2j><e><o v=\'19\' n=\'O\'><a b=\'h\' a=\'c\' /></o><J f=\'18\' /></e></2j><31><e><30 56=\'c\'><a b=\'g\' a=\'P\' /></30></e></31></1i><q T=\'\' U=\'0\'><p z=\'-1\' D=\'-1\' w=\'1q\' C=\'39\' S=\'1s\' B=\'c\'><E l=\'y\' i=\'5c\' /></p></q><2k><F G=\'2d\'><q T=\'\' U=\'1\'><p z=\'-1\' D=\'-1\' w=\'1q\' C=\'39\' S=\'1s\' B=\'c\'><E l=\'y\' i=\'35\' /></p></q></F><F G=\'2f\'><q T=\'\' U=\'8\'><p z=\'-1\' D=\'-1\' w=\'1q\' C=\'39\' S=\'1s\' B=\'c\'><E l=\'y\' i=\'33\' /></p></q></F><F G=\'2Y\'><q T=\'\' U=\'0\'><p z=\'-1\' D=\'-1\' w=\'1q\' C=\'39\' S=\'1s\' B=\'c\'><E l=\'y\' i=\'4P\' /></p></q></F><F G=\'34\'><q T=\'\' U=\'1\'><p z=\'-1\' D=\'-1\' w=\'1q\' C=\'39\' S=\'1s\' B=\'c\'><E l=\'y\' i=\'35\' /></p></q></F><F G=\'32\'><q T=\'\' U=\'8\'><p z=\'-1\' D=\'-1\' w=\'1q\' C=\'39\' S=\'1s\' B=\'c\'><E l=\'y\' i=\'33\' /></p></q></F><F G=\'26\'><q T=\'\' U=\'0\'><p z=\'-1\' D=\'-1\' w=\'1q\' C=\'39\' S=\'1s\' B=\'c\'><E l=\'y\' i=\'2R\' /></p></q></F><F G=\'28\'><q T=\'\' U=\'8\'><p z=\'-1\' D=\'-1\' w=\'1q\' C=\'39\' S=\'1s\' B=\'c\'><E l=\'y\' i=\'36\' /></p></q></F><F G=\'2X\'><q T=\'\' U=\'0\'><p z=\'-1\' D=\'-1\' w=\'1q\' C=\'39\' S=\'1s\' B=\'c\'><E l=\'y\' i=\'2R\' /></p></q></F><F G=\'2S\'><q T=\'\' U=\'8\'><p z=\'-1\' D=\'-1\' w=\'1q\' C=\'39\' S=\'1s\' B=\'c\'><E l=\'y\' i=\'36\' /></p></q></F></2k><1p><R f=\'1U\' 1d=\'6i\' b=\'A\' Z=\'0\' Y=\'0\' X=\'0\' W=\'0\' 1e=\'-1\'><A z=\'0\' D=\'0\' w=\'0\' C=\'0\' B=\'c\'><E l=\'y\' i=\'1Z\' /></A></R><R f=\'3e\' 1d=\'5N\' b=\'A\' Z=\'0\' Y=\'0\' X=\'0\' W=\'0\' 1e=\'-1\'><A z=\'0\' D=\'0\' w=\'0\' C=\'0\' B=\'c\'><E l=\'y\' i=\'1Z\' /></A></R><R f=\'3g\' 1d=\'5M\' b=\'A\' Z=\'0\' Y=\'0\' X=\'0\' W=\'0\' 1e=\'-1\'><A z=\'0\' D=\'0\' w=\'0\' C=\'0\' B=\'c\'><E l=\'y\' i=\'1Z\' /></A></R><R f=\'37\' 1d=\'63\' b=\'A\' Z=\'0\' Y=\'0\' X=\'0\' W=\'0\' 1e=\'-1\'><A z=\'0\' D=\'0\' w=\'0\' C=\'0\' B=\'c\'><E l=\'y\' i=\'1Z\' /></A></R><R f=\'3c\' 1d=\'60\' b=\'A\' Z=\'0\' Y=\'0\' X=\'0\' W=\'0\' 1e=\'-1\'><A z=\'0\' D=\'0\' w=\'0\' C=\'0\' B=\'c\'><E l=\'y\' i=\'1Z\' /></A></R></1p></1b></1X></2z></5f></58>");',62,446,'||||||||||value|type|false|true|actions|id|string|boolean||if_action|then_actions||condition|operator|adjustvar|vectordata|data|else_actions||setobjstate|objref|variable|right|actiongroup|Lib|left|vectortext|pngfb|bottom|top|pr|state|name|typea|typeb|exe_actiongroup|compare|valueb|valuea|eq|set|_this|var|textdata|alttext|hotlinkid|accstate|100|height|width|ypos|xpos|||||resume|stateref|||_setstates|_down|show|vectorshape|set_enabled|linkid|shadowindex|864|duration|_disabled|events|transition|appear|_hover|direction|animationid|reverse|textlib|166|usehandcursor|Continue|rotateypos|rotatexpos|tabindex|depth|alpha|scrolling|_player|_checked|rotation|shufflelock|xscale|6836YILDoEv26|yscale|xoffset|yoffset|shapemaskid|tabenabled|onrelease|acctype|property|ontransitionin|enabled|5w9NJTOlLK2|True|_visited|_default|213|01|text|False|objects|actiongroups|228||5ZH8iVnl98L||_parent|||_default_Hover|ActGrpSetHoverState|_default_Hover_Down||_state|hide_slidelayer|variables|_default_Disabled|onrollout|_default_Down|onpress|ActGrpSetDownState|onrollover|onreleaseoutside|states|ActGrpClearHoverState|960|534|266|_savevisited|gotoplay|6FeI3i4kGrJ26|_uncheckgroup|533|timeline|event|5pUV5iFt4xw|_review|212|slidelayer|correct|setactivetimeline|432|5zn4ncnxwIt|480|ontopmostlayer|background|103|ontransitionout|67F1PIeokp7|submit|enable_frame_control|MsgScene_5r9eOqiUexp26|enable|hide|or|ActGrpClearStateVars|226|_default_Hover_Visited_Down|ActGrpSetVisitedState|pxnsnfns00001100101|ActGrpSetDisabledState|_default_Selected_Disabled|_default_Hover_Visited|_default_Visited|_default_Selected|setfocus|ontransitionincomplete|_default_Visited_Down|224|_default_Visited_Disabled|223|227|04|_default_Hover_Selected||_default_Hover_Selected_Down|defaultaction|05|_default_Selected_Down|02|6FhXkAZ28lx26|03|6836YILDoEv26_IncorrectReview|enableseek|6836YILDoEv26_CorrectReview|lmsid|enablereplay|fill|720|5000|time|pause|888|1758538|elapsedtimemode|QuizComplete|Status|ReviewIntCorrectIncorrect_6836YILDoEv26|isdescendant|actparam|_ActTargetSlideId|targeta|starttime|playnextdrawslide|AnsweredInt_6836YILDoEv26|_frame|167|set_window_control_layout|set_frame_layout|targetb|WindowId|wndtype|MessageWnd|normal|window|142|observation|143|slides|patients|in|141|5r9eOqiUexp26|140|DisableChoices_6836YILDoEv26|unit|will||w3|66oEVFwsAo0|org|||scrollarea|www||xmlns|88|http|of|XMLSchema|144|2001|shufflegroup|145|About|139|onsubmitslide|nor|ActGrpSetReviewState|ActGrpOnPrevButtonClick|onprevslide|ActGrpOnSubmitButtonClick|90|onnextslide|NavigationRestrictionNextSlide_6FhXkAZ28lx26|6gZrisx4WZN26|onbeforeslidejump|ReviewMode_69JxzId3uWG26|colors|_default_Review|ActGrpSetCheckedState|radio|nextviewedslide|138|137|136|npnxsnfns00001100100|6836YILDoEv26_CheckAnswered|_default_Selected_Review|CloseFeedback|LastSlideViewed_5r9eOqiUexp26|ReviewInt_6836YILDoEv26|SetLayout_pxnsnfns00001100101|require|6fOPnPJ0A8q|6qWAtFhk0Gl|126|225|233|290|583|220|Correct|response|255|5ddCdvuVEwE|253|pauseparent|button||modal|581|360|83|showrect|397|slide|5cB1KLhHaeX|431|189|222|6jMi0q9lwnb|Incorrect|slidelayers|218|680|Line|249|312|6H8xZyB32Zs|217|6ZXEmoOteZh|You|304|the|216|6JBNkqRmEbH|Rectangle|evaluation|management|admission|after|cancel_event|txt__default_6H8xZyB32Zs|229|did|Passed|not|230|select|CurrentQuiz_69JxzId3uWG26|AbsoluteId|add|5wx2uZGHyMR26|69JxzId3uWG26|Id|txt__default_Down_6qWAtFhk0Gl|txt__default_Disabled_6qWAtFhk0Gl|iosurl|mobile|gz|showmenuresulticon|viewgroupid|title|trackviews|swf|instance|xsd|SlideXMLData|xsi|txt__default_Hover_6qWAtFhk0Gl|dataurl|presentation_content|txt__default_Visited_6qWAtFhk0Gl|Slide1|eval_interaction|InvalidPromptSlide|history_prev|Viewed|ScrollPromptSlide|AttemptCount|number|incorrect|gte|823b78dc4364ad6d9c65da5898f456|videozoom|transduration|historygroupid|txt__default_6qWAtFhk0Gl|transdir|navindex|globalaudioid|wipetrans|slidelock|txt__default_Disabled_6fOPnPJ0A8q|txt__default_Down_6fOPnPJ0A8q|txt__default_Visited_6fOPnPJ0A8q|txt__default_6fOPnPJ0A8q|selected|txt__default_5ddCdvuVEwE|221|214|txt__default_Disabled_5w9NJTOlLK2|txt__default_5w9NJTOlLK2|211|txt__default_Down_5w9NJTOlLK2|txt__default_Hover_6fOPnPJ0A8q|txt__default_Hover_5w9NJTOlLK2|txt__default_Selected_5w9NJTOlLK2|presenterref|txt__default_Hover_5ZH8iVnl98L|txt__default_Selected_5ZH8iVnl98L|168|txt__default_66oEVFwsAo0|310|165|txt__default_Down_5ZH8iVnl98L|219|That|apos|txt__default_6jMi0q9lwnb|txt__default_Disabled_5ZH8iVnl98L|txt__default_5ZH8iVnl98L|none|stop|0xFFFFFF|542|271|127|rgb|completed_slide_ref|quizref|LockedWarningSlide|color|linear|contentwidth|210|543|txt__default_6ZXEmoOteZh|209|vector|contentheight|68xqspCrUNP26|shuffle'.split('|'),0,{}))
