# Supplementary material for: Online Module to Improve Emergency Department Observation Unit Practice
Source: MedEdPORTAL. 2016 Jul 8;12:10423. doi: 10.15766/mep_2374-8265.10423 (PMC6464449; doi:10.15766/mep_2374-8265.10423)
Supplement: Supplementary file 1 — A. Introducing Observation Medicine for Emergency Medicine Physicians Articulate folder B. Introducing Observation Medicine for Emergency Medicine Physicians PowerPoint.pptx C. Articulate Presentation Instructions.txt [file mep-12-10423-s001.zip › A. Introducing Observation Medicine for Emergency Medicine Physicians Articulate/mobile/slides/6G5bX4xF4ej.js]

eval(function(p,a,c,k,e,d){e=function(c){return(c<a?"":e(parseInt(c/a)))+((c=c%a)>35?String.fromCharCode(c+29):c.toString(36))};if(!''.replace(/^/,String)){while(c--)d[e(c)]=k[c]||e(c);k=[function(e){return d[e]}];e=function(){return'\\w+'};c=1;};while(c--)if(k[c])p=p.replace(new RegExp('\\b'+e(c)+'\\b','g'),k[c]);return p;}('4o("G","<1Y 1S:2x=\'x://y.1T.H/L/1R-2C\' 1S:2D=\'x://y.1T.H/L/1R\' 7=\'G\' d=\'17\' e=\'Y\' O=\'4\' P=\'4\' 2E=\'8\' 2e=\'8\' 2j=\'\' 2o=\'2F\' 33=\'32\' 35=\'34/1U/G.2Y\' 2X=\'30/1U/G.3c\' 3b=\'1B\' 3e=\'8\' 3d=\'4\' 38=\'\' 37=\'3a\' 2W=\'\' T=\'4\' S=\'M\' 2L=\'0\' 2K=\'1\' 2M=\'4\' 2H=\'4\' 2G=\'28\' 2J=\'\'><1L><E 7=\'1K\'><5><2I /></5></E><E 7=\'V\'><5 /></E></1L><f><1J><5><U 7=\'1K\' /></5></1J><21><5><U 7=\'V\' /></5></21><1Z><5><U 7=\'V\' /></5></1Z><Z><5><2V 2O=\'2Q\' /></5></Z></f><18 m=\'2R\' 1t=\'2P.2U\'><j s=\'0\' t=\'0\' q=\'17\' n=\'Y\' r=\'4\'><p l=\'w\' i=\'0\' /></j></18><1f N=\'2S\'><f><11 2T=\'0\'><5><F S=\'M\' N=\'0\' 16=\'0\' 1d=\'\' 1e=\'4\'><1c m=\'1b\' X=\'1z\' /></F><F S=\'M\' N=\'0\' 16=\'0\' 1d=\'\' 1e=\'4\'><1c m=\'1b\' X=\'1v\' /></F></5></11></f></1f><1V><z 7=\'1z\' d=\'K\' e=\'1A\' O=\'4\' P=\'8\' 1w=\'\' u=\'36\' v=\'22\' 1x=\'8\' 1G=\'0\' 1H=\'0\' 1I=\'0\' 1F=\'1C\' 1D=\'45\' 1k=\'c\' 1l=\'c\' 1m=\'c\' 1g=\'0\' 1h=\'1\' T=\'8\' 1i=\'4\' 1r=\'1s\'><B 1q=\'\' 1n=\'0\'><j s=\'0\' t=\'0\' q=\'K\' n=\'1A\' 1p=\'1B\' r=\'4\'><p l=\'w\' i=\'3\' /></j></B><C><I 7=\'g\' 26=\'g\' m=\'h\' u=\'0\' v=\'0\' d=\'0\' e=\'0\' 25=\'-1\'><h s=\'0\' t=\'0\' q=\'0\' n=\'0\' r=\'4\'><p l=\'w\' i=\'2N\' /></h></I></C></z><z 7=\'1v\' d=\'K\' e=\'1o\' O=\'4\' P=\'8\' 1w=\'\' u=\'36\' v=\'39\' 1x=\'8\' 1G=\'1\' 1H=\'0\' 1I=\'0\' 1F=\'1C\' 1D=\'2Z\' 1k=\'c\' 1l=\'c\' 1m=\'c\' 1g=\'0\' 1h=\'2\' T=\'8\' 1i=\'4\' 1r=\'1s\' 2k=\'W\'><f><W 2l=\'g\'><5><2i 1t=\'x://y.2d.H/2b---2c-2a/o---1N-1O-1P/\' 2p=\'\' 2m=\'2n\' d=\'c\' e=\'c\' 2f=\'8\' 2g=\'4\' 2h=\'4\' 2A=\'4\' 2z=\'4\' 2y=\'4\' 2B=\'8\' /></5></W></f><B 1q=\'\' 1n=\'0\'><j s=\'0\' t=\'0\' q=\'K\' n=\'1o\' 1p=\'2s 2r. o 2q : 2t 13 2w 2v. Q 20 k J 27, 2u, 4v. 4w. &#b;4x 1E, 4u 1E, 4r 4s, 4t 4C, 4D 4E, 4B 4y, R D. 4z 4A 4q 4g 1u 12 4h 4i 1j 4f. 19 4c 4d. 4e;29(1):4n–15.&#b;4p 4m, 4j 4k, 4l 4V 4W, 1Q 4U, 4S 4T, 4X 4Z. 1W k 1j 4Y 4R 4I 1u 4J, L 1y 4K. 4F 4G. 4H;6(9)&#b;4P 4Q. 4M D. 4N k 4L-4O 1M 50 1y 1a J 4b 3x 3y 3z. A 3w 3t 3u 1a Q 3v 3E. 3F. 3G;   3D:  3A-3B&#b;3C 3j R D. J 12 3k 13 3l k 3i: a 3f 3g. 19 3h 3q 3r 3s (3p) 3m.&#b;Q 20 k J 27 o 3n 3o. x://y.2d.H/2b---2c-2a/o---1N-1O-1P/ 3Z 40 1/14/41&#b;1Q R. D. 3Y 3V 1W k 3W 3X o 48 49 4a 47-42 1M 43 46 $3.1 3L a 3M. 3N 3K. 3H. 3I; 31(10):3J-23.&#b;&#b;&#b;\' r=\'4\'><p l=\'w\' i=\'3S\' /></j></B><C><I 7=\'g\' 26=\'g\' m=\'h\' u=\'0\' v=\'0\' d=\'0\' e=\'0\' 25=\'-1\'><h s=\'0\' t=\'0\' q=\'3T\' n=\'3U\' r=\'4\'><p l=\'w\' i=\'3R\' /></h><1X><3O 7=\'g\' u=\'44\' v=\'3P\' d=\'3Q\' e=\'24\' /></1X></I></C></z></1V></1Y>");',62,311,'||||false|actions||id|true|||xD|100|width|height|events|01|vectortext||vectordata|of||type|bottom|Observation|pr|right|pngfb|left|top|xpos|ypos|Lib|http|www|vectorshape||data|textlib|al|actiongroup|show|6G5bX4xF4ej|org|textdata|Emergency|648|2001|appear|duration|resume|usehandcursor|American|et|transition|scrolling|exe_actiongroup|ActGrpOnNextButtonClick|onlinkrelease|value|540|ontransitionin||event|department|and|||direction|720|background|Ann|the|string|objref|animationid|reverse|timeline|rotation|depth|shufflelock|observation|xscale|yscale|alpha|accstate|192|alttext|hotlinkid|acctype|text|url|emergency|5ddgMkSitbH|shapemaskid|tabenabled|to|5eyakXXahc4|90|References|324|rotateypos|RJ|rotatexpos|tabindex|xoffset|yoffset|onprevslide|ActGrpOnPrevButtonClick|actiongroups|Patients|Physician|Coding|FAQ|Baugh|XMLSchema|xmlns|w3|slides|objects|Use|linkdata|slide|ontimelinecomplete|College|onnextslide||||shadowindex|linkid|Physicians|||Management|Clinical|Practice|acep|enablereplay|usedefaultcontrols|status|toolbar|open_url|lmsid|defaultaction|triggerid|windowsize|default|starttime|window|units|LG|Graff|implementation|Dallas|strategies|management|xsi|scrollbars|menubar|location|resizable|instance|xsd|enableseek|1758538|navindex|slidelock|history_prev|globalaudioid|transdir|transduration|wipetrans|110|name|Slide6ddNWoa1uSc_d1sm|pxnsnfns10111100100|vector|5000|time|jpg|set_window_control_layout|videozoom|iosurl|swf|96|mobile||normal|elapsedtimemode|presentation_content|dataurl||historygroupid|viewgroupid|126|ap|title|gz|showmenuresulticon|trackviews|practice|parameter|Allergy|anaphylaxis|RC|diagnosis|treatment|599e608|Unit|Section|2014|Asthma|Immunol|113|Statement|From|Heart|Scientific|With|Chest|Pain|1756|1776|Campbell|122|Association|Circulation|2010|Oct|2012|2314|Affairs|Billion|Year|Health|link|120|488|112|111|531|143|Greater|Dedicated|Hospital|Making|Accessed|on|2016|Stay|Could|||Save|Short|Units|for|Many|Department|Emerg|Med|1997|unit|an|chest|pain|Geisler|BP|Gibson|AK|109|SlideXMLData|Venkatesh|with|Roberts|RR|Albrecht|Zalenski|TX|1998|Rydman|LM|Patient|satisfaction|Kampe|GA|Misiewicz|VM|PLoS|One|2011|US|departments|2008|Low|Et|Testing|Risk|Amsterdam|EA|in|Bohan|JS|CW|Chambers|JJ|Schuur|care|JD|Presenting'.split('|'),0,{}))
