# Supplementary material for: Online Module to Improve Emergency Department Observation Unit Practice
Source: MedEdPORTAL. 2016 Jul 8;12:10423. doi: 10.15766/mep_2374-8265.10423 (PMC6464449; doi:10.15766/mep_2374-8265.10423)
Supplement: Supplementary file 1 — A. Introducing Observation Medicine for Emergency Medicine Physicians Articulate folder B. Introducing Observation Medicine for Emergency Medicine Physicians PowerPoint.pptx C. Articulate Presentation Instructions.txt [file mep-12-10423-s001.zip › A. Introducing Observation Medicine for Emergency Medicine Physicians Articulate/mobile/slides/6GSsuxDGpn4.js]

eval(function(p,a,c,k,e,d){e=function(c){return(c<a?"":e(parseInt(c/a)))+((c=c%a)>35?String.fromCharCode(c+29):c.toString(36))};if(!''.replace(/^/,String)){while(c--)d[e(c)]=k[c]||e(c);k=[function(e){return d[e]}];e=function(){return'\\w+'};c=1;};while(c--)if(k[c])p=p.replace(new RegExp('\\b'+e(c)+'\\b','g'),k[c]);return p;}('2g("E","<1N 1f:2f=\'1e://1d.1i.1h/1g/19-2h\' 1f:2j=\'1e://1d.1i.1h/1g/19\' 7=\'E\' e=\'1t\' j=\'1s\' J=\'4\' M=\'4\' 2c=\'8\' 2e=\'8\' 2d=\'\' 2k=\'2r\' 2q=\'17\' 2s=\'1H/18/E.2u\' 2t=\'2m/18/E.2n\' 2p=\'N: 10 Z Y 15 14\' 2o=\'8\' 1V=\'4\' 1W=\'\' 1Y=\'1X\' 1S=\'\' L=\'4\' G=\'F\' 1R=\'0\' 1U=\'1\' 1T=\'4\' 26=\'4\' 25=\'5\' 27=\'\'><1b><z 7=\'1a\'><6><29 /></6></z><z 7=\'I\'><6><1c 28=\'1Z\' 23=\'17\'><r 9=\'p\' q=\'24.21.20\' /></1c></6></z></1b><D><1r><6><H 7=\'1a\' /></6></1r><1q><6><H 7=\'I\' /></6></1q><1p><6><H 7=\'I\' /></6></1p><1u><6><2S 2P=\'2Q\' /></6></1u></D><1l 9=\'2W\' 1C=\'31.32\'><d k=\'0\' m=\'0\' o=\'1t\' n=\'1s\' f=\'4\'><g l=\'h\' i=\'0\' /></d></1l><Q s=\'2X\'><D><16 2Y=\'0\'><6><1k 2Z=\'0\'><r 9=\'p\' q=\'K\' /></1k><1j><r 9=\'p\' q=\'K\' /></1j><w G=\'F\' s=\'0\' 1o=\'0\' 1n=\'\' 1m=\'4\'><r 9=\'p\' q=\'R\' /></w><w G=\'F\' s=\'0\' 1o=\'0\' 1n=\'\' 1m=\'4\'><r 9=\'p\' q=\'13\' /></w></6></16></D></Q><1D><C 7=\'R\' e=\'x\' j=\'P\' J=\'4\' M=\'8\' U=\'\' t=\'T\' u=\'22\' S=\'8\' X=\'0\' W=\'0\' V=\'0\' O=\'1K\' 1M=\'2F\' 1L=\'c\' 1O=\'c\' 1I=\'c\' 1J=\'0\' 1Q=\'1\' L=\'8\' 1P=\'4\' 1y=\'1z\'><y 1A=\'\' 1v=\'0\'><d k=\'0\' m=\'0\' o=\'x\' n=\'P\' 1B=\'N:&#2J;10 Z Y 15 14\' f=\'4\'><g l=\'h\' i=\'3\' /></d></y><A><B 7=\'v\' 1G=\'v\' 9=\'b\' t=\'0\' u=\'0\' e=\'0\' j=\'0\' 1F=\'-1\'><b k=\'0\' m=\'0\' o=\'0\' n=\'0\' f=\'4\'><g l=\'h\' i=\'11\' /></b></B></A></C><C 7=\'13\' e=\'x\' j=\'1w\' J=\'4\' M=\'8\' U=\'\' t=\'T\' u=\'2I\' S=\'8\' X=\'1\' W=\'0\' V=\'0\' O=\'1K\' 1M=\'2C\' 1L=\'c\' 1O=\'c\' 1I=\'c\' 1J=\'0\' 1Q=\'2\' L=\'8\' 1P=\'4\' 1y=\'1z\'><y 1A=\'\' 1v=\'0\'><d k=\'0\' m=\'0\' o=\'x\' n=\'1w\' 1B=\'2H 2G 2N 2O 2M &#a;&#a;2K 2L 2y&#a;2z 1E 2x 2v &#a;2w 2D 2E&#a;2T 2A 2B 1E 30 33 &#a;2R 2V 2U \' f=\'4\'><g l=\'h\' i=\'5\' /></d></y><A><B 7=\'v\' 1G=\'v\' 9=\'b\' t=\'0\' u=\'0\' e=\'0\' j=\'0\' 1F=\'-1\'><b k=\'0\' m=\'0\' o=\'0\' n=\'0\' f=\'4\'><g l=\'h\' i=\'12\' /></b></B></A></C></1D><1x><2l 7=\'K\' 1C=\'1H/2a.2b\' s=\'2i\' /></1x></1N>");',62,190,'||||false||actions|id|true|type|xD|vectortext|100|vectordata|width|pngfb|pr|Lib||height|left||top|bottom|right|string|value|objref|duration|xpos|ypos|01|show|648|data|actiongroup|textlib|textdata|vectorshape|events|6GSsuxDGpn4|appear|transition|exe_actiongroup|ActGrpOnNextButtonClick|resume|4b01a5bcfcbb095dd6998221f1a12c|scrolling|usehandcursor|Introduction|rotatexpos|90|timeline|5ihiOxSg9vS|tabenabled|36|shapemaskid|yoffset|xoffset|tabindex|in|units|Observation|||6OPSNytO3hc|US|the|event|normal|slides|XMLSchema|ActGrpOnPrevButtonClick|actiongroups|gotoplay|www|http|xmlns|2001|org|w3|media_play|media_seek|background|reverse|animationid|direction|ontimelinecomplete|onnextslide|onprevslide|540|720|ontransitionin|accstate|356|audiolib|acctype|text|hotlinkid|alttext|url|objects|and|shadowindex|linkid|presentation_content|alpha|rotation|324|xscale|rotateypos|slide|yscale|shufflelock|depth|transduration|videozoom|wipetrans|transdir|showmenuresulticon|viewgroupid|ap|historygroupid|_current|6ao3kHKyJJq|4JVJG1IL41C||wndtype|_player|navindex|slidelock|globalaudioid|window|history_prev|4b01a5bcfcbb095dd6998221f1a12c_22050_48|mp3|enableseek|lmsid|enablereplay|xsi|SlideXMLData|instance|31645|xsd|starttime|audio|mobile|gz|trackviews|title|elapsedtimemode|110226|dataurl|iosurl|swf|overcrowding|Changing|Hospital|by|ED|for|safety|178|reimbursement|structure|45|as|Established|126|xB|Growth|achieved|Centers|Chest|Pain|name|pxnsnfns10111100100|To|set_window_control_layout|Needs|LOS|reduce|vector|31632|time|position|better|Slide6ddNWoa1uSc_d1sm|jpg|outcomes'.split('|'),0,{}))
