# Supplementary material for: Online Module to Improve Emergency Department Observation Unit Practice
Source: MedEdPORTAL. 2016 Jul 8;12:10423. doi: 10.15766/mep_2374-8265.10423 (PMC6464449; doi:10.15766/mep_2374-8265.10423)
Supplement: Supplementary file 1 — A. Introducing Observation Medicine for Emergency Medicine Physicians Articulate folder B. Introducing Observation Medicine for Emergency Medicine Physicians PowerPoint.pptx C. Articulate Presentation Instructions.txt [file mep-12-10423-s001.zip › A. Introducing Observation Medicine for Emergency Medicine Physicians Articulate/mobile/slides/6J7O3l4pTHo26.js]

eval(function(p,a,c,k,e,d){e=function(c){return(c<a?"":e(parseInt(c/a)))+((c=c%a)>35?String.fromCharCode(c+29):c.toString(36))};if(!''.replace(/^/,String)){while(c--)d[e(c)]=k[c]||e(c);k=[function(e){return d[e]}];e=function(){return'\\w+'};c=1;};while(c--)if(k[c])p=p.replace(new RegExp('\\b'+e(c)+'\\b','g'),k[c]);return p;}('6l("3l","<46 5u:6j=\'5w://5y.5x.5q/5p/5r-6h\' 5u:6i=\'5w://5y.5x.5q/5p/5r\' g=\'3l\' Z=\'2x\' Y=\'3D\' 18=\'e\' 1y=\'d\' 3F=\'e\' 3I=\'e\' 3G=\'6f\' 3A=\'3H\' 3K=\'3L\' 6d=\'6r/5E/3l.6F\' 6E=\'6I/5E/3l.6v\' 6w=\'3k 49 4a 2H 47 a 4b 2H 4m 4l 4k 4n 4q 4p 4o 4j, 4e 4c 4f 1i 4i. A 12 4g 1i 4d 52 w 5S 5X 5Y. 5V 5W 5Z 62 63 1o 60 2H 61 5U 5N (5O 5L) 2F 1l 5M. \' 6u=\'e\' 6t=\'e\' 6x=\'5a\' 6A=\'5a\' 6J=\'\' 1H=\'d\' 1m=\'1n\' 6D=\'0\' 6k=\'1\' 6q=\'d\' 6o=\'d\' 6m=\'-1\' 6g=\'67\'><2b><y g=\'4U\'><f><69 /></f></y><y g=\'4w\'><f><k><n><L o=\'P\' O=\'1P.6e\' J=\'1S\' N=\'e\' K=\'j\' /></n><m><k><n><2F><L o=\'P\' O=\'1P.2h.1F\' J=\'S\' N=\'e\' K=\'j\' /><L o=\'P\' O=\'1P.1W.1F\' J=\'S\' N=\'e\' K=\'j\' /></2F></n><m><6G g=\'R.2N\' /></m><t><2z 3W=\'3U\' 3R=\'3Z\'><u c=\'h\' b=\'1G.2W.6H\' /></2z></t></k></m><t><2z 3W=\'3U\' 3R=\'3Z\'><u c=\'h\' b=\'1G.2W.6s\' /></2z></t></k></f></y><y g=\'4Q\'><f><1e><u c=\'h\' b=\'1P.2h\' /><1U c=\'j\' b=\'d\' /></1e><1e><u c=\'h\' b=\'1P.1W\' /><1U c=\'j\' b=\'d\' /></1e><k><n><L o=\'P\' O=\'2N.3x\' J=\'1S\' N=\'3q\' K=\'h\' /></n><m><1c 1m=\'1n\' 1h=\'0\' 1q=\'1\' 1s=\'\' 1t=\'d\'><u c=\'h\' b=\'42\' /></1c></m><t><1c 1m=\'1n\' 1h=\'0\' 1q=\'1\' 1s=\'\' 1t=\'d\'><u c=\'h\' b=\'3Q\' /></1c></t></k></f></y><y g=\'3E\'><f><1e><u c=\'h\' b=\'1P.2h\' /><1U c=\'j\' b=\'d\' /></1e><1c 1m=\'1n\' 1h=\'0\' 1q=\'0\' 1s=\'\' 1t=\'d\'><u c=\'h\' b=\'1P.1W\' /></1c><p x=\'1P.1W.1r\' o=\'Q\'><b c=\'j\' b=\'d\' /></p><p x=\'1P.1W.1b\' o=\'Q\'><b c=\'j\' b=\'d\' /></p><M g=\'1P.1W.4v\' /><1e><u c=\'h\' b=\'1P.1W\' /><1U c=\'j\' b=\'d\' /></1e></f></y><y g=\'3w\'><f><M g=\'66\' /><k><n><L o=\'P\' O=\'3V\' J=\'1S\' N=\'3O\' K=\'h\' /></n><m><3M I=\'2S\' /></m><t><3N I=\'2S\' /></t></k></f></y><y g=\'66\'><f><1e><u c=\'h\' b=\'1P.2h\' /><1U c=\'j\' b=\'d\' /></1e><1e><u c=\'h\' b=\'1P.1W\' /><1U c=\'j\' b=\'d\' /></1e></f></y><y g=\'4M\'><f><k><n><2F><L o=\'P\' O=\'1G.2E.3T\' J=\'1S\' N=\'e\' K=\'j\' /><L o=\'P\' O=\'2N.3x\' J=\'1S\' N=\'3q\' K=\'h\' /></2F></n><m><M g=\'3w\' /></m><t><k><n><L o=\'P\' O=\'2N.3x\' J=\'1S\' N=\'6B\' K=\'h\' /></n><m><k><n><L o=\'6K\' O=\'2N.6N\' J=\'1S\' N=\'1\' K=\'6M\' /></n><m><M g=\'3w\' /></m></k></m></k></t></k></f></y><y g=\'4L\'><f><k><n><L o=\'P\' O=\'3V\' J=\'1S\' N=\'3O\' K=\'h\' /></n><m><3M I=\'2S\' /></m><t><3N I=\'2S\' /></t></k></f></y><y g=\'4Y\'><f><k><n><L o=\'P\' O=\'1G.2E.3T\' J=\'1S\' N=\'e\' K=\'j\' /></n><m><2i 1m=\'1n\' 1h=\'0\' 1q=\'0\' 1s=\'\' 1t=\'d\'><u c=\'h\' b=\'64\' /></2i><2i 1m=\'1n\' 1h=\'0\' 1q=\'0\' 1s=\'\' 1t=\'d\'><u c=\'h\' b=\'5K\' /></2i></m></k></f></y><y g=\'4F\'><f><3S /></f></y></2b><1k><1T><f><k><n><L o=\'P\' O=\'3V\' J=\'1S\' N=\'3O\' K=\'h\' /></n><m><3M I=\'4h\' /></m><t><3N I=\'4h\' /></t></k><p x=\'1G.44\' o=\'Q\'><b c=\'h\' b=\'1G.\' /></p><p x=\'1G.44\' o=\'6C\'><b c=\'1S\' b=\'6z\' /></p><k><n><L o=\'P\' O=\'2g.6y\' J=\'1S\' N=\'6c\' K=\'h\' /></n><m><k><n><L o=\'P\' O=\'1G.4H\' J=\'S\' N=\'e\' K=\'j\' /></n><m><M g=\'4Q\' /><k><n><L o=\'P\' O=\'1G.6a\' J=\'S\' N=\'2E\' K=\'h\' /></n><m><M g=\'4L\' /><k><n><L o=\'P\' O=\'1G.2E.68\' J=\'1S\' N=\'e\' K=\'j\' /></n><m><M g=\'3E\' /></m><t><M g=\'3E\' /></t></k></m></k></m><t><M g=\'4M\' /></t></k></m></k><M g=\'4Y\' /></f></1T><4V><f><M g=\'4U\' /></f></4V><4G><f><M g=\'4w\' /></f></4G><4B><f><k><n><L o=\'P\' O=\'1G.2E.3T\' J=\'1S\' N=\'d\' K=\'j\' /></n><m><k><n><4C><41 43=\'3X\' J=\'3B\' 3y=\'1G.6L\' K=\'h\' /><41 43=\'3X\' J=\'3B\' 3y=\'1G.4N\' K=\'h\' /><41 43=\'3X\' J=\'3B\' 3y=\'1G.2W\' K=\'h\' /></4C></n><m><6b /><2z 3W=\'3U\' 3R=\'3Z\'><u c=\'h\' b=\'1G.2W.6n\' /></2z></m></k></m></k></f></4B><4I><f><k><n><L o=\'P\' O=\'1G.4H\' J=\'S\' N=\'e\' K=\'j\' /></n><m><4s><6p c=\'h\' b=\'1G.2E\' /><6O c=\'h\' b=\'1G.4N.7x\' /></4s></m><t><M g=\'4F\' /></t></k></f></4I></1k><3j c=\'3P\'><3P c=\'7y\' 1E=\'4E\'><4D><7v 7w=\'7z\' 1D=\'X\' 7C=\'0\' /></4D></3P></3j><2C 1h=\'3C\'><1k><2D 3z=\'0\'><f><1c 1m=\'1n\' 1h=\'0\' 1q=\'0\' 1s=\'\' 1t=\'d\'><u c=\'h\' b=\'1P\' /></1c><1c 1m=\'1n\' 1h=\'0\' 1q=\'0\' 1s=\'\' 1t=\'d\'><u c=\'h\' b=\'1P.2h\' /></1c><1c 1m=\'1n\' 1h=\'0\' 1q=\'0\' 1s=\'\' 1t=\'d\'><u c=\'h\' b=\'1P.1W\' /></1c><1c 1m=\'1n\' 1h=\'0\' 1q=\'0\' 1s=\'\' 1t=\'d\'><u c=\'h\' b=\'4P\' /></1c></f></2D></1k></2C><2c><4O g=\'1P\' Z=\'3J\' Y=\'7D\' 18=\'d\' 1y=\'e\' 1K=\'\' 14=\'24\' 15=\'7A\' 1I=\'e\' 1z=\'5\' 1J=\'0\' 1N=\'0\' 1B=\'3n\' 1C=\'7B\' 1O=\'X\' 1M=\'X\' 1D=\'X\' 1E=\'0\' 1A=\'1\' 1H=\'e\' 1L=\'d\' 7u=\'3J\' 7n=\'4E\'><3j c=\'7o\'><q D=\'0\' E=\'0\' w=\'3J\' G=\'7l\' T=\'7m/1V\' F=\'d\'><z l=\'B\' i=\'7p\' /></q></3j><2c><4R g=\'\' Z=\'0\' Y=\'0\' 18=\'d\' 1y=\'e\' 1K=\'\' 14=\'0\' 15=\'0\' 1I=\'e\' 1z=\'0\' 1J=\'0\' 1N=\'0\' 1B=\'0\' 1C=\'0\' 1O=\'X\' 1M=\'X\' 1D=\'X\' 1E=\'0\' 1A=\'1\' 1H=\'e\' 1L=\'d\' 7s=\'d\'><2c><1d g=\'2h\' Z=\'1j\' Y=\'45\' 18=\'e\' 1y=\'e\' 1K=\'\' 14=\'24\' 15=\'0\' 1I=\'e\' 1z=\'0\' 1J=\'0\' 1N=\'0\' 1B=\'3n\' 1C=\'22.5\' 1O=\'X\' 1M=\'X\' 1D=\'X\' 1E=\'0\' 1A=\'1\' 1H=\'e\' 1L=\'d\' 1R=\'4A\' 2P=\'1Q\'><2l><x I=\'1F\' c=\'j\' b=\'d\' 18=\'e\' /><x I=\'1r\' c=\'j\' b=\'d\' 18=\'e\' /><x I=\'1p\' c=\'j\' b=\'d\' 18=\'e\' /><x I=\'1b\' c=\'j\' b=\'d\' 18=\'e\' /><x I=\'2j\' c=\'h\' b=\'1X\' 18=\'e\' /></2l><2b><y g=\'4u\'><f><p x=\'1F\' o=\'Q\'><b c=\'j\' b=\'e\' /></p><M g=\'1a\' /><M g=\'2I\' /></f></y><y g=\'2t\'><f><p x=\'1r\' o=\'Q\'><b c=\'j\' b=\'e\' /></p><M g=\'1a\' /></f></y><y g=\'2w\'><f><p x=\'1r\' o=\'Q\'><b c=\'j\' b=\'d\' /></p><M g=\'1a\' /></f></y><y g=\'3g\'><f><p x=\'1p\' o=\'Q\'><b c=\'j\' b=\'e\' /></p><M g=\'1a\' /></f></y><y g=\'2r\'><f><p x=\'1b\' o=\'Q\'><b c=\'j\' b=\'e\' /></p><M g=\'1a\' /></f></y><y g=\'35\'><f><p x=\'1r\' o=\'Q\'><b c=\'j\' b=\'d\' /></p><p x=\'1p\' o=\'Q\'><b c=\'j\' b=\'d\' /></p><p x=\'1F\' o=\'Q\'><b c=\'j\' b=\'d\' /></p><p x=\'1b\' o=\'Q\'><b c=\'j\' b=\'d\' /></p></f></y><y g=\'1a\'><f><k><n><L o=\'P\' O=\'1p\' J=\'S\' N=\'e\' K=\'j\' /></n><m><1e><u c=\'h\' b=\'R\' /><1U c=\'j\' b=\'d\' /></1e></m><t><1e><u c=\'h\' b=\'R\' /><1U c=\'j\' b=\'e\' /></1e></t></k><k><n><L o=\'P\' O=\'2j\' J=\'S\' N=\'1X\' K=\'h\' /></n><m><k><n><L o=\'P\' O=\'1r\' J=\'S\' N=\'e\' K=\'j\' /></n><m><k><n><L o=\'P\' O=\'1F\' J=\'S\' N=\'e\' K=\'j\' /></n><m><k><n><L o=\'P\' O=\'1b\' J=\'S\' N=\'e\' K=\'j\' /></n><m><v><19 c=\'h\' b=\'37\' /><u c=\'h\' b=\'R\' /></v></m><t><v><19 c=\'h\' b=\'30\' /><u c=\'h\' b=\'R\' /></v></t></k></m><t><k><n><L o=\'P\' O=\'1b\' J=\'S\' N=\'e\' K=\'j\' /></n><m><v><19 c=\'h\' b=\'2m\' /><u c=\'h\' b=\'R\' /></v></m><t><v><19 c=\'h\' b=\'2u\' /><u c=\'h\' b=\'R\' /></v></t></k></t></k></m><t><k><n><L o=\'P\' O=\'1F\' J=\'S\' N=\'e\' K=\'j\' /></n><m><k><n><L o=\'P\' O=\'1b\' J=\'S\' N=\'e\' K=\'j\' /></n><m><v><19 c=\'h\' b=\'2R\' /><u c=\'h\' b=\'R\' /></v></m><t><k><n><L o=\'P\' O=\'1p\' J=\'S\' N=\'e\' K=\'j\' /></n><m><v><19 c=\'h\' b=\'2O\' /><u c=\'h\' b=\'R\' /></v></m><t><v><19 c=\'h\' b=\'2Q\' /><u c=\'h\' b=\'R\' /></v></t></k></t></k></m><t><k><n><L o=\'P\' O=\'1b\' J=\'S\' N=\'e\' K=\'j\' /></n><m><v><19 c=\'h\' b=\'2q\' /><u c=\'h\' b=\'R\' /></v></m><t><k><n><L o=\'P\' O=\'1p\' J=\'S\' N=\'e\' K=\'j\' /></n><m><v><19 c=\'h\' b=\'2n\' /><u c=\'h\' b=\'R\' /></v></m><t><v><19 c=\'h\' b=\'1X\' /><u c=\'h\' b=\'R\' /></v></t></k></t></k></t></k></t></k></m></k></f></y><y g=\'2I\'><f><k><n><L o=\'P\' O=\'2g.1W.1F\' J=\'S\' N=\'e\' K=\'j\' /></n><m><p x=\'2g.1W.1F\' o=\'Q\'><b c=\'j\' b=\'d\' /></p><M g=\'2g.1W.1a\' /></m></k></f></y></2b><1k><1T><f><M g=\'1a\' /></f></1T><2s><f><M g=\'2t\' /></f></2s><2v><f><M g=\'2w\' /></f></2v><2p><f><M g=\'2r\' /></f></2p><1Q><f><M g=\'2I\' /><p x=\'1F\' o=\'Q\'><b c=\'j\' b=\'e\' /></p><p x=\'1b\' o=\'Q\'><b c=\'j\' b=\'d\' /></p><M g=\'1a\' /></f></1Q><2o><f><p x=\'1b\' o=\'Q\'><b c=\'j\' b=\'d\' /></p><M g=\'1a\' /></f></2o></1k><r V=\'\' W=\'0\'><q D=\'-1\' E=\'-1\' w=\'1j\' G=\'45\' T=\'2d, 1l 1i 1o 28 1v 2f.\' F=\'d\'><z l=\'B\' i=\'4t\' /></q></r><2k><H I=\'2n\'><r V=\'\' W=\'1\'><q D=\'-1\' E=\'-1\' w=\'1j\' G=\'45\' T=\'2d, 1l 1i 1o 28 1v 2f.\' F=\'d\'><z l=\'B\' i=\'4y\' /></q></r></H><H I=\'2q\'><r V=\'\' W=\'8\'><q D=\'-1\' E=\'-1\' w=\'1j\' G=\'45\' T=\'2d, 1l 1i 1o 28 1v 2f.\' F=\'d\'><z l=\'B\' i=\'4x\' /></q></r></H><H I=\'2Q\'><r V=\'\' W=\'16\'><q D=\'-1\' E=\'-1\' w=\'1j\' G=\'45\' T=\'2d, 1l 1i 1o 28 1v 2f.\' F=\'d\'><z l=\'B\' i=\'4J\' /></q></r></H><H I=\'2O\'><r V=\'\' W=\'17\'><q D=\'-1\' E=\'-1\' w=\'1j\' G=\'45\' T=\'2d, 1l 1i 1o 28 1v 2f.\' F=\'d\'><z l=\'B\' i=\'4W\' /></q></r></H><H I=\'2R\'><r V=\'\' W=\'24\'><q D=\'-1\' E=\'-1\' w=\'1j\' G=\'45\' T=\'2d, 1l 1i 1o 28 1v 2f.\' F=\'d\'><z l=\'B\' i=\'4Z\' /></q></r></H><H I=\'2u\'><r V=\'\' W=\'0\'><q D=\'-1\' E=\'-1\' w=\'1j\' G=\'45\' T=\'2d, 1l 1i 1o 28 1v 2f.\' F=\'d\'><z l=\'B\' i=\'50\' /></q></r></H><H I=\'2m\'><r V=\'\' W=\'8\'><q D=\'-1\' E=\'-1\' w=\'1j\' G=\'45\' T=\'2d, 1l 1i 1o 28 1v 2f.\' F=\'d\'><z l=\'B\' i=\'4X\' /></q></r></H><H I=\'30\'><r V=\'\' W=\'16\'><q D=\'-1\' E=\'-1\' w=\'1j\' G=\'45\' T=\'2d, 1l 1i 1o 28 1v 2f.\' F=\'d\'><z l=\'B\' i=\'4S\' /></q></r></H><H I=\'37\'><r V=\'\' W=\'24\'><q D=\'-1\' E=\'-1\' w=\'1j\' G=\'45\' T=\'2d, 1l 1i 1o 28 1v 2f.\' F=\'d\'><z l=\'B\' i=\'4K\' /></q></r></H></2k><1u><U g=\'27\' 1g=\'7t\' c=\'C\' 14=\'0\' 15=\'0\' Z=\'0\' Y=\'0\' 1f=\'-1\'><C D=\'0\' E=\'0\' w=\'0\' G=\'0\' F=\'d\'><z l=\'B\' i=\'2L\' /></C></U><U g=\'3s\' 1g=\'7q\' c=\'C\' 14=\'0\' 15=\'0\' Z=\'0\' Y=\'0\' 1f=\'-1\'><C D=\'0\' E=\'0\' w=\'0\' G=\'0\' F=\'d\'><z l=\'B\' i=\'2L\' /></C></U><U g=\'3r\' 1g=\'7r\' c=\'C\' 14=\'0\' 15=\'0\' Z=\'0\' Y=\'0\' 1f=\'-1\'><C D=\'0\' E=\'0\' w=\'0\' G=\'0\' F=\'d\'><z l=\'B\' i=\'2L\' /></C></U><U g=\'3p\' 1g=\'7E\' c=\'C\' 14=\'0\' 15=\'0\' Z=\'0\' Y=\'0\' 1f=\'-1\'><C D=\'0\' E=\'0\' w=\'0\' G=\'0\' F=\'d\'><z l=\'B\' i=\'2L\' /></C></U><U g=\'3o\' 1g=\'7J\' c=\'C\' 14=\'0\' 15=\'0\' Z=\'0\' Y=\'0\' 1f=\'-1\'><C D=\'0\' E=\'0\' w=\'0\' G=\'0\' F=\'d\'><z l=\'B\' i=\'2L\' /></C></U></1u></1d><1d g=\'1W\' Z=\'1j\' Y=\'45\' 18=\'e\' 1y=\'e\' 1K=\'\' 14=\'24\' 15=\'45\' 1I=\'e\' 1z=\'1\' 1J=\'0\' 1N=\'0\' 1B=\'3n\' 1C=\'22.5\' 1O=\'X\' 1M=\'X\' 1D=\'X\' 1E=\'0\' 1A=\'2\' 1H=\'e\' 1L=\'d\' 1R=\'4A\' 2P=\'1Q\'><2l><x I=\'1F\' c=\'j\' b=\'d\' 18=\'e\' /><x I=\'1r\' c=\'j\' b=\'d\' 18=\'e\' /><x I=\'1p\' c=\'j\' b=\'d\' 18=\'e\' /><x I=\'1b\' c=\'j\' b=\'d\' 18=\'e\' /><x I=\'2K\' c=\'j\' b=\'d\' 18=\'e\' /><x I=\'2j\' c=\'h\' b=\'1X\' 18=\'e\' /></2l><2b><y g=\'4u\'><f><p x=\'1F\' o=\'Q\'><b c=\'j\' b=\'e\' /></p><M g=\'1a\' /><M g=\'2I\' /></f></y><y g=\'2t\'><f><p x=\'1r\' o=\'Q\'><b c=\'j\' b=\'e\' /></p><M g=\'1a\' /></f></y><y g=\'2w\'><f><p x=\'1r\' o=\'Q\'><b c=\'j\' b=\'d\' /></p><M g=\'1a\' /></f></y><y g=\'3g\'><f><p x=\'1p\' o=\'Q\'><b c=\'j\' b=\'e\' /></p><M g=\'1a\' /></f></y><y g=\'2r\'><f><p x=\'1b\' o=\'Q\'><b c=\'j\' b=\'e\' /></p><M g=\'1a\' /></f></y><y g=\'4v\'><f><p x=\'2K\' o=\'Q\'><b c=\'j\' b=\'e\' /></p><M g=\'1a\' /></f></y><y g=\'35\'><f><p x=\'1r\' o=\'Q\'><b c=\'j\' b=\'d\' /></p><p x=\'1p\' o=\'Q\'><b c=\'j\' b=\'d\' /></p><p x=\'1F\' o=\'Q\'><b c=\'j\' b=\'d\' /></p><p x=\'1b\' o=\'Q\'><b c=\'j\' b=\'d\' /></p><p x=\'2K\' o=\'Q\'><b c=\'j\' b=\'d\' /></p></f></y><y g=\'1a\'><f><k><n><L o=\'P\' O=\'1p\' J=\'S\' N=\'e\' K=\'j\' /></n><m><1e><u c=\'h\' b=\'R\' /><1U c=\'j\' b=\'d\' /></1e></m><t><1e><u c=\'h\' b=\'R\' /><1U c=\'j\' b=\'e\' /></1e></t></k><k><n><L o=\'P\' O=\'2j\' J=\'S\' N=\'1X\' K=\'h\' /></n><m><k><n><L o=\'P\' O=\'1r\' J=\'S\' N=\'e\' K=\'j\' /></n><m><k><n><L o=\'P\' O=\'1F\' J=\'S\' N=\'e\' K=\'j\' /></n><m><k><n><L o=\'P\' O=\'1b\' J=\'S\' N=\'e\' K=\'j\' /></n><m><v><19 c=\'h\' b=\'37\' /><u c=\'h\' b=\'R\' /></v></m><t><v><19 c=\'h\' b=\'30\' /><u c=\'h\' b=\'R\' /></v></t></k></m><t><k><n><L o=\'P\' O=\'1b\' J=\'S\' N=\'e\' K=\'j\' /></n><m><v><19 c=\'h\' b=\'2m\' /><u c=\'h\' b=\'R\' /></v></m><t><v><19 c=\'h\' b=\'2u\' /><u c=\'h\' b=\'R\' /></v></t></k></t></k></m><t><k><n><L o=\'P\' O=\'1F\' J=\'S\' N=\'e\' K=\'j\' /></n><m><k><n><L o=\'P\' O=\'1b\' J=\'S\' N=\'e\' K=\'j\' /></n><m><v><19 c=\'h\' b=\'2R\' /><u c=\'h\' b=\'R\' /></v></m><t><k><n><L o=\'P\' O=\'2K\' J=\'S\' N=\'e\' K=\'j\' /></n><m><v><19 c=\'h\' b=\'4T\' /><u c=\'h\' b=\'R\' /></v></m><t><k><n><L o=\'P\' O=\'1p\' J=\'S\' N=\'e\' K=\'j\' /></n><m><v><19 c=\'h\' b=\'2O\' /><u c=\'h\' b=\'R\' /></v></m><t><v><19 c=\'h\' b=\'2Q\' /><u c=\'h\' b=\'R\' /></v></t></k></t></k></t></k></m><t><k><n><L o=\'P\' O=\'1b\' J=\'S\' N=\'e\' K=\'j\' /></n><m><v><19 c=\'h\' b=\'2q\' /><u c=\'h\' b=\'R\' /></v></m><t><k><n><L o=\'P\' O=\'2K\' J=\'S\' N=\'e\' K=\'j\' /></n><m><v><19 c=\'h\' b=\'4z\' /><u c=\'h\' b=\'R\' /></v></m><t><k><n><L o=\'P\' O=\'1p\' J=\'S\' N=\'e\' K=\'j\' /></n><m><v><19 c=\'h\' b=\'2n\' /><u c=\'h\' b=\'R\' /></v></m><t><v><19 c=\'h\' b=\'1X\' /><u c=\'h\' b=\'R\' /></v></t></k></t></k></t></k></t></k></t></k></m></k></f></y><y g=\'2I\'><f><k><n><L o=\'P\' O=\'2g.2h.1F\' J=\'S\' N=\'e\' K=\'j\' /></n><m><p x=\'2g.2h.1F\' o=\'Q\'><b c=\'j\' b=\'d\' /></p><M g=\'2g.2h.1a\' /></m></k></f></y></2b><1k><1T><f><M g=\'1a\' /></f></1T><2s><f><M g=\'2t\' /></f></2s><2v><f><M g=\'2w\' /></f></2v><2p><f><M g=\'2r\' /></f></2p><1Q><f><M g=\'2I\' /><p x=\'1F\' o=\'Q\'><b c=\'j\' b=\'e\' /></p><p x=\'1b\' o=\'Q\'><b c=\'j\' b=\'d\' /></p><M g=\'1a\' /></f></1Q><2o><f><p x=\'1b\' o=\'Q\'><b c=\'j\' b=\'d\' /></p><M g=\'1a\' /></f></2o></1k><r V=\'\' W=\'0\'><q D=\'-1\' E=\'-1\' w=\'1j\' G=\'45\' T=\'1V, 1l 1i 1o 26 1v 23 1Z 21. \' F=\'d\'><z l=\'B\' i=\'4t\' /></q></r><2k><H I=\'2n\'><r V=\'\' W=\'1\'><q D=\'-1\' E=\'-1\' w=\'1j\' G=\'45\' T=\'1V, 1l 1i 1o 26 1v 23 1Z 21. \' F=\'d\'><z l=\'B\' i=\'4y\' /></q></r></H><H I=\'4z\'><r V=\'\' W=\'0\'><q D=\'-8\' E=\'-1\' w=\'1j\' G=\'45\' T=\'1V, 1l 1i 1o 26 1v 23 1Z 21. \' F=\'d\'><z l=\'B\' i=\'7L\' /></q></r></H><H I=\'2q\'><r V=\'\' W=\'8\'><q D=\'-1\' E=\'-1\' w=\'1j\' G=\'45\' T=\'1V, 1l 1i 1o 26 1v 23 1Z 21. \' F=\'d\'><z l=\'B\' i=\'4x\' /></q></r></H><H I=\'2Q\'><r V=\'\' W=\'16\'><q D=\'-1\' E=\'-1\' w=\'1j\' G=\'45\' T=\'1V, 1l 1i 1o 26 1v 23 1Z 21. \' F=\'d\'><z l=\'B\' i=\'4J\' /></q></r></H><H I=\'2O\'><r V=\'\' W=\'17\'><q D=\'-1\' E=\'-1\' w=\'1j\' G=\'45\' T=\'1V, 1l 1i 1o 26 1v 23 1Z 21. \' F=\'d\'><z l=\'B\' i=\'4W\' /></q></r></H><H I=\'4T\'><r V=\'\' W=\'16\'><q D=\'-8\' E=\'-1\' w=\'1j\' G=\'45\' T=\'1V, 1l 1i 1o 26 1v 23 1Z 21. \' F=\'d\'><z l=\'B\' i=\'7F\' /></q></r></H><H I=\'2R\'><r V=\'\' W=\'24\'><q D=\'-1\' E=\'-1\' w=\'1j\' G=\'45\' T=\'1V, 1l 1i 1o 26 1v 23 1Z 21. \' F=\'d\'><z l=\'B\' i=\'4Z\' /></q></r></H><H I=\'2u\'><r V=\'\' W=\'0\'><q D=\'-1\' E=\'-1\' w=\'1j\' G=\'45\' T=\'1V, 1l 1i 1o 26 1v 23 1Z 21. \' F=\'d\'><z l=\'B\' i=\'50\' /></q></r></H><H I=\'2m\'><r V=\'\' W=\'8\'><q D=\'-1\' E=\'-1\' w=\'1j\' G=\'45\' T=\'1V, 1l 1i 1o 26 1v 23 1Z 21. \' F=\'d\'><z l=\'B\' i=\'4X\' /></q></r></H><H I=\'30\'><r V=\'\' W=\'16\'><q D=\'-1\' E=\'-1\' w=\'1j\' G=\'45\' T=\'1V, 1l 1i 1o 26 1v 23 1Z 21. \' F=\'d\'><z l=\'B\' i=\'4S\' /></q></r></H><H I=\'37\'><r V=\'\' W=\'24\'><q D=\'-1\' E=\'-1\' w=\'1j\' G=\'45\' T=\'1V, 1l 1i 1o 26 1v 23 1Z 21. \' F=\'d\'><z l=\'B\' i=\'4K\' /></q></r></H></2k><1u><U g=\'27\' 1g=\'7I\' c=\'C\' 14=\'0\' 15=\'0\' Z=\'0\' Y=\'0\' 1f=\'-1\'><C D=\'0\' E=\'0\' w=\'0\' G=\'0\' F=\'d\'><z l=\'B\' i=\'2M\' /></C></U><U g=\'3s\' 1g=\'7H\' c=\'C\' 14=\'0\' 15=\'0\' Z=\'0\' Y=\'0\' 1f=\'-1\'><C D=\'0\' E=\'0\' w=\'0\' G=\'0\' F=\'d\'><z l=\'B\' i=\'2M\' /></C></U><U g=\'3r\' 1g=\'7K\' c=\'C\' 14=\'0\' 15=\'0\' Z=\'0\' Y=\'0\' 1f=\'-1\'><C D=\'0\' E=\'0\' w=\'0\' G=\'0\' F=\'d\'><z l=\'B\' i=\'2M\' /></C></U><U g=\'3p\' 1g=\'7G\' c=\'C\' 14=\'0\' 15=\'0\' Z=\'0\' Y=\'0\' 1f=\'-1\'><C D=\'0\' E=\'0\' w=\'0\' G=\'0\' F=\'d\'><z l=\'B\' i=\'2M\' /></C></U><U g=\'3o\' 1g=\'6Z\' c=\'C\' 14=\'0\' 15=\'0\' Z=\'0\' Y=\'0\' 1f=\'-1\'><C D=\'0\' E=\'0\' w=\'0\' G=\'0\' F=\'d\'><z l=\'B\' i=\'2M\' /></C></U></1u></1d></2c></4R></2c></4O><1d g=\'4P\' Z=\'1j\' Y=\'4r\' 18=\'d\' 1y=\'e\' 1K=\'\' 14=\'48\' 15=\'29\' 1I=\'e\' 1z=\'0\' 1J=\'0\' 1N=\'0\' 1B=\'3n\' 1C=\'70\' 1O=\'X\' 1M=\'X\' 1D=\'X\' 1E=\'0\' 1A=\'2\' 1H=\'e\' 1L=\'d\' 1R=\'2a\'><r V=\'\' W=\'0\'><q D=\'0\' E=\'0\' w=\'1j\' G=\'4r\' T=\'3k 49 4a 2H 47 a 4b 2H 4m 4l 4k 4n 4q 4p 4o 4j, 4e 4c 4f 1i 4i. A 12 4g 1i 4d 52 w 5S 5X 5Y. 5V 5W 5Z 62 63 1o 60 2H 61 5U 5N (5O 5L) 2F 1l 5M. \' F=\'d\'><z l=\'B\' i=\'6X\' /></q></r><1u><U g=\'27\' 1g=\'6Y\' c=\'C\' 14=\'0\' 15=\'0\' Z=\'0\' Y=\'0\' 1f=\'-1\'><C D=\'0\' E=\'0\' w=\'0\' G=\'0\' F=\'d\'><z l=\'B\' i=\'73\' /></C></U></1u></1d><1d g=\'42\' Z=\'2x\' Y=\'40\' 18=\'d\' 1y=\'e\' 1K=\'\' 14=\'0\' 15=\'5P\' 1I=\'e\' 1z=\'12\' 1J=\'0\' 1N=\'0\' 1B=\'32\' 1C=\'20\' 1O=\'X\' 1M=\'X\' 1D=\'X\' 1E=\'0\' 1A=\'3\' 1H=\'e\' 1L=\'d\' 1R=\'2a\'><1k><1Q><f><38 1m=\'1n\' 1h=\'0\' 1q=\'1\' 1s=\'\' 1t=\'d\'><u c=\'h\' b=\'R\' /></38></f></1Q></1k><r V=\'\' W=\'0\'><q D=\'0\' E=\'0\' w=\'2x\' G=\'40\' T=\'5Q\' F=\'d\'><z l=\'B\' i=\'74\' /></q></r><1u><U g=\'27\' 1g=\'42\' c=\'C\' 14=\'0\' 15=\'0\' Z=\'0\' Y=\'0\' 1f=\'-1\'><C D=\'0\' E=\'0\' w=\'0\' G=\'0\' F=\'d\'><z l=\'B\' i=\'1w\' /></C></U></1u></1d><1d g=\'3Q\' Z=\'2x\' Y=\'40\' 18=\'d\' 1y=\'e\' 1K=\'\' 14=\'0\' 15=\'5P\' 1I=\'e\' 1z=\'13\' 1J=\'0\' 1N=\'0\' 1B=\'32\' 1C=\'20\' 1O=\'X\' 1M=\'X\' 1D=\'X\' 1E=\'0\' 1A=\'4\' 1H=\'e\' 1L=\'d\' 1R=\'2a\'><1k><1Q><f><38 1m=\'1n\' 1h=\'0\' 1q=\'1\' 1s=\'\' 1t=\'d\'><u c=\'h\' b=\'R\' /></38></f></1Q></1k><r V=\'\' W=\'0\'><q D=\'0\' E=\'0\' w=\'2x\' G=\'40\' T=\'58\' F=\'d\'><z l=\'B\' i=\'3Y\' /></q></r><1u><U g=\'27\' 1g=\'3Q\' c=\'C\' 14=\'0\' 15=\'0\' Z=\'0\' Y=\'0\' 1f=\'-1\'><C D=\'0\' E=\'0\' w=\'0\' G=\'0\' F=\'d\'><z l=\'B\' i=\'71\' /></C></U></1u></1d></2c><72 g=\'6R\' /><5v><3u g=\'64\' Z=\'2x\' Y=\'3D\' 18=\'e\' 1y=\'d\' 3F=\'e\' 3I=\'e\' 3G=\'\' 3A=\'3H\' 3K=\'3L\' 1A=\'0\' 5h=\'e\' 5i=\'e\' 1B=\'32\' 1C=\'5g\' 1z=\'-1\'><1k><34><f><31><u c=\'h\' b=\'R\' /></31></f></34><1T><f><33 I=\'3f\' 3e=\'d\' /></f></1T><3h><f><33 I=\'3f\' 3e=\'e\' /></f></3h></1k><2C 1h=\'3C\'><1k><2D 3z=\'0\'><f><1c 1m=\'1n\' 1h=\'0\' 1q=\'0\' 1s=\'\' 1t=\'d\'><u c=\'h\' b=\'5T\' /></1c><1c 1m=\'1n\' 1h=\'0\' 1q=\'0\' 1s=\'\' 1t=\'d\'><u c=\'h\' b=\'5R\' /></1c><1c 1m=\'1n\' 1h=\'0\' 1q=\'0\' 1s=\'\' 1t=\'d\'><u c=\'h\' b=\'65\' /></1c><1c 1m=\'1n\' 1h=\'0\' 1q=\'0\' 1s=\'\' 1t=\'d\'><u c=\'h\' b=\'3d\' /></1c><1c 1m=\'1n\' 1h=\'0\' 1q=\'0\' 1s=\'\' 1t=\'d\'><u c=\'h\' b=\'2T\' /></1c></f></2D></1k></2C><2c><1d g=\'3d\' Z=\'5e\' Y=\'5f\' 18=\'d\' 1y=\'e\' 1K=\'\' 14=\'5m\' 15=\'5n\' 1I=\'e\' 1z=\'1\' 1J=\'0\' 1N=\'0\' 1B=\'5l.5\' 1C=\'5j.5\' 1O=\'X\' 1M=\'X\' 1D=\'X\' 1E=\'0\' 1A=\'1\' 1H=\'d\' 1L=\'d\' 1R=\'2a\'><r V=\'\' W=\'0\'><q D=\'-1\' E=\'-1\' w=\'5k\' G=\'5d\' T=\'56 3\' F=\'d\'><z l=\'B\' i=\'57\' /></q></r></1d><1d g=\'2T\' Z=\'2G\' Y=\'0\' 18=\'d\' 1y=\'e\' 1K=\'\' 14=\'2B\' 15=\'55\' 1I=\'e\' 1z=\'6\' 1J=\'0\' 1N=\'0\' 1B=\'2y\' 1C=\'-0.5\' 1O=\'X\' 1M=\'X\' 1D=\'X\' 1E=\'0\' 1A=\'2\' 1H=\'d\' 1L=\'d\' 1R=\'2a\'><r V=\'\' W=\'0\'><q D=\'0\' E=\'-1\' w=\'2A\' G=\'1\' T=\'53 5\' F=\'d\'><z l=\'B\' i=\'54\' /></q></r></1d><1d g=\'5T\' Z=\'2G\' Y=\'51\' 18=\'d\' 1y=\'e\' 1K=\'\' 14=\'2B\' 15=\'5c\' 1I=\'e\' 1z=\'3\' 1J=\'0\' 1N=\'0\' 1B=\'2y.5\' 1C=\'25.5\' 1O=\'X\' 1M=\'X\' 1D=\'X\' 1E=\'0\' 1A=\'3\' 1H=\'e\' 1L=\'d\' 1R=\'2a\'><r V=\'\' W=\'0\'><q D=\'0\' E=\'0\' w=\'2A\' G=\'51\' T=\'5Q\' F=\'d\'><z l=\'B\' i=\'59\' /></q></r><1u><U g=\'27\' 1g=\'6S\' c=\'C\' 14=\'0\' 15=\'0\' Z=\'0\' Y=\'0\' 1f=\'-1\'><C D=\'0\' E=\'0\' w=\'0\' G=\'0\' F=\'d\'><z l=\'B\' i=\'6P\' /></C></U></1u></1d><1d g=\'5R\' Z=\'2G\' Y=\'36\' 18=\'d\' 1y=\'e\' 1K=\'\' 14=\'2B\' 15=\'5D\' 1I=\'e\' 1z=\'8\' 1J=\'0\' 1N=\'0\' 1B=\'2y.5\' 1C=\'51.5\' 1O=\'X\' 1M=\'X\' 1D=\'X\' 1E=\'0\' 1A=\'4\' 1H=\'e\' 1L=\'d\' 1R=\'2a\'><r V=\'\' W=\'0\'><q D=\'0\' E=\'0\' w=\'2A\' G=\'36\' T=\'6Q&6V;s w!  3k 6W 5C 3q 5A.\' F=\'d\'><z l=\'B\' i=\'5B\' /></q></r><1u><U g=\'27\' 1g=\'6T\' c=\'C\' 14=\'0\' 15=\'0\' Z=\'0\' Y=\'0\' 1f=\'-1\'><C D=\'0\' E=\'0\' w=\'0\' G=\'0\' F=\'d\'><z l=\'B\' i=\'6U\' /></C></U></1u></1d><1d g=\'65\' Z=\'3Y\' Y=\'40\' 18=\'e\' 1y=\'e\' 1K=\'\' 14=\'5J\' 15=\'5H\' 1I=\'e\' 1z=\'10\' 1J=\'0\' 1N=\'0\' 1B=\'5F.5\' 1C=\'20\' 1O=\'X\' 1M=\'X\' 1D=\'X\' 1E=\'0\' 1A=\'5\' 1H=\'e\' 1L=\'d\' 1R=\'5G\' 2P=\'1Q\'><2l><x I=\'1Y\' c=\'j\' b=\'d\' 18=\'e\' /><x I=\'2J\' c=\'j\' b=\'d\' 18=\'e\' /><x I=\'1r\' c=\'j\' b=\'d\' 18=\'e\' /><x I=\'1p\' c=\'j\' b=\'d\' 18=\'e\' /><x I=\'1b\' c=\'j\' b=\'d\' 18=\'e\' /><x I=\'2j\' c=\'h\' b=\'1X\' 18=\'e\' /></2l><2b><y g=\'2U\'><f><p x=\'2J\' o=\'Q\'><b c=\'S\' b=\'1Y\' /></p><p x=\'1Y\' o=\'Q\'><b c=\'j\' b=\'e\' /></p><M g=\'1a\' /></f></y><y g=\'2t\'><f><p x=\'1r\' o=\'Q\'><b c=\'j\' b=\'e\' /></p><M g=\'1a\' /></f></y><y g=\'2w\'><f><p x=\'1r\' o=\'Q\'><b c=\'j\' b=\'d\' /></p><M g=\'1a\' /></f></y><y g=\'3g\'><f><p x=\'1p\' o=\'Q\'><b c=\'j\' b=\'e\' /></p><M g=\'1a\' /></f></y><y g=\'2r\'><f><p x=\'1b\' o=\'Q\'><b c=\'j\' b=\'e\' /></p><M g=\'1a\' /></f></y><y g=\'35\'><f><p x=\'1r\' o=\'Q\'><b c=\'j\' b=\'d\' /></p><p x=\'1Y\' o=\'Q\'><b c=\'j\' b=\'d\' /></p><p x=\'2J\' o=\'Q\'><b c=\'j\' b=\'d\' /></p><p x=\'1p\' o=\'Q\'><b c=\'j\' b=\'d\' /></p><p x=\'1b\' o=\'Q\'><b c=\'j\' b=\'d\' /></p></f></y><y g=\'1a\'><f><k><n><L o=\'P\' O=\'1p\' J=\'S\' N=\'e\' K=\'j\' /></n><m><1e><u c=\'h\' b=\'R\' /><1U c=\'j\' b=\'d\' /></1e></m><t><1e><u c=\'h\' b=\'R\' /><1U c=\'j\' b=\'e\' /></1e></t></k><k><n><L o=\'P\' O=\'2j\' J=\'S\' N=\'1X\' K=\'h\' /></n><m><k><n><L o=\'P\' O=\'1r\' J=\'S\' N=\'e\' K=\'j\' /></n><m><k><n><L o=\'P\' O=\'1Y\' J=\'S\' N=\'e\' K=\'j\' /></n><m><k><n><L o=\'P\' O=\'1b\' J=\'S\' N=\'e\' K=\'j\' /></n><m><v><19 c=\'h\' b=\'2V\' /><u c=\'h\' b=\'R\' /></v></m><t><v><19 c=\'h\' b=\'2X\' /><u c=\'h\' b=\'R\' /></v></t></k></m><t><k><n><L o=\'P\' O=\'1b\' J=\'S\' N=\'e\' K=\'j\' /></n><m><v><19 c=\'h\' b=\'2m\' /><u c=\'h\' b=\'R\' /></v></m><t><v><19 c=\'h\' b=\'2u\' /><u c=\'h\' b=\'R\' /></v></t></k></t></k></m><t><k><n><L o=\'P\' O=\'1Y\' J=\'S\' N=\'e\' K=\'j\' /></n><m><k><n><L o=\'P\' O=\'1b\' J=\'S\' N=\'e\' K=\'j\' /></n><m><v><19 c=\'h\' b=\'3c\' /><u c=\'h\' b=\'R\' /></v></m><t><k><n><L o=\'P\' O=\'1p\' J=\'S\' N=\'e\' K=\'j\' /></n><m><v><19 c=\'h\' b=\'2Z\' /><u c=\'h\' b=\'R\' /></v></m><t><v><19 c=\'h\' b=\'3t\' /><u c=\'h\' b=\'R\' /></v></t></k></t></k></m><t><k><n><L o=\'P\' O=\'1b\' J=\'S\' N=\'e\' K=\'j\' /></n><m><v><19 c=\'h\' b=\'2q\' /><u c=\'h\' b=\'R\' /></v></m><t><k><n><L o=\'P\' O=\'1p\' J=\'S\' N=\'e\' K=\'j\' /></n><m><v><19 c=\'h\' b=\'2n\' /><u c=\'h\' b=\'R\' /></v></m><t><v><19 c=\'h\' b=\'1X\' /><u c=\'h\' b=\'R\' /></v></t></k></t></k></t></k></t></k></m></k></f></y></2b><1k><1Q><f><M g=\'2U\' /><p x=\'1r\' o=\'Q\'><b c=\'j\' b=\'d\' /></p><p x=\'1b\' o=\'Q\'><b c=\'j\' b=\'d\' /></p><M g=\'1a\' /><2i 1m=\'1n\' 1h=\'0\' 1q=\'0\' 1s=\'\' 1t=\'d\'><u c=\'h\' b=\'2g\' /></2i><3S /></f></1Q><1T><f><M g=\'1a\' /></f></1T><2s><f><M g=\'2t\' /></f></2s><2v><f><M g=\'2w\' /></f></2v><2p><f><M g=\'2r\' /></f></2p><2o><f><p x=\'1b\' o=\'Q\'><b c=\'j\' b=\'d\' /></p><M g=\'1a\' /></f></2o><3m><f><3i 5z=\'d\'><b c=\'h\' b=\'R\' /></3i></f></3m></1k><r V=\'\' W=\'0\'><q D=\'-1\' E=\'-1\' w=\'1w\' G=\'39\' T=\'1x\' F=\'d\'><z l=\'B\' i=\'5s\' /></q></r><2k><H I=\'2n\'><r V=\'\' W=\'1\'><q D=\'-1\' E=\'-1\' w=\'1w\' G=\'39\' T=\'1x\' F=\'d\'><z l=\'B\' i=\'3b\' /></q></r></H><H I=\'2q\'><r V=\'\' W=\'8\'><q D=\'-1\' E=\'-1\' w=\'1w\' G=\'39\' T=\'1x\' F=\'d\'><z l=\'B\' i=\'2Y\' /></q></r></H><H I=\'3t\'><r V=\'\' W=\'0\'><q D=\'-1\' E=\'-1\' w=\'1w\' G=\'39\' T=\'1x\' F=\'d\'><z l=\'B\' i=\'5t\' /></q></r></H><H I=\'2Z\'><r V=\'\' W=\'1\'><q D=\'-1\' E=\'-1\' w=\'1w\' G=\'39\' T=\'1x\' F=\'d\'><z l=\'B\' i=\'3b\' /></q></r></H><H I=\'3c\'><r V=\'\' W=\'8\'><q D=\'-1\' E=\'-1\' w=\'1w\' G=\'39\' T=\'1x\' F=\'d\'><z l=\'B\' i=\'2Y\' /></q></r></H><H I=\'2u\'><r V=\'\' W=\'0\'><q D=\'-1\' E=\'-1\' w=\'1w\' G=\'39\' T=\'1x\' F=\'d\'><z l=\'B\' i=\'3a\' /></q></r></H><H I=\'2m\'><r V=\'\' W=\'8\'><q D=\'-1\' E=\'-1\' w=\'1w\' G=\'39\' T=\'1x\' F=\'d\'><z l=\'B\' i=\'3v\' /></q></r></H><H I=\'2X\'><r V=\'\' W=\'0\'><q D=\'-1\' E=\'-1\' w=\'1w\' G=\'39\' T=\'1x\' F=\'d\'><z l=\'B\' i=\'3a\' /></q></r></H><H I=\'2V\'><r V=\'\' W=\'8\'><q D=\'-1\' E=\'-1\' w=\'1w\' G=\'39\' T=\'1x\' F=\'d\'><z l=\'B\' i=\'3v\' /></q></r></H></2k><1u><U g=\'27\' 1g=\'7f\' c=\'C\' 14=\'0\' 15=\'0\' Z=\'0\' Y=\'0\' 1f=\'-1\'><C D=\'0\' E=\'0\' w=\'0\' G=\'0\' F=\'d\'><z l=\'B\' i=\'2e\' /></C></U><U g=\'3s\' 1g=\'7g\' c=\'C\' 14=\'0\' 15=\'0\' Z=\'0\' Y=\'0\' 1f=\'-1\'><C D=\'0\' E=\'0\' w=\'0\' G=\'0\' F=\'d\'><z l=\'B\' i=\'2e\' /></C></U><U g=\'3r\' 1g=\'7d\' c=\'C\' 14=\'0\' 15=\'0\' Z=\'0\' Y=\'0\' 1f=\'-1\'><C D=\'0\' E=\'0\' w=\'0\' G=\'0\' F=\'d\'><z l=\'B\' i=\'2e\' /></C></U><U g=\'3p\' 1g=\'7e\' c=\'C\' 14=\'0\' 15=\'0\' Z=\'0\' Y=\'0\' 1f=\'-1\'><C D=\'0\' E=\'0\' w=\'0\' G=\'0\' F=\'d\'><z l=\'B\' i=\'2e\' /></C></U><U g=\'3o\' 1g=\'7j\' c=\'C\' 14=\'0\' 15=\'0\' Z=\'0\' Y=\'0\' 1f=\'-1\'><C D=\'0\' E=\'0\' w=\'0\' G=\'0\' F=\'d\'><z l=\'B\' i=\'2e\' /></C></U></1u></1d></2c></3u><3u g=\'5K\' Z=\'2x\' Y=\'3D\' 18=\'e\' 1y=\'d\' 3F=\'e\' 3I=\'e\' 3G=\'\' 3A=\'3H\' 3K=\'3L\' 1A=\'0\' 5h=\'e\' 5i=\'e\' 1B=\'32\' 1C=\'5g\' 1z=\'-1\'><1k><34><f><31><u c=\'h\' b=\'R\' /></31></f></34><1T><f><33 I=\'3f\' 3e=\'d\' /></f></1T><3h><f><33 I=\'3f\' 3e=\'e\' /></f></3h></1k><2C 1h=\'3C\'><1k><2D 3z=\'0\'><f><1c 1m=\'1n\' 1h=\'0\' 1q=\'0\' 1s=\'\' 1t=\'d\'><u c=\'h\' b=\'5b\' /></1c><1c 1m=\'1n\' 1h=\'0\' 1q=\'0\' 1s=\'\' 1t=\'d\'><u c=\'h\' b=\'5o\' /></1c><1c 1m=\'1n\' 1h=\'0\' 1q=\'0\' 1s=\'\' 1t=\'d\'><u c=\'h\' b=\'5I\' /></1c><1c 1m=\'1n\' 1h=\'0\' 1q=\'0\' 1s=\'\' 1t=\'d\'><u c=\'h\' b=\'3d\' /></1c><1c 1m=\'1n\' 1h=\'0\' 1q=\'0\' 1s=\'\' 1t=\'d\'><u c=\'h\' b=\'2T\' /></1c></f></2D></1k></2C><2c><1d g=\'3d\' Z=\'5e\' Y=\'5f\' 18=\'d\' 1y=\'e\' 1K=\'\' 14=\'5m\' 15=\'5n\' 1I=\'e\' 1z=\'2\' 1J=\'0\' 1N=\'0\' 1B=\'5l.5\' 1C=\'5j.5\' 1O=\'X\' 1M=\'X\' 1D=\'X\' 1E=\'0\' 1A=\'1\' 1H=\'d\' 1L=\'d\' 1R=\'2a\'><r V=\'\' W=\'0\'><q D=\'-1\' E=\'-1\' w=\'5k\' G=\'5d\' T=\'56 3\' F=\'d\'><z l=\'B\' i=\'57\' /></q></r></1d><1d g=\'2T\' Z=\'2G\' Y=\'0\' 18=\'d\' 1y=\'e\' 1K=\'\' 14=\'2B\' 15=\'55\' 1I=\'e\' 1z=\'7\' 1J=\'0\' 1N=\'0\' 1B=\'2y\' 1C=\'-0.5\' 1O=\'X\' 1M=\'X\' 1D=\'X\' 1E=\'0\' 1A=\'2\' 1H=\'d\' 1L=\'d\' 1R=\'2a\'><r V=\'\' W=\'0\'><q D=\'0\' E=\'-1\' w=\'2A\' G=\'1\' T=\'53 5\' F=\'d\'><z l=\'B\' i=\'54\' /></q></r></1d><1d g=\'5b\' Z=\'2G\' Y=\'51\' 18=\'d\' 1y=\'e\' 1K=\'\' 14=\'2B\' 15=\'5c\' 1I=\'e\' 1z=\'4\' 1J=\'0\' 1N=\'0\' 1B=\'2y.5\' 1C=\'25.5\' 1O=\'X\' 1M=\'X\' 1D=\'X\' 1E=\'0\' 1A=\'3\' 1H=\'e\' 1L=\'d\' 1R=\'2a\'><r V=\'\' W=\'0\'><q D=\'0\' E=\'0\' w=\'2A\' G=\'51\' T=\'58\' F=\'d\'><z l=\'B\' i=\'59\' /></q></r><1u><U g=\'27\' 1g=\'7k\' c=\'C\' 14=\'0\' 15=\'0\' Z=\'0\' Y=\'0\' 1f=\'-1\'><C D=\'0\' E=\'0\' w=\'0\' G=\'0\' F=\'d\'><z l=\'B\' i=\'7h\' /></C></U></1u></1d><1d g=\'5o\' Z=\'2G\' Y=\'36\' 18=\'d\' 1y=\'e\' 1K=\'\' 14=\'2B\' 15=\'5D\' 1I=\'e\' 1z=\'9\' 1J=\'0\' 1N=\'0\' 1B=\'2y.5\' 1C=\'51.5\' 1O=\'X\' 1M=\'X\' 1D=\'X\' 1E=\'0\' 1A=\'4\' 1H=\'e\' 1L=\'d\' 1R=\'2a\'><r V=\'\' W=\'0\'><q D=\'0\' E=\'0\' w=\'2A\' G=\'36\' T=\'3k 7i 28 77 5C 3q 5A.\' F=\'d\'><z l=\'B\' i=\'5B\' /></q></r><1u><U g=\'27\' 1g=\'78\' c=\'C\' 14=\'0\' 15=\'0\' Z=\'0\' Y=\'0\' 1f=\'-1\'><C D=\'0\' E=\'0\' w=\'0\' G=\'0\' F=\'d\'><z l=\'B\' i=\'75\' /></C></U></1u></1d><1d g=\'5I\' Z=\'3Y\' Y=\'40\' 18=\'e\' 1y=\'e\' 1K=\'\' 14=\'5J\' 15=\'5H\' 1I=\'e\' 1z=\'11\' 1J=\'0\' 1N=\'0\' 1B=\'5F.5\' 1C=\'20\' 1O=\'X\' 1M=\'X\' 1D=\'X\' 1E=\'0\' 1A=\'5\' 1H=\'e\' 1L=\'d\' 1R=\'5G\' 2P=\'1Q\'><2l><x I=\'1Y\' c=\'j\' b=\'d\' 18=\'e\' /><x I=\'2J\' c=\'j\' b=\'d\' 18=\'e\' /><x I=\'1r\' c=\'j\' b=\'d\' 18=\'e\' /><x I=\'1p\' c=\'j\' b=\'d\' 18=\'e\' /><x I=\'1b\' c=\'j\' b=\'d\' 18=\'e\' /><x I=\'2j\' c=\'h\' b=\'1X\' 18=\'e\' /></2l><2b><y g=\'2U\'><f><p x=\'2J\' o=\'Q\'><b c=\'S\' b=\'1Y\' /></p><p x=\'1Y\' o=\'Q\'><b c=\'j\' b=\'e\' /></p><M g=\'1a\' /></f></y><y g=\'2t\'><f><p x=\'1r\' o=\'Q\'><b c=\'j\' b=\'e\' /></p><M g=\'1a\' /></f></y><y g=\'2w\'><f><p x=\'1r\' o=\'Q\'><b c=\'j\' b=\'d\' /></p><M g=\'1a\' /></f></y><y g=\'3g\'><f><p x=\'1p\' o=\'Q\'><b c=\'j\' b=\'e\' /></p><M g=\'1a\' /></f></y><y g=\'2r\'><f><p x=\'1b\' o=\'Q\'><b c=\'j\' b=\'e\' /></p><M g=\'1a\' /></f></y><y g=\'35\'><f><p x=\'1r\' o=\'Q\'><b c=\'j\' b=\'d\' /></p><p x=\'1Y\' o=\'Q\'><b c=\'j\' b=\'d\' /></p><p x=\'2J\' o=\'Q\'><b c=\'j\' b=\'d\' /></p><p x=\'1p\' o=\'Q\'><b c=\'j\' b=\'d\' /></p><p x=\'1b\' o=\'Q\'><b c=\'j\' b=\'d\' /></p></f></y><y g=\'1a\'><f><k><n><L o=\'P\' O=\'1p\' J=\'S\' N=\'e\' K=\'j\' /></n><m><1e><u c=\'h\' b=\'R\' /><1U c=\'j\' b=\'d\' /></1e></m><t><1e><u c=\'h\' b=\'R\' /><1U c=\'j\' b=\'e\' /></1e></t></k><k><n><L o=\'P\' O=\'2j\' J=\'S\' N=\'1X\' K=\'h\' /></n><m><k><n><L o=\'P\' O=\'1r\' J=\'S\' N=\'e\' K=\'j\' /></n><m><k><n><L o=\'P\' O=\'1Y\' J=\'S\' N=\'e\' K=\'j\' /></n><m><k><n><L o=\'P\' O=\'1b\' J=\'S\' N=\'e\' K=\'j\' /></n><m><v><19 c=\'h\' b=\'2V\' /><u c=\'h\' b=\'R\' /></v></m><t><v><19 c=\'h\' b=\'2X\' /><u c=\'h\' b=\'R\' /></v></t></k></m><t><k><n><L o=\'P\' O=\'1b\' J=\'S\' N=\'e\' K=\'j\' /></n><m><v><19 c=\'h\' b=\'2m\' /><u c=\'h\' b=\'R\' /></v></m><t><v><19 c=\'h\' b=\'2u\' /><u c=\'h\' b=\'R\' /></v></t></k></t></k></m><t><k><n><L o=\'P\' O=\'1Y\' J=\'S\' N=\'e\' K=\'j\' /></n><m><k><n><L o=\'P\' O=\'1b\' J=\'S\' N=\'e\' K=\'j\' /></n><m><v><19 c=\'h\' b=\'3c\' /><u c=\'h\' b=\'R\' /></v></m><t><k><n><L o=\'P\' O=\'1p\' J=\'S\' N=\'e\' K=\'j\' /></n><m><v><19 c=\'h\' b=\'2Z\' /><u c=\'h\' b=\'R\' /></v></m><t><v><19 c=\'h\' b=\'3t\' /><u c=\'h\' b=\'R\' /></v></t></k></t></k></m><t><k><n><L o=\'P\' O=\'1b\' J=\'S\' N=\'e\' K=\'j\' /></n><m><v><19 c=\'h\' b=\'2q\' /><u c=\'h\' b=\'R\' /></v></m><t><k><n><L o=\'P\' O=\'1p\' J=\'S\' N=\'e\' K=\'j\' /></n><m><v><19 c=\'h\' b=\'2n\' /><u c=\'h\' b=\'R\' /></v></m><t><v><19 c=\'h\' b=\'1X\' /><u c=\'h\' b=\'R\' /></v></t></k></t></k></t></k></t></k></m></k></f></y></2b><1k><1Q><f><M g=\'2U\' /><p x=\'1r\' o=\'Q\'><b c=\'j\' b=\'d\' /></p><p x=\'1b\' o=\'Q\'><b c=\'j\' b=\'d\' /></p><M g=\'1a\' /><2i 1m=\'1n\' 1h=\'0\' 1q=\'0\' 1s=\'\' 1t=\'d\'><u c=\'h\' b=\'2g\' /></2i><3S /></f></1Q><1T><f><M g=\'1a\' /></f></1T><2s><f><M g=\'2t\' /></f></2s><2v><f><M g=\'2w\' /></f></2v><2p><f><M g=\'2r\' /></f></2p><2o><f><p x=\'1b\' o=\'Q\'><b c=\'j\' b=\'d\' /></p><M g=\'1a\' /></f></2o><3m><f><3i 5z=\'d\'><b c=\'h\' b=\'R\' /></3i></f></3m></1k><r V=\'\' W=\'0\'><q D=\'-1\' E=\'-1\' w=\'1w\' G=\'39\' T=\'1x\' F=\'d\'><z l=\'B\' i=\'5s\' /></q></r><2k><H I=\'2n\'><r V=\'\' W=\'1\'><q D=\'-1\' E=\'-1\' w=\'1w\' G=\'39\' T=\'1x\' F=\'d\'><z l=\'B\' i=\'3b\' /></q></r></H><H I=\'2q\'><r V=\'\' W=\'8\'><q D=\'-1\' E=\'-1\' w=\'1w\' G=\'39\' T=\'1x\' F=\'d\'><z l=\'B\' i=\'2Y\' /></q></r></H><H I=\'3t\'><r V=\'\' W=\'0\'><q D=\'-1\' E=\'-1\' w=\'1w\' G=\'39\' T=\'1x\' F=\'d\'><z l=\'B\' i=\'5t\' /></q></r></H><H I=\'2Z\'><r V=\'\' W=\'1\'><q D=\'-1\' E=\'-1\' w=\'1w\' G=\'39\' T=\'1x\' F=\'d\'><z l=\'B\' i=\'3b\' /></q></r></H><H I=\'3c\'><r V=\'\' W=\'8\'><q D=\'-1\' E=\'-1\' w=\'1w\' G=\'39\' T=\'1x\' F=\'d\'><z l=\'B\' i=\'2Y\' /></q></r></H><H I=\'2u\'><r V=\'\' W=\'0\'><q D=\'-1\' E=\'-1\' w=\'1w\' G=\'39\' T=\'1x\' F=\'d\'><z l=\'B\' i=\'3a\' /></q></r></H><H I=\'2m\'><r V=\'\' W=\'8\'><q D=\'-1\' E=\'-1\' w=\'1w\' G=\'39\' T=\'1x\' F=\'d\'><z l=\'B\' i=\'3v\' /></q></r></H><H I=\'2X\'><r V=\'\' W=\'0\'><q D=\'-1\' E=\'-1\' w=\'1w\' G=\'39\' T=\'1x\' F=\'d\'><z l=\'B\' i=\'3a\' /></q></r></H><H I=\'2V\'><r V=\'\' W=\'8\'><q D=\'-1\' E=\'-1\' w=\'1w\' G=\'39\' T=\'1x\' F=\'d\'><z l=\'B\' i=\'3v\' /></q></r></H></2k><1u><U g=\'27\' 1g=\'76\' c=\'C\' 14=\'0\' 15=\'0\' Z=\'0\' Y=\'0\' 1f=\'-1\'><C D=\'0\' E=\'0\' w=\'0\' G=\'0\' F=\'d\'><z l=\'B\' i=\'2e\' /></C></U><U g=\'3s\' 1g=\'7b\' c=\'C\' 14=\'0\' 15=\'0\' Z=\'0\' Y=\'0\' 1f=\'-1\'><C D=\'0\' E=\'0\' w=\'0\' G=\'0\' F=\'d\'><z l=\'B\' i=\'2e\' /></C></U><U g=\'3r\' 1g=\'7c\' c=\'C\' 14=\'0\' 15=\'0\' Z=\'0\' Y=\'0\' 1f=\'-1\'><C D=\'0\' E=\'0\' w=\'0\' G=\'0\' F=\'d\'><z l=\'B\' i=\'2e\' /></C></U><U g=\'3p\' 1g=\'79\' c=\'C\' 14=\'0\' 15=\'0\' Z=\'0\' Y=\'0\' 1f=\'-1\'><C D=\'0\' E=\'0\' w=\'0\' G=\'0\' F=\'d\'><z l=\'B\' i=\'2e\' /></C></U><U g=\'3o\' 1g=\'7a\' c=\'C\' 14=\'0\' 15=\'0\' Z=\'0\' Y=\'0\' 1f=\'-1\'><C D=\'0\' E=\'0\' w=\'0\' G=\'0\' F=\'d\'><z l=\'B\' i=\'2e\' /></C></U></1u></1d></2c></3u></5v></46>");',62,482,'|||||||||||value|type|false|true|actions|id|string||boolean|if_action||then_actions|condition|operator|adjustvar|vectordata|data||else_actions|objref|setobjstate|right|variable|actiongroup|pr||Lib|vectortext|left|top|pngfb|bottom|state|name|typea|typeb|compare|exe_actiongroup|valueb|valuea|eq|set|_this|var|alttext|textdata|hotlinkid|accstate|100|height|width|||||xpos|ypos|||resume|stateref|_setstates|_down|show|vectorshape|set_enabled|shadowindex|linkid|duration|ECG|864|events|stress|transition|appear|will|_disabled|direction|_hover|animationid|reverse|textlib|be|166|Continue|usehandcursor|tabindex|depth|rotatexpos|rotateypos|alpha|rotation|_checked|_player|scrolling|tabenabled|xoffset|shapemaskid|shufflelock|yscale|yoffset|xscale|6fbQQsWTOpK26|onrelease|acctype|property|ontransitionin|enabled|False|6QYKbzkmyFz|_default|_visited|acceptable||option||an|||still|01|not||text|actiongroups|objects|Right|228|accurate|_parent|5kdsOIKAss3|hide_slidelayer|_state|states|variables|_default_Hover_Down|_default_Disabled|onreleaseoutside|onpress|_default_Down|ActGrpSetDownState|onrollover|ActGrpSetHoverState|_default_Hover|onrollout|ActGrpClearHoverState|960|266|gotoplay|534|213|timeline|event|6FeI3i4kGrJ26|or|533|to|_uncheckgroup|_savevisited|_review|315|316|5rB5tgTa0T4|_default_Selected_Disabled|defaultaction|_default_Selected|_default_Selected_Down|pxnsnfns00001100101|5zn4ncnxwIt|ActGrpSetVisitedState|_default_Hover_Visited_Down|MsgScene_5r9eOqiUexp26|_default_Hover_Visited|224|_default_Visited_Disabled|_default_Hover_Selected|setactivetimeline|480|enable_frame_control|ontopmostlayer|ActGrpClearStateVars|103|_default_Hover_Selected_Down|hide||226|223|_default_Visited_Down|67F1PIeokp7|enable|submit|ActGrpSetDisabledState|ontransitionout|setfocus|background|You|6J7O3l4pTHo26|ontransitionincomplete|432|05|04|correct|03|02|_default_Visited|slidelayer|227|AnsweredInt_6fbQQsWTOpK26|Status|targetb|time|starttime|actparam|5000|720|ReviewIntCorrectIncorrect_6fbQQsWTOpK26|enableseek|lmsid|1758538|enablereplay|888|elapsedtimemode|pause|set_frame_layout|set_window_control_layout|_frame|fill|6fbQQsWTOpK26_IncorrectReview|wndtype|playnextdrawslide|QuizComplete|MessageWnd|WindowId|window|_ActTargetSlideId|167|normal||isdescendant|6fbQQsWTOpK26_CorrectReview|targeta|LastSlideViewed_5r9eOqiUexp26||slide|send||are|planning|patient|by|showed|followed|exercise|lead|npnxsnfns00001100100|test|enzymes|for|unit|observation|serial|cardiac|and|ECGs|244|nextviewedslide|136|ActGrpSetCheckedState|ActGrpSetReviewState|ActGrpOnSubmitButtonClick|138|137|_default_Review|radio|onbeforeslidejump|nor|colors|90|NavigationRestrictionNextSlide_6J7O3l4pTHo26|onsubmitslide|ReviewMode_69JxzId3uWG26|onnextslide|139|145|SetLayout_pxnsnfns00001100101|6fbQQsWTOpK26_CheckAnswered|6gZrisx4WZN26|scrollarea|6A89uXSfI2B|ReviewInt_6fbQQsWTOpK26|shufflegroup|144|_default_Selected_Review|ActGrpOnPrevButtonClick|onprevslide|140|143|CloseFeedback|141|142||old|Line|217|304|Rectangle|216|Incorrect|218|5r9eOqiUexp26|6SXFBOsqavS|249|255|581|253|360|modal|pauseparent|126|583|290|189|233|5ewCPRdPRlB|2001|org|XMLSchema|222|225|xmlns|slidelayers|http|w3|www|showrect|response|220|the|312|slides|83|button|431|6YarIbpOlSn|397|6WiITy22EAM|scan|echocardiogram|Sestamibi|nuclear|680|Correct|6Ou1ZrZm1e7|bundle|6CSLdSze01N|either|Because|of|branch|block|thi|need|consider|finding|you|6k1mIffUgTz|6PwuFnT3f7h|DisableChoices_6fbQQsWTOpK26|823b78dc4364ad6d9c65da5898f456|Passed|history_prev|CurrentQuiz_69JxzId3uWG26|cancel_event|69JxzId3uWG26|dataurl|Viewed|Slide4|globalaudioid|instance|xsd|xsi|transdir|SlideXMLData|navindex|LockedWarningSlide|slidelock|quizref|wipetrans|presentation_content|ScrollPromptSlide|showmenuresulticon|trackviews|gz|title|viewgroupid|Id|AbsoluteId|historygroupid|incorrect|add|transduration|iosurl|swf|eval_interaction|InvalidPromptSlide|mobile|videozoom|gte|5wx2uZGHyMR26|number|AttemptCount|completed_slide_ref|219|That|none|txt__default_6CSLdSze01N|txt__default_6Ou1ZrZm1e7|221|apos|selected|317|txt__default_6A89uXSfI2B|txt__default_Hover_6QYKbzkmyFz|122|168|presenterref|318|165|230|txt__default_6YarIbpOlSn|select|txt__default_5ewCPRdPRlB|txt__default_Visited_6YarIbpOlSn|txt__default_Hover_6YarIbpOlSn|txt__default_Disabled_6YarIbpOlSn|txt__default_Down_6YarIbpOlSn|txt__default_Down_6PwuFnT3f7h|txt__default_Visited_6PwuFnT3f7h|txt__default_6PwuFnT3f7h|txt__default_Disabled_6PwuFnT3f7h|229|did|txt__default_Hover_6PwuFnT3f7h|txt__default_6SXFBOsqavS|387|True|contentheight|vector|314|txt__default_Disabled_5kdsOIKAss3|txt__default_Down_5kdsOIKAss3|shuffle|txt__default_5kdsOIKAss3|contentwidth|color|rgb|68xqspCrUNP26|linear|0xFFFFFF|283|193|stop|386|txt__default_Selected_5kdsOIKAss3|211|txt__default_Selected_6QYKbzkmyFz|txt__default_Disabled_6QYKbzkmyFz|txt__default_6QYKbzkmyFz|txt__default_Hover_5kdsOIKAss3|txt__default_Down_6QYKbzkmyFz|210'.split('|'),0,{}))
