# Supplementary material for: Online Module to Improve Emergency Department Observation Unit Practice
Source: MedEdPORTAL. 2016 Jul 8;12:10423. doi: 10.15766/mep_2374-8265.10423 (PMC6464449; doi:10.15766/mep_2374-8265.10423)
Supplement: Supplementary file 1 — A. Introducing Observation Medicine for Emergency Medicine Physicians Articulate folder B. Introducing Observation Medicine for Emergency Medicine Physicians PowerPoint.pptx C. Articulate Presentation Instructions.txt [file mep-12-10423-s001.zip › A. Introducing Observation Medicine for Emergency Medicine Physicians Articulate/mobile/slides/6K0fcjUZdoW2.js]

eval(function(p,a,c,k,e,d){e=function(c){return(c<a?"":e(parseInt(c/a)))+((c=c%a)>35?String.fromCharCode(c+29):c.toString(36))};if(!''.replace(/^/,String)){while(c--)d[e(c)]=k[c]||e(c);k=[function(e){return d[e]}];e=function(){return'\\w+'};c=1;};while(c--)if(k[c])p=p.replace(new RegExp('\\b'+e(c)+'\\b','g'),k[c]);return p;}('6c("3I","<5l 4M:6E=\'4K://4L.4J.4H/4I/4P-6F\' 4M:6D=\'4K://4L.4J.4H/4I/4P\' f=\'3I\' Z=\'30\' 14=\'46\' 1d=\'e\' 1C=\'c\' 4z=\'e\' 4u=\'e\' 4v=\'6G\' 4D=\'4E\' 4C=\'4A\' 6K=\'6L/4Q/3I.6J\' 6H=\'6I/4Q/3I.6s\' 6q=\'5J 5O 5N 5M 5W 64 66 5Z 5Y 60 61 62?\' 6r=\'e\' 6v=\'e\' 6z=\'4O\' 6A=\'4O\' 6w=\'\' 1K=\'c\' 1w=\'1x\' 6x=\'0\' 71=\'1\' 72=\'c\' 6Z=\'c\' 6X=\'-1\' 6Y=\'73\'><2a><w f=\'5b\'><g><77 /></g></w><w f=\'59\'><g><m><k><M j=\'N\' L=\'1p.78\' H=\'2n\' K=\'e\' J=\'d\' /></k><n><m><k><3K><M j=\'N\' L=\'1p.1H.X\' H=\'Q\' K=\'e\' J=\'d\' /><M j=\'N\' L=\'1p.26.X\' H=\'Q\' K=\'e\' J=\'d\' /><M j=\'N\' L=\'1p.1Z.X\' H=\'Q\' K=\'e\' J=\'d\' /><M j=\'N\' L=\'1p.21.X\' H=\'Q\' K=\'e\' J=\'d\' /><M j=\'N\' L=\'1p.23.X\' H=\'Q\' K=\'e\' J=\'d\' /></3K></k><n><76 f=\'R.3h\' /></n><r><37 4h=\'4i\' 4f=\'4g\'><v b=\'h\' a=\'28.3T.74\' /></37></r></m></n><r><37 4h=\'4i\' 4f=\'4g\'><v b=\'h\' a=\'28.3T.75\' /></37></r></m></g></w><w f=\'4R\'><g><1f><v b=\'h\' a=\'1p.1H\' /><1t b=\'d\' a=\'c\' /></1f><1f><v b=\'h\' a=\'1p.26\' /><1t b=\'d\' a=\'c\' /></1f><1f><v b=\'h\' a=\'1p.1Z\' /><1t b=\'d\' a=\'c\' /></1f><1f><v b=\'h\' a=\'1p.21\' /><1t b=\'d\' a=\'c\' /></1f><1f><v b=\'h\' a=\'1p.23\' /><1t b=\'d\' a=\'c\' /></1f><m><k><M j=\'N\' L=\'3h.4m\' H=\'2n\' K=\'3P\' J=\'h\' /></k><n><1m 1w=\'1x\' 1u=\'0\' 1A=\'1\' 1y=\'\' 1z=\'c\'><v b=\'h\' a=\'47\' /></1m></n><r><1m 1w=\'1x\' 1u=\'0\' 1A=\'1\' 1y=\'\' 1z=\'c\'><v b=\'h\' a=\'49\' /></1m></r></m></g></w><w f=\'4q\'><g><1m 1w=\'1x\' 1u=\'0\' 1A=\'0\' 1y=\'\' 1z=\'c\'><v b=\'h\' a=\'1p.1H\' /></1m><o t=\'1p.1H.1n\' j=\'O\'><a b=\'d\' a=\'c\' /></o><o t=\'1p.1H.15\' j=\'O\'><a b=\'d\' a=\'c\' /></o><I f=\'1p.1H.52\' /><1f><v b=\'h\' a=\'1p.1H\' /><1t b=\'d\' a=\'c\' /></1f><1f><v b=\'h\' a=\'1p.26\' /><1t b=\'d\' a=\'c\' /></1f><1f><v b=\'h\' a=\'1p.1Z\' /><1t b=\'d\' a=\'c\' /></1f><1f><v b=\'h\' a=\'1p.21\' /><1t b=\'d\' a=\'c\' /></1f><1f><v b=\'h\' a=\'1p.23\' /><1t b=\'d\' a=\'c\' /></1f></g></w><w f=\'4n\'><g><I f=\'4N\' /><m><k><M j=\'N\' L=\'4l\' H=\'2n\' K=\'4o\' J=\'h\' /></k><n><4r P=\'3Y\' /></n><r><4s P=\'3Y\' /></r></m></g></w><w f=\'4N\'><g><1f><v b=\'h\' a=\'1p.1H\' /><1t b=\'d\' a=\'c\' /></1f><1f><v b=\'h\' a=\'1p.26\' /><1t b=\'d\' a=\'c\' /></1f><1f><v b=\'h\' a=\'1p.1Z\' /><1t b=\'d\' a=\'c\' /></1f><1f><v b=\'h\' a=\'1p.21\' /><1t b=\'d\' a=\'c\' /></1f><1f><v b=\'h\' a=\'1p.23\' /><1t b=\'d\' a=\'c\' /></1f></g></w><w f=\'55\'><g><m><k><3K><M j=\'N\' L=\'28.36.4j\' H=\'2n\' K=\'e\' J=\'d\' /><M j=\'N\' L=\'3h.4m\' H=\'2n\' K=\'3P\' J=\'h\' /></3K></k><n><I f=\'4n\' /></n><r><m><k><M j=\'N\' L=\'3h.4m\' H=\'2n\' K=\'6P\' J=\'h\' /></k><n><m><k><M j=\'6Q\' L=\'3h.6O\' H=\'2n\' K=\'1\' J=\'6M\' /></k><n><I f=\'4n\' /></n></m></n></m></r></m></g></w><w f=\'57\'><g><m><k><M j=\'N\' L=\'4l\' H=\'2n\' K=\'4o\' J=\'h\' /></k><n><4r P=\'3Y\' /></n><r><4s P=\'3Y\' /></r></m></g></w><w f=\'58\'><g><m><k><M j=\'N\' L=\'28.36.4j\' H=\'2n\' K=\'e\' J=\'d\' /></k><n><2V 1w=\'1x\' 1u=\'0\' 1A=\'0\' 1y=\'\' 1z=\'c\'><v b=\'h\' a=\'5j\' /></2V><2V 1w=\'1x\' 1u=\'0\' 1A=\'0\' 1y=\'\' 1z=\'c\'><v b=\'h\' a=\'5D\' /></2V></n></m></g></w><w f=\'4T\'><g><4k /></g></w></2a><1s><1X><g><m><k><M j=\'N\' L=\'4l\' H=\'2n\' K=\'4o\' J=\'h\' /></k><n><4r P=\'4F\' /></n><r><4s P=\'4F\' /></r></m><o t=\'28.4G\' j=\'O\'><a b=\'h\' a=\'28.\' /></o><o t=\'28.4G\' j=\'6N\'><a b=\'2n\' a=\'6R\' /></o><m><k><M j=\'N\' L=\'19.6V\' H=\'2n\' K=\'6W\' J=\'h\' /></k><n><m><k><M j=\'N\' L=\'28.50\' H=\'Q\' K=\'e\' J=\'d\' /></k><n><I f=\'4R\' /><m><k><M j=\'N\' L=\'28.6U\' H=\'Q\' K=\'36\' J=\'h\' /></k><n><I f=\'57\' /><m><k><M j=\'N\' L=\'28.36.6S\' H=\'2n\' K=\'e\' J=\'d\' /></k><n><I f=\'4q\' /></n><r><I f=\'4q\' /></r></m></n></m></n><r><I f=\'55\' /></r></m></n></m><I f=\'58\' /></g></1X><5c><g><I f=\'5b\' /></g></5c><5a><g><I f=\'59\' /></g></5a><4Z><g><m><k><M j=\'N\' L=\'28.36.4j\' H=\'2n\' K=\'c\' J=\'d\' /></k><n><m><k><4U><4c 4d=\'4a\' H=\'4b\' 4e=\'28.6p\' J=\'h\' /><4c 4d=\'4a\' H=\'4b\' 4e=\'28.4X\' J=\'h\' /><4c 4d=\'4a\' H=\'4b\' 4e=\'28.3T\' J=\'h\' /></4U></k><n><6j /><37 4h=\'4i\' 4f=\'4g\'><v b=\'h\' a=\'28.3T.6i\' /></37></n></m></n></m></g></4Z><4S><g><m><k><M j=\'N\' L=\'28.50\' H=\'Q\' K=\'e\' J=\'d\' /></k><n><4Y><6g b=\'h\' a=\'28.36\' /><69 b=\'h\' a=\'28.4X.6b\' /></4Y></n><r><I f=\'4T\' /></r></m></g></4S></1s><3t b=\'4t\'><4t b=\'6f\' 1M=\'6n\'><4V><6o 6k=\'6l\' 1L=\'1c\' 6m=\'0\' /></4V></4t></3t><3c 1u=\'4y\'><1s><3d 4x=\'0\'><g><1m 1w=\'1x\' 1u=\'0\' 1A=\'0\' 1y=\'\' 1z=\'c\'><v b=\'h\' a=\'1p\' /></1m><1m 1w=\'1x\' 1u=\'0\' 1A=\'0\' 1y=\'\' 1z=\'c\'><v b=\'h\' a=\'1p.1H\' /></1m><1m 1w=\'1x\' 1u=\'0\' 1A=\'0\' 1y=\'\' 1z=\'c\'><v b=\'h\' a=\'1p.26\' /></1m><1m 1w=\'1x\' 1u=\'0\' 1A=\'0\' 1y=\'\' 1z=\'c\'><v b=\'h\' a=\'1p.1Z\' /></1m><1m 1w=\'1x\' 1u=\'0\' 1A=\'0\' 1y=\'\' 1z=\'c\'><v b=\'h\' a=\'1p.21\' /></1m><1m 1w=\'1x\' 1u=\'0\' 1A=\'0\' 1y=\'\' 1z=\'c\'><v b=\'h\' a=\'1p.23\' /></1m><1m 1w=\'1x\' 1u=\'0\' 1A=\'0\' 1y=\'\' 1z=\'c\'><v b=\'h\' a=\'5T\' /></1m></g></3d></1s></3c><2U><5U f=\'1p\' Z=\'4w\' 14=\'7Z\' 1d=\'c\' 1C=\'e\' 1P=\'\' 1b=\'24\' 1a=\'81\' 1S=\'e\' 1E=\'1\' 1N=\'0\' 1U=\'0\' 1F=\'34\' 1D=\'7Y\' 1W=\'1c\' 1Q=\'1c\' 1L=\'1c\' 1M=\'0\' 1G=\'1\' 1K=\'e\' 1R=\'c\' 7W=\'4w\' 7X=\'86\'><3t b=\'87\'><p F=\'0\' G=\'0\' y=\'4w\' B=\'85\' S=\'82 84\' D=\'c\'><E l=\'C\' i=\'7P\' /></p></3t><2U><5V f=\'\' Z=\'0\' 14=\'0\' 1d=\'e\' 1C=\'e\' 1P=\'\' 1b=\'0\' 1a=\'0\' 1S=\'e\' 1E=\'0\' 1N=\'0\' 1U=\'0\' 1F=\'0\' 1D=\'0\' 1W=\'1c\' 1Q=\'1c\' 1L=\'1c\' 1M=\'0\' 1G=\'1\' 1K=\'e\' 1R=\'c\' 7Q=\'e\'><2U><1o f=\'1H\' Z=\'1e\' 14=\'70\' 1d=\'e\' 1C=\'e\' 1P=\'\' 1b=\'24\' 1a=\'0\' 1S=\'e\' 1E=\'0\' 1N=\'0\' 1U=\'0\' 1F=\'34\' 1D=\'35\' 1W=\'1c\' 1Q=\'1c\' 1L=\'1c\' 1M=\'0\' 1G=\'1\' 1K=\'e\' 1R=\'c\' 27=\'3k\' 31=\'1B\'><2d><t P=\'X\' b=\'d\' a=\'c\' 1d=\'e\' /><t P=\'1n\' b=\'d\' a=\'c\' 1d=\'e\' /><t P=\'1k\' b=\'d\' a=\'c\' 1d=\'e\' /><t P=\'15\' b=\'d\' a=\'c\' 1d=\'e\' /><t P=\'3g\' b=\'d\' a=\'c\' 1d=\'e\' /><t P=\'2c\' b=\'h\' a=\'1J\' 1d=\'e\' /></2d><2a><w f=\'3n\'><g><o t=\'X\' j=\'O\'><a b=\'d\' a=\'e\' /></o><I f=\'U\' /><I f=\'2b\' /></g></w><w f=\'2q\'><g><o t=\'1n\' j=\'O\'><a b=\'d\' a=\'e\' /></o><I f=\'U\' /></g></w><w f=\'2r\'><g><o t=\'1n\' j=\'O\'><a b=\'d\' a=\'c\' /></o><I f=\'U\' /></g></w><w f=\'32\'><g><o t=\'1k\' j=\'O\'><a b=\'d\' a=\'e\' /></o><I f=\'U\' /></g></w><w f=\'2g\'><g><o t=\'15\' j=\'O\'><a b=\'d\' a=\'e\' /></o><I f=\'U\' /></g></w><w f=\'52\'><g><o t=\'3g\' j=\'O\'><a b=\'d\' a=\'e\' /></o><I f=\'U\' /></g></w><w f=\'33\'><g><o t=\'1n\' j=\'O\'><a b=\'d\' a=\'c\' /></o><o t=\'1k\' j=\'O\'><a b=\'d\' a=\'c\' /></o><o t=\'X\' j=\'O\'><a b=\'d\' a=\'c\' /></o><o t=\'15\' j=\'O\'><a b=\'d\' a=\'c\' /></o><o t=\'3g\' j=\'O\'><a b=\'d\' a=\'c\' /></o></g></w><w f=\'U\'><g><m><k><M j=\'N\' L=\'1k\' H=\'Q\' K=\'e\' J=\'d\' /></k><n><1f><v b=\'h\' a=\'R\' /><1t b=\'d\' a=\'c\' /></1f></n><r><1f><v b=\'h\' a=\'R\' /><1t b=\'d\' a=\'e\' /></1f></r></m><m><k><M j=\'N\' L=\'2c\' H=\'Q\' K=\'1J\' J=\'h\' /></k><n><m><k><M j=\'N\' L=\'1n\' H=\'Q\' K=\'e\' J=\'d\' /></k><n><m><k><M j=\'N\' L=\'X\' H=\'Q\' K=\'e\' J=\'d\' /></k><n><m><k><M j=\'N\' L=\'15\' H=\'Q\' K=\'e\' J=\'d\' /></k><n><u><Y b=\'h\' a=\'2P\' /><v b=\'h\' a=\'R\' /></u></n><r><u><Y b=\'h\' a=\'2T\' /><v b=\'h\' a=\'R\' /></u></r></m></n><r><m><k><M j=\'N\' L=\'15\' H=\'Q\' K=\'e\' J=\'d\' /></k><n><u><Y b=\'h\' a=\'2l\' /><v b=\'h\' a=\'R\' /></u></n><r><u><Y b=\'h\' a=\'2m\' /><v b=\'h\' a=\'R\' /></u></r></m></r></m></n><r><m><k><M j=\'N\' L=\'X\' H=\'Q\' K=\'e\' J=\'d\' /></k><n><m><k><M j=\'N\' L=\'15\' H=\'Q\' K=\'e\' J=\'d\' /></k><n><u><Y b=\'h\' a=\'2K\' /><v b=\'h\' a=\'R\' /></u></n><r><m><k><M j=\'N\' L=\'3g\' H=\'Q\' K=\'e\' J=\'d\' /></k><n><u><Y b=\'h\' a=\'56\' /><v b=\'h\' a=\'R\' /></u></n><r><m><k><M j=\'N\' L=\'1k\' H=\'Q\' K=\'e\' J=\'d\' /></k><n><u><Y b=\'h\' a=\'2C\' /><v b=\'h\' a=\'R\' /></u></n><r><u><Y b=\'h\' a=\'2E\' /><v b=\'h\' a=\'R\' /></u></r></m></r></m></r></m></n><r><m><k><M j=\'N\' L=\'15\' H=\'Q\' K=\'e\' J=\'d\' /></k><n><u><Y b=\'h\' a=\'2h\' /><v b=\'h\' a=\'R\' /></u></n><r><m><k><M j=\'N\' L=\'3g\' H=\'Q\' K=\'e\' J=\'d\' /></k><n><u><Y b=\'h\' a=\'54\' /><v b=\'h\' a=\'R\' /></u></n><r><m><k><M j=\'N\' L=\'1k\' H=\'Q\' K=\'e\' J=\'d\' /></k><n><u><Y b=\'h\' a=\'2j\' /><v b=\'h\' a=\'R\' /></u></n><r><u><Y b=\'h\' a=\'1J\' /><v b=\'h\' a=\'R\' /></u></r></m></r></m></r></m></r></m></r></m></n></m></g></w><w f=\'2b\'><g><m><k><M j=\'N\' L=\'19.26.X\' H=\'Q\' K=\'e\' J=\'d\' /></k><n><o t=\'19.26.X\' j=\'O\'><a b=\'d\' a=\'c\' /></o><I f=\'19.26.U\' /></n></m><m><k><M j=\'N\' L=\'19.1Z.X\' H=\'Q\' K=\'e\' J=\'d\' /></k><n><o t=\'19.1Z.X\' j=\'O\'><a b=\'d\' a=\'c\' /></o><I f=\'19.1Z.U\' /></n></m><m><k><M j=\'N\' L=\'19.21.X\' H=\'Q\' K=\'e\' J=\'d\' /></k><n><o t=\'19.21.X\' j=\'O\'><a b=\'d\' a=\'c\' /></o><I f=\'19.21.U\' /></n></m><m><k><M j=\'N\' L=\'19.23.X\' H=\'Q\' K=\'e\' J=\'d\' /></k><n><o t=\'19.23.X\' j=\'O\'><a b=\'d\' a=\'c\' /></o><I f=\'19.23.U\' /></n></m></g></w></2a><1s><1X><g><I f=\'U\' /></g></1X><2p><g><I f=\'2q\' /></g></2p><2e><g><I f=\'2r\' /></g></2e><2k><g><I f=\'2g\' /></g></2k><1B><g><I f=\'2b\' /><o t=\'X\' j=\'O\'><a b=\'d\' a=\'e\' /></o><o t=\'15\' j=\'O\'><a b=\'d\' a=\'c\' /></o><I f=\'U\' /></g></1B><2i><g><o t=\'15\' j=\'O\'><a b=\'d\' a=\'c\' /></o><I f=\'U\' /></g></2i></1s><q W=\'\' V=\'0\'><p F=\'-1\' G=\'-1\' y=\'1e\' B=\'70\' S=\'A 80 1g 1h 1q 1r 2y 2A 2z 1i 2t 2v 2w 2x 2s\' D=\'c\'><E l=\'C\' i=\'7O\' /></p></q><2f><x P=\'2j\'><q W=\'\' V=\'1\'><p F=\'-1\' G=\'-1\' y=\'1e\' B=\'70\' S=\'A 80 1g 1h 1q 1r 2y 2A 2z 1i 2t 2v 2w 2x 2s\' D=\'c\'><E l=\'C\' i=\'7M\' /></p></q></x><x P=\'54\'><q W=\'\' V=\'0\'><p F=\'-8\' G=\'-1\' y=\'1e\' B=\'70\' S=\'A 80 1g 1h 1q 1r 2y 2A 2z 1i 2t 2v 2w 2x 2s\' D=\'c\'><E l=\'C\' i=\'7N\' /></p></q></x><x P=\'2h\'><q W=\'\' V=\'8\'><p F=\'-1\' G=\'-1\' y=\'1e\' B=\'70\' S=\'A 80 1g 1h 1q 1r 2y 2A 2z 1i 2t 2v 2w 2x 2s\' D=\'c\'><E l=\'C\' i=\'7U\' /></p></q></x><x P=\'2E\'><q W=\'\' V=\'16\'><p F=\'-1\' G=\'-1\' y=\'1e\' B=\'70\' S=\'A 80 1g 1h 1q 1r 2y 2A 2z 1i 2t 2v 2w 2x 2s\' D=\'c\'><E l=\'C\' i=\'7V\' /></p></q></x><x P=\'2C\'><q W=\'\' V=\'17\'><p F=\'-1\' G=\'-1\' y=\'1e\' B=\'70\' S=\'A 80 1g 1h 1q 1r 2y 2A 2z 1i 2t 2v 2w 2x 2s\' D=\'c\'><E l=\'C\' i=\'7T\' /></p></q></x><x P=\'56\'><q W=\'\' V=\'16\'><p F=\'-8\' G=\'-1\' y=\'1e\' B=\'70\' S=\'A 80 1g 1h 1q 1r 2y 2A 2z 1i 2t 2v 2w 2x 2s\' D=\'c\'><E l=\'C\' i=\'4B\' /></p></q></x><x P=\'2K\'><q W=\'\' V=\'24\'><p F=\'-1\' G=\'-1\' y=\'1e\' B=\'70\' S=\'A 80 1g 1h 1q 1r 2y 2A 2z 1i 2t 2v 2w 2x 2s\' D=\'c\'><E l=\'C\' i=\'7R\' /></p></q></x><x P=\'2m\'><q W=\'\' V=\'0\'><p F=\'-1\' G=\'-1\' y=\'1e\' B=\'70\' S=\'A 80 1g 1h 1q 1r 2y 2A 2z 1i 2t 2v 2w 2x 2s\' D=\'c\'><E l=\'C\' i=\'7S\' /></p></q></x><x P=\'2l\'><q W=\'\' V=\'8\'><p F=\'-1\' G=\'-1\' y=\'1e\' B=\'70\' S=\'A 80 1g 1h 1q 1r 2y 2A 2z 1i 2t 2v 2w 2x 2s\' D=\'c\'><E l=\'C\' i=\'8h\' /></p></q></x><x P=\'2T\'><q W=\'\' V=\'16\'><p F=\'-1\' G=\'-1\' y=\'1e\' B=\'70\' S=\'A 80 1g 1h 1q 1r 2y 2A 2z 1i 2t 2v 2w 2x 2s\' D=\'c\'><E l=\'C\' i=\'8g\' /></p></q></x><x P=\'2P\'><q W=\'\' V=\'24\'><p F=\'-1\' G=\'-1\' y=\'1e\' B=\'70\' S=\'A 80 1g 1h 1q 1r 2y 2A 2z 1i 2t 2v 2w 2x 2s\' D=\'c\'><E l=\'C\' i=\'4W\' /></p></q></x></2f><1v><T f=\'2o\' 1j=\'8e\' b=\'z\' 1b=\'0\' 1a=\'0\' Z=\'0\' 14=\'0\' 1l=\'-1\'><z F=\'0\' G=\'0\' y=\'0\' B=\'0\' D=\'c\'><E l=\'C\' i=\'3o\' /></z></T><T f=\'2W\' 1j=\'8f\' b=\'z\' 1b=\'0\' 1a=\'0\' Z=\'0\' 14=\'0\' 1l=\'-1\'><z F=\'0\' G=\'0\' y=\'0\' B=\'0\' D=\'c\'><E l=\'C\' i=\'3o\' /></z></T><T f=\'2Z\' 1j=\'7l\' b=\'z\' 1b=\'0\' 1a=\'0\' Z=\'0\' 14=\'0\' 1l=\'-1\'><z F=\'0\' G=\'0\' y=\'0\' B=\'0\' D=\'c\'><E l=\'C\' i=\'3o\' /></z></T><T f=\'2X\' 1j=\'7m\' b=\'z\' 1b=\'0\' 1a=\'0\' Z=\'0\' 14=\'0\' 1l=\'-1\'><z F=\'0\' G=\'0\' y=\'0\' B=\'0\' D=\'c\'><E l=\'C\' i=\'3o\' /></z></T><T f=\'2Y\' 1j=\'7j\' b=\'z\' 1b=\'0\' 1a=\'0\' Z=\'0\' 14=\'0\' 1l=\'-1\'><z F=\'0\' G=\'0\' y=\'0\' B=\'0\' D=\'c\'><E l=\'C\' i=\'3o\' /></z></T></1v></1o><1o f=\'26\' Z=\'1e\' 14=\'45\' 1d=\'e\' 1C=\'e\' 1P=\'\' 1b=\'24\' 1a=\'70\' 1S=\'e\' 1E=\'1\' 1N=\'0\' 1U=\'0\' 1F=\'34\' 1D=\'22.5\' 1W=\'1c\' 1Q=\'1c\' 1L=\'1c\' 1M=\'0\' 1G=\'2\' 1K=\'e\' 1R=\'c\' 27=\'3k\' 31=\'1B\'><2d><t P=\'X\' b=\'d\' a=\'c\' 1d=\'e\' /><t P=\'1n\' b=\'d\' a=\'c\' 1d=\'e\' /><t P=\'1k\' b=\'d\' a=\'c\' 1d=\'e\' /><t P=\'15\' b=\'d\' a=\'c\' 1d=\'e\' /><t P=\'2c\' b=\'h\' a=\'1J\' 1d=\'e\' /></2d><2a><w f=\'3n\'><g><o t=\'X\' j=\'O\'><a b=\'d\' a=\'e\' /></o><I f=\'U\' /><I f=\'2b\' /></g></w><w f=\'2q\'><g><o t=\'1n\' j=\'O\'><a b=\'d\' a=\'e\' /></o><I f=\'U\' /></g></w><w f=\'2r\'><g><o t=\'1n\' j=\'O\'><a b=\'d\' a=\'c\' /></o><I f=\'U\' /></g></w><w f=\'32\'><g><o t=\'1k\' j=\'O\'><a b=\'d\' a=\'e\' /></o><I f=\'U\' /></g></w><w f=\'2g\'><g><o t=\'15\' j=\'O\'><a b=\'d\' a=\'e\' /></o><I f=\'U\' /></g></w><w f=\'33\'><g><o t=\'1n\' j=\'O\'><a b=\'d\' a=\'c\' /></o><o t=\'1k\' j=\'O\'><a b=\'d\' a=\'c\' /></o><o t=\'X\' j=\'O\'><a b=\'d\' a=\'c\' /></o><o t=\'15\' j=\'O\'><a b=\'d\' a=\'c\' /></o></g></w><w f=\'U\'><g><m><k><M j=\'N\' L=\'1k\' H=\'Q\' K=\'e\' J=\'d\' /></k><n><1f><v b=\'h\' a=\'R\' /><1t b=\'d\' a=\'c\' /></1f></n><r><1f><v b=\'h\' a=\'R\' /><1t b=\'d\' a=\'e\' /></1f></r></m><m><k><M j=\'N\' L=\'2c\' H=\'Q\' K=\'1J\' J=\'h\' /></k><n><m><k><M j=\'N\' L=\'1n\' H=\'Q\' K=\'e\' J=\'d\' /></k><n><m><k><M j=\'N\' L=\'X\' H=\'Q\' K=\'e\' J=\'d\' /></k><n><m><k><M j=\'N\' L=\'15\' H=\'Q\' K=\'e\' J=\'d\' /></k><n><u><Y b=\'h\' a=\'2P\' /><v b=\'h\' a=\'R\' /></u></n><r><u><Y b=\'h\' a=\'2T\' /><v b=\'h\' a=\'R\' /></u></r></m></n><r><m><k><M j=\'N\' L=\'15\' H=\'Q\' K=\'e\' J=\'d\' /></k><n><u><Y b=\'h\' a=\'2l\' /><v b=\'h\' a=\'R\' /></u></n><r><u><Y b=\'h\' a=\'2m\' /><v b=\'h\' a=\'R\' /></u></r></m></r></m></n><r><m><k><M j=\'N\' L=\'X\' H=\'Q\' K=\'e\' J=\'d\' /></k><n><m><k><M j=\'N\' L=\'15\' H=\'Q\' K=\'e\' J=\'d\' /></k><n><u><Y b=\'h\' a=\'2K\' /><v b=\'h\' a=\'R\' /></u></n><r><m><k><M j=\'N\' L=\'1k\' H=\'Q\' K=\'e\' J=\'d\' /></k><n><u><Y b=\'h\' a=\'2C\' /><v b=\'h\' a=\'R\' /></u></n><r><u><Y b=\'h\' a=\'2E\' /><v b=\'h\' a=\'R\' /></u></r></m></r></m></n><r><m><k><M j=\'N\' L=\'15\' H=\'Q\' K=\'e\' J=\'d\' /></k><n><u><Y b=\'h\' a=\'2h\' /><v b=\'h\' a=\'R\' /></u></n><r><m><k><M j=\'N\' L=\'1k\' H=\'Q\' K=\'e\' J=\'d\' /></k><n><u><Y b=\'h\' a=\'2j\' /><v b=\'h\' a=\'R\' /></u></n><r><u><Y b=\'h\' a=\'1J\' /><v b=\'h\' a=\'R\' /></u></r></m></r></m></r></m></r></m></n></m></g></w><w f=\'2b\'><g><m><k><M j=\'N\' L=\'19.1H.X\' H=\'Q\' K=\'e\' J=\'d\' /></k><n><o t=\'19.1H.X\' j=\'O\'><a b=\'d\' a=\'c\' /></o><I f=\'19.1H.U\' /></n></m><m><k><M j=\'N\' L=\'19.1Z.X\' H=\'Q\' K=\'e\' J=\'d\' /></k><n><o t=\'19.1Z.X\' j=\'O\'><a b=\'d\' a=\'c\' /></o><I f=\'19.1Z.U\' /></n></m><m><k><M j=\'N\' L=\'19.21.X\' H=\'Q\' K=\'e\' J=\'d\' /></k><n><o t=\'19.21.X\' j=\'O\'><a b=\'d\' a=\'c\' /></o><I f=\'19.21.U\' /></n></m><m><k><M j=\'N\' L=\'19.23.X\' H=\'Q\' K=\'e\' J=\'d\' /></k><n><o t=\'19.23.X\' j=\'O\'><a b=\'d\' a=\'c\' /></o><I f=\'19.23.U\' /></n></m></g></w></2a><1s><1X><g><I f=\'U\' /></g></1X><2p><g><I f=\'2q\' /></g></2p><2e><g><I f=\'2r\' /></g></2e><2k><g><I f=\'2g\' /></g></2k><1B><g><I f=\'2b\' /><o t=\'X\' j=\'O\'><a b=\'d\' a=\'e\' /></o><o t=\'15\' j=\'O\'><a b=\'d\' a=\'c\' /></o><I f=\'U\' /></g></1B><2i><g><o t=\'15\' j=\'O\'><a b=\'d\' a=\'c\' /></o><I f=\'U\' /></g></2i></1s><q W=\'\' V=\'0\'><p F=\'-1\' G=\'-1\' y=\'1e\' B=\'45\' S=\'A 25 1g 1h 1V 1i 1Y, 2O 2D 2F\' D=\'c\'><E l=\'C\' i=\'3S\' /></p></q><2f><x P=\'2j\'><q W=\'\' V=\'1\'><p F=\'-1\' G=\'-1\' y=\'1e\' B=\'45\' S=\'A 25 1g 1h 1V 1i 1Y, 2O 2D 2F\' D=\'c\'><E l=\'C\' i=\'3Q\' /></p></q></x><x P=\'2h\'><q W=\'\' V=\'8\'><p F=\'-1\' G=\'-1\' y=\'1e\' B=\'45\' S=\'A 25 1g 1h 1V 1i 1Y, 2O 2D 2F\' D=\'c\'><E l=\'C\' i=\'3R\' /></p></q></x><x P=\'2E\'><q W=\'\' V=\'16\'><p F=\'-1\' G=\'-1\' y=\'1e\' B=\'45\' S=\'A 25 1g 1h 1V 1i 1Y, 2O 2D 2F\' D=\'c\'><E l=\'C\' i=\'41\' /></p></q></x><x P=\'2C\'><q W=\'\' V=\'17\'><p F=\'-1\' G=\'-1\' y=\'1e\' B=\'45\' S=\'A 25 1g 1h 1V 1i 1Y, 2O 2D 2F\' D=\'c\'><E l=\'C\' i=\'42\' /></p></q></x><x P=\'2K\'><q W=\'\' V=\'24\'><p F=\'-1\' G=\'-1\' y=\'1e\' B=\'45\' S=\'A 25 1g 1h 1V 1i 1Y, 2O 2D 2F\' D=\'c\'><E l=\'C\' i=\'43\' /></p></q></x><x P=\'2m\'><q W=\'\' V=\'0\'><p F=\'-1\' G=\'-1\' y=\'1e\' B=\'45\' S=\'A 25 1g 1h 1V 1i 1Y, 2O 2D 2F\' D=\'c\'><E l=\'C\' i=\'3Z\' /></p></q></x><x P=\'2l\'><q W=\'\' V=\'8\'><p F=\'-1\' G=\'-1\' y=\'1e\' B=\'45\' S=\'A 25 1g 1h 1V 1i 1Y, 2O 2D 2F\' D=\'c\'><E l=\'C\' i=\'3W\' /></p></q></x><x P=\'2T\'><q W=\'\' V=\'16\'><p F=\'-1\' G=\'-1\' y=\'1e\' B=\'45\' S=\'A 25 1g 1h 1V 1i 1Y, 2O 2D 2F\' D=\'c\'><E l=\'C\' i=\'3X\' /></p></q></x><x P=\'2P\'><q W=\'\' V=\'24\'><p F=\'-1\' G=\'-1\' y=\'1e\' B=\'45\' S=\'A 25 1g 1h 1V 1i 1Y, 2O 2D 2F\' D=\'c\'><E l=\'C\' i=\'3O\' /></p></q></x></2f><1v><T f=\'2o\' 1j=\'7r\' b=\'z\' 1b=\'0\' 1a=\'0\' Z=\'0\' 14=\'0\' 1l=\'-1\'><z F=\'0\' G=\'0\' y=\'0\' B=\'0\' D=\'c\'><E l=\'C\' i=\'3l\' /></z></T><T f=\'2W\' 1j=\'7o\' b=\'z\' 1b=\'0\' 1a=\'0\' Z=\'0\' 14=\'0\' 1l=\'-1\'><z F=\'0\' G=\'0\' y=\'0\' B=\'0\' D=\'c\'><E l=\'C\' i=\'3l\' /></z></T><T f=\'2Z\' 1j=\'7p\' b=\'z\' 1b=\'0\' 1a=\'0\' Z=\'0\' 14=\'0\' 1l=\'-1\'><z F=\'0\' G=\'0\' y=\'0\' B=\'0\' D=\'c\'><E l=\'C\' i=\'3l\' /></z></T><T f=\'2X\' 1j=\'7i\' b=\'z\' 1b=\'0\' 1a=\'0\' Z=\'0\' 14=\'0\' 1l=\'-1\'><z F=\'0\' G=\'0\' y=\'0\' B=\'0\' D=\'c\'><E l=\'C\' i=\'3l\' /></z></T><T f=\'2Y\' 1j=\'7b\' b=\'z\' 1b=\'0\' 1a=\'0\' Z=\'0\' 14=\'0\' 1l=\'-1\'><z F=\'0\' G=\'0\' y=\'0\' B=\'0\' D=\'c\'><E l=\'C\' i=\'3l\' /></z></T></1v></1o><1o f=\'1Z\' Z=\'1e\' 14=\'45\' 1d=\'e\' 1C=\'e\' 1P=\'\' 1b=\'24\' 1a=\'79\' 1S=\'e\' 1E=\'2\' 1N=\'0\' 1U=\'0\' 1F=\'34\' 1D=\'22.5\' 1W=\'1c\' 1Q=\'1c\' 1L=\'1c\' 1M=\'0\' 1G=\'3\' 1K=\'e\' 1R=\'c\' 27=\'3k\' 31=\'1B\'><2d><t P=\'X\' b=\'d\' a=\'c\' 1d=\'e\' /><t P=\'1n\' b=\'d\' a=\'c\' 1d=\'e\' /><t P=\'1k\' b=\'d\' a=\'c\' 1d=\'e\' /><t P=\'15\' b=\'d\' a=\'c\' 1d=\'e\' /><t P=\'2c\' b=\'h\' a=\'1J\' 1d=\'e\' /></2d><2a><w f=\'3n\'><g><o t=\'X\' j=\'O\'><a b=\'d\' a=\'e\' /></o><I f=\'U\' /><I f=\'2b\' /></g></w><w f=\'2q\'><g><o t=\'1n\' j=\'O\'><a b=\'d\' a=\'e\' /></o><I f=\'U\' /></g></w><w f=\'2r\'><g><o t=\'1n\' j=\'O\'><a b=\'d\' a=\'c\' /></o><I f=\'U\' /></g></w><w f=\'32\'><g><o t=\'1k\' j=\'O\'><a b=\'d\' a=\'e\' /></o><I f=\'U\' /></g></w><w f=\'2g\'><g><o t=\'15\' j=\'O\'><a b=\'d\' a=\'e\' /></o><I f=\'U\' /></g></w><w f=\'33\'><g><o t=\'1n\' j=\'O\'><a b=\'d\' a=\'c\' /></o><o t=\'1k\' j=\'O\'><a b=\'d\' a=\'c\' /></o><o t=\'X\' j=\'O\'><a b=\'d\' a=\'c\' /></o><o t=\'15\' j=\'O\'><a b=\'d\' a=\'c\' /></o></g></w><w f=\'U\'><g><m><k><M j=\'N\' L=\'1k\' H=\'Q\' K=\'e\' J=\'d\' /></k><n><1f><v b=\'h\' a=\'R\' /><1t b=\'d\' a=\'c\' /></1f></n><r><1f><v b=\'h\' a=\'R\' /><1t b=\'d\' a=\'e\' /></1f></r></m><m><k><M j=\'N\' L=\'2c\' H=\'Q\' K=\'1J\' J=\'h\' /></k><n><m><k><M j=\'N\' L=\'1n\' H=\'Q\' K=\'e\' J=\'d\' /></k><n><m><k><M j=\'N\' L=\'X\' H=\'Q\' K=\'e\' J=\'d\' /></k><n><m><k><M j=\'N\' L=\'15\' H=\'Q\' K=\'e\' J=\'d\' /></k><n><u><Y b=\'h\' a=\'2P\' /><v b=\'h\' a=\'R\' /></u></n><r><u><Y b=\'h\' a=\'2T\' /><v b=\'h\' a=\'R\' /></u></r></m></n><r><m><k><M j=\'N\' L=\'15\' H=\'Q\' K=\'e\' J=\'d\' /></k><n><u><Y b=\'h\' a=\'2l\' /><v b=\'h\' a=\'R\' /></u></n><r><u><Y b=\'h\' a=\'2m\' /><v b=\'h\' a=\'R\' /></u></r></m></r></m></n><r><m><k><M j=\'N\' L=\'X\' H=\'Q\' K=\'e\' J=\'d\' /></k><n><m><k><M j=\'N\' L=\'15\' H=\'Q\' K=\'e\' J=\'d\' /></k><n><u><Y b=\'h\' a=\'2K\' /><v b=\'h\' a=\'R\' /></u></n><r><m><k><M j=\'N\' L=\'1k\' H=\'Q\' K=\'e\' J=\'d\' /></k><n><u><Y b=\'h\' a=\'2C\' /><v b=\'h\' a=\'R\' /></u></n><r><u><Y b=\'h\' a=\'2E\' /><v b=\'h\' a=\'R\' /></u></r></m></r></m></n><r><m><k><M j=\'N\' L=\'15\' H=\'Q\' K=\'e\' J=\'d\' /></k><n><u><Y b=\'h\' a=\'2h\' /><v b=\'h\' a=\'R\' /></u></n><r><m><k><M j=\'N\' L=\'1k\' H=\'Q\' K=\'e\' J=\'d\' /></k><n><u><Y b=\'h\' a=\'2j\' /><v b=\'h\' a=\'R\' /></u></n><r><u><Y b=\'h\' a=\'1J\' /><v b=\'h\' a=\'R\' /></u></r></m></r></m></r></m></r></m></n></m></g></w><w f=\'2b\'><g><m><k><M j=\'N\' L=\'19.1H.X\' H=\'Q\' K=\'e\' J=\'d\' /></k><n><o t=\'19.1H.X\' j=\'O\'><a b=\'d\' a=\'c\' /></o><I f=\'19.1H.U\' /></n></m><m><k><M j=\'N\' L=\'19.26.X\' H=\'Q\' K=\'e\' J=\'d\' /></k><n><o t=\'19.26.X\' j=\'O\'><a b=\'d\' a=\'c\' /></o><I f=\'19.26.U\' /></n></m><m><k><M j=\'N\' L=\'19.21.X\' H=\'Q\' K=\'e\' J=\'d\' /></k><n><o t=\'19.21.X\' j=\'O\'><a b=\'d\' a=\'c\' /></o><I f=\'19.21.U\' /></n></m><m><k><M j=\'N\' L=\'19.23.X\' H=\'Q\' K=\'e\' J=\'d\' /></k><n><o t=\'19.23.X\' j=\'O\'><a b=\'d\' a=\'c\' /></o><I f=\'19.23.U\' /></n></m></g></w></2a><1s><1X><g><I f=\'U\' /></g></1X><2p><g><I f=\'2q\' /></g></2p><2e><g><I f=\'2r\' /></g></2e><2k><g><I f=\'2g\' /></g></2k><1B><g><I f=\'2b\' /><o t=\'X\' j=\'O\'><a b=\'d\' a=\'e\' /></o><o t=\'15\' j=\'O\'><a b=\'d\' a=\'c\' /></o><I f=\'U\' /></g></1B><2i><g><o t=\'15\' j=\'O\'><a b=\'d\' a=\'c\' /></o><I f=\'U\' /></g></2i></1s><q W=\'\' V=\'0\'><p F=\'-1\' G=\'-1\' y=\'1e\' B=\'45\' S=\'A 40 1g 1h 1q 1i 2I 2H 2J\' D=\'c\'><E l=\'C\' i=\'3S\' /></p></q><2f><x P=\'2j\'><q W=\'\' V=\'1\'><p F=\'-1\' G=\'-1\' y=\'1e\' B=\'45\' S=\'A 40 1g 1h 1q 1i 2I 2H 2J\' D=\'c\'><E l=\'C\' i=\'3Q\' /></p></q></x><x P=\'2h\'><q W=\'\' V=\'8\'><p F=\'-1\' G=\'-1\' y=\'1e\' B=\'45\' S=\'A 40 1g 1h 1q 1i 2I 2H 2J\' D=\'c\'><E l=\'C\' i=\'3R\' /></p></q></x><x P=\'2E\'><q W=\'\' V=\'16\'><p F=\'-1\' G=\'-1\' y=\'1e\' B=\'45\' S=\'A 40 1g 1h 1q 1i 2I 2H 2J\' D=\'c\'><E l=\'C\' i=\'41\' /></p></q></x><x P=\'2C\'><q W=\'\' V=\'17\'><p F=\'-1\' G=\'-1\' y=\'1e\' B=\'45\' S=\'A 40 1g 1h 1q 1i 2I 2H 2J\' D=\'c\'><E l=\'C\' i=\'42\' /></p></q></x><x P=\'2K\'><q W=\'\' V=\'24\'><p F=\'-1\' G=\'-1\' y=\'1e\' B=\'45\' S=\'A 40 1g 1h 1q 1i 2I 2H 2J\' D=\'c\'><E l=\'C\' i=\'43\' /></p></q></x><x P=\'2m\'><q W=\'\' V=\'0\'><p F=\'-1\' G=\'-1\' y=\'1e\' B=\'45\' S=\'A 40 1g 1h 1q 1i 2I 2H 2J\' D=\'c\'><E l=\'C\' i=\'3Z\' /></p></q></x><x P=\'2l\'><q W=\'\' V=\'8\'><p F=\'-1\' G=\'-1\' y=\'1e\' B=\'45\' S=\'A 40 1g 1h 1q 1i 2I 2H 2J\' D=\'c\'><E l=\'C\' i=\'3W\' /></p></q></x><x P=\'2T\'><q W=\'\' V=\'16\'><p F=\'-1\' G=\'-1\' y=\'1e\' B=\'45\' S=\'A 40 1g 1h 1q 1i 2I 2H 2J\' D=\'c\'><E l=\'C\' i=\'3X\' /></p></q></x><x P=\'2P\'><q W=\'\' V=\'24\'><p F=\'-1\' G=\'-1\' y=\'1e\' B=\'45\' S=\'A 40 1g 1h 1q 1i 2I 2H 2J\' D=\'c\'><E l=\'C\' i=\'3O\' /></p></q></x></2f><1v><T f=\'2o\' 1j=\'7g\' b=\'z\' 1b=\'0\' 1a=\'0\' Z=\'0\' 14=\'0\' 1l=\'-1\'><z F=\'0\' G=\'0\' y=\'0\' B=\'0\' D=\'c\'><E l=\'C\' i=\'3i\' /></z></T><T f=\'2W\' 1j=\'7h\' b=\'z\' 1b=\'0\' 1a=\'0\' Z=\'0\' 14=\'0\' 1l=\'-1\'><z F=\'0\' G=\'0\' y=\'0\' B=\'0\' D=\'c\'><E l=\'C\' i=\'3i\' /></z></T><T f=\'2Z\' 1j=\'7e\' b=\'z\' 1b=\'0\' 1a=\'0\' Z=\'0\' 14=\'0\' 1l=\'-1\'><z F=\'0\' G=\'0\' y=\'0\' B=\'0\' D=\'c\'><E l=\'C\' i=\'3i\' /></z></T><T f=\'2X\' 1j=\'7f\' b=\'z\' 1b=\'0\' 1a=\'0\' Z=\'0\' 14=\'0\' 1l=\'-1\'><z F=\'0\' G=\'0\' y=\'0\' B=\'0\' D=\'c\'><E l=\'C\' i=\'3i\' /></z></T><T f=\'2Y\' 1j=\'7s\' b=\'z\' 1b=\'0\' 1a=\'0\' Z=\'0\' 14=\'0\' 1l=\'-1\'><z F=\'0\' G=\'0\' y=\'0\' B=\'0\' D=\'c\'><E l=\'C\' i=\'3i\' /></z></T></1v></1o><1o f=\'21\' Z=\'1e\' 14=\'45\' 1d=\'e\' 1C=\'e\' 1P=\'\' 1b=\'24\' 1a=\'4W\' 1S=\'e\' 1E=\'3\' 1N=\'0\' 1U=\'0\' 1F=\'34\' 1D=\'22.5\' 1W=\'1c\' 1Q=\'1c\' 1L=\'1c\' 1M=\'0\' 1G=\'4\' 1K=\'e\' 1R=\'c\' 27=\'3k\' 31=\'1B\'><2d><t P=\'X\' b=\'d\' a=\'c\' 1d=\'e\' /><t P=\'1n\' b=\'d\' a=\'c\' 1d=\'e\' /><t P=\'1k\' b=\'d\' a=\'c\' 1d=\'e\' /><t P=\'15\' b=\'d\' a=\'c\' 1d=\'e\' /><t P=\'2c\' b=\'h\' a=\'1J\' 1d=\'e\' /></2d><2a><w f=\'3n\'><g><o t=\'X\' j=\'O\'><a b=\'d\' a=\'e\' /></o><I f=\'U\' /><I f=\'2b\' /></g></w><w f=\'2q\'><g><o t=\'1n\' j=\'O\'><a b=\'d\' a=\'e\' /></o><I f=\'U\' /></g></w><w f=\'2r\'><g><o t=\'1n\' j=\'O\'><a b=\'d\' a=\'c\' /></o><I f=\'U\' /></g></w><w f=\'32\'><g><o t=\'1k\' j=\'O\'><a b=\'d\' a=\'e\' /></o><I f=\'U\' /></g></w><w f=\'2g\'><g><o t=\'15\' j=\'O\'><a b=\'d\' a=\'e\' /></o><I f=\'U\' /></g></w><w f=\'33\'><g><o t=\'1n\' j=\'O\'><a b=\'d\' a=\'c\' /></o><o t=\'1k\' j=\'O\'><a b=\'d\' a=\'c\' /></o><o t=\'X\' j=\'O\'><a b=\'d\' a=\'c\' /></o><o t=\'15\' j=\'O\'><a b=\'d\' a=\'c\' /></o></g></w><w f=\'U\'><g><m><k><M j=\'N\' L=\'1k\' H=\'Q\' K=\'e\' J=\'d\' /></k><n><1f><v b=\'h\' a=\'R\' /><1t b=\'d\' a=\'c\' /></1f></n><r><1f><v b=\'h\' a=\'R\' /><1t b=\'d\' a=\'e\' /></1f></r></m><m><k><M j=\'N\' L=\'2c\' H=\'Q\' K=\'1J\' J=\'h\' /></k><n><m><k><M j=\'N\' L=\'1n\' H=\'Q\' K=\'e\' J=\'d\' /></k><n><m><k><M j=\'N\' L=\'X\' H=\'Q\' K=\'e\' J=\'d\' /></k><n><m><k><M j=\'N\' L=\'15\' H=\'Q\' K=\'e\' J=\'d\' /></k><n><u><Y b=\'h\' a=\'2P\' /><v b=\'h\' a=\'R\' /></u></n><r><u><Y b=\'h\' a=\'2T\' /><v b=\'h\' a=\'R\' /></u></r></m></n><r><m><k><M j=\'N\' L=\'15\' H=\'Q\' K=\'e\' J=\'d\' /></k><n><u><Y b=\'h\' a=\'2l\' /><v b=\'h\' a=\'R\' /></u></n><r><u><Y b=\'h\' a=\'2m\' /><v b=\'h\' a=\'R\' /></u></r></m></r></m></n><r><m><k><M j=\'N\' L=\'X\' H=\'Q\' K=\'e\' J=\'d\' /></k><n><m><k><M j=\'N\' L=\'15\' H=\'Q\' K=\'e\' J=\'d\' /></k><n><u><Y b=\'h\' a=\'2K\' /><v b=\'h\' a=\'R\' /></u></n><r><m><k><M j=\'N\' L=\'1k\' H=\'Q\' K=\'e\' J=\'d\' /></k><n><u><Y b=\'h\' a=\'2C\' /><v b=\'h\' a=\'R\' /></u></n><r><u><Y b=\'h\' a=\'2E\' /><v b=\'h\' a=\'R\' /></u></r></m></r></m></n><r><m><k><M j=\'N\' L=\'15\' H=\'Q\' K=\'e\' J=\'d\' /></k><n><u><Y b=\'h\' a=\'2h\' /><v b=\'h\' a=\'R\' /></u></n><r><m><k><M j=\'N\' L=\'1k\' H=\'Q\' K=\'e\' J=\'d\' /></k><n><u><Y b=\'h\' a=\'2j\' /><v b=\'h\' a=\'R\' /></u></n><r><u><Y b=\'h\' a=\'1J\' /><v b=\'h\' a=\'R\' /></u></r></m></r></m></r></m></r></m></n></m></g></w><w f=\'2b\'><g><m><k><M j=\'N\' L=\'19.1H.X\' H=\'Q\' K=\'e\' J=\'d\' /></k><n><o t=\'19.1H.X\' j=\'O\'><a b=\'d\' a=\'c\' /></o><I f=\'19.1H.U\' /></n></m><m><k><M j=\'N\' L=\'19.26.X\' H=\'Q\' K=\'e\' J=\'d\' /></k><n><o t=\'19.26.X\' j=\'O\'><a b=\'d\' a=\'c\' /></o><I f=\'19.26.U\' /></n></m><m><k><M j=\'N\' L=\'19.1Z.X\' H=\'Q\' K=\'e\' J=\'d\' /></k><n><o t=\'19.1Z.X\' j=\'O\'><a b=\'d\' a=\'c\' /></o><I f=\'19.1Z.U\' /></n></m><m><k><M j=\'N\' L=\'19.23.X\' H=\'Q\' K=\'e\' J=\'d\' /></k><n><o t=\'19.23.X\' j=\'O\'><a b=\'d\' a=\'c\' /></o><I f=\'19.23.U\' /></n></m></g></w></2a><1s><1X><g><I f=\'U\' /></g></1X><2p><g><I f=\'2q\' /></g></2p><2e><g><I f=\'2r\' /></g></2e><2k><g><I f=\'2g\' /></g></2k><1B><g><I f=\'2b\' /><o t=\'X\' j=\'O\'><a b=\'d\' a=\'e\' /></o><o t=\'15\' j=\'O\'><a b=\'d\' a=\'c\' /></o><I f=\'U\' /></g></1B><2i><g><o t=\'15\' j=\'O\'><a b=\'d\' a=\'c\' /></o><I f=\'U\' /></g></2i></1s><q W=\'\' V=\'0\'><p F=\'-1\' G=\'-1\' y=\'1e\' B=\'45\' S=\'A 53 1g 1h 1q 1r 1i 2G, 1Y 1T 2L 2M\' D=\'c\'><E l=\'C\' i=\'3S\' /></p></q><2f><x P=\'2j\'><q W=\'\' V=\'1\'><p F=\'-1\' G=\'-1\' y=\'1e\' B=\'45\' S=\'A 53 1g 1h 1q 1r 1i 2G, 1Y 1T 2L 2M\' D=\'c\'><E l=\'C\' i=\'3Q\' /></p></q></x><x P=\'2h\'><q W=\'\' V=\'8\'><p F=\'-1\' G=\'-1\' y=\'1e\' B=\'45\' S=\'A 53 1g 1h 1q 1r 1i 2G, 1Y 1T 2L 2M\' D=\'c\'><E l=\'C\' i=\'3R\' /></p></q></x><x P=\'2E\'><q W=\'\' V=\'16\'><p F=\'-1\' G=\'-1\' y=\'1e\' B=\'45\' S=\'A 53 1g 1h 1q 1r 1i 2G, 1Y 1T 2L 2M\' D=\'c\'><E l=\'C\' i=\'41\' /></p></q></x><x P=\'2C\'><q W=\'\' V=\'17\'><p F=\'-1\' G=\'-1\' y=\'1e\' B=\'45\' S=\'A 53 1g 1h 1q 1r 1i 2G, 1Y 1T 2L 2M\' D=\'c\'><E l=\'C\' i=\'42\' /></p></q></x><x P=\'2K\'><q W=\'\' V=\'24\'><p F=\'-1\' G=\'-1\' y=\'1e\' B=\'45\' S=\'A 53 1g 1h 1q 1r 1i 2G, 1Y 1T 2L 2M\' D=\'c\'><E l=\'C\' i=\'43\' /></p></q></x><x P=\'2m\'><q W=\'\' V=\'0\'><p F=\'-1\' G=\'-1\' y=\'1e\' B=\'45\' S=\'A 53 1g 1h 1q 1r 1i 2G, 1Y 1T 2L 2M\' D=\'c\'><E l=\'C\' i=\'3Z\' /></p></q></x><x P=\'2l\'><q W=\'\' V=\'8\'><p F=\'-1\' G=\'-1\' y=\'1e\' B=\'45\' S=\'A 53 1g 1h 1q 1r 1i 2G, 1Y 1T 2L 2M\' D=\'c\'><E l=\'C\' i=\'3W\' /></p></q></x><x P=\'2T\'><q W=\'\' V=\'16\'><p F=\'-1\' G=\'-1\' y=\'1e\' B=\'45\' S=\'A 53 1g 1h 1q 1r 1i 2G, 1Y 1T 2L 2M\' D=\'c\'><E l=\'C\' i=\'3X\' /></p></q></x><x P=\'2P\'><q W=\'\' V=\'24\'><p F=\'-1\' G=\'-1\' y=\'1e\' B=\'45\' S=\'A 53 1g 1h 1q 1r 1i 2G, 1Y 1T 2L 2M\' D=\'c\'><E l=\'C\' i=\'3O\' /></p></q></x></2f><1v><T f=\'2o\' 1j=\'7E\' b=\'z\' 1b=\'0\' 1a=\'0\' Z=\'0\' 14=\'0\' 1l=\'-1\'><z F=\'0\' G=\'0\' y=\'0\' B=\'0\' D=\'c\'><E l=\'C\' i=\'3j\' /></z></T><T f=\'2W\' 1j=\'7H\' b=\'z\' 1b=\'0\' 1a=\'0\' Z=\'0\' 14=\'0\' 1l=\'-1\'><z F=\'0\' G=\'0\' y=\'0\' B=\'0\' D=\'c\'><E l=\'C\' i=\'3j\' /></z></T><T f=\'2Z\' 1j=\'7K\' b=\'z\' 1b=\'0\' 1a=\'0\' Z=\'0\' 14=\'0\' 1l=\'-1\'><z F=\'0\' G=\'0\' y=\'0\' B=\'0\' D=\'c\'><E l=\'C\' i=\'3j\' /></z></T><T f=\'2X\' 1j=\'7L\' b=\'z\' 1b=\'0\' 1a=\'0\' Z=\'0\' 14=\'0\' 1l=\'-1\'><z F=\'0\' G=\'0\' y=\'0\' B=\'0\' D=\'c\'><E l=\'C\' i=\'3j\' /></z></T><T f=\'2Y\' 1j=\'7I\' b=\'z\' 1b=\'0\' 1a=\'0\' Z=\'0\' 14=\'0\' 1l=\'-1\'><z F=\'0\' G=\'0\' y=\'0\' B=\'0\' D=\'c\'><E l=\'C\' i=\'3j\' /></z></T></1v></1o><1o f=\'23\' Z=\'1e\' 14=\'45\' 1d=\'e\' 1C=\'e\' 1P=\'\' 1b=\'24\' 1a=\'7v\' 1S=\'e\' 1E=\'4\' 1N=\'0\' 1U=\'0\' 1F=\'34\' 1D=\'22.5\' 1W=\'1c\' 1Q=\'1c\' 1L=\'1c\' 1M=\'0\' 1G=\'5\' 1K=\'e\' 1R=\'c\' 27=\'3k\' 31=\'1B\'><2d><t P=\'X\' b=\'d\' a=\'c\' 1d=\'e\' /><t P=\'1n\' b=\'d\' a=\'c\' 1d=\'e\' /><t P=\'1k\' b=\'d\' a=\'c\' 1d=\'e\' /><t P=\'15\' b=\'d\' a=\'c\' 1d=\'e\' /><t P=\'2c\' b=\'h\' a=\'1J\' 1d=\'e\' /></2d><2a><w f=\'3n\'><g><o t=\'X\' j=\'O\'><a b=\'d\' a=\'e\' /></o><I f=\'U\' /><I f=\'2b\' /></g></w><w f=\'2q\'><g><o t=\'1n\' j=\'O\'><a b=\'d\' a=\'e\' /></o><I f=\'U\' /></g></w><w f=\'2r\'><g><o t=\'1n\' j=\'O\'><a b=\'d\' a=\'c\' /></o><I f=\'U\' /></g></w><w f=\'32\'><g><o t=\'1k\' j=\'O\'><a b=\'d\' a=\'e\' /></o><I f=\'U\' /></g></w><w f=\'2g\'><g><o t=\'15\' j=\'O\'><a b=\'d\' a=\'e\' /></o><I f=\'U\' /></g></w><w f=\'33\'><g><o t=\'1n\' j=\'O\'><a b=\'d\' a=\'c\' /></o><o t=\'1k\' j=\'O\'><a b=\'d\' a=\'c\' /></o><o t=\'X\' j=\'O\'><a b=\'d\' a=\'c\' /></o><o t=\'15\' j=\'O\'><a b=\'d\' a=\'c\' /></o></g></w><w f=\'U\'><g><m><k><M j=\'N\' L=\'1k\' H=\'Q\' K=\'e\' J=\'d\' /></k><n><1f><v b=\'h\' a=\'R\' /><1t b=\'d\' a=\'c\' /></1f></n><r><1f><v b=\'h\' a=\'R\' /><1t b=\'d\' a=\'e\' /></1f></r></m><m><k><M j=\'N\' L=\'2c\' H=\'Q\' K=\'1J\' J=\'h\' /></k><n><m><k><M j=\'N\' L=\'1n\' H=\'Q\' K=\'e\' J=\'d\' /></k><n><m><k><M j=\'N\' L=\'X\' H=\'Q\' K=\'e\' J=\'d\' /></k><n><m><k><M j=\'N\' L=\'15\' H=\'Q\' K=\'e\' J=\'d\' /></k><n><u><Y b=\'h\' a=\'2P\' /><v b=\'h\' a=\'R\' /></u></n><r><u><Y b=\'h\' a=\'2T\' /><v b=\'h\' a=\'R\' /></u></r></m></n><r><m><k><M j=\'N\' L=\'15\' H=\'Q\' K=\'e\' J=\'d\' /></k><n><u><Y b=\'h\' a=\'2l\' /><v b=\'h\' a=\'R\' /></u></n><r><u><Y b=\'h\' a=\'2m\' /><v b=\'h\' a=\'R\' /></u></r></m></r></m></n><r><m><k><M j=\'N\' L=\'X\' H=\'Q\' K=\'e\' J=\'d\' /></k><n><m><k><M j=\'N\' L=\'15\' H=\'Q\' K=\'e\' J=\'d\' /></k><n><u><Y b=\'h\' a=\'2K\' /><v b=\'h\' a=\'R\' /></u></n><r><m><k><M j=\'N\' L=\'1k\' H=\'Q\' K=\'e\' J=\'d\' /></k><n><u><Y b=\'h\' a=\'2C\' /><v b=\'h\' a=\'R\' /></u></n><r><u><Y b=\'h\' a=\'2E\' /><v b=\'h\' a=\'R\' /></u></r></m></r></m></n><r><m><k><M j=\'N\' L=\'15\' H=\'Q\' K=\'e\' J=\'d\' /></k><n><u><Y b=\'h\' a=\'2h\' /><v b=\'h\' a=\'R\' /></u></n><r><m><k><M j=\'N\' L=\'1k\' H=\'Q\' K=\'e\' J=\'d\' /></k><n><u><Y b=\'h\' a=\'2j\' /><v b=\'h\' a=\'R\' /></u></n><r><u><Y b=\'h\' a=\'1J\' /><v b=\'h\' a=\'R\' /></u></r></m></r></m></r></m></r></m></n></m></g></w><w f=\'2b\'><g><m><k><M j=\'N\' L=\'19.1H.X\' H=\'Q\' K=\'e\' J=\'d\' /></k><n><o t=\'19.1H.X\' j=\'O\'><a b=\'d\' a=\'c\' /></o><I f=\'19.1H.U\' /></n></m><m><k><M j=\'N\' L=\'19.26.X\' H=\'Q\' K=\'e\' J=\'d\' /></k><n><o t=\'19.26.X\' j=\'O\'><a b=\'d\' a=\'c\' /></o><I f=\'19.26.U\' /></n></m><m><k><M j=\'N\' L=\'19.1Z.X\' H=\'Q\' K=\'e\' J=\'d\' /></k><n><o t=\'19.1Z.X\' j=\'O\'><a b=\'d\' a=\'c\' /></o><I f=\'19.1Z.U\' /></n></m><m><k><M j=\'N\' L=\'19.21.X\' H=\'Q\' K=\'e\' J=\'d\' /></k><n><o t=\'19.21.X\' j=\'O\'><a b=\'d\' a=\'c\' /></o><I f=\'19.21.U\' /></n></m></g></w></2a><1s><1X><g><I f=\'U\' /></g></1X><2p><g><I f=\'2q\' /></g></2p><2e><g><I f=\'2r\' /></g></2e><2k><g><I f=\'2g\' /></g></2k><1B><g><I f=\'2b\' /><o t=\'X\' j=\'O\'><a b=\'d\' a=\'e\' /></o><o t=\'15\' j=\'O\'><a b=\'d\' a=\'c\' /></o><I f=\'U\' /></g></1B><2i><g><o t=\'15\' j=\'O\'><a b=\'d\' a=\'c\' /></o><I f=\'U\' /></g></2i></1s><q W=\'\' V=\'0\'><p F=\'-1\' G=\'-1\' y=\'1e\' B=\'45\' S=\'A 18 1g 1h 1V 1r 1i 2R, 2Q 1T 2N\' D=\'c\'><E l=\'C\' i=\'3S\' /></p></q><2f><x P=\'2j\'><q W=\'\' V=\'1\'><p F=\'-1\' G=\'-1\' y=\'1e\' B=\'45\' S=\'A 18 1g 1h 1V 1r 1i 2R, 2Q 1T 2N\' D=\'c\'><E l=\'C\' i=\'3Q\' /></p></q></x><x P=\'2h\'><q W=\'\' V=\'8\'><p F=\'-1\' G=\'-1\' y=\'1e\' B=\'45\' S=\'A 18 1g 1h 1V 1r 1i 2R, 2Q 1T 2N\' D=\'c\'><E l=\'C\' i=\'3R\' /></p></q></x><x P=\'2E\'><q W=\'\' V=\'16\'><p F=\'-1\' G=\'-1\' y=\'1e\' B=\'45\' S=\'A 18 1g 1h 1V 1r 1i 2R, 2Q 1T 2N\' D=\'c\'><E l=\'C\' i=\'41\' /></p></q></x><x P=\'2C\'><q W=\'\' V=\'17\'><p F=\'-1\' G=\'-1\' y=\'1e\' B=\'45\' S=\'A 18 1g 1h 1V 1r 1i 2R, 2Q 1T 2N\' D=\'c\'><E l=\'C\' i=\'42\' /></p></q></x><x P=\'2K\'><q W=\'\' V=\'24\'><p F=\'-1\' G=\'-1\' y=\'1e\' B=\'45\' S=\'A 18 1g 1h 1V 1r 1i 2R, 2Q 1T 2N\' D=\'c\'><E l=\'C\' i=\'43\' /></p></q></x><x P=\'2m\'><q W=\'\' V=\'0\'><p F=\'-1\' G=\'-1\' y=\'1e\' B=\'45\' S=\'A 18 1g 1h 1V 1r 1i 2R, 2Q 1T 2N\' D=\'c\'><E l=\'C\' i=\'3Z\' /></p></q></x><x P=\'2l\'><q W=\'\' V=\'8\'><p F=\'-1\' G=\'-1\' y=\'1e\' B=\'45\' S=\'A 18 1g 1h 1V 1r 1i 2R, 2Q 1T 2N\' D=\'c\'><E l=\'C\' i=\'3W\' /></p></q></x><x P=\'2T\'><q W=\'\' V=\'16\'><p F=\'-1\' G=\'-1\' y=\'1e\' B=\'45\' S=\'A 18 1g 1h 1V 1r 1i 2R, 2Q 1T 2N\' D=\'c\'><E l=\'C\' i=\'3X\' /></p></q></x><x P=\'2P\'><q W=\'\' V=\'24\'><p F=\'-1\' G=\'-1\' y=\'1e\' B=\'45\' S=\'A 18 1g 1h 1V 1r 1i 2R, 2Q 1T 2N\' D=\'c\'><E l=\'C\' i=\'3O\' /></p></q></x></2f><1v><T f=\'2o\' 1j=\'7c\' b=\'z\' 1b=\'0\' 1a=\'0\' Z=\'0\' 14=\'0\' 1l=\'-1\'><z F=\'0\' G=\'0\' y=\'0\' B=\'0\' D=\'c\'><E l=\'C\' i=\'3m\' /></z></T><T f=\'2W\' 1j=\'7z\' b=\'z\' 1b=\'0\' 1a=\'0\' Z=\'0\' 14=\'0\' 1l=\'-1\'><z F=\'0\' G=\'0\' y=\'0\' B=\'0\' D=\'c\'><E l=\'C\' i=\'3m\' /></z></T><T f=\'2Z\' 1j=\'7y\' b=\'z\' 1b=\'0\' 1a=\'0\' Z=\'0\' 14=\'0\' 1l=\'-1\'><z F=\'0\' G=\'0\' y=\'0\' B=\'0\' D=\'c\'><E l=\'C\' i=\'3m\' /></z></T><T f=\'2X\' 1j=\'7B\' b=\'z\' 1b=\'0\' 1a=\'0\' Z=\'0\' 14=\'0\' 1l=\'-1\'><z F=\'0\' G=\'0\' y=\'0\' B=\'0\' D=\'c\'><E l=\'C\' i=\'3m\' /></z></T><T f=\'2Y\' 1j=\'7A\' b=\'z\' 1b=\'0\' 1a=\'0\' Z=\'0\' 14=\'0\' 1l=\'-1\'><z F=\'0\' G=\'0\' y=\'0\' B=\'0\' D=\'c\'><E l=\'C\' i=\'3m\' /></z></T></1v></1o></2U></5V></2U></5U><1o f=\'5T\' Z=\'1e\' 14=\'88\' 1d=\'c\' 1C=\'e\' 1P=\'\' 1b=\'48\' 1a=\'29\' 1S=\'e\' 1E=\'0\' 1N=\'0\' 1U=\'0\' 1F=\'34\' 1D=\'44\' 1W=\'1c\' 1Q=\'1c\' 1L=\'1c\' 1M=\'0\' 1G=\'2\' 1K=\'e\' 1R=\'c\' 27=\'2B\'><q W=\'\' V=\'0\'><p F=\'0\' G=\'0\' y=\'1e\' B=\'88\' S=\'5J 5O 5N 5M 5W 64 66 5Z 5Y 60 61 62?\' D=\'c\'><E l=\'C\' i=\'7x\' /></p></q><1v><T f=\'2o\' 1j=\'7u\' b=\'z\' 1b=\'0\' 1a=\'0\' Z=\'0\' 14=\'0\' 1l=\'-1\'><z F=\'0\' G=\'0\' y=\'0\' B=\'0\' D=\'c\'><E l=\'C\' i=\'7t\' /></z></T></1v></1o><1o f=\'47\' Z=\'30\' 14=\'40\' 1d=\'c\' 1C=\'e\' 1P=\'\' 1b=\'0\' 1a=\'5m\' 1S=\'e\' 1E=\'12\' 1N=\'0\' 1U=\'0\' 1F=\'3s\' 1D=\'20\' 1W=\'1c\' 1Q=\'1c\' 1L=\'1c\' 1M=\'0\' 1G=\'3\' 1K=\'e\' 1R=\'c\' 27=\'2B\'><1s><1B><g><3U 1w=\'1x\' 1u=\'0\' 1A=\'1\' 1y=\'\' 1z=\'c\'><v b=\'h\' a=\'R\' /></3U></g></1B></1s><q W=\'\' V=\'0\'><p F=\'0\' G=\'0\' y=\'30\' B=\'40\' S=\'5h\' D=\'c\'><E l=\'C\' i=\'7w\' /></p></q><1v><T f=\'2o\' 1j=\'47\' b=\'z\' 1b=\'0\' 1a=\'0\' Z=\'0\' 14=\'0\' 1l=\'-1\'><z F=\'0\' G=\'0\' y=\'0\' B=\'0\' D=\'c\'><E l=\'C\' i=\'1I\' /></z></T></1v></1o><1o f=\'49\' Z=\'30\' 14=\'40\' 1d=\'c\' 1C=\'e\' 1P=\'\' 1b=\'0\' 1a=\'5m\' 1S=\'e\' 1E=\'13\' 1N=\'0\' 1U=\'0\' 1F=\'3s\' 1D=\'20\' 1W=\'1c\' 1Q=\'1c\' 1L=\'1c\' 1M=\'0\' 1G=\'4\' 1K=\'e\' 1R=\'c\' 27=\'2B\'><1s><1B><g><3U 1w=\'1x\' 1u=\'0\' 1A=\'1\' 1y=\'\' 1z=\'c\'><v b=\'h\' a=\'R\' /></3U></g></1B></1s><q W=\'\' V=\'0\'><p F=\'0\' G=\'0\' y=\'30\' B=\'40\' S=\'5d\' D=\'c\'><E l=\'C\' i=\'4p\' /></p></q><1v><T f=\'2o\' 1j=\'49\' b=\'z\' 1b=\'0\' 1a=\'0\' Z=\'0\' 14=\'0\' 1l=\'-1\'><z F=\'0\' G=\'0\' y=\'0\' B=\'0\' D=\'c\'><E l=\'C\' i=\'7C\' /></z></T></1v></1o></2U><7J f=\'7D\' /><5R><3J f=\'5j\' Z=\'30\' 14=\'46\' 1d=\'e\' 1C=\'c\' 4z=\'e\' 4u=\'e\' 4v=\'\' 4D=\'4E\' 4C=\'4A\' 1G=\'0\' 5i=\'e\' 5g=\'e\' 1F=\'3s\' 1D=\'5s\' 1E=\'-1\'><1s><3w><g><3x><v b=\'h\' a=\'R\' /></3x></g></3w><1X><g><3p P=\'3q\' 3r=\'c\' /></g></1X><3u><g><3p P=\'3q\' 3r=\'e\' /></g></3u></1s><3c 1u=\'4y\'><1s><3d 4x=\'0\'><g><1m 1w=\'1x\' 1u=\'0\' 1A=\'0\' 1y=\'\' 1z=\'c\'><v b=\'h\' a=\'5k\' /></1m><1m 1w=\'1x\' 1u=\'0\' 1A=\'0\' 1y=\'\' 1z=\'c\'><v b=\'h\' a=\'5I\' /></1m><1m 1w=\'1x\' 1u=\'0\' 1A=\'0\' 1y=\'\' 1z=\'c\'><v b=\'h\' a=\'5y\' /></1m><1m 1w=\'1x\' 1u=\'0\' 1A=\'0\' 1y=\'\' 1z=\'c\'><v b=\'h\' a=\'3v\' /></1m><1m 1w=\'1x\' 1u=\'0\' 1A=\'0\' 1y=\'\' 1z=\'c\'><v b=\'h\' a=\'3y\' /></1m></g></3d></1s></3c><2U><1o f=\'3v\' Z=\'5o\' 14=\'5n\' 1d=\'c\' 1C=\'e\' 1P=\'\' 1b=\'5X\' 1a=\'4B\' 1S=\'e\' 1E=\'2\' 1N=\'0\' 1U=\'0\' 1F=\'5P.5\' 1D=\'5K.5\' 1W=\'1c\' 1Q=\'1c\' 1L=\'1c\' 1M=\'0\' 1G=\'1\' 1K=\'c\' 1R=\'c\' 27=\'2B\'><q W=\'\' V=\'0\'><p F=\'-1\' G=\'-1\' y=\'5S\' B=\'5Q\' S=\'5L 3\' D=\'c\'><E l=\'C\' i=\'63\' /></p></q></1o><1o f=\'3y\' Z=\'3a\' 14=\'0\' 1d=\'c\' 1C=\'e\' 1P=\'\' 1b=\'38\' 1a=\'65\' 1S=\'e\' 1E=\'6\' 1N=\'0\' 1U=\'0\' 1F=\'3b\' 1D=\'-0.5\' 1W=\'1c\' 1Q=\'1c\' 1L=\'1c\' 1M=\'0\' 1G=\'2\' 1K=\'c\' 1R=\'c\' 27=\'2B\'><q W=\'\' V=\'0\'><p F=\'0\' G=\'-1\' y=\'3f\' B=\'1\' S=\'5r 5\' D=\'c\'><E l=\'C\' i=\'5p\' /></p></q></1o><1o f=\'5k\' Z=\'3a\' 14=\'51\' 1d=\'c\' 1C=\'e\' 1P=\'\' 1b=\'38\' 1a=\'5f\' 1S=\'e\' 1E=\'4\' 1N=\'0\' 1U=\'0\' 1F=\'3b.5\' 1D=\'25.5\' 1W=\'1c\' 1Q=\'1c\' 1L=\'1c\' 1M=\'0\' 1G=\'3\' 1K=\'e\' 1R=\'c\' 27=\'2B\'><q W=\'\' V=\'0\'><p F=\'0\' G=\'0\' y=\'3f\' B=\'51\' S=\'5h\' D=\'c\'><E l=\'C\' i=\'5e\' /></p></q><1v><T f=\'2o\' 1j=\'7G\' b=\'z\' 1b=\'0\' 1a=\'0\' Z=\'0\' 14=\'0\' 1l=\'-1\'><z F=\'0\' G=\'0\' y=\'0\' B=\'0\' D=\'c\'><E l=\'C\' i=\'7F\' /></z></T></1v></1o><1o f=\'5I\' Z=\'3a\' 14=\'3V\' 1d=\'c\' 1C=\'e\' 1P=\'\' 1b=\'38\' 1a=\'5C\' 1S=\'e\' 1E=\'8\' 1N=\'0\' 1U=\'0\' 1F=\'3b.5\' 1D=\'51.5\' 1W=\'1c\' 1Q=\'1c\' 1L=\'1c\' 1M=\'0\' 1G=\'4\' 1K=\'e\' 1R=\'c\' 27=\'2B\'><q W=\'\' V=\'0\'><p F=\'0\' G=\'0\' y=\'3f\' B=\'3V\' S=\'7d&7a;s y!  5F 7q 5u 3P 5z.\' D=\'c\'><E l=\'C\' i=\'5x\' /></p></q><1v><T f=\'2o\' 1j=\'7n\' b=\'z\' 1b=\'0\' 1a=\'0\' Z=\'0\' 14=\'0\' 1l=\'-1\'><z F=\'0\' G=\'0\' y=\'0\' B=\'0\' D=\'c\'><E l=\'C\' i=\'7k\' /></z></T></1v></1o><1o f=\'5y\' Z=\'4p\' 14=\'40\' 1d=\'e\' 1C=\'e\' 1P=\'\' 1b=\'5t\' 1a=\'5w\' 1S=\'e\' 1E=\'10\' 1N=\'0\' 1U=\'0\' 1F=\'83.5\' 1D=\'20\' 1W=\'1c\' 1Q=\'1c\' 1L=\'1c\' 1M=\'0\' 1G=\'5\' 1K=\'e\' 1R=\'c\' 27=\'5v\' 31=\'1B\'><2d><t P=\'2u\' b=\'d\' a=\'c\' 1d=\'e\' /><t P=\'3e\' b=\'d\' a=\'c\' 1d=\'e\' /><t P=\'1n\' b=\'d\' a=\'c\' 1d=\'e\' /><t P=\'1k\' b=\'d\' a=\'c\' 1d=\'e\' /><t P=\'15\' b=\'d\' a=\'c\' 1d=\'e\' /><t P=\'2c\' b=\'h\' a=\'1J\' 1d=\'e\' /></2d><2a><w f=\'3D\'><g><o t=\'3e\' j=\'O\'><a b=\'Q\' a=\'2u\' /></o><o t=\'2u\' j=\'O\'><a b=\'d\' a=\'e\' /></o><I f=\'U\' /></g></w><w f=\'2q\'><g><o t=\'1n\' j=\'O\'><a b=\'d\' a=\'e\' /></o><I f=\'U\' /></g></w><w f=\'2r\'><g><o t=\'1n\' j=\'O\'><a b=\'d\' a=\'c\' /></o><I f=\'U\' /></g></w><w f=\'32\'><g><o t=\'1k\' j=\'O\'><a b=\'d\' a=\'e\' /></o><I f=\'U\' /></g></w><w f=\'2g\'><g><o t=\'15\' j=\'O\'><a b=\'d\' a=\'e\' /></o><I f=\'U\' /></g></w><w f=\'33\'><g><o t=\'1n\' j=\'O\'><a b=\'d\' a=\'c\' /></o><o t=\'2u\' j=\'O\'><a b=\'d\' a=\'c\' /></o><o t=\'3e\' j=\'O\'><a b=\'d\' a=\'c\' /></o><o t=\'1k\' j=\'O\'><a b=\'d\' a=\'c\' /></o><o t=\'15\' j=\'O\'><a b=\'d\' a=\'c\' /></o></g></w><w f=\'U\'><g><m><k><M j=\'N\' L=\'1k\' H=\'Q\' K=\'e\' J=\'d\' /></k><n><1f><v b=\'h\' a=\'R\' /><1t b=\'d\' a=\'c\' /></1f></n><r><1f><v b=\'h\' a=\'R\' /><1t b=\'d\' a=\'e\' /></1f></r></m><m><k><M j=\'N\' L=\'2c\' H=\'Q\' K=\'1J\' J=\'h\' /></k><n><m><k><M j=\'N\' L=\'1n\' H=\'Q\' K=\'e\' J=\'d\' /></k><n><m><k><M j=\'N\' L=\'2u\' H=\'Q\' K=\'e\' J=\'d\' /></k><n><m><k><M j=\'N\' L=\'15\' H=\'Q\' K=\'e\' J=\'d\' /></k><n><u><Y b=\'h\' a=\'3N\' /><v b=\'h\' a=\'R\' /></u></n><r><u><Y b=\'h\' a=\'3L\' /><v b=\'h\' a=\'R\' /></u></r></m></n><r><m><k><M j=\'N\' L=\'15\' H=\'Q\' K=\'e\' J=\'d\' /></k><n><u><Y b=\'h\' a=\'2l\' /><v b=\'h\' a=\'R\' /></u></n><r><u><Y b=\'h\' a=\'2m\' /><v b=\'h\' a=\'R\' /></u></r></m></r></m></n><r><m><k><M j=\'N\' L=\'2u\' H=\'Q\' K=\'e\' J=\'d\' /></k><n><m><k><M j=\'N\' L=\'15\' H=\'Q\' K=\'e\' J=\'d\' /></k><n><u><Y b=\'h\' a=\'3B\' /><v b=\'h\' a=\'R\' /></u></n><r><m><k><M j=\'N\' L=\'1k\' H=\'Q\' K=\'e\' J=\'d\' /></k><n><u><Y b=\'h\' a=\'3z\' /><v b=\'h\' a=\'R\' /></u></n><r><u><Y b=\'h\' a=\'3C\' /><v b=\'h\' a=\'R\' /></u></r></m></r></m></n><r><m><k><M j=\'N\' L=\'15\' H=\'Q\' K=\'e\' J=\'d\' /></k><n><u><Y b=\'h\' a=\'2h\' /><v b=\'h\' a=\'R\' /></u></n><r><m><k><M j=\'N\' L=\'1k\' H=\'Q\' K=\'e\' J=\'d\' /></k><n><u><Y b=\'h\' a=\'2j\' /><v b=\'h\' a=\'R\' /></u></n><r><u><Y b=\'h\' a=\'1J\' /><v b=\'h\' a=\'R\' /></u></r></m></r></m></r></m></r></m></n></m></g></w></2a><1s><1B><g><I f=\'3D\' /><o t=\'1n\' j=\'O\'><a b=\'d\' a=\'c\' /></o><o t=\'15\' j=\'O\'><a b=\'d\' a=\'c\' /></o><I f=\'U\' /><2V 1w=\'1x\' 1u=\'0\' 1A=\'0\' 1y=\'\' 1z=\'c\'><v b=\'h\' a=\'19\' /></2V><4k /></g></1B><1X><g><I f=\'U\' /></g></1X><2p><g><I f=\'2q\' /></g></2p><2e><g><I f=\'2r\' /></g></2e><2k><g><I f=\'2g\' /></g></2k><2i><g><o t=\'15\' j=\'O\'><a b=\'d\' a=\'c\' /></o><I f=\'U\' /></g></2i><3F><g><3E 5G=\'c\'><a b=\'h\' a=\'R\' /></3E></g></3F></1s><q W=\'\' V=\'0\'><p F=\'-1\' G=\'-1\' y=\'1I\' B=\'39\' S=\'1O\' D=\'c\'><E l=\'C\' i=\'5H\' /></p></q><2f><x P=\'2j\'><q W=\'\' V=\'1\'><p F=\'-1\' G=\'-1\' y=\'1I\' B=\'39\' S=\'1O\' D=\'c\'><E l=\'C\' i=\'3A\' /></p></q></x><x P=\'2h\'><q W=\'\' V=\'8\'><p F=\'-1\' G=\'-1\' y=\'1I\' B=\'39\' S=\'1O\' D=\'c\'><E l=\'C\' i=\'3G\' /></p></q></x><x P=\'3C\'><q W=\'\' V=\'0\'><p F=\'-1\' G=\'-1\' y=\'1I\' B=\'39\' S=\'1O\' D=\'c\'><E l=\'C\' i=\'5E\' /></p></q></x><x P=\'3z\'><q W=\'\' V=\'1\'><p F=\'-1\' G=\'-1\' y=\'1I\' B=\'39\' S=\'1O\' D=\'c\'><E l=\'C\' i=\'3A\' /></p></q></x><x P=\'3B\'><q W=\'\' V=\'8\'><p F=\'-1\' G=\'-1\' y=\'1I\' B=\'39\' S=\'1O\' D=\'c\'><E l=\'C\' i=\'3G\' /></p></q></x><x P=\'2m\'><q W=\'\' V=\'0\'><p F=\'-1\' G=\'-1\' y=\'1I\' B=\'39\' S=\'1O\' D=\'c\'><E l=\'C\' i=\'3M\' /></p></q></x><x P=\'2l\'><q W=\'\' V=\'8\'><p F=\'-1\' G=\'-1\' y=\'1I\' B=\'39\' S=\'1O\' D=\'c\'><E l=\'C\' i=\'3H\' /></p></q></x><x P=\'3L\'><q W=\'\' V=\'0\'><p F=\'-1\' G=\'-1\' y=\'1I\' B=\'39\' S=\'1O\' D=\'c\'><E l=\'C\' i=\'3M\' /></p></q></x><x P=\'3N\'><q W=\'\' V=\'8\'><p F=\'-1\' G=\'-1\' y=\'1I\' B=\'39\' S=\'1O\' D=\'c\'><E l=\'C\' i=\'3H\' /></p></q></x></2f><1v><T f=\'2o\' 1j=\'8d\' b=\'z\' 1b=\'0\' 1a=\'0\' Z=\'0\' 14=\'0\' 1l=\'-1\'><z F=\'0\' G=\'0\' y=\'0\' B=\'0\' D=\'c\'><E l=\'C\' i=\'2S\' /></z></T><T f=\'2W\' 1j=\'8c\' b=\'z\' 1b=\'0\' 1a=\'0\' Z=\'0\' 14=\'0\' 1l=\'-1\'><z F=\'0\' G=\'0\' y=\'0\' B=\'0\' D=\'c\'><E l=\'C\' i=\'2S\' /></z></T><T f=\'2Z\' 1j=\'8a\' b=\'z\' 1b=\'0\' 1a=\'0\' Z=\'0\' 14=\'0\' 1l=\'-1\'><z F=\'0\' G=\'0\' y=\'0\' B=\'0\' D=\'c\'><E l=\'C\' i=\'2S\' /></z></T><T f=\'2X\' 1j=\'8b\' b=\'z\' 1b=\'0\' 1a=\'0\' Z=\'0\' 14=\'0\' 1l=\'-1\'><z F=\'0\' G=\'0\' y=\'0\' B=\'0\' D=\'c\'><E l=\'C\' i=\'2S\' /></z></T><T f=\'2Y\' 1j=\'89\' b=\'z\' 1b=\'0\' 1a=\'0\' Z=\'0\' 14=\'0\' 1l=\'-1\'><z F=\'0\' G=\'0\' y=\'0\' B=\'0\' D=\'c\'><E l=\'C\' i=\'2S\' /></z></T></1v></1o></2U></3J><3J f=\'5D\' Z=\'30\' 14=\'46\' 1d=\'e\' 1C=\'c\' 4z=\'e\' 4u=\'e\' 4v=\'\' 4D=\'4E\' 4C=\'4A\' 1G=\'0\' 5i=\'e\' 5g=\'e\' 1F=\'3s\' 1D=\'5s\' 1E=\'-1\'><1s><3w><g><3x><v b=\'h\' a=\'R\' /></3x></g></3w><1X><g><3p P=\'3q\' 3r=\'c\' /></g></1X><3u><g><3p P=\'3q\' 3r=\'e\' /></g></3u></1s><3c 1u=\'4y\'><1s><3d 4x=\'0\'><g><1m 1w=\'1x\' 1u=\'0\' 1A=\'0\' 1y=\'\' 1z=\'c\'><v b=\'h\' a=\'5q\' /></1m><1m 1w=\'1x\' 1u=\'0\' 1A=\'0\' 1y=\'\' 1z=\'c\'><v b=\'h\' a=\'5B\' /></1m><1m 1w=\'1x\' 1u=\'0\' 1A=\'0\' 1y=\'\' 1z=\'c\'><v b=\'h\' a=\'5A\' /></1m><1m 1w=\'1x\' 1u=\'0\' 1A=\'0\' 1y=\'\' 1z=\'c\'><v b=\'h\' a=\'3v\' /></1m><1m 1w=\'1x\' 1u=\'0\' 1A=\'0\' 1y=\'\' 1z=\'c\'><v b=\'h\' a=\'3y\' /></1m></g></3d></1s></3c><2U><1o f=\'3v\' Z=\'5o\' 14=\'5n\' 1d=\'c\' 1C=\'e\' 1P=\'\' 1b=\'5X\' 1a=\'4B\' 1S=\'e\' 1E=\'3\' 1N=\'0\' 1U=\'0\' 1F=\'5P.5\' 1D=\'5K.5\' 1W=\'1c\' 1Q=\'1c\' 1L=\'1c\' 1M=\'0\' 1G=\'1\' 1K=\'c\' 1R=\'c\' 27=\'2B\'><q W=\'\' V=\'0\'><p F=\'-1\' G=\'-1\' y=\'5S\' B=\'5Q\' S=\'5L 3\' D=\'c\'><E l=\'C\' i=\'63\' /></p></q></1o><1o f=\'3y\' Z=\'3a\' 14=\'0\' 1d=\'c\' 1C=\'e\' 1P=\'\' 1b=\'38\' 1a=\'65\' 1S=\'e\' 1E=\'7\' 1N=\'0\' 1U=\'0\' 1F=\'3b\' 1D=\'-0.5\' 1W=\'1c\' 1Q=\'1c\' 1L=\'1c\' 1M=\'0\' 1G=\'2\' 1K=\'c\' 1R=\'c\' 27=\'2B\'><q W=\'\' V=\'0\'><p F=\'0\' G=\'-1\' y=\'3f\' B=\'1\' S=\'5r 5\' D=\'c\'><E l=\'C\' i=\'5p\' /></p></q></1o><1o f=\'5q\' Z=\'3a\' 14=\'51\' 1d=\'c\' 1C=\'e\' 1P=\'\' 1b=\'38\' 1a=\'5f\' 1S=\'e\' 1E=\'5\' 1N=\'0\' 1U=\'0\' 1F=\'3b.5\' 1D=\'25.5\' 1W=\'1c\' 1Q=\'1c\' 1L=\'1c\' 1M=\'0\' 1G=\'3\' 1K=\'e\' 1R=\'c\' 27=\'2B\'><q W=\'\' V=\'0\'><p F=\'0\' G=\'0\' y=\'3f\' B=\'51\' S=\'5d\' D=\'c\'><E l=\'C\' i=\'5e\' /></p></q><1v><T f=\'2o\' 1j=\'6h\' b=\'z\' 1b=\'0\' 1a=\'0\' Z=\'0\' 14=\'0\' 1l=\'-1\'><z F=\'0\' G=\'0\' y=\'0\' B=\'0\' D=\'c\'><E l=\'C\' i=\'6e\' /></z></T></1v></1o><1o f=\'5B\' Z=\'3a\' 14=\'3V\' 1d=\'c\' 1C=\'e\' 1P=\'\' 1b=\'38\' 1a=\'5C\' 1S=\'e\' 1E=\'9\' 1N=\'0\' 1U=\'0\' 1F=\'3b.5\' 1D=\'51.5\' 1W=\'1c\' 1Q=\'1c\' 1L=\'1c\' 1M=\'0\' 1G=\'4\' 1K=\'e\' 1R=\'c\' 27=\'2B\'><q W=\'\' V=\'0\'><p F=\'0\' G=\'0\' y=\'3f\' B=\'3V\' S=\'5F 6a 6d 68 5u 3P 5z.\' D=\'c\'><E l=\'C\' i=\'5x\' /></p></q><1v><T f=\'2o\' 1j=\'67\' b=\'z\' 1b=\'0\' 1a=\'0\' Z=\'0\' 14=\'0\' 1l=\'-1\'><z F=\'0\' G=\'0\' y=\'0\' B=\'0\' D=\'c\'><E l=\'C\' i=\'6T\' /></z></T></1v></1o><1o f=\'5A\' Z=\'4p\' 14=\'40\' 1d=\'e\' 1C=\'e\' 1P=\'\' 1b=\'5t\' 1a=\'5w\' 1S=\'e\' 1E=\'11\' 1N=\'0\' 1U=\'0\' 1F=\'83.5\' 1D=\'20\' 1W=\'1c\' 1Q=\'1c\' 1L=\'1c\' 1M=\'0\' 1G=\'5\' 1K=\'e\' 1R=\'c\' 27=\'5v\' 31=\'1B\'><2d><t P=\'2u\' b=\'d\' a=\'c\' 1d=\'e\' /><t P=\'3e\' b=\'d\' a=\'c\' 1d=\'e\' /><t P=\'1n\' b=\'d\' a=\'c\' 1d=\'e\' /><t P=\'1k\' b=\'d\' a=\'c\' 1d=\'e\' /><t P=\'15\' b=\'d\' a=\'c\' 1d=\'e\' /><t P=\'2c\' b=\'h\' a=\'1J\' 1d=\'e\' /></2d><2a><w f=\'3D\'><g><o t=\'3e\' j=\'O\'><a b=\'Q\' a=\'2u\' /></o><o t=\'2u\' j=\'O\'><a b=\'d\' a=\'e\' /></o><I f=\'U\' /></g></w><w f=\'2q\'><g><o t=\'1n\' j=\'O\'><a b=\'d\' a=\'e\' /></o><I f=\'U\' /></g></w><w f=\'2r\'><g><o t=\'1n\' j=\'O\'><a b=\'d\' a=\'c\' /></o><I f=\'U\' /></g></w><w f=\'32\'><g><o t=\'1k\' j=\'O\'><a b=\'d\' a=\'e\' /></o><I f=\'U\' /></g></w><w f=\'2g\'><g><o t=\'15\' j=\'O\'><a b=\'d\' a=\'e\' /></o><I f=\'U\' /></g></w><w f=\'33\'><g><o t=\'1n\' j=\'O\'><a b=\'d\' a=\'c\' /></o><o t=\'2u\' j=\'O\'><a b=\'d\' a=\'c\' /></o><o t=\'3e\' j=\'O\'><a b=\'d\' a=\'c\' /></o><o t=\'1k\' j=\'O\'><a b=\'d\' a=\'c\' /></o><o t=\'15\' j=\'O\'><a b=\'d\' a=\'c\' /></o></g></w><w f=\'U\'><g><m><k><M j=\'N\' L=\'1k\' H=\'Q\' K=\'e\' J=\'d\' /></k><n><1f><v b=\'h\' a=\'R\' /><1t b=\'d\' a=\'c\' /></1f></n><r><1f><v b=\'h\' a=\'R\' /><1t b=\'d\' a=\'e\' /></1f></r></m><m><k><M j=\'N\' L=\'2c\' H=\'Q\' K=\'1J\' J=\'h\' /></k><n><m><k><M j=\'N\' L=\'1n\' H=\'Q\' K=\'e\' J=\'d\' /></k><n><m><k><M j=\'N\' L=\'2u\' H=\'Q\' K=\'e\' J=\'d\' /></k><n><m><k><M j=\'N\' L=\'15\' H=\'Q\' K=\'e\' J=\'d\' /></k><n><u><Y b=\'h\' a=\'3N\' /><v b=\'h\' a=\'R\' /></u></n><r><u><Y b=\'h\' a=\'3L\' /><v b=\'h\' a=\'R\' /></u></r></m></n><r><m><k><M j=\'N\' L=\'15\' H=\'Q\' K=\'e\' J=\'d\' /></k><n><u><Y b=\'h\' a=\'2l\' /><v b=\'h\' a=\'R\' /></u></n><r><u><Y b=\'h\' a=\'2m\' /><v b=\'h\' a=\'R\' /></u></r></m></r></m></n><r><m><k><M j=\'N\' L=\'2u\' H=\'Q\' K=\'e\' J=\'d\' /></k><n><m><k><M j=\'N\' L=\'15\' H=\'Q\' K=\'e\' J=\'d\' /></k><n><u><Y b=\'h\' a=\'3B\' /><v b=\'h\' a=\'R\' /></u></n><r><m><k><M j=\'N\' L=\'1k\' H=\'Q\' K=\'e\' J=\'d\' /></k><n><u><Y b=\'h\' a=\'3z\' /><v b=\'h\' a=\'R\' /></u></n><r><u><Y b=\'h\' a=\'3C\' /><v b=\'h\' a=\'R\' /></u></r></m></r></m></n><r><m><k><M j=\'N\' L=\'15\' H=\'Q\' K=\'e\' J=\'d\' /></k><n><u><Y b=\'h\' a=\'2h\' /><v b=\'h\' a=\'R\' /></u></n><r><m><k><M j=\'N\' L=\'1k\' H=\'Q\' K=\'e\' J=\'d\' /></k><n><u><Y b=\'h\' a=\'2j\' /><v b=\'h\' a=\'R\' /></u></n><r><u><Y b=\'h\' a=\'1J\' /><v b=\'h\' a=\'R\' /></u></r></m></r></m></r></m></r></m></n></m></g></w></2a><1s><1B><g><I f=\'3D\' /><o t=\'1n\' j=\'O\'><a b=\'d\' a=\'c\' /></o><o t=\'15\' j=\'O\'><a b=\'d\' a=\'c\' /></o><I f=\'U\' /><2V 1w=\'1x\' 1u=\'0\' 1A=\'0\' 1y=\'\' 1z=\'c\'><v b=\'h\' a=\'19\' /></2V><4k /></g></1B><1X><g><I f=\'U\' /></g></1X><2p><g><I f=\'2q\' /></g></2p><2e><g><I f=\'2r\' /></g></2e><2k><g><I f=\'2g\' /></g></2k><2i><g><o t=\'15\' j=\'O\'><a b=\'d\' a=\'c\' /></o><I f=\'U\' /></g></2i><3F><g><3E 5G=\'c\'><a b=\'h\' a=\'R\' /></3E></g></3F></1s><q W=\'\' V=\'0\'><p F=\'-1\' G=\'-1\' y=\'1I\' B=\'39\' S=\'1O\' D=\'c\'><E l=\'C\' i=\'5H\' /></p></q><2f><x P=\'2j\'><q W=\'\' V=\'1\'><p F=\'-1\' G=\'-1\' y=\'1I\' B=\'39\' S=\'1O\' D=\'c\'><E l=\'C\' i=\'3A\' /></p></q></x><x P=\'2h\'><q W=\'\' V=\'8\'><p F=\'-1\' G=\'-1\' y=\'1I\' B=\'39\' S=\'1O\' D=\'c\'><E l=\'C\' i=\'3G\' /></p></q></x><x P=\'3C\'><q W=\'\' V=\'0\'><p F=\'-1\' G=\'-1\' y=\'1I\' B=\'39\' S=\'1O\' D=\'c\'><E l=\'C\' i=\'5E\' /></p></q></x><x P=\'3z\'><q W=\'\' V=\'1\'><p F=\'-1\' G=\'-1\' y=\'1I\' B=\'39\' S=\'1O\' D=\'c\'><E l=\'C\' i=\'3A\' /></p></q></x><x P=\'3B\'><q W=\'\' V=\'8\'><p F=\'-1\' G=\'-1\' y=\'1I\' B=\'39\' S=\'1O\' D=\'c\'><E l=\'C\' i=\'3G\' /></p></q></x><x P=\'2m\'><q W=\'\' V=\'0\'><p F=\'-1\' G=\'-1\' y=\'1I\' B=\'39\' S=\'1O\' D=\'c\'><E l=\'C\' i=\'3M\' /></p></q></x><x P=\'2l\'><q W=\'\' V=\'8\'><p F=\'-1\' G=\'-1\' y=\'1I\' B=\'39\' S=\'1O\' D=\'c\'><E l=\'C\' i=\'3H\' /></p></q></x><x P=\'3L\'><q W=\'\' V=\'0\'><p F=\'-1\' G=\'-1\' y=\'1I\' B=\'39\' S=\'1O\' D=\'c\'><E l=\'C\' i=\'3M\' /></p></q></x><x P=\'3N\'><q W=\'\' V=\'8\'><p F=\'-1\' G=\'-1\' y=\'1I\' B=\'39\' S=\'1O\' D=\'c\'><E l=\'C\' i=\'3H\' /></p></q></x></2f><1v><T f=\'2o\' 1j=\'6y\' b=\'z\' 1b=\'0\' 1a=\'0\' Z=\'0\' 14=\'0\' 1l=\'-1\'><z F=\'0\' G=\'0\' y=\'0\' B=\'0\' D=\'c\'><E l=\'C\' i=\'2S\' /></z></T><T f=\'2W\' 1j=\'6u\' b=\'z\' 1b=\'0\' 1a=\'0\' Z=\'0\' 14=\'0\' 1l=\'-1\'><z F=\'0\' G=\'0\' y=\'0\' B=\'0\' D=\'c\'><E l=\'C\' i=\'2S\' /></z></T><T f=\'2Z\' 1j=\'6t\' b=\'z\' 1b=\'0\' 1a=\'0\' Z=\'0\' 14=\'0\' 1l=\'-1\'><z F=\'0\' G=\'0\' y=\'0\' B=\'0\' D=\'c\'><E l=\'C\' i=\'2S\' /></z></T><T f=\'2X\' 1j=\'6C\' b=\'z\' 1b=\'0\' 1a=\'0\' Z=\'0\' 14=\'0\' 1l=\'-1\'><z F=\'0\' G=\'0\' y=\'0\' B=\'0\' D=\'c\'><E l=\'C\' i=\'2S\' /></z></T><T f=\'2Y\' 1j=\'6B\' b=\'z\' 1b=\'0\' 1a=\'0\' Z=\'0\' 14=\'0\' 1l=\'-1\'><z F=\'0\' G=\'0\' y=\'0\' B=\'0\' D=\'c\'><E l=\'C\' i=\'2S\' /></z></T></1v></1o></2U></3J></5R></5l>");',62,514,'||||||||||value|type|false|boolean|true|id|actions|string||operator|condition||if_action|then_actions|adjustvar|vectordata|data|else_actions||variable|setobjstate|objref|actiongroup|state|right|vectortext||bottom|Lib|pngfb|pr|left|top|typea|exe_actiongroup|typeb|valueb|valuea|compare|eq|set|name|var|_this|alttext|textdata|_setstates|accstate|hotlinkid|_checked|stateref|width|||||height|_down||||_parent|ypos|xpos|100|resume|864|set_enabled|year|old|with|linkid|_disabled|shadowindex|show|_hover|vectorshape|61fhh5LVZGI2|male|presenting|events|enabled|duration|textlib|transition|appear|animationid|reverse|direction|onrelease|usehandcursor|rotateypos|tabindex|rotatexpos|depth|5oiBOAB604D|166|_default|scrolling|alpha|rotation|xoffset|Continue|shapemaskid|yscale|shufflelock|tabenabled|and|yoffset|female|xscale|ontransitionin|dyspnea|6b1xJXq8HBi||5f8xEWiy0LF||5YW47CW2tJI|||6LPtbhhweH0|acctype|_player||actiongroups|_uncheckgroup|_state|variables|onrollout|states|ActGrpSetDownState|_default_Down|onreleaseoutside|_default_Disabled|onpress|_default_Hover_Down|_default_Hover|property|01|onrollover|ActGrpSetHoverState|ActGrpClearHoverState|ambulate|delirium|_visited|but|able|to|from|home|nursing|text|_default_Selected_Disabled|for|_default_Selected|2days|hives|chest|intermittent|pain|_default_Selected_Down|throat|tightness|diarrhea|wheezing|_default_Hover_Selected_Down|vomiting|nausea|228|_default_Hover_Selected|objects|hide_slidelayer|02|04|05|03|960|defaultaction|ActGrpSetDisabledState|ActGrpClearStateVars|432||6eZOrZElvn42|gotoplay|213||533|266|timeline|event|_savevisited|534|_review|5ovTG7Ydv5Y|236|237|radio|235|238|ActGrpSetCheckedState|234|enable_frame_control|submit|enable|480|background|ontransitionout|67F1PIeokp7|ontopmostlayer|setactivetimeline|5zn4ncnxwIt|_default_Visited_Disabled|223|_default_Visited_Down|_default_Visited|ActGrpSetVisitedState|setfocus|ontransitionincomplete|224|227|6K0fcjUZdoW2|slidelayer|or|_default_Hover_Visited|226|_default_Hover_Visited_Down|145|correct|137|138|136|MsgScene_64FhlpEFk612|hide|103|143|144|pxnsnfns00001100101|142||139|140|141|||720|61fhh5LVZGI2_CorrectReview||61fhh5LVZGI2_IncorrectReview|_ActTargetSlideId|actparam|isdescendant|targeta|targetb|wndtype|normal|window|MessageWnd|QuizComplete|playnextdrawslide|WindowId|Status|AnsweredInt_61fhh5LVZGI2|_frame|167|ReviewIntCorrectIncorrect_61fhh5LVZGI2|set_frame_layout|set_window_control_layout|fill|enablereplay|lmsid|888|time|5000|enableseek|pause|233|elapsedtimemode|starttime|18622|npnxsnfns00001100100|LastSlideViewed_64FhlpEFk612|org|2001|w3|http|www|xmlns|DisableChoices_61fhh5LVZGI2|64FhlpEFk612|XMLSchema|slides|ReviewInt_61fhh5LVZGI2|onnextslide|NavigationRestrictionNextSlide_6K0fcjUZdoW2|nor|colors|160|5fMutQHv2r52|nextviewedslide|onbeforeslidejump|ReviewMode_5hYpnEpdFtL2||ActGrpSetReviewState||_default_Review|61fhh5LVZGI2_CheckAnswered|_default_Selected_Review|SetLayout_pxnsnfns00001100101|CloseFeedback|ActGrpOnSubmitButtonClick|onsubmitslide|ActGrpOnPrevButtonClick|onprevslide|Incorrect|218|249|pauseparent|Correct|modal|6OLpBUrylbW|5p0eKbBuYIv|slide|680|253|581|217|5xdQ6tgL0cs|Line|360|397|the|button|431|220|6cxoLlswZWi|response|6Zl8FJgZTow|68y5B8JyM3p|312|6O7xXCb7GZi|225|You|showrect|222|6gf6khokcW7|Which|126|Rectangle|diagnosis|of|one|290|255|slidelayers|583|6di4ySB3hrb|scrollarea|shufflegroup|cannot|189|candidate|observation|after|initial|stabilization|216|be|304|an|txt__default_68y5B8JyM3p|select|completed_slide_ref|did|6NQG6dX48Ei2|SlideXMLData|not|229|linear|quizref|txt__default_5xdQ6tgL0cs|LockedWarningSlide|cancel_event|rgb|0xFFFFFF|stop|90|color|6LXPPhoohNz2|title|trackviews|gz|txt__default_Down_6Zl8FJgZTow|txt__default_Disabled_6Zl8FJgZTow|showmenuresulticon|videozoom|transduration|txt__default_6Zl8FJgZTow|viewgroupid|historygroupid|txt__default_Hover_6Zl8FJgZTow|txt__default_Visited_6Zl8FJgZTow|xsd|xsi|instance|Slide5|iosurl|mobile|swf|dataurl|presentation_content|number|add|AttemptCount|incorrect|gte|AbsoluteId|Passed|230|CurrentQuiz_5hYpnEpdFtL2|Id|5hYpnEpdFtL2|navindex|globalaudioid|slidelock||transdir|wipetrans|dce2ebdd212f11e9fea5b3647555f6|InvalidPromptSlide|ScrollPromptSlide|eval_interaction|history_prev|Viewed|115|apos|txt__default_Hover_6LPtbhhweH0|txt__default_5YW47CW2tJI|That|txt__default_Down_6b1xJXq8HBi|txt__default_Selected_6b1xJXq8HBi|txt__default_6b1xJXq8HBi|txt__default_Disabled_6b1xJXq8HBi|txt__default_Selected_6LPtbhhweH0|txt__default_Hover_5oiBOAB604D|221|txt__default_Down_5oiBOAB604D|txt__default_Selected_5oiBOAB604D|txt__default_6gf6khokcW7|txt__default_Disabled_6LPtbhhweH0|txt__default_Down_6LPtbhhweH0|selected|txt__default_6LPtbhhweH0|txt__default_Hover_6b1xJXq8HBi|239|txt__default_6di4ySB3hrb|205|165|214|txt__default_Down_5YW47CW2tJI|txt__default_Disabled_5YW47CW2tJI|txt__default_Hover_5YW47CW2tJI|txt__default_Selected_5YW47CW2tJI|168|none|txt__default_5f8xEWiy0LF|219|txt__default_5p0eKbBuYIv|txt__default_Disabled_5f8xEWiy0LF|txt__default_Hover_5f8xEWiy0LF|presenterref|txt__default_Down_5f8xEWiy0LF|txt__default_Selected_5f8xEWiy0LF|152|232|151|209|shuffle|156|157|155|153|154|contentwidth|contentheight|271|542||127|Multiple||Choice|543|250|vector||txt__default_Hover_6cxoLlswZWi|txt__default_Down_6cxoLlswZWi|txt__default_Visited_6cxoLlswZWi|txt__default_Disabled_6cxoLlswZWi|txt__default_6cxoLlswZWi|txt__default_5oiBOAB604D|txt__default_Disabled_5oiBOAB604D|159|158'.split('|'),0,{}))
