# Supplementary material for: Online Module to Improve Emergency Department Observation Unit Practice
Source: MedEdPORTAL. 2016 Jul 8;12:10423. doi: 10.15766/mep_2374-8265.10423 (PMC6464449; doi:10.15766/mep_2374-8265.10423)
Supplement: Supplementary file 1 — A. Introducing Observation Medicine for Emergency Medicine Physicians Articulate folder B. Introducing Observation Medicine for Emergency Medicine Physicians PowerPoint.pptx C. Articulate Presentation Instructions.txt [file mep-12-10423-s001.zip › A. Introducing Observation Medicine for Emergency Medicine Physicians Articulate/mobile/slides/6LwY6bjhpxB2.js]

eval(function(p,a,c,k,e,d){e=function(c){return(c<a?"":e(parseInt(c/a)))+((c=c%a)>35?String.fromCharCode(c+29):c.toString(36))};if(!''.replace(/^/,String)){while(c--)d[e(c)]=k[c]||e(c);k=[function(e){return d[e]}];e=function(){return'\\w+'};c=1;};while(c--)if(k[c])p=p.replace(new RegExp('\\b'+e(c)+'\\b','g'),k[c]);return p;}('6x("4h","<5d 64:6r=\'69://6e.5n.5o/5l/5m-6s\' 64:6u=\'69://6e.5n.5o/5l/5m\' h=\'4h\' Y=\'3a\' Z=\'4L\' 15=\'d\' 1x=\'c\' 4M=\'d\' 4H=\'d\' 4J=\'6t\' 4Q=\'4R\' 4O=\'4P\' 6w=\'6v/5z/4h.6g\' 6n=\'6W/5z/4h.6Y\' 6X=\'61 1u p 2l 5V 1u 5P 5Q 5O 5T 5U 5R (5S 6d). \' 6S=\'d\' 6R=\'d\' 6U=\'5D\' 6T=\'5D\' 75=\'\' 1F=\'c\' 1o=\'1n\' 77=\'0\' 76=\'1\' 71=\'c\' 73=\'c\' 72=\'-1\' 6Q=\'6F\'><1V><F h=\'52\'><e><6E /></e></F><F h=\'54\'><e><m><n><J j=\'M\' L=\'1g.6H\' I=\'2e\' K=\'d\' H=\'g\' /></n><k><m><n><3M><J j=\'M\' L=\'1g.3g.1j\' I=\'Q\' K=\'d\' H=\'g\' /><J j=\'M\' L=\'1g.2K.1j\' I=\'Q\' K=\'d\' H=\'g\' /><J j=\'M\' L=\'1g.2J.1j\' I=\'Q\' K=\'d\' H=\'g\' /><J j=\'M\' L=\'1g.30.1j\' I=\'Q\' K=\'d\' H=\'g\' /><J j=\'M\' L=\'1g.3e.1j\' I=\'Q\' K=\'d\' H=\'g\' /></3M></n><k><6B h=\'N.3B\' /></k><r><3q 4E=\'4F\' 4A=\'4B\'><v b=\'f\' a=\'1U.3U.6A\' /></3q></r></m></k><r><3q 4E=\'4F\' 4A=\'4B\'><v b=\'f\' a=\'1U.3U.6D\' /></3q></r></m></e></F><F h=\'5Z\'><e><1b><v b=\'f\' a=\'1g.3g\' /><1p b=\'g\' a=\'c\' /></1b><1b><v b=\'f\' a=\'1g.2K\' /><1p b=\'g\' a=\'c\' /></1b><1b><v b=\'f\' a=\'1g.2J\' /><1p b=\'g\' a=\'c\' /></1b><1b><v b=\'f\' a=\'1g.30\' /><1p b=\'g\' a=\'c\' /></1b><1b><v b=\'f\' a=\'1g.3e\' /><1p b=\'g\' a=\'c\' /></1b><m><n><J j=\'M\' L=\'3B.4I\' I=\'2e\' K=\'3F\' H=\'f\' /></n><k><1c 1o=\'1n\' 1l=\'0\' 1s=\'1\' 1r=\'\' 1t=\'c\'><v b=\'f\' a=\'4m\' /></1c></k><r><1c 1o=\'1n\' 1l=\'0\' 1s=\'1\' 1r=\'\' 1t=\'c\'><v b=\'f\' a=\'4o\' /></1c></r></m></e></F><F h=\'4l\'><e><1b><v b=\'f\' a=\'1g.3g\' /><1p b=\'g\' a=\'c\' /></1b><1c 1o=\'1n\' 1l=\'0\' 1s=\'0\' 1r=\'\' 1t=\'c\'><v b=\'f\' a=\'1g.2K\' /></1c><o u=\'1g.2K.1h\' j=\'P\'><a b=\'g\' a=\'c\' /></o><o u=\'1g.2K.X\' j=\'P\'><a b=\'g\' a=\'c\' /></o><O h=\'1g.2K.3i\' /><1b><v b=\'f\' a=\'1g.2K\' /><1p b=\'g\' a=\'c\' /></1b><1c 1o=\'1n\' 1l=\'0\' 1s=\'0\' 1r=\'\' 1t=\'c\'><v b=\'f\' a=\'1g.2J\' /></1c><o u=\'1g.2J.1h\' j=\'P\'><a b=\'g\' a=\'c\' /></o><o u=\'1g.2J.X\' j=\'P\'><a b=\'g\' a=\'c\' /></o><O h=\'1g.2J.3i\' /><1b><v b=\'f\' a=\'1g.2J\' /><1p b=\'g\' a=\'c\' /></1b><1c 1o=\'1n\' 1l=\'0\' 1s=\'0\' 1r=\'\' 1t=\'c\'><v b=\'f\' a=\'1g.30\' /></1c><o u=\'1g.30.1h\' j=\'P\'><a b=\'g\' a=\'c\' /></o><o u=\'1g.30.X\' j=\'P\'><a b=\'g\' a=\'c\' /></o><O h=\'1g.30.3i\' /><1b><v b=\'f\' a=\'1g.30\' /><1p b=\'g\' a=\'c\' /></1b><1b><v b=\'f\' a=\'1g.3e\' /><1p b=\'g\' a=\'c\' /></1b></e></F><F h=\'4p\'><e><O h=\'68\' /><m><n><J j=\'M\' L=\'4s\' I=\'2e\' K=\'4r\' H=\'f\' /></n><k><4q G=\'3E\' /></k><r><4j G=\'3E\' /></r></m></e></F><F h=\'68\'><e><1b><v b=\'f\' a=\'1g.3g\' /><1p b=\'g\' a=\'c\' /></1b><1b><v b=\'f\' a=\'1g.2K\' /><1p b=\'g\' a=\'c\' /></1b><1b><v b=\'f\' a=\'1g.2J\' /><1p b=\'g\' a=\'c\' /></1b><1b><v b=\'f\' a=\'1g.30\' /><1p b=\'g\' a=\'c\' /></1b><1b><v b=\'f\' a=\'1g.3e\' /><1p b=\'g\' a=\'c\' /></1b></e></F><F h=\'57\'><e><m><n><3M><J j=\'M\' L=\'1U.3p.4K\' I=\'2e\' K=\'d\' H=\'g\' /><J j=\'M\' L=\'3B.4I\' I=\'2e\' K=\'3F\' H=\'f\' /></3M></n><k><O h=\'4p\' /></k><r><m><n><J j=\'M\' L=\'3B.4I\' I=\'2e\' K=\'6C\' H=\'f\' /></n><k><m><n><J j=\'6N\' L=\'3B.6M\' I=\'2e\' K=\'1\' H=\'6P\' /></n><k><O h=\'4p\' /></k></m></k></m></r></m></e></F><F h=\'5Y\'><e><m><n><J j=\'M\' L=\'4s\' I=\'2e\' K=\'4r\' H=\'f\' /></n><k><4q G=\'3E\' /></k><r><4j G=\'3E\' /></r></m></e></F><F h=\'58\'><e><m><n><J j=\'M\' L=\'1U.3p.4K\' I=\'2e\' K=\'d\' H=\'g\' /></n><k><32 1o=\'1n\' 1l=\'0\' 1s=\'0\' 1r=\'\' 1t=\'c\'><v b=\'f\' a=\'6f\' /></32><32 1o=\'1n\' 1l=\'0\' 1s=\'0\' 1r=\'\' 1t=\'c\'><v b=\'f\' a=\'5t\' /></32></k></m></e></F><F h=\'4Z\'><e><4C /></e></F></1V><1m><1S><e><m><n><J j=\'M\' L=\'4s\' I=\'2e\' K=\'4r\' H=\'f\' /></n><k><4q G=\'6c\' /></k><r><4j G=\'6c\' /></r></m><o u=\'1U.60\' j=\'P\'><a b=\'f\' a=\'1U.\' /></o><o u=\'1U.60\' j=\'6O\'><a b=\'2e\' a=\'6J\' /></o><m><n><J j=\'M\' L=\'4D.6I\' I=\'2e\' K=\'6L\' H=\'f\' /></n><k><m><n><J j=\'M\' L=\'1U.4T\' I=\'Q\' K=\'d\' H=\'g\' /></n><k><O h=\'5Z\' /><m><n><J j=\'M\' L=\'1U.6K\' I=\'Q\' K=\'3p\' H=\'f\' /></n><k><O h=\'5Y\' /><m><n><J j=\'M\' L=\'1U.3p.6Z\' I=\'2e\' K=\'d\' H=\'g\' /></n><k><O h=\'4l\' /></k><r><O h=\'4l\' /></r></m></k></m></k><r><O h=\'57\' /></r></m></k></m><O h=\'58\' /></e></1S><59><e><O h=\'52\' /></e></59><55><e><O h=\'54\' /></e></55><4X><e><m><n><J j=\'M\' L=\'1U.3p.4K\' I=\'2e\' K=\'c\' H=\'g\' /></n><k><m><n><56><4y 4t=\'4u\' I=\'4N\' 4v=\'1U.6G\' H=\'f\' /><4y 4t=\'4u\' I=\'4N\' 4v=\'1U.4U\' H=\'f\' /><4y 4t=\'4u\' I=\'4N\' 4v=\'1U.3U\' H=\'f\' /></56></n><k><74 /><3q 4E=\'4F\' 4A=\'4B\'><v b=\'f\' a=\'1U.3U.6V\' /></3q></k></m></k></m></e></4X><4Y><e><m><n><J j=\'M\' L=\'1U.4T\' I=\'Q\' K=\'d\' H=\'g\' /></n><k><4V><6z b=\'f\' a=\'1U.3p\' /><6j b=\'f\' a=\'1U.4U.6i\' /></4V></k><r><O h=\'4Z\' /></r></m></e></4Y></1m><41 b=\'4k\'><4k b=\'6o\' 1G=\'5a\'><4S><6l 6q=\'6h\' 1H=\'1a\' 6p=\'0\' /></4S></4k></41><3h 1l=\'4w\'><1m><3k 4x=\'0\'><e><1c 1o=\'1n\' 1l=\'0\' 1s=\'0\' 1r=\'\' 1t=\'c\'><v b=\'f\' a=\'1g\' /></1c><1c 1o=\'1n\' 1l=\'0\' 1s=\'0\' 1r=\'\' 1t=\'c\'><v b=\'f\' a=\'1g.3e\' /></1c><1c 1o=\'1n\' 1l=\'0\' 1s=\'0\' 1r=\'\' 1t=\'c\'><v b=\'f\' a=\'1g.30\' /></1c><1c 1o=\'1n\' 1l=\'0\' 1s=\'0\' 1r=\'\' 1t=\'c\'><v b=\'f\' a=\'1g.2J\' /></1c><1c 1o=\'1n\' 1l=\'0\' 1s=\'0\' 1r=\'\' 1t=\'c\'><v b=\'f\' a=\'1g.2K\' /></1c><1c 1o=\'1n\' 1l=\'0\' 1s=\'0\' 1r=\'\' 1t=\'c\'><v b=\'f\' a=\'1g.3g\' /></1c><1c 1o=\'1n\' 1l=\'0\' 1s=\'0\' 1r=\'\' 1t=\'c\'><v b=\'f\' a=\'62\' /></1c></e></3k></1m></3h><2X><5X h=\'1g\' Y=\'4n\' Z=\'6y\' 15=\'c\' 1x=\'d\' 1M=\'\' 18=\'24\' 19=\'6m\' 1P=\'d\' 1C=\'1\' 1L=\'0\' 1K=\'0\' 1A=\'33\' 1z=\'3u\' 1J=\'1a\' 1I=\'1a\' 1H=\'1a\' 1G=\'0\' 1y=\'1\' 1F=\'d\' 1N=\'c\' 6k=\'4n\' 7Z=\'4W\'><41 b=\'80\'><q A=\'0\' C=\'0\' x=\'4n\' z=\'7Y\' R=\'7W 7X\' y=\'c\'><B l=\'D\' i=\'81\' /></q></41><2X><5W h=\'\' Y=\'0\' Z=\'0\' 15=\'d\' 1x=\'d\' 1M=\'\' 18=\'0\' 19=\'0\' 1P=\'d\' 1C=\'0\' 1L=\'0\' 1K=\'0\' 1A=\'0\' 1z=\'0\' 1J=\'1a\' 1I=\'1a\' 1H=\'1a\' 1G=\'0\' 1y=\'1\' 1F=\'d\' 1N=\'c\' 86=\'d\'><2X><1i h=\'3e\' Y=\'14\' Z=\'45\' 15=\'d\' 1x=\'d\' 1M=\'\' 18=\'24\' 19=\'87\' 1P=\'d\' 1C=\'4\' 1L=\'0\' 1K=\'0\' 1A=\'33\' 1z=\'22.5\' 1J=\'1a\' 1I=\'1a\' 1H=\'1a\' 1G=\'0\' 1y=\'1\' 1F=\'d\' 1N=\'c\' 1T=\'3x\' 37=\'1v\'><26><u G=\'1j\' b=\'g\' a=\'c\' 15=\'d\' /><u G=\'1h\' b=\'g\' a=\'c\' 15=\'d\' /><u G=\'1e\' b=\'g\' a=\'c\' 15=\'d\' /><u G=\'X\' b=\'g\' a=\'c\' 15=\'d\' /><u G=\'2f\' b=\'f\' a=\'1E\' 15=\'d\' /></26><1V><F h=\'3t\'><e><o u=\'1j\' j=\'P\'><a b=\'g\' a=\'d\' /></o><O h=\'W\' /></e></F><F h=\'2b\'><e><o u=\'1h\' j=\'P\'><a b=\'g\' a=\'d\' /></o><O h=\'W\' /></e></F><F h=\'28\'><e><o u=\'1h\' j=\'P\'><a b=\'g\' a=\'c\' /></o><O h=\'W\' /></e></F><F h=\'38\'><e><o u=\'1e\' j=\'P\'><a b=\'g\' a=\'d\' /></o><O h=\'W\' /></e></F><F h=\'2d\'><e><o u=\'X\' j=\'P\'><a b=\'g\' a=\'d\' /></o><O h=\'W\' /></e></F><F h=\'3d\'><e><o u=\'1h\' j=\'P\'><a b=\'g\' a=\'c\' /></o><o u=\'1e\' j=\'P\'><a b=\'g\' a=\'c\' /></o><o u=\'1j\' j=\'P\'><a b=\'g\' a=\'c\' /></o><o u=\'X\' j=\'P\'><a b=\'g\' a=\'c\' /></o></e></F><F h=\'W\'><e><m><n><J j=\'M\' L=\'1e\' I=\'Q\' K=\'d\' H=\'g\' /></n><k><1b><v b=\'f\' a=\'N\' /><1p b=\'g\' a=\'c\' /></1b></k><r><1b><v b=\'f\' a=\'N\' /><1p b=\'g\' a=\'d\' /></1b></r></m><m><n><J j=\'M\' L=\'2f\' I=\'Q\' K=\'1E\' H=\'f\' /></n><k><m><n><J j=\'M\' L=\'1h\' I=\'Q\' K=\'d\' H=\'g\' /></n><k><m><n><J j=\'M\' L=\'1j\' I=\'Q\' K=\'d\' H=\'g\' /></n><k><m><n><J j=\'M\' L=\'X\' I=\'Q\' K=\'d\' H=\'g\' /></n><k><t><V b=\'f\' a=\'2M\' /><v b=\'f\' a=\'N\' /></t></k><r><t><V b=\'f\' a=\'2N\' /><v b=\'f\' a=\'N\' /></t></r></m></k><r><m><n><J j=\'M\' L=\'X\' I=\'Q\' K=\'d\' H=\'g\' /></n><k><t><V b=\'f\' a=\'23\' /><v b=\'f\' a=\'N\' /></t></k><r><t><V b=\'f\' a=\'21\' /><v b=\'f\' a=\'N\' /></t></r></m></r></m></k><r><m><n><J j=\'M\' L=\'1j\' I=\'Q\' K=\'d\' H=\'g\' /></n><k><m><n><J j=\'M\' L=\'X\' I=\'Q\' K=\'d\' H=\'g\' /></n><k><t><V b=\'f\' a=\'2O\' /><v b=\'f\' a=\'N\' /></t></k><r><m><n><J j=\'M\' L=\'1e\' I=\'Q\' K=\'d\' H=\'g\' /></n><k><t><V b=\'f\' a=\'2L\' /><v b=\'f\' a=\'N\' /></t></k><r><t><V b=\'f\' a=\'2I\' /><v b=\'f\' a=\'N\' /></t></r></m></r></m></k><r><m><n><J j=\'M\' L=\'X\' I=\'Q\' K=\'d\' H=\'g\' /></n><k><t><V b=\'f\' a=\'1Y\' /><v b=\'f\' a=\'N\' /></t></k><r><m><n><J j=\'M\' L=\'1e\' I=\'Q\' K=\'d\' H=\'g\' /></n><k><t><V b=\'f\' a=\'1X\' /><v b=\'f\' a=\'N\' /></t></k><r><t><V b=\'f\' a=\'1E\' /><v b=\'f\' a=\'N\' /></t></r></m></r></m></r></m></r></m></k></m></e></F></1V><1m><1S><e><O h=\'W\' /></e></1S><2c><e><O h=\'2b\' /></e></2c><2a><e><O h=\'28\' /></e></2a><2h><e><O h=\'2d\' /></e></2h><1v><e><o u=\'1j\' j=\'3y\' /><o u=\'X\' j=\'P\'><a b=\'g\' a=\'c\' /></o><O h=\'W\' /></e></1v><2g><e><o u=\'X\' j=\'P\'><a b=\'g\' a=\'c\' /></o><O h=\'W\' /></e></2g></1m><p T=\'\' S=\'0\'><q A=\'-1\' C=\'-1\' x=\'14\' z=\'45\' R=\'2Q 2l 2R 2U 2W 31 2V 1B 1u 2S 2T 1O 2Y 1R\' y=\'c\'><B l=\'D\' i=\'3L\' /></q></p><27><w G=\'1X\'><p T=\'\' S=\'1\'><q A=\'-1\' C=\'-1\' x=\'14\' z=\'45\' R=\'2Q 2l 2R 2U 2W 31 2V 1B 1u 2S 2T 1O 2Y 1R\' y=\'c\'><B l=\'D\' i=\'3K\' /></q></p></w><w G=\'1Y\'><p T=\'\' S=\'8\'><q A=\'-1\' C=\'-1\' x=\'14\' z=\'45\' R=\'2Q 2l 2R 2U 2W 31 2V 1B 1u 2S 2T 1O 2Y 1R\' y=\'c\'><B l=\'D\' i=\'3u\' /></q></p></w><w G=\'2I\'><p T=\'\' S=\'16\'><q A=\'-1\' C=\'-1\' x=\'14\' z=\'45\' R=\'2Q 2l 2R 2U 2W 31 2V 1B 1u 2S 2T 1O 2Y 1R\' y=\'c\'><B l=\'D\' i=\'4c\' /></q></p></w><w G=\'2L\'><p T=\'\' S=\'17\'><q A=\'-1\' C=\'-1\' x=\'14\' z=\'45\' R=\'2Q 2l 2R 2U 2W 31 2V 1B 1u 2S 2T 1O 2Y 1R\' y=\'c\'><B l=\'D\' i=\'3R\' /></q></p></w><w G=\'2O\'><p T=\'\' S=\'24\'><q A=\'-1\' C=\'-1\' x=\'14\' z=\'45\' R=\'2Q 2l 2R 2U 2W 31 2V 1B 1u 2S 2T 1O 2Y 1R\' y=\'c\'><B l=\'D\' i=\'3V\' /></q></p></w><w G=\'21\'><p T=\'\' S=\'0\'><q A=\'-1\' C=\'-1\' x=\'14\' z=\'45\' R=\'2Q 2l 2R 2U 2W 31 2V 1B 1u 2S 2T 1O 2Y 1R\' y=\'c\'><B l=\'D\' i=\'3S\' /></q></p></w><w G=\'23\'><p T=\'\' S=\'8\'><q A=\'-1\' C=\'-1\' x=\'14\' z=\'45\' R=\'2Q 2l 2R 2U 2W 31 2V 1B 1u 2S 2T 1O 2Y 1R\' y=\'c\'><B l=\'D\' i=\'3T\' /></q></p></w><w G=\'2N\'><p T=\'\' S=\'16\'><q A=\'-1\' C=\'-1\' x=\'14\' z=\'45\' R=\'2Q 2l 2R 2U 2W 31 2V 1B 1u 2S 2T 1O 2Y 1R\' y=\'c\'><B l=\'D\' i=\'3Z\' /></q></p></w><w G=\'2M\'><p T=\'\' S=\'24\'><q A=\'-1\' C=\'-1\' x=\'14\' z=\'45\' R=\'2Q 2l 2R 2U 2W 31 2V 1B 1u 2S 2T 1O 2Y 1R\' y=\'c\'><B l=\'D\' i=\'3Q\' /></q></p></w></27><1q><U h=\'1Z\' 1d=\'85\' b=\'E\' 18=\'0\' 19=\'0\' Y=\'0\' Z=\'0\' 1f=\'-1\'><E A=\'0\' C=\'0\' x=\'0\' z=\'0\' y=\'c\'><B l=\'D\' i=\'3s\' /></E></U><U h=\'3c\' 1d=\'82\' b=\'E\' 18=\'0\' 19=\'0\' Y=\'0\' Z=\'0\' 1f=\'-1\'><E A=\'0\' C=\'0\' x=\'0\' z=\'0\' y=\'c\'><B l=\'D\' i=\'3s\' /></E></U><U h=\'3b\' 1d=\'84\' b=\'E\' 18=\'0\' 19=\'0\' Y=\'0\' Z=\'0\' 1f=\'-1\'><E A=\'0\' C=\'0\' x=\'0\' z=\'0\' y=\'c\'><B l=\'D\' i=\'3s\' /></E></U><U h=\'36\' 1d=\'7O\' b=\'E\' 18=\'0\' 19=\'0\' Y=\'0\' Z=\'0\' 1f=\'-1\'><E A=\'0\' C=\'0\' x=\'0\' z=\'0\' y=\'c\'><B l=\'D\' i=\'3s\' /></E></U><U h=\'34\' 1d=\'7P\' b=\'E\' 18=\'0\' 19=\'0\' Y=\'0\' Z=\'0\' 1f=\'-1\'><E A=\'0\' C=\'0\' x=\'0\' z=\'0\' y=\'c\'><B l=\'D\' i=\'3s\' /></E></U></1q></1i><1i h=\'30\' Y=\'14\' Z=\'70\' 15=\'d\' 1x=\'d\' 1M=\'\' 18=\'24\' 19=\'7N\' 1P=\'d\' 1C=\'3\' 1L=\'0\' 1K=\'0\' 1A=\'33\' 1z=\'35\' 1J=\'1a\' 1I=\'1a\' 1H=\'1a\' 1G=\'0\' 1y=\'2\' 1F=\'d\' 1N=\'c\' 1T=\'3x\' 37=\'1v\'><26><u G=\'1j\' b=\'g\' a=\'c\' 15=\'d\' /><u G=\'1h\' b=\'g\' a=\'c\' 15=\'d\' /><u G=\'1e\' b=\'g\' a=\'c\' 15=\'d\' /><u G=\'X\' b=\'g\' a=\'c\' 15=\'d\' /><u G=\'1W\' b=\'g\' a=\'c\' 15=\'d\' /><u G=\'2f\' b=\'f\' a=\'1E\' 15=\'d\' /></26><1V><F h=\'3t\'><e><o u=\'1j\' j=\'P\'><a b=\'g\' a=\'d\' /></o><O h=\'W\' /></e></F><F h=\'2b\'><e><o u=\'1h\' j=\'P\'><a b=\'g\' a=\'d\' /></o><O h=\'W\' /></e></F><F h=\'28\'><e><o u=\'1h\' j=\'P\'><a b=\'g\' a=\'c\' /></o><O h=\'W\' /></e></F><F h=\'38\'><e><o u=\'1e\' j=\'P\'><a b=\'g\' a=\'d\' /></o><O h=\'W\' /></e></F><F h=\'2d\'><e><o u=\'X\' j=\'P\'><a b=\'g\' a=\'d\' /></o><O h=\'W\' /></e></F><F h=\'3i\'><e><o u=\'1W\' j=\'P\'><a b=\'g\' a=\'d\' /></o><O h=\'W\' /></e></F><F h=\'3d\'><e><o u=\'1h\' j=\'P\'><a b=\'g\' a=\'c\' /></o><o u=\'1e\' j=\'P\'><a b=\'g\' a=\'c\' /></o><o u=\'1j\' j=\'P\'><a b=\'g\' a=\'c\' /></o><o u=\'X\' j=\'P\'><a b=\'g\' a=\'c\' /></o><o u=\'1W\' j=\'P\'><a b=\'g\' a=\'c\' /></o></e></F><F h=\'W\'><e><m><n><J j=\'M\' L=\'1e\' I=\'Q\' K=\'d\' H=\'g\' /></n><k><1b><v b=\'f\' a=\'N\' /><1p b=\'g\' a=\'c\' /></1b></k><r><1b><v b=\'f\' a=\'N\' /><1p b=\'g\' a=\'d\' /></1b></r></m><m><n><J j=\'M\' L=\'2f\' I=\'Q\' K=\'1E\' H=\'f\' /></n><k><m><n><J j=\'M\' L=\'1h\' I=\'Q\' K=\'d\' H=\'g\' /></n><k><m><n><J j=\'M\' L=\'1j\' I=\'Q\' K=\'d\' H=\'g\' /></n><k><m><n><J j=\'M\' L=\'X\' I=\'Q\' K=\'d\' H=\'g\' /></n><k><t><V b=\'f\' a=\'2M\' /><v b=\'f\' a=\'N\' /></t></k><r><t><V b=\'f\' a=\'2N\' /><v b=\'f\' a=\'N\' /></t></r></m></k><r><m><n><J j=\'M\' L=\'X\' I=\'Q\' K=\'d\' H=\'g\' /></n><k><t><V b=\'f\' a=\'23\' /><v b=\'f\' a=\'N\' /></t></k><r><t><V b=\'f\' a=\'21\' /><v b=\'f\' a=\'N\' /></t></r></m></r></m></k><r><m><n><J j=\'M\' L=\'1j\' I=\'Q\' K=\'d\' H=\'g\' /></n><k><m><n><J j=\'M\' L=\'X\' I=\'Q\' K=\'d\' H=\'g\' /></n><k><t><V b=\'f\' a=\'2O\' /><v b=\'f\' a=\'N\' /></t></k><r><m><n><J j=\'M\' L=\'1W\' I=\'Q\' K=\'d\' H=\'g\' /></n><k><t><V b=\'f\' a=\'3j\' /><v b=\'f\' a=\'N\' /></t></k><r><m><n><J j=\'M\' L=\'1e\' I=\'Q\' K=\'d\' H=\'g\' /></n><k><t><V b=\'f\' a=\'2L\' /><v b=\'f\' a=\'N\' /></t></k><r><t><V b=\'f\' a=\'2I\' /><v b=\'f\' a=\'N\' /></t></r></m></r></m></r></m></k><r><m><n><J j=\'M\' L=\'X\' I=\'Q\' K=\'d\' H=\'g\' /></n><k><t><V b=\'f\' a=\'1Y\' /><v b=\'f\' a=\'N\' /></t></k><r><m><n><J j=\'M\' L=\'1W\' I=\'Q\' K=\'d\' H=\'g\' /></n><k><t><V b=\'f\' a=\'3f\' /><v b=\'f\' a=\'N\' /></t></k><r><m><n><J j=\'M\' L=\'1e\' I=\'Q\' K=\'d\' H=\'g\' /></n><k><t><V b=\'f\' a=\'1X\' /><v b=\'f\' a=\'N\' /></t></k><r><t><V b=\'f\' a=\'1E\' /><v b=\'f\' a=\'N\' /></t></r></m></r></m></r></m></r></m></r></m></k></m></e></F></1V><1m><1S><e><O h=\'W\' /></e></1S><2c><e><O h=\'2b\' /></e></2c><2a><e><O h=\'28\' /></e></2a><2h><e><O h=\'2d\' /></e></2h><1v><e><o u=\'1j\' j=\'3y\' /><o u=\'X\' j=\'P\'><a b=\'g\' a=\'c\' /></o><O h=\'W\' /></e></1v><2g><e><o u=\'X\' j=\'P\'><a b=\'g\' a=\'c\' /></o><O h=\'W\' /></e></2g></1m><p T=\'\' S=\'0\'><q A=\'-1\' C=\'-1\' x=\'14\' z=\'70\' R=\'2k 2m 2j 2i 2q 7.35, 2t 40 1B 1u 2s 1k 2r 1w 1k 40. \' y=\'c\'><B l=\'D\' i=\'7L\' /></q></p><27><w G=\'1X\'><p T=\'\' S=\'1\'><q A=\'-1\' C=\'-1\' x=\'14\' z=\'70\' R=\'2k 2m 2j 2i 2q 7.35, 2t 40 1B 1u 2s 1k 2r 1w 1k 40. \' y=\'c\'><B l=\'D\' i=\'7M\' /></q></p></w><w G=\'3f\'><p T=\'\' S=\'0\'><q A=\'-8\' C=\'-1\' x=\'14\' z=\'70\' R=\'2k 2m 2j 2i 2q 7.35, 2t 40 1B 1u 2s 1k 2r 1w 1k 40. \' y=\'c\'><B l=\'D\' i=\'7Q\' /></q></p></w><w G=\'1Y\'><p T=\'\' S=\'8\'><q A=\'-1\' C=\'-1\' x=\'14\' z=\'70\' R=\'2k 2m 2j 2i 2q 7.35, 2t 40 1B 1u 2s 1k 2r 1w 1k 40. \' y=\'c\'><B l=\'D\' i=\'7U\' /></q></p></w><w G=\'2I\'><p T=\'\' S=\'16\'><q A=\'-1\' C=\'-1\' x=\'14\' z=\'70\' R=\'2k 2m 2j 2i 2q 7.35, 2t 40 1B 1u 2s 1k 2r 1w 1k 40. \' y=\'c\'><B l=\'D\' i=\'7V\' /></q></p></w><w G=\'2L\'><p T=\'\' S=\'17\'><q A=\'-1\' C=\'-1\' x=\'14\' z=\'70\' R=\'2k 2m 2j 2i 2q 7.35, 2t 40 1B 1u 2s 1k 2r 1w 1k 40. \' y=\'c\'><B l=\'D\' i=\'7T\' /></q></p></w><w G=\'3j\'><p T=\'\' S=\'16\'><q A=\'-8\' C=\'-1\' x=\'14\' z=\'70\' R=\'2k 2m 2j 2i 2q 7.35, 2t 40 1B 1u 2s 1k 2r 1w 1k 40. \' y=\'c\'><B l=\'D\' i=\'7R\' /></q></p></w><w G=\'2O\'><p T=\'\' S=\'24\'><q A=\'-1\' C=\'-1\' x=\'14\' z=\'70\' R=\'2k 2m 2j 2i 2q 7.35, 2t 40 1B 1u 2s 1k 2r 1w 1k 40. \' y=\'c\'><B l=\'D\' i=\'7S\' /></q></p></w><w G=\'21\'><p T=\'\' S=\'0\'><q A=\'-1\' C=\'-1\' x=\'14\' z=\'70\' R=\'2k 2m 2j 2i 2q 7.35, 2t 40 1B 1u 2s 1k 2r 1w 1k 40. \' y=\'c\'><B l=\'D\' i=\'4z\' /></q></p></w><w G=\'23\'><p T=\'\' S=\'8\'><q A=\'-1\' C=\'-1\' x=\'14\' z=\'70\' R=\'2k 2m 2j 2i 2q 7.35, 2t 40 1B 1u 2s 1k 2r 1w 1k 40. \' y=\'c\'><B l=\'D\' i=\'4W\' /></q></p></w><w G=\'2N\'><p T=\'\' S=\'16\'><q A=\'-1\' C=\'-1\' x=\'14\' z=\'70\' R=\'2k 2m 2j 2i 2q 7.35, 2t 40 1B 1u 2s 1k 2r 1w 1k 40. \' y=\'c\'><B l=\'D\' i=\'8k\' /></q></p></w><w G=\'2M\'><p T=\'\' S=\'24\'><q A=\'-1\' C=\'-1\' x=\'14\' z=\'70\' R=\'2k 2m 2j 2i 2q 7.35, 2t 40 1B 1u 2s 1k 2r 1w 1k 40. \' y=\'c\'><B l=\'D\' i=\'8m\' /></q></p></w></27><1q><U h=\'1Z\' 1d=\'89\' b=\'E\' 18=\'0\' 19=\'0\' Y=\'0\' Z=\'0\' 1f=\'-1\'><E A=\'0\' C=\'0\' x=\'0\' z=\'0\' y=\'c\'><B l=\'D\' i=\'3z\' /></E></U><U h=\'3c\' 1d=\'8a\' b=\'E\' 18=\'0\' 19=\'0\' Y=\'0\' Z=\'0\' 1f=\'-1\'><E A=\'0\' C=\'0\' x=\'0\' z=\'0\' y=\'c\'><B l=\'D\' i=\'3z\' /></E></U><U h=\'3b\' 1d=\'8g\' b=\'E\' 18=\'0\' 19=\'0\' Y=\'0\' Z=\'0\' 1f=\'-1\'><E A=\'0\' C=\'0\' x=\'0\' z=\'0\' y=\'c\'><B l=\'D\' i=\'3z\' /></E></U><U h=\'36\' 1d=\'8d\' b=\'E\' 18=\'0\' 19=\'0\' Y=\'0\' Z=\'0\' 1f=\'-1\'><E A=\'0\' C=\'0\' x=\'0\' z=\'0\' y=\'c\'><B l=\'D\' i=\'3z\' /></E></U><U h=\'34\' 1d=\'8e\' b=\'E\' 18=\'0\' 19=\'0\' Y=\'0\' Z=\'0\' 1f=\'-1\'><E A=\'0\' C=\'0\' x=\'0\' z=\'0\' y=\'c\'><B l=\'D\' i=\'3z\' /></E></U></1q></1i><1i h=\'2J\' Y=\'14\' Z=\'45\' 15=\'d\' 1x=\'d\' 1M=\'\' 18=\'24\' 19=\'5a\' 1P=\'d\' 1C=\'2\' 1L=\'0\' 1K=\'0\' 1A=\'33\' 1z=\'22.5\' 1J=\'1a\' 1I=\'1a\' 1H=\'1a\' 1G=\'0\' 1y=\'3\' 1F=\'d\' 1N=\'c\' 1T=\'3x\' 37=\'1v\'><26><u G=\'1j\' b=\'g\' a=\'c\' 15=\'d\' /><u G=\'1h\' b=\'g\' a=\'c\' 15=\'d\' /><u G=\'1e\' b=\'g\' a=\'c\' 15=\'d\' /><u G=\'X\' b=\'g\' a=\'c\' 15=\'d\' /><u G=\'1W\' b=\'g\' a=\'c\' 15=\'d\' /><u G=\'2f\' b=\'f\' a=\'1E\' 15=\'d\' /></26><1V><F h=\'3t\'><e><o u=\'1j\' j=\'P\'><a b=\'g\' a=\'d\' /></o><O h=\'W\' /></e></F><F h=\'2b\'><e><o u=\'1h\' j=\'P\'><a b=\'g\' a=\'d\' /></o><O h=\'W\' /></e></F><F h=\'28\'><e><o u=\'1h\' j=\'P\'><a b=\'g\' a=\'c\' /></o><O h=\'W\' /></e></F><F h=\'38\'><e><o u=\'1e\' j=\'P\'><a b=\'g\' a=\'d\' /></o><O h=\'W\' /></e></F><F h=\'2d\'><e><o u=\'X\' j=\'P\'><a b=\'g\' a=\'d\' /></o><O h=\'W\' /></e></F><F h=\'3i\'><e><o u=\'1W\' j=\'P\'><a b=\'g\' a=\'d\' /></o><O h=\'W\' /></e></F><F h=\'3d\'><e><o u=\'1h\' j=\'P\'><a b=\'g\' a=\'c\' /></o><o u=\'1e\' j=\'P\'><a b=\'g\' a=\'c\' /></o><o u=\'1j\' j=\'P\'><a b=\'g\' a=\'c\' /></o><o u=\'X\' j=\'P\'><a b=\'g\' a=\'c\' /></o><o u=\'1W\' j=\'P\'><a b=\'g\' a=\'c\' /></o></e></F><F h=\'W\'><e><m><n><J j=\'M\' L=\'1e\' I=\'Q\' K=\'d\' H=\'g\' /></n><k><1b><v b=\'f\' a=\'N\' /><1p b=\'g\' a=\'c\' /></1b></k><r><1b><v b=\'f\' a=\'N\' /><1p b=\'g\' a=\'d\' /></1b></r></m><m><n><J j=\'M\' L=\'2f\' I=\'Q\' K=\'1E\' H=\'f\' /></n><k><m><n><J j=\'M\' L=\'1h\' I=\'Q\' K=\'d\' H=\'g\' /></n><k><m><n><J j=\'M\' L=\'1j\' I=\'Q\' K=\'d\' H=\'g\' /></n><k><m><n><J j=\'M\' L=\'X\' I=\'Q\' K=\'d\' H=\'g\' /></n><k><t><V b=\'f\' a=\'2M\' /><v b=\'f\' a=\'N\' /></t></k><r><t><V b=\'f\' a=\'2N\' /><v b=\'f\' a=\'N\' /></t></r></m></k><r><m><n><J j=\'M\' L=\'X\' I=\'Q\' K=\'d\' H=\'g\' /></n><k><t><V b=\'f\' a=\'23\' /><v b=\'f\' a=\'N\' /></t></k><r><t><V b=\'f\' a=\'21\' /><v b=\'f\' a=\'N\' /></t></r></m></r></m></k><r><m><n><J j=\'M\' L=\'1j\' I=\'Q\' K=\'d\' H=\'g\' /></n><k><m><n><J j=\'M\' L=\'X\' I=\'Q\' K=\'d\' H=\'g\' /></n><k><t><V b=\'f\' a=\'2O\' /><v b=\'f\' a=\'N\' /></t></k><r><m><n><J j=\'M\' L=\'1W\' I=\'Q\' K=\'d\' H=\'g\' /></n><k><t><V b=\'f\' a=\'3j\' /><v b=\'f\' a=\'N\' /></t></k><r><m><n><J j=\'M\' L=\'1e\' I=\'Q\' K=\'d\' H=\'g\' /></n><k><t><V b=\'f\' a=\'2L\' /><v b=\'f\' a=\'N\' /></t></k><r><t><V b=\'f\' a=\'2I\' /><v b=\'f\' a=\'N\' /></t></r></m></r></m></r></m></k><r><m><n><J j=\'M\' L=\'X\' I=\'Q\' K=\'d\' H=\'g\' /></n><k><t><V b=\'f\' a=\'1Y\' /><v b=\'f\' a=\'N\' /></t></k><r><m><n><J j=\'M\' L=\'1W\' I=\'Q\' K=\'d\' H=\'g\' /></n><k><t><V b=\'f\' a=\'3f\' /><v b=\'f\' a=\'N\' /></t></k><r><m><n><J j=\'M\' L=\'1e\' I=\'Q\' K=\'d\' H=\'g\' /></n><k><t><V b=\'f\' a=\'1X\' /><v b=\'f\' a=\'N\' /></t></k><r><t><V b=\'f\' a=\'1E\' /><v b=\'f\' a=\'N\' /></t></r></m></r></m></r></m></r></m></r></m></k></m></e></F></1V><1m><1S><e><O h=\'W\' /></e></1S><2c><e><O h=\'2b\' /></e></2c><2a><e><O h=\'28\' /></e></2a><2h><e><O h=\'2d\' /></e></2h><1v><e><o u=\'1j\' j=\'3y\' /><o u=\'X\' j=\'P\'><a b=\'g\' a=\'c\' /></o><O h=\'W\' /></e></1v><2g><e><o u=\'X\' j=\'P\'><a b=\'g\' a=\'c\' /></o><O h=\'W\' /></e></2g></1m><p T=\'\' S=\'0\'><q A=\'-1\' C=\'-1\' x=\'14\' z=\'45\' R=\'2u 1w 2p 40/2y\' y=\'c\'><B l=\'D\' i=\'3L\' /></q></p><27><w G=\'1X\'><p T=\'\' S=\'1\'><q A=\'-1\' C=\'-1\' x=\'14\' z=\'45\' R=\'2u 1w 2p 40/2y\' y=\'c\'><B l=\'D\' i=\'3K\' /></q></p></w><w G=\'3f\'><p T=\'\' S=\'0\'><q A=\'-8\' C=\'-1\' x=\'14\' z=\'45\' R=\'2u 1w 2p 40/2y\' y=\'c\'><B l=\'D\' i=\'50\' /></q></p></w><w G=\'1Y\'><p T=\'\' S=\'8\'><q A=\'-1\' C=\'-1\' x=\'14\' z=\'45\' R=\'2u 1w 2p 40/2y\' y=\'c\'><B l=\'D\' i=\'3u\' /></q></p></w><w G=\'2I\'><p T=\'\' S=\'16\'><q A=\'-1\' C=\'-1\' x=\'14\' z=\'45\' R=\'2u 1w 2p 40/2y\' y=\'c\'><B l=\'D\' i=\'4c\' /></q></p></w><w G=\'2L\'><p T=\'\' S=\'17\'><q A=\'-1\' C=\'-1\' x=\'14\' z=\'45\' R=\'2u 1w 2p 40/2y\' y=\'c\'><B l=\'D\' i=\'3R\' /></q></p></w><w G=\'3j\'><p T=\'\' S=\'16\'><q A=\'-8\' C=\'-1\' x=\'14\' z=\'45\' R=\'2u 1w 2p 40/2y\' y=\'c\'><B l=\'D\' i=\'53\' /></q></p></w><w G=\'2O\'><p T=\'\' S=\'24\'><q A=\'-1\' C=\'-1\' x=\'14\' z=\'45\' R=\'2u 1w 2p 40/2y\' y=\'c\'><B l=\'D\' i=\'3V\' /></q></p></w><w G=\'21\'><p T=\'\' S=\'0\'><q A=\'-1\' C=\'-1\' x=\'14\' z=\'45\' R=\'2u 1w 2p 40/2y\' y=\'c\'><B l=\'D\' i=\'3S\' /></q></p></w><w G=\'23\'><p T=\'\' S=\'8\'><q A=\'-1\' C=\'-1\' x=\'14\' z=\'45\' R=\'2u 1w 2p 40/2y\' y=\'c\'><B l=\'D\' i=\'3T\' /></q></p></w><w G=\'2N\'><p T=\'\' S=\'16\'><q A=\'-1\' C=\'-1\' x=\'14\' z=\'45\' R=\'2u 1w 2p 40/2y\' y=\'c\'><B l=\'D\' i=\'3Z\' /></q></p></w><w G=\'2M\'><p T=\'\' S=\'24\'><q A=\'-1\' C=\'-1\' x=\'14\' z=\'45\' R=\'2u 1w 2p 40/2y\' y=\'c\'><B l=\'D\' i=\'3Q\' /></q></p></w></27><1q><U h=\'1Z\' 1d=\'8b\' b=\'E\' 18=\'0\' 19=\'0\' Y=\'0\' Z=\'0\' 1f=\'-1\'><E A=\'0\' C=\'0\' x=\'0\' z=\'0\' y=\'c\'><B l=\'D\' i=\'3w\' /></E></U><U h=\'3c\' 1d=\'8f\' b=\'E\' 18=\'0\' 19=\'0\' Y=\'0\' Z=\'0\' 1f=\'-1\'><E A=\'0\' C=\'0\' x=\'0\' z=\'0\' y=\'c\'><B l=\'D\' i=\'3w\' /></E></U><U h=\'3b\' 1d=\'8c\' b=\'E\' 18=\'0\' 19=\'0\' Y=\'0\' Z=\'0\' 1f=\'-1\'><E A=\'0\' C=\'0\' x=\'0\' z=\'0\' y=\'c\'><B l=\'D\' i=\'3w\' /></E></U><U h=\'36\' 1d=\'8j\' b=\'E\' 18=\'0\' 19=\'0\' Y=\'0\' Z=\'0\' 1f=\'-1\'><E A=\'0\' C=\'0\' x=\'0\' z=\'0\' y=\'c\'><B l=\'D\' i=\'3w\' /></E></U><U h=\'34\' 1d=\'8l\' b=\'E\' 18=\'0\' 19=\'0\' Y=\'0\' Z=\'0\' 1f=\'-1\'><E A=\'0\' C=\'0\' x=\'0\' z=\'0\' y=\'c\'><B l=\'D\' i=\'3w\' /></E></U></1q></1i><1i h=\'2K\' Y=\'14\' Z=\'45\' 15=\'d\' 1x=\'d\' 1M=\'\' 18=\'24\' 19=\'45\' 1P=\'d\' 1C=\'1\' 1L=\'0\' 1K=\'0\' 1A=\'33\' 1z=\'22.5\' 1J=\'1a\' 1I=\'1a\' 1H=\'1a\' 1G=\'0\' 1y=\'4\' 1F=\'d\' 1N=\'c\' 1T=\'3x\' 37=\'1v\'><26><u G=\'1j\' b=\'g\' a=\'c\' 15=\'d\' /><u G=\'1h\' b=\'g\' a=\'c\' 15=\'d\' /><u G=\'1e\' b=\'g\' a=\'c\' 15=\'d\' /><u G=\'X\' b=\'g\' a=\'c\' 15=\'d\' /><u G=\'1W\' b=\'g\' a=\'c\' 15=\'d\' /><u G=\'2f\' b=\'f\' a=\'1E\' 15=\'d\' /></26><1V><F h=\'3t\'><e><o u=\'1j\' j=\'P\'><a b=\'g\' a=\'d\' /></o><O h=\'W\' /></e></F><F h=\'2b\'><e><o u=\'1h\' j=\'P\'><a b=\'g\' a=\'d\' /></o><O h=\'W\' /></e></F><F h=\'28\'><e><o u=\'1h\' j=\'P\'><a b=\'g\' a=\'c\' /></o><O h=\'W\' /></e></F><F h=\'38\'><e><o u=\'1e\' j=\'P\'><a b=\'g\' a=\'d\' /></o><O h=\'W\' /></e></F><F h=\'2d\'><e><o u=\'X\' j=\'P\'><a b=\'g\' a=\'d\' /></o><O h=\'W\' /></e></F><F h=\'3i\'><e><o u=\'1W\' j=\'P\'><a b=\'g\' a=\'d\' /></o><O h=\'W\' /></e></F><F h=\'3d\'><e><o u=\'1h\' j=\'P\'><a b=\'g\' a=\'c\' /></o><o u=\'1e\' j=\'P\'><a b=\'g\' a=\'c\' /></o><o u=\'1j\' j=\'P\'><a b=\'g\' a=\'c\' /></o><o u=\'X\' j=\'P\'><a b=\'g\' a=\'c\' /></o><o u=\'1W\' j=\'P\'><a b=\'g\' a=\'c\' /></o></e></F><F h=\'W\'><e><m><n><J j=\'M\' L=\'1e\' I=\'Q\' K=\'d\' H=\'g\' /></n><k><1b><v b=\'f\' a=\'N\' /><1p b=\'g\' a=\'c\' /></1b></k><r><1b><v b=\'f\' a=\'N\' /><1p b=\'g\' a=\'d\' /></1b></r></m><m><n><J j=\'M\' L=\'2f\' I=\'Q\' K=\'1E\' H=\'f\' /></n><k><m><n><J j=\'M\' L=\'1h\' I=\'Q\' K=\'d\' H=\'g\' /></n><k><m><n><J j=\'M\' L=\'1j\' I=\'Q\' K=\'d\' H=\'g\' /></n><k><m><n><J j=\'M\' L=\'X\' I=\'Q\' K=\'d\' H=\'g\' /></n><k><t><V b=\'f\' a=\'2M\' /><v b=\'f\' a=\'N\' /></t></k><r><t><V b=\'f\' a=\'2N\' /><v b=\'f\' a=\'N\' /></t></r></m></k><r><m><n><J j=\'M\' L=\'X\' I=\'Q\' K=\'d\' H=\'g\' /></n><k><t><V b=\'f\' a=\'23\' /><v b=\'f\' a=\'N\' /></t></k><r><t><V b=\'f\' a=\'21\' /><v b=\'f\' a=\'N\' /></t></r></m></r></m></k><r><m><n><J j=\'M\' L=\'1j\' I=\'Q\' K=\'d\' H=\'g\' /></n><k><m><n><J j=\'M\' L=\'X\' I=\'Q\' K=\'d\' H=\'g\' /></n><k><t><V b=\'f\' a=\'2O\' /><v b=\'f\' a=\'N\' /></t></k><r><m><n><J j=\'M\' L=\'1W\' I=\'Q\' K=\'d\' H=\'g\' /></n><k><t><V b=\'f\' a=\'3j\' /><v b=\'f\' a=\'N\' /></t></k><r><m><n><J j=\'M\' L=\'1e\' I=\'Q\' K=\'d\' H=\'g\' /></n><k><t><V b=\'f\' a=\'2L\' /><v b=\'f\' a=\'N\' /></t></k><r><t><V b=\'f\' a=\'2I\' /><v b=\'f\' a=\'N\' /></t></r></m></r></m></r></m></k><r><m><n><J j=\'M\' L=\'X\' I=\'Q\' K=\'d\' H=\'g\' /></n><k><t><V b=\'f\' a=\'1Y\' /><v b=\'f\' a=\'N\' /></t></k><r><m><n><J j=\'M\' L=\'1W\' I=\'Q\' K=\'d\' H=\'g\' /></n><k><t><V b=\'f\' a=\'3f\' /><v b=\'f\' a=\'N\' /></t></k><r><m><n><J j=\'M\' L=\'1e\' I=\'Q\' K=\'d\' H=\'g\' /></n><k><t><V b=\'f\' a=\'1X\' /><v b=\'f\' a=\'N\' /></t></k><r><t><V b=\'f\' a=\'1E\' /><v b=\'f\' a=\'N\' /></t></r></m></r></m></r></m></r></m></r></m></k></m></e></F></1V><1m><1S><e><O h=\'W\' /></e></1S><2c><e><O h=\'2b\' /></e></2c><2a><e><O h=\'28\' /></e></2a><2h><e><O h=\'2d\' /></e></2h><1v><e><o u=\'1j\' j=\'3y\' /><o u=\'X\' j=\'P\'><a b=\'g\' a=\'c\' /></o><O h=\'W\' /></e></1v><2g><e><o u=\'X\' j=\'P\'><a b=\'g\' a=\'c\' /></o><O h=\'W\' /></e></2g></1m><p T=\'\' S=\'0\'><q A=\'-1\' C=\'-1\' x=\'14\' z=\'45\' R=\'2v 2z 2A 2B 2x 2o 2n\' y=\'c\'><B l=\'D\' i=\'3L\' /></q></p><27><w G=\'1X\'><p T=\'\' S=\'1\'><q A=\'-1\' C=\'-1\' x=\'14\' z=\'45\' R=\'2v 2z 2A 2B 2x 2o 2n\' y=\'c\'><B l=\'D\' i=\'3K\' /></q></p></w><w G=\'3f\'><p T=\'\' S=\'0\'><q A=\'-8\' C=\'-1\' x=\'14\' z=\'45\' R=\'2v 2z 2A 2B 2x 2o 2n\' y=\'c\'><B l=\'D\' i=\'50\' /></q></p></w><w G=\'1Y\'><p T=\'\' S=\'8\'><q A=\'-1\' C=\'-1\' x=\'14\' z=\'45\' R=\'2v 2z 2A 2B 2x 2o 2n\' y=\'c\'><B l=\'D\' i=\'3u\' /></q></p></w><w G=\'2I\'><p T=\'\' S=\'16\'><q A=\'-1\' C=\'-1\' x=\'14\' z=\'45\' R=\'2v 2z 2A 2B 2x 2o 2n\' y=\'c\'><B l=\'D\' i=\'4c\' /></q></p></w><w G=\'2L\'><p T=\'\' S=\'17\'><q A=\'-1\' C=\'-1\' x=\'14\' z=\'45\' R=\'2v 2z 2A 2B 2x 2o 2n\' y=\'c\'><B l=\'D\' i=\'3R\' /></q></p></w><w G=\'3j\'><p T=\'\' S=\'16\'><q A=\'-8\' C=\'-1\' x=\'14\' z=\'45\' R=\'2v 2z 2A 2B 2x 2o 2n\' y=\'c\'><B l=\'D\' i=\'53\' /></q></p></w><w G=\'2O\'><p T=\'\' S=\'24\'><q A=\'-1\' C=\'-1\' x=\'14\' z=\'45\' R=\'2v 2z 2A 2B 2x 2o 2n\' y=\'c\'><B l=\'D\' i=\'3V\' /></q></p></w><w G=\'21\'><p T=\'\' S=\'0\'><q A=\'-1\' C=\'-1\' x=\'14\' z=\'45\' R=\'2v 2z 2A 2B 2x 2o 2n\' y=\'c\'><B l=\'D\' i=\'3S\' /></q></p></w><w G=\'23\'><p T=\'\' S=\'8\'><q A=\'-1\' C=\'-1\' x=\'14\' z=\'45\' R=\'2v 2z 2A 2B 2x 2o 2n\' y=\'c\'><B l=\'D\' i=\'3T\' /></q></p></w><w G=\'2N\'><p T=\'\' S=\'16\'><q A=\'-1\' C=\'-1\' x=\'14\' z=\'45\' R=\'2v 2z 2A 2B 2x 2o 2n\' y=\'c\'><B l=\'D\' i=\'3Z\' /></q></p></w><w G=\'2M\'><p T=\'\' S=\'24\'><q A=\'-1\' C=\'-1\' x=\'14\' z=\'45\' R=\'2v 2z 2A 2B 2x 2o 2n\' y=\'c\'><B l=\'D\' i=\'3Q\' /></q></p></w></27><1q><U h=\'1Z\' 1d=\'8i\' b=\'E\' 18=\'0\' 19=\'0\' Y=\'0\' Z=\'0\' 1f=\'-1\'><E A=\'0\' C=\'0\' x=\'0\' z=\'0\' y=\'c\'><B l=\'D\' i=\'3A\' /></E></U><U h=\'3c\' 1d=\'8h\' b=\'E\' 18=\'0\' 19=\'0\' Y=\'0\' Z=\'0\' 1f=\'-1\'><E A=\'0\' C=\'0\' x=\'0\' z=\'0\' y=\'c\'><B l=\'D\' i=\'3A\' /></E></U><U h=\'3b\' 1d=\'7K\' b=\'E\' 18=\'0\' 19=\'0\' Y=\'0\' Z=\'0\' 1f=\'-1\'><E A=\'0\' C=\'0\' x=\'0\' z=\'0\' y=\'c\'><B l=\'D\' i=\'3A\' /></E></U><U h=\'36\' 1d=\'7k\' b=\'E\' 18=\'0\' 19=\'0\' Y=\'0\' Z=\'0\' 1f=\'-1\'><E A=\'0\' C=\'0\' x=\'0\' z=\'0\' y=\'c\'><B l=\'D\' i=\'3A\' /></E></U><U h=\'34\' 1d=\'7l\' b=\'E\' 18=\'0\' 19=\'0\' Y=\'0\' Z=\'0\' 1f=\'-1\'><E A=\'0\' C=\'0\' x=\'0\' z=\'0\' y=\'c\'><B l=\'D\' i=\'3A\' /></E></U></1q></1i><1i h=\'3g\' Y=\'14\' Z=\'45\' 15=\'d\' 1x=\'d\' 1M=\'\' 18=\'24\' 19=\'0\' 1P=\'d\' 1C=\'0\' 1L=\'0\' 1K=\'0\' 1A=\'33\' 1z=\'22.5\' 1J=\'1a\' 1I=\'1a\' 1H=\'1a\' 1G=\'0\' 1y=\'5\' 1F=\'d\' 1N=\'c\' 1T=\'3x\' 37=\'1v\'><26><u G=\'1j\' b=\'g\' a=\'c\' 15=\'d\' /><u G=\'1h\' b=\'g\' a=\'c\' 15=\'d\' /><u G=\'1e\' b=\'g\' a=\'c\' 15=\'d\' /><u G=\'X\' b=\'g\' a=\'c\' 15=\'d\' /><u G=\'2f\' b=\'f\' a=\'1E\' 15=\'d\' /></26><1V><F h=\'3t\'><e><o u=\'1j\' j=\'P\'><a b=\'g\' a=\'d\' /></o><O h=\'W\' /></e></F><F h=\'2b\'><e><o u=\'1h\' j=\'P\'><a b=\'g\' a=\'d\' /></o><O h=\'W\' /></e></F><F h=\'28\'><e><o u=\'1h\' j=\'P\'><a b=\'g\' a=\'c\' /></o><O h=\'W\' /></e></F><F h=\'38\'><e><o u=\'1e\' j=\'P\'><a b=\'g\' a=\'d\' /></o><O h=\'W\' /></e></F><F h=\'2d\'><e><o u=\'X\' j=\'P\'><a b=\'g\' a=\'d\' /></o><O h=\'W\' /></e></F><F h=\'3d\'><e><o u=\'1h\' j=\'P\'><a b=\'g\' a=\'c\' /></o><o u=\'1e\' j=\'P\'><a b=\'g\' a=\'c\' /></o><o u=\'1j\' j=\'P\'><a b=\'g\' a=\'c\' /></o><o u=\'X\' j=\'P\'><a b=\'g\' a=\'c\' /></o></e></F><F h=\'W\'><e><m><n><J j=\'M\' L=\'1e\' I=\'Q\' K=\'d\' H=\'g\' /></n><k><1b><v b=\'f\' a=\'N\' /><1p b=\'g\' a=\'c\' /></1b></k><r><1b><v b=\'f\' a=\'N\' /><1p b=\'g\' a=\'d\' /></1b></r></m><m><n><J j=\'M\' L=\'2f\' I=\'Q\' K=\'1E\' H=\'f\' /></n><k><m><n><J j=\'M\' L=\'1h\' I=\'Q\' K=\'d\' H=\'g\' /></n><k><m><n><J j=\'M\' L=\'1j\' I=\'Q\' K=\'d\' H=\'g\' /></n><k><m><n><J j=\'M\' L=\'X\' I=\'Q\' K=\'d\' H=\'g\' /></n><k><t><V b=\'f\' a=\'2M\' /><v b=\'f\' a=\'N\' /></t></k><r><t><V b=\'f\' a=\'2N\' /><v b=\'f\' a=\'N\' /></t></r></m></k><r><m><n><J j=\'M\' L=\'X\' I=\'Q\' K=\'d\' H=\'g\' /></n><k><t><V b=\'f\' a=\'23\' /><v b=\'f\' a=\'N\' /></t></k><r><t><V b=\'f\' a=\'21\' /><v b=\'f\' a=\'N\' /></t></r></m></r></m></k><r><m><n><J j=\'M\' L=\'1j\' I=\'Q\' K=\'d\' H=\'g\' /></n><k><m><n><J j=\'M\' L=\'X\' I=\'Q\' K=\'d\' H=\'g\' /></n><k><t><V b=\'f\' a=\'2O\' /><v b=\'f\' a=\'N\' /></t></k><r><m><n><J j=\'M\' L=\'1e\' I=\'Q\' K=\'d\' H=\'g\' /></n><k><t><V b=\'f\' a=\'2L\' /><v b=\'f\' a=\'N\' /></t></k><r><t><V b=\'f\' a=\'2I\' /><v b=\'f\' a=\'N\' /></t></r></m></r></m></k><r><m><n><J j=\'M\' L=\'X\' I=\'Q\' K=\'d\' H=\'g\' /></n><k><t><V b=\'f\' a=\'1Y\' /><v b=\'f\' a=\'N\' /></t></k><r><m><n><J j=\'M\' L=\'1e\' I=\'Q\' K=\'d\' H=\'g\' /></n><k><t><V b=\'f\' a=\'1X\' /><v b=\'f\' a=\'N\' /></t></k><r><t><V b=\'f\' a=\'1E\' /><v b=\'f\' a=\'N\' /></t></r></m></r></m></r></m></r></m></k></m></e></F></1V><1m><1S><e><O h=\'W\' /></e></1S><2c><e><O h=\'2b\' /></e></2c><2a><e><O h=\'28\' /></e></2a><2h><e><O h=\'2d\' /></e></2h><1v><e><o u=\'1j\' j=\'3y\' /><o u=\'X\' j=\'P\'><a b=\'g\' a=\'c\' /></o><O h=\'W\' /></e></1v><2g><e><o u=\'X\' j=\'P\'><a b=\'g\' a=\'c\' /></o><O h=\'W\' /></e></2g></1m><p T=\'\' S=\'0\'><q A=\'-1\' C=\'-1\' x=\'14\' z=\'45\' R=\'2H 2E 1O 3 2F 1k 2G 1R 2D 2Z\' y=\'c\'><B l=\'D\' i=\'3L\' /></q></p><27><w G=\'1X\'><p T=\'\' S=\'1\'><q A=\'-1\' C=\'-1\' x=\'14\' z=\'45\' R=\'2H 2E 1O 3 2F 1k 2G 1R 2D 2Z\' y=\'c\'><B l=\'D\' i=\'3K\' /></q></p></w><w G=\'1Y\'><p T=\'\' S=\'8\'><q A=\'-1\' C=\'-1\' x=\'14\' z=\'45\' R=\'2H 2E 1O 3 2F 1k 2G 1R 2D 2Z\' y=\'c\'><B l=\'D\' i=\'3u\' /></q></p></w><w G=\'2I\'><p T=\'\' S=\'16\'><q A=\'-1\' C=\'-1\' x=\'14\' z=\'45\' R=\'2H 2E 1O 3 2F 1k 2G 1R 2D 2Z\' y=\'c\'><B l=\'D\' i=\'4c\' /></q></p></w><w G=\'2L\'><p T=\'\' S=\'17\'><q A=\'-1\' C=\'-1\' x=\'14\' z=\'45\' R=\'2H 2E 1O 3 2F 1k 2G 1R 2D 2Z\' y=\'c\'><B l=\'D\' i=\'3R\' /></q></p></w><w G=\'2O\'><p T=\'\' S=\'24\'><q A=\'-1\' C=\'-1\' x=\'14\' z=\'45\' R=\'2H 2E 1O 3 2F 1k 2G 1R 2D 2Z\' y=\'c\'><B l=\'D\' i=\'3V\' /></q></p></w><w G=\'21\'><p T=\'\' S=\'0\'><q A=\'-1\' C=\'-1\' x=\'14\' z=\'45\' R=\'2H 2E 1O 3 2F 1k 2G 1R 2D 2Z\' y=\'c\'><B l=\'D\' i=\'3S\' /></q></p></w><w G=\'23\'><p T=\'\' S=\'8\'><q A=\'-1\' C=\'-1\' x=\'14\' z=\'45\' R=\'2H 2E 1O 3 2F 1k 2G 1R 2D 2Z\' y=\'c\'><B l=\'D\' i=\'3T\' /></q></p></w><w G=\'2N\'><p T=\'\' S=\'16\'><q A=\'-1\' C=\'-1\' x=\'14\' z=\'45\' R=\'2H 2E 1O 3 2F 1k 2G 1R 2D 2Z\' y=\'c\'><B l=\'D\' i=\'3Z\' /></q></p></w><w G=\'2M\'><p T=\'\' S=\'24\'><q A=\'-1\' C=\'-1\' x=\'14\' z=\'45\' R=\'2H 2E 1O 3 2F 1k 2G 1R 2D 2Z\' y=\'c\'><B l=\'D\' i=\'3Q\' /></q></p></w></27><1q><U h=\'1Z\' 1d=\'7p\' b=\'E\' 18=\'0\' 19=\'0\' Y=\'0\' Z=\'0\' 1f=\'-1\'><E A=\'0\' C=\'0\' x=\'0\' z=\'0\' y=\'c\'><B l=\'D\' i=\'3v\' /></E></U><U h=\'3c\' 1d=\'7q\' b=\'E\' 18=\'0\' 19=\'0\' Y=\'0\' Z=\'0\' 1f=\'-1\'><E A=\'0\' C=\'0\' x=\'0\' z=\'0\' y=\'c\'><B l=\'D\' i=\'3v\' /></E></U><U h=\'3b\' 1d=\'7n\' b=\'E\' 18=\'0\' 19=\'0\' Y=\'0\' Z=\'0\' 1f=\'-1\'><E A=\'0\' C=\'0\' x=\'0\' z=\'0\' y=\'c\'><B l=\'D\' i=\'3v\' /></E></U><U h=\'36\' 1d=\'7o\' b=\'E\' 18=\'0\' 19=\'0\' Y=\'0\' Z=\'0\' 1f=\'-1\'><E A=\'0\' C=\'0\' x=\'0\' z=\'0\' y=\'c\'><B l=\'D\' i=\'3v\' /></E></U><U h=\'34\' 1d=\'7h\' b=\'E\' 18=\'0\' 19=\'0\' Y=\'0\' Z=\'0\' 1f=\'-1\'><E A=\'0\' C=\'0\' x=\'0\' z=\'0\' y=\'c\'><B l=\'D\' i=\'3v\' /></E></U></1q></1i></2X></5W></2X></5X><1i h=\'62\' Y=\'14\' Z=\'88\' 15=\'c\' 1x=\'d\' 1M=\'\' 18=\'48\' 19=\'29\' 1P=\'d\' 1C=\'0\' 1L=\'0\' 1K=\'0\' 1A=\'33\' 1z=\'44\' 1J=\'1a\' 1I=\'1a\' 1H=\'1a\' 1G=\'0\' 1y=\'2\' 1F=\'d\' 1N=\'c\' 1T=\'2C\'><p T=\'\' S=\'0\'><q A=\'0\' C=\'0\' x=\'14\' z=\'88\' R=\'61 1u p 2l 5V 1u 5P 5Q 5O 5T 5U 5R (5S 6d). \' y=\'c\'><B l=\'D\' i=\'78\' /></q></p><1q><U h=\'1Z\' 1d=\'79\' b=\'E\' 18=\'0\' 19=\'0\' Y=\'0\' Z=\'0\' 1f=\'-1\'><E A=\'0\' C=\'0\' x=\'0\' z=\'0\' y=\'c\'><B l=\'D\' i=\'7c\' /></E></U></1q></1i><1i h=\'4m\' Y=\'3a\' Z=\'40\' 15=\'c\' 1x=\'d\' 1M=\'\' 18=\'0\' 19=\'6b\' 1P=\'d\' 1C=\'12\' 1L=\'0\' 1K=\'0\' 1A=\'3G\' 1z=\'20\' 1J=\'1a\' 1I=\'1a\' 1H=\'1a\' 1G=\'0\' 1y=\'3\' 1F=\'d\' 1N=\'c\' 1T=\'2C\'><1m><1v><e><3C 1o=\'1n\' 1l=\'0\' 1s=\'1\' 1r=\'\' 1t=\'c\'><v b=\'f\' a=\'N\' /></3C></e></1v></1m><p T=\'\' S=\'0\'><q A=\'0\' C=\'0\' x=\'3a\' z=\'40\' R=\'65\' y=\'c\'><B l=\'D\' i=\'7f\' /></q></p><1q><U h=\'1Z\' 1d=\'4m\' b=\'E\' 18=\'0\' 19=\'0\' Y=\'0\' Z=\'0\' 1f=\'-1\'><E A=\'0\' C=\'0\' x=\'0\' z=\'0\' y=\'c\'><B l=\'D\' i=\'1D\' /></E></U></1q></1i><1i h=\'4o\' Y=\'3a\' Z=\'40\' 15=\'c\' 1x=\'d\' 1M=\'\' 18=\'0\' 19=\'6b\' 1P=\'d\' 1C=\'13\' 1L=\'0\' 1K=\'0\' 1A=\'3G\' 1z=\'20\' 1J=\'1a\' 1I=\'1a\' 1H=\'1a\' 1G=\'0\' 1y=\'4\' 1F=\'d\' 1N=\'c\' 1T=\'2C\'><1m><1v><e><3C 1o=\'1n\' 1l=\'0\' 1s=\'1\' 1r=\'\' 1t=\'c\'><v b=\'f\' a=\'N\' /></3C></e></1v></1m><p T=\'\' S=\'0\'><q A=\'0\' C=\'0\' x=\'3a\' z=\'40\' R=\'5J\' y=\'c\'><B l=\'D\' i=\'4G\' /></q></p><1q><U h=\'1Z\' 1d=\'4o\' b=\'E\' 18=\'0\' 19=\'0\' Y=\'0\' Z=\'0\' 1f=\'-1\'><E A=\'0\' C=\'0\' x=\'0\' z=\'0\' y=\'c\'><B l=\'D\' i=\'7g\' /></E></U></1q></1i></2X><7d h=\'7e\' /><63><3D h=\'6f\' Y=\'3a\' Z=\'4L\' 15=\'d\' 1x=\'c\' 4M=\'d\' 4H=\'d\' 4J=\'\' 4Q=\'4R\' 4O=\'4P\' 1y=\'0\' 5q=\'d\' 5r=\'d\' 1A=\'3G\' 1z=\'5k\' 1C=\'-1\'><1m><42><e><3H><v b=\'f\' a=\'N\' /></3H></e></42><1S><e><4i G=\'4b\' 4e=\'c\' /></e></1S><4d><e><4i G=\'4b\' 4e=\'d\' /></e></4d></1m><3h 1l=\'4w\'><1m><3k 4x=\'0\'><e><1c 1o=\'1n\' 1l=\'0\' 1s=\'0\' 1r=\'\' 1t=\'c\'><v b=\'f\' a=\'66\' /></1c><1c 1o=\'1n\' 1l=\'0\' 1s=\'0\' 1r=\'\' 1t=\'c\'><v b=\'f\' a=\'6a\' /></1c><1c 1o=\'1n\' 1l=\'0\' 1s=\'0\' 1r=\'\' 1t=\'c\'><v b=\'f\' a=\'67\' /></1c><1c 1o=\'1n\' 1l=\'0\' 1s=\'0\' 1r=\'\' 1t=\'c\'><v b=\'f\' a=\'4a\' /></1c><1c 1o=\'1n\' 1l=\'0\' 1s=\'0\' 1r=\'\' 1t=\'c\'><v b=\'f\' a=\'46\' /></1c></e></3k></1m></3h><2X><1i h=\'4a\' Y=\'5e\' Z=\'5b\' 15=\'c\' 1x=\'d\' 1M=\'\' 18=\'5c\' 19=\'5f\' 1P=\'d\' 1C=\'2\' 1L=\'0\' 1K=\'0\' 1A=\'5i.5\' 1z=\'5j.5\' 1J=\'1a\' 1I=\'1a\' 1H=\'1a\' 1G=\'0\' 1y=\'1\' 1F=\'c\' 1N=\'c\' 1T=\'2C\'><p T=\'\' S=\'0\'><q A=\'-1\' C=\'-1\' x=\'5g\' z=\'5h\' R=\'5G 3\' y=\'c\'><B l=\'D\' i=\'5H\' /></q></p></1i><1i h=\'46\' Y=\'3r\' Z=\'0\' 15=\'c\' 1x=\'d\' 1M=\'\' 18=\'3m\' 19=\'5N\' 1P=\'d\' 1C=\'6\' 1L=\'0\' 1K=\'0\' 1A=\'3o\' 1z=\'-0.5\' 1J=\'1a\' 1I=\'1a\' 1H=\'1a\' 1G=\'0\' 1y=\'2\' 1F=\'c\' 1N=\'c\' 1T=\'2C\'><p T=\'\' S=\'0\'><q A=\'0\' C=\'-1\' x=\'3l\' z=\'1\' R=\'5F 5\' y=\'c\'><B l=\'D\' i=\'5I\' /></q></p></1i><1i h=\'66\' Y=\'3r\' Z=\'51\' 15=\'c\' 1x=\'d\' 1M=\'\' 18=\'3m\' 19=\'4z\' 1P=\'d\' 1C=\'4\' 1L=\'0\' 1K=\'0\' 1A=\'3o.5\' 1z=\'25.5\' 1J=\'1a\' 1I=\'1a\' 1H=\'1a\' 1G=\'0\' 1y=\'3\' 1F=\'d\' 1N=\'c\' 1T=\'2C\'><p T=\'\' S=\'0\'><q A=\'0\' C=\'0\' x=\'3l\' z=\'51\' R=\'65\' y=\'c\'><B l=\'D\' i=\'5K\' /></q></p><1q><U h=\'1Z\' 1d=\'7D\' b=\'E\' 18=\'0\' 19=\'0\' Y=\'0\' Z=\'0\' 1f=\'-1\'><E A=\'0\' C=\'0\' x=\'0\' z=\'0\' y=\'c\'><B l=\'D\' i=\'7E\' /></E></U></1q></1i><1i h=\'6a\' Y=\'3r\' Z=\'4g\' 15=\'c\' 1x=\'d\' 1M=\'\' 18=\'3m\' 19=\'5x\' 1P=\'d\' 1C=\'8\' 1L=\'0\' 1K=\'0\' 1A=\'3o.5\' 1z=\'51.5\' 1J=\'1a\' 1I=\'1a\' 1H=\'1a\' 1G=\'0\' 1y=\'4\' 1F=\'d\' 1N=\'c\' 1T=\'2C\'><p T=\'\' S=\'0\'><q A=\'0\' C=\'0\' x=\'3l\' z=\'4g\' R=\'7B&7C;s x!  5u 7F 1u 3F 5B.\' y=\'c\'><B l=\'D\' i=\'5C\' /></q></p><1q><U h=\'1Z\' 1d=\'7I\' b=\'E\' 18=\'0\' 19=\'0\' Y=\'0\' Z=\'0\' 1f=\'-1\'><E A=\'0\' C=\'0\' x=\'0\' z=\'0\' y=\'c\'><B l=\'D\' i=\'7J\' /></E></U></1q></1i><1i h=\'67\' Y=\'4G\' Z=\'40\' 15=\'d\' 1x=\'d\' 1M=\'\' 18=\'5y\' 19=\'5v\' 1P=\'d\' 1C=\'10\' 1L=\'0\' 1K=\'0\' 1A=\'83.5\' 1z=\'20\' 1J=\'1a\' 1I=\'1a\' 1H=\'1a\' 1G=\'0\' 1y=\'5\' 1F=\'d\' 1N=\'c\' 1T=\'5M\' 37=\'1v\'><26><u G=\'2w\' b=\'g\' a=\'c\' 15=\'d\' /><u G=\'3n\' b=\'g\' a=\'c\' 15=\'d\' /><u G=\'1h\' b=\'g\' a=\'c\' 15=\'d\' /><u G=\'1e\' b=\'g\' a=\'c\' 15=\'d\' /><u G=\'X\' b=\'g\' a=\'c\' 15=\'d\' /><u G=\'2f\' b=\'f\' a=\'1E\' 15=\'d\' /></26><1V><F h=\'3Y\'><e><o u=\'3n\' j=\'P\'><a b=\'Q\' a=\'2w\' /></o><o u=\'2w\' j=\'P\'><a b=\'g\' a=\'d\' /></o><O h=\'W\' /></e></F><F h=\'2b\'><e><o u=\'1h\' j=\'P\'><a b=\'g\' a=\'d\' /></o><O h=\'W\' /></e></F><F h=\'28\'><e><o u=\'1h\' j=\'P\'><a b=\'g\' a=\'c\' /></o><O h=\'W\' /></e></F><F h=\'38\'><e><o u=\'1e\' j=\'P\'><a b=\'g\' a=\'d\' /></o><O h=\'W\' /></e></F><F h=\'2d\'><e><o u=\'X\' j=\'P\'><a b=\'g\' a=\'d\' /></o><O h=\'W\' /></e></F><F h=\'3d\'><e><o u=\'1h\' j=\'P\'><a b=\'g\' a=\'c\' /></o><o u=\'2w\' j=\'P\'><a b=\'g\' a=\'c\' /></o><o u=\'3n\' j=\'P\'><a b=\'g\' a=\'c\' /></o><o u=\'1e\' j=\'P\'><a b=\'g\' a=\'c\' /></o><o u=\'X\' j=\'P\'><a b=\'g\' a=\'c\' /></o></e></F><F h=\'W\'><e><m><n><J j=\'M\' L=\'1e\' I=\'Q\' K=\'d\' H=\'g\' /></n><k><1b><v b=\'f\' a=\'N\' /><1p b=\'g\' a=\'c\' /></1b></k><r><1b><v b=\'f\' a=\'N\' /><1p b=\'g\' a=\'d\' /></1b></r></m><m><n><J j=\'M\' L=\'2f\' I=\'Q\' K=\'1E\' H=\'f\' /></n><k><m><n><J j=\'M\' L=\'1h\' I=\'Q\' K=\'d\' H=\'g\' /></n><k><m><n><J j=\'M\' L=\'2w\' I=\'Q\' K=\'d\' H=\'g\' /></n><k><m><n><J j=\'M\' L=\'X\' I=\'Q\' K=\'d\' H=\'g\' /></n><k><t><V b=\'f\' a=\'3J\' /><v b=\'f\' a=\'N\' /></t></k><r><t><V b=\'f\' a=\'3N\' /><v b=\'f\' a=\'N\' /></t></r></m></k><r><m><n><J j=\'M\' L=\'X\' I=\'Q\' K=\'d\' H=\'g\' /></n><k><t><V b=\'f\' a=\'23\' /><v b=\'f\' a=\'N\' /></t></k><r><t><V b=\'f\' a=\'21\' /><v b=\'f\' a=\'N\' /></t></r></m></r></m></k><r><m><n><J j=\'M\' L=\'2w\' I=\'Q\' K=\'d\' H=\'g\' /></n><k><m><n><J j=\'M\' L=\'X\' I=\'Q\' K=\'d\' H=\'g\' /></n><k><t><V b=\'f\' a=\'4f\' /><v b=\'f\' a=\'N\' /></t></k><r><m><n><J j=\'M\' L=\'1e\' I=\'Q\' K=\'d\' H=\'g\' /></n><k><t><V b=\'f\' a=\'3X\' /><v b=\'f\' a=\'N\' /></t></k><r><t><V b=\'f\' a=\'47\' /><v b=\'f\' a=\'N\' /></t></r></m></r></m></k><r><m><n><J j=\'M\' L=\'X\' I=\'Q\' K=\'d\' H=\'g\' /></n><k><t><V b=\'f\' a=\'1Y\' /><v b=\'f\' a=\'N\' /></t></k><r><m><n><J j=\'M\' L=\'1e\' I=\'Q\' K=\'d\' H=\'g\' /></n><k><t><V b=\'f\' a=\'1X\' /><v b=\'f\' a=\'N\' /></t></k><r><t><V b=\'f\' a=\'1E\' /><v b=\'f\' a=\'N\' /></t></r></m></r></m></r></m></r></m></k></m></e></F></1V><1m><1v><e><O h=\'3Y\' /><o u=\'1h\' j=\'P\'><a b=\'g\' a=\'c\' /></o><o u=\'X\' j=\'P\'><a b=\'g\' a=\'c\' /></o><O h=\'W\' /><32 1o=\'1n\' 1l=\'0\' 1s=\'0\' 1r=\'\' 1t=\'c\'><v b=\'f\' a=\'4D\' /></32><4C /></e></1v><1S><e><O h=\'W\' /></e></1S><2c><e><O h=\'2b\' /></e></2c><2a><e><O h=\'28\' /></e></2a><2h><e><O h=\'2d\' /></e></2h><2g><e><o u=\'X\' j=\'P\'><a b=\'g\' a=\'c\' /></o><O h=\'W\' /></e></2g><49><e><43 5E=\'c\'><a b=\'f\' a=\'N\' /></43></e></49></1m><p T=\'\' S=\'0\'><q A=\'-1\' C=\'-1\' x=\'1D\' z=\'39\' R=\'1Q\' y=\'c\'><B l=\'D\' i=\'5s\' /></q></p><27><w G=\'1X\'><p T=\'\' S=\'1\'><q A=\'-1\' C=\'-1\' x=\'1D\' z=\'39\' R=\'1Q\' y=\'c\'><B l=\'D\' i=\'3W\' /></q></p></w><w G=\'1Y\'><p T=\'\' S=\'8\'><q A=\'-1\' C=\'-1\' x=\'1D\' z=\'39\' R=\'1Q\' y=\'c\'><B l=\'D\' i=\'3O\' /></q></p></w><w G=\'47\'><p T=\'\' S=\'0\'><q A=\'-1\' C=\'-1\' x=\'1D\' z=\'39\' R=\'1Q\' y=\'c\'><B l=\'D\' i=\'5p\' /></q></p></w><w G=\'3X\'><p T=\'\' S=\'1\'><q A=\'-1\' C=\'-1\' x=\'1D\' z=\'39\' R=\'1Q\' y=\'c\'><B l=\'D\' i=\'3W\' /></q></p></w><w G=\'4f\'><p T=\'\' S=\'8\'><q A=\'-1\' C=\'-1\' x=\'1D\' z=\'39\' R=\'1Q\' y=\'c\'><B l=\'D\' i=\'3O\' /></q></p></w><w G=\'21\'><p T=\'\' S=\'0\'><q A=\'-1\' C=\'-1\' x=\'1D\' z=\'39\' R=\'1Q\' y=\'c\'><B l=\'D\' i=\'3P\' /></q></p></w><w G=\'23\'><p T=\'\' S=\'8\'><q A=\'-1\' C=\'-1\' x=\'1D\' z=\'39\' R=\'1Q\' y=\'c\'><B l=\'D\' i=\'3I\' /></q></p></w><w G=\'3N\'><p T=\'\' S=\'0\'><q A=\'-1\' C=\'-1\' x=\'1D\' z=\'39\' R=\'1Q\' y=\'c\'><B l=\'D\' i=\'3P\' /></q></p></w><w G=\'3J\'><p T=\'\' S=\'8\'><q A=\'-1\' C=\'-1\' x=\'1D\' z=\'39\' R=\'1Q\' y=\'c\'><B l=\'D\' i=\'3I\' /></q></p></w></27><1q><U h=\'1Z\' 1d=\'7G\' b=\'E\' 18=\'0\' 19=\'0\' Y=\'0\' Z=\'0\' 1f=\'-1\'><E A=\'0\' C=\'0\' x=\'0\' z=\'0\' y=\'c\'><B l=\'D\' i=\'2P\' /></E></U><U h=\'3c\' 1d=\'7H\' b=\'E\' 18=\'0\' 19=\'0\' Y=\'0\' Z=\'0\' 1f=\'-1\'><E A=\'0\' C=\'0\' x=\'0\' z=\'0\' y=\'c\'><B l=\'D\' i=\'2P\' /></E></U><U h=\'3b\' 1d=\'7A\' b=\'E\' 18=\'0\' 19=\'0\' Y=\'0\' Z=\'0\' 1f=\'-1\'><E A=\'0\' C=\'0\' x=\'0\' z=\'0\' y=\'c\'><B l=\'D\' i=\'2P\' /></E></U><U h=\'36\' 1d=\'7t\' b=\'E\' 18=\'0\' 19=\'0\' Y=\'0\' Z=\'0\' 1f=\'-1\'><E A=\'0\' C=\'0\' x=\'0\' z=\'0\' y=\'c\'><B l=\'D\' i=\'2P\' /></E></U><U h=\'34\' 1d=\'7u\' b=\'E\' 18=\'0\' 19=\'0\' Y=\'0\' Z=\'0\' 1f=\'-1\'><E A=\'0\' C=\'0\' x=\'0\' z=\'0\' y=\'c\'><B l=\'D\' i=\'2P\' /></E></U></1q></1i></2X></3D><3D h=\'5t\' Y=\'3a\' Z=\'4L\' 15=\'d\' 1x=\'c\' 4M=\'d\' 4H=\'d\' 4J=\'\' 4Q=\'4R\' 4O=\'4P\' 1y=\'0\' 5q=\'d\' 5r=\'d\' 1A=\'3G\' 1z=\'5k\' 1C=\'-1\'><1m><42><e><3H><v b=\'f\' a=\'N\' /></3H></e></42><1S><e><4i G=\'4b\' 4e=\'c\' /></e></1S><4d><e><4i G=\'4b\' 4e=\'d\' /></e></4d></1m><3h 1l=\'4w\'><1m><3k 4x=\'0\'><e><1c 1o=\'1n\' 1l=\'0\' 1s=\'0\' 1r=\'\' 1t=\'c\'><v b=\'f\' a=\'5L\' /></1c><1c 1o=\'1n\' 1l=\'0\' 1s=\'0\' 1r=\'\' 1t=\'c\'><v b=\'f\' a=\'5w\' /></1c><1c 1o=\'1n\' 1l=\'0\' 1s=\'0\' 1r=\'\' 1t=\'c\'><v b=\'f\' a=\'5A\' /></1c><1c 1o=\'1n\' 1l=\'0\' 1s=\'0\' 1r=\'\' 1t=\'c\'><v b=\'f\' a=\'4a\' /></1c><1c 1o=\'1n\' 1l=\'0\' 1s=\'0\' 1r=\'\' 1t=\'c\'><v b=\'f\' a=\'46\' /></1c></e></3k></1m></3h><2X><1i h=\'4a\' Y=\'5e\' Z=\'5b\' 15=\'c\' 1x=\'d\' 1M=\'\' 18=\'5c\' 19=\'5f\' 1P=\'d\' 1C=\'3\' 1L=\'0\' 1K=\'0\' 1A=\'5i.5\' 1z=\'5j.5\' 1J=\'1a\' 1I=\'1a\' 1H=\'1a\' 1G=\'0\' 1y=\'1\' 1F=\'c\' 1N=\'c\' 1T=\'2C\'><p T=\'\' S=\'0\'><q A=\'-1\' C=\'-1\' x=\'5g\' z=\'5h\' R=\'5G 3\' y=\'c\'><B l=\'D\' i=\'5H\' /></q></p></1i><1i h=\'46\' Y=\'3r\' Z=\'0\' 15=\'c\' 1x=\'d\' 1M=\'\' 18=\'3m\' 19=\'5N\' 1P=\'d\' 1C=\'7\' 1L=\'0\' 1K=\'0\' 1A=\'3o\' 1z=\'-0.5\' 1J=\'1a\' 1I=\'1a\' 1H=\'1a\' 1G=\'0\' 1y=\'2\' 1F=\'c\' 1N=\'c\' 1T=\'2C\'><p T=\'\' S=\'0\'><q A=\'0\' C=\'-1\' x=\'3l\' z=\'1\' R=\'5F 5\' y=\'c\'><B l=\'D\' i=\'5I\' /></q></p></1i><1i h=\'5L\' Y=\'3r\' Z=\'51\' 15=\'c\' 1x=\'d\' 1M=\'\' 18=\'3m\' 19=\'4z\' 1P=\'d\' 1C=\'5\' 1L=\'0\' 1K=\'0\' 1A=\'3o.5\' 1z=\'25.5\' 1J=\'1a\' 1I=\'1a\' 1H=\'1a\' 1G=\'0\' 1y=\'3\' 1F=\'d\' 1N=\'c\' 1T=\'2C\'><p T=\'\' S=\'0\'><q A=\'0\' C=\'0\' x=\'3l\' z=\'51\' R=\'5J\' y=\'c\'><B l=\'D\' i=\'5K\' /></q></p><1q><U h=\'1Z\' 1d=\'7z\' b=\'E\' 18=\'0\' 19=\'0\' Y=\'0\' Z=\'0\' 1f=\'-1\'><E A=\'0\' C=\'0\' x=\'0\' z=\'0\' y=\'c\'><B l=\'D\' i=\'7w\' /></E></U></1q></1i><1i h=\'5w\' Y=\'3r\' Z=\'4g\' 15=\'c\' 1x=\'d\' 1M=\'\' 18=\'3m\' 19=\'5x\' 1P=\'d\' 1C=\'9\' 1L=\'0\' 1K=\'0\' 1A=\'3o.5\' 1z=\'51.5\' 1J=\'1a\' 1I=\'1a\' 1H=\'1a\' 1G=\'0\' 1y=\'4\' 1F=\'d\' 1N=\'c\' 1T=\'2C\'><p T=\'\' S=\'0\'><q A=\'0\' C=\'0\' x=\'3l\' z=\'4g\' R=\'5u 7x 7y 7v 1u 3F 5B.\' y=\'c\'><B l=\'D\' i=\'5C\' /></q></p><1q><U h=\'1Z\' 1d=\'7s\' b=\'E\' 18=\'0\' 19=\'0\' Y=\'0\' Z=\'0\' 1f=\'-1\'><E A=\'0\' C=\'0\' x=\'0\' z=\'0\' y=\'c\'><B l=\'D\' i=\'7r\' /></E></U></1q></1i><1i h=\'5A\' Y=\'4G\' Z=\'40\' 15=\'d\' 1x=\'d\' 1M=\'\' 18=\'5y\' 19=\'5v\' 1P=\'d\' 1C=\'11\' 1L=\'0\' 1K=\'0\' 1A=\'83.5\' 1z=\'20\' 1J=\'1a\' 1I=\'1a\' 1H=\'1a\' 1G=\'0\' 1y=\'5\' 1F=\'d\' 1N=\'c\' 1T=\'5M\' 37=\'1v\'><26><u G=\'2w\' b=\'g\' a=\'c\' 15=\'d\' /><u G=\'3n\' b=\'g\' a=\'c\' 15=\'d\' /><u G=\'1h\' b=\'g\' a=\'c\' 15=\'d\' /><u G=\'1e\' b=\'g\' a=\'c\' 15=\'d\' /><u G=\'X\' b=\'g\' a=\'c\' 15=\'d\' /><u G=\'2f\' b=\'f\' a=\'1E\' 15=\'d\' /></26><1V><F h=\'3Y\'><e><o u=\'3n\' j=\'P\'><a b=\'Q\' a=\'2w\' /></o><o u=\'2w\' j=\'P\'><a b=\'g\' a=\'d\' /></o><O h=\'W\' /></e></F><F h=\'2b\'><e><o u=\'1h\' j=\'P\'><a b=\'g\' a=\'d\' /></o><O h=\'W\' /></e></F><F h=\'28\'><e><o u=\'1h\' j=\'P\'><a b=\'g\' a=\'c\' /></o><O h=\'W\' /></e></F><F h=\'38\'><e><o u=\'1e\' j=\'P\'><a b=\'g\' a=\'d\' /></o><O h=\'W\' /></e></F><F h=\'2d\'><e><o u=\'X\' j=\'P\'><a b=\'g\' a=\'d\' /></o><O h=\'W\' /></e></F><F h=\'3d\'><e><o u=\'1h\' j=\'P\'><a b=\'g\' a=\'c\' /></o><o u=\'2w\' j=\'P\'><a b=\'g\' a=\'c\' /></o><o u=\'3n\' j=\'P\'><a b=\'g\' a=\'c\' /></o><o u=\'1e\' j=\'P\'><a b=\'g\' a=\'c\' /></o><o u=\'X\' j=\'P\'><a b=\'g\' a=\'c\' /></o></e></F><F h=\'W\'><e><m><n><J j=\'M\' L=\'1e\' I=\'Q\' K=\'d\' H=\'g\' /></n><k><1b><v b=\'f\' a=\'N\' /><1p b=\'g\' a=\'c\' /></1b></k><r><1b><v b=\'f\' a=\'N\' /><1p b=\'g\' a=\'d\' /></1b></r></m><m><n><J j=\'M\' L=\'2f\' I=\'Q\' K=\'1E\' H=\'f\' /></n><k><m><n><J j=\'M\' L=\'1h\' I=\'Q\' K=\'d\' H=\'g\' /></n><k><m><n><J j=\'M\' L=\'2w\' I=\'Q\' K=\'d\' H=\'g\' /></n><k><m><n><J j=\'M\' L=\'X\' I=\'Q\' K=\'d\' H=\'g\' /></n><k><t><V b=\'f\' a=\'3J\' /><v b=\'f\' a=\'N\' /></t></k><r><t><V b=\'f\' a=\'3N\' /><v b=\'f\' a=\'N\' /></t></r></m></k><r><m><n><J j=\'M\' L=\'X\' I=\'Q\' K=\'d\' H=\'g\' /></n><k><t><V b=\'f\' a=\'23\' /><v b=\'f\' a=\'N\' /></t></k><r><t><V b=\'f\' a=\'21\' /><v b=\'f\' a=\'N\' /></t></r></m></r></m></k><r><m><n><J j=\'M\' L=\'2w\' I=\'Q\' K=\'d\' H=\'g\' /></n><k><m><n><J j=\'M\' L=\'X\' I=\'Q\' K=\'d\' H=\'g\' /></n><k><t><V b=\'f\' a=\'4f\' /><v b=\'f\' a=\'N\' /></t></k><r><m><n><J j=\'M\' L=\'1e\' I=\'Q\' K=\'d\' H=\'g\' /></n><k><t><V b=\'f\' a=\'3X\' /><v b=\'f\' a=\'N\' /></t></k><r><t><V b=\'f\' a=\'47\' /><v b=\'f\' a=\'N\' /></t></r></m></r></m></k><r><m><n><J j=\'M\' L=\'X\' I=\'Q\' K=\'d\' H=\'g\' /></n><k><t><V b=\'f\' a=\'1Y\' /><v b=\'f\' a=\'N\' /></t></k><r><m><n><J j=\'M\' L=\'1e\' I=\'Q\' K=\'d\' H=\'g\' /></n><k><t><V b=\'f\' a=\'1X\' /><v b=\'f\' a=\'N\' /></t></k><r><t><V b=\'f\' a=\'1E\' /><v b=\'f\' a=\'N\' /></t></r></m></r></m></r></m></r></m></k></m></e></F></1V><1m><1v><e><O h=\'3Y\' /><o u=\'1h\' j=\'P\'><a b=\'g\' a=\'c\' /></o><o u=\'X\' j=\'P\'><a b=\'g\' a=\'c\' /></o><O h=\'W\' /><32 1o=\'1n\' 1l=\'0\' 1s=\'0\' 1r=\'\' 1t=\'c\'><v b=\'f\' a=\'4D\' /></32><4C /></e></1v><1S><e><O h=\'W\' /></e></1S><2c><e><O h=\'2b\' /></e></2c><2a><e><O h=\'28\' /></e></2a><2h><e><O h=\'2d\' /></e></2h><2g><e><o u=\'X\' j=\'P\'><a b=\'g\' a=\'c\' /></o><O h=\'W\' /></e></2g><49><e><43 5E=\'c\'><a b=\'f\' a=\'N\' /></43></e></49></1m><p T=\'\' S=\'0\'><q A=\'-1\' C=\'-1\' x=\'1D\' z=\'39\' R=\'1Q\' y=\'c\'><B l=\'D\' i=\'5s\' /></q></p><27><w G=\'1X\'><p T=\'\' S=\'1\'><q A=\'-1\' C=\'-1\' x=\'1D\' z=\'39\' R=\'1Q\' y=\'c\'><B l=\'D\' i=\'3W\' /></q></p></w><w G=\'1Y\'><p T=\'\' S=\'8\'><q A=\'-1\' C=\'-1\' x=\'1D\' z=\'39\' R=\'1Q\' y=\'c\'><B l=\'D\' i=\'3O\' /></q></p></w><w G=\'47\'><p T=\'\' S=\'0\'><q A=\'-1\' C=\'-1\' x=\'1D\' z=\'39\' R=\'1Q\' y=\'c\'><B l=\'D\' i=\'5p\' /></q></p></w><w G=\'3X\'><p T=\'\' S=\'1\'><q A=\'-1\' C=\'-1\' x=\'1D\' z=\'39\' R=\'1Q\' y=\'c\'><B l=\'D\' i=\'3W\' /></q></p></w><w G=\'4f\'><p T=\'\' S=\'8\'><q A=\'-1\' C=\'-1\' x=\'1D\' z=\'39\' R=\'1Q\' y=\'c\'><B l=\'D\' i=\'3O\' /></q></p></w><w G=\'21\'><p T=\'\' S=\'0\'><q A=\'-1\' C=\'-1\' x=\'1D\' z=\'39\' R=\'1Q\' y=\'c\'><B l=\'D\' i=\'3P\' /></q></p></w><w G=\'23\'><p T=\'\' S=\'8\'><q A=\'-1\' C=\'-1\' x=\'1D\' z=\'39\' R=\'1Q\' y=\'c\'><B l=\'D\' i=\'3I\' /></q></p></w><w G=\'3N\'><p T=\'\' S=\'0\'><q A=\'-1\' C=\'-1\' x=\'1D\' z=\'39\' R=\'1Q\' y=\'c\'><B l=\'D\' i=\'3P\' /></q></p></w><w G=\'3J\'><p T=\'\' S=\'8\'><q A=\'-1\' C=\'-1\' x=\'1D\' z=\'39\' R=\'1Q\' y=\'c\'><B l=\'D\' i=\'3I\' /></q></p></w></27><1q><U h=\'1Z\' 1d=\'7b\' b=\'E\' 18=\'0\' 19=\'0\' Y=\'0\' Z=\'0\' 1f=\'-1\'><E A=\'0\' C=\'0\' x=\'0\' z=\'0\' y=\'c\'><B l=\'D\' i=\'2P\' /></E></U><U h=\'3c\' 1d=\'7a\' b=\'E\' 18=\'0\' 19=\'0\' Y=\'0\' Z=\'0\' 1f=\'-1\'><E A=\'0\' C=\'0\' x=\'0\' z=\'0\' y=\'c\'><B l=\'D\' i=\'2P\' /></E></U><U h=\'3b\' 1d=\'7m\' b=\'E\' 18=\'0\' 19=\'0\' Y=\'0\' Z=\'0\' 1f=\'-1\'><E A=\'0\' C=\'0\' x=\'0\' z=\'0\' y=\'c\'><B l=\'D\' i=\'2P\' /></E></U><U h=\'36\' 1d=\'7j\' b=\'E\' 18=\'0\' 19=\'0\' Y=\'0\' Z=\'0\' 1f=\'-1\'><E A=\'0\' C=\'0\' x=\'0\' z=\'0\' y=\'c\'><B l=\'D\' i=\'2P\' /></E></U><U h=\'34\' 1d=\'7i\' b=\'E\' 18=\'0\' 19=\'0\' Y=\'0\' Z=\'0\' 1f=\'-1\'><E A=\'0\' C=\'0\' x=\'0\' z=\'0\' y=\'c\'><B l=\'D\' i=\'2P\' /></E></U></1q></1i></2X></3D></63></5d>");',62,519,'||||||||||value|type|false|true|actions|string|boolean|id||operator|then_actions||if_action|condition|adjustvar|data|vectordata|else_actions||setobjstate|variable|objref|state|right|pngfb|bottom|left|pr|top|Lib|vectortext|actiongroup|name|typeb|typea|compare|valueb|valuea|eq|_this|exe_actiongroup|set|var|alttext|accstate|hotlinkid|textdata|stateref|_setstates|_down|width|height|||||864|resume|||xpos|ypos|100|set_enabled|show|linkid|_disabled|shadowindex|5ccPtrk6bpD2|_hover|vectorshape|_checked|of|duration|events|appear|transition|enabled|textlib|animationid|direction|reverse|the|onrelease|rate|usehandcursor|depth|rotateypos|rotatexpos|in|tabindex|166|_default|scrolling|rotation|alpha|yscale|xscale|yoffset|xoffset|shapemaskid|shufflelock|after|tabenabled|Continue|treatment|ontransitionin|acctype|_player|actiongroups|_review|_default_Disabled|_default_Down|01||_default_Hover||_default_Hover_Down|||variables|states|ActGrpClearHoverState||onrollout|ActGrpSetHoverState|onrollover|ActGrpSetDownState|property|_state|onreleaseoutside|onpress|showing|gas|Arterial|to|blood|tachycardia|sinus|above|ph|respiratory|setting|CO2|Respiratory|New|_visited|than|minute|ECG|change|other|text|with|wheezing|doses|nebulizer|Persistent|_default_Selected|65HGHztSCsD|6hibY0ltYNB|_default_Selected_Disabled|_default_Hover_Selected_Down|_default_Hover_Selected|_default_Selected_Down|228|Able|blow|yellow|zone|peak|still|flow|objects|initial|steroid|65dpkCV68OF|but|hide_slidelayer|432|05||04|defaultaction|ActGrpSetDisabledState||960|03|02|ActGrpClearStateVars|6ZPB4YSxEM3|_default_Review|6Egpc4J82B3|timeline|ActGrpSetReviewState|_default_Selected_Review|event|534|213|_savevisited|266|6eZOrZElvn42|gotoplay|533|279|ActGrpSetCheckedState|271|287|285|checkbox|toggle|282|286|6ceTifDJvPq|hide|slidelayer|pxnsnfns00001100101|correct|480|setactivetimeline|227|_default_Hover_Visited_Down|270|269|or|_default_Hover_Visited|224|226|278|273|275|276|MsgScene_64FhlpEFk612|274|223|_default_Visited_Disabled|ActGrpSetVisitedState|277||background|ontopmostlayer|setfocus|||5zn4ncnxwIt|_default_Visited||ontransitionincomplete|67F1PIeokp7|submit|272|ontransitionout|enable|_default_Visited_Down|103|6LwY6bjhpxB2|enable_frame_control|set_window_control_layout|fill|ReviewIntCorrectIncorrect_5ccPtrk6bpD2|5ccPtrk6bpD2_CorrectReview|888|5ccPtrk6bpD2_IncorrectReview|AnsweredInt_5ccPtrk6bpD2|set_frame_layout|_frame|WindowId|targeta|_ActTargetSlideId|targetb|5000|time|isdescendant|249|wndtype|normal|playnextdrawslide|_parent|window|MessageWnd|167|enablereplay|Status|lmsid|QuizComplete|720|enableseek|actparam|elapsedtimemode|pause|starttime|18622|colors|ReviewMode_5hYpnEpdFtL2|5fMutQHv2r52|nextviewedslide|250|onbeforeslidejump|onnextslide|NavigationRestrictionNextSlide_6LwY6bjhpxB2|283||ActGrpOnPrevButtonClick|284|ActGrpOnSubmitButtonClick|onsubmitslide|nor|5ccPtrk6bpD2_CheckAnswered|CloseFeedback|onprevslide|90|253|189|slide|581|233|583|255|290|126|360|2001|XMLSchema|w3|org|225|modal|pauseparent|222|5lx1kVInD6U|You|431|6iYUwrV1C4A|312|397|slides|6cENpDHDLwv|response|220|64FhlpEFk612|showrect|Line|Rectangle|216|217|Incorrect|218|5ixMAKRWo7b|button|304|for|observation|admission|exacerbation|multiple|acute|asthma|exclude|shufflegroup|scrollarea|SetLayout_pxnsnfns00001100101|ReviewInt_5ccPtrk6bpD2|LastSlideViewed_64FhlpEFk612|Choose|6QncK5Eiv9Z|slidelayers|xmlns|Correct|6TuHrV2oDMv|6pP4oJnH9YV|DisableChoices_5ccPtrk6bpD2|http|5XYcg7fBWPF|680|npnxsnfns00001100100|choices|www|6EKExNhqKq3|swf|0xFFFFFF|6NQG6dX48Ei2|completed_slide_ref|contentwidth|color|127|iosurl|linear|stop|rgb|xsi|instance|Slide8|xsd|presentation_content|dataurl|SlideXMLData|542|quizref|InvalidPromptSlide|eval_interaction|incorrect|ScrollPromptSlide|history_prev|dce2ebdd212f11e9fea5b3647555f6|6LXPPhoohNz2|Viewed|Id|AbsoluteId|CurrentQuiz_5hYpnEpdFtL2|5hYpnEpdFtL2|AttemptCount|gte|add|number|globalaudioid|showmenuresulticon|trackviews|historygroupid|viewgroupid|LockedWarningSlide|mobile|title|gz|Passed||wipetrans|navindex|slidelock|cancel_event|videozoom|transdir|transduration|214|txt__default_6QncK5Eiv9Z|txt__default_Disabled_6cENpDHDLwv|txt__default_6cENpDHDLwv|288|presenterref|none|165|168|txt__default_Hover_6Egpc4J82B3|txt__default_Hover_6cENpDHDLwv|txt__default_Visited_6cENpDHDLwv|txt__default_Selected_6hibY0ltYNB|txt__default_Hover_6hibY0ltYNB|txt__default_Down_6cENpDHDLwv|txt__default_Down_6Egpc4J82B3|txt__default_Selected_6Egpc4J82B3|txt__default_6Egpc4J82B3|txt__default_Disabled_6Egpc4J82B3|230|txt__default_6iYUwrV1C4A|txt__default_Visited_6pP4oJnH9YV|txt__default_Hover_6pP4oJnH9YV|select|229|did|not|txt__default_5ixMAKRWo7b|txt__default_Down_6pP4oJnH9YV|That|apos|txt__default_6TuHrV2oDMv|219|selected|txt__default_6pP4oJnH9YV|txt__default_Disabled_6pP4oJnH9YV|txt__default_5XYcg7fBWPF|221|txt__default_Down_6hibY0ltYNB|243|244|135|txt__default_Selected_6ZPB4YSxEM3|txt__default_Hover_6ZPB4YSxEM3|280|281|248|247|245|246|Multiple|Response|543|contentheight|vector|209|txt__default_Disabled_6ZPB4YSxEM3||txt__default_Down_6ZPB4YSxEM3|txt__default_6ZPB4YSxEM3|shuffle|205||txt__default_65dpkCV68OF|txt__default_Disabled_65dpkCV68OF|txt__default_65HGHztSCsD|txt__default_Down_65HGHztSCsD|txt__default_Selected_65dpkCV68OF|txt__default_Hover_65dpkCV68OF|txt__default_Disabled_65HGHztSCsD|txt__default_Down_65dpkCV68OF|txt__default_Disabled_6hibY0ltYNB|txt__default_6hibY0ltYNB|txt__default_Selected_65HGHztSCsD|251|txt__default_Hover_65HGHztSCsD|252'.split('|'),0,{}))
