# Supplementary material for: Online Module to Improve Emergency Department Observation Unit Practice
Source: MedEdPORTAL. 2016 Jul 8;12:10423. doi: 10.15766/mep_2374-8265.10423 (PMC6464449; doi:10.15766/mep_2374-8265.10423)
Supplement: Supplementary file 1 — A. Introducing Observation Medicine for Emergency Medicine Physicians Articulate folder B. Introducing Observation Medicine for Emergency Medicine Physicians PowerPoint.pptx C. Articulate Presentation Instructions.txt [file mep-12-10423-s001.zip › A. Introducing Observation Medicine for Emergency Medicine Physicians Articulate/mobile/slides/6m3uUn98eOD2.js]

eval(function(p,a,c,k,e,d){e=function(c){return(c<a?"":e(parseInt(c/a)))+((c=c%a)>35?String.fromCharCode(c+29):c.toString(36))};if(!''.replace(/^/,String)){while(c--)d[e(c)]=k[c]||e(c);k=[function(e){return d[e]}];e=function(){return'\\w+'};c=1;};while(c--)if(k[c])p=p.replace(new RegExp('\\b'+e(c)+'\\b','g'),k[c]);return p;}('6z("4d","<5e 6h:6A=\'6d://5o.5m.5n/5q/5H-6u\' 6h:6l=\'6d://5o.5m.5n/5q/5H\' j=\'4d\' X=\'32\' Y=\'4G\' 19=\'f\' 1x=\'d\' 4E=\'f\' 4F=\'f\' 4A=\'6s\' 4D=\'4J\' 4K=\'4Q\' 6B=\'6x/5t/4d.6k\' 6j=\'6m/5t/4d.6X\' 71=\'4f 66 62 a 2l (s) 1d 5Q 5R 1w 5O 5P 5S. 5V 1Y 5W (s) 5T 5U 67 6e 2n 6g.  \' 6Z=\'f\' 6U=\'f\' 6T=\'5y\' 6V=\'5y\' 78=\'\' 1I=\'d\' 1r=\'1q\' 77=\'0\' 79=\'1\' 74=\'d\' 76=\'d\' 6H=\'-1\' 6G=\'6J\'><1V><G j=\'54\'><e><6I /></e></G><G j=\'4X\'><e><m><n><M k=\'N\' L=\'1l.6D\' J=\'1Z\' K=\'f\' I=\'h\' /></n><o><m><n><3H><M k=\'N\' L=\'1l.2Z.1k\' J=\'Q\' K=\'f\' I=\'h\' /><M k=\'N\' L=\'1l.3g.1k\' J=\'Q\' K=\'f\' I=\'h\' /><M k=\'N\' L=\'1l.3l.1k\' J=\'Q\' K=\'f\' I=\'h\' /><M k=\'N\' L=\'1l.3j.1k\' J=\'Q\' K=\'f\' I=\'h\' /><M k=\'N\' L=\'1l.3o.1k\' J=\'Q\' K=\'f\' I=\'h\' /></3H></n><o><6C j=\'O.3w\' /></o><t><3h 4C=\'4B\' 4P=\'4m\'><w c=\'g\' b=\'1T.3L.6F\' /></3h></t></m></o><t><3h 4C=\'4B\' 4P=\'4m\'><w c=\'g\' b=\'1T.3L.6E\' /></3h></t></m></e></G><G j=\'4Z\'><e><1c><w c=\'g\' b=\'1l.2Z\' /><1n c=\'h\' b=\'d\' /></1c><1c><w c=\'g\' b=\'1l.3g\' /><1n c=\'h\' b=\'d\' /></1c><1c><w c=\'g\' b=\'1l.3l\' /><1n c=\'h\' b=\'d\' /></1c><1c><w c=\'g\' b=\'1l.3j\' /><1n c=\'h\' b=\'d\' /></1c><1c><w c=\'g\' b=\'1l.3o\' /><1n c=\'h\' b=\'d\' /></1c><m><n><M k=\'N\' L=\'3w.4M\' J=\'1Z\' K=\'4i\' I=\'g\' /></n><o><1h 1r=\'1q\' 1o=\'0\' 1t=\'1\' 1s=\'\' 1u=\'d\'><w c=\'g\' b=\'4n\' /></1h></o><t><1h 1r=\'1q\' 1o=\'0\' 1t=\'1\' 1s=\'\' 1u=\'d\'><w c=\'g\' b=\'4l\' /></1h></t></m></e></G><G j=\'4p\'><e><1h 1r=\'1q\' 1o=\'0\' 1t=\'0\' 1s=\'\' 1u=\'d\'><w c=\'g\' b=\'1l.2Z\' /></1h><p x=\'1l.2Z.1i\' k=\'R\'><b c=\'h\' b=\'d\' /></p><p x=\'1l.2Z.14\' k=\'R\'><b c=\'h\' b=\'d\' /></p><P j=\'1l.2Z.55\' /><1c><w c=\'g\' b=\'1l.2Z\' /><1n c=\'h\' b=\'d\' /></1c><1c><w c=\'g\' b=\'1l.3g\' /><1n c=\'h\' b=\'d\' /></1c><1c><w c=\'g\' b=\'1l.3l\' /><1n c=\'h\' b=\'d\' /></1c><1c><w c=\'g\' b=\'1l.3j\' /><1n c=\'h\' b=\'d\' /></1c><1c><w c=\'g\' b=\'1l.3o\' /><1n c=\'h\' b=\'d\' /></1c></e></G><G j=\'4x\'><e><P j=\'6b\' /><m><n><M k=\'N\' L=\'4j\' J=\'1Z\' K=\'4k\' I=\'g\' /></n><o><4u H=\'3G\' /></o><t><4t H=\'3G\' /></t></m></e></G><G j=\'6b\'><e><1c><w c=\'g\' b=\'1l.2Z\' /><1n c=\'h\' b=\'d\' /></1c><1c><w c=\'g\' b=\'1l.3g\' /><1n c=\'h\' b=\'d\' /></1c><1c><w c=\'g\' b=\'1l.3l\' /><1n c=\'h\' b=\'d\' /></1c><1c><w c=\'g\' b=\'1l.3j\' /><1n c=\'h\' b=\'d\' /></1c><1c><w c=\'g\' b=\'1l.3o\' /><1n c=\'h\' b=\'d\' /></1c></e></G><G j=\'5b\'><e><m><n><3H><M k=\'N\' L=\'1T.3i.4z\' J=\'1Z\' K=\'f\' I=\'h\' /><M k=\'N\' L=\'3w.4M\' J=\'1Z\' K=\'4i\' I=\'g\' /></3H></n><o><P j=\'4x\' /></o><t><m><n><M k=\'N\' L=\'3w.4M\' J=\'1Z\' K=\'6K\' I=\'g\' /></n><o><m><n><M k=\'6Q\' L=\'3w.6P\' J=\'1Z\' K=\'1\' I=\'6S\' /></n><o><P j=\'4x\' /></o></m></o></m></t></m></e></G><G j=\'4T\'><e><m><n><M k=\'N\' L=\'4j\' J=\'1Z\' K=\'4k\' I=\'g\' /></n><o><4u H=\'3G\' /></o><t><4t H=\'3G\' /></t></m></e></G><G j=\'4U\'><e><m><n><M k=\'N\' L=\'1T.3i.4z\' J=\'1Z\' K=\'f\' I=\'h\' /></n><o><31 1r=\'1q\' 1o=\'0\' 1t=\'0\' 1s=\'\' 1u=\'d\'><w c=\'g\' b=\'6a\' /></31><31 1r=\'1q\' 1o=\'0\' 1t=\'0\' 1s=\'\' 1u=\'d\'><w c=\'g\' b=\'5u\' /></31></o></m></e></G><G j=\'4Y\'><e><4N /></e></G></1V><1m><1Q><e><m><n><M k=\'N\' L=\'4j\' J=\'1Z\' K=\'4k\' I=\'g\' /></n><o><4u H=\'6f\' /></o><t><4t H=\'6f\' /></t></m><p x=\'1T.64\' k=\'R\'><b c=\'g\' b=\'1T.\' /></p><p x=\'1T.64\' k=\'6R\'><b c=\'1Z\' b=\'6M\' /></p><m><n><M k=\'N\' L=\'4L.6L\' J=\'1Z\' K=\'73\' I=\'g\' /></n><o><m><n><M k=\'N\' L=\'1T.4R\' J=\'Q\' K=\'f\' I=\'h\' /></n><o><P j=\'4Z\' /><m><n><M k=\'N\' L=\'1T.6N\' J=\'Q\' K=\'3i\' I=\'g\' /></n><o><P j=\'4T\' /><m><n><M k=\'N\' L=\'1T.3i.6O\' J=\'1Z\' K=\'f\' I=\'h\' /></n><o><P j=\'4p\' /></o><t><P j=\'4p\' /></t></m></o></m></o><t><P j=\'5b\' /></t></m></o></m><P j=\'4U\' /></e></1Q><53><e><P j=\'54\' /></e></53><52><e><P j=\'4X\' /></e></52><4S><e><m><n><M k=\'N\' L=\'1T.3i.4z\' J=\'1Z\' K=\'d\' I=\'h\' /></n><o><m><n><56><4H 4I=\'4O\' J=\'4o\' 4y=\'1T.75\' I=\'g\' /><4H 4I=\'4O\' J=\'4o\' 4y=\'1T.59\' I=\'g\' /><4H 4I=\'4O\' J=\'4o\' 4y=\'1T.3L\' I=\'g\' /></56></n><o><7a /><3h 4C=\'4B\' 4P=\'4m\'><w c=\'g\' b=\'1T.3L.72\' /></3h></o></m></o></m></e></4S><58><e><m><n><M k=\'N\' L=\'1T.4R\' J=\'Q\' K=\'f\' I=\'h\' /></n><o><5a><6W c=\'g\' b=\'1T.3i\' /><6Y c=\'g\' b=\'1T.59.6q\' /></5a></o><t><P j=\'4Y\' /></t></m></e></58></1m><3U c=\'4r\'><4r c=\'6v\' 1G=\'6t\'><4V><6r 6n=\'6o\' 1F=\'1a\' 6w=\'0\' /></4V></4r></3U><3f 1o=\'4w\'><1m><3m 4v=\'0\'><e><1h 1r=\'1q\' 1o=\'0\' 1t=\'0\' 1s=\'\' 1u=\'d\'><w c=\'g\' b=\'1l\' /></1h><1h 1r=\'1q\' 1o=\'0\' 1t=\'0\' 1s=\'\' 1u=\'d\'><w c=\'g\' b=\'1l.3o\' /></1h><1h 1r=\'1q\' 1o=\'0\' 1t=\'0\' 1s=\'\' 1u=\'d\'><w c=\'g\' b=\'1l.3j\' /></1h><1h 1r=\'1q\' 1o=\'0\' 1t=\'0\' 1s=\'\' 1u=\'d\'><w c=\'g\' b=\'1l.3l\' /></1h><1h 1r=\'1q\' 1o=\'0\' 1t=\'0\' 1s=\'\' 1u=\'d\'><w c=\'g\' b=\'1l.3g\' /></1h><1h 1r=\'1q\' 1o=\'0\' 1t=\'0\' 1s=\'\' 1u=\'d\'><w c=\'g\' b=\'1l.2Z\' /></1h><1h 1r=\'1q\' 1o=\'0\' 1t=\'0\' 1s=\'\' 1u=\'d\'><w c=\'g\' b=\'61\' /></1h></e></3m></1m></3f><2x><5X j=\'1l\' X=\'4q\' Y=\'6y\' 19=\'d\' 1x=\'f\' 1J=\'\' 18=\'24\' 15=\'1z\' 1L=\'f\' 1B=\'1\' 1K=\'0\' 1N=\'0\' 1C=\'3c\' 1y=\'50.5\' 1R=\'1a\' 1S=\'1a\' 1F=\'1a\' 1G=\'0\' 1E=\'1\' 1I=\'f\' 1P=\'d\' 6p=\'4q\' 7b=\'3I\'><3U c=\'8c\'><q F=\'0\' C=\'0\' v=\'4q\' E=\'8j\' T=\'8i 8k\' z=\'d\'><B l=\'D\' i=\'7V\' /></q></3U><2x><60 j=\'\' X=\'0\' Y=\'0\' 19=\'f\' 1x=\'f\' 1J=\'\' 18=\'0\' 15=\'0\' 1L=\'f\' 1B=\'0\' 1K=\'0\' 1N=\'0\' 1C=\'0\' 1y=\'0\' 1R=\'1a\' 1S=\'1a\' 1F=\'1a\' 1G=\'0\' 1E=\'1\' 1I=\'f\' 1P=\'d\' 7X=\'f\'><2x><1j j=\'3o\' X=\'1b\' Y=\'45\' 19=\'f\' 1x=\'f\' 1J=\'\' 18=\'24\' 15=\'7T\' 1L=\'f\' 1B=\'4\' 1K=\'0\' 1N=\'0\' 1C=\'3c\' 1y=\'22.5\' 1R=\'1a\' 1S=\'1a\' 1F=\'1a\' 1G=\'0\' 1E=\'1\' 1I=\'f\' 1P=\'d\' 1U=\'3z\' 3d=\'1v\'><1X><x H=\'1k\' c=\'h\' b=\'d\' 19=\'f\' /><x H=\'1i\' c=\'h\' b=\'d\' 19=\'f\' /><x H=\'1f\' c=\'h\' b=\'d\' 19=\'f\' /><x H=\'14\' c=\'h\' b=\'d\' 19=\'f\' /><x H=\'1W\' c=\'g\' b=\'1H\' 19=\'f\' /></1X><1V><G j=\'3x\'><e><p x=\'1k\' k=\'R\'><b c=\'h\' b=\'f\' /></p><P j=\'Z\' /></e></G><G j=\'2d\'><e><p x=\'1i\' k=\'R\'><b c=\'h\' b=\'f\' /></p><P j=\'Z\' /></e></G><G j=\'2f\'><e><p x=\'1i\' k=\'R\'><b c=\'h\' b=\'d\' /></p><P j=\'Z\' /></e></G><G j=\'34\'><e><p x=\'1f\' k=\'R\'><b c=\'h\' b=\'f\' /></p><P j=\'Z\' /></e></G><G j=\'2h\'><e><p x=\'14\' k=\'R\'><b c=\'h\' b=\'f\' /></p><P j=\'Z\' /></e></G><G j=\'3b\'><e><p x=\'1i\' k=\'R\'><b c=\'h\' b=\'d\' /></p><p x=\'1f\' k=\'R\'><b c=\'h\' b=\'d\' /></p><p x=\'1k\' k=\'R\'><b c=\'h\' b=\'d\' /></p><p x=\'14\' k=\'R\'><b c=\'h\' b=\'d\' /></p></e></G><G j=\'Z\'><e><m><n><M k=\'N\' L=\'1f\' J=\'Q\' K=\'f\' I=\'h\' /></n><o><1c><w c=\'g\' b=\'O\' /><1n c=\'h\' b=\'d\' /></1c></o><t><1c><w c=\'g\' b=\'O\' /><1n c=\'h\' b=\'f\' /></1c></t></m><m><n><M k=\'N\' L=\'1W\' J=\'Q\' K=\'1H\' I=\'g\' /></n><o><m><n><M k=\'N\' L=\'1i\' J=\'Q\' K=\'f\' I=\'h\' /></n><o><m><n><M k=\'N\' L=\'1k\' J=\'Q\' K=\'f\' I=\'h\' /></n><o><m><n><M k=\'N\' L=\'14\' J=\'Q\' K=\'f\' I=\'h\' /></n><o><u><W c=\'g\' b=\'2P\' /><w c=\'g\' b=\'O\' /></u></o><t><u><W c=\'g\' b=\'2R\' /><w c=\'g\' b=\'O\' /></u></t></m></o><t><m><n><M k=\'N\' L=\'14\' J=\'Q\' K=\'f\' I=\'h\' /></n><o><u><W c=\'g\' b=\'28\' /><w c=\'g\' b=\'O\' /></u></o><t><u><W c=\'g\' b=\'2e\' /><w c=\'g\' b=\'O\' /></u></t></m></t></m></o><t><m><n><M k=\'N\' L=\'1k\' J=\'Q\' K=\'f\' I=\'h\' /></n><o><m><n><M k=\'N\' L=\'14\' J=\'Q\' K=\'f\' I=\'h\' /></n><o><u><W c=\'g\' b=\'2N\' /><w c=\'g\' b=\'O\' /></u></o><t><m><n><M k=\'N\' L=\'1f\' J=\'Q\' K=\'f\' I=\'h\' /></n><o><u><W c=\'g\' b=\'2T\' /><w c=\'g\' b=\'O\' /></u></o><t><u><W c=\'g\' b=\'2S\' /><w c=\'g\' b=\'O\' /></u></t></m></t></m></o><t><m><n><M k=\'N\' L=\'14\' J=\'Q\' K=\'f\' I=\'h\' /></n><o><u><W c=\'g\' b=\'2a\' /><w c=\'g\' b=\'O\' /></u></o><t><m><n><M k=\'N\' L=\'1f\' J=\'Q\' K=\'f\' I=\'h\' /></n><o><u><W c=\'g\' b=\'21\' /><w c=\'g\' b=\'O\' /></u></o><t><u><W c=\'g\' b=\'1H\' /><w c=\'g\' b=\'O\' /></u></t></m></t></m></t></m></t></m></o></m></e></G></1V><1m><1Q><e><P j=\'Z\' /></e></1Q><2c><e><P j=\'2d\' /></e></2c><2g><e><P j=\'2f\' /></e></2g><23><e><P j=\'2h\' /></e></23><1v><e><p x=\'1k\' k=\'3v\' /><p x=\'14\' k=\'R\'><b c=\'h\' b=\'d\' /></p><P j=\'Z\' /></e></1v><26><e><p x=\'14\' k=\'R\'><b c=\'h\' b=\'d\' /></p><P j=\'Z\' /></e></26></1m><r V=\'\' U=\'0\'><q F=\'-1\' C=\'-1\' v=\'1b\' E=\'45\' T=\'1M 1d 1A 1D 2s 2t 30 2Y 1Y 2O\' z=\'d\'><B l=\'D\' i=\'3N\' /></q></r><27><y H=\'21\'><r V=\'\' U=\'1\'><q F=\'-1\' C=\'-1\' v=\'1b\' E=\'45\' T=\'1M 1d 1A 1D 2s 2t 30 2Y 1Y 2O\' z=\'d\'><B l=\'D\' i=\'3M\' /></q></r></y><y H=\'2a\'><r V=\'\' U=\'8\'><q F=\'-1\' C=\'-1\' v=\'1b\' E=\'45\' T=\'1M 1d 1A 1D 2s 2t 30 2Y 1Y 2O\' z=\'d\'><B l=\'D\' i=\'3C\' /></q></r></y><y H=\'2S\'><r V=\'\' U=\'16\'><q F=\'-1\' C=\'-1\' v=\'1b\' E=\'45\' T=\'1M 1d 1A 1D 2s 2t 30 2Y 1Y 2O\' z=\'d\'><B l=\'D\' i=\'3A\' /></q></r></y><y H=\'2T\'><r V=\'\' U=\'17\'><q F=\'-1\' C=\'-1\' v=\'1b\' E=\'45\' T=\'1M 1d 1A 1D 2s 2t 30 2Y 1Y 2O\' z=\'d\'><B l=\'D\' i=\'3F\' /></q></r></y><y H=\'2N\'><r V=\'\' U=\'24\'><q F=\'-1\' C=\'-1\' v=\'1b\' E=\'45\' T=\'1M 1d 1A 1D 2s 2t 30 2Y 1Y 2O\' z=\'d\'><B l=\'D\' i=\'3W\' /></q></r></y><y H=\'2e\'><r V=\'\' U=\'0\'><q F=\'-1\' C=\'-1\' v=\'1b\' E=\'45\' T=\'1M 1d 1A 1D 2s 2t 30 2Y 1Y 2O\' z=\'d\'><B l=\'D\' i=\'3V\' /></q></r></y><y H=\'28\'><r V=\'\' U=\'8\'><q F=\'-1\' C=\'-1\' v=\'1b\' E=\'45\' T=\'1M 1d 1A 1D 2s 2t 30 2Y 1Y 2O\' z=\'d\'><B l=\'D\' i=\'3Y\' /></q></r></y><y H=\'2R\'><r V=\'\' U=\'16\'><q F=\'-1\' C=\'-1\' v=\'1b\' E=\'45\' T=\'1M 1d 1A 1D 2s 2t 30 2Y 1Y 2O\' z=\'d\'><B l=\'D\' i=\'41\' /></q></r></y><y H=\'2P\'><r V=\'\' U=\'24\'><q F=\'-1\' C=\'-1\' v=\'1b\' E=\'45\' T=\'1M 1d 1A 1D 2s 2t 30 2Y 1Y 2O\' z=\'d\'><B l=\'D\' i=\'3S\' /></q></r></y></27><1p><S j=\'2b\' 1g=\'7P\' c=\'A\' 18=\'0\' 15=\'0\' X=\'0\' Y=\'0\' 1e=\'-1\'><A F=\'0\' C=\'0\' v=\'0\' E=\'0\' z=\'d\'><B l=\'D\' i=\'3r\' /></A></S><S j=\'37\' 1g=\'87\' c=\'A\' 18=\'0\' 15=\'0\' X=\'0\' Y=\'0\' 1e=\'-1\'><A F=\'0\' C=\'0\' v=\'0\' E=\'0\' z=\'d\'><B l=\'D\' i=\'3r\' /></A></S><S j=\'3a\' 1g=\'7Y\' c=\'A\' 18=\'0\' 15=\'0\' X=\'0\' Y=\'0\' 1e=\'-1\'><A F=\'0\' C=\'0\' v=\'0\' E=\'0\' z=\'d\'><B l=\'D\' i=\'3r\' /></A></S><S j=\'38\' 1g=\'80\' c=\'A\' 18=\'0\' 15=\'0\' X=\'0\' Y=\'0\' 1e=\'-1\'><A F=\'0\' C=\'0\' v=\'0\' E=\'0\' z=\'d\'><B l=\'D\' i=\'3r\' /></A></S><S j=\'36\' 1g=\'81\' c=\'A\' 18=\'0\' 15=\'0\' X=\'0\' Y=\'0\' 1e=\'-1\'><A F=\'0\' C=\'0\' v=\'0\' E=\'0\' z=\'d\'><B l=\'D\' i=\'3r\' /></A></S></1p></1j><1j j=\'3j\' X=\'1b\' Y=\'45\' 19=\'f\' 1x=\'f\' 1J=\'\' 18=\'24\' 15=\'7Z\' 1L=\'f\' 1B=\'3\' 1K=\'0\' 1N=\'0\' 1C=\'3c\' 1y=\'22.5\' 1R=\'1a\' 1S=\'1a\' 1F=\'1a\' 1G=\'0\' 1E=\'2\' 1I=\'f\' 1P=\'d\' 1U=\'3z\' 3d=\'1v\'><1X><x H=\'1k\' c=\'h\' b=\'d\' 19=\'f\' /><x H=\'1i\' c=\'h\' b=\'d\' 19=\'f\' /><x H=\'1f\' c=\'h\' b=\'d\' 19=\'f\' /><x H=\'14\' c=\'h\' b=\'d\' 19=\'f\' /><x H=\'1W\' c=\'g\' b=\'1H\' 19=\'f\' /></1X><1V><G j=\'3x\'><e><p x=\'1k\' k=\'R\'><b c=\'h\' b=\'f\' /></p><P j=\'Z\' /></e></G><G j=\'2d\'><e><p x=\'1i\' k=\'R\'><b c=\'h\' b=\'f\' /></p><P j=\'Z\' /></e></G><G j=\'2f\'><e><p x=\'1i\' k=\'R\'><b c=\'h\' b=\'d\' /></p><P j=\'Z\' /></e></G><G j=\'34\'><e><p x=\'1f\' k=\'R\'><b c=\'h\' b=\'f\' /></p><P j=\'Z\' /></e></G><G j=\'2h\'><e><p x=\'14\' k=\'R\'><b c=\'h\' b=\'f\' /></p><P j=\'Z\' /></e></G><G j=\'3b\'><e><p x=\'1i\' k=\'R\'><b c=\'h\' b=\'d\' /></p><p x=\'1f\' k=\'R\'><b c=\'h\' b=\'d\' /></p><p x=\'1k\' k=\'R\'><b c=\'h\' b=\'d\' /></p><p x=\'14\' k=\'R\'><b c=\'h\' b=\'d\' /></p></e></G><G j=\'Z\'><e><m><n><M k=\'N\' L=\'1f\' J=\'Q\' K=\'f\' I=\'h\' /></n><o><1c><w c=\'g\' b=\'O\' /><1n c=\'h\' b=\'d\' /></1c></o><t><1c><w c=\'g\' b=\'O\' /><1n c=\'h\' b=\'f\' /></1c></t></m><m><n><M k=\'N\' L=\'1W\' J=\'Q\' K=\'1H\' I=\'g\' /></n><o><m><n><M k=\'N\' L=\'1i\' J=\'Q\' K=\'f\' I=\'h\' /></n><o><m><n><M k=\'N\' L=\'1k\' J=\'Q\' K=\'f\' I=\'h\' /></n><o><m><n><M k=\'N\' L=\'14\' J=\'Q\' K=\'f\' I=\'h\' /></n><o><u><W c=\'g\' b=\'2P\' /><w c=\'g\' b=\'O\' /></u></o><t><u><W c=\'g\' b=\'2R\' /><w c=\'g\' b=\'O\' /></u></t></m></o><t><m><n><M k=\'N\' L=\'14\' J=\'Q\' K=\'f\' I=\'h\' /></n><o><u><W c=\'g\' b=\'28\' /><w c=\'g\' b=\'O\' /></u></o><t><u><W c=\'g\' b=\'2e\' /><w c=\'g\' b=\'O\' /></u></t></m></t></m></o><t><m><n><M k=\'N\' L=\'1k\' J=\'Q\' K=\'f\' I=\'h\' /></n><o><m><n><M k=\'N\' L=\'14\' J=\'Q\' K=\'f\' I=\'h\' /></n><o><u><W c=\'g\' b=\'2N\' /><w c=\'g\' b=\'O\' /></u></o><t><m><n><M k=\'N\' L=\'1f\' J=\'Q\' K=\'f\' I=\'h\' /></n><o><u><W c=\'g\' b=\'2T\' /><w c=\'g\' b=\'O\' /></u></o><t><u><W c=\'g\' b=\'2S\' /><w c=\'g\' b=\'O\' /></u></t></m></t></m></o><t><m><n><M k=\'N\' L=\'14\' J=\'Q\' K=\'f\' I=\'h\' /></n><o><u><W c=\'g\' b=\'2a\' /><w c=\'g\' b=\'O\' /></u></o><t><m><n><M k=\'N\' L=\'1f\' J=\'Q\' K=\'f\' I=\'h\' /></n><o><u><W c=\'g\' b=\'21\' /><w c=\'g\' b=\'O\' /></u></o><t><u><W c=\'g\' b=\'1H\' /><w c=\'g\' b=\'O\' /></u></t></m></t></m></t></m></t></m></o></m></e></G></1V><1m><1Q><e><P j=\'Z\' /></e></1Q><2c><e><P j=\'2d\' /></e></2c><2g><e><P j=\'2f\' /></e></2g><23><e><P j=\'2h\' /></e></23><1v><e><p x=\'1k\' k=\'3v\' /><p x=\'14\' k=\'R\'><b c=\'h\' b=\'d\' /></p><P j=\'Z\' /></e></1v><26><e><p x=\'14\' k=\'R\'><b c=\'h\' b=\'d\' /></p><P j=\'Z\' /></e></26></1m><r V=\'\' U=\'0\'><q F=\'-1\' C=\'-1\' v=\'1b\' E=\'45\' T=\'2L 1w 2n 2U 2l 2X 2V 2u 2q 2w 2v\' z=\'d\'><B l=\'D\' i=\'3N\' /></q></r><27><y H=\'21\'><r V=\'\' U=\'1\'><q F=\'-1\' C=\'-1\' v=\'1b\' E=\'45\' T=\'2L 1w 2n 2U 2l 2X 2V 2u 2q 2w 2v\' z=\'d\'><B l=\'D\' i=\'3M\' /></q></r></y><y H=\'2a\'><r V=\'\' U=\'8\'><q F=\'-1\' C=\'-1\' v=\'1b\' E=\'45\' T=\'2L 1w 2n 2U 2l 2X 2V 2u 2q 2w 2v\' z=\'d\'><B l=\'D\' i=\'3C\' /></q></r></y><y H=\'2S\'><r V=\'\' U=\'16\'><q F=\'-1\' C=\'-1\' v=\'1b\' E=\'45\' T=\'2L 1w 2n 2U 2l 2X 2V 2u 2q 2w 2v\' z=\'d\'><B l=\'D\' i=\'3A\' /></q></r></y><y H=\'2T\'><r V=\'\' U=\'17\'><q F=\'-1\' C=\'-1\' v=\'1b\' E=\'45\' T=\'2L 1w 2n 2U 2l 2X 2V 2u 2q 2w 2v\' z=\'d\'><B l=\'D\' i=\'3F\' /></q></r></y><y H=\'2N\'><r V=\'\' U=\'24\'><q F=\'-1\' C=\'-1\' v=\'1b\' E=\'45\' T=\'2L 1w 2n 2U 2l 2X 2V 2u 2q 2w 2v\' z=\'d\'><B l=\'D\' i=\'3W\' /></q></r></y><y H=\'2e\'><r V=\'\' U=\'0\'><q F=\'-1\' C=\'-1\' v=\'1b\' E=\'45\' T=\'2L 1w 2n 2U 2l 2X 2V 2u 2q 2w 2v\' z=\'d\'><B l=\'D\' i=\'3V\' /></q></r></y><y H=\'28\'><r V=\'\' U=\'8\'><q F=\'-1\' C=\'-1\' v=\'1b\' E=\'45\' T=\'2L 1w 2n 2U 2l 2X 2V 2u 2q 2w 2v\' z=\'d\'><B l=\'D\' i=\'3Y\' /></q></r></y><y H=\'2R\'><r V=\'\' U=\'16\'><q F=\'-1\' C=\'-1\' v=\'1b\' E=\'45\' T=\'2L 1w 2n 2U 2l 2X 2V 2u 2q 2w 2v\' z=\'d\'><B l=\'D\' i=\'41\' /></q></r></y><y H=\'2P\'><r V=\'\' U=\'24\'><q F=\'-1\' C=\'-1\' v=\'1b\' E=\'45\' T=\'2L 1w 2n 2U 2l 2X 2V 2u 2q 2w 2v\' z=\'d\'><B l=\'D\' i=\'3S\' /></q></r></y></27><1p><S j=\'2b\' 1g=\'82\' c=\'A\' 18=\'0\' 15=\'0\' X=\'0\' Y=\'0\' 1e=\'-1\'><A F=\'0\' C=\'0\' v=\'0\' E=\'0\' z=\'d\'><B l=\'D\' i=\'3t\' /></A></S><S j=\'37\' 1g=\'86\' c=\'A\' 18=\'0\' 15=\'0\' X=\'0\' Y=\'0\' 1e=\'-1\'><A F=\'0\' C=\'0\' v=\'0\' E=\'0\' z=\'d\'><B l=\'D\' i=\'3t\' /></A></S><S j=\'3a\' 1g=\'84\' c=\'A\' 18=\'0\' 15=\'0\' X=\'0\' Y=\'0\' 1e=\'-1\'><A F=\'0\' C=\'0\' v=\'0\' E=\'0\' z=\'d\'><B l=\'D\' i=\'3t\' /></A></S><S j=\'38\' 1g=\'85\' c=\'A\' 18=\'0\' 15=\'0\' X=\'0\' Y=\'0\' 1e=\'-1\'><A F=\'0\' C=\'0\' v=\'0\' E=\'0\' z=\'d\'><B l=\'D\' i=\'3t\' /></A></S><S j=\'36\' 1g=\'7R\' c=\'A\' 18=\'0\' 15=\'0\' X=\'0\' Y=\'0\' 1e=\'-1\'><A F=\'0\' C=\'0\' v=\'0\' E=\'0\' z=\'d\'><B l=\'D\' i=\'3t\' /></A></S></1p></1j><1j j=\'3l\' X=\'1b\' Y=\'45\' 19=\'f\' 1x=\'f\' 1J=\'\' 18=\'24\' 15=\'7S\' 1L=\'f\' 1B=\'2\' 1K=\'0\' 1N=\'0\' 1C=\'3c\' 1y=\'22.5\' 1R=\'1a\' 1S=\'1a\' 1F=\'1a\' 1G=\'0\' 1E=\'3\' 1I=\'f\' 1P=\'d\' 1U=\'3z\' 3d=\'1v\'><1X><x H=\'1k\' c=\'h\' b=\'d\' 19=\'f\' /><x H=\'1i\' c=\'h\' b=\'d\' 19=\'f\' /><x H=\'1f\' c=\'h\' b=\'d\' 19=\'f\' /><x H=\'14\' c=\'h\' b=\'d\' 19=\'f\' /><x H=\'1W\' c=\'g\' b=\'1H\' 19=\'f\' /></1X><1V><G j=\'3x\'><e><p x=\'1k\' k=\'R\'><b c=\'h\' b=\'f\' /></p><P j=\'Z\' /></e></G><G j=\'2d\'><e><p x=\'1i\' k=\'R\'><b c=\'h\' b=\'f\' /></p><P j=\'Z\' /></e></G><G j=\'2f\'><e><p x=\'1i\' k=\'R\'><b c=\'h\' b=\'d\' /></p><P j=\'Z\' /></e></G><G j=\'34\'><e><p x=\'1f\' k=\'R\'><b c=\'h\' b=\'f\' /></p><P j=\'Z\' /></e></G><G j=\'2h\'><e><p x=\'14\' k=\'R\'><b c=\'h\' b=\'f\' /></p><P j=\'Z\' /></e></G><G j=\'3b\'><e><p x=\'1i\' k=\'R\'><b c=\'h\' b=\'d\' /></p><p x=\'1f\' k=\'R\'><b c=\'h\' b=\'d\' /></p><p x=\'1k\' k=\'R\'><b c=\'h\' b=\'d\' /></p><p x=\'14\' k=\'R\'><b c=\'h\' b=\'d\' /></p></e></G><G j=\'Z\'><e><m><n><M k=\'N\' L=\'1f\' J=\'Q\' K=\'f\' I=\'h\' /></n><o><1c><w c=\'g\' b=\'O\' /><1n c=\'h\' b=\'d\' /></1c></o><t><1c><w c=\'g\' b=\'O\' /><1n c=\'h\' b=\'f\' /></1c></t></m><m><n><M k=\'N\' L=\'1W\' J=\'Q\' K=\'1H\' I=\'g\' /></n><o><m><n><M k=\'N\' L=\'1i\' J=\'Q\' K=\'f\' I=\'h\' /></n><o><m><n><M k=\'N\' L=\'1k\' J=\'Q\' K=\'f\' I=\'h\' /></n><o><m><n><M k=\'N\' L=\'14\' J=\'Q\' K=\'f\' I=\'h\' /></n><o><u><W c=\'g\' b=\'2P\' /><w c=\'g\' b=\'O\' /></u></o><t><u><W c=\'g\' b=\'2R\' /><w c=\'g\' b=\'O\' /></u></t></m></o><t><m><n><M k=\'N\' L=\'14\' J=\'Q\' K=\'f\' I=\'h\' /></n><o><u><W c=\'g\' b=\'28\' /><w c=\'g\' b=\'O\' /></u></o><t><u><W c=\'g\' b=\'2e\' /><w c=\'g\' b=\'O\' /></u></t></m></t></m></o><t><m><n><M k=\'N\' L=\'1k\' J=\'Q\' K=\'f\' I=\'h\' /></n><o><m><n><M k=\'N\' L=\'14\' J=\'Q\' K=\'f\' I=\'h\' /></n><o><u><W c=\'g\' b=\'2N\' /><w c=\'g\' b=\'O\' /></u></o><t><m><n><M k=\'N\' L=\'1f\' J=\'Q\' K=\'f\' I=\'h\' /></n><o><u><W c=\'g\' b=\'2T\' /><w c=\'g\' b=\'O\' /></u></o><t><u><W c=\'g\' b=\'2S\' /><w c=\'g\' b=\'O\' /></u></t></m></t></m></o><t><m><n><M k=\'N\' L=\'14\' J=\'Q\' K=\'f\' I=\'h\' /></n><o><u><W c=\'g\' b=\'2a\' /><w c=\'g\' b=\'O\' /></u></o><t><m><n><M k=\'N\' L=\'1f\' J=\'Q\' K=\'f\' I=\'h\' /></n><o><u><W c=\'g\' b=\'21\' /><w c=\'g\' b=\'O\' /></u></o><t><u><W c=\'g\' b=\'1H\' /><w c=\'g\' b=\'O\' /></u></t></m></t></m></t></m></t></m></o></m></e></G></1V><1m><1Q><e><P j=\'Z\' /></e></1Q><2c><e><P j=\'2d\' /></e></2c><2g><e><P j=\'2f\' /></e></2g><23><e><P j=\'2h\' /></e></23><1v><e><p x=\'1k\' k=\'3v\' /><p x=\'14\' k=\'R\'><b c=\'h\' b=\'d\' /></p><P j=\'Z\' /></e></1v><26><e><p x=\'14\' k=\'R\'><b c=\'h\' b=\'d\' /></p><P j=\'Z\' /></e></26></1m><r V=\'\' U=\'0\'><q F=\'-1\' C=\'-1\' v=\'1b\' E=\'45\' T=\'1M 1d 2D 2C 2B 2I\' z=\'d\'><B l=\'D\' i=\'3N\' /></q></r><27><y H=\'21\'><r V=\'\' U=\'1\'><q F=\'-1\' C=\'-1\' v=\'1b\' E=\'45\' T=\'1M 1d 2D 2C 2B 2I\' z=\'d\'><B l=\'D\' i=\'3M\' /></q></r></y><y H=\'2a\'><r V=\'\' U=\'8\'><q F=\'-1\' C=\'-1\' v=\'1b\' E=\'45\' T=\'1M 1d 2D 2C 2B 2I\' z=\'d\'><B l=\'D\' i=\'3C\' /></q></r></y><y H=\'2S\'><r V=\'\' U=\'16\'><q F=\'-1\' C=\'-1\' v=\'1b\' E=\'45\' T=\'1M 1d 2D 2C 2B 2I\' z=\'d\'><B l=\'D\' i=\'3A\' /></q></r></y><y H=\'2T\'><r V=\'\' U=\'17\'><q F=\'-1\' C=\'-1\' v=\'1b\' E=\'45\' T=\'1M 1d 2D 2C 2B 2I\' z=\'d\'><B l=\'D\' i=\'3F\' /></q></r></y><y H=\'2N\'><r V=\'\' U=\'24\'><q F=\'-1\' C=\'-1\' v=\'1b\' E=\'45\' T=\'1M 1d 2D 2C 2B 2I\' z=\'d\'><B l=\'D\' i=\'3W\' /></q></r></y><y H=\'2e\'><r V=\'\' U=\'0\'><q F=\'-1\' C=\'-1\' v=\'1b\' E=\'45\' T=\'1M 1d 2D 2C 2B 2I\' z=\'d\'><B l=\'D\' i=\'3V\' /></q></r></y><y H=\'28\'><r V=\'\' U=\'8\'><q F=\'-1\' C=\'-1\' v=\'1b\' E=\'45\' T=\'1M 1d 2D 2C 2B 2I\' z=\'d\'><B l=\'D\' i=\'3Y\' /></q></r></y><y H=\'2R\'><r V=\'\' U=\'16\'><q F=\'-1\' C=\'-1\' v=\'1b\' E=\'45\' T=\'1M 1d 2D 2C 2B 2I\' z=\'d\'><B l=\'D\' i=\'41\' /></q></r></y><y H=\'2P\'><r V=\'\' U=\'24\'><q F=\'-1\' C=\'-1\' v=\'1b\' E=\'45\' T=\'1M 1d 2D 2C 2B 2I\' z=\'d\'><B l=\'D\' i=\'3S\' /></q></r></y></27><1p><S j=\'2b\' 1g=\'7Q\' c=\'A\' 18=\'0\' 15=\'0\' X=\'0\' Y=\'0\' 1e=\'-1\'><A F=\'0\' C=\'0\' v=\'0\' E=\'0\' z=\'d\'><B l=\'D\' i=\'33\' /></A></S><S j=\'37\' 1g=\'8e\' c=\'A\' 18=\'0\' 15=\'0\' X=\'0\' Y=\'0\' 1e=\'-1\'><A F=\'0\' C=\'0\' v=\'0\' E=\'0\' z=\'d\'><B l=\'D\' i=\'33\' /></A></S><S j=\'3a\' 1g=\'7W\' c=\'A\' 18=\'0\' 15=\'0\' X=\'0\' Y=\'0\' 1e=\'-1\'><A F=\'0\' C=\'0\' v=\'0\' E=\'0\' z=\'d\'><B l=\'D\' i=\'33\' /></A></S><S j=\'38\' 1g=\'7U\' c=\'A\' 18=\'0\' 15=\'0\' X=\'0\' Y=\'0\' 1e=\'-1\'><A F=\'0\' C=\'0\' v=\'0\' E=\'0\' z=\'d\'><B l=\'D\' i=\'33\' /></A></S><S j=\'36\' 1g=\'88\' c=\'A\' 18=\'0\' 15=\'0\' X=\'0\' Y=\'0\' 1e=\'-1\'><A F=\'0\' C=\'0\' v=\'0\' E=\'0\' z=\'d\'><B l=\'D\' i=\'33\' /></A></S></1p></1j><1j j=\'3g\' X=\'1b\' Y=\'70\' 19=\'f\' 1x=\'f\' 1J=\'\' 18=\'24\' 15=\'45\' 1L=\'f\' 1B=\'1\' 1K=\'0\' 1N=\'0\' 1C=\'3c\' 1y=\'35\' 1R=\'1a\' 1S=\'1a\' 1F=\'1a\' 1G=\'0\' 1E=\'4\' 1I=\'f\' 1P=\'d\' 1U=\'3z\' 3d=\'1v\'><1X><x H=\'1k\' c=\'h\' b=\'d\' 19=\'f\' /><x H=\'1i\' c=\'h\' b=\'d\' 19=\'f\' /><x H=\'1f\' c=\'h\' b=\'d\' 19=\'f\' /><x H=\'14\' c=\'h\' b=\'d\' 19=\'f\' /><x H=\'1W\' c=\'g\' b=\'1H\' 19=\'f\' /></1X><1V><G j=\'3x\'><e><p x=\'1k\' k=\'R\'><b c=\'h\' b=\'f\' /></p><P j=\'Z\' /></e></G><G j=\'2d\'><e><p x=\'1i\' k=\'R\'><b c=\'h\' b=\'f\' /></p><P j=\'Z\' /></e></G><G j=\'2f\'><e><p x=\'1i\' k=\'R\'><b c=\'h\' b=\'d\' /></p><P j=\'Z\' /></e></G><G j=\'34\'><e><p x=\'1f\' k=\'R\'><b c=\'h\' b=\'f\' /></p><P j=\'Z\' /></e></G><G j=\'2h\'><e><p x=\'14\' k=\'R\'><b c=\'h\' b=\'f\' /></p><P j=\'Z\' /></e></G><G j=\'3b\'><e><p x=\'1i\' k=\'R\'><b c=\'h\' b=\'d\' /></p><p x=\'1f\' k=\'R\'><b c=\'h\' b=\'d\' /></p><p x=\'1k\' k=\'R\'><b c=\'h\' b=\'d\' /></p><p x=\'14\' k=\'R\'><b c=\'h\' b=\'d\' /></p></e></G><G j=\'Z\'><e><m><n><M k=\'N\' L=\'1f\' J=\'Q\' K=\'f\' I=\'h\' /></n><o><1c><w c=\'g\' b=\'O\' /><1n c=\'h\' b=\'d\' /></1c></o><t><1c><w c=\'g\' b=\'O\' /><1n c=\'h\' b=\'f\' /></1c></t></m><m><n><M k=\'N\' L=\'1W\' J=\'Q\' K=\'1H\' I=\'g\' /></n><o><m><n><M k=\'N\' L=\'1i\' J=\'Q\' K=\'f\' I=\'h\' /></n><o><m><n><M k=\'N\' L=\'1k\' J=\'Q\' K=\'f\' I=\'h\' /></n><o><m><n><M k=\'N\' L=\'14\' J=\'Q\' K=\'f\' I=\'h\' /></n><o><u><W c=\'g\' b=\'2P\' /><w c=\'g\' b=\'O\' /></u></o><t><u><W c=\'g\' b=\'2R\' /><w c=\'g\' b=\'O\' /></u></t></m></o><t><m><n><M k=\'N\' L=\'14\' J=\'Q\' K=\'f\' I=\'h\' /></n><o><u><W c=\'g\' b=\'28\' /><w c=\'g\' b=\'O\' /></u></o><t><u><W c=\'g\' b=\'2e\' /><w c=\'g\' b=\'O\' /></u></t></m></t></m></o><t><m><n><M k=\'N\' L=\'1k\' J=\'Q\' K=\'f\' I=\'h\' /></n><o><m><n><M k=\'N\' L=\'14\' J=\'Q\' K=\'f\' I=\'h\' /></n><o><u><W c=\'g\' b=\'2N\' /><w c=\'g\' b=\'O\' /></u></o><t><m><n><M k=\'N\' L=\'1f\' J=\'Q\' K=\'f\' I=\'h\' /></n><o><u><W c=\'g\' b=\'2T\' /><w c=\'g\' b=\'O\' /></u></o><t><u><W c=\'g\' b=\'2S\' /><w c=\'g\' b=\'O\' /></u></t></m></t></m></o><t><m><n><M k=\'N\' L=\'14\' J=\'Q\' K=\'f\' I=\'h\' /></n><o><u><W c=\'g\' b=\'2a\' /><w c=\'g\' b=\'O\' /></u></o><t><m><n><M k=\'N\' L=\'1f\' J=\'Q\' K=\'f\' I=\'h\' /></n><o><u><W c=\'g\' b=\'21\' /><w c=\'g\' b=\'O\' /></u></o><t><u><W c=\'g\' b=\'1H\' /><w c=\'g\' b=\'O\' /></u></t></m></t></m></t></m></t></m></o></m></e></G></1V><1m><1Q><e><P j=\'Z\' /></e></1Q><2c><e><P j=\'2d\' /></e></2c><2g><e><P j=\'2f\' /></e></2g><23><e><P j=\'2h\' /></e></23><1v><e><p x=\'1k\' k=\'3v\' /><p x=\'14\' k=\'R\'><b c=\'h\' b=\'d\' /></p><P j=\'Z\' /></e></1v><26><e><p x=\'14\' k=\'R\'><b c=\'h\' b=\'d\' /></p><P j=\'Z\' /></e></26></1m><r V=\'\' U=\'0\'><q F=\'-1\' C=\'-1\' v=\'1b\' E=\'70\' T=\'2A 2y 2z 1d 2K, 2H, 2E 2F 2G 2r 2Q 2M 2W\' z=\'d\'><B l=\'D\' i=\'8l\' /></q></r><27><y H=\'21\'><r V=\'\' U=\'1\'><q F=\'-1\' C=\'-1\' v=\'1b\' E=\'70\' T=\'2A 2y 2z 1d 2K, 2H, 2E 2F 2G 2r 2Q 2M 2W\' z=\'d\'><B l=\'D\' i=\'8o\' /></q></r></y><y H=\'2a\'><r V=\'\' U=\'8\'><q F=\'-1\' C=\'-1\' v=\'1b\' E=\'70\' T=\'2A 2y 2z 1d 2K, 2H, 2E 2F 2G 2r 2Q 2M 2W\' z=\'d\'><B l=\'D\' i=\'8p\' /></q></r></y><y H=\'2S\'><r V=\'\' U=\'16\'><q F=\'-1\' C=\'-1\' v=\'1b\' E=\'70\' T=\'2A 2y 2z 1d 2K, 2H, 2E 2F 2G 2r 2Q 2M 2W\' z=\'d\'><B l=\'D\' i=\'8n\' /></q></r></y><y H=\'2T\'><r V=\'\' U=\'17\'><q F=\'-1\' C=\'-1\' v=\'1b\' E=\'70\' T=\'2A 2y 2z 1d 2K, 2H, 2E 2F 2G 2r 2Q 2M 2W\' z=\'d\'><B l=\'D\' i=\'8m\' /></q></r></y><y H=\'2N\'><r V=\'\' U=\'24\'><q F=\'-1\' C=\'-1\' v=\'1b\' E=\'70\' T=\'2A 2y 2z 1d 2K, 2H, 2E 2F 2G 2r 2Q 2M 2W\' z=\'d\'><B l=\'D\' i=\'8h\' /></q></r></y><y H=\'2e\'><r V=\'\' U=\'0\'><q F=\'-1\' C=\'-1\' v=\'1b\' E=\'70\' T=\'2A 2y 2z 1d 2K, 2H, 2E 2F 2G 2r 2Q 2M 2W\' z=\'d\'><B l=\'D\' i=\'3I\' /></q></r></y><y H=\'28\'><r V=\'\' U=\'8\'><q F=\'-1\' C=\'-1\' v=\'1b\' E=\'70\' T=\'2A 2y 2z 1d 2K, 2H, 2E 2F 2G 2r 2Q 2M 2W\' z=\'d\'><B l=\'D\' i=\'8b\' /></q></r></y><y H=\'2R\'><r V=\'\' U=\'16\'><q F=\'-1\' C=\'-1\' v=\'1b\' E=\'70\' T=\'2A 2y 2z 1d 2K, 2H, 2E 2F 2G 2r 2Q 2M 2W\' z=\'d\'><B l=\'D\' i=\'50\' /></q></r></y><y H=\'2P\'><r V=\'\' U=\'24\'><q F=\'-1\' C=\'-1\' v=\'1b\' E=\'70\' T=\'2A 2y 2z 1d 2K, 2H, 2E 2F 2G 2r 2Q 2M 2W\' z=\'d\'><B l=\'D\' i=\'89\' /></q></r></y></27><1p><S j=\'2b\' 1g=\'8a\' c=\'A\' 18=\'0\' 15=\'0\' X=\'0\' Y=\'0\' 1e=\'-1\'><A F=\'0\' C=\'0\' v=\'0\' E=\'0\' z=\'d\'><B l=\'D\' i=\'3u\' /></A></S><S j=\'37\' 1g=\'8f\' c=\'A\' 18=\'0\' 15=\'0\' X=\'0\' Y=\'0\' 1e=\'-1\'><A F=\'0\' C=\'0\' v=\'0\' E=\'0\' z=\'d\'><B l=\'D\' i=\'3u\' /></A></S><S j=\'3a\' 1g=\'8g\' c=\'A\' 18=\'0\' 15=\'0\' X=\'0\' Y=\'0\' 1e=\'-1\'><A F=\'0\' C=\'0\' v=\'0\' E=\'0\' z=\'d\'><B l=\'D\' i=\'3u\' /></A></S><S j=\'38\' 1g=\'8d\' c=\'A\' 18=\'0\' 15=\'0\' X=\'0\' Y=\'0\' 1e=\'-1\'><A F=\'0\' C=\'0\' v=\'0\' E=\'0\' z=\'d\'><B l=\'D\' i=\'3u\' /></A></S><S j=\'36\' 1g=\'7O\' c=\'A\' 18=\'0\' 15=\'0\' X=\'0\' Y=\'0\' 1e=\'-1\'><A F=\'0\' C=\'0\' v=\'0\' E=\'0\' z=\'d\'><B l=\'D\' i=\'3u\' /></A></S></1p></1j><1j j=\'2Z\' X=\'1b\' Y=\'45\' 19=\'f\' 1x=\'f\' 1J=\'\' 18=\'24\' 15=\'0\' 1L=\'f\' 1B=\'0\' 1K=\'0\' 1N=\'0\' 1C=\'3c\' 1y=\'22.5\' 1R=\'1a\' 1S=\'1a\' 1F=\'1a\' 1G=\'0\' 1E=\'5\' 1I=\'f\' 1P=\'d\' 1U=\'3z\' 3d=\'1v\'><1X><x H=\'1k\' c=\'h\' b=\'d\' 19=\'f\' /><x H=\'1i\' c=\'h\' b=\'d\' 19=\'f\' /><x H=\'1f\' c=\'h\' b=\'d\' 19=\'f\' /><x H=\'14\' c=\'h\' b=\'d\' 19=\'f\' /><x H=\'3s\' c=\'h\' b=\'d\' 19=\'f\' /><x H=\'1W\' c=\'g\' b=\'1H\' 19=\'f\' /></1X><1V><G j=\'3x\'><e><p x=\'1k\' k=\'R\'><b c=\'h\' b=\'f\' /></p><P j=\'Z\' /></e></G><G j=\'2d\'><e><p x=\'1i\' k=\'R\'><b c=\'h\' b=\'f\' /></p><P j=\'Z\' /></e></G><G j=\'2f\'><e><p x=\'1i\' k=\'R\'><b c=\'h\' b=\'d\' /></p><P j=\'Z\' /></e></G><G j=\'34\'><e><p x=\'1f\' k=\'R\'><b c=\'h\' b=\'f\' /></p><P j=\'Z\' /></e></G><G j=\'2h\'><e><p x=\'14\' k=\'R\'><b c=\'h\' b=\'f\' /></p><P j=\'Z\' /></e></G><G j=\'55\'><e><p x=\'3s\' k=\'R\'><b c=\'h\' b=\'f\' /></p><P j=\'Z\' /></e></G><G j=\'3b\'><e><p x=\'1i\' k=\'R\'><b c=\'h\' b=\'d\' /></p><p x=\'1f\' k=\'R\'><b c=\'h\' b=\'d\' /></p><p x=\'1k\' k=\'R\'><b c=\'h\' b=\'d\' /></p><p x=\'14\' k=\'R\'><b c=\'h\' b=\'d\' /></p><p x=\'3s\' k=\'R\'><b c=\'h\' b=\'d\' /></p></e></G><G j=\'Z\'><e><m><n><M k=\'N\' L=\'1f\' J=\'Q\' K=\'f\' I=\'h\' /></n><o><1c><w c=\'g\' b=\'O\' /><1n c=\'h\' b=\'d\' /></1c></o><t><1c><w c=\'g\' b=\'O\' /><1n c=\'h\' b=\'f\' /></1c></t></m><m><n><M k=\'N\' L=\'1W\' J=\'Q\' K=\'1H\' I=\'g\' /></n><o><m><n><M k=\'N\' L=\'1i\' J=\'Q\' K=\'f\' I=\'h\' /></n><o><m><n><M k=\'N\' L=\'1k\' J=\'Q\' K=\'f\' I=\'h\' /></n><o><m><n><M k=\'N\' L=\'14\' J=\'Q\' K=\'f\' I=\'h\' /></n><o><u><W c=\'g\' b=\'2P\' /><w c=\'g\' b=\'O\' /></u></o><t><u><W c=\'g\' b=\'2R\' /><w c=\'g\' b=\'O\' /></u></t></m></o><t><m><n><M k=\'N\' L=\'14\' J=\'Q\' K=\'f\' I=\'h\' /></n><o><u><W c=\'g\' b=\'28\' /><w c=\'g\' b=\'O\' /></u></o><t><u><W c=\'g\' b=\'2e\' /><w c=\'g\' b=\'O\' /></u></t></m></t></m></o><t><m><n><M k=\'N\' L=\'1k\' J=\'Q\' K=\'f\' I=\'h\' /></n><o><m><n><M k=\'N\' L=\'14\' J=\'Q\' K=\'f\' I=\'h\' /></n><o><u><W c=\'g\' b=\'2N\' /><w c=\'g\' b=\'O\' /></u></o><t><m><n><M k=\'N\' L=\'3s\' J=\'Q\' K=\'f\' I=\'h\' /></n><o><u><W c=\'g\' b=\'57\' /><w c=\'g\' b=\'O\' /></u></o><t><m><n><M k=\'N\' L=\'1f\' J=\'Q\' K=\'f\' I=\'h\' /></n><o><u><W c=\'g\' b=\'2T\' /><w c=\'g\' b=\'O\' /></u></o><t><u><W c=\'g\' b=\'2S\' /><w c=\'g\' b=\'O\' /></u></t></m></t></m></t></m></o><t><m><n><M k=\'N\' L=\'14\' J=\'Q\' K=\'f\' I=\'h\' /></n><o><u><W c=\'g\' b=\'2a\' /><w c=\'g\' b=\'O\' /></u></o><t><m><n><M k=\'N\' L=\'3s\' J=\'Q\' K=\'f\' I=\'h\' /></n><o><u><W c=\'g\' b=\'4W\' /><w c=\'g\' b=\'O\' /></u></o><t><m><n><M k=\'N\' L=\'1f\' J=\'Q\' K=\'f\' I=\'h\' /></n><o><u><W c=\'g\' b=\'21\' /><w c=\'g\' b=\'O\' /></u></o><t><u><W c=\'g\' b=\'1H\' /><w c=\'g\' b=\'O\' /></u></t></m></t></m></t></m></t></m></t></m></o></m></e></G></1V><1m><1Q><e><P j=\'Z\' /></e></1Q><2c><e><P j=\'2d\' /></e></2c><2g><e><P j=\'2f\' /></e></2g><23><e><P j=\'2h\' /></e></23><1v><e><p x=\'1k\' k=\'3v\' /><p x=\'14\' k=\'R\'><b c=\'h\' b=\'d\' /></p><P j=\'Z\' /></e></1v><26><e><p x=\'14\' k=\'R\'><b c=\'h\' b=\'d\' /></p><P j=\'Z\' /></e></26></1m><r V=\'\' U=\'0\'><q F=\'-1\' C=\'-1\' v=\'1b\' E=\'45\' T=\'2m 2k 1d v 2j 1w, 2i 1A 1D\' z=\'d\'><B l=\'D\' i=\'3N\' /></q></r><27><y H=\'21\'><r V=\'\' U=\'1\'><q F=\'-1\' C=\'-1\' v=\'1b\' E=\'45\' T=\'2m 2k 1d v 2j 1w, 2i 1A 1D\' z=\'d\'><B l=\'D\' i=\'3M\' /></q></r></y><y H=\'4W\'><r V=\'\' U=\'0\'><q F=\'-8\' C=\'-1\' v=\'1b\' E=\'45\' T=\'2m 2k 1d v 2j 1w, 2i 1A 1D\' z=\'d\'><B l=\'D\' i=\'7o\' /></q></r></y><y H=\'2a\'><r V=\'\' U=\'8\'><q F=\'-1\' C=\'-1\' v=\'1b\' E=\'45\' T=\'2m 2k 1d v 2j 1w, 2i 1A 1D\' z=\'d\'><B l=\'D\' i=\'3C\' /></q></r></y><y H=\'2S\'><r V=\'\' U=\'16\'><q F=\'-1\' C=\'-1\' v=\'1b\' E=\'45\' T=\'2m 2k 1d v 2j 1w, 2i 1A 1D\' z=\'d\'><B l=\'D\' i=\'3A\' /></q></r></y><y H=\'2T\'><r V=\'\' U=\'17\'><q F=\'-1\' C=\'-1\' v=\'1b\' E=\'45\' T=\'2m 2k 1d v 2j 1w, 2i 1A 1D\' z=\'d\'><B l=\'D\' i=\'3F\' /></q></r></y><y H=\'57\'><r V=\'\' U=\'16\'><q F=\'-8\' C=\'-1\' v=\'1b\' E=\'45\' T=\'2m 2k 1d v 2j 1w, 2i 1A 1D\' z=\'d\'><B l=\'D\' i=\'7p\' /></q></r></y><y H=\'2N\'><r V=\'\' U=\'24\'><q F=\'-1\' C=\'-1\' v=\'1b\' E=\'45\' T=\'2m 2k 1d v 2j 1w, 2i 1A 1D\' z=\'d\'><B l=\'D\' i=\'3W\' /></q></r></y><y H=\'2e\'><r V=\'\' U=\'0\'><q F=\'-1\' C=\'-1\' v=\'1b\' E=\'45\' T=\'2m 2k 1d v 2j 1w, 2i 1A 1D\' z=\'d\'><B l=\'D\' i=\'3V\' /></q></r></y><y H=\'28\'><r V=\'\' U=\'8\'><q F=\'-1\' C=\'-1\' v=\'1b\' E=\'45\' T=\'2m 2k 1d v 2j 1w, 2i 1A 1D\' z=\'d\'><B l=\'D\' i=\'3Y\' /></q></r></y><y H=\'2R\'><r V=\'\' U=\'16\'><q F=\'-1\' C=\'-1\' v=\'1b\' E=\'45\' T=\'2m 2k 1d v 2j 1w, 2i 1A 1D\' z=\'d\'><B l=\'D\' i=\'41\' /></q></r></y><y H=\'2P\'><r V=\'\' U=\'24\'><q F=\'-1\' C=\'-1\' v=\'1b\' E=\'45\' T=\'2m 2k 1d v 2j 1w, 2i 1A 1D\' z=\'d\'><B l=\'D\' i=\'3S\' /></q></r></y></27><1p><S j=\'2b\' 1g=\'7t\' c=\'A\' 18=\'0\' 15=\'0\' X=\'0\' Y=\'0\' 1e=\'-1\'><A F=\'0\' C=\'0\' v=\'0\' E=\'0\' z=\'d\'><B l=\'D\' i=\'3y\' /></A></S><S j=\'37\' 1g=\'7u\' c=\'A\' 18=\'0\' 15=\'0\' X=\'0\' Y=\'0\' 1e=\'-1\'><A F=\'0\' C=\'0\' v=\'0\' E=\'0\' z=\'d\'><B l=\'D\' i=\'3y\' /></A></S><S j=\'3a\' 1g=\'7r\' c=\'A\' 18=\'0\' 15=\'0\' X=\'0\' Y=\'0\' 1e=\'-1\'><A F=\'0\' C=\'0\' v=\'0\' E=\'0\' z=\'d\'><B l=\'D\' i=\'3y\' /></A></S><S j=\'38\' 1g=\'7s\' c=\'A\' 18=\'0\' 15=\'0\' X=\'0\' Y=\'0\' 1e=\'-1\'><A F=\'0\' C=\'0\' v=\'0\' E=\'0\' z=\'d\'><B l=\'D\' i=\'3y\' /></A></S><S j=\'36\' 1g=\'7l\' c=\'A\' 18=\'0\' 15=\'0\' X=\'0\' Y=\'0\' 1e=\'-1\'><A F=\'0\' C=\'0\' v=\'0\' E=\'0\' z=\'d\'><B l=\'D\' i=\'3y\' /></A></S></1p></1j></2x></60></2x></5X><1j j=\'61\' X=\'1b\' Y=\'65\' 19=\'d\' 1x=\'f\' 1J=\'\' 18=\'48\' 15=\'29\' 1L=\'f\' 1B=\'0\' 1K=\'0\' 1N=\'0\' 1C=\'3c\' 1y=\'63.5\' 1R=\'1a\' 1S=\'1a\' 1F=\'1a\' 1G=\'0\' 1E=\'2\' 1I=\'f\' 1P=\'d\' 1U=\'2p\'><r V=\'\' U=\'0\'><q F=\'0\' C=\'0\' v=\'1b\' E=\'65\' T=\'4f 66 62 a 2l (s) 1d 5Q 5R 1w 5O 5P 5S. 5V 1Y 5W (s) 5T 5U 67 6e 2n 6g.  \' z=\'d\'><B l=\'D\' i=\'7c\' /></q></r><1p><S j=\'2b\' 1g=\'7d\' c=\'A\' 18=\'0\' 15=\'0\' X=\'0\' Y=\'0\' 1e=\'-1\'><A F=\'0\' C=\'0\' v=\'0\' E=\'0\' z=\'d\'><B l=\'D\' i=\'7g\' /></A></S></1p></1j><1j j=\'4n\' X=\'32\' Y=\'40\' 19=\'d\' 1x=\'f\' 1J=\'\' 18=\'0\' 15=\'6i\' 1L=\'f\' 1B=\'12\' 1K=\'0\' 1N=\'0\' 1C=\'4h\' 1y=\'20\' 1R=\'1a\' 1S=\'1a\' 1F=\'1a\' 1G=\'0\' 1E=\'3\' 1I=\'f\' 1P=\'d\' 1U=\'2p\'><1m><1v><e><3D 1r=\'1q\' 1o=\'0\' 1t=\'1\' 1s=\'\' 1u=\'d\'><w c=\'g\' b=\'O\' /></3D></e></1v></1m><r V=\'\' U=\'0\'><q F=\'0\' C=\'0\' v=\'32\' E=\'40\' T=\'68\' z=\'d\'><B l=\'D\' i=\'7j\' /></q></r><1p><S j=\'2b\' 1g=\'4n\' c=\'A\' 18=\'0\' 15=\'0\' X=\'0\' Y=\'0\' 1e=\'-1\'><A F=\'0\' C=\'0\' v=\'0\' E=\'0\' z=\'d\'><B l=\'D\' i=\'1z\' /></A></S></1p></1j><1j j=\'4l\' X=\'32\' Y=\'40\' 19=\'d\' 1x=\'f\' 1J=\'\' 18=\'0\' 15=\'6i\' 1L=\'f\' 1B=\'13\' 1K=\'0\' 1N=\'0\' 1C=\'4h\' 1y=\'20\' 1R=\'1a\' 1S=\'1a\' 1F=\'1a\' 1G=\'0\' 1E=\'4\' 1I=\'f\' 1P=\'d\' 1U=\'2p\'><1m><1v><e><3D 1r=\'1q\' 1o=\'0\' 1t=\'1\' 1s=\'\' 1u=\'d\'><w c=\'g\' b=\'O\' /></3D></e></1v></1m><r V=\'\' U=\'0\'><q F=\'0\' C=\'0\' v=\'32\' E=\'40\' T=\'5E\' z=\'d\'><B l=\'D\' i=\'4s\' /></q></r><1p><S j=\'2b\' 1g=\'4l\' c=\'A\' 18=\'0\' 15=\'0\' X=\'0\' Y=\'0\' 1e=\'-1\'><A F=\'0\' C=\'0\' v=\'0\' E=\'0\' z=\'d\'><B l=\'D\' i=\'7k\' /></A></S></1p></1j></2x><7h j=\'7i\' /><5Y><3T j=\'6a\' X=\'32\' Y=\'4G\' 19=\'f\' 1x=\'d\' 4E=\'f\' 4F=\'f\' 4A=\'\' 4D=\'4J\' 4K=\'4Q\' 1E=\'0\' 5r=\'f\' 5s=\'f\' 1C=\'4h\' 1y=\'5l\' 1B=\'-1\'><1m><4e><e><4g><w c=\'g\' b=\'O\' /></4g></e></4e><1Q><e><47 H=\'4c\' 4a=\'d\' /></e></1Q><49><e><47 H=\'4c\' 4a=\'f\' /></e></49></1m><3f 1o=\'4w\'><1m><3m 4v=\'0\'><e><1h 1r=\'1q\' 1o=\'0\' 1t=\'0\' 1s=\'\' 1u=\'d\'><w c=\'g\' b=\'69\' /></1h><1h 1r=\'1q\' 1o=\'0\' 1t=\'0\' 1s=\'\' 1u=\'d\'><w c=\'g\' b=\'6c\' /></1h><1h 1r=\'1q\' 1o=\'0\' 1t=\'0\' 1s=\'\' 1u=\'d\'><w c=\'g\' b=\'5p\' /></1h><1h 1r=\'1q\' 1o=\'0\' 1t=\'0\' 1s=\'\' 1u=\'d\'><w c=\'g\' b=\'43\' /></1h><1h 1r=\'1q\' 1o=\'0\' 1t=\'0\' 1s=\'\' 1u=\'d\'><w c=\'g\' b=\'46\' /></1h></e></3m></1m></3f><2x><1j j=\'43\' X=\'5f\' Y=\'5c\' 19=\'d\' 1x=\'f\' 1J=\'\' 18=\'5d\' 15=\'5g\' 1L=\'f\' 1B=\'2\' 1K=\'0\' 1N=\'0\' 1C=\'5j.5\' 1y=\'5k.5\' 1R=\'1a\' 1S=\'1a\' 1F=\'1a\' 1G=\'0\' 1E=\'1\' 1I=\'d\' 1P=\'d\' 1U=\'2p\'><r V=\'\' U=\'0\'><q F=\'-1\' C=\'-1\' v=\'5h\' E=\'5i\' T=\'5Z 3\' z=\'d\'><B l=\'D\' i=\'5I\' /></q></r></1j><1j j=\'46\' X=\'3e\' Y=\'0\' 19=\'d\' 1x=\'f\' 1J=\'\' 18=\'3q\' 15=\'33\' 1L=\'f\' 1B=\'6\' 1K=\'0\' 1N=\'0\' 1C=\'3p\' 1y=\'-0.5\' 1R=\'1a\' 1S=\'1a\' 1F=\'1a\' 1G=\'0\' 1E=\'2\' 1I=\'d\' 1P=\'d\' 1U=\'2p\'><r V=\'\' U=\'0\'><q F=\'0\' C=\'-1\' v=\'3n\' E=\'1\' T=\'5J 5\' z=\'d\'><B l=\'D\' i=\'5N\' /></q></r></1j><1j j=\'69\' X=\'3e\' Y=\'51\' 19=\'d\' 1x=\'f\' 1J=\'\' 18=\'3q\' 15=\'3I\' 1L=\'f\' 1B=\'4\' 1K=\'0\' 1N=\'0\' 1C=\'3p.5\' 1y=\'25.5\' 1R=\'1a\' 1S=\'1a\' 1F=\'1a\' 1G=\'0\' 1E=\'3\' 1I=\'f\' 1P=\'d\' 1U=\'2p\'><r V=\'\' U=\'0\'><q F=\'0\' C=\'0\' v=\'3n\' E=\'51\' T=\'68\' z=\'d\'><B l=\'D\' i=\'5x\' /></q></r><1p><S j=\'2b\' 1g=\'7H\' c=\'A\' 18=\'0\' 15=\'0\' X=\'0\' Y=\'0\' 1e=\'-1\'><A F=\'0\' C=\'0\' v=\'0\' E=\'0\' z=\'d\'><B l=\'D\' i=\'7I\' /></A></S></1p></1j><1j j=\'6c\' X=\'3e\' Y=\'44\' 19=\'d\' 1x=\'f\' 1J=\'\' 18=\'3q\' 15=\'5w\' 1L=\'f\' 1B=\'8\' 1K=\'0\' 1N=\'0\' 1C=\'3p.5\' 1y=\'51.5\' 1R=\'1a\' 1S=\'1a\' 1F=\'1a\' 1G=\'0\' 1E=\'4\' 1I=\'f\' 1P=\'d\' 1U=\'2p\'><r V=\'\' U=\'0\'><q F=\'0\' C=\'0\' v=\'3n\' E=\'44\' T=\'7F&7G;s v!  4f 7J 1Y 4i 5A.\' z=\'d\'><B l=\'D\' i=\'5B\' /></q></r><1p><S j=\'2b\' 1g=\'7M\' c=\'A\' 18=\'0\' 15=\'0\' X=\'0\' Y=\'0\' 1e=\'-1\'><A F=\'0\' C=\'0\' v=\'0\' E=\'0\' z=\'d\'><B l=\'D\' i=\'7N\' /></A></S></1p></1j><1j j=\'5p\' X=\'4s\' Y=\'40\' 19=\'f\' 1x=\'f\' 1J=\'\' 18=\'5C\' 15=\'5z\' 1L=\'f\' 1B=\'10\' 1K=\'0\' 1N=\'0\' 1C=\'83.5\' 1y=\'20\' 1R=\'1a\' 1S=\'1a\' 1F=\'1a\' 1G=\'0\' 1E=\'5\' 1I=\'f\' 1P=\'d\' 1U=\'5L\' 3d=\'1v\'><1X><x H=\'2o\' c=\'h\' b=\'d\' 19=\'f\' /><x H=\'3k\' c=\'h\' b=\'d\' 19=\'f\' /><x H=\'1i\' c=\'h\' b=\'d\' 19=\'f\' /><x H=\'1f\' c=\'h\' b=\'d\' 19=\'f\' /><x H=\'14\' c=\'h\' b=\'d\' 19=\'f\' /><x H=\'1W\' c=\'g\' b=\'1H\' 19=\'f\' /></1X><1V><G j=\'4b\'><e><p x=\'3k\' k=\'R\'><b c=\'Q\' b=\'2o\' /></p><p x=\'2o\' k=\'R\'><b c=\'h\' b=\'f\' /></p><P j=\'Z\' /></e></G><G j=\'2d\'><e><p x=\'1i\' k=\'R\'><b c=\'h\' b=\'f\' /></p><P j=\'Z\' /></e></G><G j=\'2f\'><e><p x=\'1i\' k=\'R\'><b c=\'h\' b=\'d\' /></p><P j=\'Z\' /></e></G><G j=\'34\'><e><p x=\'1f\' k=\'R\'><b c=\'h\' b=\'f\' /></p><P j=\'Z\' /></e></G><G j=\'2h\'><e><p x=\'14\' k=\'R\'><b c=\'h\' b=\'f\' /></p><P j=\'Z\' /></e></G><G j=\'3b\'><e><p x=\'1i\' k=\'R\'><b c=\'h\' b=\'d\' /></p><p x=\'2o\' k=\'R\'><b c=\'h\' b=\'d\' /></p><p x=\'3k\' k=\'R\'><b c=\'h\' b=\'d\' /></p><p x=\'1f\' k=\'R\'><b c=\'h\' b=\'d\' /></p><p x=\'14\' k=\'R\'><b c=\'h\' b=\'d\' /></p></e></G><G j=\'Z\'><e><m><n><M k=\'N\' L=\'1f\' J=\'Q\' K=\'f\' I=\'h\' /></n><o><1c><w c=\'g\' b=\'O\' /><1n c=\'h\' b=\'d\' /></1c></o><t><1c><w c=\'g\' b=\'O\' /><1n c=\'h\' b=\'f\' /></1c></t></m><m><n><M k=\'N\' L=\'1W\' J=\'Q\' K=\'1H\' I=\'g\' /></n><o><m><n><M k=\'N\' L=\'1i\' J=\'Q\' K=\'f\' I=\'h\' /></n><o><m><n><M k=\'N\' L=\'2o\' J=\'Q\' K=\'f\' I=\'h\' /></n><o><m><n><M k=\'N\' L=\'14\' J=\'Q\' K=\'f\' I=\'h\' /></n><o><u><W c=\'g\' b=\'3O\' /><w c=\'g\' b=\'O\' /></u></o><t><u><W c=\'g\' b=\'3Q\' /><w c=\'g\' b=\'O\' /></u></t></m></o><t><m><n><M k=\'N\' L=\'14\' J=\'Q\' K=\'f\' I=\'h\' /></n><o><u><W c=\'g\' b=\'28\' /><w c=\'g\' b=\'O\' /></u></o><t><u><W c=\'g\' b=\'2e\' /><w c=\'g\' b=\'O\' /></u></t></m></t></m></o><t><m><n><M k=\'N\' L=\'2o\' J=\'Q\' K=\'f\' I=\'h\' /></n><o><m><n><M k=\'N\' L=\'14\' J=\'Q\' K=\'f\' I=\'h\' /></n><o><u><W c=\'g\' b=\'42\' /><w c=\'g\' b=\'O\' /></u></o><t><m><n><M k=\'N\' L=\'1f\' J=\'Q\' K=\'f\' I=\'h\' /></n><o><u><W c=\'g\' b=\'3E\' /><w c=\'g\' b=\'O\' /></u></o><t><u><W c=\'g\' b=\'3B\' /><w c=\'g\' b=\'O\' /></u></t></m></t></m></o><t><m><n><M k=\'N\' L=\'14\' J=\'Q\' K=\'f\' I=\'h\' /></n><o><u><W c=\'g\' b=\'2a\' /><w c=\'g\' b=\'O\' /></u></o><t><m><n><M k=\'N\' L=\'1f\' J=\'Q\' K=\'f\' I=\'h\' /></n><o><u><W c=\'g\' b=\'21\' /><w c=\'g\' b=\'O\' /></u></o><t><u><W c=\'g\' b=\'1H\' /><w c=\'g\' b=\'O\' /></u></t></m></t></m></t></m></t></m></o></m></e></G></1V><1m><1v><e><P j=\'4b\' /><p x=\'1i\' k=\'R\'><b c=\'h\' b=\'d\' /></p><p x=\'14\' k=\'R\'><b c=\'h\' b=\'d\' /></p><P j=\'Z\' /><31 1r=\'1q\' 1o=\'0\' 1t=\'0\' 1s=\'\' 1u=\'d\'><w c=\'g\' b=\'4L\' /></31><4N /></e></1v><1Q><e><P j=\'Z\' /></e></1Q><2c><e><P j=\'2d\' /></e></2c><2g><e><P j=\'2f\' /></e></2g><23><e><P j=\'2h\' /></e></23><26><e><p x=\'14\' k=\'R\'><b c=\'h\' b=\'d\' /></p><P j=\'Z\' /></e></26><3K><e><3J 5M=\'d\'><b c=\'g\' b=\'O\' /></3J></e></3K></1m><r V=\'\' U=\'0\'><q F=\'-1\' C=\'-1\' v=\'1z\' E=\'39\' T=\'1O\' z=\'d\'><B l=\'D\' i=\'5G\' /></q></r><27><y H=\'21\'><r V=\'\' U=\'1\'><q F=\'-1\' C=\'-1\' v=\'1z\' E=\'39\' T=\'1O\' z=\'d\'><B l=\'D\' i=\'3X\' /></q></r></y><y H=\'2a\'><r V=\'\' U=\'8\'><q F=\'-1\' C=\'-1\' v=\'1z\' E=\'39\' T=\'1O\' z=\'d\'><B l=\'D\' i=\'3Z\' /></q></r></y><y H=\'3B\'><r V=\'\' U=\'0\'><q F=\'-1\' C=\'-1\' v=\'1z\' E=\'39\' T=\'1O\' z=\'d\'><B l=\'D\' i=\'5F\' /></q></r></y><y H=\'3E\'><r V=\'\' U=\'1\'><q F=\'-1\' C=\'-1\' v=\'1z\' E=\'39\' T=\'1O\' z=\'d\'><B l=\'D\' i=\'3X\' /></q></r></y><y H=\'42\'><r V=\'\' U=\'8\'><q F=\'-1\' C=\'-1\' v=\'1z\' E=\'39\' T=\'1O\' z=\'d\'><B l=\'D\' i=\'3Z\' /></q></r></y><y H=\'2e\'><r V=\'\' U=\'0\'><q F=\'-1\' C=\'-1\' v=\'1z\' E=\'39\' T=\'1O\' z=\'d\'><B l=\'D\' i=\'3P\' /></q></r></y><y H=\'28\'><r V=\'\' U=\'8\'><q F=\'-1\' C=\'-1\' v=\'1z\' E=\'39\' T=\'1O\' z=\'d\'><B l=\'D\' i=\'3R\' /></q></r></y><y H=\'3Q\'><r V=\'\' U=\'0\'><q F=\'-1\' C=\'-1\' v=\'1z\' E=\'39\' T=\'1O\' z=\'d\'><B l=\'D\' i=\'3P\' /></q></r></y><y H=\'3O\'><r V=\'\' U=\'8\'><q F=\'-1\' C=\'-1\' v=\'1z\' E=\'39\' T=\'1O\' z=\'d\'><B l=\'D\' i=\'3R\' /></q></r></y></27><1p><S j=\'2b\' 1g=\'7K\' c=\'A\' 18=\'0\' 15=\'0\' X=\'0\' Y=\'0\' 1e=\'-1\'><A F=\'0\' C=\'0\' v=\'0\' E=\'0\' z=\'d\'><B l=\'D\' i=\'2J\' /></A></S><S j=\'37\' 1g=\'7L\' c=\'A\' 18=\'0\' 15=\'0\' X=\'0\' Y=\'0\' 1e=\'-1\'><A F=\'0\' C=\'0\' v=\'0\' E=\'0\' z=\'d\'><B l=\'D\' i=\'2J\' /></A></S><S j=\'3a\' 1g=\'7E\' c=\'A\' 18=\'0\' 15=\'0\' X=\'0\' Y=\'0\' 1e=\'-1\'><A F=\'0\' C=\'0\' v=\'0\' E=\'0\' z=\'d\'><B l=\'D\' i=\'2J\' /></A></S><S j=\'38\' 1g=\'7x\' c=\'A\' 18=\'0\' 15=\'0\' X=\'0\' Y=\'0\' 1e=\'-1\'><A F=\'0\' C=\'0\' v=\'0\' E=\'0\' z=\'d\'><B l=\'D\' i=\'2J\' /></A></S><S j=\'36\' 1g=\'7y\' c=\'A\' 18=\'0\' 15=\'0\' X=\'0\' Y=\'0\' 1e=\'-1\'><A F=\'0\' C=\'0\' v=\'0\' E=\'0\' z=\'d\'><B l=\'D\' i=\'2J\' /></A></S></1p></1j></2x></3T><3T j=\'5u\' X=\'32\' Y=\'4G\' 19=\'f\' 1x=\'d\' 4E=\'f\' 4F=\'f\' 4A=\'\' 4D=\'4J\' 4K=\'4Q\' 1E=\'0\' 5r=\'f\' 5s=\'f\' 1C=\'4h\' 1y=\'5l\' 1B=\'-1\'><1m><4e><e><4g><w c=\'g\' b=\'O\' /></4g></e></4e><1Q><e><47 H=\'4c\' 4a=\'d\' /></e></1Q><49><e><47 H=\'4c\' 4a=\'f\' /></e></49></1m><3f 1o=\'4w\'><1m><3m 4v=\'0\'><e><1h 1r=\'1q\' 1o=\'0\' 1t=\'0\' 1s=\'\' 1u=\'d\'><w c=\'g\' b=\'5K\' /></1h><1h 1r=\'1q\' 1o=\'0\' 1t=\'0\' 1s=\'\' 1u=\'d\'><w c=\'g\' b=\'5v\' /></1h><1h 1r=\'1q\' 1o=\'0\' 1t=\'0\' 1s=\'\' 1u=\'d\'><w c=\'g\' b=\'5D\' /></1h><1h 1r=\'1q\' 1o=\'0\' 1t=\'0\' 1s=\'\' 1u=\'d\'><w c=\'g\' b=\'43\' /></1h><1h 1r=\'1q\' 1o=\'0\' 1t=\'0\' 1s=\'\' 1u=\'d\'><w c=\'g\' b=\'46\' /></1h></e></3m></1m></3f><2x><1j j=\'43\' X=\'5f\' Y=\'5c\' 19=\'d\' 1x=\'f\' 1J=\'\' 18=\'5d\' 15=\'5g\' 1L=\'f\' 1B=\'3\' 1K=\'0\' 1N=\'0\' 1C=\'5j.5\' 1y=\'5k.5\' 1R=\'1a\' 1S=\'1a\' 1F=\'1a\' 1G=\'0\' 1E=\'1\' 1I=\'d\' 1P=\'d\' 1U=\'2p\'><r V=\'\' U=\'0\'><q F=\'-1\' C=\'-1\' v=\'5h\' E=\'5i\' T=\'5Z 3\' z=\'d\'><B l=\'D\' i=\'5I\' /></q></r></1j><1j j=\'46\' X=\'3e\' Y=\'0\' 19=\'d\' 1x=\'f\' 1J=\'\' 18=\'3q\' 15=\'33\' 1L=\'f\' 1B=\'7\' 1K=\'0\' 1N=\'0\' 1C=\'3p\' 1y=\'-0.5\' 1R=\'1a\' 1S=\'1a\' 1F=\'1a\' 1G=\'0\' 1E=\'2\' 1I=\'d\' 1P=\'d\' 1U=\'2p\'><r V=\'\' U=\'0\'><q F=\'0\' C=\'-1\' v=\'3n\' E=\'1\' T=\'5J 5\' z=\'d\'><B l=\'D\' i=\'5N\' /></q></r></1j><1j j=\'5K\' X=\'3e\' Y=\'51\' 19=\'d\' 1x=\'f\' 1J=\'\' 18=\'3q\' 15=\'3I\' 1L=\'f\' 1B=\'5\' 1K=\'0\' 1N=\'0\' 1C=\'3p.5\' 1y=\'25.5\' 1R=\'1a\' 1S=\'1a\' 1F=\'1a\' 1G=\'0\' 1E=\'3\' 1I=\'f\' 1P=\'d\' 1U=\'2p\'><r V=\'\' U=\'0\'><q F=\'0\' C=\'0\' v=\'3n\' E=\'51\' T=\'5E\' z=\'d\'><B l=\'D\' i=\'5x\' /></q></r><1p><S j=\'2b\' 1g=\'7D\' c=\'A\' 18=\'0\' 15=\'0\' X=\'0\' Y=\'0\' 1e=\'-1\'><A F=\'0\' C=\'0\' v=\'0\' E=\'0\' z=\'d\'><B l=\'D\' i=\'7A\' /></A></S></1p></1j><1j j=\'5v\' X=\'3e\' Y=\'44\' 19=\'d\' 1x=\'f\' 1J=\'\' 18=\'3q\' 15=\'5w\' 1L=\'f\' 1B=\'9\' 1K=\'0\' 1N=\'0\' 1C=\'3p.5\' 1y=\'51.5\' 1R=\'1a\' 1S=\'1a\' 1F=\'1a\' 1G=\'0\' 1E=\'4\' 1I=\'f\' 1P=\'d\' 1U=\'2p\'><r V=\'\' U=\'0\'><q F=\'0\' C=\'0\' v=\'3n\' E=\'44\' T=\'4f 7B 7C 7z 1Y 4i 5A.\' z=\'d\'><B l=\'D\' i=\'5B\' /></q></r><1p><S j=\'2b\' 1g=\'7w\' c=\'A\' 18=\'0\' 15=\'0\' X=\'0\' Y=\'0\' 1e=\'-1\'><A F=\'0\' C=\'0\' v=\'0\' E=\'0\' z=\'d\'><B l=\'D\' i=\'7v\' /></A></S></1p></1j><1j j=\'5D\' X=\'4s\' Y=\'40\' 19=\'f\' 1x=\'f\' 1J=\'\' 18=\'5C\' 15=\'5z\' 1L=\'f\' 1B=\'11\' 1K=\'0\' 1N=\'0\' 1C=\'83.5\' 1y=\'20\' 1R=\'1a\' 1S=\'1a\' 1F=\'1a\' 1G=\'0\' 1E=\'5\' 1I=\'f\' 1P=\'d\' 1U=\'5L\' 3d=\'1v\'><1X><x H=\'2o\' c=\'h\' b=\'d\' 19=\'f\' /><x H=\'3k\' c=\'h\' b=\'d\' 19=\'f\' /><x H=\'1i\' c=\'h\' b=\'d\' 19=\'f\' /><x H=\'1f\' c=\'h\' b=\'d\' 19=\'f\' /><x H=\'14\' c=\'h\' b=\'d\' 19=\'f\' /><x H=\'1W\' c=\'g\' b=\'1H\' 19=\'f\' /></1X><1V><G j=\'4b\'><e><p x=\'3k\' k=\'R\'><b c=\'Q\' b=\'2o\' /></p><p x=\'2o\' k=\'R\'><b c=\'h\' b=\'f\' /></p><P j=\'Z\' /></e></G><G j=\'2d\'><e><p x=\'1i\' k=\'R\'><b c=\'h\' b=\'f\' /></p><P j=\'Z\' /></e></G><G j=\'2f\'><e><p x=\'1i\' k=\'R\'><b c=\'h\' b=\'d\' /></p><P j=\'Z\' /></e></G><G j=\'34\'><e><p x=\'1f\' k=\'R\'><b c=\'h\' b=\'f\' /></p><P j=\'Z\' /></e></G><G j=\'2h\'><e><p x=\'14\' k=\'R\'><b c=\'h\' b=\'f\' /></p><P j=\'Z\' /></e></G><G j=\'3b\'><e><p x=\'1i\' k=\'R\'><b c=\'h\' b=\'d\' /></p><p x=\'2o\' k=\'R\'><b c=\'h\' b=\'d\' /></p><p x=\'3k\' k=\'R\'><b c=\'h\' b=\'d\' /></p><p x=\'1f\' k=\'R\'><b c=\'h\' b=\'d\' /></p><p x=\'14\' k=\'R\'><b c=\'h\' b=\'d\' /></p></e></G><G j=\'Z\'><e><m><n><M k=\'N\' L=\'1f\' J=\'Q\' K=\'f\' I=\'h\' /></n><o><1c><w c=\'g\' b=\'O\' /><1n c=\'h\' b=\'d\' /></1c></o><t><1c><w c=\'g\' b=\'O\' /><1n c=\'h\' b=\'f\' /></1c></t></m><m><n><M k=\'N\' L=\'1W\' J=\'Q\' K=\'1H\' I=\'g\' /></n><o><m><n><M k=\'N\' L=\'1i\' J=\'Q\' K=\'f\' I=\'h\' /></n><o><m><n><M k=\'N\' L=\'2o\' J=\'Q\' K=\'f\' I=\'h\' /></n><o><m><n><M k=\'N\' L=\'14\' J=\'Q\' K=\'f\' I=\'h\' /></n><o><u><W c=\'g\' b=\'3O\' /><w c=\'g\' b=\'O\' /></u></o><t><u><W c=\'g\' b=\'3Q\' /><w c=\'g\' b=\'O\' /></u></t></m></o><t><m><n><M k=\'N\' L=\'14\' J=\'Q\' K=\'f\' I=\'h\' /></n><o><u><W c=\'g\' b=\'28\' /><w c=\'g\' b=\'O\' /></u></o><t><u><W c=\'g\' b=\'2e\' /><w c=\'g\' b=\'O\' /></u></t></m></t></m></o><t><m><n><M k=\'N\' L=\'2o\' J=\'Q\' K=\'f\' I=\'h\' /></n><o><m><n><M k=\'N\' L=\'14\' J=\'Q\' K=\'f\' I=\'h\' /></n><o><u><W c=\'g\' b=\'42\' /><w c=\'g\' b=\'O\' /></u></o><t><m><n><M k=\'N\' L=\'1f\' J=\'Q\' K=\'f\' I=\'h\' /></n><o><u><W c=\'g\' b=\'3E\' /><w c=\'g\' b=\'O\' /></u></o><t><u><W c=\'g\' b=\'3B\' /><w c=\'g\' b=\'O\' /></u></t></m></t></m></o><t><m><n><M k=\'N\' L=\'14\' J=\'Q\' K=\'f\' I=\'h\' /></n><o><u><W c=\'g\' b=\'2a\' /><w c=\'g\' b=\'O\' /></u></o><t><m><n><M k=\'N\' L=\'1f\' J=\'Q\' K=\'f\' I=\'h\' /></n><o><u><W c=\'g\' b=\'21\' /><w c=\'g\' b=\'O\' /></u></o><t><u><W c=\'g\' b=\'1H\' /><w c=\'g\' b=\'O\' /></u></t></m></t></m></t></m></t></m></o></m></e></G></1V><1m><1v><e><P j=\'4b\' /><p x=\'1i\' k=\'R\'><b c=\'h\' b=\'d\' /></p><p x=\'14\' k=\'R\'><b c=\'h\' b=\'d\' /></p><P j=\'Z\' /><31 1r=\'1q\' 1o=\'0\' 1t=\'0\' 1s=\'\' 1u=\'d\'><w c=\'g\' b=\'4L\' /></31><4N /></e></1v><1Q><e><P j=\'Z\' /></e></1Q><2c><e><P j=\'2d\' /></e></2c><2g><e><P j=\'2f\' /></e></2g><23><e><P j=\'2h\' /></e></23><26><e><p x=\'14\' k=\'R\'><b c=\'h\' b=\'d\' /></p><P j=\'Z\' /></e></26><3K><e><3J 5M=\'d\'><b c=\'g\' b=\'O\' /></3J></e></3K></1m><r V=\'\' U=\'0\'><q F=\'-1\' C=\'-1\' v=\'1z\' E=\'39\' T=\'1O\' z=\'d\'><B l=\'D\' i=\'5G\' /></q></r><27><y H=\'21\'><r V=\'\' U=\'1\'><q F=\'-1\' C=\'-1\' v=\'1z\' E=\'39\' T=\'1O\' z=\'d\'><B l=\'D\' i=\'3X\' /></q></r></y><y H=\'2a\'><r V=\'\' U=\'8\'><q F=\'-1\' C=\'-1\' v=\'1z\' E=\'39\' T=\'1O\' z=\'d\'><B l=\'D\' i=\'3Z\' /></q></r></y><y H=\'3B\'><r V=\'\' U=\'0\'><q F=\'-1\' C=\'-1\' v=\'1z\' E=\'39\' T=\'1O\' z=\'d\'><B l=\'D\' i=\'5F\' /></q></r></y><y H=\'3E\'><r V=\'\' U=\'1\'><q F=\'-1\' C=\'-1\' v=\'1z\' E=\'39\' T=\'1O\' z=\'d\'><B l=\'D\' i=\'3X\' /></q></r></y><y H=\'42\'><r V=\'\' U=\'8\'><q F=\'-1\' C=\'-1\' v=\'1z\' E=\'39\' T=\'1O\' z=\'d\'><B l=\'D\' i=\'3Z\' /></q></r></y><y H=\'2e\'><r V=\'\' U=\'0\'><q F=\'-1\' C=\'-1\' v=\'1z\' E=\'39\' T=\'1O\' z=\'d\'><B l=\'D\' i=\'3P\' /></q></r></y><y H=\'28\'><r V=\'\' U=\'8\'><q F=\'-1\' C=\'-1\' v=\'1z\' E=\'39\' T=\'1O\' z=\'d\'><B l=\'D\' i=\'3R\' /></q></r></y><y H=\'3Q\'><r V=\'\' U=\'0\'><q F=\'-1\' C=\'-1\' v=\'1z\' E=\'39\' T=\'1O\' z=\'d\'><B l=\'D\' i=\'3P\' /></q></r></y><y H=\'3O\'><r V=\'\' U=\'8\'><q F=\'-1\' C=\'-1\' v=\'1z\' E=\'39\' T=\'1O\' z=\'d\'><B l=\'D\' i=\'3R\' /></q></r></y></27><1p><S j=\'2b\' 1g=\'7f\' c=\'A\' 18=\'0\' 15=\'0\' X=\'0\' Y=\'0\' 1e=\'-1\'><A F=\'0\' C=\'0\' v=\'0\' E=\'0\' z=\'d\'><B l=\'D\' i=\'2J\' /></A></S><S j=\'37\' 1g=\'7e\' c=\'A\' 18=\'0\' 15=\'0\' X=\'0\' Y=\'0\' 1e=\'-1\'><A F=\'0\' C=\'0\' v=\'0\' E=\'0\' z=\'d\'><B l=\'D\' i=\'2J\' /></A></S><S j=\'3a\' 1g=\'7q\' c=\'A\' 18=\'0\' 15=\'0\' X=\'0\' Y=\'0\' 1e=\'-1\'><A F=\'0\' C=\'0\' v=\'0\' E=\'0\' z=\'d\'><B l=\'D\' i=\'2J\' /></A></S><S j=\'38\' 1g=\'7n\' c=\'A\' 18=\'0\' 15=\'0\' X=\'0\' Y=\'0\' 1e=\'-1\'><A F=\'0\' C=\'0\' v=\'0\' E=\'0\' z=\'d\'><B l=\'D\' i=\'2J\' /></A></S><S j=\'36\' 1g=\'7m\' c=\'A\' 18=\'0\' 15=\'0\' X=\'0\' Y=\'0\' 1e=\'-1\'><A F=\'0\' C=\'0\' v=\'0\' E=\'0\' z=\'d\'><B l=\'D\' i=\'2J\' /></A></S></1p></1j></2x></3T></5Y></5e>");',62,522,'|||||||||||value|type|false|actions|true|string|boolean||id|operator||if_action|condition|then_actions|adjustvar|vectordata|data||else_actions|setobjstate|right|objref|variable|state|pngfb|vectortext|pr|top|Lib|bottom|left|actiongroup|name|typeb|typea|valueb|valuea|compare|eq|_this|exe_actiongroup|var|set|textdata|alttext|accstate|hotlinkid|stateref|width|height|_setstates|||||_down|ypos|||xpos|resume|100|864|set_enabled|with|shadowindex|_disabled|linkid|show|_hover|vectorshape|_checked|5s8mzGxiZLw2|events|enabled|duration|textlib|appear|transition|animationid|direction|reverse|onrelease|cellulitis|usehandcursor|rotateypos|166|open|tabindex|rotatexpos|wound|depth|alpha|rotation|_default|scrolling|shapemaskid|xoffset|tabenabled|Cellulitis|yoffset|Continue|shufflelock|ontransitionin|xscale|yscale|_player|acctype|actiongroups|_state|variables|the|property||_default_Disabled||onpress|||onreleaseoutside|states|_default_Hover_Down||_default_Down|01|onrollover|ActGrpSetHoverState|_default_Hover|ActGrpClearHoverState|onrollout|ActGrpSetDownState|without|foot|male|patient|Diabetic|for|_visited|text|of|but|where|you|use|analgesia|IV|objects|forearm|redness|Right|in|formation|vesicular|stable|blood|pressure|tachycardia|leg|228|fever|Extremity|respiratory|_default_Selected_Down|bone|_default_Hover_Selected_Down|increased|_default_Hover_Selected|_default_Selected|_default_Selected_Disabled|which|frequent|rate|requires|probe|6MqpFPIWgpd|can|hide_slidelayer|960|304|ActGrpSetDisabledState||05|02|04||03|ActGrpClearStateVars|432|defaultaction|533|timeline|6L7DzBn7WoG|gotoplay|6eZOrZElvn42|6fvB5Z8eZsz|_savevisited|5hyaLKuDosB|event|534|6OFMxzpkmPA|266|213|302|_review|303|305|toggle|660HuxSEKBG|ActGrpSetCheckedState|306|checkbox|272|_default_Visited|271|hide|_default_Visited_Disabled|273|pxnsnfns00001100101|or|249|setfocus|ontransitionincomplete|MsgScene_64FhlpEFk612|270|269|_default_Hover_Visited_Down|226|_default_Hover_Visited|227|278|slidelayer|background|275|274|223|276|224||277|_default_Visited_Down|67F1PIeokp7|103||5zn4ncnxwIt|enable_frame_control||ontransitionout|enable|ActGrpSetVisitedState|submit|6m3uUn98eOD2|ontopmostlayer|You|setactivetimeline|480|correct|WindowId|_frame|5s8mzGxiZLw2_IncorrectReview|normal|5s8mzGxiZLw2_CorrectReview|actparam|ReviewIntCorrectIncorrect_5s8mzGxiZLw2|888|fill|167|set_window_control_layout|set_frame_layout|time|5000|AnsweredInt_5s8mzGxiZLw2|targetb|QuizComplete|lmsid|MessageWnd|window|starttime|enableseek|enablereplay|720|isdescendant|targeta|18622|elapsedtimemode|_parent|Status|playnextdrawslide|_ActTargetSlideId|wndtype|pause|ReviewMode_5hYpnEpdFtL2|onbeforeslidejump|SetLayout_pxnsnfns00001100101|CloseFeedback|colors|_default_Review|ActGrpOnSubmitButtonClick|NavigationRestrictionNextSlide_6m3uUn98eOD2|ReviewInt_5s8mzGxiZLw2|251||onsubmitslide|onprevslide|ActGrpOnPrevButtonClick|ActGrpSetReviewState|nor|_default_Selected_Review|onnextslide|5fMutQHv2r52|nextviewedslide|5s8mzGxiZLw2_CheckAnswered|253|189|slide|581|233|583|255|290|126|360|w3|org|www|6CrOqmJtqdI|2001|modal|pauseparent|slides|5Zs2gGiG2Oo|6FCN1VFtLsq|312|218|64FhlpEFk612|431|response|220|397|5UhvFY6WFea|Incorrect|225|222|XMLSchema|216|Line|63XH6V5VmYU|button|showrect|217|to|obs|lower|extremity|unit|that|DO|Choose|one|scrollarea|slidelayers|Rectangle|shufflegroup|5jQH0AIOtYO|admitting||LastSlideViewed_64FhlpEFk612|127|are|meet|Correct|5vDEm42QmCZ|6ILQPkJJg01|DisableChoices_5s8mzGxiZLw2|5s1ZzMWbspR|http|criteria|npnxsnfns00001100100|observation|xmlns|680|iosurl|swf|xsd|mobile|rgb|0xFFFFFF|contentwidth|6NQG6dX48Ei2|color|Slide10|90|instance|linear|stop|presentation_content|503|SlideXMLData|xsi|dataurl|eval_interaction|Viewed|ScrollPromptSlide|InvalidPromptSlide|globalaudioid|navindex|history_prev|dce2ebdd212f11e9fea5b3647555f6|incorrect|Id|AbsoluteId|CurrentQuiz_5hYpnEpdFtL2|Passed|AttemptCount|gte|add|number|viewgroupid|showmenuresulticon|historygroupid|quizref|gz|completed_slide_ref|trackviews||title|LockedWarningSlide|5hYpnEpdFtL2|wipetrans|6LXPPhoohNz2|slidelock|transduration|videozoom|transdir|cancel_event|contentheight|197|txt__default_5jQH0AIOtYO|txt__default_Disabled_5UhvFY6WFea|txt__default_5UhvFY6WFea|307|presenterref|none|165|168|txt__default_Hover_6MqpFPIWgpd|txt__default_Hover_5UhvFY6WFea|txt__default_Visited_5UhvFY6WFea|283|284|txt__default_Down_5UhvFY6WFea|txt__default_Down_6MqpFPIWgpd|txt__default_Selected_6MqpFPIWgpd|txt__default_6MqpFPIWgpd|txt__default_Disabled_6MqpFPIWgpd|230|txt__default_6FCN1VFtLsq|txt__default_Visited_6CrOqmJtqdI|txt__default_Hover_6CrOqmJtqdI|select|229|did|not|txt__default_63XH6V5VmYU|txt__default_Down_6CrOqmJtqdI|That|apos|txt__default_5vDEm42QmCZ|219|selected|txt__default_6CrOqmJtqdI|txt__default_Disabled_6CrOqmJtqdI|txt__default_5s1ZzMWbspR|221|txt__default_Hover_6L7DzBn7WoG|txt__default_6OFMxzpkmPA|txt__default_5hyaLKuDosB|txt__default_Hover_6fvB5Z8eZsz|115|205|txt__default_Selected_5hyaLKuDosB|301|txt__default_Down_5hyaLKuDosB|shuffle|txt__default_Down_6OFMxzpkmPA|160|txt__default_Selected_6OFMxzpkmPA|txt__default_Hover_6OFMxzpkmPA|txt__default_6fvB5Z8eZsz||txt__default_Down_6fvB5Z8eZsz|txt__default_Selected_6fvB5Z8eZsz|txt__default_Disabled_6fvB5Z8eZsz|txt__default_Disabled_6OFMxzpkmPA|txt__default_Hover_5hyaLKuDosB|252|txt__default_6L7DzBn7WoG|250|vector|txt__default_Selected_6L7DzBn7WoG|txt__default_Disabled_5hyaLKuDosB|txt__default_Disabled_6L7DzBn7WoG|txt__default_Down_6L7DzBn7WoG|248|Multiple|504|Response|243|247|246|244|245'.split('|'),0,{}))
