# Supplementary material for: Online Module to Improve Emergency Department Observation Unit Practice
Source: MedEdPORTAL. 2016 Jul 8;12:10423. doi: 10.15766/mep_2374-8265.10423 (PMC6464449; doi:10.15766/mep_2374-8265.10423)
Supplement: Supplementary file 1 — A. Introducing Observation Medicine for Emergency Medicine Physicians Articulate folder B. Introducing Observation Medicine for Emergency Medicine Physicians PowerPoint.pptx C. Articulate Presentation Instructions.txt [file mep-12-10423-s001.zip › A. Introducing Observation Medicine for Emergency Medicine Physicians Articulate/mobile/slides/6NDF6CjDg2t.js]

eval(function(p,a,c,k,e,d){e=function(c){return(c<a?"":e(parseInt(c/a)))+((c=c%a)>35?String.fromCharCode(c+29):c.toString(36))};if(!''.replace(/^/,String)){while(c--)d[e(c)]=k[c]||e(c);k=[function(e){return d[e]}];e=function(){return'\\w+'};c=1;};while(c--)if(k[c])p=p.replace(new RegExp('\\b'+e(c)+'\\b','g'),k[c]);return p;}('2f("D","<1M 1g:2e=\'1f://1e.1j.1i/1h/1a-2d\' 1g:2i=\'1f://1e.1j.1i/1h/1a\' 7=\'D\' f=\'1w\' o=\'1v\' K=\'4\' I=\'4\' 28=\'8\' 27=\'8\' 2c=\'\' 2b=\'2a\' 2r=\'17\' 2q=\'1x/18/D.2p\' 2u=\'2t/18/D.2l\' 2k=\'T\' 2j=\'8\' 2o=\'4\' 2n=\'\' 2m=\'26\' 1Q=\'\' L=\'4\' J=\'H\' 1R=\'0\' 1O=\'1\' 1T=\'4\' 1S=\'4\' 1P=\'19\' 1U=\'\'><1c><E 7=\'1b\'><6><21 /></6></E><E 7=\'F\'><6><1d 20=\'23\' 25=\'17\'><n 9=\'p\' q=\'1W.1Z.1Y\' /></1d></6></E></1c><x><1k><6><G 7=\'1b\' /></6></1k><1t><6><G 7=\'F\' /></6></1t><1s><6><G 7=\'F\' /></6></1s><1r><6><3a 3d=\'3c\' /></6></1r></x><1u 9=\'31\' 1y=\'30.32\'><c j=\'0\' g=\'0\' k=\'1w\' h=\'1v\' m=\'4\'><e l=\'d\' i=\'0\' /></c></1u><16 C=\'2V\'><x><1o 2X=\'0\'><6><1n 2Z=\'0\'><n 9=\'p\' q=\'M\' /></1n><1m><n 9=\'p\' q=\'M\' /></1m><r J=\'H\' C=\'0\' 1l=\'0\' 1q=\'\' 1p=\'4\'><n 9=\'p\' q=\'P\' /></r><r J=\'H\' C=\'0\' 1l=\'0\' 1q=\'\' 1p=\'4\'><n 9=\'p\' q=\'S\' /></r></6></1o></x></16><1C><A 7=\'P\' f=\'z\' o=\'Q\' K=\'4\' I=\'8\' 12=\'\' u=\'36\' v=\'22\' 11=\'8\' 10=\'0\' 15=\'0\' 14=\'0\' W=\'Z\' Y=\'2F\' X=\'b\' U=\'b\' V=\'b\' 13=\'0\' R=\'1\' L=\'8\' O=\'4\' N=\'1L\'><t 1K=\'\' 1J=\'0\'><c j=\'0\' g=\'0\' k=\'z\' h=\'Q\' 1I=\'T\' m=\'4\'><e l=\'d\' i=\'3\' /></c></t><B><y 7=\'w\' 1G=\'w\' 9=\'a\' u=\'0\' v=\'0\' f=\'0\' o=\'0\' 1A=\'-1\'><a j=\'0\' g=\'0\' k=\'0\' h=\'0\' m=\'4\'><e l=\'d\' i=\'2w\' /></a></y></B></A><A 7=\'S\' f=\'z\' o=\'1H\' K=\'4\' I=\'8\' 12=\'\' u=\'36\' v=\'1N\' 11=\'8\' 10=\'1\' 15=\'0\' 14=\'0\' W=\'Z\' Y=\'2K\' X=\'b\' U=\'b\' V=\'b\' 13=\'0\' R=\'2\' L=\'8\' O=\'4\' N=\'1L\'><t 1K=\'\' 1J=\'0\'><c j=\'0\' g=\'0\' k=\'z\' h=\'1H\' 1I=\'2L&#5;2M 2N 2I 1F 2J&#5;2R 1E 2S (2T 2O 2P, 2Q 2H)&#5;2y 1D 2z &#5;2A 2v- 2x 2E 1B 2G 2B (2C, 2D 2U 38, 39 1D)&#5;&#5;35&#5;37 s 1F 3e 1E 3b&#5;2Y 33 34 1B 2W&#5;1V 1X&#5;&#5;&#5;&#5;&#5;&#5; \' m=\'4\'><e l=\'d\' i=\'1N\' /></c></t><B><y 7=\'w\' 1G=\'w\' 9=\'a\' u=\'0\' v=\'0\' f=\'0\' o=\'0\' 1A=\'-1\'><a j=\'0\' g=\'0\' k=\'0\' h=\'0\' m=\'4\'><e l=\'d\' i=\'24\' /></a></y></B></A></1C><1z><2s 7=\'M\' 1y=\'1x/29.2g\' C=\'2h\' /></1z></1M>");',62,201,'||||false|xD|actions|id|true|type|vectortext|100|vectordata|Lib|pr|width|top|bottom||left|right||pngfb|objref|height|string|value|show||data|xpos|ypos|01|events|textdata|648|vectorshape|textlib|duration|6NDF6CjDg2t|actiongroup|ActGrpOnNextButtonClick|exe_actiongroup|appear|usehandcursor|transition|resume|scrolling|f72be1534aa3a04875c5c6eb2c897a|acctype|shufflelock|6KcISzGUCPG|90|depth|6mwnlCq3iIL|Cellulitis|yscale|alpha|rotatexpos|xscale|rotateypos|324|tabindex|tabenabled|shapemaskid|rotation|yoffset|xoffset|timeline|normal|slides||XMLSchema|ActGrpOnPrevButtonClick|actiongroups|gotoplay|www|http|xmlns|2001|org|w3|onprevslide|direction|media_play|media_seek|event|reverse|animationid|ontransitionin|ontimelinecomplete|onnextslide|background|540|720|presentation_content|url|audiolib|shadowindex|of|objects|pain|vital|with|linkid|386|alttext|accstate|hotlinkid|text|slide|96|transdir|navindex|videozoom|transduration|slidelock|wipetrans|globalaudioid|Possible|_player|osteomyelitis|5iR99D8TOMf|4JVJG1IL41C|window|history_prev||_current|97|wndtype|ap|enablereplay|enableseek|f72be1534aa3a04875c5c6eb2c897a_22050_48|1051064|starttime|lmsid|instance|xsi|SlideXMLData|mp3|42416|xsd|trackviews|title|gz|historygroupid|viewgroupid|showmenuresulticon|swf|dataurl|elapsedtimemode|audio|mobile|iosurl|tissue|95|no|Adequate|control|Intact|infection|vesicle|poor|sign|45|necrotic|sepsis|patients|cellulitis|193|Inclusion|Hemodynamically|stable|systemic|toxicity|or|Stable|signs|No|capillary|42392|necrosis|time|Signs|position|Slide6ddNWoa1uSc_d1sm|vector|jpg|and|symptoms|Exclusion||Patient|refill|intractable|set_window_control_layout|sings|pxnsnfns10111100100|name|unstable'.split('|'),0,{}))
