# Supplementary material for: Online Module to Improve Emergency Department Observation Unit Practice
Source: MedEdPORTAL. 2016 Jul 8;12:10423. doi: 10.15766/mep_2374-8265.10423 (PMC6464449; doi:10.15766/mep_2374-8265.10423)
Supplement: Supplementary file 1 — A. Introducing Observation Medicine for Emergency Medicine Physicians Articulate folder B. Introducing Observation Medicine for Emergency Medicine Physicians PowerPoint.pptx C. Articulate Presentation Instructions.txt [file mep-12-10423-s001.zip › A. Introducing Observation Medicine for Emergency Medicine Physicians Articulate/mobile/slides/6NQG6dX48Ei2.js]

eval(function(p,a,c,k,e,d){e=function(c){return(c<a?"":e(parseInt(c/a)))+((c=c%a)>35?String.fromCharCode(c+29):c.toString(36))};if(!''.replace(/^/,String)){while(c--)d[e(c)]=k[c]||e(c);k=[function(e){return d[e]}];e=function(){return'\\w+'};c=1;};while(c--)if(k[c])p=p.replace(new RegExp('\\b'+e(c)+'\\b','g'),k[c]);return p;}('6v("2g","<5b 3A:5q=\'3S://3H.3K.3M/3F/3L-5p\' 3A:5x=\'3S://3H.3K.3M/3F/3L\' e=\'2g\' x=\'3y\' y=\'3z\' O=\'d\' W=\'a\' 3t=\'d\' 3r=\'d\' 3s=\'5t\' 3u=\'3v\' 3w=\'3x\' 5u=\'5e/3N/2g.5h\' 5m=\'5k/3N/2g.5j\' 5y=\'3m 5O\' 5P=\'d\' 5Q=\'d\' 5N=\'3I\' 5R=\'3I\' 5z=\'\' 1l=\'a\' X=\'Z\' 5A=\'0\' 5I=\'1\' 5J=\'a\' 5K=\'a\' 5H=\'2\' 5L=\'5G\'><2a><S e=\'3P\'><f><5F /></f></S><S e=\'4f\'><f><I><J><1C C=\'1G\' 1B=\'o.T.4o\' 1n=\'1W\' 1A=\'d\' 1m=\'A\' /></J><H><1S 2k=\'32\' 2i=\'2j\'><E c=\'g\' b=\'o.o.2W.2X\' /></1S></H><U><1S 2k=\'32\' 2i=\'2j\'><E c=\'g\' b=\'o.o.2W.2X\' /></1S></U></I></f></S></2a><1N><3U><f><I><J><23><23><1C C=\'5B\' 1B=\'o.T.1Q\' 1n=\'1W\' 1A=\'o.T.2e\' 1m=\'1W\' /></23></23></J><H><2T X=\'Z\' V=\'0\' 1e=\'1\' 1c=\'\' 1f=\'a\' 3J=\'d\'><E c=\'g\' b=\'4h\' /></2T></H></I><I><J><23><23><1C C=\'K\' 1B=\'o.T.1Q\' 1n=\'1W\' 1A=\'o.T.2e\' 1m=\'1W\' /></23></23></J><H><2T X=\'Z\' V=\'0\' 1e=\'1\' 1c=\'\' 1f=\'a\' 3J=\'d\'><E c=\'g\' b=\'4m\' /></2T></H></I></f></3U><2d><f><I><J><1C C=\'1G\' 1B=\'5C\' 1n=\'1W\' 1A=\'5T\' 1m=\'g\' /></J><H><5S 1z=\'3R\' /></H><U><5W 1z=\'3R\' /></U></I><q N=\'o.3O\' C=\'Y\'><b c=\'g\' b=\'o.\' /></q><q N=\'o.3O\' C=\'5V\'><b c=\'1W\' b=\'5U\' /></q></f></2d><3V><f><1d e=\'3P\' /></f></3V><4e><f><I><J><1C C=\'1G\' 1B=\'o.T.5M\' 1n=\'1W\' 1A=\'a\' 1m=\'A\' /></J><H><I><J><4i><3q 3j=\'3k\' 1n=\'3i\' 3l=\'o.3h\' 1m=\'g\' /><3q 3j=\'3k\' 1n=\'3i\' 3l=\'o.3p\' 1m=\'g\' /><3q 3j=\'3k\' 1n=\'3i\' 3l=\'o.4d\' 1m=\'g\' /></4i></J><H><5g /><1S 2k=\'5l\' 2i=\'2j\'><E c=\'g\' b=\'o.4d.5f\' /></1S></H></I></H></I></f></4e><4n><f><1d e=\'4f\' /></f></4n><4l><f><I><J><1C C=\'1G\' 1B=\'o.T.4o\' 1n=\'1W\' 1A=\'d\' 1m=\'A\' /></J><H><1S 2k=\'32\' 2i=\'2j\'><E c=\'g\' b=\'o.o.2W.2X\' /></1S></H><U><1S 2k=\'32\' 2i=\'2j\'><E c=\'g\' b=\'o.o.2W.2X\' /></1S></U></I></f></4l></1N><45 c=\'3o\'><3o c=\'5w\' 1o=\'5s\'><4a><2m 5o=\'5n\' 1k=\'h\' 5r=\'0\' /></4a></3o></45><2b V=\'3n\'><1N /></2b><2l /><6u e=\'6t\' /><5c><3f e=\'4h\' x=\'3y\' y=\'3z\' O=\'a\' W=\'a\' 3t=\'d\' 3r=\'d\' 3s=\'\' 3u=\'3v\' 3w=\'3x\' 1h=\'0\' 4k=\'a\' 4p=\'a\' 1g=\'4j\' 1a=\'2w\' 1j=\'-1\'><2b V=\'3n\'><1N><2v 4g=\'0\'><f><F X=\'Z\' V=\'0\' 1e=\'0\' 1c=\'\' 1f=\'a\'><E c=\'g\' b=\'49\' /></F><F X=\'Z\' V=\'0\' 1e=\'0\' 1c=\'\' 1f=\'a\'><E c=\'g\' b=\'47\' /></F><F X=\'Z\' V=\'0\' 1e=\'0\' 1c=\'\' 1f=\'a\'><E c=\'g\' b=\'4b\' /></F><F X=\'Z\' V=\'0\' 1e=\'0\' 1c=\'\' 1f=\'a\'><E c=\'g\' b=\'44\' /></F><F X=\'Z\' V=\'0\' 1e=\'0\' 1c=\'\' 1f=\'a\'><E c=\'g\' b=\'3Y\' /></F><F X=\'Z\' V=\'0\' 1e=\'0\' 1c=\'\' 1f=\'a\'><E c=\'g\' b=\'3X\' /></F><F X=\'Z\' V=\'0\' 1e=\'0\' 1c=\'\' 1f=\'a\'><E c=\'g\' b=\'3W\' /></F><F X=\'Z\' V=\'0\' 1e=\'0\' 1c=\'\' 1f=\'a\'><E c=\'g\' b=\'42\' /></F><F X=\'Z\' V=\'0\' 1e=\'0\' 1c=\'\' 1f=\'a\'><E c=\'g\' b=\'40\' /></F><F X=\'Z\' V=\'0\' 1e=\'0\' 1c=\'\' 1f=\'a\'><E c=\'g\' b=\'3Z\' /></F></f></2v></1N></2b><2l><G e=\'49\' x=\'29\' y=\'48\' O=\'a\' W=\'d\' 1w=\'\' B=\'3Q\' D=\'27\' 1x=\'d\' 1j=\'0\' 1u=\'0\' 1v=\'0\' 1g=\'62\' 1a=\'24\' 1p=\'h\' 1q=\'h\' 1k=\'h\' 1o=\'0\' 1h=\'1\' 1l=\'d\' 1r=\'a\' 1t=\'1y\'><k Q=\'\' P=\'0\'><j n=\'0\' s=\'0\' r=\'29\' w=\'48\' R=\'3m\' u=\'a\'><v l=\'t\' i=\'3G\' /></j></k><M><z e=\'1E\' 1i=\'6s\' c=\'m\' B=\'0\' D=\'0\' x=\'0\' y=\'0\' 1b=\'-1\'><m n=\'0\' s=\'0\' r=\'0\' w=\'0\' u=\'a\'><v l=\'t\' i=\'2Q\' /></m></z></M></G><G e=\'47\' x=\'4c\' y=\'35\' O=\'a\' W=\'d\' 1w=\'\' B=\'6w\' D=\'3E\' 1x=\'d\' 1j=\'14\' 1u=\'0\' 1v=\'0\' 1g=\'6p.5\' 1a=\'17.5\' 1p=\'h\' 1q=\'h\' 1k=\'h\' 1o=\'0\' 1h=\'2\' 1l=\'d\' 1r=\'a\' 1t=\'1y\'><k Q=\'\' P=\'0\'><j n=\'0\' s=\'0\' r=\'4c\' w=\'35\' R=\'6r, 6q 6C.\' u=\'a\'><v l=\'t\' i=\'6D\' /></j></k><M><z e=\'1E\' 1i=\'6B\' c=\'m\' B=\'0\' D=\'0\' x=\'0\' y=\'0\' 1b=\'-1\'><m n=\'0\' s=\'0\' r=\'0\' w=\'0\' u=\'a\'><v l=\'t\' i=\'6y\' /></m></z></M></G><G e=\'4b\' x=\'41\' y=\'35\' O=\'a\' W=\'d\' 1w=\'\' B=\'6A\' D=\'3B\' 1x=\'d\' 1j=\'16\' 1u=\'0\' 1v=\'0\' 1g=\'20\' 1a=\'17\' 1p=\'h\' 1q=\'h\' 1k=\'h\' 1o=\'0\' 1h=\'3\' 1l=\'d\' 1r=\'a\' 1t=\'1y\'><k Q=\'\' P=\'0\'><j n=\'-1\' s=\'-1\' r=\'43\' w=\'36\' R=\'67 1\' u=\'a\'><v l=\'t\' i=\'66\' /></j></k></G><G e=\'44\' x=\'2y\' y=\'52\' O=\'a\' W=\'d\' 1w=\'\' B=\'2x\' D=\'2s\' 1x=\'d\' 1j=\'4\' 1u=\'0\' 1v=\'0\' 1g=\'2r.5\' 1a=\'26\' 1p=\'h\' 1q=\'h\' 1k=\'h\' 1o=\'0\' 1h=\'4\' 1l=\'d\' 1r=\'a\' 1t=\'1y\'><k Q=\'\' P=\'0\'><j n=\'0\' s=\'0\' r=\'2q\' w=\'52\' R=\'&1H;o.T.$2t;% (&1H;o.T.$1Q; 22)\' u=\'a\'><v l=\'t\' i=\'2p\' /></j></k><M><z e=\'1E\' 1i=\'69\' c=\'1L\' B=\'0\' D=\'0\' x=\'2n\' y=\'46\' 2o=\'a\' 2K=\'2L\' 1b=\'-1\'><1L>&K;25&L;&K;p 2I=\'n\'&L;&K;21 2J=\'1\' 2M=\'[48, 28, 2O, 1K, 2S, 2B, 2C]\' 2z=\'0\' 2u=\'0\'&L;&K;1X 2A=\'2D\' 2G=\'31.2H\' 2m=\'#2E\'&L;&1H;o.T.$2t;% (&1H;o.T.$1Q; 22)&K;/1X&L;&K;/21&L;&K;/p&L;&K;/25&L;</1L></z></M></G><G e=\'3Y\' x=\'1K\' y=\'48\' O=\'a\' W=\'d\' 1w=\'\' B=\'56\' D=\'2s\' 1x=\'d\' 1j=\'2\' 1u=\'0\' 1v=\'0\' 1g=\'28\' 1a=\'24\' 1p=\'h\' 1q=\'h\' 1k=\'h\' 1o=\'0\' 1h=\'5\' 1l=\'d\' 1r=\'a\' 1t=\'1y\'><k Q=\'\' P=\'0\'><j n=\'0\' s=\'0\' r=\'1K\' w=\'48\' R=\'55 1Q:\' u=\'a\'><v l=\'t\' i=\'4Z\' /></j></k><M><z e=\'1E\' 1i=\'5Z\' c=\'m\' B=\'0\' D=\'0\' x=\'0\' y=\'0\' 1b=\'-1\'><m n=\'0\' s=\'0\' r=\'0\' w=\'0\' u=\'a\'><v l=\'t\' i=\'50\' /></m></z></M></G><G e=\'3X\' x=\'2y\' y=\'52\' O=\'a\' W=\'d\' 1w=\'\' B=\'2x\' D=\'2N\' 1x=\'d\' 1j=\'8\' 1u=\'0\' 1v=\'0\' 1g=\'2r.5\' 1a=\'26\' 1p=\'h\' 1q=\'h\' 1k=\'h\' 1o=\'0\' 1h=\'6\' 1l=\'d\' 1r=\'a\' 1t=\'1y\'><k Q=\'\' P=\'0\'><j n=\'0\' s=\'0\' r=\'2q\' w=\'52\' R=\'&1H;o.T.$2F;% (&1H;o.T.$2e; 22)\' u=\'a\'><v l=\'t\' i=\'2p\' /></j></k><M><z e=\'1E\' 1i=\'64\' c=\'1L\' B=\'0\' D=\'0\' x=\'2n\' y=\'46\' 2o=\'a\' 2K=\'2L\' 1b=\'-1\'><1L>&K;25&L;&K;p 2I=\'n\'&L;&K;21 2J=\'1\' 2M=\'[48, 28, 2O, 1K, 2S, 2B, 2C]\' 2z=\'0\' 2u=\'0\'&L;&K;1X 2A=\'2D\' 2G=\'31.2H\' 2m=\'#2E\'&L;&1H;o.T.$2F;% (&1H;o.T.$2e; 22)&K;/1X&L;&K;/21&L;&K;/p&L;&K;/25&L;</1L></z></M></G><G e=\'3W\' x=\'2P\' y=\'48\' O=\'a\' W=\'d\' 1w=\'\' B=\'1K\' D=\'2N\' 1x=\'d\' 1j=\'6\' 1u=\'0\' 1v=\'0\' 1g=\'2Q\' 1a=\'24\' 1p=\'h\' 1q=\'h\' 1k=\'h\' 1o=\'0\' 1h=\'7\' 1l=\'d\' 1r=\'a\' 1t=\'1y\'><k Q=\'\' P=\'0\'><j n=\'0\' s=\'0\' r=\'2P\' w=\'48\' R=\'4C 1Q:\' u=\'a\'><v l=\'t\' i=\'2c\' /></j></k><M><z e=\'1E\' 1i=\'6j\' c=\'m\' B=\'0\' D=\'0\' x=\'0\' y=\'0\' 1b=\'-1\'><m n=\'0\' s=\'0\' r=\'0\' w=\'0\' u=\'a\'><v l=\'t\' i=\'4z\' /></m></z></M></G><G e=\'42\' x=\'4F\' y=\'0\' O=\'a\' W=\'d\' 1w=\'\' B=\'53\' D=\'2w\' 1x=\'d\' 1j=\'10\' 1u=\'0\' 1v=\'0\' 1g=\'4G.5\' 1a=\'0\' 1p=\'h\' 1q=\'h\' 1k=\'h\' 1o=\'0\' 1h=\'8\' 1l=\'d\' 1r=\'a\' 1t=\'1y\'><k Q=\'\' P=\'0\'><j n=\'-1\' s=\'-1\' r=\'5a\' w=\'1\' R=\'4E 1\' u=\'a\'><v l=\'t\' i=\'4y\' /></j></k></G><G e=\'40\' x=\'2c\' y=\'48\' O=\'a\' W=\'d\' 1w=\'\' B=\'4r\' D=\'4w\' 1x=\'d\' 1j=\'12\' 1u=\'0\' 1v=\'0\' 1g=\'60.5\' 1a=\'24\' 1p=\'h\' 1q=\'h\' 1k=\'h\' 1o=\'0\' 1h=\'9\' 1l=\'d\' 1r=\'a\' 1t=\'1y\'><k Q=\'\' P=\'0\'><j n=\'0\' s=\'0\' r=\'2c\' w=\'48\' R=\'4J:\' u=\'a\'><v l=\'t\' i=\'29\' /></j></k><M><z e=\'1E\' 1i=\'6h\' c=\'m\' B=\'0\' D=\'0\' x=\'0\' y=\'0\' 1b=\'-1\'><m n=\'0\' s=\'0\' r=\'0\' w=\'0\' u=\'a\'><v l=\'t\' i=\'4P\' /></m></z></M></G><G e=\'3Z\' x=\'1O\' y=\'53\' O=\'a\' W=\'d\' 1w=\'\' B=\'4D\' D=\'4N\' 1x=\'d\' 1j=\'18\' 1u=\'0\' 1v=\'0\' 1g=\'h\' 1a=\'26.5\' 1p=\'h\' 1q=\'h\' 1k=\'h\' 1o=\'0\' 1h=\'10\' 1l=\'d\' 1r=\'a\' 1t=\'4O\' 4I=\'2h\'><2Y><N 1z=\'1V\' c=\'A\' b=\'a\' O=\'d\' /><N 1z=\'1T\' c=\'A\' b=\'a\' O=\'d\' /><N 1z=\'1J\' c=\'A\' b=\'a\' O=\'d\' /><N 1z=\'2R\' c=\'g\' b=\'2f\' O=\'d\' /></2Y><2a><S e=\'2U\'><f><q N=\'1V\' C=\'Y\'><b c=\'A\' b=\'d\' /></q><1d e=\'1F\' /></f></S><S e=\'3a\'><f><q N=\'1V\' C=\'Y\'><b c=\'A\' b=\'a\' /></q><1d e=\'1F\' /></f></S><S e=\'4L\'><f><q N=\'1T\' C=\'Y\'><b c=\'A\' b=\'d\' /></q><1d e=\'1F\' /></f></S><S e=\'3e\'><f><q N=\'1J\' C=\'Y\'><b c=\'A\' b=\'d\' /></q><1d e=\'1F\' /></f></S><S e=\'4K\'><f><q N=\'1V\' C=\'Y\'><b c=\'A\' b=\'a\' /></q><q N=\'1T\' C=\'Y\'><b c=\'A\' b=\'a\' /></q><q N=\'1J\' C=\'Y\'><b c=\'A\' b=\'a\' /></q></f></S><S e=\'1F\'><f><I><J><1C C=\'1G\' 1B=\'1T\' 1n=\'1M\' 1A=\'d\' 1m=\'A\' /></J><H><1Y><E c=\'g\' b=\'1I\' /><2Z c=\'A\' b=\'a\' /></1Y></H><U><1Y><E c=\'g\' b=\'1I\' /><2Z c=\'A\' b=\'d\' /></1Y></U></I><I><J><1C C=\'1G\' 1B=\'2R\' 1n=\'1M\' 1A=\'2f\' 1m=\'g\' /></J><H><I><J><1C C=\'1G\' 1B=\'1V\' 1n=\'1M\' 1A=\'d\' 1m=\'A\' /></J><H><I><J><1C C=\'1G\' 1B=\'1J\' 1n=\'1M\' 1A=\'d\' 1m=\'A\' /></J><H><1s><1U c=\'g\' b=\'33\' /><E c=\'g\' b=\'1I\' /></1s></H><U><1s><1U c=\'g\' b=\'38\' /><E c=\'g\' b=\'1I\' /></1s></U></I></H><U><I><J><1C C=\'1G\' 1B=\'1J\' 1n=\'1M\' 1A=\'d\' 1m=\'A\' /></J><H><1s><1U c=\'g\' b=\'39\' /><E c=\'g\' b=\'1I\' /></1s></H><U><I><J><1C C=\'1G\' 1B=\'1T\' 1n=\'1M\' 1A=\'d\' 1m=\'A\' /></J><H><1s><1U c=\'g\' b=\'37\' /><E c=\'g\' b=\'1I\' /></1s></H><U><1s><1U c=\'g\' b=\'2f\' /><E c=\'g\' b=\'1I\' /></1s></U></I></U></I></U></I></H></I></f></S></2a><1N><2h><f><q N=\'1J\' C=\'Y\'><b c=\'A\' b=\'a\' /></q><1d e=\'1F\' /><q N=\'o.4Q\' C=\'Y\'><b c=\'A\' b=\'d\' /></q><q N=\'o.4W\' C=\'Y\'><b c=\'g\' b=\'T\' /></q><4V 4Y=\'o.3h.4X\' 4S=\'d\' /><3g><4R c=\'g\' b=\'o.T\' /><4U c=\'g\' b=\'o.3p.2g\' /></3g></f></2h><2d><f><1d e=\'1F\' /></f></2d><3b><f><1d e=\'2U\' /></f></3b><3c><f><1d e=\'3a\' /></f></3c><3d><f><1d e=\'3e\' /></f></3d><34><f><q N=\'1J\' C=\'Y\'><b c=\'A\' b=\'a\' /></q><1d e=\'1F\' /></f></34></1N><k Q=\'\' P=\'0\'><j n=\'-1\' s=\'-1\' r=\'4T\' w=\'53\' R=\'1P 1R\' u=\'a\'><v l=\'t\' i=\'4H\' /></j></k><2V><1D 1z=\'37\'><k Q=\'\' P=\'1\'><j n=\'-2\' s=\'-2\' r=\'1O\' w=\'54\' R=\'1P 1R\' u=\'a\'><v l=\'t\' i=\'4v\' /></j></k></1D><1D 1z=\'39\'><k Q=\'\' P=\'8\'><j n=\'-2\' s=\'-2\' r=\'1O\' w=\'54\' R=\'1P 1R\' u=\'a\'><v l=\'t\' i=\'4u\' /></j></k></1D><1D 1z=\'38\'><k Q=\'\' P=\'0\'><j n=\'-2\' s=\'-2\' r=\'1O\' w=\'54\' R=\'1P 1R\' u=\'a\'><v l=\'t\' i=\'4x\' /></j></k></1D><1D 1z=\'33\'><k Q=\'\' P=\'8\'><j n=\'-2\' s=\'-2\' r=\'1O\' w=\'54\' R=\'1P 1R\' u=\'a\'><v l=\'t\' i=\'4t\' /></j></k></1D></2V><M><z e=\'1E\' 1i=\'6m\' c=\'m\' B=\'0\' D=\'0\' x=\'0\' y=\'0\' 1b=\'-1\'><m n=\'0\' s=\'0\' r=\'0\' w=\'0\' u=\'a\'><v l=\'t\' i=\'1Z\' /></m></z><z e=\'4s\' 1i=\'6l\' c=\'m\' B=\'0\' D=\'0\' x=\'0\' y=\'0\' 1b=\'-1\'><m n=\'0\' s=\'0\' r=\'0\' w=\'0\' u=\'a\'><v l=\'t\' i=\'1Z\' /></m></z><z e=\'57\' 1i=\'6k\' c=\'m\' B=\'0\' D=\'0\' x=\'0\' y=\'0\' 1b=\'-1\'><m n=\'0\' s=\'0\' r=\'0\' w=\'0\' u=\'a\'><v l=\'t\' i=\'1Z\' /></m></z><z e=\'58\' 1i=\'6d\' c=\'m\' B=\'0\' D=\'0\' x=\'0\' y=\'0\' 1b=\'-1\'><m n=\'0\' s=\'0\' r=\'0\' w=\'0\' u=\'a\'><v l=\'t\' i=\'1Z\' /></m></z></M></G></2l></3f><3f e=\'4m\' x=\'3y\' y=\'3z\' O=\'a\' W=\'a\' 3t=\'d\' 3r=\'d\' 3s=\'\' 3u=\'3v\' 3w=\'3x\' 1h=\'0\' 4k=\'a\' 4p=\'a\' 1g=\'4j\' 1a=\'2w\' 1j=\'-1\'><2b V=\'3n\'><1N><2v 4g=\'0\'><f><F X=\'Z\' V=\'0\' 1e=\'0\' 1c=\'\' 1f=\'a\'><E c=\'g\' b=\'3T\' /></F><F X=\'Z\' V=\'0\' 1e=\'0\' 1c=\'\' 1f=\'a\'><E c=\'g\' b=\'3D\' /></F><F X=\'Z\' V=\'0\' 1e=\'0\' 1c=\'\' 1f=\'a\'><E c=\'g\' b=\'3C\' /></F><F X=\'Z\' V=\'0\' 1e=\'0\' 1c=\'\' 1f=\'a\'><E c=\'g\' b=\'59\' /></F><F X=\'Z\' V=\'0\' 1e=\'0\' 1c=\'\' 1f=\'a\'><E c=\'g\' b=\'5d\' /></F><F X=\'Z\' V=\'0\' 1e=\'0\' 1c=\'\' 1f=\'a\'><E c=\'g\' b=\'51\' /></F><F X=\'Z\' V=\'0\' 1e=\'0\' 1c=\'\' 1f=\'a\'><E c=\'g\' b=\'4B\' /></F><F X=\'Z\' V=\'0\' 1e=\'0\' 1c=\'\' 1f=\'a\'><E c=\'g\' b=\'4A\' /></F><F X=\'Z\' V=\'0\' 1e=\'0\' 1c=\'\' 1f=\'a\'><E c=\'g\' b=\'4q\' /></F><F X=\'Z\' V=\'0\' 1e=\'0\' 1c=\'\' 1f=\'a\'><E c=\'g\' b=\'4M\' /></F></f></2v></1N></2b><2l><G e=\'3T\' x=\'29\' y=\'48\' O=\'a\' W=\'d\' 1w=\'\' B=\'3Q\' D=\'27\' 1x=\'d\' 1j=\'1\' 1u=\'0\' 1v=\'0\' 1g=\'62\' 1a=\'24\' 1p=\'h\' 1q=\'h\' 1k=\'h\' 1o=\'0\' 1h=\'1\' 1l=\'d\' 1r=\'a\' 1t=\'1y\'><k Q=\'\' P=\'0\'><j n=\'0\' s=\'0\' r=\'29\' w=\'48\' R=\'3m\' u=\'a\'><v l=\'t\' i=\'3G\' /></j></k><M><z e=\'1E\' 1i=\'6c\' c=\'m\' B=\'0\' D=\'0\' x=\'0\' y=\'0\' 1b=\'-1\'><m n=\'0\' s=\'0\' r=\'0\' w=\'0\' u=\'a\'><v l=\'t\' i=\'2Q\' /></m></z></M></G><G e=\'3D\' x=\'1K\' y=\'35\' O=\'a\' W=\'d\' 1w=\'\' B=\'6i\' D=\'3E\' 1x=\'d\' 1j=\'15\' 1u=\'0\' 1v=\'0\' 1g=\'28\' 1a=\'17.5\' 1p=\'h\' 1q=\'h\' 1k=\'h\' 1o=\'0\' 1h=\'2\' 1l=\'d\' 1r=\'a\' 1t=\'1y\'><k Q=\'\' P=\'0\'><j n=\'0\' s=\'0\' r=\'1K\' w=\'35\' R=\'61 63 5X 5Y.\' u=\'a\'><v l=\'t\' i=\'68\' /></j></k><M><z e=\'1E\' 1i=\'6a\' c=\'m\' B=\'0\' D=\'0\' x=\'0\' y=\'0\' 1b=\'-1\'><m n=\'0\' s=\'0\' r=\'0\' w=\'0\' u=\'a\'><v l=\'t\' i=\'65\' /></m></z></M></G><G e=\'3C\' x=\'35\' y=\'35\' O=\'a\' W=\'d\' 1w=\'\' B=\'6n\' D=\'3B\' 1x=\'d\' 1j=\'17\' 1u=\'0\' 1v=\'0\' 1g=\'17\' 1a=\'17\' 1p=\'h\' 1q=\'h\' 1k=\'h\' 1o=\'0\' 1h=\'3\' 1l=\'d\' 1r=\'a\' 1t=\'1y\'><k Q=\'\' P=\'0\'><j n=\'0\' s=\'0\' r=\'30\' w=\'30\' R=\'6o 1\' u=\'a\'><v l=\'t\' i=\'6z\' /></j></k></G><G e=\'59\' x=\'2y\' y=\'52\' O=\'a\' W=\'d\' 1w=\'\' B=\'2x\' D=\'2s\' 1x=\'d\' 1j=\'5\' 1u=\'0\' 1v=\'0\' 1g=\'2r.5\' 1a=\'26\' 1p=\'h\' 1q=\'h\' 1k=\'h\' 1o=\'0\' 1h=\'4\' 1l=\'d\' 1r=\'a\' 1t=\'1y\'><k Q=\'\' P=\'0\'><j n=\'0\' s=\'0\' r=\'2q\' w=\'52\' R=\'&1H;o.T.$2t;% (&1H;o.T.$1Q; 22)\' u=\'a\'><v l=\'t\' i=\'2p\' /></j></k><M><z e=\'1E\' 1i=\'6g\' c=\'1L\' B=\'0\' D=\'0\' x=\'2n\' y=\'46\' 2o=\'a\' 2K=\'2L\' 1b=\'-1\'><1L>&K;25&L;&K;p 2I=\'n\'&L;&K;21 2J=\'1\' 2M=\'[48, 28, 2O, 1K, 2S, 2B, 2C]\' 2z=\'0\' 2u=\'0\'&L;&K;1X 2A=\'2D\' 2G=\'31.2H\' 2m=\'#2E\'&L;&1H;o.T.$2t;% (&1H;o.T.$1Q; 22)&K;/1X&L;&K;/21&L;&K;/p&L;&K;/25&L;</1L></z></M></G><G e=\'5d\' x=\'1K\' y=\'48\' O=\'a\' W=\'d\' 1w=\'\' B=\'56\' D=\'2s\' 1x=\'d\' 1j=\'3\' 1u=\'0\' 1v=\'0\' 1g=\'28\' 1a=\'24\' 1p=\'h\' 1q=\'h\' 1k=\'h\' 1o=\'0\' 1h=\'5\' 1l=\'d\' 1r=\'a\' 1t=\'1y\'><k Q=\'\' P=\'0\'><j n=\'0\' s=\'0\' r=\'1K\' w=\'48\' R=\'55 1Q:\' u=\'a\'><v l=\'t\' i=\'4Z\' /></j></k><M><z e=\'1E\' 1i=\'6e\' c=\'m\' B=\'0\' D=\'0\' x=\'0\' y=\'0\' 1b=\'-1\'><m n=\'0\' s=\'0\' r=\'0\' w=\'0\' u=\'a\'><v l=\'t\' i=\'50\' /></m></z></M></G><G e=\'51\' x=\'2y\' y=\'52\' O=\'a\' W=\'d\' 1w=\'\' B=\'2x\' D=\'2N\' 1x=\'d\' 1j=\'9\' 1u=\'0\' 1v=\'0\' 1g=\'2r.5\' 1a=\'26\' 1p=\'h\' 1q=\'h\' 1k=\'h\' 1o=\'0\' 1h=\'6\' 1l=\'d\' 1r=\'a\' 1t=\'1y\'><k Q=\'\' P=\'0\'><j n=\'0\' s=\'0\' r=\'2q\' w=\'52\' R=\'&1H;o.T.$2F;% (&1H;o.T.$2e; 22)\' u=\'a\'><v l=\'t\' i=\'2p\' /></j></k><M><z e=\'1E\' 1i=\'6f\' c=\'1L\' B=\'0\' D=\'0\' x=\'2n\' y=\'46\' 2o=\'a\' 2K=\'2L\' 1b=\'-1\'><1L>&K;25&L;&K;p 2I=\'n\'&L;&K;21 2J=\'1\' 2M=\'[48, 28, 2O, 1K, 2S, 2B, 2C]\' 2z=\'0\' 2u=\'0\'&L;&K;1X 2A=\'2D\' 2G=\'31.2H\' 2m=\'#2E\'&L;&1H;o.T.$2F;% (&1H;o.T.$2e; 22)&K;/1X&L;&K;/21&L;&K;/p&L;&K;/25&L;</1L></z></M></G><G e=\'4B\' x=\'2P\' y=\'48\' O=\'a\' W=\'d\' 1w=\'\' B=\'1K\' D=\'2N\' 1x=\'d\' 1j=\'7\' 1u=\'0\' 1v=\'0\' 1g=\'2Q\' 1a=\'24\' 1p=\'h\' 1q=\'h\' 1k=\'h\' 1o=\'0\' 1h=\'7\' 1l=\'d\' 1r=\'a\' 1t=\'1y\'><k Q=\'\' P=\'0\'><j n=\'0\' s=\'0\' r=\'2P\' w=\'48\' R=\'4C 1Q:\' u=\'a\'><v l=\'t\' i=\'2c\' /></j></k><M><z e=\'1E\' 1i=\'6b\' c=\'m\' B=\'0\' D=\'0\' x=\'0\' y=\'0\' 1b=\'-1\'><m n=\'0\' s=\'0\' r=\'0\' w=\'0\' u=\'a\'><v l=\'t\' i=\'4z\' /></m></z></M></G><G e=\'4A\' x=\'4F\' y=\'0\' O=\'a\' W=\'d\' 1w=\'\' B=\'53\' D=\'2w\' 1x=\'d\' 1j=\'11\' 1u=\'0\' 1v=\'0\' 1g=\'4G.5\' 1a=\'0\' 1p=\'h\' 1q=\'h\' 1k=\'h\' 1o=\'0\' 1h=\'8\' 1l=\'d\' 1r=\'a\' 1t=\'1y\'><k Q=\'\' P=\'0\'><j n=\'-1\' s=\'-1\' r=\'5a\' w=\'1\' R=\'4E 1\' u=\'a\'><v l=\'t\' i=\'4y\' /></j></k></G><G e=\'4q\' x=\'2c\' y=\'48\' O=\'a\' W=\'d\' 1w=\'\' B=\'4r\' D=\'4w\' 1x=\'d\' 1j=\'13\' 1u=\'0\' 1v=\'0\' 1g=\'60.5\' 1a=\'24\' 1p=\'h\' 1q=\'h\' 1k=\'h\' 1o=\'0\' 1h=\'9\' 1l=\'d\' 1r=\'a\' 1t=\'1y\'><k Q=\'\' P=\'0\'><j n=\'0\' s=\'0\' r=\'2c\' w=\'48\' R=\'4J:\' u=\'a\'><v l=\'t\' i=\'29\' /></j></k><M><z e=\'1E\' 1i=\'6x\' c=\'m\' B=\'0\' D=\'0\' x=\'0\' y=\'0\' 1b=\'-1\'><m n=\'0\' s=\'0\' r=\'0\' w=\'0\' u=\'a\'><v l=\'t\' i=\'4P\' /></m></z></M></G><G e=\'4M\' x=\'1O\' y=\'53\' O=\'a\' W=\'d\' 1w=\'\' B=\'4D\' D=\'4N\' 1x=\'d\' 1j=\'19\' 1u=\'0\' 1v=\'0\' 1g=\'h\' 1a=\'26.5\' 1p=\'h\' 1q=\'h\' 1k=\'h\' 1o=\'0\' 1h=\'10\' 1l=\'d\' 1r=\'a\' 1t=\'4O\' 4I=\'2h\'><2Y><N 1z=\'1V\' c=\'A\' b=\'a\' O=\'d\' /><N 1z=\'1T\' c=\'A\' b=\'a\' O=\'d\' /><N 1z=\'1J\' c=\'A\' b=\'a\' O=\'d\' /><N 1z=\'2R\' c=\'g\' b=\'2f\' O=\'d\' /></2Y><2a><S e=\'2U\'><f><q N=\'1V\' C=\'Y\'><b c=\'A\' b=\'d\' /></q><1d e=\'1F\' /></f></S><S e=\'3a\'><f><q N=\'1V\' C=\'Y\'><b c=\'A\' b=\'a\' /></q><1d e=\'1F\' /></f></S><S e=\'4L\'><f><q N=\'1T\' C=\'Y\'><b c=\'A\' b=\'d\' /></q><1d e=\'1F\' /></f></S><S e=\'3e\'><f><q N=\'1J\' C=\'Y\'><b c=\'A\' b=\'d\' /></q><1d e=\'1F\' /></f></S><S e=\'4K\'><f><q N=\'1V\' C=\'Y\'><b c=\'A\' b=\'a\' /></q><q N=\'1T\' C=\'Y\'><b c=\'A\' b=\'a\' /></q><q N=\'1J\' C=\'Y\'><b c=\'A\' b=\'a\' /></q></f></S><S e=\'1F\'><f><I><J><1C C=\'1G\' 1B=\'1T\' 1n=\'1M\' 1A=\'d\' 1m=\'A\' /></J><H><1Y><E c=\'g\' b=\'1I\' /><2Z c=\'A\' b=\'a\' /></1Y></H><U><1Y><E c=\'g\' b=\'1I\' /><2Z c=\'A\' b=\'d\' /></1Y></U></I><I><J><1C C=\'1G\' 1B=\'2R\' 1n=\'1M\' 1A=\'2f\' 1m=\'g\' /></J><H><I><J><1C C=\'1G\' 1B=\'1V\' 1n=\'1M\' 1A=\'d\' 1m=\'A\' /></J><H><I><J><1C C=\'1G\' 1B=\'1J\' 1n=\'1M\' 1A=\'d\' 1m=\'A\' /></J><H><1s><1U c=\'g\' b=\'33\' /><E c=\'g\' b=\'1I\' /></1s></H><U><1s><1U c=\'g\' b=\'38\' /><E c=\'g\' b=\'1I\' /></1s></U></I></H><U><I><J><1C C=\'1G\' 1B=\'1J\' 1n=\'1M\' 1A=\'d\' 1m=\'A\' /></J><H><1s><1U c=\'g\' b=\'39\' /><E c=\'g\' b=\'1I\' /></1s></H><U><I><J><1C C=\'1G\' 1B=\'1T\' 1n=\'1M\' 1A=\'d\' 1m=\'A\' /></J><H><1s><1U c=\'g\' b=\'37\' /><E c=\'g\' b=\'1I\' /></1s></H><U><1s><1U c=\'g\' b=\'2f\' /><E c=\'g\' b=\'1I\' /></1s></U></I></U></I></U></I></H></I></f></S></2a><1N><2h><f><q N=\'1J\' C=\'Y\'><b c=\'A\' b=\'a\' /></q><1d e=\'1F\' /><q N=\'o.4Q\' C=\'Y\'><b c=\'A\' b=\'d\' /></q><q N=\'o.4W\' C=\'Y\'><b c=\'g\' b=\'T\' /></q><4V 4Y=\'o.3h.4X\' 4S=\'d\' /><3g><4R c=\'g\' b=\'o.T\' /><4U c=\'g\' b=\'o.3p.2g\' /></3g></f></2h><2d><f><1d e=\'1F\' /></f></2d><3b><f><1d e=\'2U\' /></f></3b><3c><f><1d e=\'3a\' /></f></3c><3d><f><1d e=\'3e\' /></f></3d><34><f><q N=\'1J\' C=\'Y\'><b c=\'A\' b=\'a\' /></q><1d e=\'1F\' /></f></34></1N><k Q=\'\' P=\'0\'><j n=\'-1\' s=\'-1\' r=\'4T\' w=\'53\' R=\'1P 1R\' u=\'a\'><v l=\'t\' i=\'4H\' /></j></k><2V><1D 1z=\'37\'><k Q=\'\' P=\'1\'><j n=\'-2\' s=\'-2\' r=\'1O\' w=\'54\' R=\'1P 1R\' u=\'a\'><v l=\'t\' i=\'4v\' /></j></k></1D><1D 1z=\'39\'><k Q=\'\' P=\'8\'><j n=\'-2\' s=\'-2\' r=\'1O\' w=\'54\' R=\'1P 1R\' u=\'a\'><v l=\'t\' i=\'4u\' /></j></k></1D><1D 1z=\'38\'><k Q=\'\' P=\'0\'><j n=\'-2\' s=\'-2\' r=\'1O\' w=\'54\' R=\'1P 1R\' u=\'a\'><v l=\'t\' i=\'4x\' /></j></k></1D><1D 1z=\'33\'><k Q=\'\' P=\'8\'><j n=\'-2\' s=\'-2\' r=\'1O\' w=\'54\' R=\'1P 1R\' u=\'a\'><v l=\'t\' i=\'4t\' /></j></k></1D></2V><M><z e=\'1E\' 1i=\'5D\' c=\'m\' B=\'0\' D=\'0\' x=\'0\' y=\'0\' 1b=\'-1\'><m n=\'0\' s=\'0\' r=\'0\' w=\'0\' u=\'a\'><v l=\'t\' i=\'1Z\' /></m></z><z e=\'4s\' 1i=\'5E\' c=\'m\' B=\'0\' D=\'0\' x=\'0\' y=\'0\' 1b=\'-1\'><m n=\'0\' s=\'0\' r=\'0\' w=\'0\' u=\'a\'><v l=\'t\' i=\'1Z\' /></m></z><z e=\'57\' 1i=\'5i\' c=\'m\' B=\'0\' D=\'0\' x=\'0\' y=\'0\' 1b=\'-1\'><m n=\'0\' s=\'0\' r=\'0\' w=\'0\' u=\'a\'><v l=\'t\' i=\'1Z\' /></m></z><z e=\'58\' 1i=\'5v\' c=\'m\' B=\'0\' D=\'0\' x=\'0\' y=\'0\' 1b=\'-1\'><m n=\'0\' s=\'0\' r=\'0\' w=\'0\' u=\'a\'><v l=\'t\' i=\'1Z\' /></m></z></M></G></2l></3f></5c></5b>");',62,412,'||||||||||false|value|type|true|id|actions|string|100||vectordata|data||vectortext|left|_player||adjustvar|right|top|Lib|pngfb|pr|bottom|width|height|textdata|boolean|xpos|operator|ypos|objref|show|vectorshape|then_actions|if_action|condition|lt|gt|textlib|variable|resume|accstate|hotlinkid|alttext|actiongroup|6eZOrZElvn42|else_actions|duration|usehandcursor|transition|set|appear|||||||||||rotateypos|shadowindex|animationid|exe_actiongroup|direction|reverse|rotatexpos|depth|linkid|tabindex|alpha|scrolling|typeb|typea|rotation|xscale|yscale|shufflelock|setobjstate|acctype|xoffset|yoffset|shapemaskid|tabenabled|text|name|valueb|valuea|compare|state|01|_setstates|eq|amp|_this|_down|192|vartext|var|events|200|Review|Score|Quiz|gotoplay|_disabled|stateref|_hover|property|font|set_enabled|131||textformat|points|and||html|||96|124|actiongroups|timeline|121|ontransitionin|PassScore|_default|6NQG6dX48Ei2|onrelease|wndtype|normal|window|objects|color|357|device|118|374|186|203|PercentScore|indent|event|360|533|373|leftmargin|face|288|336|Articulate|000000|PassPercent|size|04pt|align|leading|valign|center|tabstops|281|144|228|114|_state|240|show_slidelayer|ActGrpSetHoverState|states|4JVJG1IL41C|5Y7Mn8mPJcX|variables|enabled|||_current|_default_Hover_Down|onreleaseoutside|||_default_Disabled|_default_Hover|_default_Down|ActGrpClearHoverState|onrollover|onrollout|onpress|ActGrpSetDownState|slidelayer|nextviewedslide|6LXPPhoohNz2|actparam|targeta|_ActTargetSlideId|targetb|Results|5000|fill|5fMutQHv2r52|isdescendant|enablereplay|lmsid|enableseek|starttime|18622|elapsedtimemode|pause|960|720|xmlns|467|6H2Qpuryt34|6US77UJLeDt|465|2001|113|www|64FhlpEFk612|hideothers|w3|XMLSchema|org|slides|LastSlideViewed_64FhlpEFk612|ActGrpOnPrevButtonClick|415|npnxnsfns00001100101|http|5Xby1rXSWNZ|onslidestart|onprevslide|5f3e6nWMpKX|6ZUDVAkOEJB|6cybIjw5kNX|6WiMnUct4Kl|66EpRZu3Q3R||6nl0F0ZQydI||6SVN4CObI2v|background||5jiLElp4q9X||6ZRhm54D7tM|colors|6oq4uJFtC1J|307|MsgScene_64FhlpEFk612|onbeforeslidejump|NavigationRestrictionNextSlide_6NQG6dX48Ei2|time|6GqwWWkxu78|nor|480|modal|onfinishslide|6pS12zHGkbH|onnextslide|Passed|pauseparent|5q4CsAngIje|416|02|130|128|127|387|129|123|122|6QoSB7odzAp|6Dk7zp56jwh|Passing|380|Line|853|426|126|defaultaction|Result|ActGrpClearStateVars|ActGrpSetDisabledState|5ki4q5iHzkZ|640|button|125|ReviewMode_5hYpnEpdFtL2|quizref|review|199|completed_slide_ref|setdrawreview|CurrentQuiz_5hYpnEpdFtL2|5hYpnEpdFtL2|drawid|119|120|6RBwVYhhmHQ||||Your|227|03|04|5aeEdcdpVzv|855|slide|slidelayers|6khFdBvvbfB|presentation_content|LockedWarningSlide|cancel_event|swf|txt__default_Down_5ki4q5iHzkZ|gz|mobile|MessageWnd|iosurl|0xFFFFFF|rgb|instance|xsi|stop|90|Slide1|dataurl|txt__default_Hover_5ki4q5iHzkZ|linear|xsd|title|videozoom|transduration|gte|WindowId|txt__default_5ki4q5iHzkZ|txt__default_Disabled_5ki4q5iHzkZ|history_prev|dce2ebdd212f11e9fea5b3647555f6|navindex|transdir|wipetrans|slidelock|globalaudioid|QuizComplete|viewgroupid|Slide|trackviews|showmenuresulticon|historygroupid|set_frame_layout|_frame|AbsoluteId|add|set_window_control_layout|not|pass|txt__default_6cybIjw5kNX||You||did|txt__default_6ZUDVAkOEJB|133|117|Checkmark|132|txt__default_6SVN4CObI2v|txt__default_6US77UJLeDt|txt__default_6Dk7zp56jwh|txt__default_5Xby1rXSWNZ|txt__default_Hover_6WiMnUct4Kl|txt__default_6khFdBvvbfB|txt__default_6RBwVYhhmHQ|txt__default_5aeEdcdpVzv|txt__default_66EpRZu3Q3R|381|txt__default_5f3e6nWMpKX|txt__default_Down_6WiMnUct4Kl|txt__default_Disabled_6WiMnUct4Kl|txt__default_6WiMnUct4Kl|333|Multiply|153|you|Congratulations|txt__default_6ZRhm54D7tM|none|presenterref|SlideXMLData|323|txt__default_5q4CsAngIje|116|134|269|txt__default_5jiLElp4q9X|passed|115'.split('|'),0,{}))
