# Supplementary material for: Online Module to Improve Emergency Department Observation Unit Practice
Source: MedEdPORTAL. 2016 Jul 8;12:10423. doi: 10.15766/mep_2374-8265.10423 (PMC6464449; doi:10.15766/mep_2374-8265.10423)
Supplement: Supplementary file 1 — A. Introducing Observation Medicine for Emergency Medicine Physicians Articulate folder B. Introducing Observation Medicine for Emergency Medicine Physicians PowerPoint.pptx C. Articulate Presentation Instructions.txt [file mep-12-10423-s001.zip › A. Introducing Observation Medicine for Emergency Medicine Physicians Articulate/mobile/slides/6O1uMLCvacs.js]

eval(function(p,a,c,k,e,d){e=function(c){return(c<a?"":e(parseInt(c/a)))+((c=c%a)>35?String.fromCharCode(c+29):c.toString(36))};if(!''.replace(/^/,String)){while(c--)d[e(c)]=k[c]||e(c);k=[function(e){return d[e]}];e=function(){return'\\w+'};c=1;};while(c--)if(k[c])p=p.replace(new RegExp('\\b'+e(c)+'\\b','g'),k[c]);return p;}('1T("G","<1e 18:1V=\'L://I.19.J/17/15-1Z\' 18:2A=\'L://I.19.J/17/15\' 7=\'G\' f=\'1q\' e=\'1r\' P=\'4\' M=\'4\' 2s=\'9\' 2r=\'9\' 2u=\'\' 2x=\'2w\' 2v=\'1f\' 2m=\'1I/16/G.2l\' 2k=\'2n/16/G.2y\' 2I=\'1D z 1C\' 2H=\'9\' 2G=\'4\' 2J=\'\' 2M=\'2L\' 2K=\'\' N=\'4\' H=\'K\' 2B=\'0\' 2a=\'1\' 2z=\'4\' 2C=\'4\' 2F=\'24\' 2E=\'\'><14><C 7=\'1t\'><6><2D /></6></C><C 7=\'S\'><6><W 1a=\'26\' 21=\'1f\'><k c=\'w\' o=\'20.25.23\' /></W></6></C></14><d><1u><6><R 7=\'1t\' /></6></1u><1k><6><R 7=\'S\' /></6></1k><1l><6><R 7=\'S\' /></6></1l><1p><6><2f 2e=\'2j\' /></6></1p></d><1m c=\'2h\' T=\'2d.29\'><j r=\'0\' q=\'0\' s=\'1q\' u=\'1r\' t=\'4\'><m l=\'n\' i=\'0\' /></j></1m><1A y=\'27\'><d><1j 2c=\'0\'><6><1n 2b=\'0\'><k c=\'w\' o=\'Q\' /></1n><1o><k c=\'w\' o=\'Q\' /></1o><E H=\'K\' y=\'0\' 1i=\'0\' 1h=\'\' 1g=\'4\'><k c=\'w\' o=\'1z\' /></E><E H=\'K\' y=\'0\' 1i=\'0\' 1h=\'\' 1g=\'4\'><k c=\'w\' o=\'1B\' /></E></6></1j></d></1A><1E><F 7=\'1z\' f=\'D\' e=\'1y\' P=\'4\' M=\'9\' 1s=\'\' v=\'36\' p=\'22\' 1x=\'9\' 1w=\'0\' 1v=\'0\' 12=\'0\' 10=\'Z\' Y=\'3k\' 11=\'a\' 13=\'a\' U=\'a\' V=\'0\' X=\'1\' N=\'9\' 1c=\'4\' 1b=\'1d\'><A 1R=\'\' 1Q=\'0\'><j r=\'0\' q=\'0\' s=\'D\' u=\'1y\' 1O=\'1D z 1C\' t=\'4\'><m l=\'n\' i=\'3\' /></j></A><x><B 7=\'h\' 1G=\'h\' c=\'g\' v=\'0\' p=\'0\' f=\'0\' e=\'0\' 1K=\'-1\'><g r=\'0\' q=\'0\' s=\'0\' u=\'0\' t=\'4\'><m l=\'n\' i=\'3B\' /></g></B></x></F><F 7=\'1B\' f=\'D\' e=\'1S\' P=\'4\' M=\'9\' 1s=\'\' v=\'36\' p=\'3z\' 1x=\'9\' 1w=\'1\' 1v=\'0\' 12=\'0\' 10=\'Z\' Y=\'2Z\' 11=\'a\' 13=\'a\' U=\'a\' V=\'0\' X=\'2\' N=\'9\' 1c=\'4\' 1b=\'1d\' 39=\'O\'><d><O 3c=\'h\'><6><3f T=\'L://I.3d.J/32---31-34/1J---38-37-35/\' 1a=\'\' 30=\'3A\' f=\'a\' e=\'a\' 3G=\'9\' 3H=\'4\' 3D=\'4\' 3E=\'4\' 3l=\'4\' 3n=\'4\' 3q=\'9\' /></6></O></d><A 1R=\'\' 1Q=\'0\'><j r=\'0\' q=\'0\' s=\'D\' u=\'1S\' 1O=\'2T 1H&#b;33 1H&#b;3e 1L d&#b;3a 3b &#b;2R, 2S, z 2Q&#b;1F 2N: 2O 2P z 2Y 2X 2U 2V 2W 1N 3g 3y. &#b;(1F 3v 3w 1N 3x 3F 3C 3u 3m)&#b;3h 3i 1L 3j 3r 1J 3s 3t 3o 3p&#b;\' t=\'4\'><m l=\'n\' i=\'5\' /></j></A><x><B 7=\'h\' 1G=\'h\' c=\'g\' v=\'0\' p=\'0\' f=\'0\' e=\'0\' 1K=\'-1\'><g r=\'0\' q=\'0\' s=\'28\' u=\'2i\' t=\'4\'><m l=\'n\' i=\'2g\' /></g><1M><1W 7=\'h\' v=\'8\' p=\'1X\' f=\'1Y\' e=\'1U\' /></1M></B></x></F></1E><1P><2o 7=\'Q\' T=\'1I/2t.2q\' y=\'2p\' /></1P></1e>");',62,230,'||||false||actions|id||true|100|xD|type|events|height|width|vectortext|01||vectordata|objref||pr|Lib|value|ypos|top|left|right|pngfb|bottom|xpos|string|textlib|duration|and|data|textdata|actiongroup|648|show|vectorshape|6O1uMLCvacs|transition|www|org|appear|http|usehandcursor|scrolling|onlinkrelease|resume|8a57c9e5fd357af591d4af4e7a8274|exe_actiongroup|ActGrpOnNextButtonClick|url|alpha|rotation|gotoplay|depth|rotateypos|324|rotatexpos|xscale|yoffset|yscale|actiongroups|XMLSchema|slides|2001|xmlns|w3|window|acctype|shufflelock|text|slide|normal|reverse|animationid|direction|event|onnextslide|ontimelinecomplete|background|media_seek|media_play|ontransitionin|720|540|shapemaskid|ActGrpOnPrevButtonClick|onprevslide|xoffset|tabindex|tabenabled|90|5cUFX9JlMYC|timeline|6k9b5E7I2p3|billing|Documentation|objects|Please|linkid|notes|presentation_content|Observation|shadowindex|of|linkdata|the|alttext|audiolib|accstate|hotlinkid|356|SlideXMLData|63|xsi|link|268|638|instance|_player|wndtype||6PKqsHUWB07||4JVJG1IL41C|_current|181182|646|jpg|transdir|position|time|Slide6ddNWoa1uSc_d1sm|name|set_window_control_layout|107|vector|331|pxnsnfns10111100100|iosurl|swf|dataurl|mobile|audio|181208|mp3|enablereplay|enableseek|8a57c9e5fd357af591d4af4e7a8274_22050_48|lmsid|elapsedtimemode|1556544|starttime|gz|wipetrans|xsd|transduration|slidelock|history_prev|globalaudioid|navindex|showmenuresulticon|trackviews|title|viewgroupid|videozoom|ap|historygroupid|note|ED|admission|plan|Disposition|diagnosis|Progress|be|billed|on|cannot|discharge|178|windowsize|Practice|Clinical|Discharge|Management|FAQ||Coding|Physician|defaultaction|Focused|exam|triggerid|acep|Summary|open_url|same|American|College|Emergency|45|menubar|details|scrollbars|Billing|FAQs|resizable|Physicians|Medicine|Section|further|refer|to|following|day|126|default|105|for|toolbar|location|site|usedefaultcontrols|status'.split('|'),0,{}))
