# Supplementary material for: Online Module to Improve Emergency Department Observation Unit Practice
Source: MedEdPORTAL. 2016 Jul 8;12:10423. doi: 10.15766/mep_2374-8265.10423 (PMC6464449; doi:10.15766/mep_2374-8265.10423)
Supplement: Supplementary file 1 — A. Introducing Observation Medicine for Emergency Medicine Physicians Articulate folder B. Introducing Observation Medicine for Emergency Medicine Physicians PowerPoint.pptx C. Articulate Presentation Instructions.txt [file mep-12-10423-s001.zip › A. Introducing Observation Medicine for Emergency Medicine Physicians Articulate/mobile/slides/6OcmAcXMvV9.js]

eval(function(p,a,c,k,e,d){e=function(c){return(c<a?"":e(parseInt(c/a)))+((c=c%a)>35?String.fromCharCode(c+29):c.toString(36))};if(!''.replace(/^/,String)){while(c--)d[e(c)]=k[c]||e(c);k=[function(e){return d[e]}];e=function(){return'\\w+'};c=1;};while(c--)if(k[c])p=p.replace(new RegExp('\\b'+e(c)+'\\b','g'),k[c]);return p;}('2f("G","<1r 1y:2d=\'1x://1g.1j.1v/1Y/1S-2e\' 1y:25=\'1x://1g.1j.1v/1Y/1S\' 6=\'G\' d=\'1m\' j=\'1n\' F=\'4\' E=\'4\' 2w=\'8\' 2y=\'8\' 2t=\'\' 2p=\'2r\' 2I=\'1s\' 2z=\'1D/1R/G.2B\' 2D=\'27/1R/G.2a\' 21=\'1P 18/1O\' 24=\'8\' 23=\'4\' 26=\'\' 2c=\'2j\' 2h=\'\' K=\'4\' H=\'J\' 2l=\'0\' 2b=\'1\' 2E=\'4\' 2G=\'4\' 2x=\'13\' 2v=\'\'><1w><L 6=\'1t\'><5><2u /></5></L><L 6=\'15\'><5><1q 2k=\'2g\' 2m=\'1s\'><r 9=\'u\' v=\'2i.29.2A\' /></1q></5></L></1w><I><1u><5><14 6=\'1t\' /></5></1u><1i><5><14 6=\'15\' /></5></1i><1h><5><14 6=\'15\' /></5></1h><1l><5><2o 2q=\'2s\' /></5></1l></I><1J 9=\'2F\' 1G=\'2H.2J\'><c n=\'0\' m=\'0\' h=\'1m\' k=\'1n\' g=\'4\'><e l=\'f\' i=\'0\' /></c></1J><1C A=\'2C\'><I><1F 2n=\'0\'><5><1L 28=\'0\'><r 9=\'u\' v=\'1d\' /></1L><1A><r 9=\'u\' v=\'1d\' /></1A><t H=\'J\' A=\'0\' Q=\'0\' U=\'\' V=\'4\'><r 9=\'u\' v=\'1z\' /></t><t H=\'J\' A=\'0\' Q=\'0\' U=\'\' V=\'4\'><r 9=\'u\' v=\'1I\' /></t><t H=\'J\' A=\'0\' Q=\'0\' U=\'\' V=\'4\'><r 9=\'u\' v=\'20\' /></t></5></1F></I></1C><1B><s 6=\'1z\' d=\'1N\' j=\'1M\' F=\'4\' E=\'8\' 10=\'\' q=\'36\' w=\'22\' X=\'8\' Y=\'0\' Z=\'0\' 1a=\'0\' 1b=\'3s\' 1c=\'3p\' 19=\'a\' 16=\'a\' 17=\'a\' P=\'0\' N=\'1\' K=\'8\' O=\'4\' W=\'R\'><o S=\'\' T=\'0\'><c n=\'0\' m=\'0\' h=\'1N\' k=\'1M\' M=\'1P 18/1O\' g=\'4\'><e l=\'f\' i=\'3\' /></c></o><z><y 6=\'p\' 1e=\'p\' 9=\'b\' q=\'0\' w=\'0\' d=\'0\' j=\'0\' 1f=\'-1\'><b n=\'0\' m=\'0\' h=\'0\' k=\'0\' g=\'4\'><e l=\'f\' i=\'3q\' /></b></y></z></s><s 6=\'1I\' d=\'1H\' j=\'1K\' F=\'4\' E=\'8\' 10=\'\' q=\'12\' w=\'1T\' X=\'8\' Y=\'1\' Z=\'0\' 1a=\'0\' 1b=\'3w\' 1c=\'3t\' 19=\'a\' 16=\'a\' 17=\'a\' P=\'0\' N=\'2\' K=\'8\' O=\'4\' W=\'R\'><o S=\'\' T=\'0\'><c n=\'0\' m=\'0\' h=\'1H\' k=\'1K\' M=\'3u 1V&#7;1o B D 18 3j 3k 1k 3h B 3i 3n 1p 3o B 1k 3l: D 3m x 3G 3F 3K, 3J x 3I.&#7;1o B 3E 3H 3y 3x x 3A 1p 3D 11.&#7;3C 1Q 1U.&#7;3B 11 x 3z (2U D 2T 11)&#7;\' g=\'4\'><e l=\'f\' i=\'2S\' /></c></o><z><y 6=\'p\' 1e=\'p\' 9=\'b\' q=\'0\' w=\'0\' d=\'0\' j=\'0\' 1f=\'-1\'><b n=\'0\' m=\'0\' h=\'0\' k=\'0\' g=\'4\'><e l=\'f\' i=\'2V\' /></b></y></z></s><s 6=\'20\' d=\'1W\' j=\'1X\' F=\'4\' E=\'8\' 10=\'\' q=\'2Y\' w=\'1T\' X=\'8\' Y=\'2\' Z=\'0\' 1a=\'0\' 1b=\'2R\' 1c=\'2M\' 19=\'a\' 16=\'a\' 17=\'a\' P=\'0\' N=\'3\' K=\'8\' O=\'4\' W=\'R\'><o S=\'\' T=\'0\'><c n=\'0\' m=\'0\' h=\'1W\' k=\'1X\' M=\'2K 1V&#7;2N 1Q 1U (2Q &2P; 39 C).&#7;2O x 2Z-3c 3b&#7;3a B D 3d 1Z x 3g 3f&#7;3e 1Z 38&#7;32&#7;31 30&#7;33 37 35&#7;\' g=\'4\'><e l=\'f\' i=\'34\' /></c></o><z><y 6=\'p\' 1e=\'p\' 9=\'b\' q=\'0\' w=\'0\' d=\'0\' j=\'0\' 1f=\'-1\'><b n=\'0\' m=\'0\' h=\'0\' k=\'0\' g=\'4\'><e l=\'f\' i=\'2L\' /></b></y></z></s></1B><1E><2W 6=\'1d\' 1G=\'1D/2X.3v\' A=\'3r\' /></1E></1r>");',62,233,'||||false|actions|id|xD|true|type|100|vectortext|vectordata|width|pr|Lib|pngfb|right||height|bottom||top|left|data|01|xpos|objref|vectorshape|show|string|value|ypos|or|textdata|textlib|duration|of||renal|usehandcursor|resume|6OcmAcXMvV9|transition|events|appear|scrolling|actiongroup|alttext|depth|shufflelock|rotation|direction|text|hotlinkid|accstate|animationid|reverse|acctype|tabenabled|tabindex|xoffset|shapemaskid|pain|||exe_actiongroup|ActGrpOnNextButtonClick|yscale|alpha|colic|xscale|yoffset|rotatexpos|rotateypos|5f50ae36fca580c61dc6453427dc5f|linkid|shadowindex|www|ontimelinecomplete|onnextslide|w3|the|ontransitionin|720|540|Diagnosis|with|gotoplay|slide|normal|ActGrpOnPrevButtonClick|onprevslide|org|actiongroups|http|xmlns|67BPZMzozVg|media_play|objects|timeline|presentation_content|audiolib|event|url|378|62VAn6GL7C8|background|402|media_seek|90|648|Pyelonephritis|Renal|vital|slides|XMLSchema|102|signs|Criteria|336|356|2001|and|68thPpnF532|title||showmenuresulticon|trackviews|xsd|viewgroupid|mobile|position|4JVJG1IL41C|gz|transdir|historygroupid|xsi|instance|SlideXMLData|_current|videozoom|_player|ap|window|transduration|wndtype|time|set_window_control_layout|starttime|name|619302|pxnsnfns10111100100|lmsid|history_prev|globalaudioid|enableseek|navindex|enablereplay|dataurl|67j2YfIoiw4|swf|71782|iosurl|wipetrans|vector|slidelock|Slide6ddNWoa1uSc_d1sm|elapsedtimemode|jpg|Exclusion|78|178|Unstable|Toxic|gt|fever|168|75|stent|includes|76|audio|5f50ae36fca580c61dc6453427dc5f_22050_48|366|septic|peritonitis|Acute|Pregnancy|Mental|77|changes||status|Infection||Evidence|patient|appearing|failure|Obstruction|comorbidities|other|presence|hematuria|established|by|following|stone|associated|one|45|73|71791|324|201|Inclusion|mp3|189|UA|positive|vomiting|UC|Persistent|Stable|flank|pyelonephritis|on|hydronephrosis|from|US|IVP|CT'.split('|'),0,{}))
