# Supplementary material for: Online Module to Improve Emergency Department Observation Unit Practice
Source: MedEdPORTAL. 2016 Jul 8;12:10423. doi: 10.15766/mep_2374-8265.10423 (PMC6464449; doi:10.15766/mep_2374-8265.10423)
Supplement: Supplementary file 1 — A. Introducing Observation Medicine for Emergency Medicine Physicians Articulate folder B. Introducing Observation Medicine for Emergency Medicine Physicians PowerPoint.pptx C. Articulate Presentation Instructions.txt [file mep-12-10423-s001.zip › A. Introducing Observation Medicine for Emergency Medicine Physicians Articulate/mobile/slides/6PKqsHUWB07.js]

eval(function(p,a,c,k,e,d){e=function(c){return(c<a?"":e(parseInt(c/a)))+((c=c%a)>35?String.fromCharCode(c+29):c.toString(36))};if(!''.replace(/^/,String)){while(c--)d[e(c)]=k[c]||e(c);k=[function(e){return d[e]}];e=function(){return'\\w+'};c=1;};while(c--)if(k[c])p=p.replace(new RegExp('\\b'+e(c)+'\\b','g'),k[c]);return p;}('2o("I","<Y 1u:2H=\'1t://1s.1v.1y/1x/1w-2M\' 1u:2C=\'1t://1s.1v.1y/1x/1w\' 9=\'I\' s=\'1G\' r=\'1J\' T=\'7\' U=\'7\' 2w=\'a\' 2y=\'a\' 2A=\'\' 2z=\'2G\' 2N=\'1m\' 2O=\'1W/1n/I.2Q\' 2P=\'2I/1n/I.2L\' 2K=\'“1k 12 11 10 X 1f 1e 1j 1i 1h 1a-18 1d 1c 1b $3.1 19 A 1g*”\' 2v=\'a\' 2h=\'7\' 2g=\'\' 2i=\'2k\' 2j=\'\' S=\'7\' O=\'P\' 2f=\'0\' 2c=\'1\' 2b=\'7\' 2d=\'7\' 2e=\'25\' 2r=\'\'><1o><G 9=\'1r\'><8><2q /></8></G><G 9=\'L\'><8><1l 2s=\'2u\' 2t=\'1m\'><q b=\'2m\' p=\'2l.2n\' /></1l></8></G></1o><C><1q><8><R 9=\'1r\' /></8></1q><1p><8><R 9=\'L\' /></8></1p><1I><8><R 9=\'L\' /></8></1I><1H><8><3j 3i=\'3l\' /></8></1H></C><1M b=\'3q\' 1V=\'3k.3e\'><e h=\'0\' g=\'0\' m=\'1G\' j=\'1J\' o=\'7\'><k l=\'n\' i=\'0\' /></e></1M><1F B=\'3m\'><C><1C 3n=\'0\'><8><1L 3o=\'0\'><q b=\'F\' p=\'V\' /></1L><1K><q b=\'F\' p=\'V\' /></1K><z O=\'P\' B=\'0\' 1B=\'0\' 1A=\'\' 1z=\'7\'><q b=\'F\' p=\'1E\' /></z><z O=\'P\' B=\'0\' 1B=\'0\' 1A=\'\' 1z=\'7\'><q b=\'F\' p=\'17\' /></z></8></1C></C></1F><1Y><x 9=\'1E\' s=\'w\' r=\'1D\' T=\'7\' U=\'a\' Z=\'\' H=\'36\' u=\'2U\' 14=\'a\' 15=\'0\' 16=\'0\' 13=\'0\' 1N=\'29\' 22=\'3a\' 27=\'d\' 26=\'d\' 24=\'d\' 23=\'0\' 2a=\'1\' S=\'a\' 28=\'7\' 1S=\'1T\'><t 1U=\'\' 1R=\'0\'><e h=\'0\' g=\'0\' m=\'w\' j=\'1D\' 1P=\'“1k 12 11 10 X 1f 1e 1j 1i 1h 1a-18 1d 1c 1b $3.1 19 A 1g*” &#35;\' o=\'7\'><k l=\'n\' i=\'3\' /></e></t><y><E 9=\'v\' 20=\'v\' b=\'c\' H=\'0\' u=\'0\' s=\'0\' r=\'0\' 21=\'-1\'><c h=\'0\' g=\'0\' m=\'0\' j=\'0\' o=\'7\'><k l=\'n\' i=\'37\' /></c></E></y></x><x 9=\'17\' s=\'w\' r=\'1O\' T=\'7\' U=\'a\' Z=\'\' H=\'36\' u=\'2p\' 14=\'a\' 15=\'1\' 16=\'0\' 13=\'0\' 1N=\'29\' 22=\'2E\' 27=\'d\' 26=\'d\' 24=\'d\' 23=\'0\' 2a=\'2\' S=\'a\' 28=\'7\' 1S=\'1T\'><t 1U=\'\' 1R=\'0\'><e h=\'0\' g=\'0\' m=\'w\' j=\'1O\' 1P=\'&#f;34 32 1Q N 33 38 M Q $1,3c, 3d 3b N M Q $4.6 39, 1Z 2V 1Q N M Q $3.1 2T*. &#f;&#f;&#f;&#f;&#f;*2R 2S W. 2W, 30 K. 31, 2Z. 2X, 2Y A. 3p, 3r D. 3h, 1Z J. 3f 3g\' o=\'7\'><k l=\'n\' i=\'5\' /></e></t><y><E 9=\'v\' 20=\'v\' b=\'c\' H=\'0\' u=\'0\' s=\'0\' r=\'0\' 21=\'-1\'><c h=\'0\' g=\'0\' m=\'0\' j=\'0\' o=\'7\'><k l=\'n\' i=\'2J\' /></c></E></y></x></1Y><1X><2x 9=\'V\' 1V=\'1W/2F.2D\' B=\'2B\' /></1X></Y>");',62,214,'|||||||false|actions|id|true|type|vectortext|100|vectordata|xD|top|left||bottom|pr||right|Lib|pngfb|value|objref|height|width|data|ypos|01|648|vectorshape|textlib|show||duration|events||textdata|string|actiongroup|xpos|6PKqsHUWB07|||ActGrpOnNextButtonClick|would|savings|transition|appear|be|exe_actiongroup|scrolling|resume|usehandcursor|e1eac0c3a2079c2886f64697bd5f86||Dedicated|slide|shapemaskid|Of|Use|Greater|yoffset|tabenabled|tabindex|xoffset|5xbXT9rhfWm|Stay|Billion|Short|Save|Could|Patients|Observation|Hospital|Year|Many|For|Units|Making|gotoplay|normal|slides|actiongroups|onnextslide|onprevslide|ActGrpOnPrevButtonClick|www|http|xmlns|w3|XMLSchema|2001|org|reverse|animationid|direction|event|90|6IhCD4D7k3h|timeline|720|ontransitionin|ontimelinecomplete|540|media_play|media_seek|background|rotatexpos|356|alttext|cost|accstate|acctype|text|hotlinkid|url|presentation_content|audiolib|objects|and|linkid|shadowindex|rotateypos|rotation|alpha||yscale|xscale|shufflelock|324|depth|wipetrans|transdir|slidelock|navindex|transduration|viewgroupid|showmenuresulticon|historygroupid|videozoom|ap|_player|var|LastSlideViewed_5r9eOqiUexp26|SlideXMLData|150|history_prev|globalaudioid|window|wndtype|_current|trackviews|enableseek|audio|enablereplay|starttime|lmsid|20833|xsd|mp3|178|e1eac0c3a2079c2886f64697bd5f86_22050_48|1737726|xsi|mobile|109|title|gz|instance|elapsedtimemode|dataurl|iosurl|swf|By|Christopher|billion|72|national|Baugh|Hilton|Peter|JoshuA|Arjun|Venkatesh|average|per|The|xB||108|patient|million|45|hospital|572|annual|jpg|Stephen|Bohan|Schuur|name|set_window_control_layout|Slide6ddNWoa1uSc_d1sm|pxnsnfns10111100100|20812|time|position|Samuel|vector|Jeremiah'.split('|'),0,{}))
