# Supplementary material for: Online Module to Improve Emergency Department Observation Unit Practice
Source: MedEdPORTAL. 2016 Jul 8;12:10423. doi: 10.15766/mep_2374-8265.10423 (PMC6464449; doi:10.15766/mep_2374-8265.10423)
Supplement: Supplementary file 1 — A. Introducing Observation Medicine for Emergency Medicine Physicians Articulate folder B. Introducing Observation Medicine for Emergency Medicine Physicians PowerPoint.pptx C. Articulate Presentation Instructions.txt [file mep-12-10423-s001.zip › A. Introducing Observation Medicine for Emergency Medicine Physicians Articulate/mobile/slides/6RgvWqbfDks2.js]

eval(function(p,a,c,k,e,d){e=function(c){return(c<a?"":e(parseInt(c/a)))+((c=c%a)>35?String.fromCharCode(c+29):c.toString(36))};if(!''.replace(/^/,String)){while(c--)d[e(c)]=k[c]||e(c);k=[function(e){return d[e]}];e=function(){return'\\w+'};c=1;};while(c--)if(k[c])p=p.replace(new RegExp('\\b'+e(c)+'\\b','g'),k[c]);return p;}('5L("3f","<4W 4h:67=\'4g://4j.4f.4c/3S/3Q-66\' 4h:65=\'4g://4j.4f.4c/3S/3Q\' f=\'3f\' W=\'2m\' X=\'3n\' 14=\'e\' 1s=\'c\' 3h=\'e\' 3l=\'e\' 3M=\'6a\' 3i=\'3s\' 3t=\'3q\' 69=\'64/3V/3f.5Z\' 5Y=\'5X/3V/3f.62\' 61=\'42 3/4 3Y 3Z 43 49 4a 46 47 5w 5v 5s 5t/5u.\' 6m=\'e\' 6l=\'e\' 6k=\'3X\' 6n=\'3X\' 6p=\'\' 1y=\'c\' 1j=\'1k\' 6o=\'0\' 6j=\'1\' 6e=\'c\' 6d=\'c\' 6c=\'-1\' 6f=\'6i\'><1Z><w f=\'4p\'><d><6h /></d></w><w f=\'4n\'><d><m><j><K n=\'N\' L=\'1E.6g\' H=\'1M\' J=\'e\' I=\'h\' /></j><k><m><j><2P><K n=\'N\' L=\'1E.1Q.1x\' H=\'Q\' J=\'e\' I=\'h\' /><K n=\'N\' L=\'1E.21.1x\' H=\'Q\' J=\'e\' I=\'h\' /></2P></j><k><5D f=\'P.2w\' /></k><r><2q 3x=\'3L\' 3N=\'3K\'><t b=\'g\' a=\'1A.2G.5C\' /></2q></r></m></k><r><2q 3x=\'3L\' 3N=\'3K\'><t b=\'g\' a=\'1A.2G.5B\' /></2q></r></m></d></w><w f=\'4L\'><d><1c><t b=\'g\' a=\'1E.1Q\' /><1N b=\'h\' a=\'c\' /></1c><1c><t b=\'g\' a=\'1E.21\' /><1N b=\'h\' a=\'c\' /></1c><m><j><K n=\'N\' L=\'2w.3I\' H=\'1M\' J=\'2A\' I=\'g\' /></j><k><1a 1j=\'1k\' 1f=\'0\' 1l=\'1\' 1n=\'\' 1o=\'c\'><t b=\'g\' a=\'3j\' /></1a></k><r><1a 1j=\'1k\' 1f=\'0\' 1l=\'1\' 1n=\'\' 1o=\'c\'><t b=\'g\' a=\'3k\' /></1a></r></m></d></w><w f=\'3B\'><d><1a 1j=\'1k\' 1f=\'0\' 1l=\'0\' 1n=\'\' 1o=\'c\'><t b=\'g\' a=\'1E.1Q\' /></1a><o v=\'1E.1Q.1m\' n=\'O\'><a b=\'h\' a=\'c\' /></o><o v=\'1E.1Q.19\' n=\'O\'><a b=\'h\' a=\'c\' /></o><M f=\'1E.1Q.4m\' /><1c><t b=\'g\' a=\'1E.1Q\' /><1N b=\'h\' a=\'c\' /></1c><1c><t b=\'g\' a=\'1E.21\' /><1N b=\'h\' a=\'c\' /></1c></d></w><w f=\'3G\'><d><M f=\'3P\' /><m><j><K n=\'N\' L=\'3J\' H=\'1M\' J=\'3E\' I=\'g\' /></j><k><3F G=\'36\' /></k><r><3A G=\'36\' /></r></m></d></w><w f=\'3P\'><d><1c><t b=\'g\' a=\'1E.1Q\' /><1N b=\'h\' a=\'c\' /></1c><1c><t b=\'g\' a=\'1E.21\' /><1N b=\'h\' a=\'c\' /></1c></d></w><w f=\'4F\'><d><m><j><2P><K n=\'N\' L=\'1A.2r.3D\' H=\'1M\' J=\'e\' I=\'h\' /><K n=\'N\' L=\'2w.3I\' H=\'1M\' J=\'2A\' I=\'g\' /></2P></j><k><M f=\'3G\' /></k><r><m><j><K n=\'N\' L=\'2w.3I\' H=\'1M\' J=\'5G\' I=\'g\' /></j><k><m><j><K n=\'5F\' L=\'2w.5E\' H=\'1M\' J=\'1\' I=\'5z\' /></j><k><M f=\'3G\' /></k></m></k></m></r></m></d></w><w f=\'4I\'><d><m><j><K n=\'N\' L=\'3J\' H=\'1M\' J=\'3E\' I=\'g\' /></j><k><3F G=\'36\' /></k><r><3A G=\'36\' /></r></m></d></w><w f=\'4H\'><d><m><j><K n=\'N\' L=\'1A.2r.3D\' H=\'1M\' J=\'e\' I=\'h\' /></j><k><2i 1j=\'1k\' 1f=\'0\' 1l=\'0\' 1n=\'\' 1o=\'c\'><t b=\'g\' a=\'5y\' /></2i><2i 1j=\'1k\' 1f=\'0\' 1l=\'0\' 1n=\'\' 1o=\'c\'><t b=\'g\' a=\'4Z\' /></2i></k></m></d></w><w f=\'4s\'><d><3H /></d></w></1Z><1h><1O><d><m><j><K n=\'N\' L=\'3J\' H=\'1M\' J=\'3E\' I=\'g\' /></j><k><3F G=\'4J\' /></k><r><3A G=\'4J\' /></r></m><o v=\'1A.4K\' n=\'O\'><a b=\'g\' a=\'1A.\' /></o><o v=\'1A.4K\' n=\'5P\'><a b=\'1M\' a=\'5Q\' /></o><m><j><K n=\'N\' L=\'23.5V\' H=\'1M\' J=\'5W\' I=\'g\' /></j><k><m><j><K n=\'N\' L=\'1A.4x\' H=\'Q\' J=\'e\' I=\'h\' /></j><k><M f=\'4L\' /><m><j><K n=\'N\' L=\'1A.5T\' H=\'Q\' J=\'2r\' I=\'g\' /></j><k><M f=\'4I\' /><m><j><K n=\'N\' L=\'1A.2r.5U\' H=\'1M\' J=\'e\' I=\'h\' /></j><k><M f=\'3B\' /></k><r><M f=\'3B\' /></r></m></k></m></k><r><M f=\'4F\' /></r></m></k></m><M f=\'4H\' /></d></1O><4q><d><M f=\'4p\' /></d></4q><4k><d><M f=\'4n\' /></d></4k><4w><d><m><j><K n=\'N\' L=\'1A.2r.3D\' H=\'1M\' J=\'c\' I=\'h\' /></j><k><m><j><4l><3w 3v=\'3u\' H=\'3z\' 3y=\'1A.5M\' I=\'g\' /><3w 3v=\'3u\' H=\'3z\' 3y=\'1A.4t\' I=\'g\' /><3w 3v=\'3u\' H=\'3z\' 3y=\'1A.2G\' I=\'g\' /></4l></j><k><6V /><2q 3x=\'3L\' 3N=\'3K\'><t b=\'g\' a=\'1A.2G.7a\' /></2q></k></m></k></m></d></4w><4r><d><m><j><K n=\'N\' L=\'1A.4x\' H=\'Q\' J=\'e\' I=\'h\' /></j><k><4A><73 b=\'g\' a=\'1A.2r\' /><74 b=\'g\' a=\'1A.4t.6P\' /></4A></k><r><M f=\'4s\' /></r></m></d></4r></1h><2J b=\'3m\'><3m b=\'6A\' 1B=\'4v\'><4u><6t 6s=\'6r\' 1z=\'V\' 6w=\'0\' /></4u></3m></2J><2t 1f=\'3o\'><1h><2v 3p=\'0\'><d><1a 1j=\'1k\' 1f=\'0\' 1l=\'0\' 1n=\'\' 1o=\'c\'><t b=\'g\' a=\'1E\' /></1a><1a 1j=\'1k\' 1f=\'0\' 1l=\'0\' 1n=\'\' 1o=\'c\'><t b=\'g\' a=\'1E.1Q\' /></1a><1a 1j=\'1k\' 1f=\'0\' 1l=\'0\' 1n=\'\' 1o=\'c\'><t b=\'g\' a=\'1E.21\' /></1a><1a 1j=\'1k\' 1f=\'0\' 1l=\'0\' 1n=\'\' 1o=\'c\'><t b=\'g\' a=\'4i\' /></1a></d></2v></1h></2t><1Y><4b f=\'1E\' W=\'3r\' X=\'6O\' 14=\'c\' 1s=\'e\' 1I=\'\' Z=\'24\' Y=\'6N\' 1J=\'e\' 1w=\'1\' 1H=\'0\' 1F=\'0\' 1u=\'2D\' 1t=\'6M\' 1C=\'V\' 1G=\'V\' 1z=\'V\' 1B=\'0\' 1v=\'1\' 1y=\'e\' 1D=\'c\' 6F=\'3r\' 6E=\'4v\'><2J b=\'6D\'><p A=\'0\' E=\'0\' x=\'3r\' D=\'6H\' S=\'1P/1U\' C=\'c\'><y l=\'z\' i=\'6G\' /></p></2J><1Y><4e f=\'\' W=\'0\' X=\'0\' 14=\'c\' 1s=\'e\' 1I=\'\' Z=\'0\' Y=\'0\' 1J=\'e\' 1w=\'0\' 1H=\'0\' 1F=\'0\' 1u=\'0\' 1t=\'0\' 1C=\'V\' 1G=\'V\' 1z=\'V\' 1B=\'0\' 1v=\'1\' 1y=\'e\' 1D=\'c\' 6u=\'c\'><1Y><1b f=\'1Q\' W=\'1g\' X=\'45\' 14=\'e\' 1s=\'e\' 1I=\'\' Z=\'24\' Y=\'0\' 1J=\'e\' 1w=\'0\' 1H=\'0\' 1F=\'0\' 1u=\'2D\' 1t=\'22.5\' 1C=\'V\' 1G=\'V\' 1z=\'V\' 1B=\'0\' 1v=\'1\' 1y=\'e\' 1D=\'c\' 1L=\'4z\' 2U=\'1K\'><26><v G=\'1x\' b=\'h\' a=\'c\' 14=\'e\' /><v G=\'1m\' b=\'h\' a=\'c\' 14=\'e\' /><v G=\'1i\' b=\'h\' a=\'c\' 14=\'e\' /><v G=\'19\' b=\'h\' a=\'c\' 14=\'e\' /><v G=\'2y\' b=\'h\' a=\'c\' 14=\'e\' /><v G=\'2e\' b=\'g\' a=\'1S\' 14=\'e\' /></26><1Z><w f=\'4y\'><d><o v=\'1x\' n=\'O\'><a b=\'h\' a=\'e\' /></o><M f=\'18\' /><M f=\'2s\' /></d></w><w f=\'2b\'><d><o v=\'1m\' n=\'O\'><a b=\'h\' a=\'e\' /></o><M f=\'18\' /></d></w><w f=\'27\'><d><o v=\'1m\' n=\'O\'><a b=\'h\' a=\'c\' /></o><M f=\'18\' /></d></w><w f=\'2W\'><d><o v=\'1i\' n=\'O\'><a b=\'h\' a=\'e\' /></o><M f=\'18\' /></d></w><w f=\'2l\'><d><o v=\'19\' n=\'O\'><a b=\'h\' a=\'e\' /></o><M f=\'18\' /></d></w><w f=\'4m\'><d><o v=\'2y\' n=\'O\'><a b=\'h\' a=\'e\' /></o><M f=\'18\' /></d></w><w f=\'2V\'><d><o v=\'1m\' n=\'O\'><a b=\'h\' a=\'c\' /></o><o v=\'1i\' n=\'O\'><a b=\'h\' a=\'c\' /></o><o v=\'1x\' n=\'O\'><a b=\'h\' a=\'c\' /></o><o v=\'19\' n=\'O\'><a b=\'h\' a=\'c\' /></o><o v=\'2y\' n=\'O\'><a b=\'h\' a=\'c\' /></o></d></w><w f=\'18\'><d><m><j><K n=\'N\' L=\'1i\' H=\'Q\' J=\'e\' I=\'h\' /></j><k><1c><t b=\'g\' a=\'P\' /><1N b=\'h\' a=\'c\' /></1c></k><r><1c><t b=\'g\' a=\'P\' /><1N b=\'h\' a=\'e\' /></1c></r></m><m><j><K n=\'N\' L=\'2e\' H=\'Q\' J=\'1S\' I=\'g\' /></j><k><m><j><K n=\'N\' L=\'1m\' H=\'Q\' J=\'e\' I=\'h\' /></j><k><m><j><K n=\'N\' L=\'1x\' H=\'Q\' J=\'e\' I=\'h\' /></j><k><m><j><K n=\'N\' L=\'19\' H=\'Q\' J=\'e\' I=\'h\' /></j><k><u><15 b=\'g\' a=\'3a\' /><t b=\'g\' a=\'P\' /></u></k><r><u><15 b=\'g\' a=\'38\' /><t b=\'g\' a=\'P\' /></u></r></m></k><r><m><j><K n=\'N\' L=\'19\' H=\'Q\' J=\'e\' I=\'h\' /></j><k><u><15 b=\'g\' a=\'28\' /><t b=\'g\' a=\'P\' /></u></k><r><u><15 b=\'g\' a=\'2f\' /><t b=\'g\' a=\'P\' /></u></r></m></r></m></k><r><m><j><K n=\'N\' L=\'1x\' H=\'Q\' J=\'e\' I=\'h\' /></j><k><m><j><K n=\'N\' L=\'19\' H=\'Q\' J=\'e\' I=\'h\' /></j><k><u><15 b=\'g\' a=\'3d\' /><t b=\'g\' a=\'P\' /></u></k><r><m><j><K n=\'N\' L=\'2y\' H=\'Q\' J=\'e\' I=\'h\' /></j><k><u><15 b=\'g\' a=\'4G\' /><t b=\'g\' a=\'P\' /></u></k><r><m><j><K n=\'N\' L=\'1i\' H=\'Q\' J=\'e\' I=\'h\' /></j><k><u><15 b=\'g\' a=\'2Q\' /><t b=\'g\' a=\'P\' /></u></k><r><u><15 b=\'g\' a=\'2Z\' /><t b=\'g\' a=\'P\' /></u></r></m></r></m></r></m></k><r><m><j><K n=\'N\' L=\'19\' H=\'Q\' J=\'e\' I=\'h\' /></j><k><u><15 b=\'g\' a=\'2g\' /><t b=\'g\' a=\'P\' /></u></k><r><m><j><K n=\'N\' L=\'2y\' H=\'Q\' J=\'e\' I=\'h\' /></j><k><u><15 b=\'g\' a=\'4o\' /><t b=\'g\' a=\'P\' /></u></k><r><m><j><K n=\'N\' L=\'1i\' H=\'Q\' J=\'e\' I=\'h\' /></j><k><u><15 b=\'g\' a=\'2c\' /><t b=\'g\' a=\'P\' /></u></k><r><u><15 b=\'g\' a=\'1S\' /><t b=\'g\' a=\'P\' /></u></r></m></r></m></r></m></r></m></r></m></k></m></d></w><w f=\'2s\'><d><m><j><K n=\'N\' L=\'23.21.1x\' H=\'Q\' J=\'e\' I=\'h\' /></j><k><o v=\'23.21.1x\' n=\'O\'><a b=\'h\' a=\'c\' /></o><M f=\'23.21.18\' /></k></m></d></w></1Z><1h><1O><d><M f=\'18\' /></d></1O><2d><d><M f=\'2b\' /></d></2d><2a><d><M f=\'27\' /></d></2a><2k><d><M f=\'2l\' /></d></2k><1K><d><M f=\'2s\' /><o v=\'1x\' n=\'O\'><a b=\'h\' a=\'e\' /></o><o v=\'19\' n=\'O\'><a b=\'h\' a=\'c\' /></o><M f=\'18\' /></d></1K><2h><d><o v=\'19\' n=\'O\'><a b=\'h\' a=\'c\' /></o><M f=\'18\' /></d></2h></1h><q U=\'\' T=\'0\'><p A=\'-1\' E=\'-1\' x=\'1g\' D=\'45\' S=\'1P\' C=\'c\'><y l=\'z\' i=\'4B\' /></p></q><2j><F G=\'2c\'><q U=\'\' T=\'1\'><p A=\'-1\' E=\'-1\' x=\'1g\' D=\'45\' S=\'1P\' C=\'c\'><y l=\'z\' i=\'4E\' /></p></q></F><F G=\'4o\'><q U=\'\' T=\'0\'><p A=\'-8\' E=\'-1\' x=\'1g\' D=\'45\' S=\'1P\' C=\'c\'><y l=\'z\' i=\'7c\' /></p></q></F><F G=\'2g\'><q U=\'\' T=\'8\'><p A=\'-1\' E=\'-1\' x=\'1g\' D=\'45\' S=\'1P\' C=\'c\'><y l=\'z\' i=\'4D\' /></p></q></F><F G=\'2Z\'><q U=\'\' T=\'16\'><p A=\'-1\' E=\'-1\' x=\'1g\' D=\'45\' S=\'1P\' C=\'c\'><y l=\'z\' i=\'4C\' /></p></q></F><F G=\'2Q\'><q U=\'\' T=\'17\'><p A=\'-1\' E=\'-1\' x=\'1g\' D=\'45\' S=\'1P\' C=\'c\'><y l=\'z\' i=\'3W\' /></p></q></F><F G=\'4G\'><q U=\'\' T=\'16\'><p A=\'-8\' E=\'-1\' x=\'1g\' D=\'45\' S=\'1P\' C=\'c\'><y l=\'z\' i=\'6T\' /></p></q></F><F G=\'3d\'><q U=\'\' T=\'24\'><p A=\'-1\' E=\'-1\' x=\'1g\' D=\'45\' S=\'1P\' C=\'c\'><y l=\'z\' i=\'3U\' /></p></q></F><F G=\'2f\'><q U=\'\' T=\'0\'><p A=\'-1\' E=\'-1\' x=\'1g\' D=\'45\' S=\'1P\' C=\'c\'><y l=\'z\' i=\'3T\' /></p></q></F><F G=\'28\'><q U=\'\' T=\'8\'><p A=\'-1\' E=\'-1\' x=\'1g\' D=\'45\' S=\'1P\' C=\'c\'><y l=\'z\' i=\'3R\' /></p></q></F><F G=\'38\'><q U=\'\' T=\'16\'><p A=\'-1\' E=\'-1\' x=\'1g\' D=\'45\' S=\'1P\' C=\'c\'><y l=\'z\' i=\'3O\' /></p></q></F><F G=\'3a\'><q U=\'\' T=\'24\'><p A=\'-1\' E=\'-1\' x=\'1g\' D=\'45\' S=\'1P\' C=\'c\'><y l=\'z\' i=\'4d\' /></p></q></F></2j><1p><R f=\'1T\' 1e=\'6X\' b=\'B\' Z=\'0\' Y=\'0\' W=\'0\' X=\'0\' 1d=\'-1\'><B A=\'0\' E=\'0\' x=\'0\' D=\'0\' C=\'c\'><y l=\'z\' i=\'2x\' /></B></R><R f=\'3e\' 1e=\'6I\' b=\'B\' Z=\'0\' Y=\'0\' W=\'0\' X=\'0\' 1d=\'-1\'><B A=\'0\' E=\'0\' x=\'0\' D=\'0\' C=\'c\'><y l=\'z\' i=\'2x\' /></B></R><R f=\'3g\' 1e=\'6J\' b=\'B\' Z=\'0\' Y=\'0\' W=\'0\' X=\'0\' 1d=\'-1\'><B A=\'0\' E=\'0\' x=\'0\' D=\'0\' C=\'c\'><y l=\'z\' i=\'2x\' /></B></R><R f=\'37\' 1e=\'6K\' b=\'B\' Z=\'0\' Y=\'0\' W=\'0\' X=\'0\' 1d=\'-1\'><B A=\'0\' E=\'0\' x=\'0\' D=\'0\' C=\'c\'><y l=\'z\' i=\'2x\' /></B></R><R f=\'3c\' 1e=\'6L\' b=\'B\' Z=\'0\' Y=\'0\' W=\'0\' X=\'0\' 1d=\'-1\'><B A=\'0\' E=\'0\' x=\'0\' D=\'0\' C=\'c\'><y l=\'z\' i=\'2x\' /></B></R></1p></1b><1b f=\'21\' W=\'1g\' X=\'45\' 14=\'e\' 1s=\'e\' 1I=\'\' Z=\'24\' Y=\'45\' 1J=\'e\' 1w=\'1\' 1H=\'0\' 1F=\'0\' 1u=\'2D\' 1t=\'22.5\' 1C=\'V\' 1G=\'V\' 1z=\'V\' 1B=\'0\' 1v=\'2\' 1y=\'e\' 1D=\'c\' 1L=\'4z\' 2U=\'1K\'><26><v G=\'1x\' b=\'h\' a=\'c\' 14=\'e\' /><v G=\'1m\' b=\'h\' a=\'c\' 14=\'e\' /><v G=\'1i\' b=\'h\' a=\'c\' 14=\'e\' /><v G=\'19\' b=\'h\' a=\'c\' 14=\'e\' /><v G=\'2e\' b=\'g\' a=\'1S\' 14=\'e\' /></26><1Z><w f=\'4y\'><d><o v=\'1x\' n=\'O\'><a b=\'h\' a=\'e\' /></o><M f=\'18\' /><M f=\'2s\' /></d></w><w f=\'2b\'><d><o v=\'1m\' n=\'O\'><a b=\'h\' a=\'e\' /></o><M f=\'18\' /></d></w><w f=\'27\'><d><o v=\'1m\' n=\'O\'><a b=\'h\' a=\'c\' /></o><M f=\'18\' /></d></w><w f=\'2W\'><d><o v=\'1i\' n=\'O\'><a b=\'h\' a=\'e\' /></o><M f=\'18\' /></d></w><w f=\'2l\'><d><o v=\'19\' n=\'O\'><a b=\'h\' a=\'e\' /></o><M f=\'18\' /></d></w><w f=\'2V\'><d><o v=\'1m\' n=\'O\'><a b=\'h\' a=\'c\' /></o><o v=\'1i\' n=\'O\'><a b=\'h\' a=\'c\' /></o><o v=\'1x\' n=\'O\'><a b=\'h\' a=\'c\' /></o><o v=\'19\' n=\'O\'><a b=\'h\' a=\'c\' /></o></d></w><w f=\'18\'><d><m><j><K n=\'N\' L=\'1i\' H=\'Q\' J=\'e\' I=\'h\' /></j><k><1c><t b=\'g\' a=\'P\' /><1N b=\'h\' a=\'c\' /></1c></k><r><1c><t b=\'g\' a=\'P\' /><1N b=\'h\' a=\'e\' /></1c></r></m><m><j><K n=\'N\' L=\'2e\' H=\'Q\' J=\'1S\' I=\'g\' /></j><k><m><j><K n=\'N\' L=\'1m\' H=\'Q\' J=\'e\' I=\'h\' /></j><k><m><j><K n=\'N\' L=\'1x\' H=\'Q\' J=\'e\' I=\'h\' /></j><k><m><j><K n=\'N\' L=\'19\' H=\'Q\' J=\'e\' I=\'h\' /></j><k><u><15 b=\'g\' a=\'3a\' /><t b=\'g\' a=\'P\' /></u></k><r><u><15 b=\'g\' a=\'38\' /><t b=\'g\' a=\'P\' /></u></r></m></k><r><m><j><K n=\'N\' L=\'19\' H=\'Q\' J=\'e\' I=\'h\' /></j><k><u><15 b=\'g\' a=\'28\' /><t b=\'g\' a=\'P\' /></u></k><r><u><15 b=\'g\' a=\'2f\' /><t b=\'g\' a=\'P\' /></u></r></m></r></m></k><r><m><j><K n=\'N\' L=\'1x\' H=\'Q\' J=\'e\' I=\'h\' /></j><k><m><j><K n=\'N\' L=\'19\' H=\'Q\' J=\'e\' I=\'h\' /></j><k><u><15 b=\'g\' a=\'3d\' /><t b=\'g\' a=\'P\' /></u></k><r><m><j><K n=\'N\' L=\'1i\' H=\'Q\' J=\'e\' I=\'h\' /></j><k><u><15 b=\'g\' a=\'2Q\' /><t b=\'g\' a=\'P\' /></u></k><r><u><15 b=\'g\' a=\'2Z\' /><t b=\'g\' a=\'P\' /></u></r></m></r></m></k><r><m><j><K n=\'N\' L=\'19\' H=\'Q\' J=\'e\' I=\'h\' /></j><k><u><15 b=\'g\' a=\'2g\' /><t b=\'g\' a=\'P\' /></u></k><r><m><j><K n=\'N\' L=\'1i\' H=\'Q\' J=\'e\' I=\'h\' /></j><k><u><15 b=\'g\' a=\'2c\' /><t b=\'g\' a=\'P\' /></u></k><r><u><15 b=\'g\' a=\'1S\' /><t b=\'g\' a=\'P\' /></u></r></m></r></m></r></m></r></m></k></m></d></w><w f=\'2s\'><d><m><j><K n=\'N\' L=\'23.1Q.1x\' H=\'Q\' J=\'e\' I=\'h\' /></j><k><o v=\'23.1Q.1x\' n=\'O\'><a b=\'h\' a=\'c\' /></o><M f=\'23.1Q.18\' /></k></m></d></w></1Z><1h><1O><d><M f=\'18\' /></d></1O><2d><d><M f=\'2b\' /></d></2d><2a><d><M f=\'27\' /></d></2a><2k><d><M f=\'2l\' /></d></2k><1K><d><M f=\'2s\' /><o v=\'1x\' n=\'O\'><a b=\'h\' a=\'e\' /></o><o v=\'19\' n=\'O\'><a b=\'h\' a=\'c\' /></o><M f=\'18\' /></d></1K><2h><d><o v=\'19\' n=\'O\'><a b=\'h\' a=\'c\' /></o><M f=\'18\' /></d></2h></1h><q U=\'\' T=\'0\'><p A=\'-1\' E=\'-1\' x=\'1g\' D=\'45\' S=\'1U\' C=\'c\'><y l=\'z\' i=\'4B\' /></p></q><2j><F G=\'2c\'><q U=\'\' T=\'1\'><p A=\'-1\' E=\'-1\' x=\'1g\' D=\'45\' S=\'1U\' C=\'c\'><y l=\'z\' i=\'4E\' /></p></q></F><F G=\'2g\'><q U=\'\' T=\'8\'><p A=\'-1\' E=\'-1\' x=\'1g\' D=\'45\' S=\'1U\' C=\'c\'><y l=\'z\' i=\'4D\' /></p></q></F><F G=\'2Z\'><q U=\'\' T=\'16\'><p A=\'-1\' E=\'-1\' x=\'1g\' D=\'45\' S=\'1U\' C=\'c\'><y l=\'z\' i=\'4C\' /></p></q></F><F G=\'2Q\'><q U=\'\' T=\'17\'><p A=\'-1\' E=\'-1\' x=\'1g\' D=\'45\' S=\'1U\' C=\'c\'><y l=\'z\' i=\'3W\' /></p></q></F><F G=\'3d\'><q U=\'\' T=\'24\'><p A=\'-1\' E=\'-1\' x=\'1g\' D=\'45\' S=\'1U\' C=\'c\'><y l=\'z\' i=\'3U\' /></p></q></F><F G=\'2f\'><q U=\'\' T=\'0\'><p A=\'-1\' E=\'-1\' x=\'1g\' D=\'45\' S=\'1U\' C=\'c\'><y l=\'z\' i=\'3T\' /></p></q></F><F G=\'28\'><q U=\'\' T=\'8\'><p A=\'-1\' E=\'-1\' x=\'1g\' D=\'45\' S=\'1U\' C=\'c\'><y l=\'z\' i=\'3R\' /></p></q></F><F G=\'38\'><q U=\'\' T=\'16\'><p A=\'-1\' E=\'-1\' x=\'1g\' D=\'45\' S=\'1U\' C=\'c\'><y l=\'z\' i=\'3O\' /></p></q></F><F G=\'3a\'><q U=\'\' T=\'24\'><p A=\'-1\' E=\'-1\' x=\'1g\' D=\'45\' S=\'1U\' C=\'c\'><y l=\'z\' i=\'4d\' /></p></q></F></2j><1p><R f=\'1T\' 1e=\'6y\' b=\'B\' Z=\'0\' Y=\'0\' W=\'0\' X=\'0\' 1d=\'-1\'><B A=\'0\' E=\'0\' x=\'0\' D=\'0\' C=\'c\'><y l=\'z\' i=\'1V\' /></B></R><R f=\'3e\' 1e=\'72\' b=\'B\' Z=\'0\' Y=\'0\' W=\'0\' X=\'0\' 1d=\'-1\'><B A=\'0\' E=\'0\' x=\'0\' D=\'0\' C=\'c\'><y l=\'z\' i=\'1V\' /></B></R><R f=\'3g\' 1e=\'7b\' b=\'B\' Z=\'0\' Y=\'0\' W=\'0\' X=\'0\' 1d=\'-1\'><B A=\'0\' E=\'0\' x=\'0\' D=\'0\' C=\'c\'><y l=\'z\' i=\'1V\' /></B></R><R f=\'37\' 1e=\'78\' b=\'B\' Z=\'0\' Y=\'0\' W=\'0\' X=\'0\' 1d=\'-1\'><B A=\'0\' E=\'0\' x=\'0\' D=\'0\' C=\'c\'><y l=\'z\' i=\'1V\' /></B></R><R f=\'3c\' 1e=\'79\' b=\'B\' Z=\'0\' Y=\'0\' W=\'0\' X=\'0\' 1d=\'-1\'><B A=\'0\' E=\'0\' x=\'0\' D=\'0\' C=\'c\'><y l=\'z\' i=\'1V\' /></B></R></1p></1b></1Y></4e></1Y></4b><1b f=\'4i\' W=\'1g\' X=\'41\' 14=\'c\' 1s=\'e\' 1I=\'\' Z=\'48\' Y=\'29\' 1J=\'e\' 1w=\'0\' 1H=\'0\' 1F=\'0\' 1u=\'2D\' 1t=\'44\' 1C=\'V\' 1G=\'V\' 1z=\'V\' 1B=\'0\' 1v=\'2\' 1y=\'e\' 1D=\'c\' 1L=\'1W\'><q U=\'\' T=\'0\'><p A=\'0\' E=\'0\' x=\'1g\' D=\'41\' S=\'42 3/4 3Y 3Z 43 49 4a 46 47 5w 5v 5s 5t/5u.\' C=\'c\'><y l=\'z\' i=\'5A\' /></p></q><1p><R f=\'1T\' 1e=\'5R\' b=\'B\' Z=\'0\' Y=\'0\' W=\'0\' X=\'0\' 1d=\'-1\'><B A=\'0\' E=\'0\' x=\'0\' D=\'0\' C=\'c\'><y l=\'z\' i=\'5S\' /></B></R></1p></1b><1b f=\'3j\' W=\'2m\' X=\'40\' 14=\'c\' 1s=\'e\' 1I=\'\' Z=\'0\' Y=\'5p\' 1J=\'e\' 1w=\'12\' 1H=\'0\' 1F=\'0\' 1u=\'2C\' 1t=\'20\' 1C=\'V\' 1G=\'V\' 1z=\'V\' 1B=\'0\' 1v=\'3\' 1y=\'e\' 1D=\'c\' 1L=\'1W\'><1h><1K><d><2O 1j=\'1k\' 1f=\'0\' 1l=\'1\' 1n=\'\' 1o=\'c\'><t b=\'g\' a=\'P\' /></2O></d></1K></1h><q U=\'\' T=\'0\'><p A=\'0\' E=\'0\' x=\'2m\' D=\'40\' S=\'5q\' C=\'c\'><y l=\'z\' i=\'5H\' /></p></q><1p><R f=\'1T\' 1e=\'3j\' b=\'B\' Z=\'0\' Y=\'0\' W=\'0\' X=\'0\' 1d=\'-1\'><B A=\'0\' E=\'0\' x=\'0\' D=\'0\' C=\'c\'><y l=\'z\' i=\'1q\' /></B></R></1p></1b><1b f=\'3k\' W=\'2m\' X=\'40\' 14=\'c\' 1s=\'e\' 1I=\'\' Z=\'0\' Y=\'5p\' 1J=\'e\' 1w=\'13\' 1H=\'0\' 1F=\'0\' 1u=\'2C\' 1t=\'20\' 1C=\'V\' 1G=\'V\' 1z=\'V\' 1B=\'0\' 1v=\'4\' 1y=\'e\' 1D=\'c\' 1L=\'1W\'><1h><1K><d><2O 1j=\'1k\' 1f=\'0\' 1l=\'1\' 1n=\'\' 1o=\'c\'><t b=\'g\' a=\'P\' /></2O></d></1K></1h><q U=\'\' T=\'0\'><p A=\'0\' E=\'0\' x=\'2m\' D=\'40\' S=\'5g\' C=\'c\'><y l=\'z\' i=\'3C\' /></p></q><1p><R f=\'1T\' 1e=\'3k\' b=\'B\' Z=\'0\' Y=\'0\' W=\'0\' X=\'0\' 1d=\'-1\'><B A=\'0\' E=\'0\' x=\'0\' D=\'0\' C=\'c\'><y l=\'z\' i=\'6Q\' /></B></R></1p></1b></1Y><6S f=\'6B\' /><5c><2B f=\'5y\' W=\'2m\' X=\'3n\' 14=\'e\' 1s=\'c\' 3h=\'e\' 3l=\'e\' 3M=\'\' 3i=\'3s\' 3t=\'3q\' 1v=\'0\' 4X=\'e\' 50=\'e\' 1u=\'2C\' 1t=\'54\' 1w=\'-1\'><1h><2L><d><2z><t b=\'g\' a=\'P\' /></2z></d></2L><1O><d><2K G=\'2N\' 2M=\'c\' /></d></1O><2H><d><2K G=\'2N\' 2M=\'e\' /></d></2H></1h><2t 1f=\'3o\'><1h><2v 3p=\'0\'><d><1a 1j=\'1k\' 1f=\'0\' 1l=\'0\' 1n=\'\' 1o=\'c\'><t b=\'g\' a=\'5x\' /></1a><1a 1j=\'1k\' 1f=\'0\' 1l=\'0\' 1n=\'\' 1o=\'c\'><t b=\'g\' a=\'5r\' /></1a><1a 1j=\'1k\' 1f=\'0\' 1l=\'0\' 1n=\'\' 1o=\'c\'><t b=\'g\' a=\'4Y\' /></1a><1a 1j=\'1k\' 1f=\'0\' 1l=\'0\' 1n=\'\' 1o=\'c\'><t b=\'g\' a=\'2E\' /></1a><1a 1j=\'1k\' 1f=\'0\' 1l=\'0\' 1n=\'\' 1o=\'c\'><t b=\'g\' a=\'2F\' /></1a></d></2v></1h></2t><1Y><1b f=\'2E\' W=\'55\' X=\'52\' 14=\'c\' 1s=\'e\' 1I=\'\' Z=\'53\' Y=\'4V\' 1J=\'e\' 1w=\'2\' 1H=\'0\' 1F=\'0\' 1u=\'4O.5\' 1t=\'4P.5\' 1C=\'V\' 1G=\'V\' 1z=\'V\' 1B=\'0\' 1v=\'1\' 1y=\'c\' 1D=\'c\' 1L=\'1W\'><q U=\'\' T=\'0\'><p A=\'-1\' E=\'-1\' x=\'4M\' D=\'4N\' S=\'4Q 3\' C=\'c\'><y l=\'z\' i=\'4T\' /></p></q></1b><1b f=\'2F\' W=\'2u\' X=\'0\' 14=\'c\' 1s=\'e\' 1I=\'\' Z=\'1V\' Y=\'4U\' 1J=\'e\' 1w=\'6\' 1H=\'0\' 1F=\'0\' 1u=\'2o\' 1t=\'-0.5\' 1C=\'V\' 1G=\'V\' 1z=\'V\' 1B=\'0\' 1v=\'2\' 1y=\'c\' 1D=\'c\' 1L=\'1W\'><q U=\'\' T=\'0\'><p A=\'0\' E=\'-1\' x=\'2n\' D=\'1\' S=\'4R 5\' C=\'c\'><y l=\'z\' i=\'4S\' /></p></q></1b><1b f=\'5x\' W=\'2u\' X=\'51\' 14=\'c\' 1s=\'e\' 1I=\'\' Z=\'1V\' Y=\'5j\' 1J=\'e\' 1w=\'4\' 1H=\'0\' 1F=\'0\' 1u=\'2o.5\' 1t=\'25.5\' 1C=\'V\' 1G=\'V\' 1z=\'V\' 1B=\'0\' 1v=\'3\' 1y=\'e\' 1D=\'c\' 1L=\'1W\'><q U=\'\' T=\'0\'><p A=\'0\' E=\'0\' x=\'2n\' D=\'51\' S=\'5q\' C=\'c\'><y l=\'z\' i=\'5h\' /></p></q><1p><R f=\'1T\' 1e=\'6v\' b=\'B\' Z=\'0\' Y=\'0\' W=\'0\' X=\'0\' 1d=\'-1\'><B A=\'0\' E=\'0\' x=\'0\' D=\'0\' C=\'c\'><y l=\'z\' i=\'6C\' /></B></R></1p></1b><1b f=\'5r\' W=\'2u\' X=\'2I\' 14=\'c\' 1s=\'e\' 1I=\'\' Z=\'1V\' Y=\'5n\' 1J=\'e\' 1w=\'8\' 1H=\'0\' 1F=\'0\' 1u=\'2o.5\' 1t=\'51.5\' 1C=\'V\' 1G=\'V\' 1z=\'V\' 1B=\'0\' 1v=\'4\' 1y=\'e\' 1D=\'c\' 1L=\'1W\'><q U=\'\' T=\'0\'><p A=\'0\' E=\'0\' x=\'2n\' D=\'2I\' S=\'71&6U;s x!  5o 70 5l 2A 5m.\' C=\'c\'><y l=\'z\' i=\'5f\' /></p></q><1p><R f=\'1T\' 1e=\'6W\' b=\'B\' Z=\'0\' Y=\'0\' W=\'0\' X=\'0\' 1d=\'-1\'><B A=\'0\' E=\'0\' x=\'0\' D=\'0\' C=\'c\'><y l=\'z\' i=\'6Y\' /></B></R></1p></1b><1b f=\'4Y\' W=\'3C\' X=\'40\' 14=\'e\' 1s=\'e\' 1I=\'\' Z=\'59\' Y=\'56\' 1J=\'e\' 1w=\'10\' 1H=\'0\' 1F=\'0\' 1u=\'57.5\' 1t=\'20\' 1C=\'V\' 1G=\'V\' 1z=\'V\' 1B=\'0\' 1v=\'5\' 1y=\'e\' 1D=\'c\' 1L=\'5a\' 2U=\'1K\'><26><v G=\'1R\' b=\'h\' a=\'c\' 14=\'e\' /><v G=\'2p\' b=\'h\' a=\'c\' 14=\'e\' /><v G=\'1m\' b=\'h\' a=\'c\' 14=\'e\' /><v G=\'1i\' b=\'h\' a=\'c\' 14=\'e\' /><v G=\'19\' b=\'h\' a=\'c\' 14=\'e\' /><v G=\'2e\' b=\'g\' a=\'1S\' 14=\'e\' /></26><1Z><w f=\'30\'><d><o v=\'2p\' n=\'O\'><a b=\'Q\' a=\'1R\' /></o><o v=\'1R\' n=\'O\'><a b=\'h\' a=\'e\' /></o><M f=\'18\' /></d></w><w f=\'2b\'><d><o v=\'1m\' n=\'O\'><a b=\'h\' a=\'e\' /></o><M f=\'18\' /></d></w><w f=\'27\'><d><o v=\'1m\' n=\'O\'><a b=\'h\' a=\'c\' /></o><M f=\'18\' /></d></w><w f=\'2W\'><d><o v=\'1i\' n=\'O\'><a b=\'h\' a=\'e\' /></o><M f=\'18\' /></d></w><w f=\'2l\'><d><o v=\'19\' n=\'O\'><a b=\'h\' a=\'e\' /></o><M f=\'18\' /></d></w><w f=\'2V\'><d><o v=\'1m\' n=\'O\'><a b=\'h\' a=\'c\' /></o><o v=\'1R\' n=\'O\'><a b=\'h\' a=\'c\' /></o><o v=\'2p\' n=\'O\'><a b=\'h\' a=\'c\' /></o><o v=\'1i\' n=\'O\'><a b=\'h\' a=\'c\' /></o><o v=\'19\' n=\'O\'><a b=\'h\' a=\'c\' /></o></d></w><w f=\'18\'><d><m><j><K n=\'N\' L=\'1i\' H=\'Q\' J=\'e\' I=\'h\' /></j><k><1c><t b=\'g\' a=\'P\' /><1N b=\'h\' a=\'c\' /></1c></k><r><1c><t b=\'g\' a=\'P\' /><1N b=\'h\' a=\'e\' /></1c></r></m><m><j><K n=\'N\' L=\'2e\' H=\'Q\' J=\'1S\' I=\'g\' /></j><k><m><j><K n=\'N\' L=\'1m\' H=\'Q\' J=\'e\' I=\'h\' /></j><k><m><j><K n=\'N\' L=\'1R\' H=\'Q\' J=\'e\' I=\'h\' /></j><k><m><j><K n=\'N\' L=\'19\' H=\'Q\' J=\'e\' I=\'h\' /></j><k><u><15 b=\'g\' a=\'2S\' /><t b=\'g\' a=\'P\' /></u></k><r><u><15 b=\'g\' a=\'2X\' /><t b=\'g\' a=\'P\' /></u></r></m></k><r><m><j><K n=\'N\' L=\'19\' H=\'Q\' J=\'e\' I=\'h\' /></j><k><u><15 b=\'g\' a=\'28\' /><t b=\'g\' a=\'P\' /></u></k><r><u><15 b=\'g\' a=\'2f\' /><t b=\'g\' a=\'P\' /></u></r></m></r></m></k><r><m><j><K n=\'N\' L=\'1R\' H=\'Q\' J=\'e\' I=\'h\' /></j><k><m><j><K n=\'N\' L=\'19\' H=\'Q\' J=\'e\' I=\'h\' /></j><k><u><15 b=\'g\' a=\'32\' /><t b=\'g\' a=\'P\' /></u></k><r><m><j><K n=\'N\' L=\'1i\' H=\'Q\' J=\'e\' I=\'h\' /></j><k><u><15 b=\'g\' a=\'34\' /><t b=\'g\' a=\'P\' /></u></k><r><u><15 b=\'g\' a=\'2Y\' /><t b=\'g\' a=\'P\' /></u></r></m></r></m></k><r><m><j><K n=\'N\' L=\'19\' H=\'Q\' J=\'e\' I=\'h\' /></j><k><u><15 b=\'g\' a=\'2g\' /><t b=\'g\' a=\'P\' /></u></k><r><m><j><K n=\'N\' L=\'1i\' H=\'Q\' J=\'e\' I=\'h\' /></j><k><u><15 b=\'g\' a=\'2c\' /><t b=\'g\' a=\'P\' /></u></k><r><u><15 b=\'g\' a=\'1S\' /><t b=\'g\' a=\'P\' /></u></r></m></r></m></r></m></r></m></k></m></d></w></1Z><1h><1K><d><M f=\'30\' /><o v=\'1m\' n=\'O\'><a b=\'h\' a=\'c\' /></o><o v=\'19\' n=\'O\'><a b=\'h\' a=\'c\' /></o><M f=\'18\' /><2i 1j=\'1k\' 1f=\'0\' 1l=\'0\' 1n=\'\' 1o=\'c\'><t b=\'g\' a=\'23\' /></2i><3H /></d></1K><1O><d><M f=\'18\' /></d></1O><2d><d><M f=\'2b\' /></d></2d><2a><d><M f=\'27\' /></d></2a><2k><d><M f=\'2l\' /></d></2k><2h><d><o v=\'19\' n=\'O\'><a b=\'h\' a=\'c\' /></o><M f=\'18\' /></d></2h><31><d><2T 5d=\'c\'><a b=\'g\' a=\'P\' /></2T></d></31></1h><q U=\'\' T=\'0\'><p A=\'-1\' E=\'-1\' x=\'1q\' D=\'39\' S=\'1r\' C=\'c\'><y l=\'z\' i=\'5e\' /></p></q><2j><F G=\'2c\'><q U=\'\' T=\'1\'><p A=\'-1\' E=\'-1\' x=\'1q\' D=\'39\' S=\'1r\' C=\'c\'><y l=\'z\' i=\'35\' /></p></q></F><F G=\'2g\'><q U=\'\' T=\'8\'><p A=\'-1\' E=\'-1\' x=\'1q\' D=\'39\' S=\'1r\' C=\'c\'><y l=\'z\' i=\'33\' /></p></q></F><F G=\'2Y\'><q U=\'\' T=\'0\'><p A=\'-1\' E=\'-1\' x=\'1q\' D=\'39\' S=\'1r\' C=\'c\'><y l=\'z\' i=\'5b\' /></p></q></F><F G=\'34\'><q U=\'\' T=\'1\'><p A=\'-1\' E=\'-1\' x=\'1q\' D=\'39\' S=\'1r\' C=\'c\'><y l=\'z\' i=\'35\' /></p></q></F><F G=\'32\'><q U=\'\' T=\'8\'><p A=\'-1\' E=\'-1\' x=\'1q\' D=\'39\' S=\'1r\' C=\'c\'><y l=\'z\' i=\'33\' /></p></q></F><F G=\'2f\'><q U=\'\' T=\'0\'><p A=\'-1\' E=\'-1\' x=\'1q\' D=\'39\' S=\'1r\' C=\'c\'><y l=\'z\' i=\'2R\' /></p></q></F><F G=\'28\'><q U=\'\' T=\'8\'><p A=\'-1\' E=\'-1\' x=\'1q\' D=\'39\' S=\'1r\' C=\'c\'><y l=\'z\' i=\'3b\' /></p></q></F><F G=\'2X\'><q U=\'\' T=\'0\'><p A=\'-1\' E=\'-1\' x=\'1q\' D=\'39\' S=\'1r\' C=\'c\'><y l=\'z\' i=\'2R\' /></p></q></F><F G=\'2S\'><q U=\'\' T=\'8\'><p A=\'-1\' E=\'-1\' x=\'1q\' D=\'39\' S=\'1r\' C=\'c\'><y l=\'z\' i=\'3b\' /></p></q></F></2j><1p><R f=\'1T\' 1e=\'77\' b=\'B\' Z=\'0\' Y=\'0\' W=\'0\' X=\'0\' 1d=\'-1\'><B A=\'0\' E=\'0\' x=\'0\' D=\'0\' C=\'c\'><y l=\'z\' i=\'1X\' /></B></R><R f=\'3e\' 1e=\'76\' b=\'B\' Z=\'0\' Y=\'0\' W=\'0\' X=\'0\' 1d=\'-1\'><B A=\'0\' E=\'0\' x=\'0\' D=\'0\' C=\'c\'><y l=\'z\' i=\'1X\' /></B></R><R f=\'3g\' 1e=\'75\' b=\'B\' Z=\'0\' Y=\'0\' W=\'0\' X=\'0\' 1d=\'-1\'><B A=\'0\' E=\'0\' x=\'0\' D=\'0\' C=\'c\'><y l=\'z\' i=\'1X\' /></B></R><R f=\'37\' 1e=\'6z\' b=\'B\' Z=\'0\' Y=\'0\' W=\'0\' X=\'0\' 1d=\'-1\'><B A=\'0\' E=\'0\' x=\'0\' D=\'0\' C=\'c\'><y l=\'z\' i=\'1X\' /></B></R><R f=\'3c\' 1e=\'6x\' b=\'B\' Z=\'0\' Y=\'0\' W=\'0\' X=\'0\' 1d=\'-1\'><B A=\'0\' E=\'0\' x=\'0\' D=\'0\' C=\'c\'><y l=\'z\' i=\'1X\' /></B></R></1p></1b></1Y></2B><2B f=\'4Z\' W=\'2m\' X=\'3n\' 14=\'e\' 1s=\'c\' 3h=\'e\' 3l=\'e\' 3M=\'\' 3i=\'3s\' 3t=\'3q\' 1v=\'0\' 4X=\'e\' 50=\'e\' 1u=\'2C\' 1t=\'54\' 1w=\'-1\'><1h><2L><d><2z><t b=\'g\' a=\'P\' /></2z></d></2L><1O><d><2K G=\'2N\' 2M=\'c\' /></d></1O><2H><d><2K G=\'2N\' 2M=\'e\' /></d></2H></1h><2t 1f=\'3o\'><1h><2v 3p=\'0\'><d><1a 1j=\'1k\' 1f=\'0\' 1l=\'0\' 1n=\'\' 1o=\'c\'><t b=\'g\' a=\'5i\' /></1a><1a 1j=\'1k\' 1f=\'0\' 1l=\'0\' 1n=\'\' 1o=\'c\'><t b=\'g\' a=\'5k\' /></1a><1a 1j=\'1k\' 1f=\'0\' 1l=\'0\' 1n=\'\' 1o=\'c\'><t b=\'g\' a=\'58\' /></1a><1a 1j=\'1k\' 1f=\'0\' 1l=\'0\' 1n=\'\' 1o=\'c\'><t b=\'g\' a=\'2E\' /></1a><1a 1j=\'1k\' 1f=\'0\' 1l=\'0\' 1n=\'\' 1o=\'c\'><t b=\'g\' a=\'2F\' /></1a></d></2v></1h></2t><1Y><1b f=\'2E\' W=\'55\' X=\'52\' 14=\'c\' 1s=\'e\' 1I=\'\' Z=\'53\' Y=\'4V\' 1J=\'e\' 1w=\'3\' 1H=\'0\' 1F=\'0\' 1u=\'4O.5\' 1t=\'4P.5\' 1C=\'V\' 1G=\'V\' 1z=\'V\' 1B=\'0\' 1v=\'1\' 1y=\'c\' 1D=\'c\' 1L=\'1W\'><q U=\'\' T=\'0\'><p A=\'-1\' E=\'-1\' x=\'4M\' D=\'4N\' S=\'4Q 3\' C=\'c\'><y l=\'z\' i=\'4T\' /></p></q></1b><1b f=\'2F\' W=\'2u\' X=\'0\' 14=\'c\' 1s=\'e\' 1I=\'\' Z=\'1V\' Y=\'4U\' 1J=\'e\' 1w=\'7\' 1H=\'0\' 1F=\'0\' 1u=\'2o\' 1t=\'-0.5\' 1C=\'V\' 1G=\'V\' 1z=\'V\' 1B=\'0\' 1v=\'2\' 1y=\'c\' 1D=\'c\' 1L=\'1W\'><q U=\'\' T=\'0\'><p A=\'0\' E=\'-1\' x=\'2n\' D=\'1\' S=\'4R 5\' C=\'c\'><y l=\'z\' i=\'4S\' /></p></q></1b><1b f=\'5i\' W=\'2u\' X=\'51\' 14=\'c\' 1s=\'e\' 1I=\'\' Z=\'1V\' Y=\'5j\' 1J=\'e\' 1w=\'5\' 1H=\'0\' 1F=\'0\' 1u=\'2o.5\' 1t=\'25.5\' 1C=\'V\' 1G=\'V\' 1z=\'V\' 1B=\'0\' 1v=\'3\' 1y=\'e\' 1D=\'c\' 1L=\'1W\'><q U=\'\' T=\'0\'><p A=\'0\' E=\'0\' x=\'2n\' D=\'51\' S=\'5g\' C=\'c\'><y l=\'z\' i=\'5h\' /></p></q><1p><R f=\'1T\' 1e=\'6R\' b=\'B\' Z=\'0\' Y=\'0\' W=\'0\' X=\'0\' 1d=\'-1\'><B A=\'0\' E=\'0\' x=\'0\' D=\'0\' C=\'c\'><y l=\'z\' i=\'6Z\' /></B></R></1p></1b><1b f=\'5k\' W=\'2u\' X=\'2I\' 14=\'c\' 1s=\'e\' 1I=\'\' Z=\'1V\' Y=\'5n\' 1J=\'e\' 1w=\'9\' 1H=\'0\' 1F=\'0\' 1u=\'2o.5\' 1t=\'51.5\' 1C=\'V\' 1G=\'V\' 1z=\'V\' 1B=\'0\' 1v=\'4\' 1y=\'e\' 1D=\'c\' 1L=\'1W\'><q U=\'\' T=\'0\'><p A=\'0\' E=\'0\' x=\'2n\' D=\'2I\' S=\'5o 5O 5N 5I 5l 2A 5m.\' C=\'c\'><y l=\'z\' i=\'5f\' /></p></q><1p><R f=\'1T\' 1e=\'5K\' b=\'B\' Z=\'0\' Y=\'0\' W=\'0\' X=\'0\' 1d=\'-1\'><B A=\'0\' E=\'0\' x=\'0\' D=\'0\' C=\'c\'><y l=\'z\' i=\'5J\' /></B></R></1p></1b><1b f=\'58\' W=\'3C\' X=\'40\' 14=\'e\' 1s=\'e\' 1I=\'\' Z=\'59\' Y=\'56\' 1J=\'e\' 1w=\'11\' 1H=\'0\' 1F=\'0\' 1u=\'57.5\' 1t=\'20\' 1C=\'V\' 1G=\'V\' 1z=\'V\' 1B=\'0\' 1v=\'5\' 1y=\'e\' 1D=\'c\' 1L=\'5a\' 2U=\'1K\'><26><v G=\'1R\' b=\'h\' a=\'c\' 14=\'e\' /><v G=\'2p\' b=\'h\' a=\'c\' 14=\'e\' /><v G=\'1m\' b=\'h\' a=\'c\' 14=\'e\' /><v G=\'1i\' b=\'h\' a=\'c\' 14=\'e\' /><v G=\'19\' b=\'h\' a=\'c\' 14=\'e\' /><v G=\'2e\' b=\'g\' a=\'1S\' 14=\'e\' /></26><1Z><w f=\'30\'><d><o v=\'2p\' n=\'O\'><a b=\'Q\' a=\'1R\' /></o><o v=\'1R\' n=\'O\'><a b=\'h\' a=\'e\' /></o><M f=\'18\' /></d></w><w f=\'2b\'><d><o v=\'1m\' n=\'O\'><a b=\'h\' a=\'e\' /></o><M f=\'18\' /></d></w><w f=\'27\'><d><o v=\'1m\' n=\'O\'><a b=\'h\' a=\'c\' /></o><M f=\'18\' /></d></w><w f=\'2W\'><d><o v=\'1i\' n=\'O\'><a b=\'h\' a=\'e\' /></o><M f=\'18\' /></d></w><w f=\'2l\'><d><o v=\'19\' n=\'O\'><a b=\'h\' a=\'e\' /></o><M f=\'18\' /></d></w><w f=\'2V\'><d><o v=\'1m\' n=\'O\'><a b=\'h\' a=\'c\' /></o><o v=\'1R\' n=\'O\'><a b=\'h\' a=\'c\' /></o><o v=\'2p\' n=\'O\'><a b=\'h\' a=\'c\' /></o><o v=\'1i\' n=\'O\'><a b=\'h\' a=\'c\' /></o><o v=\'19\' n=\'O\'><a b=\'h\' a=\'c\' /></o></d></w><w f=\'18\'><d><m><j><K n=\'N\' L=\'1i\' H=\'Q\' J=\'e\' I=\'h\' /></j><k><1c><t b=\'g\' a=\'P\' /><1N b=\'h\' a=\'c\' /></1c></k><r><1c><t b=\'g\' a=\'P\' /><1N b=\'h\' a=\'e\' /></1c></r></m><m><j><K n=\'N\' L=\'2e\' H=\'Q\' J=\'1S\' I=\'g\' /></j><k><m><j><K n=\'N\' L=\'1m\' H=\'Q\' J=\'e\' I=\'h\' /></j><k><m><j><K n=\'N\' L=\'1R\' H=\'Q\' J=\'e\' I=\'h\' /></j><k><m><j><K n=\'N\' L=\'19\' H=\'Q\' J=\'e\' I=\'h\' /></j><k><u><15 b=\'g\' a=\'2S\' /><t b=\'g\' a=\'P\' /></u></k><r><u><15 b=\'g\' a=\'2X\' /><t b=\'g\' a=\'P\' /></u></r></m></k><r><m><j><K n=\'N\' L=\'19\' H=\'Q\' J=\'e\' I=\'h\' /></j><k><u><15 b=\'g\' a=\'28\' /><t b=\'g\' a=\'P\' /></u></k><r><u><15 b=\'g\' a=\'2f\' /><t b=\'g\' a=\'P\' /></u></r></m></r></m></k><r><m><j><K n=\'N\' L=\'1R\' H=\'Q\' J=\'e\' I=\'h\' /></j><k><m><j><K n=\'N\' L=\'19\' H=\'Q\' J=\'e\' I=\'h\' /></j><k><u><15 b=\'g\' a=\'32\' /><t b=\'g\' a=\'P\' /></u></k><r><m><j><K n=\'N\' L=\'1i\' H=\'Q\' J=\'e\' I=\'h\' /></j><k><u><15 b=\'g\' a=\'34\' /><t b=\'g\' a=\'P\' /></u></k><r><u><15 b=\'g\' a=\'2Y\' /><t b=\'g\' a=\'P\' /></u></r></m></r></m></k><r><m><j><K n=\'N\' L=\'19\' H=\'Q\' J=\'e\' I=\'h\' /></j><k><u><15 b=\'g\' a=\'2g\' /><t b=\'g\' a=\'P\' /></u></k><r><m><j><K n=\'N\' L=\'1i\' H=\'Q\' J=\'e\' I=\'h\' /></j><k><u><15 b=\'g\' a=\'2c\' /><t b=\'g\' a=\'P\' /></u></k><r><u><15 b=\'g\' a=\'1S\' /><t b=\'g\' a=\'P\' /></u></r></m></r></m></r></m></r></m></k></m></d></w></1Z><1h><1K><d><M f=\'30\' /><o v=\'1m\' n=\'O\'><a b=\'h\' a=\'c\' /></o><o v=\'19\' n=\'O\'><a b=\'h\' a=\'c\' /></o><M f=\'18\' /><2i 1j=\'1k\' 1f=\'0\' 1l=\'0\' 1n=\'\' 1o=\'c\'><t b=\'g\' a=\'23\' /></2i><3H /></d></1K><1O><d><M f=\'18\' /></d></1O><2d><d><M f=\'2b\' /></d></2d><2a><d><M f=\'27\' /></d></2a><2k><d><M f=\'2l\' /></d></2k><2h><d><o v=\'19\' n=\'O\'><a b=\'h\' a=\'c\' /></o><M f=\'18\' /></d></2h><31><d><2T 5d=\'c\'><a b=\'g\' a=\'P\' /></2T></d></31></1h><q U=\'\' T=\'0\'><p A=\'-1\' E=\'-1\' x=\'1q\' D=\'39\' S=\'1r\' C=\'c\'><y l=\'z\' i=\'5e\' /></p></q><2j><F G=\'2c\'><q U=\'\' T=\'1\'><p A=\'-1\' E=\'-1\' x=\'1q\' D=\'39\' S=\'1r\' C=\'c\'><y l=\'z\' i=\'35\' /></p></q></F><F G=\'2g\'><q U=\'\' T=\'8\'><p A=\'-1\' E=\'-1\' x=\'1q\' D=\'39\' S=\'1r\' C=\'c\'><y l=\'z\' i=\'33\' /></p></q></F><F G=\'2Y\'><q U=\'\' T=\'0\'><p A=\'-1\' E=\'-1\' x=\'1q\' D=\'39\' S=\'1r\' C=\'c\'><y l=\'z\' i=\'5b\' /></p></q></F><F G=\'34\'><q U=\'\' T=\'1\'><p A=\'-1\' E=\'-1\' x=\'1q\' D=\'39\' S=\'1r\' C=\'c\'><y l=\'z\' i=\'35\' /></p></q></F><F G=\'32\'><q U=\'\' T=\'8\'><p A=\'-1\' E=\'-1\' x=\'1q\' D=\'39\' S=\'1r\' C=\'c\'><y l=\'z\' i=\'33\' /></p></q></F><F G=\'2f\'><q U=\'\' T=\'0\'><p A=\'-1\' E=\'-1\' x=\'1q\' D=\'39\' S=\'1r\' C=\'c\'><y l=\'z\' i=\'2R\' /></p></q></F><F G=\'28\'><q U=\'\' T=\'8\'><p A=\'-1\' E=\'-1\' x=\'1q\' D=\'39\' S=\'1r\' C=\'c\'><y l=\'z\' i=\'3b\' /></p></q></F><F G=\'2X\'><q U=\'\' T=\'0\'><p A=\'-1\' E=\'-1\' x=\'1q\' D=\'39\' S=\'1r\' C=\'c\'><y l=\'z\' i=\'2R\' /></p></q></F><F G=\'2S\'><q U=\'\' T=\'8\'><p A=\'-1\' E=\'-1\' x=\'1q\' D=\'39\' S=\'1r\' C=\'c\'><y l=\'z\' i=\'3b\' /></p></q></F></2j><1p><R f=\'1T\' 1e=\'6q\' b=\'B\' Z=\'0\' Y=\'0\' W=\'0\' X=\'0\' 1d=\'-1\'><B A=\'0\' E=\'0\' x=\'0\' D=\'0\' C=\'c\'><y l=\'z\' i=\'1X\' /></B></R><R f=\'3e\' 1e=\'63\' b=\'B\' Z=\'0\' Y=\'0\' W=\'0\' X=\'0\' 1d=\'-1\'><B A=\'0\' E=\'0\' x=\'0\' D=\'0\' C=\'c\'><y l=\'z\' i=\'1X\' /></B></R><R f=\'3g\' 1e=\'60\' b=\'B\' Z=\'0\' Y=\'0\' W=\'0\' X=\'0\' 1d=\'-1\'><B A=\'0\' E=\'0\' x=\'0\' D=\'0\' C=\'c\'><y l=\'z\' i=\'1X\' /></B></R><R f=\'37\' 1e=\'6b\' b=\'B\' Z=\'0\' Y=\'0\' W=\'0\' X=\'0\' 1d=\'-1\'><B A=\'0\' E=\'0\' x=\'0\' D=\'0\' C=\'c\'><y l=\'z\' i=\'1X\' /></B></R><R f=\'3c\' 1e=\'68\' b=\'B\' Z=\'0\' Y=\'0\' W=\'0\' X=\'0\' 1d=\'-1\'><B A=\'0\' E=\'0\' x=\'0\' D=\'0\' C=\'c\'><y l=\'z\' i=\'1X\' /></B></R></1p></1b></1Y></2B></5c></4W>");',62,447,'||||||||||value|type|false|actions|true|id|string|boolean||condition|then_actions||if_action|operator|adjustvar|vectordata|data|else_actions||objref|setobjstate|variable|actiongroup|right|pr|Lib|left|vectortext|pngfb|bottom|top|state|name|typea|typeb|valueb|compare|valuea|exe_actiongroup|eq|set|_this|var|textdata|alttext|accstate|hotlinkid|100|width|height|ypos|xpos|||||resume|stateref|||_setstates|_down|show|vectorshape|set_enabled|shadowindex|linkid|duration|864|events|_disabled|transition|appear|direction|_hover|animationid|reverse|textlib|166|Continue|usehandcursor|rotateypos|rotatexpos|depth|tabindex|_checked|scrolling|alpha|_player|rotation|xscale|shufflelock|6Tv9qQzpeUC2|yoffset|yscale|xoffset|shapemaskid|tabenabled|onrelease|acctype|property|enabled|ontransitionin|True|5nw4rW9VSGI|_visited|_default|01|False|213|text|228|objects|actiongroups||5j94MvzDuQB||_parent|||variables|ActGrpClearHoverState|_default_Hover_Down||onrollout|ActGrpSetHoverState|_default_Disabled|onrollover|_state|_default_Hover|_default_Down|onreleaseoutside|hide_slidelayer|states|onpress|ActGrpSetDownState|960|534|266|_savevisited|gotoplay|6eZOrZElvn42|_uncheckgroup|timeline|533|event|6Voek0jnbUG|212|_review|setactivetimeline|correct|slidelayer|480|432|67F1PIeokp7|5zn4ncnxwIt|MsgScene_64FhlpEFk612|ontransitionout|103|background|enable_frame_control|ontopmostlayer|enable|submit|hide|or|_default_Selected_Disabled|226|_default_Hover_Visited_Down|setfocus|defaultaction|ActGrpClearStateVars|ActGrpSetDisabledState|_default_Hover_Visited|_default_Visited|_default_Selected|ActGrpSetVisitedState|ontransitionincomplete|_default_Visited_Down|224|_default_Visited_Disabled|223|pxnsnfns00001100101|04|_default_Hover_Selected||_default_Hover_Selected_Down|227|05|_default_Selected_Down|02|6RgvWqbfDks2|03|enableseek|starttime|6Tv9qQzpeUC2_CorrectReview|6Tv9qQzpeUC2_IncorrectReview|enablereplay|fill|720|5000|time|pause|888|18622|elapsedtimemode|_ActTargetSlideId|targeta|isdescendant|window|targetb|actparam|set_window_control_layout|ReviewIntCorrectIncorrect_6Tv9qQzpeUC2|167|QuizComplete|_frame|set_frame_layout|AnsweredInt_6Tv9qQzpeUC2|playnextdrawslide|Status|WindowId|normal|MessageWnd|lmsid|wndtype|144|DisableChoices_6Tv9qQzpeUC2|XMLSchema|143|2001|142|141|slides|140|64FhlpEFk612|of|patients||88|About|in|||will|be||observation|unit|scrollarea|org|145|shufflegroup|w3|http|xmlns|6pkjZaBkZvR|www|onsubmitslide|nor|ActGrpSetReviewState|ActGrpOnSubmitButtonClick|_default_Review|ActGrpOnPrevButtonClick|onprevslide|onnextslide|NavigationRestrictionNextSlide_6RgvWqbfDks2|5fMutQHv2r52|colors|90|onbeforeslidejump|ReviewMode_5hYpnEpdFtL2|ActGrpSetCheckedState|radio|nextviewedslide|136|139|138|137|6Tv9qQzpeUC2_CheckAnswered|_default_Selected_Review|CloseFeedback|SetLayout_pxnsnfns00001100101|npnxsnfns00001100100|LastSlideViewed_64FhlpEFk612|ReviewInt_6Tv9qQzpeUC2|583|255|290|126|Rectangle|Line|217|216|304|233|slide|modal|5fEO241iqh4|6kvexWJFkiK|pauseparent||253|189|360|581|431|83|642lzRJyjZP|397|button|225|slidelayers|showrect|222|220|Incorrect|218|62kVRhWZsEG|249|5hBT6e35h4S|the|response|312|You|680|Correct|5evSId5Fzux|after|evaluation|management|home|discharged|6H3uD3YDiTM|6YtDUsKoUs2|number|214|ScrollPromptSlide|InvalidPromptSlide|eval_interaction|AttemptCount|gte|incorrect|165|select|230|txt__default_5hBT6e35h4S|SlideXMLData|6LXPPhoohNz2|not|did|add|AbsoluteId|txt__default_6pkjZaBkZvR|215|CurrentQuiz_5hYpnEpdFtL2|Passed|Id|5hYpnEpdFtL2|mobile|iosurl|swf|txt__default_Down_642lzRJyjZP|title|gz|txt__default_Disabled_642lzRJyjZP|presentation_content|xsd|instance|xsi|txt__default_Hover_642lzRJyjZP|dataurl|Slide3|txt__default_Visited_642lzRJyjZP|navindex|slidelock|wipetrans|globalaudioid|Viewed|history_prev|dce2ebdd212f11e9fea5b3647555f6|transdir|viewgroupid|showmenuresulticon|trackviews|historygroupid|transduration|videozoom|txt__default_642lzRJyjZP|0xFFFFFF|rgb|color|shuffle|txt__default_6H3uD3YDiTM|stop|txt__default_Hover_5fEO241iqh4|txt__default_5j94MvzDuQB|txt__default_Visited_5fEO241iqh4|linear|none|219|vector|contentheight|contentwidth|209|543|txt__default_Disabled_5nw4rW9VSGI|txt__default_Down_5nw4rW9VSGI|txt__default_Selected_5nw4rW9VSGI|txt__default_Hover_5nw4rW9VSGI|271|127|542|6NQG6dX48Ei2|168|txt__default_62kVRhWZsEG|presenterref|211|apos|cancel_event|txt__default_5evSId5Fzux|txt__default_5nw4rW9VSGI|221|229|selected|That|txt__default_Disabled_5j94MvzDuQB|quizref|completed_slide_ref|txt__default_Down_5fEO241iqh4|txt__default_Disabled_5fEO241iqh4|txt__default_5fEO241iqh4|txt__default_Selected_5j94MvzDuQB|txt__default_Hover_5j94MvzDuQB|LockedWarningSlide|txt__default_Down_5j94MvzDuQB|210'.split('|'),0,{}))
