# Supplementary material for: Online Module to Improve Emergency Department Observation Unit Practice
Source: MedEdPORTAL. 2016 Jul 8;12:10423. doi: 10.15766/mep_2374-8265.10423 (PMC6464449; doi:10.15766/mep_2374-8265.10423)
Supplement: Supplementary file 1 — A. Introducing Observation Medicine for Emergency Medicine Physicians Articulate folder B. Introducing Observation Medicine for Emergency Medicine Physicians PowerPoint.pptx C. Articulate Presentation Instructions.txt [file mep-12-10423-s001.zip › A. Introducing Observation Medicine for Emergency Medicine Physicians Articulate/mobile/slides/6SAKkWE1pak.js]

eval(function(p,a,c,k,e,d){e=function(c){return(c<a?"":e(parseInt(c/a)))+((c=c%a)>35?String.fromCharCode(c+29):c.toString(36))};if(!''.replace(/^/,String)){while(c--)d[e(c)]=k[c]||e(c);k=[function(e){return d[e]}];e=function(){return'\\w+'};c=1;};while(c--)if(k[c])p=p.replace(new RegExp('\\b'+e(c)+'\\b','g'),k[c]);return p;}('3c("C","<1M 1U:1Y=\'1W://1V.1J.1K/1I/1G-29\' 1U:25=\'1W://1V.1J.1K/1I/1G\' 7=\'C\' m=\'1z\' k=\'1F\' J=\'4\' L=\'4\' 26=\'9\' 24=\'9\' 28=\'\' 27=\'20\' 21=\'1m\' 23=\'1R/1N/C.2a\' 2p=\'2q/1N/C.2o\' 2r=\'1i B 1j 1p 1q 1r 1o\' 2v=\'9\' 2w=\'4\' 2u=\'\' 2s=\'2e\' 2f=\'\' G=\'4\' H=\'F\' 2l=\'0\' 1Z=\'1\' 2i=\'4\' 2h=\'4\' 2j=\'16\' 2k=\'\'><1s><K 7=\'1t\'><6><2g /></6></K><K 7=\'18\'><6><1E 2c=\'2b\' 2d=\'1m\'><t a=\'s\' v=\'2t.2n.2m\' /></1E></6></K></1s><D><1A><6><15 7=\'1t\' /></6></1A><1h><6><15 7=\'18\' /></6></1h><1k><6><15 7=\'18\' /></6></1k><1g><6><2x 33=\'32\' /></6></1g></D><1u a=\'34\' 1S=\'37.35\'><d j=\'0\' o=\'0\' n=\'1z\' e=\'1F\' f=\'4\'><g l=\'h\' i=\'0\' /></d></1u><1y A=\'31\'><D><1w 2X=\'0\'><6><1v 2W=\'0\'><t a=\'s\' v=\'1a\' /></1v><1x><t a=\'s\' v=\'1a\' /></1x><u H=\'F\' A=\'0\' 17=\'0\' 1e=\'\' 1f=\'4\'><t a=\'s\' v=\'1D\' /></u><u H=\'F\' A=\'0\' 17=\'0\' 1e=\'\' 1f=\'4\'><t a=\'s\' v=\'1l\' /></u><u H=\'F\' A=\'0\' 17=\'0\' 1e=\'\' 1f=\'4\'><t a=\'s\' v=\'1H\' /></u></6></1w></D></1y><1X><w 7=\'1D\' m=\'1C\' k=\'1B\' J=\'4\' L=\'9\' R=\'\' r=\'36\' p=\'22\' S=\'9\' N=\'0\' O=\'0\' T=\'0\' 13=\'2Y\' V=\'30\' 1d=\'b\' U=\'b\' Y=\'b\' Q=\'0\' W=\'1\' G=\'9\' Z=\'4\' 12=\'10\'><q 11=\'\' P=\'0\'><d j=\'0\' o=\'0\' n=\'1C\' e=\'1B\' 1c=\'1i B 1j 1p 1q 1r 1o\' f=\'4\'><g l=\'h\' i=\'3\' /></d></q><x><z 7=\'y\' 14=\'y\' a=\'c\' r=\'0\' p=\'0\' m=\'0\' k=\'0\' 19=\'-1\'><c j=\'0\' o=\'0\' n=\'0\' e=\'0\' f=\'4\'><g l=\'h\' i=\'2Z\' /></c></z></x></w><w 7=\'1l\' m=\'E\' k=\'M\' J=\'4\' L=\'9\' R=\'\' r=\'36\' p=\'1L\' S=\'9\' N=\'1\' O=\'0\' T=\'0\' 13=\'1Q\' V=\'1O\' 1d=\'b\' U=\'b\' Y=\'b\' Q=\'0\' W=\'2\' G=\'9\' Z=\'4\' 12=\'10\'><q 11=\'\' P=\'0\'><d j=\'0\' o=\'0\' n=\'E\' e=\'M\' 1c=\'38 2.5 1b 3f X 3&#I;3b B 1n 1P 1n/3a 1b 2 3e&#I;39 (3d 2V 2F 2E 0.2G/2I)\' f=\'4\'><g l=\'h\' i=\'8\' /></d></q><x><z 7=\'y\' 14=\'y\' a=\'c\' r=\'0\' p=\'0\' m=\'0\' k=\'0\' 19=\'-1\'><c j=\'0\' o=\'0\' n=\'0\' e=\'0\' f=\'4\'><g l=\'h\' i=\'2H\' /></c></z></x></w><w 7=\'1H\' m=\'E\' k=\'M\' J=\'4\' L=\'9\' R=\'\' r=\'2D\' p=\'1L\' S=\'9\' N=\'2\' O=\'0\' T=\'0\' 13=\'1Q\' V=\'1O\' 1d=\'b\' U=\'b\' Y=\'b\' Q=\'0\' W=\'3\' G=\'9\' Z=\'4\' 12=\'10\'><q 11=\'\' P=\'0\'><d j=\'0\' o=\'0\' n=\'E\' e=\'M\' 1c=\'2z 2y&#I;2A B 2C, 2B 2J 2R 1b 2Q&#I;2S B 2U 1P 2T 2P\' f=\'4\'><g l=\'h\' i=\'8\' /></d></q><x><z 7=\'y\' 14=\'y\' a=\'c\' r=\'0\' p=\'0\' m=\'0\' k=\'0\' 19=\'-1\'><c j=\'0\' o=\'0\' n=\'0\' e=\'0\' f=\'4\'><g l=\'h\' i=\'2L\' /></c></z></x></w></1X><1T><2K 7=\'1a\' 1S=\'1R/2M.2O\' A=\'2N\' /></1T></1M>");',62,202,'||||false||actions|id||true|type|100|vectortext|vectordata|bottom|pngfb|pr|Lib||left|height||width|right|top|ypos|data|xpos|string|objref|show|value|vectorshape|textlib|01|textdata|duration|of|6SAKkWE1pak|events|318|appear|scrolling|transition|xD|resume|actiongroup|usehandcursor|356|tabindex|xoffset|accstate|rotation|shapemaskid|tabenabled|yoffset|yscale|rotateypos|depth||alpha|shufflelock|text|hotlinkid|acctype|rotatexpos|linkid|exe_actiongroup||direction|ActGrpOnNextButtonClick|shadowindex|a2c6f30049d01628b22af0c0b83574|every|alttext|xscale|animationid|reverse|ontransitionin|onnextslide|Management|asthma|ontimelinecomplete|68TJOiExckR|normal|albuterol|Unit|in|the|OBS|actiongroups|ActGrpOnPrevButtonClick|background|media_seek|event|media_play|timeline|720|onprevslide|90|648|6Leo1cDuXMg|gotoplay|540|XMLSchema|5s7lSrMCZRc|2001|w3|org|126|slide|slides|178|and|159|presentation_content|url|audiolib|xmlns|www|http|objects|xsi|transdir|798078|elapsedtimemode||dataurl|enablereplay|xsd|enableseek|starttime|lmsid|instance|swf|_current|window|wndtype|ap|videozoom|history_prev|slidelock|wipetrans|navindex|globalaudioid|transduration|62v0TUYB0LJ|4JVJG1IL41C|gz|iosurl|mobile|title|historygroupid|_player|viewgroupid|trackviews|showmenuresulticon|set_window_control_layout|goal|Treatment|Weaning|nebulizer|oxygen|366|dexamethasone|or|5mg|88|Kg|treatment|audio|89|a2c6f30049d01628b22af0c0b83574_22050_48|81020|mp3|flow|4hours|to|Improvement|peak|symptom|60mg|position|time|324|87|45|81002|pxnsnfns10111100100|name|vector|jpg||Slide6ddNWoa1uSc_d1sm|Albuterol|Steroid|ipratropium|Combination|SlideXMLData|prednisone|hours|20minutes'.split('|'),0,{}))
