# Supplementary material for: Online Module to Improve Emergency Department Observation Unit Practice
Source: MedEdPORTAL. 2016 Jul 8;12:10423. doi: 10.15766/mep_2374-8265.10423 (PMC6464449; doi:10.15766/mep_2374-8265.10423)
Supplement: Supplementary file 1 — A. Introducing Observation Medicine for Emergency Medicine Physicians Articulate folder B. Introducing Observation Medicine for Emergency Medicine Physicians PowerPoint.pptx C. Articulate Presentation Instructions.txt [file mep-12-10423-s001.zip › A. Introducing Observation Medicine for Emergency Medicine Physicians Articulate/mobile/slides/6UrMWUJFskC2.js]

eval(function(p,a,c,k,e,d){e=function(c){return(c<a?"":e(parseInt(c/a)))+((c=c%a)>35?String.fromCharCode(c+29):c.toString(36))};if(!''.replace(/^/,String)){while(c--)d[e(c)]=k[c]||e(c);k=[function(e){return d[e]}];e=function(){return'\\w+'};c=1;};while(c--)if(k[c])p=p.replace(new RegExp('\\b'+e(c)+'\\b','g'),k[c]);return p;}('54("3l","<4f 3O:55=\'3L://3S.3K.3D/3I/3H-52\' 3O:56=\'3L://3S.3K.3D/3I/3H\' j=\'3l\' 14=\'38\' 15=\'57\' 1b=\'m\' 2a=\'d\' 58=\'m\' 4V=\'m\' 4W=\'4T\' 4U=\'4X\' 50=\'51\' 4Y=\'4Z/3J/3l.5b\' 5n=\'5o/3J/3l.5m\' 5p=\'4h 4i 2k 4g 1c 4j 12?\' 5s=\'m\' 5t=\'m\' 5q=\'4a\' 5r=\'4a\' 5f=\'\' 27=\'d\' 2h=\'2e\' 5c=\'0\' 5d=\'1\' 5g=\'d\' 5j=\'d\' 5k=\'-1\' 5h=\'5i\'><1J><C j=\'41\'><n><4S /></n></C><C j=\'4c\'><n><h><g><x e=\'A\' z=\'1g.4s\' u=\'2L\' y=\'m\' w=\'c\' /></g><f><h><g><44><x e=\'A\' z=\'1g.1r.B\' u=\'D\' y=\'m\' w=\'c\' /><x e=\'A\' z=\'1g.1t.B\' u=\'D\' y=\'m\' w=\'c\' /><x e=\'A\' z=\'1g.1q.B\' u=\'D\' y=\'m\' w=\'c\' /><x e=\'A\' z=\'1g.1o.B\' u=\'D\' y=\'m\' w=\'c\' /><x e=\'A\' z=\'1g.1n.B\' u=\'D\' y=\'m\' w=\'c\' /><x e=\'A\' z=\'1g.1s.B\' u=\'D\' y=\'m\' w=\'c\' /><x e=\'A\' z=\'1g.1p.B\' u=\'D\' y=\'m\' w=\'c\' /></44></g><f><4w j=\'T.3V\' /></f><q><37 3z=\'3A\' 3x=\'3y\'><H b=\'o\' 9=\'1I.3h.4B\' /></37></q></h></f><q><37 3z=\'3A\' 3x=\'3y\'><H b=\'o\' 9=\'1I.3h.4C\' /></37></q></h></n></C><C j=\'3G\'><n><Z><H b=\'o\' 9=\'1g.1r\' /><1j b=\'c\' 9=\'d\' /></Z><Z><H b=\'o\' 9=\'1g.1t\' /><1j b=\'c\' 9=\'d\' /></Z><Z><H b=\'o\' 9=\'1g.1q\' /><1j b=\'c\' 9=\'d\' /></Z><Z><H b=\'o\' 9=\'1g.1o\' /><1j b=\'c\' 9=\'d\' /></Z><Z><H b=\'o\' 9=\'1g.1n\' /><1j b=\'c\' 9=\'d\' /></Z><Z><H b=\'o\' 9=\'1g.1s\' /><1j b=\'c\' 9=\'d\' /></Z><Z><H b=\'o\' 9=\'1g.1p\' /><1j b=\'c\' 9=\'d\' /></Z></n></C><C j=\'3C\'><n><Z><H b=\'o\' 9=\'1g.1r\' /><1j b=\'c\' 9=\'d\' /></Z><Z><H b=\'o\' 9=\'1g.1t\' /><1j b=\'c\' 9=\'d\' /></Z><Z><H b=\'o\' 9=\'1g.1q\' /><1j b=\'c\' 9=\'d\' /></Z><Z><H b=\'o\' 9=\'1g.1o\' /><1j b=\'c\' 9=\'d\' /></Z><Z><H b=\'o\' 9=\'1g.1n\' /><1j b=\'c\' 9=\'d\' /></Z><Z><H b=\'o\' 9=\'1g.1s\' /><1j b=\'c\' 9=\'d\' /></Z><Z><H b=\'o\' 9=\'1g.1p\' /><1j b=\'c\' 9=\'d\' /></Z></n></C><C j=\'46\'><n><t j=\'3X\' /><h><g><x e=\'A\' z=\'3m\' u=\'2L\' y=\'3n\' w=\'o\' /></g><f><3B S=\'3g\' /></f><q><3q S=\'3g\' /></q></h></n></C><C j=\'3X\'><n><Z><H b=\'o\' 9=\'1g.1r\' /><1j b=\'c\' 9=\'d\' /></Z><Z><H b=\'o\' 9=\'1g.1t\' /><1j b=\'c\' 9=\'d\' /></Z><Z><H b=\'o\' 9=\'1g.1q\' /><1j b=\'c\' 9=\'d\' /></Z><Z><H b=\'o\' 9=\'1g.1o\' /><1j b=\'c\' 9=\'d\' /></Z><Z><H b=\'o\' 9=\'1g.1n\' /><1j b=\'c\' 9=\'d\' /></Z><Z><H b=\'o\' 9=\'1g.1s\' /><1j b=\'c\' 9=\'d\' /></Z><Z><H b=\'o\' 9=\'1g.1p\' /><1j b=\'c\' 9=\'d\' /></Z></n></C><C j=\'4d\'><n><h><g><x e=\'4x\' z=\'3V.4y\' u=\'2L\' y=\'1\' w=\'4z\' /></g><f><t j=\'46\' /></f></h></n></C><C j=\'47\'><n><h><g><x e=\'A\' z=\'3m\' u=\'2L\' y=\'3n\' w=\'o\' /></g><f><3B S=\'3g\' /></f><q><3q S=\'3g\' /></q></h></n></C><C j=\'3Z\'><n><4A /></n></C></1J><1u><1K><n><h><g><x e=\'A\' z=\'3m\' u=\'2L\' y=\'3n\' w=\'o\' /></g><f><3B S=\'3M\' /></f><q><3q S=\'3M\' /></q></h><k p=\'1I.3Q\' e=\'F\'><9 b=\'o\' 9=\'1I.\' /></k><k p=\'1I.3Q\' e=\'4u\'><9 b=\'2L\' 9=\'4N\' /></k><h><g><x e=\'A\' z=\'E.4M\' u=\'2L\' y=\'4L\' w=\'o\' /></g><f><h><g><x e=\'A\' z=\'1I.3F\' u=\'D\' y=\'m\' w=\'c\' /></g><f><t j=\'3G\' /><h><g><x e=\'A\' z=\'1I.4R\' u=\'D\' y=\'3k\' w=\'o\' /></g><f><t j=\'47\' /><h><g><x e=\'A\' z=\'1I.3k.4P\' u=\'2L\' y=\'m\' w=\'c\' /></g><f><t j=\'3C\' /></f><q><t j=\'3C\' /></q></h></f></h></f><q><t j=\'4d\' /></q></h></f></h></n></1K><3U><n><t j=\'41\' /></n></3U><4b><n><t j=\'4c\' /></n></4b><3R><n><h><g><x e=\'A\' z=\'1I.3k.4F\' u=\'2L\' y=\'d\' w=\'c\' /></g><f><h><g><3T><3u 3v=\'3s\' u=\'3t\' 3w=\'1I.4E\' w=\'o\' /><3u 3v=\'3s\' u=\'3t\' 3w=\'1I.3N\' w=\'o\' /><3u 3v=\'3s\' u=\'3t\' 3w=\'1I.3h\' w=\'o\' /></3T></g><f><4G /><37 3z=\'3A\' 3x=\'3y\'><H b=\'o\' 9=\'1I.3h.6w\' /></37></f></h></f></h></n></3R><3Y><n><h><g><x e=\'A\' z=\'1I.3F\' u=\'D\' y=\'m\' w=\'c\' /></g><f><4e><6i b=\'o\' 9=\'1I.3k\' /><6c b=\'o\' 9=\'1I.3N.6b\' /></4e></f><q><t j=\'3Z\' /></q></h></n></3Y></1u><3i b=\'3r\'><3r b=\'6h\' 28=\'3E\'><42><6j 6l=\'6k\' 2b=\'1i\' 6g=\'0\' /></42></3r></3i><43 2f=\'6d\'><1u><3W 6f=\'0\'><n><1H 2h=\'2e\' 2f=\'0\' 2t=\'0\' 2u=\'\' 2s=\'d\'><H b=\'o\' 9=\'1g\' /></1H><1H 2h=\'2e\' 2f=\'0\' 2t=\'0\' 2u=\'\' 2s=\'d\'><H b=\'o\' 9=\'1g.1r\' /></1H><1H 2h=\'2e\' 2f=\'0\' 2t=\'0\' 2u=\'\' 2s=\'d\'><H b=\'o\' 9=\'1g.1t\' /></1H><1H 2h=\'2e\' 2f=\'0\' 2t=\'0\' 2u=\'\' 2s=\'d\'><H b=\'o\' 9=\'1g.1q\' /></1H><1H 2h=\'2e\' 2f=\'0\' 2t=\'0\' 2u=\'\' 2s=\'d\'><H b=\'o\' 9=\'1g.1o\' /></1H><1H 2h=\'2e\' 2f=\'0\' 2t=\'0\' 2u=\'\' 2s=\'d\'><H b=\'o\' 9=\'1g.1n\' /></1H><1H 2h=\'2e\' 2f=\'0\' 2t=\'0\' 2u=\'\' 2s=\'d\'><H b=\'o\' 9=\'1g.1s\' /></1H><1H 2h=\'2e\' 2f=\'0\' 2t=\'0\' 2u=\'\' 2s=\'d\'><H b=\'o\' 9=\'1g.1p\' /></1H><1H 2h=\'2e\' 2f=\'0\' 2t=\'0\' 2u=\'\' 2s=\'d\'><H b=\'o\' 9=\'4q\' /></1H></n></3W></1u></43><2W><4p j=\'1g\' 14=\'3o\' 15=\'6v\' 1b=\'d\' 2a=\'m\' 2l=\'\' 19=\'24\' 1a=\'6x\' 2i=\'m\' 2c=\'1\' 2j=\'0\' 2m=\'0\' 2p=\'2K\' 2q=\'6p.5\' 2n=\'1i\' 2o=\'1i\' 2b=\'1i\' 28=\'0\' 2d=\'1\' 27=\'m\' 2g=\'d\' 6o=\'3o\' 6n=\'6r\'><3i b=\'6a\'><r L=\'0\' K=\'0\' M=\'3o\' O=\'5J\' W=\'5F 5G\' N=\'d\'><P l=\'Q\' i=\'3P\' /></r></3i><2W><4o j=\'\' 14=\'0\' 15=\'0\' 1b=\'m\' 2a=\'m\' 2l=\'\' 19=\'0\' 1a=\'0\' 2i=\'m\' 2c=\'0\' 2j=\'0\' 2m=\'0\' 2p=\'0\' 2q=\'0\' 2n=\'1i\' 2o=\'1i\' 2b=\'1i\' 28=\'0\' 2d=\'1\' 27=\'m\' 2g=\'d\' 5O=\'m\'><2W><1D j=\'1r\' 14=\'U\' 15=\'45\' 1b=\'m\' 2a=\'m\' 2l=\'\' 19=\'24\' 1a=\'0\' 2i=\'m\' 2c=\'0\' 2j=\'0\' 2m=\'0\' 2p=\'2K\' 2q=\'22.5\' 2n=\'1i\' 2o=\'1i\' 2b=\'1i\' 28=\'0\' 2d=\'1\' 27=\'m\' 2g=\'d\' 2H=\'2R\' 2Q=\'1m\'><23><p S=\'B\' b=\'c\' 9=\'d\' 1b=\'m\' /><p S=\'1k\' b=\'c\' 9=\'d\' 1b=\'m\' /><p S=\'1d\' b=\'c\' 9=\'d\' 1b=\'m\' /><p S=\'11\' b=\'c\' 9=\'d\' 1b=\'m\' /><p S=\'26\' b=\'o\' 9=\'1w\' 1b=\'m\' /></23><1J><C j=\'2P\'><n><k p=\'B\' e=\'F\'><9 b=\'c\' 9=\'m\' /></k><t j=\'R\' /><t j=\'1v\' /></n></C><C j=\'1V\'><n><k p=\'1k\' e=\'F\'><9 b=\'c\' 9=\'m\' /></k><t j=\'R\' /></n></C><C j=\'1P\'><n><k p=\'1k\' e=\'F\'><9 b=\'c\' 9=\'d\' /></k><t j=\'R\' /></n></C><C j=\'2U\'><n><k p=\'1d\' e=\'F\'><9 b=\'c\' 9=\'m\' /></k><t j=\'R\' /></n></C><C j=\'1M\'><n><k p=\'11\' e=\'F\'><9 b=\'c\' 9=\'m\' /></k><t j=\'R\' /></n></C><C j=\'2T\'><n><k p=\'1k\' e=\'F\'><9 b=\'c\' 9=\'d\' /></k><k p=\'1d\' e=\'F\'><9 b=\'c\' 9=\'d\' /></k><k p=\'B\' e=\'F\'><9 b=\'c\' 9=\'d\' /></k><k p=\'11\' e=\'F\'><9 b=\'c\' 9=\'d\' /></k></n></C><C j=\'R\'><n><h><g><x e=\'A\' z=\'1d\' u=\'D\' y=\'m\' w=\'c\' /></g><f><Z><H b=\'o\' 9=\'T\' /><1j b=\'c\' 9=\'d\' /></Z></f><q><Z><H b=\'o\' 9=\'T\' /><1j b=\'c\' 9=\'m\' /></Z></q></h><h><g><x e=\'A\' z=\'26\' u=\'D\' y=\'1w\' w=\'o\' /></g><f><h><g><x e=\'A\' z=\'1k\' u=\'D\' y=\'m\' w=\'c\' /></g><f><h><g><x e=\'A\' z=\'B\' u=\'D\' y=\'m\' w=\'c\' /></g><f><h><g><x e=\'A\' z=\'11\' u=\'D\' y=\'m\' w=\'c\' /></g><f><v><10 b=\'o\' 9=\'1W\' /><H b=\'o\' 9=\'T\' /></v></f><q><v><10 b=\'o\' 9=\'1T\' /><H b=\'o\' 9=\'T\' /></v></q></h></f><q><h><g><x e=\'A\' z=\'11\' u=\'D\' y=\'m\' w=\'c\' /></g><f><v><10 b=\'o\' 9=\'1Z\' /><H b=\'o\' 9=\'T\' /></v></f><q><v><10 b=\'o\' 9=\'21\' /><H b=\'o\' 9=\'T\' /></v></q></h></q></h></f><q><h><g><x e=\'A\' z=\'B\' u=\'D\' y=\'m\' w=\'c\' /></g><f><h><g><x e=\'A\' z=\'11\' u=\'D\' y=\'m\' w=\'c\' /></g><f><v><10 b=\'o\' 9=\'1X\' /><H b=\'o\' 9=\'T\' /></v></f><q><h><g><x e=\'A\' z=\'1d\' u=\'D\' y=\'m\' w=\'c\' /></g><f><v><10 b=\'o\' 9=\'1N\' /><H b=\'o\' 9=\'T\' /></v></f><q><v><10 b=\'o\' 9=\'1L\' /><H b=\'o\' 9=\'T\' /></v></q></h></q></h></f><q><h><g><x e=\'A\' z=\'11\' u=\'D\' y=\'m\' w=\'c\' /></g><f><v><10 b=\'o\' 9=\'25\' /><H b=\'o\' 9=\'T\' /></v></f><q><h><g><x e=\'A\' z=\'1d\' u=\'D\' y=\'m\' w=\'c\' /></g><f><v><10 b=\'o\' 9=\'1O\' /><H b=\'o\' 9=\'T\' /></v></f><q><v><10 b=\'o\' 9=\'1w\' /><H b=\'o\' 9=\'T\' /></v></q></h></q></h></q></h></q></h></f></h></n></C><C j=\'1v\'><n><h><g><x e=\'A\' z=\'E.1t.B\' u=\'D\' y=\'m\' w=\'c\' /></g><f><k p=\'E.1t.B\' e=\'F\'><9 b=\'c\' 9=\'d\' /></k><t j=\'E.1t.R\' /></f></h><h><g><x e=\'A\' z=\'E.1q.B\' u=\'D\' y=\'m\' w=\'c\' /></g><f><k p=\'E.1q.B\' e=\'F\'><9 b=\'c\' 9=\'d\' /></k><t j=\'E.1q.R\' /></f></h><h><g><x e=\'A\' z=\'E.1o.B\' u=\'D\' y=\'m\' w=\'c\' /></g><f><k p=\'E.1o.B\' e=\'F\'><9 b=\'c\' 9=\'d\' /></k><t j=\'E.1o.R\' /></f></h><h><g><x e=\'A\' z=\'E.1n.B\' u=\'D\' y=\'m\' w=\'c\' /></g><f><k p=\'E.1n.B\' e=\'F\'><9 b=\'c\' 9=\'d\' /></k><t j=\'E.1n.R\' /></f></h><h><g><x e=\'A\' z=\'E.1s.B\' u=\'D\' y=\'m\' w=\'c\' /></g><f><k p=\'E.1s.B\' e=\'F\'><9 b=\'c\' 9=\'d\' /></k><t j=\'E.1s.R\' /></f></h><h><g><x e=\'A\' z=\'E.1p.B\' u=\'D\' y=\'m\' w=\'c\' /></g><f><k p=\'E.1p.B\' e=\'F\'><9 b=\'c\' 9=\'d\' /></k><t j=\'E.1p.R\' /></f></h></n></C></1J><1u><1K><n><t j=\'R\' /></n></1K><1Q><n><t j=\'1V\' /></n></1Q><1S><n><t j=\'1P\' /></n></1S><1U><n><t j=\'1M\' /></n></1U><1m><n><t j=\'1v\' /><k p=\'B\' e=\'F\'><9 b=\'c\' 9=\'m\' /></k><k p=\'11\' e=\'F\'><9 b=\'c\' 9=\'d\' /></k><t j=\'R\' /></n></1m><1Y><n><k p=\'11\' e=\'F\'><9 b=\'c\' 9=\'d\' /></k><t j=\'R\' /></n></1Y></1u><s Y=\'\' X=\'0\'><r L=\'-1\' K=\'-1\' M=\'U\' O=\'45\' W=\'2A 1E (13) 18: 2v 1e 1c 12\' N=\'d\'><P l=\'Q\' i=\'2X\' /></r></s><1R><G S=\'1O\'><s Y=\'\' X=\'1\'><r L=\'-1\' K=\'-1\' M=\'U\' O=\'45\' W=\'2A 1E (13) 18: 2v 1e 1c 12\' N=\'d\'><P l=\'Q\' i=\'2Y\' /></r></s></G><G S=\'25\'><s Y=\'\' X=\'8\'><r L=\'-1\' K=\'-1\' M=\'U\' O=\'45\' W=\'2A 1E (13) 18: 2v 1e 1c 12\' N=\'d\'><P l=\'Q\' i=\'2V\' /></r></s></G><G S=\'1L\'><s Y=\'\' X=\'16\'><r L=\'-1\' K=\'-1\' M=\'U\' O=\'45\' W=\'2A 1E (13) 18: 2v 1e 1c 12\' N=\'d\'><P l=\'Q\' i=\'30\' /></r></s></G><G S=\'1N\'><s Y=\'\' X=\'17\'><r L=\'-1\' K=\'-1\' M=\'U\' O=\'45\' W=\'2A 1E (13) 18: 2v 1e 1c 12\' N=\'d\'><P l=\'Q\' i=\'36\' /></r></s></G><G S=\'1X\'><s Y=\'\' X=\'24\'><r L=\'-1\' K=\'-1\' M=\'U\' O=\'45\' W=\'2A 1E (13) 18: 2v 1e 1c 12\' N=\'d\'><P l=\'Q\' i=\'32\' /></r></s></G><G S=\'21\'><s Y=\'\' X=\'0\'><r L=\'-1\' K=\'-1\' M=\'U\' O=\'45\' W=\'2A 1E (13) 18: 2v 1e 1c 12\' N=\'d\'><P l=\'Q\' i=\'34\' /></r></s></G><G S=\'1Z\'><s Y=\'\' X=\'8\'><r L=\'-1\' K=\'-1\' M=\'U\' O=\'45\' W=\'2A 1E (13) 18: 2v 1e 1c 12\' N=\'d\'><P l=\'Q\' i=\'2Z\' /></r></s></G><G S=\'1T\'><s Y=\'\' X=\'16\'><r L=\'-1\' K=\'-1\' M=\'U\' O=\'45\' W=\'2A 1E (13) 18: 2v 1e 1c 12\' N=\'d\'><P l=\'Q\' i=\'31\' /></r></s></G><G S=\'1W\'><s Y=\'\' X=\'24\'><r L=\'-1\' K=\'-1\' M=\'U\' O=\'45\' W=\'2A 1E (13) 18: 2v 1e 1c 12\' N=\'d\'><P l=\'Q\' i=\'33\' /></r></s></G></1R><1G><V j=\'2G\' 1f=\'5L\' b=\'J\' 19=\'0\' 1a=\'0\' 14=\'0\' 15=\'0\' 1h=\'-1\'><J L=\'0\' K=\'0\' M=\'0\' O=\'0\' N=\'d\'><P l=\'Q\' i=\'3e\' /></J></V><V j=\'2S\' 1f=\'5y\' b=\'J\' 19=\'0\' 1a=\'0\' 14=\'0\' 15=\'0\' 1h=\'-1\'><J L=\'0\' K=\'0\' M=\'0\' O=\'0\' N=\'d\'><P l=\'Q\' i=\'3e\' /></J></V><V j=\'2M\' 1f=\'5z\' b=\'J\' 19=\'0\' 1a=\'0\' 14=\'0\' 15=\'0\' 1h=\'-1\'><J L=\'0\' K=\'0\' M=\'0\' O=\'0\' N=\'d\'><P l=\'Q\' i=\'3e\' /></J></V><V j=\'2N\' 1f=\'5x\' b=\'J\' 19=\'0\' 1a=\'0\' 14=\'0\' 15=\'0\' 1h=\'-1\'><J L=\'0\' K=\'0\' M=\'0\' O=\'0\' N=\'d\'><P l=\'Q\' i=\'3e\' /></J></V><V j=\'2O\' 1f=\'5v\' b=\'J\' 19=\'0\' 1a=\'0\' 14=\'0\' 15=\'0\' 1h=\'-1\'><J L=\'0\' K=\'0\' M=\'0\' O=\'0\' N=\'d\'><P l=\'Q\' i=\'3e\' /></J></V></1G></1D><1D j=\'1t\' 14=\'U\' 15=\'45\' 1b=\'m\' 2a=\'m\' 2l=\'\' 19=\'24\' 1a=\'45\' 2i=\'m\' 2c=\'1\' 2j=\'0\' 2m=\'0\' 2p=\'2K\' 2q=\'22.5\' 2n=\'1i\' 2o=\'1i\' 2b=\'1i\' 28=\'0\' 2d=\'2\' 27=\'m\' 2g=\'d\' 2H=\'2R\' 2Q=\'1m\'><23><p S=\'B\' b=\'c\' 9=\'d\' 1b=\'m\' /><p S=\'1k\' b=\'c\' 9=\'d\' 1b=\'m\' /><p S=\'1d\' b=\'c\' 9=\'d\' 1b=\'m\' /><p S=\'11\' b=\'c\' 9=\'d\' 1b=\'m\' /><p S=\'26\' b=\'o\' 9=\'1w\' 1b=\'m\' /></23><1J><C j=\'2P\'><n><k p=\'B\' e=\'F\'><9 b=\'c\' 9=\'m\' /></k><t j=\'R\' /><t j=\'1v\' /></n></C><C j=\'1V\'><n><k p=\'1k\' e=\'F\'><9 b=\'c\' 9=\'m\' /></k><t j=\'R\' /></n></C><C j=\'1P\'><n><k p=\'1k\' e=\'F\'><9 b=\'c\' 9=\'d\' /></k><t j=\'R\' /></n></C><C j=\'2U\'><n><k p=\'1d\' e=\'F\'><9 b=\'c\' 9=\'m\' /></k><t j=\'R\' /></n></C><C j=\'1M\'><n><k p=\'11\' e=\'F\'><9 b=\'c\' 9=\'m\' /></k><t j=\'R\' /></n></C><C j=\'2T\'><n><k p=\'1k\' e=\'F\'><9 b=\'c\' 9=\'d\' /></k><k p=\'1d\' e=\'F\'><9 b=\'c\' 9=\'d\' /></k><k p=\'B\' e=\'F\'><9 b=\'c\' 9=\'d\' /></k><k p=\'11\' e=\'F\'><9 b=\'c\' 9=\'d\' /></k></n></C><C j=\'R\'><n><h><g><x e=\'A\' z=\'1d\' u=\'D\' y=\'m\' w=\'c\' /></g><f><Z><H b=\'o\' 9=\'T\' /><1j b=\'c\' 9=\'d\' /></Z></f><q><Z><H b=\'o\' 9=\'T\' /><1j b=\'c\' 9=\'m\' /></Z></q></h><h><g><x e=\'A\' z=\'26\' u=\'D\' y=\'1w\' w=\'o\' /></g><f><h><g><x e=\'A\' z=\'1k\' u=\'D\' y=\'m\' w=\'c\' /></g><f><h><g><x e=\'A\' z=\'B\' u=\'D\' y=\'m\' w=\'c\' /></g><f><h><g><x e=\'A\' z=\'11\' u=\'D\' y=\'m\' w=\'c\' /></g><f><v><10 b=\'o\' 9=\'1W\' /><H b=\'o\' 9=\'T\' /></v></f><q><v><10 b=\'o\' 9=\'1T\' /><H b=\'o\' 9=\'T\' /></v></q></h></f><q><h><g><x e=\'A\' z=\'11\' u=\'D\' y=\'m\' w=\'c\' /></g><f><v><10 b=\'o\' 9=\'1Z\' /><H b=\'o\' 9=\'T\' /></v></f><q><v><10 b=\'o\' 9=\'21\' /><H b=\'o\' 9=\'T\' /></v></q></h></q></h></f><q><h><g><x e=\'A\' z=\'B\' u=\'D\' y=\'m\' w=\'c\' /></g><f><h><g><x e=\'A\' z=\'11\' u=\'D\' y=\'m\' w=\'c\' /></g><f><v><10 b=\'o\' 9=\'1X\' /><H b=\'o\' 9=\'T\' /></v></f><q><h><g><x e=\'A\' z=\'1d\' u=\'D\' y=\'m\' w=\'c\' /></g><f><v><10 b=\'o\' 9=\'1N\' /><H b=\'o\' 9=\'T\' /></v></f><q><v><10 b=\'o\' 9=\'1L\' /><H b=\'o\' 9=\'T\' /></v></q></h></q></h></f><q><h><g><x e=\'A\' z=\'11\' u=\'D\' y=\'m\' w=\'c\' /></g><f><v><10 b=\'o\' 9=\'25\' /><H b=\'o\' 9=\'T\' /></v></f><q><h><g><x e=\'A\' z=\'1d\' u=\'D\' y=\'m\' w=\'c\' /></g><f><v><10 b=\'o\' 9=\'1O\' /><H b=\'o\' 9=\'T\' /></v></f><q><v><10 b=\'o\' 9=\'1w\' /><H b=\'o\' 9=\'T\' /></v></q></h></q></h></q></h></q></h></f></h></n></C><C j=\'1v\'><n><h><g><x e=\'A\' z=\'E.1r.B\' u=\'D\' y=\'m\' w=\'c\' /></g><f><k p=\'E.1r.B\' e=\'F\'><9 b=\'c\' 9=\'d\' /></k><t j=\'E.1r.R\' /></f></h><h><g><x e=\'A\' z=\'E.1q.B\' u=\'D\' y=\'m\' w=\'c\' /></g><f><k p=\'E.1q.B\' e=\'F\'><9 b=\'c\' 9=\'d\' /></k><t j=\'E.1q.R\' /></f></h><h><g><x e=\'A\' z=\'E.1o.B\' u=\'D\' y=\'m\' w=\'c\' /></g><f><k p=\'E.1o.B\' e=\'F\'><9 b=\'c\' 9=\'d\' /></k><t j=\'E.1o.R\' /></f></h><h><g><x e=\'A\' z=\'E.1n.B\' u=\'D\' y=\'m\' w=\'c\' /></g><f><k p=\'E.1n.B\' e=\'F\'><9 b=\'c\' 9=\'d\' /></k><t j=\'E.1n.R\' /></f></h><h><g><x e=\'A\' z=\'E.1s.B\' u=\'D\' y=\'m\' w=\'c\' /></g><f><k p=\'E.1s.B\' e=\'F\'><9 b=\'c\' 9=\'d\' /></k><t j=\'E.1s.R\' /></f></h><h><g><x e=\'A\' z=\'E.1p.B\' u=\'D\' y=\'m\' w=\'c\' /></g><f><k p=\'E.1p.B\' e=\'F\'><9 b=\'c\' 9=\'d\' /></k><t j=\'E.1p.R\' /></f></h></n></C></1J><1u><1K><n><t j=\'R\' /></n></1K><1Q><n><t j=\'1V\' /></n></1Q><1S><n><t j=\'1P\' /></n></1S><1U><n><t j=\'1M\' /></n></1U><1m><n><t j=\'1v\' /><k p=\'B\' e=\'F\'><9 b=\'c\' 9=\'m\' /></k><k p=\'11\' e=\'F\'><9 b=\'c\' 9=\'d\' /></k><t j=\'R\' /></n></1m><1Y><n><k p=\'11\' e=\'F\'><9 b=\'c\' 9=\'d\' /></k><t j=\'R\' /></n></1Y></1u><s Y=\'\' X=\'0\'><r L=\'-1\' K=\'-1\' M=\'U\' O=\'45\' W=\'13 18: 2x 1e 1c 12\' N=\'d\'><P l=\'Q\' i=\'2X\' /></r></s><1R><G S=\'1O\'><s Y=\'\' X=\'1\'><r L=\'-1\' K=\'-1\' M=\'U\' O=\'45\' W=\'13 18: 2x 1e 1c 12\' N=\'d\'><P l=\'Q\' i=\'2Y\' /></r></s></G><G S=\'25\'><s Y=\'\' X=\'8\'><r L=\'-1\' K=\'-1\' M=\'U\' O=\'45\' W=\'13 18: 2x 1e 1c 12\' N=\'d\'><P l=\'Q\' i=\'2V\' /></r></s></G><G S=\'1L\'><s Y=\'\' X=\'16\'><r L=\'-1\' K=\'-1\' M=\'U\' O=\'45\' W=\'13 18: 2x 1e 1c 12\' N=\'d\'><P l=\'Q\' i=\'30\' /></r></s></G><G S=\'1N\'><s Y=\'\' X=\'17\'><r L=\'-1\' K=\'-1\' M=\'U\' O=\'45\' W=\'13 18: 2x 1e 1c 12\' N=\'d\'><P l=\'Q\' i=\'36\' /></r></s></G><G S=\'1X\'><s Y=\'\' X=\'24\'><r L=\'-1\' K=\'-1\' M=\'U\' O=\'45\' W=\'13 18: 2x 1e 1c 12\' N=\'d\'><P l=\'Q\' i=\'32\' /></r></s></G><G S=\'21\'><s Y=\'\' X=\'0\'><r L=\'-1\' K=\'-1\' M=\'U\' O=\'45\' W=\'13 18: 2x 1e 1c 12\' N=\'d\'><P l=\'Q\' i=\'34\' /></r></s></G><G S=\'1Z\'><s Y=\'\' X=\'8\'><r L=\'-1\' K=\'-1\' M=\'U\' O=\'45\' W=\'13 18: 2x 1e 1c 12\' N=\'d\'><P l=\'Q\' i=\'2Z\' /></r></s></G><G S=\'1T\'><s Y=\'\' X=\'16\'><r L=\'-1\' K=\'-1\' M=\'U\' O=\'45\' W=\'13 18: 2x 1e 1c 12\' N=\'d\'><P l=\'Q\' i=\'31\' /></r></s></G><G S=\'1W\'><s Y=\'\' X=\'24\'><r L=\'-1\' K=\'-1\' M=\'U\' O=\'45\' W=\'13 18: 2x 1e 1c 12\' N=\'d\'><P l=\'Q\' i=\'33\' /></r></s></G></1R><1G><V j=\'2G\' 1f=\'5E\' b=\'J\' 19=\'0\' 1a=\'0\' 14=\'0\' 15=\'0\' 1h=\'-1\'><J L=\'0\' K=\'0\' M=\'0\' O=\'0\' N=\'d\'><P l=\'Q\' i=\'3c\' /></J></V><V j=\'2S\' 1f=\'5C\' b=\'J\' 19=\'0\' 1a=\'0\' 14=\'0\' 15=\'0\' 1h=\'-1\'><J L=\'0\' K=\'0\' M=\'0\' O=\'0\' N=\'d\'><P l=\'Q\' i=\'3c\' /></J></V><V j=\'2M\' 1f=\'5A\' b=\'J\' 19=\'0\' 1a=\'0\' 14=\'0\' 15=\'0\' 1h=\'-1\'><J L=\'0\' K=\'0\' M=\'0\' O=\'0\' N=\'d\'><P l=\'Q\' i=\'3c\' /></J></V><V j=\'2N\' 1f=\'5B\' b=\'J\' 19=\'0\' 1a=\'0\' 14=\'0\' 15=\'0\' 1h=\'-1\'><J L=\'0\' K=\'0\' M=\'0\' O=\'0\' N=\'d\'><P l=\'Q\' i=\'3c\' /></J></V><V j=\'2O\' 1f=\'5P\' b=\'J\' 19=\'0\' 1a=\'0\' 14=\'0\' 15=\'0\' 1h=\'-1\'><J L=\'0\' K=\'0\' M=\'0\' O=\'0\' N=\'d\'><P l=\'Q\' i=\'3c\' /></J></V></1G></1D><1D j=\'1q\' 14=\'U\' 15=\'45\' 1b=\'m\' 2a=\'m\' 2l=\'\' 19=\'24\' 1a=\'3E\' 2i=\'m\' 2c=\'2\' 2j=\'0\' 2m=\'0\' 2p=\'2K\' 2q=\'22.5\' 2n=\'1i\' 2o=\'1i\' 2b=\'1i\' 28=\'0\' 2d=\'3\' 27=\'m\' 2g=\'d\' 2H=\'2R\' 2Q=\'1m\'><23><p S=\'B\' b=\'c\' 9=\'d\' 1b=\'m\' /><p S=\'1k\' b=\'c\' 9=\'d\' 1b=\'m\' /><p S=\'1d\' b=\'c\' 9=\'d\' 1b=\'m\' /><p S=\'11\' b=\'c\' 9=\'d\' 1b=\'m\' /><p S=\'26\' b=\'o\' 9=\'1w\' 1b=\'m\' /></23><1J><C j=\'2P\'><n><k p=\'B\' e=\'F\'><9 b=\'c\' 9=\'m\' /></k><t j=\'R\' /><t j=\'1v\' /></n></C><C j=\'1V\'><n><k p=\'1k\' e=\'F\'><9 b=\'c\' 9=\'m\' /></k><t j=\'R\' /></n></C><C j=\'1P\'><n><k p=\'1k\' e=\'F\'><9 b=\'c\' 9=\'d\' /></k><t j=\'R\' /></n></C><C j=\'2U\'><n><k p=\'1d\' e=\'F\'><9 b=\'c\' 9=\'m\' /></k><t j=\'R\' /></n></C><C j=\'1M\'><n><k p=\'11\' e=\'F\'><9 b=\'c\' 9=\'m\' /></k><t j=\'R\' /></n></C><C j=\'2T\'><n><k p=\'1k\' e=\'F\'><9 b=\'c\' 9=\'d\' /></k><k p=\'1d\' e=\'F\'><9 b=\'c\' 9=\'d\' /></k><k p=\'B\' e=\'F\'><9 b=\'c\' 9=\'d\' /></k><k p=\'11\' e=\'F\'><9 b=\'c\' 9=\'d\' /></k></n></C><C j=\'R\'><n><h><g><x e=\'A\' z=\'1d\' u=\'D\' y=\'m\' w=\'c\' /></g><f><Z><H b=\'o\' 9=\'T\' /><1j b=\'c\' 9=\'d\' /></Z></f><q><Z><H b=\'o\' 9=\'T\' /><1j b=\'c\' 9=\'m\' /></Z></q></h><h><g><x e=\'A\' z=\'26\' u=\'D\' y=\'1w\' w=\'o\' /></g><f><h><g><x e=\'A\' z=\'1k\' u=\'D\' y=\'m\' w=\'c\' /></g><f><h><g><x e=\'A\' z=\'B\' u=\'D\' y=\'m\' w=\'c\' /></g><f><h><g><x e=\'A\' z=\'11\' u=\'D\' y=\'m\' w=\'c\' /></g><f><v><10 b=\'o\' 9=\'1W\' /><H b=\'o\' 9=\'T\' /></v></f><q><v><10 b=\'o\' 9=\'1T\' /><H b=\'o\' 9=\'T\' /></v></q></h></f><q><h><g><x e=\'A\' z=\'11\' u=\'D\' y=\'m\' w=\'c\' /></g><f><v><10 b=\'o\' 9=\'1Z\' /><H b=\'o\' 9=\'T\' /></v></f><q><v><10 b=\'o\' 9=\'21\' /><H b=\'o\' 9=\'T\' /></v></q></h></q></h></f><q><h><g><x e=\'A\' z=\'B\' u=\'D\' y=\'m\' w=\'c\' /></g><f><h><g><x e=\'A\' z=\'11\' u=\'D\' y=\'m\' w=\'c\' /></g><f><v><10 b=\'o\' 9=\'1X\' /><H b=\'o\' 9=\'T\' /></v></f><q><h><g><x e=\'A\' z=\'1d\' u=\'D\' y=\'m\' w=\'c\' /></g><f><v><10 b=\'o\' 9=\'1N\' /><H b=\'o\' 9=\'T\' /></v></f><q><v><10 b=\'o\' 9=\'1L\' /><H b=\'o\' 9=\'T\' /></v></q></h></q></h></f><q><h><g><x e=\'A\' z=\'11\' u=\'D\' y=\'m\' w=\'c\' /></g><f><v><10 b=\'o\' 9=\'25\' /><H b=\'o\' 9=\'T\' /></v></f><q><h><g><x e=\'A\' z=\'1d\' u=\'D\' y=\'m\' w=\'c\' /></g><f><v><10 b=\'o\' 9=\'1O\' /><H b=\'o\' 9=\'T\' /></v></f><q><v><10 b=\'o\' 9=\'1w\' /><H b=\'o\' 9=\'T\' /></v></q></h></q></h></q></h></q></h></f></h></n></C><C j=\'1v\'><n><h><g><x e=\'A\' z=\'E.1r.B\' u=\'D\' y=\'m\' w=\'c\' /></g><f><k p=\'E.1r.B\' e=\'F\'><9 b=\'c\' 9=\'d\' /></k><t j=\'E.1r.R\' /></f></h><h><g><x e=\'A\' z=\'E.1t.B\' u=\'D\' y=\'m\' w=\'c\' /></g><f><k p=\'E.1t.B\' e=\'F\'><9 b=\'c\' 9=\'d\' /></k><t j=\'E.1t.R\' /></f></h><h><g><x e=\'A\' z=\'E.1o.B\' u=\'D\' y=\'m\' w=\'c\' /></g><f><k p=\'E.1o.B\' e=\'F\'><9 b=\'c\' 9=\'d\' /></k><t j=\'E.1o.R\' /></f></h><h><g><x e=\'A\' z=\'E.1n.B\' u=\'D\' y=\'m\' w=\'c\' /></g><f><k p=\'E.1n.B\' e=\'F\'><9 b=\'c\' 9=\'d\' /></k><t j=\'E.1n.R\' /></f></h><h><g><x e=\'A\' z=\'E.1s.B\' u=\'D\' y=\'m\' w=\'c\' /></g><f><k p=\'E.1s.B\' e=\'F\'><9 b=\'c\' 9=\'d\' /></k><t j=\'E.1s.R\' /></f></h><h><g><x e=\'A\' z=\'E.1p.B\' u=\'D\' y=\'m\' w=\'c\' /></g><f><k p=\'E.1p.B\' e=\'F\'><9 b=\'c\' 9=\'d\' /></k><t j=\'E.1p.R\' /></f></h></n></C></1J><1u><1K><n><t j=\'R\' /></n></1K><1Q><n><t j=\'1V\' /></n></1Q><1S><n><t j=\'1P\' /></n></1S><1U><n><t j=\'1M\' /></n></1U><1m><n><t j=\'1v\' /><k p=\'B\' e=\'F\'><9 b=\'c\' 9=\'m\' /></k><k p=\'11\' e=\'F\'><9 b=\'c\' 9=\'d\' /></k><t j=\'R\' /></n></1m><1Y><n><k p=\'11\' e=\'F\'><9 b=\'c\' 9=\'d\' /></k><t j=\'R\' /></n></1Y></1u><s Y=\'\' X=\'0\'><r L=\'-1\' K=\'-1\' M=\'U\' O=\'45\' W=\'13 18: 2z 1e 1c 12\' N=\'d\'><P l=\'Q\' i=\'2X\' /></r></s><1R><G S=\'1O\'><s Y=\'\' X=\'1\'><r L=\'-1\' K=\'-1\' M=\'U\' O=\'45\' W=\'13 18: 2z 1e 1c 12\' N=\'d\'><P l=\'Q\' i=\'2Y\' /></r></s></G><G S=\'25\'><s Y=\'\' X=\'8\'><r L=\'-1\' K=\'-1\' M=\'U\' O=\'45\' W=\'13 18: 2z 1e 1c 12\' N=\'d\'><P l=\'Q\' i=\'2V\' /></r></s></G><G S=\'1L\'><s Y=\'\' X=\'16\'><r L=\'-1\' K=\'-1\' M=\'U\' O=\'45\' W=\'13 18: 2z 1e 1c 12\' N=\'d\'><P l=\'Q\' i=\'30\' /></r></s></G><G S=\'1N\'><s Y=\'\' X=\'17\'><r L=\'-1\' K=\'-1\' M=\'U\' O=\'45\' W=\'13 18: 2z 1e 1c 12\' N=\'d\'><P l=\'Q\' i=\'36\' /></r></s></G><G S=\'1X\'><s Y=\'\' X=\'24\'><r L=\'-1\' K=\'-1\' M=\'U\' O=\'45\' W=\'13 18: 2z 1e 1c 12\' N=\'d\'><P l=\'Q\' i=\'32\' /></r></s></G><G S=\'21\'><s Y=\'\' X=\'0\'><r L=\'-1\' K=\'-1\' M=\'U\' O=\'45\' W=\'13 18: 2z 1e 1c 12\' N=\'d\'><P l=\'Q\' i=\'34\' /></r></s></G><G S=\'1Z\'><s Y=\'\' X=\'8\'><r L=\'-1\' K=\'-1\' M=\'U\' O=\'45\' W=\'13 18: 2z 1e 1c 12\' N=\'d\'><P l=\'Q\' i=\'2Z\' /></r></s></G><G S=\'1T\'><s Y=\'\' X=\'16\'><r L=\'-1\' K=\'-1\' M=\'U\' O=\'45\' W=\'13 18: 2z 1e 1c 12\' N=\'d\'><P l=\'Q\' i=\'31\' /></r></s></G><G S=\'1W\'><s Y=\'\' X=\'24\'><r L=\'-1\' K=\'-1\' M=\'U\' O=\'45\' W=\'13 18: 2z 1e 1c 12\' N=\'d\'><P l=\'Q\' i=\'33\' /></r></s></G></1R><1G><V j=\'2G\' 1f=\'60\' b=\'J\' 19=\'0\' 1a=\'0\' 14=\'0\' 15=\'0\' 1h=\'-1\'><J L=\'0\' K=\'0\' M=\'0\' O=\'0\' N=\'d\'><P l=\'Q\' i=\'3b\' /></J></V><V j=\'2S\' 1f=\'61\' b=\'J\' 19=\'0\' 1a=\'0\' 14=\'0\' 15=\'0\' 1h=\'-1\'><J L=\'0\' K=\'0\' M=\'0\' O=\'0\' N=\'d\'><P l=\'Q\' i=\'3b\' /></J></V><V j=\'2M\' 1f=\'68\' b=\'J\' 19=\'0\' 1a=\'0\' 14=\'0\' 15=\'0\' 1h=\'-1\'><J L=\'0\' K=\'0\' M=\'0\' O=\'0\' N=\'d\'><P l=\'Q\' i=\'3b\' /></J></V><V j=\'2N\' 1f=\'69\' b=\'J\' 19=\'0\' 1a=\'0\' 14=\'0\' 15=\'0\' 1h=\'-1\'><J L=\'0\' K=\'0\' M=\'0\' O=\'0\' N=\'d\'><P l=\'Q\' i=\'3b\' /></J></V><V j=\'2O\' 1f=\'67\' b=\'J\' 19=\'0\' 1a=\'0\' 14=\'0\' 15=\'0\' 1h=\'-1\'><J L=\'0\' K=\'0\' M=\'0\' O=\'0\' N=\'d\'><P l=\'Q\' i=\'3b\' /></J></V></1G></1D><1D j=\'1o\' 14=\'U\' 15=\'45\' 1b=\'m\' 2a=\'m\' 2l=\'\' 19=\'24\' 1a=\'3P\' 2i=\'m\' 2c=\'3\' 2j=\'0\' 2m=\'0\' 2p=\'2K\' 2q=\'22.5\' 2n=\'1i\' 2o=\'1i\' 2b=\'1i\' 28=\'0\' 2d=\'4\' 27=\'m\' 2g=\'d\' 2H=\'2R\' 2Q=\'1m\'><23><p S=\'B\' b=\'c\' 9=\'d\' 1b=\'m\' /><p S=\'1k\' b=\'c\' 9=\'d\' 1b=\'m\' /><p S=\'1d\' b=\'c\' 9=\'d\' 1b=\'m\' /><p S=\'11\' b=\'c\' 9=\'d\' 1b=\'m\' /><p S=\'26\' b=\'o\' 9=\'1w\' 1b=\'m\' /></23><1J><C j=\'2P\'><n><k p=\'B\' e=\'F\'><9 b=\'c\' 9=\'m\' /></k><t j=\'R\' /><t j=\'1v\' /></n></C><C j=\'1V\'><n><k p=\'1k\' e=\'F\'><9 b=\'c\' 9=\'m\' /></k><t j=\'R\' /></n></C><C j=\'1P\'><n><k p=\'1k\' e=\'F\'><9 b=\'c\' 9=\'d\' /></k><t j=\'R\' /></n></C><C j=\'2U\'><n><k p=\'1d\' e=\'F\'><9 b=\'c\' 9=\'m\' /></k><t j=\'R\' /></n></C><C j=\'1M\'><n><k p=\'11\' e=\'F\'><9 b=\'c\' 9=\'m\' /></k><t j=\'R\' /></n></C><C j=\'2T\'><n><k p=\'1k\' e=\'F\'><9 b=\'c\' 9=\'d\' /></k><k p=\'1d\' e=\'F\'><9 b=\'c\' 9=\'d\' /></k><k p=\'B\' e=\'F\'><9 b=\'c\' 9=\'d\' /></k><k p=\'11\' e=\'F\'><9 b=\'c\' 9=\'d\' /></k></n></C><C j=\'R\'><n><h><g><x e=\'A\' z=\'1d\' u=\'D\' y=\'m\' w=\'c\' /></g><f><Z><H b=\'o\' 9=\'T\' /><1j b=\'c\' 9=\'d\' /></Z></f><q><Z><H b=\'o\' 9=\'T\' /><1j b=\'c\' 9=\'m\' /></Z></q></h><h><g><x e=\'A\' z=\'26\' u=\'D\' y=\'1w\' w=\'o\' /></g><f><h><g><x e=\'A\' z=\'1k\' u=\'D\' y=\'m\' w=\'c\' /></g><f><h><g><x e=\'A\' z=\'B\' u=\'D\' y=\'m\' w=\'c\' /></g><f><h><g><x e=\'A\' z=\'11\' u=\'D\' y=\'m\' w=\'c\' /></g><f><v><10 b=\'o\' 9=\'1W\' /><H b=\'o\' 9=\'T\' /></v></f><q><v><10 b=\'o\' 9=\'1T\' /><H b=\'o\' 9=\'T\' /></v></q></h></f><q><h><g><x e=\'A\' z=\'11\' u=\'D\' y=\'m\' w=\'c\' /></g><f><v><10 b=\'o\' 9=\'1Z\' /><H b=\'o\' 9=\'T\' /></v></f><q><v><10 b=\'o\' 9=\'21\' /><H b=\'o\' 9=\'T\' /></v></q></h></q></h></f><q><h><g><x e=\'A\' z=\'B\' u=\'D\' y=\'m\' w=\'c\' /></g><f><h><g><x e=\'A\' z=\'11\' u=\'D\' y=\'m\' w=\'c\' /></g><f><v><10 b=\'o\' 9=\'1X\' /><H b=\'o\' 9=\'T\' /></v></f><q><h><g><x e=\'A\' z=\'1d\' u=\'D\' y=\'m\' w=\'c\' /></g><f><v><10 b=\'o\' 9=\'1N\' /><H b=\'o\' 9=\'T\' /></v></f><q><v><10 b=\'o\' 9=\'1L\' /><H b=\'o\' 9=\'T\' /></v></q></h></q></h></f><q><h><g><x e=\'A\' z=\'11\' u=\'D\' y=\'m\' w=\'c\' /></g><f><v><10 b=\'o\' 9=\'25\' /><H b=\'o\' 9=\'T\' /></v></f><q><h><g><x e=\'A\' z=\'1d\' u=\'D\' y=\'m\' w=\'c\' /></g><f><v><10 b=\'o\' 9=\'1O\' /><H b=\'o\' 9=\'T\' /></v></f><q><v><10 b=\'o\' 9=\'1w\' /><H b=\'o\' 9=\'T\' /></v></q></h></q></h></q></h></q></h></f></h></n></C><C j=\'1v\'><n><h><g><x e=\'A\' z=\'E.1r.B\' u=\'D\' y=\'m\' w=\'c\' /></g><f><k p=\'E.1r.B\' e=\'F\'><9 b=\'c\' 9=\'d\' /></k><t j=\'E.1r.R\' /></f></h><h><g><x e=\'A\' z=\'E.1t.B\' u=\'D\' y=\'m\' w=\'c\' /></g><f><k p=\'E.1t.B\' e=\'F\'><9 b=\'c\' 9=\'d\' /></k><t j=\'E.1t.R\' /></f></h><h><g><x e=\'A\' z=\'E.1q.B\' u=\'D\' y=\'m\' w=\'c\' /></g><f><k p=\'E.1q.B\' e=\'F\'><9 b=\'c\' 9=\'d\' /></k><t j=\'E.1q.R\' /></f></h><h><g><x e=\'A\' z=\'E.1n.B\' u=\'D\' y=\'m\' w=\'c\' /></g><f><k p=\'E.1n.B\' e=\'F\'><9 b=\'c\' 9=\'d\' /></k><t j=\'E.1n.R\' /></f></h><h><g><x e=\'A\' z=\'E.1s.B\' u=\'D\' y=\'m\' w=\'c\' /></g><f><k p=\'E.1s.B\' e=\'F\'><9 b=\'c\' 9=\'d\' /></k><t j=\'E.1s.R\' /></f></h><h><g><x e=\'A\' z=\'E.1p.B\' u=\'D\' y=\'m\' w=\'c\' /></g><f><k p=\'E.1p.B\' e=\'F\'><9 b=\'c\' 9=\'d\' /></k><t j=\'E.1p.R\' /></f></h></n></C></1J><1u><1K><n><t j=\'R\' /></n></1K><1Q><n><t j=\'1V\' /></n></1Q><1S><n><t j=\'1P\' /></n></1S><1U><n><t j=\'1M\' /></n></1U><1m><n><t j=\'1v\' /><k p=\'B\' e=\'F\'><9 b=\'c\' 9=\'m\' /></k><k p=\'11\' e=\'F\'><9 b=\'c\' 9=\'d\' /></k><t j=\'R\' /></n></1m><1Y><n><k p=\'11\' e=\'F\'><9 b=\'c\' 9=\'d\' /></k><t j=\'R\' /></n></1Y></1u><s Y=\'\' X=\'0\'><r L=\'-1\' K=\'-1\' M=\'U\' O=\'45\' W=\'13 18: 2y 1e 1c 12\' N=\'d\'><P l=\'Q\' i=\'2X\' /></r></s><1R><G S=\'1O\'><s Y=\'\' X=\'1\'><r L=\'-1\' K=\'-1\' M=\'U\' O=\'45\' W=\'13 18: 2y 1e 1c 12\' N=\'d\'><P l=\'Q\' i=\'2Y\' /></r></s></G><G S=\'25\'><s Y=\'\' X=\'8\'><r L=\'-1\' K=\'-1\' M=\'U\' O=\'45\' W=\'13 18: 2y 1e 1c 12\' N=\'d\'><P l=\'Q\' i=\'2V\' /></r></s></G><G S=\'1L\'><s Y=\'\' X=\'16\'><r L=\'-1\' K=\'-1\' M=\'U\' O=\'45\' W=\'13 18: 2y 1e 1c 12\' N=\'d\'><P l=\'Q\' i=\'30\' /></r></s></G><G S=\'1N\'><s Y=\'\' X=\'17\'><r L=\'-1\' K=\'-1\' M=\'U\' O=\'45\' W=\'13 18: 2y 1e 1c 12\' N=\'d\'><P l=\'Q\' i=\'36\' /></r></s></G><G S=\'1X\'><s Y=\'\' X=\'24\'><r L=\'-1\' K=\'-1\' M=\'U\' O=\'45\' W=\'13 18: 2y 1e 1c 12\' N=\'d\'><P l=\'Q\' i=\'32\' /></r></s></G><G S=\'21\'><s Y=\'\' X=\'0\'><r L=\'-1\' K=\'-1\' M=\'U\' O=\'45\' W=\'13 18: 2y 1e 1c 12\' N=\'d\'><P l=\'Q\' i=\'34\' /></r></s></G><G S=\'1Z\'><s Y=\'\' X=\'8\'><r L=\'-1\' K=\'-1\' M=\'U\' O=\'45\' W=\'13 18: 2y 1e 1c 12\' N=\'d\'><P l=\'Q\' i=\'2Z\' /></r></s></G><G S=\'1T\'><s Y=\'\' X=\'16\'><r L=\'-1\' K=\'-1\' M=\'U\' O=\'45\' W=\'13 18: 2y 1e 1c 12\' N=\'d\'><P l=\'Q\' i=\'31\' /></r></s></G><G S=\'1W\'><s Y=\'\' X=\'24\'><r L=\'-1\' K=\'-1\' M=\'U\' O=\'45\' W=\'13 18: 2y 1e 1c 12\' N=\'d\'><P l=\'Q\' i=\'33\' /></r></s></G></1R><1G><V j=\'2G\' 1f=\'5U\' b=\'J\' 19=\'0\' 1a=\'0\' 14=\'0\' 15=\'0\' 1h=\'-1\'><J L=\'0\' K=\'0\' M=\'0\' O=\'0\' N=\'d\'><P l=\'Q\' i=\'3f\' /></J></V><V j=\'2S\' 1f=\'5S\' b=\'J\' 19=\'0\' 1a=\'0\' 14=\'0\' 15=\'0\' 1h=\'-1\'><J L=\'0\' K=\'0\' M=\'0\' O=\'0\' N=\'d\'><P l=\'Q\' i=\'3f\' /></J></V><V j=\'2M\' 1f=\'5Q\' b=\'J\' 19=\'0\' 1a=\'0\' 14=\'0\' 15=\'0\' 1h=\'-1\'><J L=\'0\' K=\'0\' M=\'0\' O=\'0\' N=\'d\'><P l=\'Q\' i=\'3f\' /></J></V><V j=\'2N\' 1f=\'5R\' b=\'J\' 19=\'0\' 1a=\'0\' 14=\'0\' 15=\'0\' 1h=\'-1\'><J L=\'0\' K=\'0\' M=\'0\' O=\'0\' N=\'d\'><P l=\'Q\' i=\'3f\' /></J></V><V j=\'2O\' 1f=\'5Y\' b=\'J\' 19=\'0\' 1a=\'0\' 14=\'0\' 15=\'0\' 1h=\'-1\'><J L=\'0\' K=\'0\' M=\'0\' O=\'0\' N=\'d\'><P l=\'Q\' i=\'3f\' /></J></V></1G></1D><1D j=\'1n\' 14=\'U\' 15=\'45\' 1b=\'m\' 2a=\'m\' 2l=\'\' 19=\'24\' 1a=\'5X\' 2i=\'m\' 2c=\'4\' 2j=\'0\' 2m=\'0\' 2p=\'2K\' 2q=\'22.5\' 2n=\'1i\' 2o=\'1i\' 2b=\'1i\' 28=\'0\' 2d=\'5\' 27=\'m\' 2g=\'d\' 2H=\'2R\' 2Q=\'1m\'><23><p S=\'B\' b=\'c\' 9=\'d\' 1b=\'m\' /><p S=\'1k\' b=\'c\' 9=\'d\' 1b=\'m\' /><p S=\'1d\' b=\'c\' 9=\'d\' 1b=\'m\' /><p S=\'11\' b=\'c\' 9=\'d\' 1b=\'m\' /><p S=\'26\' b=\'o\' 9=\'1w\' 1b=\'m\' /></23><1J><C j=\'2P\'><n><k p=\'B\' e=\'F\'><9 b=\'c\' 9=\'m\' /></k><t j=\'R\' /><t j=\'1v\' /></n></C><C j=\'1V\'><n><k p=\'1k\' e=\'F\'><9 b=\'c\' 9=\'m\' /></k><t j=\'R\' /></n></C><C j=\'1P\'><n><k p=\'1k\' e=\'F\'><9 b=\'c\' 9=\'d\' /></k><t j=\'R\' /></n></C><C j=\'2U\'><n><k p=\'1d\' e=\'F\'><9 b=\'c\' 9=\'m\' /></k><t j=\'R\' /></n></C><C j=\'1M\'><n><k p=\'11\' e=\'F\'><9 b=\'c\' 9=\'m\' /></k><t j=\'R\' /></n></C><C j=\'2T\'><n><k p=\'1k\' e=\'F\'><9 b=\'c\' 9=\'d\' /></k><k p=\'1d\' e=\'F\'><9 b=\'c\' 9=\'d\' /></k><k p=\'B\' e=\'F\'><9 b=\'c\' 9=\'d\' /></k><k p=\'11\' e=\'F\'><9 b=\'c\' 9=\'d\' /></k></n></C><C j=\'R\'><n><h><g><x e=\'A\' z=\'1d\' u=\'D\' y=\'m\' w=\'c\' /></g><f><Z><H b=\'o\' 9=\'T\' /><1j b=\'c\' 9=\'d\' /></Z></f><q><Z><H b=\'o\' 9=\'T\' /><1j b=\'c\' 9=\'m\' /></Z></q></h><h><g><x e=\'A\' z=\'26\' u=\'D\' y=\'1w\' w=\'o\' /></g><f><h><g><x e=\'A\' z=\'1k\' u=\'D\' y=\'m\' w=\'c\' /></g><f><h><g><x e=\'A\' z=\'B\' u=\'D\' y=\'m\' w=\'c\' /></g><f><h><g><x e=\'A\' z=\'11\' u=\'D\' y=\'m\' w=\'c\' /></g><f><v><10 b=\'o\' 9=\'1W\' /><H b=\'o\' 9=\'T\' /></v></f><q><v><10 b=\'o\' 9=\'1T\' /><H b=\'o\' 9=\'T\' /></v></q></h></f><q><h><g><x e=\'A\' z=\'11\' u=\'D\' y=\'m\' w=\'c\' /></g><f><v><10 b=\'o\' 9=\'1Z\' /><H b=\'o\' 9=\'T\' /></v></f><q><v><10 b=\'o\' 9=\'21\' /><H b=\'o\' 9=\'T\' /></v></q></h></q></h></f><q><h><g><x e=\'A\' z=\'B\' u=\'D\' y=\'m\' w=\'c\' /></g><f><h><g><x e=\'A\' z=\'11\' u=\'D\' y=\'m\' w=\'c\' /></g><f><v><10 b=\'o\' 9=\'1X\' /><H b=\'o\' 9=\'T\' /></v></f><q><h><g><x e=\'A\' z=\'1d\' u=\'D\' y=\'m\' w=\'c\' /></g><f><v><10 b=\'o\' 9=\'1N\' /><H b=\'o\' 9=\'T\' /></v></f><q><v><10 b=\'o\' 9=\'1L\' /><H b=\'o\' 9=\'T\' /></v></q></h></q></h></f><q><h><g><x e=\'A\' z=\'11\' u=\'D\' y=\'m\' w=\'c\' /></g><f><v><10 b=\'o\' 9=\'25\' /><H b=\'o\' 9=\'T\' /></v></f><q><h><g><x e=\'A\' z=\'1d\' u=\'D\' y=\'m\' w=\'c\' /></g><f><v><10 b=\'o\' 9=\'1O\' /><H b=\'o\' 9=\'T\' /></v></f><q><v><10 b=\'o\' 9=\'1w\' /><H b=\'o\' 9=\'T\' /></v></q></h></q></h></q></h></q></h></f></h></n></C><C j=\'1v\'><n><h><g><x e=\'A\' z=\'E.1r.B\' u=\'D\' y=\'m\' w=\'c\' /></g><f><k p=\'E.1r.B\' e=\'F\'><9 b=\'c\' 9=\'d\' /></k><t j=\'E.1r.R\' /></f></h><h><g><x e=\'A\' z=\'E.1t.B\' u=\'D\' y=\'m\' w=\'c\' /></g><f><k p=\'E.1t.B\' e=\'F\'><9 b=\'c\' 9=\'d\' /></k><t j=\'E.1t.R\' /></f></h><h><g><x e=\'A\' z=\'E.1q.B\' u=\'D\' y=\'m\' w=\'c\' /></g><f><k p=\'E.1q.B\' e=\'F\'><9 b=\'c\' 9=\'d\' /></k><t j=\'E.1q.R\' /></f></h><h><g><x e=\'A\' z=\'E.1o.B\' u=\'D\' y=\'m\' w=\'c\' /></g><f><k p=\'E.1o.B\' e=\'F\'><9 b=\'c\' 9=\'d\' /></k><t j=\'E.1o.R\' /></f></h><h><g><x e=\'A\' z=\'E.1s.B\' u=\'D\' y=\'m\' w=\'c\' /></g><f><k p=\'E.1s.B\' e=\'F\'><9 b=\'c\' 9=\'d\' /></k><t j=\'E.1s.R\' /></f></h><h><g><x e=\'A\' z=\'E.1p.B\' u=\'D\' y=\'m\' w=\'c\' /></g><f><k p=\'E.1p.B\' e=\'F\'><9 b=\'c\' 9=\'d\' /></k><t j=\'E.1p.R\' /></f></h></n></C></1J><1u><1K><n><t j=\'R\' /></n></1K><1Q><n><t j=\'1V\' /></n></1Q><1S><n><t j=\'1P\' /></n></1S><1U><n><t j=\'1M\' /></n></1U><1m><n><t j=\'1v\' /><k p=\'B\' e=\'F\'><9 b=\'c\' 9=\'m\' /></k><k p=\'11\' e=\'F\'><9 b=\'c\' 9=\'d\' /></k><t j=\'R\' /></n></1m><1Y><n><k p=\'11\' e=\'F\'><9 b=\'c\' 9=\'d\' /></k><t j=\'R\' /></n></1Y></1u><s Y=\'\' X=\'0\'><r L=\'-1\' K=\'-1\' M=\'U\' O=\'45\' W=\'13 1l: I 1B 1C 13 18 1x 1y 2J 1l\' N=\'d\'><P l=\'Q\' i=\'2X\' /></r></s><1R><G S=\'1O\'><s Y=\'\' X=\'1\'><r L=\'-1\' K=\'-1\' M=\'U\' O=\'45\' W=\'13 1l: I 1B 1C 13 18 1x 1y 2J 1l\' N=\'d\'><P l=\'Q\' i=\'2Y\' /></r></s></G><G S=\'25\'><s Y=\'\' X=\'8\'><r L=\'-1\' K=\'-1\' M=\'U\' O=\'45\' W=\'13 1l: I 1B 1C 13 18 1x 1y 2J 1l\' N=\'d\'><P l=\'Q\' i=\'2V\' /></r></s></G><G S=\'1L\'><s Y=\'\' X=\'16\'><r L=\'-1\' K=\'-1\' M=\'U\' O=\'45\' W=\'13 1l: I 1B 1C 13 18 1x 1y 2J 1l\' N=\'d\'><P l=\'Q\' i=\'30\' /></r></s></G><G S=\'1N\'><s Y=\'\' X=\'17\'><r L=\'-1\' K=\'-1\' M=\'U\' O=\'45\' W=\'13 1l: I 1B 1C 13 18 1x 1y 2J 1l\' N=\'d\'><P l=\'Q\' i=\'36\' /></r></s></G><G S=\'1X\'><s Y=\'\' X=\'24\'><r L=\'-1\' K=\'-1\' M=\'U\' O=\'45\' W=\'13 1l: I 1B 1C 13 18 1x 1y 2J 1l\' N=\'d\'><P l=\'Q\' i=\'32\' /></r></s></G><G S=\'21\'><s Y=\'\' X=\'0\'><r L=\'-1\' K=\'-1\' M=\'U\' O=\'45\' W=\'13 1l: I 1B 1C 13 18 1x 1y 2J 1l\' N=\'d\'><P l=\'Q\' i=\'34\' /></r></s></G><G S=\'1Z\'><s Y=\'\' X=\'8\'><r L=\'-1\' K=\'-1\' M=\'U\' O=\'45\' W=\'13 1l: I 1B 1C 13 18 1x 1y 2J 1l\' N=\'d\'><P l=\'Q\' i=\'2Z\' /></r></s></G><G S=\'1T\'><s Y=\'\' X=\'16\'><r L=\'-1\' K=\'-1\' M=\'U\' O=\'45\' W=\'13 1l: I 1B 1C 13 18 1x 1y 2J 1l\' N=\'d\'><P l=\'Q\' i=\'31\' /></r></s></G><G S=\'1W\'><s Y=\'\' X=\'24\'><r L=\'-1\' K=\'-1\' M=\'U\' O=\'45\' W=\'13 1l: I 1B 1C 13 18 1x 1y 2J 1l\' N=\'d\'><P l=\'Q\' i=\'33\' /></r></s></G></1R><1G><V j=\'2G\' 1f=\'4D\' b=\'J\' 19=\'0\' 1a=\'0\' 14=\'0\' 15=\'0\' 1h=\'-1\'><J L=\'0\' K=\'0\' M=\'0\' O=\'0\' N=\'d\'><P l=\'Q\' i=\'3a\' /></J></V><V j=\'2S\' 1f=\'5H\' b=\'J\' 19=\'0\' 1a=\'0\' 14=\'0\' 15=\'0\' 1h=\'-1\'><J L=\'0\' K=\'0\' M=\'0\' O=\'0\' N=\'d\'><P l=\'Q\' i=\'3a\' /></J></V><V j=\'2M\' 1f=\'5W\' b=\'J\' 19=\'0\' 1a=\'0\' 14=\'0\' 15=\'0\' 1h=\'-1\'><J L=\'0\' K=\'0\' M=\'0\' O=\'0\' N=\'d\'><P l=\'Q\' i=\'3a\' /></J></V><V j=\'2N\' 1f=\'5V\' b=\'J\' 19=\'0\' 1a=\'0\' 14=\'0\' 15=\'0\' 1h=\'-1\'><J L=\'0\' K=\'0\' M=\'0\' O=\'0\' N=\'d\'><P l=\'Q\' i=\'3a\' /></J></V><V j=\'2O\' 1f=\'5Z\' b=\'J\' 19=\'0\' 1a=\'0\' 14=\'0\' 15=\'0\' 1h=\'-1\'><J L=\'0\' K=\'0\' M=\'0\' O=\'0\' N=\'d\'><P l=\'Q\' i=\'3a\' /></J></V></1G></1D><1D j=\'1s\' 14=\'U\' 15=\'2r\' 1b=\'m\' 2a=\'m\' 2l=\'\' 19=\'24\' 1a=\'5T\' 2i=\'m\' 2c=\'5\' 2j=\'0\' 2m=\'0\' 2p=\'2K\' 2q=\'35\' 2n=\'1i\' 2o=\'1i\' 2b=\'1i\' 28=\'0\' 2d=\'6\' 27=\'m\' 2g=\'d\' 2H=\'2R\' 2Q=\'1m\'><23><p S=\'B\' b=\'c\' 9=\'d\' 1b=\'m\' /><p S=\'1k\' b=\'c\' 9=\'d\' 1b=\'m\' /><p S=\'1d\' b=\'c\' 9=\'d\' 1b=\'m\' /><p S=\'11\' b=\'c\' 9=\'d\' 1b=\'m\' /><p S=\'26\' b=\'o\' 9=\'1w\' 1b=\'m\' /></23><1J><C j=\'2P\'><n><k p=\'B\' e=\'F\'><9 b=\'c\' 9=\'m\' /></k><t j=\'R\' /><t j=\'1v\' /></n></C><C j=\'1V\'><n><k p=\'1k\' e=\'F\'><9 b=\'c\' 9=\'m\' /></k><t j=\'R\' /></n></C><C j=\'1P\'><n><k p=\'1k\' e=\'F\'><9 b=\'c\' 9=\'d\' /></k><t j=\'R\' /></n></C><C j=\'2U\'><n><k p=\'1d\' e=\'F\'><9 b=\'c\' 9=\'m\' /></k><t j=\'R\' /></n></C><C j=\'1M\'><n><k p=\'11\' e=\'F\'><9 b=\'c\' 9=\'m\' /></k><t j=\'R\' /></n></C><C j=\'2T\'><n><k p=\'1k\' e=\'F\'><9 b=\'c\' 9=\'d\' /></k><k p=\'1d\' e=\'F\'><9 b=\'c\' 9=\'d\' /></k><k p=\'B\' e=\'F\'><9 b=\'c\' 9=\'d\' /></k><k p=\'11\' e=\'F\'><9 b=\'c\' 9=\'d\' /></k></n></C><C j=\'R\'><n><h><g><x e=\'A\' z=\'1d\' u=\'D\' y=\'m\' w=\'c\' /></g><f><Z><H b=\'o\' 9=\'T\' /><1j b=\'c\' 9=\'d\' /></Z></f><q><Z><H b=\'o\' 9=\'T\' /><1j b=\'c\' 9=\'m\' /></Z></q></h><h><g><x e=\'A\' z=\'26\' u=\'D\' y=\'1w\' w=\'o\' /></g><f><h><g><x e=\'A\' z=\'1k\' u=\'D\' y=\'m\' w=\'c\' /></g><f><h><g><x e=\'A\' z=\'B\' u=\'D\' y=\'m\' w=\'c\' /></g><f><h><g><x e=\'A\' z=\'11\' u=\'D\' y=\'m\' w=\'c\' /></g><f><v><10 b=\'o\' 9=\'1W\' /><H b=\'o\' 9=\'T\' /></v></f><q><v><10 b=\'o\' 9=\'1T\' /><H b=\'o\' 9=\'T\' /></v></q></h></f><q><h><g><x e=\'A\' z=\'11\' u=\'D\' y=\'m\' w=\'c\' /></g><f><v><10 b=\'o\' 9=\'1Z\' /><H b=\'o\' 9=\'T\' /></v></f><q><v><10 b=\'o\' 9=\'21\' /><H b=\'o\' 9=\'T\' /></v></q></h></q></h></f><q><h><g><x e=\'A\' z=\'B\' u=\'D\' y=\'m\' w=\'c\' /></g><f><h><g><x e=\'A\' z=\'11\' u=\'D\' y=\'m\' w=\'c\' /></g><f><v><10 b=\'o\' 9=\'1X\' /><H b=\'o\' 9=\'T\' /></v></f><q><h><g><x e=\'A\' z=\'1d\' u=\'D\' y=\'m\' w=\'c\' /></g><f><v><10 b=\'o\' 9=\'1N\' /><H b=\'o\' 9=\'T\' /></v></f><q><v><10 b=\'o\' 9=\'1L\' /><H b=\'o\' 9=\'T\' /></v></q></h></q></h></f><q><h><g><x e=\'A\' z=\'11\' u=\'D\' y=\'m\' w=\'c\' /></g><f><v><10 b=\'o\' 9=\'25\' /><H b=\'o\' 9=\'T\' /></v></f><q><h><g><x e=\'A\' z=\'1d\' u=\'D\' y=\'m\' w=\'c\' /></g><f><v><10 b=\'o\' 9=\'1O\' /><H b=\'o\' 9=\'T\' /></v></f><q><v><10 b=\'o\' 9=\'1w\' /><H b=\'o\' 9=\'T\' /></v></q></h></q></h></q></h></q></h></f></h></n></C><C j=\'1v\'><n><h><g><x e=\'A\' z=\'E.1r.B\' u=\'D\' y=\'m\' w=\'c\' /></g><f><k p=\'E.1r.B\' e=\'F\'><9 b=\'c\' 9=\'d\' /></k><t j=\'E.1r.R\' /></f></h><h><g><x e=\'A\' z=\'E.1t.B\' u=\'D\' y=\'m\' w=\'c\' /></g><f><k p=\'E.1t.B\' e=\'F\'><9 b=\'c\' 9=\'d\' /></k><t j=\'E.1t.R\' /></f></h><h><g><x e=\'A\' z=\'E.1q.B\' u=\'D\' y=\'m\' w=\'c\' /></g><f><k p=\'E.1q.B\' e=\'F\'><9 b=\'c\' 9=\'d\' /></k><t j=\'E.1q.R\' /></f></h><h><g><x e=\'A\' z=\'E.1o.B\' u=\'D\' y=\'m\' w=\'c\' /></g><f><k p=\'E.1o.B\' e=\'F\'><9 b=\'c\' 9=\'d\' /></k><t j=\'E.1o.R\' /></f></h><h><g><x e=\'A\' z=\'E.1n.B\' u=\'D\' y=\'m\' w=\'c\' /></g><f><k p=\'E.1n.B\' e=\'F\'><9 b=\'c\' 9=\'d\' /></k><t j=\'E.1n.R\' /></f></h><h><g><x e=\'A\' z=\'E.1p.B\' u=\'D\' y=\'m\' w=\'c\' /></g><f><k p=\'E.1p.B\' e=\'F\'><9 b=\'c\' 9=\'d\' /></k><t j=\'E.1p.R\' /></f></h></n></C></1J><1u><1K><n><t j=\'R\' /></n></1K><1Q><n><t j=\'1V\' /></n></1Q><1S><n><t j=\'1P\' /></n></1S><1U><n><t j=\'1M\' /></n></1U><1m><n><t j=\'1v\' /><k p=\'B\' e=\'F\'><9 b=\'c\' 9=\'m\' /></k><k p=\'11\' e=\'F\'><9 b=\'c\' 9=\'d\' /></k><t j=\'R\' /></n></1m><1Y><n><k p=\'11\' e=\'F\'><9 b=\'c\' 9=\'d\' /></k><t j=\'R\' /></n></1Y></1u><s Y=\'\' X=\'0\'><r L=\'-1\' K=\'-1\' M=\'U\' O=\'2r\' W=\'2E 2F 2D (1A) 2B: I 2C 1F a 12 2w 1z 1E\' N=\'d\'><P l=\'Q\' i=\'66\' /></r></s><1R><G S=\'1O\'><s Y=\'\' X=\'1\'><r L=\'-1\' K=\'-1\' M=\'U\' O=\'2r\' W=\'2E 2F 2D (1A) 2B: I 2C 1F a 12 2w 1z 1E\' N=\'d\'><P l=\'Q\' i=\'65\' /></r></s></G><G S=\'25\'><s Y=\'\' X=\'8\'><r L=\'-1\' K=\'-1\' M=\'U\' O=\'2r\' W=\'2E 2F 2D (1A) 2B: I 2C 1F a 12 2w 1z 1E\' N=\'d\'><P l=\'Q\' i=\'62\' /></r></s></G><G S=\'1L\'><s Y=\'\' X=\'16\'><r L=\'-1\' K=\'-1\' M=\'U\' O=\'2r\' W=\'2E 2F 2D (1A) 2B: I 2C 1F a 12 2w 1z 1E\' N=\'d\'><P l=\'Q\' i=\'64\' /></r></s></G><G S=\'1N\'><s Y=\'\' X=\'17\'><r L=\'-1\' K=\'-1\' M=\'U\' O=\'2r\' W=\'2E 2F 2D (1A) 2B: I 2C 1F a 12 2w 1z 1E\' N=\'d\'><P l=\'Q\' i=\'63\' /></r></s></G><G S=\'1X\'><s Y=\'\' X=\'24\'><r L=\'-1\' K=\'-1\' M=\'U\' O=\'2r\' W=\'2E 2F 2D (1A) 2B: I 2C 1F a 12 2w 1z 1E\' N=\'d\'><P l=\'Q\' i=\'5D\' /></r></s></G><G S=\'21\'><s Y=\'\' X=\'0\'><r L=\'-1\' K=\'-1\' M=\'U\' O=\'2r\' W=\'2E 2F 2D (1A) 2B: I 2C 1F a 12 2w 1z 1E\' N=\'d\'><P l=\'Q\' i=\'5w\' /></r></s></G><G S=\'1Z\'><s Y=\'\' X=\'8\'><r L=\'-1\' K=\'-1\' M=\'U\' O=\'2r\' W=\'2E 2F 2D (1A) 2B: I 2C 1F a 12 2w 1z 1E\' N=\'d\'><P l=\'Q\' i=\'5K\' /></r></s></G><G S=\'1T\'><s Y=\'\' X=\'16\'><r L=\'-1\' K=\'-1\' M=\'U\' O=\'2r\' W=\'2E 2F 2D (1A) 2B: I 2C 1F a 12 2w 1z 1E\' N=\'d\'><P l=\'Q\' i=\'5M\' /></r></s></G><G S=\'1W\'><s Y=\'\' X=\'24\'><r L=\'-1\' K=\'-1\' M=\'U\' O=\'2r\' W=\'2E 2F 2D (1A) 2B: I 2C 1F a 12 2w 1z 1E\' N=\'d\'><P l=\'Q\' i=\'5N\' /></r></s></G></1R><1G><V j=\'2G\' 1f=\'5I\' b=\'J\' 19=\'0\' 1a=\'0\' 14=\'0\' 15=\'0\' 1h=\'-1\'><J L=\'0\' K=\'0\' M=\'0\' O=\'0\' N=\'d\'><P l=\'Q\' i=\'39\' /></J></V><V j=\'2S\' 1f=\'6t\' b=\'J\' 19=\'0\' 1a=\'0\' 14=\'0\' 15=\'0\' 1h=\'-1\'><J L=\'0\' K=\'0\' M=\'0\' O=\'0\' N=\'d\'><P l=\'Q\' i=\'39\' /></J></V><V j=\'2M\' 1f=\'6u\' b=\'J\' 19=\'0\' 1a=\'0\' 14=\'0\' 15=\'0\' 1h=\'-1\'><J L=\'0\' K=\'0\' M=\'0\' O=\'0\' N=\'d\'><P l=\'Q\' i=\'39\' /></J></V><V j=\'2N\' 1f=\'6m\' b=\'J\' 19=\'0\' 1a=\'0\' 14=\'0\' 15=\'0\' 1h=\'-1\'><J L=\'0\' K=\'0\' M=\'0\' O=\'0\' N=\'d\'><P l=\'Q\' i=\'39\' /></J></V><V j=\'2O\' 1f=\'6e\' b=\'J\' 19=\'0\' 1a=\'0\' 14=\'0\' 15=\'0\' 1h=\'-1\'><J L=\'0\' K=\'0\' M=\'0\' O=\'0\' N=\'d\'><P l=\'Q\' i=\'39\' /></J></V></1G></1D><1D j=\'1p\' 14=\'U\' 15=\'45\' 1b=\'m\' 2a=\'m\' 2l=\'\' 19=\'24\' 1a=\'6q\' 2i=\'m\' 2c=\'6\' 2j=\'0\' 2m=\'0\' 2p=\'2K\' 2q=\'22.5\' 2n=\'1i\' 2o=\'1i\' 2b=\'1i\' 28=\'0\' 2d=\'7\' 27=\'m\' 2g=\'d\' 2H=\'2R\' 2Q=\'1m\'><23><p S=\'B\' b=\'c\' 9=\'d\' 1b=\'m\' /><p S=\'1k\' b=\'c\' 9=\'d\' 1b=\'m\' /><p S=\'1d\' b=\'c\' 9=\'d\' 1b=\'m\' /><p S=\'11\' b=\'c\' 9=\'d\' 1b=\'m\' /><p S=\'26\' b=\'o\' 9=\'1w\' 1b=\'m\' /></23><1J><C j=\'2P\'><n><k p=\'B\' e=\'F\'><9 b=\'c\' 9=\'m\' /></k><t j=\'R\' /><t j=\'1v\' /></n></C><C j=\'1V\'><n><k p=\'1k\' e=\'F\'><9 b=\'c\' 9=\'m\' /></k><t j=\'R\' /></n></C><C j=\'1P\'><n><k p=\'1k\' e=\'F\'><9 b=\'c\' 9=\'d\' /></k><t j=\'R\' /></n></C><C j=\'2U\'><n><k p=\'1d\' e=\'F\'><9 b=\'c\' 9=\'m\' /></k><t j=\'R\' /></n></C><C j=\'1M\'><n><k p=\'11\' e=\'F\'><9 b=\'c\' 9=\'m\' /></k><t j=\'R\' /></n></C><C j=\'2T\'><n><k p=\'1k\' e=\'F\'><9 b=\'c\' 9=\'d\' /></k><k p=\'1d\' e=\'F\'><9 b=\'c\' 9=\'d\' /></k><k p=\'B\' e=\'F\'><9 b=\'c\' 9=\'d\' /></k><k p=\'11\' e=\'F\'><9 b=\'c\' 9=\'d\' /></k></n></C><C j=\'R\'><n><h><g><x e=\'A\' z=\'1d\' u=\'D\' y=\'m\' w=\'c\' /></g><f><Z><H b=\'o\' 9=\'T\' /><1j b=\'c\' 9=\'d\' /></Z></f><q><Z><H b=\'o\' 9=\'T\' /><1j b=\'c\' 9=\'m\' /></Z></q></h><h><g><x e=\'A\' z=\'26\' u=\'D\' y=\'1w\' w=\'o\' /></g><f><h><g><x e=\'A\' z=\'1k\' u=\'D\' y=\'m\' w=\'c\' /></g><f><h><g><x e=\'A\' z=\'B\' u=\'D\' y=\'m\' w=\'c\' /></g><f><h><g><x e=\'A\' z=\'11\' u=\'D\' y=\'m\' w=\'c\' /></g><f><v><10 b=\'o\' 9=\'1W\' /><H b=\'o\' 9=\'T\' /></v></f><q><v><10 b=\'o\' 9=\'1T\' /><H b=\'o\' 9=\'T\' /></v></q></h></f><q><h><g><x e=\'A\' z=\'11\' u=\'D\' y=\'m\' w=\'c\' /></g><f><v><10 b=\'o\' 9=\'1Z\' /><H b=\'o\' 9=\'T\' /></v></f><q><v><10 b=\'o\' 9=\'21\' /><H b=\'o\' 9=\'T\' /></v></q></h></q></h></f><q><h><g><x e=\'A\' z=\'B\' u=\'D\' y=\'m\' w=\'c\' /></g><f><h><g><x e=\'A\' z=\'11\' u=\'D\' y=\'m\' w=\'c\' /></g><f><v><10 b=\'o\' 9=\'1X\' /><H b=\'o\' 9=\'T\' /></v></f><q><h><g><x e=\'A\' z=\'1d\' u=\'D\' y=\'m\' w=\'c\' /></g><f><v><10 b=\'o\' 9=\'1N\' /><H b=\'o\' 9=\'T\' /></v></f><q><v><10 b=\'o\' 9=\'1L\' /><H b=\'o\' 9=\'T\' /></v></q></h></q></h></f><q><h><g><x e=\'A\' z=\'11\' u=\'D\' y=\'m\' w=\'c\' /></g><f><v><10 b=\'o\' 9=\'25\' /><H b=\'o\' 9=\'T\' /></v></f><q><h><g><x e=\'A\' z=\'1d\' u=\'D\' y=\'m\' w=\'c\' /></g><f><v><10 b=\'o\' 9=\'1O\' /><H b=\'o\' 9=\'T\' /></v></f><q><v><10 b=\'o\' 9=\'1w\' /><H b=\'o\' 9=\'T\' /></v></q></h></q></h></q></h></q></h></f></h></n></C><C j=\'1v\'><n><h><g><x e=\'A\' z=\'E.1r.B\' u=\'D\' y=\'m\' w=\'c\' /></g><f><k p=\'E.1r.B\' e=\'F\'><9 b=\'c\' 9=\'d\' /></k><t j=\'E.1r.R\' /></f></h><h><g><x e=\'A\' z=\'E.1t.B\' u=\'D\' y=\'m\' w=\'c\' /></g><f><k p=\'E.1t.B\' e=\'F\'><9 b=\'c\' 9=\'d\' /></k><t j=\'E.1t.R\' /></f></h><h><g><x e=\'A\' z=\'E.1q.B\' u=\'D\' y=\'m\' w=\'c\' /></g><f><k p=\'E.1q.B\' e=\'F\'><9 b=\'c\' 9=\'d\' /></k><t j=\'E.1q.R\' /></f></h><h><g><x e=\'A\' z=\'E.1o.B\' u=\'D\' y=\'m\' w=\'c\' /></g><f><k p=\'E.1o.B\' e=\'F\'><9 b=\'c\' 9=\'d\' /></k><t j=\'E.1o.R\' /></f></h><h><g><x e=\'A\' z=\'E.1n.B\' u=\'D\' y=\'m\' w=\'c\' /></g><f><k p=\'E.1n.B\' e=\'F\'><9 b=\'c\' 9=\'d\' /></k><t j=\'E.1n.R\' /></f></h><h><g><x e=\'A\' z=\'E.1s.B\' u=\'D\' y=\'m\' w=\'c\' /></g><f><k p=\'E.1s.B\' e=\'F\'><9 b=\'c\' 9=\'d\' /></k><t j=\'E.1s.R\' /></f></h></n></C></1J><1u><1K><n><t j=\'R\' /></n></1K><1Q><n><t j=\'1V\' /></n></1Q><1S><n><t j=\'1P\' /></n></1S><1U><n><t j=\'1M\' /></n></1U><1m><n><t j=\'1v\' /><k p=\'B\' e=\'F\'><9 b=\'c\' 9=\'m\' /></k><k p=\'11\' e=\'F\'><9 b=\'c\' 9=\'d\' /></k><t j=\'R\' /></n></1m><1Y><n><k p=\'11\' e=\'F\'><9 b=\'c\' 9=\'d\' /></k><t j=\'R\' /></n></1Y></1u><s Y=\'\' X=\'0\'><r L=\'-1\' K=\'-1\' M=\'U\' O=\'45\' W=\'1A 1l: I 1B 1C a 12 1x 1y 1F 2k 1z 2I\' N=\'d\'><P l=\'Q\' i=\'2X\' /></r></s><1R><G S=\'1O\'><s Y=\'\' X=\'1\'><r L=\'-1\' K=\'-1\' M=\'U\' O=\'45\' W=\'1A 1l: I 1B 1C a 12 1x 1y 1F 2k 1z 2I\' N=\'d\'><P l=\'Q\' i=\'2Y\' /></r></s></G><G S=\'25\'><s Y=\'\' X=\'8\'><r L=\'-1\' K=\'-1\' M=\'U\' O=\'45\' W=\'1A 1l: I 1B 1C a 12 1x 1y 1F 2k 1z 2I\' N=\'d\'><P l=\'Q\' i=\'2V\' /></r></s></G><G S=\'1L\'><s Y=\'\' X=\'16\'><r L=\'-1\' K=\'-1\' M=\'U\' O=\'45\' W=\'1A 1l: I 1B 1C a 12 1x 1y 1F 2k 1z 2I\' N=\'d\'><P l=\'Q\' i=\'30\' /></r></s></G><G S=\'1N\'><s Y=\'\' X=\'17\'><r L=\'-1\' K=\'-1\' M=\'U\' O=\'45\' W=\'1A 1l: I 1B 1C a 12 1x 1y 1F 2k 1z 2I\' N=\'d\'><P l=\'Q\' i=\'36\' /></r></s></G><G S=\'1X\'><s Y=\'\' X=\'24\'><r L=\'-1\' K=\'-1\' M=\'U\' O=\'45\' W=\'1A 1l: I 1B 1C a 12 1x 1y 1F 2k 1z 2I\' N=\'d\'><P l=\'Q\' i=\'32\' /></r></s></G><G S=\'21\'><s Y=\'\' X=\'0\'><r L=\'-1\' K=\'-1\' M=\'U\' O=\'45\' W=\'1A 1l: I 1B 1C a 12 1x 1y 1F 2k 1z 2I\' N=\'d\'><P l=\'Q\' i=\'34\' /></r></s></G><G S=\'1Z\'><s Y=\'\' X=\'8\'><r L=\'-1\' K=\'-1\' M=\'U\' O=\'45\' W=\'1A 1l: I 1B 1C a 12 1x 1y 1F 2k 1z 2I\' N=\'d\'><P l=\'Q\' i=\'2Z\' /></r></s></G><G S=\'1T\'><s Y=\'\' X=\'16\'><r L=\'-1\' K=\'-1\' M=\'U\' O=\'45\' W=\'1A 1l: I 1B 1C a 12 1x 1y 1F 2k 1z 2I\' N=\'d\'><P l=\'Q\' i=\'31\' /></r></s></G><G S=\'1W\'><s Y=\'\' X=\'24\'><r L=\'-1\' K=\'-1\' M=\'U\' O=\'45\' W=\'1A 1l: I 1B 1C a 12 1x 1y 1F 2k 1z 2I\' N=\'d\'><P l=\'Q\' i=\'33\' /></r></s></G></1R><1G><V j=\'2G\' 1f=\'6s\' b=\'J\' 19=\'0\' 1a=\'0\' 14=\'0\' 15=\'0\' 1h=\'-1\'><J L=\'0\' K=\'0\' M=\'0\' O=\'0\' N=\'d\'><P l=\'Q\' i=\'3d\' /></J></V><V j=\'2S\' 1f=\'5u\' b=\'J\' 19=\'0\' 1a=\'0\' 14=\'0\' 15=\'0\' 1h=\'-1\'><J L=\'0\' K=\'0\' M=\'0\' O=\'0\' N=\'d\'><P l=\'Q\' i=\'3d\' /></J></V><V j=\'2M\' 1f=\'4H\' b=\'J\' 19=\'0\' 1a=\'0\' 14=\'0\' 15=\'0\' 1h=\'-1\'><J L=\'0\' K=\'0\' M=\'0\' O=\'0\' N=\'d\'><P l=\'Q\' i=\'3d\' /></J></V><V j=\'2N\' 1f=\'4I\' b=\'J\' 19=\'0\' 1a=\'0\' 14=\'0\' 15=\'0\' 1h=\'-1\'><J L=\'0\' K=\'0\' M=\'0\' O=\'0\' N=\'d\'><P l=\'Q\' i=\'3d\' /></J></V><V j=\'2O\' 1f=\'4J\' b=\'J\' 19=\'0\' 1a=\'0\' 14=\'0\' 15=\'0\' 1h=\'-1\'><J L=\'0\' K=\'0\' M=\'0\' O=\'0\' N=\'d\'><P l=\'Q\' i=\'3d\' /></J></V></1G></1D></2W></4o></2W></4p><1D j=\'4q\' 14=\'U\' 15=\'49\' 1b=\'d\' 2a=\'m\' 2l=\'\' 19=\'48\' 1a=\'29\' 2i=\'m\' 2c=\'0\' 2j=\'0\' 2m=\'0\' 2p=\'2K\' 2q=\'24.5\' 2n=\'1i\' 2o=\'1i\' 2b=\'1i\' 28=\'0\' 2d=\'2\' 27=\'m\' 2g=\'d\' 2H=\'3p\'><s Y=\'\' X=\'0\'><r L=\'0\' K=\'0\' M=\'U\' O=\'49\' W=\'4h 4i 2k 4g 1c 4j 12?\' N=\'d\'><P l=\'Q\' i=\'4K\' /></r></s><1G><V j=\'2G\' 1f=\'4Q\' b=\'J\' 19=\'0\' 1a=\'0\' 14=\'0\' 15=\'0\' 1h=\'-1\'><J L=\'0\' K=\'0\' M=\'0\' O=\'0\' N=\'d\'><P l=\'Q\' i=\'4O\' /></J></V></1G></1D><1D j=\'4k\' 14=\'38\' 15=\'40\' 1b=\'d\' 2a=\'m\' 2l=\'\' 19=\'0\' 1a=\'4n\' 2i=\'m\' 2c=\'2\' 2j=\'0\' 2m=\'0\' 2p=\'4m\' 2q=\'20\' 2n=\'1i\' 2o=\'1i\' 2b=\'1i\' 28=\'0\' 2d=\'3\' 27=\'m\' 2g=\'d\' 2H=\'3p\'><1u><1m><n><3j 2h=\'2e\' 2f=\'0\' 2t=\'1\' 2u=\'\' 2s=\'d\'><H b=\'o\' 9=\'T\' /></3j></n></1m></1u><s Y=\'\' X=\'0\'><r L=\'0\' K=\'0\' M=\'38\' O=\'40\' W=\'4v\' N=\'d\'><P l=\'Q\' i=\'4t\' /></r></s><1G><V j=\'2G\' 1f=\'4k\' b=\'J\' 19=\'0\' 1a=\'0\' 14=\'0\' 15=\'0\' 1h=\'-1\'><J L=\'0\' K=\'0\' M=\'0\' O=\'0\' N=\'d\'><P l=\'Q\' i=\'4r\' /></J></V></1G></1D><1D j=\'4l\' 14=\'38\' 15=\'40\' 1b=\'d\' 2a=\'m\' 2l=\'\' 19=\'0\' 1a=\'4n\' 2i=\'m\' 2c=\'3\' 2j=\'0\' 2m=\'0\' 2p=\'4m\' 2q=\'20\' 2n=\'1i\' 2o=\'1i\' 2b=\'1i\' 28=\'0\' 2d=\'4\' 27=\'m\' 2g=\'d\' 2H=\'3p\'><1u><1m><n><3j 2h=\'2e\' 2f=\'0\' 2t=\'1\' 2u=\'\' 2s=\'d\'><H b=\'o\' 9=\'T\' /></3j></n></1m></1u><s Y=\'\' X=\'0\'><r L=\'0\' K=\'0\' M=\'38\' O=\'40\' W=\'5e\' N=\'d\'><P l=\'Q\' i=\'5l\' /></r></s><1G><V j=\'2G\' 1f=\'4l\' b=\'J\' 19=\'0\' 1a=\'0\' 14=\'0\' 15=\'0\' 1h=\'-1\'><J L=\'0\' K=\'0\' M=\'0\' O=\'0\' N=\'d\'><P l=\'Q\' i=\'5a\' /></J></V></1G></1D></2W><59 j=\'53\' /></4f>");',62,406,'|||||||||value||type|boolean|false|operator|then_actions|condition|if_action||id|adjustvar||true|actions|string|variable|else_actions|vectordata|data|exe_actiongroup|typea|setobjstate|typeb|compare|valueb|valuea|eq|_checked|actiongroup|var|_parent|set|state|objref||vectortext|top|left|right|pngfb|bottom|pr|Lib|_setstates|name|_this|864|textdata|alttext|accstate|hotlinkid|set_enabled|stateref|_down|training|EM|width|height|||residency|xpos|ypos|resume|of|_disabled|year|linkid|6cLmW3V4xaX2|shadowindex|100|enabled|_hover|staff|onrelease|5yGz5Txsbit|6kxtTgrIeLR|6Kt3yS6CRpX|5mVL9kjzDKb|6TbdVm0ZukD|6anuvQhPWzs|61NhPMxpKid|events|_uncheckgroup|_default|and|work|emergency|APP|have|completed|vectorshape|medicine|in|textlib|show|_player|actiongroups|ontransitionin|_default_Selected|ActGrpSetDownState|_default_Selected_Disabled|_default_Disabled|ActGrpClearHoverState|onrollover|states|onrollout|_default_Hover_Selected|onpress|ActGrpSetHoverState|_default_Hover_Selected_Down|_default_Selected_Down|onreleaseoutside|_default_Hover_Down||_default_Hover||variables||_default_Down|_state|scrolling|rotation||usehandcursor|alpha|tabindex|depth|appear|duration|shufflelock|transition|tabenabled|xoffset|the|shapemaskid|yoffset|xscale|yscale|rotatexpos|rotateypos|70|reverse|direction|animationid|first|for|second|fourth|third|Emergency|trainee|am|provider|Advance|practice|01|acctype|department|as|432|property|03|04|05|ActGrpSetCheckedState|defaultaction|radio|02|ActGrpClearStateVars|ActGrpSetDisabledState|138|objects|136|137|143|139|144|141|145|142||140|gotoplay|960|161|150|148|147|162|146|149|pxnsnfns00001100101|MsgScene_64FhlpEFk612|background|hide|6eZOrZElvn42|6UrMWUJFskC2|WindowId|_frame|888|text|set_window_control_layout|fill|_ActTargetSlideId|actparam|isdescendant|targeta|targetb|wndtype|normal|window|MessageWnd|set_frame_layout|ReviewIntCorrectIncorrect_6cLmW3V4xaX2|org|90|ReviewMode_5hYpnEpdFtL2|ReviewInt_6cLmW3V4xaX2|XMLSchema|2001|slides|w3|http|npnxsnfns00001100100|5fMutQHv2r52|xmlns|135|LastSlideViewed_64FhlpEFk612|onbeforeslidejump|www|nor|onprevslide|6Um0AosPG5V|event|DisableChoices_6cLmW3V4xaX2|onnextslide|NavigationRestrictionNextSlide_6UrMWUJFskC2||ActGrpOnPrevButtonClick|colors|timeline|or||AnsweredInt_6cLmW3V4xaX2|SetLayout_pxnsnfns00001100101|||64FhlpEFk612|onsubmitslide|ActGrpOnSubmitButtonClick|6cLmW3V4xaX2_CheckAnswered|nextviewedslide|slide|level|What|is|your|6cLmW3V4xaX2_CorrectReview|6cLmW3V4xaX2_IncorrectReview|480|680|shufflegroup|scrollarea|6MQ7ekriWR1|166|Viewed|165|add|Correct|eval_interaction|gte|AttemptCount|number|playnextdrawslide|InvalidPromptSlide|ScrollPromptSlide|txt__default_5yGz5Txsbit|6LXPPhoohNz2|QuizComplete|cancel_event|txt__default_Down_6Kt3yS6CRpX|txt__default_Selected_6Kt3yS6CRpX|txt__default_Hover_6Kt3yS6CRpX|163|5hYpnEpdFtL2|Id|AbsoluteId|164|Passed|txt__default_6MQ7ekriWR1|CurrentQuiz_5hYpnEpdFtL2|history_prev|Slide1|starttime|enablereplay|lmsid|18622|dataurl|presentation_content|elapsedtimemode|pause|instance|none|SlideXMLData|xsi|xsd|720|enableseek|presenterref|168|swf|transduration|transdir|Incorrect|videozoom|wipetrans|globalaudioid|dce2ebdd212f11e9fea5b3647555f6|slidelock|navindex|167|gz|iosurl|mobile|title|viewgroupid|historygroupid|trackviews|showmenuresulticon|txt__default_Disabled_6Kt3yS6CRpX|txt__default_Hover_6TbdVm0ZukD|157|txt__default_Selected_6TbdVm0ZukD|txt__default_Disabled_6TbdVm0ZukD|txt__default_Down_6TbdVm0ZukD|txt__default_Down_61NhPMxpKid|txt__default_Selected_61NhPMxpKid|txt__default_Disabled_61NhPMxpKid|156|txt__default_61NhPMxpKid|Pick|One|txt__default_Disabled_5yGz5Txsbit|txt__default_6anuvQhPWzs|566|158|txt__default_6TbdVm0ZukD|159|160|shuffle|txt__default_Hover_61NhPMxpKid|txt__default_Down_6kxtTgrIeLR|txt__default_Selected_6kxtTgrIeLR|txt__default_Disabled_6kxtTgrIeLR|225|txt__default_6kxtTgrIeLR|txt__default_Selected_5yGz5Txsbit|txt__default_Down_5yGz5Txsbit|180|txt__default_Hover_6kxtTgrIeLR|txt__default_Hover_5yGz5Txsbit|txt__default_5mVL9kjzDKb|txt__default_Disabled_5mVL9kjzDKb|153|155|154|152|151|txt__default_Hover_5mVL9kjzDKb|txt__default_Down_5mVL9kjzDKb|txt__default_Selected_5mVL9kjzDKb|vector|6NQG6dX48Ei2|completed_slide_ref|5000|txt__default_Hover_6anuvQhPWzs|time|stop|linear|quizref|color|0xFFFFFF|rgb|txt__default_Selected_6anuvQhPWzs|contentheight|contentwidth|282|295|340|txt__default_6Kt3yS6CRpX|txt__default_Disabled_6anuvQhPWzs|txt__default_Down_6anuvQhPWzs|565|LockedWarningSlide|104'.split('|'),0,{}))
