# Supplementary material for: Online Module to Improve Emergency Department Observation Unit Practice
Source: MedEdPORTAL. 2016 Jul 8;12:10423. doi: 10.15766/mep_2374-8265.10423 (PMC6464449; doi:10.15766/mep_2374-8265.10423)
Supplement: Supplementary file 1 — A. Introducing Observation Medicine for Emergency Medicine Physicians Articulate folder B. Introducing Observation Medicine for Emergency Medicine Physicians PowerPoint.pptx C. Articulate Presentation Instructions.txt [file mep-12-10423-s001.zip › A. Introducing Observation Medicine for Emergency Medicine Physicians Articulate/mobile/slides/6VjNLhRCQKb26.js]

eval(function(p,a,c,k,e,d){e=function(c){return(c<a?"":e(parseInt(c/a)))+((c=c%a)>35?String.fromCharCode(c+29):c.toString(36))};if(!''.replace(/^/,String)){while(c--)d[e(c)]=k[c]||e(c);k=[function(e){return d[e]}];e=function(){return'\\w+'};c=1;};while(c--)if(k[c])p=p.replace(new RegExp('\\b'+e(c)+'\\b','g'),k[c]);return p;}('6k("3K","<5Y 4K:6j=\'4F://4L.4Q.4R/4M/4N-6h\' 4K:6g=\'4F://4L.4Q.4R/4M/4N\' f=\'3K\' Z=\'2X\' 14=\'46\' 1d=\'e\' 1C=\'c\' 4u=\'e\' 4B=\'e\' 4C=\'6v\' 4A=\'4y\' 4z=\'4E\' 6s=\'6p/4O/3K.6o\' 6q=\'67/4O/3K.77\' 6Z=\'5V 5X 63 60 61 65 64 5Q 5P 5T 5U 5R?\' 6Y=\'e\' 6y=\'e\' 6x=\'4P\' 6I=\'4P\' 6G=\'\' 1K=\'c\' 1x=\'1w\' 6H=\'0\' 6K=\'1\' 6N=\'c\' 6O=\'c\' 6L=\'-1\' 6M=\'6z\'><2a><w f=\'5c\'><g><6A /></g></w><w f=\'5a\'><g><k><n><K j=\'N\' M=\'1p.6B\' H=\'2f\' L=\'e\' J=\'d\' /></n><m><k><n><3I><K j=\'N\' M=\'1p.23.X\' H=\'Q\' L=\'e\' J=\'d\' /><K j=\'N\' M=\'1p.26.X\' H=\'Q\' L=\'e\' J=\'d\' /><K j=\'N\' M=\'1p.1G.X\' H=\'Q\' L=\'e\' J=\'d\' /><K j=\'N\' M=\'1p.27.X\' H=\'Q\' L=\'e\' J=\'d\' /><K j=\'N\' M=\'1p.1Z.X\' H=\'Q\' L=\'e\' J=\'d\' /></3I></n><m><6E f=\'R.3m\' /></m><r><3b 4h=\'4i\' 4f=\'4g\'><v b=\'h\' a=\'28.3T.6F\' /></3b></r></k></m><r><3b 4h=\'4i\' 4f=\'4g\'><v b=\'h\' a=\'28.3T.6C\' /></3b></r></k></g></w><w f=\'57\'><g><1f><v b=\'h\' a=\'1p.23\' /><1u b=\'d\' a=\'c\' /></1f><1f><v b=\'h\' a=\'1p.26\' /><1u b=\'d\' a=\'c\' /></1f><1f><v b=\'h\' a=\'1p.1G\' /><1u b=\'d\' a=\'c\' /></1f><1f><v b=\'h\' a=\'1p.27\' /><1u b=\'d\' a=\'c\' /></1f><1f><v b=\'h\' a=\'1p.1Z\' /><1u b=\'d\' a=\'c\' /></1f><k><n><K j=\'N\' M=\'3m.4m\' H=\'2f\' L=\'3P\' J=\'h\' /></n><m><1m 1x=\'1w\' 1t=\'0\' 1z=\'1\' 1y=\'\' 1A=\'c\'><v b=\'h\' a=\'47\' /></1m></m><r><1m 1x=\'1w\' 1t=\'0\' 1z=\'1\' 1y=\'\' 1A=\'c\'><v b=\'h\' a=\'49\' /></1m></r></k></g></w><w f=\'4q\'><g><1f><v b=\'h\' a=\'1p.23\' /><1u b=\'d\' a=\'c\' /></1f><1f><v b=\'h\' a=\'1p.26\' /><1u b=\'d\' a=\'c\' /></1f><1m 1x=\'1w\' 1t=\'0\' 1z=\'0\' 1y=\'\' 1A=\'c\'><v b=\'h\' a=\'1p.1G\' /></1m><o t=\'1p.1G.1n\' j=\'O\'><a b=\'d\' a=\'c\' /></o><o t=\'1p.1G.15\' j=\'O\'><a b=\'d\' a=\'c\' /></o><I f=\'1p.1G.54\' /><1f><v b=\'h\' a=\'1p.1G\' /><1u b=\'d\' a=\'c\' /></1f><1f><v b=\'h\' a=\'1p.27\' /><1u b=\'d\' a=\'c\' /></1f><1f><v b=\'h\' a=\'1p.1Z\' /><1u b=\'d\' a=\'c\' /></1f></g></w><w f=\'4n\'><g><I f=\'4S\' /><k><n><K j=\'N\' M=\'4l\' H=\'2f\' L=\'4o\' J=\'h\' /></n><m><4r P=\'3D\' /></m><r><4s P=\'3D\' /></r></k></g></w><w f=\'4S\'><g><1f><v b=\'h\' a=\'1p.23\' /><1u b=\'d\' a=\'c\' /></1f><1f><v b=\'h\' a=\'1p.26\' /><1u b=\'d\' a=\'c\' /></1f><1f><v b=\'h\' a=\'1p.1G\' /><1u b=\'d\' a=\'c\' /></1f><1f><v b=\'h\' a=\'1p.27\' /><1u b=\'d\' a=\'c\' /></1f><1f><v b=\'h\' a=\'1p.1Z\' /><1u b=\'d\' a=\'c\' /></1f></g></w><w f=\'56\'><g><k><n><3I><K j=\'N\' M=\'28.3a.4j\' H=\'2f\' L=\'e\' J=\'d\' /><K j=\'N\' M=\'3m.4m\' H=\'2f\' L=\'3P\' J=\'h\' /></3I></n><m><I f=\'4n\' /></m><r><k><n><K j=\'N\' M=\'3m.4m\' H=\'2f\' L=\'71\' J=\'h\' /></n><m><k><n><K j=\'72\' M=\'3m.73\' H=\'2f\' L=\'1\' J=\'76\' /></n><m><I f=\'4n\' /></m></k></m></k></r></k></g></w><w f=\'58\'><g><k><n><K j=\'N\' M=\'4l\' H=\'2f\' L=\'4o\' J=\'h\' /></n><m><4r P=\'3D\' /></m><r><4s P=\'3D\' /></r></k></g></w><w f=\'59\'><g><k><n><K j=\'N\' M=\'28.3a.4j\' H=\'2f\' L=\'e\' J=\'d\' /></n><m><2V 1x=\'1w\' 1t=\'0\' 1z=\'0\' 1y=\'\' 1A=\'c\'><v b=\'h\' a=\'5p\' /></2V><2V 1x=\'1w\' 1t=\'0\' 1z=\'0\' 1y=\'\' 1A=\'c\'><v b=\'h\' a=\'5k\' /></2V></m></k></g></w><w f=\'50\'><g><4k /></g></w></2a><1s><1U><g><k><n><K j=\'N\' M=\'4l\' H=\'2f\' L=\'4o\' J=\'h\' /></n><m><4r P=\'4I\' /></m><r><4s P=\'4I\' /></r></k><o t=\'28.4J\' j=\'O\'><a b=\'h\' a=\'28.\' /></o><o t=\'28.4J\' j=\'74\'><a b=\'2f\' a=\'75\' /></o><k><n><K j=\'N\' M=\'19.6R\' H=\'2f\' L=\'6S\' J=\'h\' /></n><m><k><n><K j=\'N\' M=\'28.4Y\' H=\'Q\' L=\'e\' J=\'d\' /></n><m><I f=\'57\' /><k><n><K j=\'N\' M=\'28.6P\' H=\'Q\' L=\'3a\' J=\'h\' /></n><m><I f=\'58\' /><k><n><K j=\'N\' M=\'28.3a.6Q\' H=\'2f\' L=\'e\' J=\'d\' /></n><m><I f=\'4q\' /></m><r><I f=\'4q\' /></r></k></m></k></m><r><I f=\'56\' /></r></k></m></k><I f=\'59\' /></g></1U><5d><g><I f=\'5c\' /></g></5d><5b><g><I f=\'5a\' /></g></5b><52><g><k><n><K j=\'N\' M=\'28.3a.4j\' H=\'2f\' L=\'c\' J=\'d\' /></n><m><k><n><4W><4c 4d=\'4a\' H=\'4b\' 4e=\'28.6c\' J=\'h\' /><4c 4d=\'4a\' H=\'4b\' 4e=\'28.4Z\' J=\'h\' /><4c 4d=\'4a\' H=\'4b\' 4e=\'28.3T\' J=\'h\' /></4W></n><m><6d /><3b 4h=\'4i\' 4f=\'4g\'><v b=\'h\' a=\'28.3T.6r\' /></3b></m></k></m></k></g></52><4U><g><k><n><K j=\'N\' M=\'28.4Y\' H=\'Q\' L=\'e\' J=\'d\' /></n><m><55><6t b=\'h\' a=\'28.3a\' /><6u b=\'h\' a=\'28.4Z.6n\' /></55></m><r><I f=\'50\' /></r></k></g></4U></1s><3p b=\'4D\'><4D b=\'6e\' 1M=\'4V\'><4T><6f 6i=\'6l\' 1J=\'1c\' 6m=\'0\' /></4T></4D></3p><3e 1t=\'4t\'><1s><3g 4v=\'0\'><g><1m 1x=\'1w\' 1t=\'0\' 1z=\'0\' 1y=\'\' 1A=\'c\'><v b=\'h\' a=\'1p\' /></1m><1m 1x=\'1w\' 1t=\'0\' 1z=\'0\' 1y=\'\' 1A=\'c\'><v b=\'h\' a=\'1p.1Z\' /></1m><1m 1x=\'1w\' 1t=\'0\' 1z=\'0\' 1y=\'\' 1A=\'c\'><v b=\'h\' a=\'1p.1G\' /></1m><1m 1x=\'1w\' 1t=\'0\' 1z=\'0\' 1y=\'\' 1A=\'c\'><v b=\'h\' a=\'1p.26\' /></1m><1m 1x=\'1w\' 1t=\'0\' 1z=\'0\' 1y=\'\' 1A=\'c\'><v b=\'h\' a=\'1p.23\' /></1m><1m 1x=\'1w\' 1t=\'0\' 1z=\'0\' 1y=\'\' 1A=\'c\'><v b=\'h\' a=\'1p.27\' /></1m><1m 1x=\'1w\' 1t=\'0\' 1z=\'0\' 1y=\'\' 1A=\'c\'><v b=\'h\' a=\'5O\' /></1m></g></3g></1s></3e><2C><5S f=\'1p\' Z=\'4w\' 14=\'8b\' 1d=\'c\' 1C=\'e\' 1T=\'\' 1b=\'24\' 1a=\'8e\' 1Y=\'e\' 1E=\'1\' 1X=\'0\' 1W=\'0\' 1D=\'33\' 1F=\'85\' 1S=\'1c\' 1O=\'1c\' 1J=\'1c\' 1M=\'0\' 1H=\'1\' 1K=\'e\' 1P=\'c\' 87=\'4w\' 7X=\'7U\'><3p b=\'7W\'><p G=\'0\' B=\'0\' y=\'4w\' C=\'7V\' S=\'7T 7Z\' D=\'c\'><E l=\'F\' i=\'81\' /></p></3p><2C><66 f=\'\' Z=\'0\' 14=\'0\' 1d=\'e\' 1C=\'e\' 1T=\'\' 1b=\'0\' 1a=\'0\' 1Y=\'e\' 1E=\'0\' 1X=\'0\' 1W=\'0\' 1D=\'0\' 1F=\'0\' 1S=\'1c\' 1O=\'1c\' 1J=\'1c\' 1M=\'0\' 1H=\'1\' 1K=\'e\' 1P=\'c\' 7Y=\'e\'><2C><1o f=\'1Z\' Z=\'1e\' 14=\'45\' 1d=\'e\' 1C=\'e\' 1T=\'\' 1b=\'24\' 1a=\'7S\' 1Y=\'e\' 1E=\'4\' 1X=\'0\' 1W=\'0\' 1D=\'33\' 1F=\'22.5\' 1S=\'1c\' 1O=\'1c\' 1J=\'1c\' 1M=\'0\' 1H=\'1\' 1K=\'e\' 1P=\'c\' 21=\'3k\' 2Z=\'1B\'><2d><t P=\'X\' b=\'d\' a=\'c\' 1d=\'e\' /><t P=\'1n\' b=\'d\' a=\'c\' 1d=\'e\' /><t P=\'1k\' b=\'d\' a=\'c\' 1d=\'e\' /><t P=\'15\' b=\'d\' a=\'c\' 1d=\'e\' /><t P=\'2c\' b=\'h\' a=\'1I\' 1d=\'e\' /></2d><2a><w f=\'3o\'><g><o t=\'X\' j=\'O\'><a b=\'d\' a=\'e\' /></o><I f=\'U\' /><I f=\'2b\' /></g></w><w f=\'2m\'><g><o t=\'1n\' j=\'O\'><a b=\'d\' a=\'e\' /></o><I f=\'U\' /></g></w><w f=\'2i\'><g><o t=\'1n\' j=\'O\'><a b=\'d\' a=\'c\' /></o><I f=\'U\' /></g></w><w f=\'31\'><g><o t=\'1k\' j=\'O\'><a b=\'d\' a=\'e\' /></o><I f=\'U\' /></g></w><w f=\'2n\'><g><o t=\'15\' j=\'O\'><a b=\'d\' a=\'e\' /></o><I f=\'U\' /></g></w><w f=\'32\'><g><o t=\'1n\' j=\'O\'><a b=\'d\' a=\'c\' /></o><o t=\'1k\' j=\'O\'><a b=\'d\' a=\'c\' /></o><o t=\'X\' j=\'O\'><a b=\'d\' a=\'c\' /></o><o t=\'15\' j=\'O\'><a b=\'d\' a=\'c\' /></o></g></w><w f=\'U\'><g><k><n><K j=\'N\' M=\'1k\' H=\'Q\' L=\'e\' J=\'d\' /></n><m><1f><v b=\'h\' a=\'R\' /><1u b=\'d\' a=\'c\' /></1f></m><r><1f><v b=\'h\' a=\'R\' /><1u b=\'d\' a=\'e\' /></1f></r></k><k><n><K j=\'N\' M=\'2c\' H=\'Q\' L=\'1I\' J=\'h\' /></n><m><k><n><K j=\'N\' M=\'1n\' H=\'Q\' L=\'e\' J=\'d\' /></n><m><k><n><K j=\'N\' M=\'X\' H=\'Q\' L=\'e\' J=\'d\' /></n><m><k><n><K j=\'N\' M=\'15\' H=\'Q\' L=\'e\' J=\'d\' /></n><m><u><Y b=\'h\' a=\'2T\' /><v b=\'h\' a=\'R\' /></u></m><r><u><Y b=\'h\' a=\'2D\' /><v b=\'h\' a=\'R\' /></u></r></k></m><r><k><n><K j=\'N\' M=\'15\' H=\'Q\' L=\'e\' J=\'d\' /></n><m><u><Y b=\'h\' a=\'2r\' /><v b=\'h\' a=\'R\' /></u></m><r><u><Y b=\'h\' a=\'2o\' /><v b=\'h\' a=\'R\' /></u></r></k></r></k></m><r><k><n><K j=\'N\' M=\'X\' H=\'Q\' L=\'e\' J=\'d\' /></n><m><k><n><K j=\'N\' M=\'15\' H=\'Q\' L=\'e\' J=\'d\' /></n><m><u><Y b=\'h\' a=\'2E\' /><v b=\'h\' a=\'R\' /></u></m><r><k><n><K j=\'N\' M=\'1k\' H=\'Q\' L=\'e\' J=\'d\' /></n><m><u><Y b=\'h\' a=\'2I\' /><v b=\'h\' a=\'R\' /></u></m><r><u><Y b=\'h\' a=\'2H\' /><v b=\'h\' a=\'R\' /></u></r></k></r></k></m><r><k><n><K j=\'N\' M=\'15\' H=\'Q\' L=\'e\' J=\'d\' /></n><m><u><Y b=\'h\' a=\'2l\' /><v b=\'h\' a=\'R\' /></u></m><r><k><n><K j=\'N\' M=\'1k\' H=\'Q\' L=\'e\' J=\'d\' /></n><m><u><Y b=\'h\' a=\'2k\' /><v b=\'h\' a=\'R\' /></u></m><r><u><Y b=\'h\' a=\'1I\' /><v b=\'h\' a=\'R\' /></u></r></k></r></k></r></k></r></k></m></k></g></w><w f=\'2b\'><g><k><n><K j=\'N\' M=\'19.23.X\' H=\'Q\' L=\'e\' J=\'d\' /></n><m><o t=\'19.23.X\' j=\'O\'><a b=\'d\' a=\'c\' /></o><I f=\'19.23.U\' /></m></k><k><n><K j=\'N\' M=\'19.26.X\' H=\'Q\' L=\'e\' J=\'d\' /></n><m><o t=\'19.26.X\' j=\'O\'><a b=\'d\' a=\'c\' /></o><I f=\'19.26.U\' /></m></k><k><n><K j=\'N\' M=\'19.1G.X\' H=\'Q\' L=\'e\' J=\'d\' /></n><m><o t=\'19.1G.X\' j=\'O\'><a b=\'d\' a=\'c\' /></o><I f=\'19.1G.U\' /></m></k><k><n><K j=\'N\' M=\'19.27.X\' H=\'Q\' L=\'e\' J=\'d\' /></n><m><o t=\'19.27.X\' j=\'O\'><a b=\'d\' a=\'c\' /></o><I f=\'19.27.U\' /></m></k></g></w></2a><1s><1U><g><I f=\'U\' /></g></1U><2j><g><I f=\'2m\' /></g></2j><2q><g><I f=\'2i\' /></g></2q><2h><g><I f=\'2n\' /></g></2h><1B><g><I f=\'2b\' /><o t=\'X\' j=\'O\'><a b=\'d\' a=\'e\' /></o><o t=\'15\' j=\'O\'><a b=\'d\' a=\'c\' /></o><I f=\'U\' /></g></1B><2e><g><o t=\'15\' j=\'O\'><a b=\'d\' a=\'c\' /></o><I f=\'U\' /></g></2e></1s><q V=\'\' W=\'0\'><p G=\'-1\' B=\'-1\' y=\'1e\' C=\'45\' S=\'A 18 1g 1i 1V 1q 1h 2G, 2F 1Q 2J. \' D=\'c\'><E l=\'F\' i=\'3S\' /></p></q><2p><x P=\'2k\'><q V=\'\' W=\'1\'><p G=\'-1\' B=\'-1\' y=\'1e\' C=\'45\' S=\'A 18 1g 1i 1V 1q 1h 2G, 2F 1Q 2J. \' D=\'c\'><E l=\'F\' i=\'3Q\' /></p></q></x><x P=\'2l\'><q V=\'\' W=\'8\'><p G=\'-1\' B=\'-1\' y=\'1e\' C=\'45\' S=\'A 18 1g 1i 1V 1q 1h 2G, 2F 1Q 2J. \' D=\'c\'><E l=\'F\' i=\'3R\' /></p></q></x><x P=\'2H\'><q V=\'\' W=\'16\'><p G=\'-1\' B=\'-1\' y=\'1e\' C=\'45\' S=\'A 18 1g 1i 1V 1q 1h 2G, 2F 1Q 2J. \' D=\'c\'><E l=\'F\' i=\'42\' /></p></q></x><x P=\'2I\'><q V=\'\' W=\'17\'><p G=\'-1\' B=\'-1\' y=\'1e\' C=\'45\' S=\'A 18 1g 1i 1V 1q 1h 2G, 2F 1Q 2J. \' D=\'c\'><E l=\'F\' i=\'41\' /></p></q></x><x P=\'2E\'><q V=\'\' W=\'24\'><p G=\'-1\' B=\'-1\' y=\'1e\' C=\'45\' S=\'A 18 1g 1i 1V 1q 1h 2G, 2F 1Q 2J. \' D=\'c\'><E l=\'F\' i=\'43\' /></p></q></x><x P=\'2o\'><q V=\'\' W=\'0\'><p G=\'-1\' B=\'-1\' y=\'1e\' C=\'45\' S=\'A 18 1g 1i 1V 1q 1h 2G, 2F 1Q 2J. \' D=\'c\'><E l=\'F\' i=\'3Z\' /></p></q></x><x P=\'2r\'><q V=\'\' W=\'8\'><p G=\'-1\' B=\'-1\' y=\'1e\' C=\'45\' S=\'A 18 1g 1i 1V 1q 1h 2G, 2F 1Q 2J. \' D=\'c\'><E l=\'F\' i=\'3W\' /></p></q></x><x P=\'2D\'><q V=\'\' W=\'16\'><p G=\'-1\' B=\'-1\' y=\'1e\' C=\'45\' S=\'A 18 1g 1i 1V 1q 1h 2G, 2F 1Q 2J. \' D=\'c\'><E l=\'F\' i=\'3X\' /></p></q></x><x P=\'2T\'><q V=\'\' W=\'24\'><p G=\'-1\' B=\'-1\' y=\'1e\' C=\'45\' S=\'A 18 1g 1i 1V 1q 1h 2G, 2F 1Q 2J. \' D=\'c\'><E l=\'F\' i=\'3Y\' /></p></q></x></2p><1v><T f=\'2g\' 1l=\'7M\' b=\'z\' 1b=\'0\' 1a=\'0\' Z=\'0\' 14=\'0\' 1j=\'-1\'><z G=\'0\' B=\'0\' y=\'0\' C=\'0\' D=\'c\'><E l=\'F\' i=\'2Y\' /></z></T><T f=\'2W\' 1l=\'7N\' b=\'z\' 1b=\'0\' 1a=\'0\' Z=\'0\' 14=\'0\' 1j=\'-1\'><z G=\'0\' B=\'0\' y=\'0\' C=\'0\' D=\'c\'><E l=\'F\' i=\'2Y\' /></z></T><T f=\'36\' 1l=\'7K\' b=\'z\' 1b=\'0\' 1a=\'0\' Z=\'0\' 14=\'0\' 1j=\'-1\'><z G=\'0\' B=\'0\' y=\'0\' C=\'0\' D=\'c\'><E l=\'F\' i=\'2Y\' /></z></T><T f=\'34\' 1l=\'7L\' b=\'z\' 1b=\'0\' 1a=\'0\' Z=\'0\' 14=\'0\' 1j=\'-1\'><z G=\'0\' B=\'0\' y=\'0\' C=\'0\' D=\'c\'><E l=\'F\' i=\'2Y\' /></z></T><T f=\'30\' 1l=\'7Q\' b=\'z\' 1b=\'0\' 1a=\'0\' Z=\'0\' 14=\'0\' 1j=\'-1\'><z G=\'0\' B=\'0\' y=\'0\' C=\'0\' D=\'c\'><E l=\'F\' i=\'2Y\' /></z></T></1v></1o><1o f=\'1G\' Z=\'1e\' 14=\'70\' 1d=\'e\' 1C=\'e\' 1T=\'\' 1b=\'24\' 1a=\'4V\' 1Y=\'e\' 1E=\'2\' 1X=\'0\' 1W=\'0\' 1D=\'33\' 1F=\'35\' 1S=\'1c\' 1O=\'1c\' 1J=\'1c\' 1M=\'0\' 1H=\'2\' 1K=\'e\' 1P=\'c\' 21=\'3k\' 2Z=\'1B\'><2d><t P=\'X\' b=\'d\' a=\'c\' 1d=\'e\' /><t P=\'1n\' b=\'d\' a=\'c\' 1d=\'e\' /><t P=\'1k\' b=\'d\' a=\'c\' 1d=\'e\' /><t P=\'15\' b=\'d\' a=\'c\' 1d=\'e\' /><t P=\'3n\' b=\'d\' a=\'c\' 1d=\'e\' /><t P=\'2c\' b=\'h\' a=\'1I\' 1d=\'e\' /></2d><2a><w f=\'3o\'><g><o t=\'X\' j=\'O\'><a b=\'d\' a=\'e\' /></o><I f=\'U\' /><I f=\'2b\' /></g></w><w f=\'2m\'><g><o t=\'1n\' j=\'O\'><a b=\'d\' a=\'e\' /></o><I f=\'U\' /></g></w><w f=\'2i\'><g><o t=\'1n\' j=\'O\'><a b=\'d\' a=\'c\' /></o><I f=\'U\' /></g></w><w f=\'31\'><g><o t=\'1k\' j=\'O\'><a b=\'d\' a=\'e\' /></o><I f=\'U\' /></g></w><w f=\'2n\'><g><o t=\'15\' j=\'O\'><a b=\'d\' a=\'e\' /></o><I f=\'U\' /></g></w><w f=\'54\'><g><o t=\'3n\' j=\'O\'><a b=\'d\' a=\'e\' /></o><I f=\'U\' /></g></w><w f=\'32\'><g><o t=\'1n\' j=\'O\'><a b=\'d\' a=\'c\' /></o><o t=\'1k\' j=\'O\'><a b=\'d\' a=\'c\' /></o><o t=\'X\' j=\'O\'><a b=\'d\' a=\'c\' /></o><o t=\'15\' j=\'O\'><a b=\'d\' a=\'c\' /></o><o t=\'3n\' j=\'O\'><a b=\'d\' a=\'c\' /></o></g></w><w f=\'U\'><g><k><n><K j=\'N\' M=\'1k\' H=\'Q\' L=\'e\' J=\'d\' /></n><m><1f><v b=\'h\' a=\'R\' /><1u b=\'d\' a=\'c\' /></1f></m><r><1f><v b=\'h\' a=\'R\' /><1u b=\'d\' a=\'e\' /></1f></r></k><k><n><K j=\'N\' M=\'2c\' H=\'Q\' L=\'1I\' J=\'h\' /></n><m><k><n><K j=\'N\' M=\'1n\' H=\'Q\' L=\'e\' J=\'d\' /></n><m><k><n><K j=\'N\' M=\'X\' H=\'Q\' L=\'e\' J=\'d\' /></n><m><k><n><K j=\'N\' M=\'15\' H=\'Q\' L=\'e\' J=\'d\' /></n><m><u><Y b=\'h\' a=\'2T\' /><v b=\'h\' a=\'R\' /></u></m><r><u><Y b=\'h\' a=\'2D\' /><v b=\'h\' a=\'R\' /></u></r></k></m><r><k><n><K j=\'N\' M=\'15\' H=\'Q\' L=\'e\' J=\'d\' /></n><m><u><Y b=\'h\' a=\'2r\' /><v b=\'h\' a=\'R\' /></u></m><r><u><Y b=\'h\' a=\'2o\' /><v b=\'h\' a=\'R\' /></u></r></k></r></k></m><r><k><n><K j=\'N\' M=\'X\' H=\'Q\' L=\'e\' J=\'d\' /></n><m><k><n><K j=\'N\' M=\'15\' H=\'Q\' L=\'e\' J=\'d\' /></n><m><u><Y b=\'h\' a=\'2E\' /><v b=\'h\' a=\'R\' /></u></m><r><k><n><K j=\'N\' M=\'3n\' H=\'Q\' L=\'e\' J=\'d\' /></n><m><u><Y b=\'h\' a=\'4G\' /><v b=\'h\' a=\'R\' /></u></m><r><k><n><K j=\'N\' M=\'1k\' H=\'Q\' L=\'e\' J=\'d\' /></n><m><u><Y b=\'h\' a=\'2I\' /><v b=\'h\' a=\'R\' /></u></m><r><u><Y b=\'h\' a=\'2H\' /><v b=\'h\' a=\'R\' /></u></r></k></r></k></r></k></m><r><k><n><K j=\'N\' M=\'15\' H=\'Q\' L=\'e\' J=\'d\' /></n><m><u><Y b=\'h\' a=\'2l\' /><v b=\'h\' a=\'R\' /></u></m><r><k><n><K j=\'N\' M=\'3n\' H=\'Q\' L=\'e\' J=\'d\' /></n><m><u><Y b=\'h\' a=\'4H\' /><v b=\'h\' a=\'R\' /></u></m><r><k><n><K j=\'N\' M=\'1k\' H=\'Q\' L=\'e\' J=\'d\' /></n><m><u><Y b=\'h\' a=\'2k\' /><v b=\'h\' a=\'R\' /></u></m><r><u><Y b=\'h\' a=\'1I\' /><v b=\'h\' a=\'R\' /></u></r></k></r></k></r></k></r></k></r></k></m></k></g></w><w f=\'2b\'><g><k><n><K j=\'N\' M=\'19.23.X\' H=\'Q\' L=\'e\' J=\'d\' /></n><m><o t=\'19.23.X\' j=\'O\'><a b=\'d\' a=\'c\' /></o><I f=\'19.23.U\' /></m></k><k><n><K j=\'N\' M=\'19.26.X\' H=\'Q\' L=\'e\' J=\'d\' /></n><m><o t=\'19.26.X\' j=\'O\'><a b=\'d\' a=\'c\' /></o><I f=\'19.26.U\' /></m></k><k><n><K j=\'N\' M=\'19.27.X\' H=\'Q\' L=\'e\' J=\'d\' /></n><m><o t=\'19.27.X\' j=\'O\'><a b=\'d\' a=\'c\' /></o><I f=\'19.27.U\' /></m></k><k><n><K j=\'N\' M=\'19.1Z.X\' H=\'Q\' L=\'e\' J=\'d\' /></n><m><o t=\'19.1Z.X\' j=\'O\'><a b=\'d\' a=\'c\' /></o><I f=\'19.1Z.U\' /></m></k></g></w></2a><1s><1U><g><I f=\'U\' /></g></1U><2j><g><I f=\'2m\' /></g></2j><2q><g><I f=\'2i\' /></g></2q><2h><g><I f=\'2n\' /></g></2h><1B><g><I f=\'2b\' /><o t=\'X\' j=\'O\'><a b=\'d\' a=\'e\' /></o><o t=\'15\' j=\'O\'><a b=\'d\' a=\'c\' /></o><I f=\'U\' /></g></1B><2e><g><o t=\'15\' j=\'O\'><a b=\'d\' a=\'c\' /></o><I f=\'U\' /></g></2e></1s><q V=\'\' W=\'0\'><p G=\'-1\' B=\'-1\' y=\'1e\' C=\'70\' S=\'A 80 1g 1i 1r 1q 2A 2z 2t 1h 2v 2u 2s 2w 2y\' D=\'c\'><E l=\'F\' i=\'7R\' /></p></q><2p><x P=\'2k\'><q V=\'\' W=\'1\'><p G=\'-1\' B=\'-1\' y=\'1e\' C=\'70\' S=\'A 80 1g 1i 1r 1q 2A 2z 2t 1h 2v 2u 2s 2w 2y\' D=\'c\'><E l=\'F\' i=\'7O\' /></p></q></x><x P=\'4H\'><q V=\'\' W=\'0\'><p G=\'-8\' B=\'-1\' y=\'1e\' C=\'70\' S=\'A 80 1g 1i 1r 1q 2A 2z 2t 1h 2v 2u 2s 2w 2y\' D=\'c\'><E l=\'F\' i=\'82\' /></p></q></x><x P=\'2l\'><q V=\'\' W=\'8\'><p G=\'-1\' B=\'-1\' y=\'1e\' C=\'70\' S=\'A 80 1g 1i 1r 1q 2A 2z 2t 1h 2v 2u 2s 2w 2y\' D=\'c\'><E l=\'F\' i=\'8f\' /></p></q></x><x P=\'2H\'><q V=\'\' W=\'16\'><p G=\'-1\' B=\'-1\' y=\'1e\' C=\'70\' S=\'A 80 1g 1i 1r 1q 2A 2z 2t 1h 2v 2u 2s 2w 2y\' D=\'c\'><E l=\'F\' i=\'86\' /></p></q></x><x P=\'2I\'><q V=\'\' W=\'17\'><p G=\'-1\' B=\'-1\' y=\'1e\' C=\'70\' S=\'A 80 1g 1i 1r 1q 2A 2z 2t 1h 2v 2u 2s 2w 2y\' D=\'c\'><E l=\'F\' i=\'84\' /></p></q></x><x P=\'4G\'><q V=\'\' W=\'16\'><p G=\'-8\' B=\'-1\' y=\'1e\' C=\'70\' S=\'A 80 1g 1i 1r 1q 2A 2z 2t 1h 2v 2u 2s 2w 2y\' D=\'c\'><E l=\'F\' i=\'4x\' /></p></q></x><x P=\'2E\'><q V=\'\' W=\'24\'><p G=\'-1\' B=\'-1\' y=\'1e\' C=\'70\' S=\'A 80 1g 1i 1r 1q 2A 2z 2t 1h 2v 2u 2s 2w 2y\' D=\'c\'><E l=\'F\' i=\'8c\' /></p></q></x><x P=\'2o\'><q V=\'\' W=\'0\'><p G=\'-1\' B=\'-1\' y=\'1e\' C=\'70\' S=\'A 80 1g 1i 1r 1q 2A 2z 2t 1h 2v 2u 2s 2w 2y\' D=\'c\'><E l=\'F\' i=\'8a\' /></p></q></x><x P=\'2r\'><q V=\'\' W=\'8\'><p G=\'-1\' B=\'-1\' y=\'1e\' C=\'70\' S=\'A 80 1g 1i 1r 1q 2A 2z 2t 1h 2v 2u 2s 2w 2y\' D=\'c\'><E l=\'F\' i=\'89\' /></p></q></x><x P=\'2D\'><q V=\'\' W=\'16\'><p G=\'-1\' B=\'-1\' y=\'1e\' C=\'70\' S=\'A 80 1g 1i 1r 1q 2A 2z 2t 1h 2v 2u 2s 2w 2y\' D=\'c\'><E l=\'F\' i=\'7k\' /></p></q></x><x P=\'2T\'><q V=\'\' W=\'24\'><p G=\'-1\' B=\'-1\' y=\'1e\' C=\'70\' S=\'A 80 1g 1i 1r 1q 2A 2z 2t 1h 2v 2u 2s 2w 2y\' D=\'c\'><E l=\'F\' i=\'4X\' /></p></q></x></2p><1v><T f=\'2g\' 1l=\'7n\' b=\'z\' 1b=\'0\' 1a=\'0\' Z=\'0\' 14=\'0\' 1j=\'-1\'><z G=\'0\' B=\'0\' y=\'0\' C=\'0\' D=\'c\'><E l=\'F\' i=\'3h\' /></z></T><T f=\'2W\' 1l=\'7o\' b=\'z\' 1b=\'0\' 1a=\'0\' Z=\'0\' 14=\'0\' 1j=\'-1\'><z G=\'0\' B=\'0\' y=\'0\' C=\'0\' D=\'c\'><E l=\'F\' i=\'3h\' /></z></T><T f=\'36\' 1l=\'7a\' b=\'z\' 1b=\'0\' 1a=\'0\' Z=\'0\' 14=\'0\' 1j=\'-1\'><z G=\'0\' B=\'0\' y=\'0\' C=\'0\' D=\'c\'><E l=\'F\' i=\'3h\' /></z></T><T f=\'34\' 1l=\'7b\' b=\'z\' 1b=\'0\' 1a=\'0\' Z=\'0\' 14=\'0\' 1j=\'-1\'><z G=\'0\' B=\'0\' y=\'0\' C=\'0\' D=\'c\'><E l=\'F\' i=\'3h\' /></z></T><T f=\'30\' 1l=\'78\' b=\'z\' 1b=\'0\' 1a=\'0\' Z=\'0\' 14=\'0\' 1j=\'-1\'><z G=\'0\' B=\'0\' y=\'0\' C=\'0\' D=\'c\'><E l=\'F\' i=\'3h\' /></z></T></1v></1o><1o f=\'26\' Z=\'1e\' 14=\'45\' 1d=\'e\' 1C=\'e\' 1T=\'\' 1b=\'24\' 1a=\'45\' 1Y=\'e\' 1E=\'1\' 1X=\'0\' 1W=\'0\' 1D=\'33\' 1F=\'22.5\' 1S=\'1c\' 1O=\'1c\' 1J=\'1c\' 1M=\'0\' 1H=\'3\' 1K=\'e\' 1P=\'c\' 21=\'3k\' 2Z=\'1B\'><2d><t P=\'X\' b=\'d\' a=\'c\' 1d=\'e\' /><t P=\'1n\' b=\'d\' a=\'c\' 1d=\'e\' /><t P=\'1k\' b=\'d\' a=\'c\' 1d=\'e\' /><t P=\'15\' b=\'d\' a=\'c\' 1d=\'e\' /><t P=\'2c\' b=\'h\' a=\'1I\' 1d=\'e\' /></2d><2a><w f=\'3o\'><g><o t=\'X\' j=\'O\'><a b=\'d\' a=\'e\' /></o><I f=\'U\' /><I f=\'2b\' /></g></w><w f=\'2m\'><g><o t=\'1n\' j=\'O\'><a b=\'d\' a=\'e\' /></o><I f=\'U\' /></g></w><w f=\'2i\'><g><o t=\'1n\' j=\'O\'><a b=\'d\' a=\'c\' /></o><I f=\'U\' /></g></w><w f=\'31\'><g><o t=\'1k\' j=\'O\'><a b=\'d\' a=\'e\' /></o><I f=\'U\' /></g></w><w f=\'2n\'><g><o t=\'15\' j=\'O\'><a b=\'d\' a=\'e\' /></o><I f=\'U\' /></g></w><w f=\'32\'><g><o t=\'1n\' j=\'O\'><a b=\'d\' a=\'c\' /></o><o t=\'1k\' j=\'O\'><a b=\'d\' a=\'c\' /></o><o t=\'X\' j=\'O\'><a b=\'d\' a=\'c\' /></o><o t=\'15\' j=\'O\'><a b=\'d\' a=\'c\' /></o></g></w><w f=\'U\'><g><k><n><K j=\'N\' M=\'1k\' H=\'Q\' L=\'e\' J=\'d\' /></n><m><1f><v b=\'h\' a=\'R\' /><1u b=\'d\' a=\'c\' /></1f></m><r><1f><v b=\'h\' a=\'R\' /><1u b=\'d\' a=\'e\' /></1f></r></k><k><n><K j=\'N\' M=\'2c\' H=\'Q\' L=\'1I\' J=\'h\' /></n><m><k><n><K j=\'N\' M=\'1n\' H=\'Q\' L=\'e\' J=\'d\' /></n><m><k><n><K j=\'N\' M=\'X\' H=\'Q\' L=\'e\' J=\'d\' /></n><m><k><n><K j=\'N\' M=\'15\' H=\'Q\' L=\'e\' J=\'d\' /></n><m><u><Y b=\'h\' a=\'2T\' /><v b=\'h\' a=\'R\' /></u></m><r><u><Y b=\'h\' a=\'2D\' /><v b=\'h\' a=\'R\' /></u></r></k></m><r><k><n><K j=\'N\' M=\'15\' H=\'Q\' L=\'e\' J=\'d\' /></n><m><u><Y b=\'h\' a=\'2r\' /><v b=\'h\' a=\'R\' /></u></m><r><u><Y b=\'h\' a=\'2o\' /><v b=\'h\' a=\'R\' /></u></r></k></r></k></m><r><k><n><K j=\'N\' M=\'X\' H=\'Q\' L=\'e\' J=\'d\' /></n><m><k><n><K j=\'N\' M=\'15\' H=\'Q\' L=\'e\' J=\'d\' /></n><m><u><Y b=\'h\' a=\'2E\' /><v b=\'h\' a=\'R\' /></u></m><r><k><n><K j=\'N\' M=\'1k\' H=\'Q\' L=\'e\' J=\'d\' /></n><m><u><Y b=\'h\' a=\'2I\' /><v b=\'h\' a=\'R\' /></u></m><r><u><Y b=\'h\' a=\'2H\' /><v b=\'h\' a=\'R\' /></u></r></k></r></k></m><r><k><n><K j=\'N\' M=\'15\' H=\'Q\' L=\'e\' J=\'d\' /></n><m><u><Y b=\'h\' a=\'2l\' /><v b=\'h\' a=\'R\' /></u></m><r><k><n><K j=\'N\' M=\'1k\' H=\'Q\' L=\'e\' J=\'d\' /></n><m><u><Y b=\'h\' a=\'2k\' /><v b=\'h\' a=\'R\' /></u></m><r><u><Y b=\'h\' a=\'1I\' /><v b=\'h\' a=\'R\' /></u></r></k></r></k></r></k></r></k></m></k></g></w><w f=\'2b\'><g><k><n><K j=\'N\' M=\'19.23.X\' H=\'Q\' L=\'e\' J=\'d\' /></n><m><o t=\'19.23.X\' j=\'O\'><a b=\'d\' a=\'c\' /></o><I f=\'19.23.U\' /></m></k><k><n><K j=\'N\' M=\'19.1G.X\' H=\'Q\' L=\'e\' J=\'d\' /></n><m><o t=\'19.1G.X\' j=\'O\'><a b=\'d\' a=\'c\' /></o><I f=\'19.1G.U\' /></m></k><k><n><K j=\'N\' M=\'19.27.X\' H=\'Q\' L=\'e\' J=\'d\' /></n><m><o t=\'19.27.X\' j=\'O\'><a b=\'d\' a=\'c\' /></o><I f=\'19.27.U\' /></m></k><k><n><K j=\'N\' M=\'19.1Z.X\' H=\'Q\' L=\'e\' J=\'d\' /></n><m><o t=\'19.1Z.X\' j=\'O\'><a b=\'d\' a=\'c\' /></o><I f=\'19.1Z.U\' /></m></k></g></w></2a><1s><1U><g><I f=\'U\' /></g></1U><2j><g><I f=\'2m\' /></g></2j><2q><g><I f=\'2i\' /></g></2q><2h><g><I f=\'2n\' /></g></2h><1B><g><I f=\'2b\' /><o t=\'X\' j=\'O\'><a b=\'d\' a=\'e\' /></o><o t=\'15\' j=\'O\'><a b=\'d\' a=\'c\' /></o><I f=\'U\' /></g></1B><2e><g><o t=\'15\' j=\'O\'><a b=\'d\' a=\'c\' /></o><I f=\'U\' /></g></2e></1s><q V=\'\' W=\'0\'><p G=\'-1\' B=\'-1\' y=\'1e\' C=\'45\' S=\'A 25 1g 1i 1V 1h 1N, 2P 2O 2N\' D=\'c\'><E l=\'F\' i=\'3S\' /></p></q><2p><x P=\'2k\'><q V=\'\' W=\'1\'><p G=\'-1\' B=\'-1\' y=\'1e\' C=\'45\' S=\'A 25 1g 1i 1V 1h 1N, 2P 2O 2N\' D=\'c\'><E l=\'F\' i=\'3Q\' /></p></q></x><x P=\'2l\'><q V=\'\' W=\'8\'><p G=\'-1\' B=\'-1\' y=\'1e\' C=\'45\' S=\'A 25 1g 1i 1V 1h 1N, 2P 2O 2N\' D=\'c\'><E l=\'F\' i=\'3R\' /></p></q></x><x P=\'2H\'><q V=\'\' W=\'16\'><p G=\'-1\' B=\'-1\' y=\'1e\' C=\'45\' S=\'A 25 1g 1i 1V 1h 1N, 2P 2O 2N\' D=\'c\'><E l=\'F\' i=\'42\' /></p></q></x><x P=\'2I\'><q V=\'\' W=\'17\'><p G=\'-1\' B=\'-1\' y=\'1e\' C=\'45\' S=\'A 25 1g 1i 1V 1h 1N, 2P 2O 2N\' D=\'c\'><E l=\'F\' i=\'41\' /></p></q></x><x P=\'2E\'><q V=\'\' W=\'24\'><p G=\'-1\' B=\'-1\' y=\'1e\' C=\'45\' S=\'A 25 1g 1i 1V 1h 1N, 2P 2O 2N\' D=\'c\'><E l=\'F\' i=\'43\' /></p></q></x><x P=\'2o\'><q V=\'\' W=\'0\'><p G=\'-1\' B=\'-1\' y=\'1e\' C=\'45\' S=\'A 25 1g 1i 1V 1h 1N, 2P 2O 2N\' D=\'c\'><E l=\'F\' i=\'3Z\' /></p></q></x><x P=\'2r\'><q V=\'\' W=\'8\'><p G=\'-1\' B=\'-1\' y=\'1e\' C=\'45\' S=\'A 25 1g 1i 1V 1h 1N, 2P 2O 2N\' D=\'c\'><E l=\'F\' i=\'3W\' /></p></q></x><x P=\'2D\'><q V=\'\' W=\'16\'><p G=\'-1\' B=\'-1\' y=\'1e\' C=\'45\' S=\'A 25 1g 1i 1V 1h 1N, 2P 2O 2N\' D=\'c\'><E l=\'F\' i=\'3X\' /></p></q></x><x P=\'2T\'><q V=\'\' W=\'24\'><p G=\'-1\' B=\'-1\' y=\'1e\' C=\'45\' S=\'A 25 1g 1i 1V 1h 1N, 2P 2O 2N\' D=\'c\'><E l=\'F\' i=\'3Y\' /></p></q></x></2p><1v><T f=\'2g\' 1l=\'7g\' b=\'z\' 1b=\'0\' 1a=\'0\' Z=\'0\' 14=\'0\' 1j=\'-1\'><z G=\'0\' B=\'0\' y=\'0\' C=\'0\' D=\'c\'><E l=\'F\' i=\'3l\' /></z></T><T f=\'2W\' 1l=\'7d\' b=\'z\' 1b=\'0\' 1a=\'0\' Z=\'0\' 14=\'0\' 1j=\'-1\'><z G=\'0\' B=\'0\' y=\'0\' C=\'0\' D=\'c\'><E l=\'F\' i=\'3l\' /></z></T><T f=\'36\' 1l=\'7e\' b=\'z\' 1b=\'0\' 1a=\'0\' Z=\'0\' 14=\'0\' 1j=\'-1\'><z G=\'0\' B=\'0\' y=\'0\' C=\'0\' D=\'c\'><E l=\'F\' i=\'3l\' /></z></T><T f=\'34\' 1l=\'7D\' b=\'z\' 1b=\'0\' 1a=\'0\' Z=\'0\' 14=\'0\' 1j=\'-1\'><z G=\'0\' B=\'0\' y=\'0\' C=\'0\' D=\'c\'><E l=\'F\' i=\'3l\' /></z></T><T f=\'30\' 1l=\'7E\' b=\'z\' 1b=\'0\' 1a=\'0\' Z=\'0\' 14=\'0\' 1j=\'-1\'><z G=\'0\' B=\'0\' y=\'0\' C=\'0\' D=\'c\'><E l=\'F\' i=\'3l\' /></z></T></1v></1o><1o f=\'23\' Z=\'1e\' 14=\'45\' 1d=\'e\' 1C=\'e\' 1T=\'\' 1b=\'24\' 1a=\'0\' 1Y=\'e\' 1E=\'0\' 1X=\'0\' 1W=\'0\' 1D=\'33\' 1F=\'22.5\' 1S=\'1c\' 1O=\'1c\' 1J=\'1c\' 1M=\'0\' 1H=\'4\' 1K=\'e\' 1P=\'c\' 21=\'3k\' 2Z=\'1B\'><2d><t P=\'X\' b=\'d\' a=\'c\' 1d=\'e\' /><t P=\'1n\' b=\'d\' a=\'c\' 1d=\'e\' /><t P=\'1k\' b=\'d\' a=\'c\' 1d=\'e\' /><t P=\'15\' b=\'d\' a=\'c\' 1d=\'e\' /><t P=\'2c\' b=\'h\' a=\'1I\' 1d=\'e\' /></2d><2a><w f=\'3o\'><g><o t=\'X\' j=\'O\'><a b=\'d\' a=\'e\' /></o><I f=\'U\' /><I f=\'2b\' /></g></w><w f=\'2m\'><g><o t=\'1n\' j=\'O\'><a b=\'d\' a=\'e\' /></o><I f=\'U\' /></g></w><w f=\'2i\'><g><o t=\'1n\' j=\'O\'><a b=\'d\' a=\'c\' /></o><I f=\'U\' /></g></w><w f=\'31\'><g><o t=\'1k\' j=\'O\'><a b=\'d\' a=\'e\' /></o><I f=\'U\' /></g></w><w f=\'2n\'><g><o t=\'15\' j=\'O\'><a b=\'d\' a=\'e\' /></o><I f=\'U\' /></g></w><w f=\'32\'><g><o t=\'1n\' j=\'O\'><a b=\'d\' a=\'c\' /></o><o t=\'1k\' j=\'O\'><a b=\'d\' a=\'c\' /></o><o t=\'X\' j=\'O\'><a b=\'d\' a=\'c\' /></o><o t=\'15\' j=\'O\'><a b=\'d\' a=\'c\' /></o></g></w><w f=\'U\'><g><k><n><K j=\'N\' M=\'1k\' H=\'Q\' L=\'e\' J=\'d\' /></n><m><1f><v b=\'h\' a=\'R\' /><1u b=\'d\' a=\'c\' /></1f></m><r><1f><v b=\'h\' a=\'R\' /><1u b=\'d\' a=\'e\' /></1f></r></k><k><n><K j=\'N\' M=\'2c\' H=\'Q\' L=\'1I\' J=\'h\' /></n><m><k><n><K j=\'N\' M=\'1n\' H=\'Q\' L=\'e\' J=\'d\' /></n><m><k><n><K j=\'N\' M=\'X\' H=\'Q\' L=\'e\' J=\'d\' /></n><m><k><n><K j=\'N\' M=\'15\' H=\'Q\' L=\'e\' J=\'d\' /></n><m><u><Y b=\'h\' a=\'2T\' /><v b=\'h\' a=\'R\' /></u></m><r><u><Y b=\'h\' a=\'2D\' /><v b=\'h\' a=\'R\' /></u></r></k></m><r><k><n><K j=\'N\' M=\'15\' H=\'Q\' L=\'e\' J=\'d\' /></n><m><u><Y b=\'h\' a=\'2r\' /><v b=\'h\' a=\'R\' /></u></m><r><u><Y b=\'h\' a=\'2o\' /><v b=\'h\' a=\'R\' /></u></r></k></r></k></m><r><k><n><K j=\'N\' M=\'X\' H=\'Q\' L=\'e\' J=\'d\' /></n><m><k><n><K j=\'N\' M=\'15\' H=\'Q\' L=\'e\' J=\'d\' /></n><m><u><Y b=\'h\' a=\'2E\' /><v b=\'h\' a=\'R\' /></u></m><r><k><n><K j=\'N\' M=\'1k\' H=\'Q\' L=\'e\' J=\'d\' /></n><m><u><Y b=\'h\' a=\'2I\' /><v b=\'h\' a=\'R\' /></u></m><r><u><Y b=\'h\' a=\'2H\' /><v b=\'h\' a=\'R\' /></u></r></k></r></k></m><r><k><n><K j=\'N\' M=\'15\' H=\'Q\' L=\'e\' J=\'d\' /></n><m><u><Y b=\'h\' a=\'2l\' /><v b=\'h\' a=\'R\' /></u></m><r><k><n><K j=\'N\' M=\'1k\' H=\'Q\' L=\'e\' J=\'d\' /></n><m><u><Y b=\'h\' a=\'2k\' /><v b=\'h\' a=\'R\' /></u></m><r><u><Y b=\'h\' a=\'1I\' /><v b=\'h\' a=\'R\' /></u></r></k></r></k></r></k></r></k></m></k></g></w><w f=\'2b\'><g><k><n><K j=\'N\' M=\'19.26.X\' H=\'Q\' L=\'e\' J=\'d\' /></n><m><o t=\'19.26.X\' j=\'O\'><a b=\'d\' a=\'c\' /></o><I f=\'19.26.U\' /></m></k><k><n><K j=\'N\' M=\'19.1G.X\' H=\'Q\' L=\'e\' J=\'d\' /></n><m><o t=\'19.1G.X\' j=\'O\'><a b=\'d\' a=\'c\' /></o><I f=\'19.1G.U\' /></m></k><k><n><K j=\'N\' M=\'19.27.X\' H=\'Q\' L=\'e\' J=\'d\' /></n><m><o t=\'19.27.X\' j=\'O\'><a b=\'d\' a=\'c\' /></o><I f=\'19.27.U\' /></m></k><k><n><K j=\'N\' M=\'19.1Z.X\' H=\'Q\' L=\'e\' J=\'d\' /></n><m><o t=\'19.1Z.X\' j=\'O\'><a b=\'d\' a=\'c\' /></o><I f=\'19.1Z.U\' /></m></k></g></w></2a><1s><1U><g><I f=\'U\' /></g></1U><2j><g><I f=\'2m\' /></g></2j><2q><g><I f=\'2i\' /></g></2q><2h><g><I f=\'2n\' /></g></2h><1B><g><I f=\'2b\' /><o t=\'X\' j=\'O\'><a b=\'d\' a=\'e\' /></o><o t=\'15\' j=\'O\'><a b=\'d\' a=\'c\' /></o><I f=\'U\' /></g></1B><2e><g><o t=\'15\' j=\'O\'><a b=\'d\' a=\'c\' /></o><I f=\'U\' /></g></2e></1s><q V=\'\' W=\'0\'><p G=\'-1\' B=\'-1\' y=\'1e\' C=\'45\' S=\'A 40 1g 1i 1r 1h 2Q 2K 2L\' D=\'c\'><E l=\'F\' i=\'3S\' /></p></q><2p><x P=\'2k\'><q V=\'\' W=\'1\'><p G=\'-1\' B=\'-1\' y=\'1e\' C=\'45\' S=\'A 40 1g 1i 1r 1h 2Q 2K 2L\' D=\'c\'><E l=\'F\' i=\'3Q\' /></p></q></x><x P=\'2l\'><q V=\'\' W=\'8\'><p G=\'-1\' B=\'-1\' y=\'1e\' C=\'45\' S=\'A 40 1g 1i 1r 1h 2Q 2K 2L\' D=\'c\'><E l=\'F\' i=\'3R\' /></p></q></x><x P=\'2H\'><q V=\'\' W=\'16\'><p G=\'-1\' B=\'-1\' y=\'1e\' C=\'45\' S=\'A 40 1g 1i 1r 1h 2Q 2K 2L\' D=\'c\'><E l=\'F\' i=\'42\' /></p></q></x><x P=\'2I\'><q V=\'\' W=\'17\'><p G=\'-1\' B=\'-1\' y=\'1e\' C=\'45\' S=\'A 40 1g 1i 1r 1h 2Q 2K 2L\' D=\'c\'><E l=\'F\' i=\'41\' /></p></q></x><x P=\'2E\'><q V=\'\' W=\'24\'><p G=\'-1\' B=\'-1\' y=\'1e\' C=\'45\' S=\'A 40 1g 1i 1r 1h 2Q 2K 2L\' D=\'c\'><E l=\'F\' i=\'43\' /></p></q></x><x P=\'2o\'><q V=\'\' W=\'0\'><p G=\'-1\' B=\'-1\' y=\'1e\' C=\'45\' S=\'A 40 1g 1i 1r 1h 2Q 2K 2L\' D=\'c\'><E l=\'F\' i=\'3Z\' /></p></q></x><x P=\'2r\'><q V=\'\' W=\'8\'><p G=\'-1\' B=\'-1\' y=\'1e\' C=\'45\' S=\'A 40 1g 1i 1r 1h 2Q 2K 2L\' D=\'c\'><E l=\'F\' i=\'3W\' /></p></q></x><x P=\'2D\'><q V=\'\' W=\'16\'><p G=\'-1\' B=\'-1\' y=\'1e\' C=\'45\' S=\'A 40 1g 1i 1r 1h 2Q 2K 2L\' D=\'c\'><E l=\'F\' i=\'3X\' /></p></q></x><x P=\'2T\'><q V=\'\' W=\'24\'><p G=\'-1\' B=\'-1\' y=\'1e\' C=\'45\' S=\'A 40 1g 1i 1r 1h 2Q 2K 2L\' D=\'c\'><E l=\'F\' i=\'3Y\' /></p></q></x></2p><1v><T f=\'2g\' 1l=\'7C\' b=\'z\' 1b=\'0\' 1a=\'0\' Z=\'0\' 14=\'0\' 1j=\'-1\'><z G=\'0\' B=\'0\' y=\'0\' C=\'0\' D=\'c\'><E l=\'F\' i=\'3j\' /></z></T><T f=\'2W\' 1l=\'7F\' b=\'z\' 1b=\'0\' 1a=\'0\' Z=\'0\' 14=\'0\' 1j=\'-1\'><z G=\'0\' B=\'0\' y=\'0\' C=\'0\' D=\'c\'><E l=\'F\' i=\'3j\' /></z></T><T f=\'36\' 1l=\'7I\' b=\'z\' 1b=\'0\' 1a=\'0\' Z=\'0\' 14=\'0\' 1j=\'-1\'><z G=\'0\' B=\'0\' y=\'0\' C=\'0\' D=\'c\'><E l=\'F\' i=\'3j\' /></z></T><T f=\'34\' 1l=\'7J\' b=\'z\' 1b=\'0\' 1a=\'0\' Z=\'0\' 14=\'0\' 1j=\'-1\'><z G=\'0\' B=\'0\' y=\'0\' C=\'0\' D=\'c\'><E l=\'F\' i=\'3j\' /></z></T><T f=\'30\' 1l=\'7G\' b=\'z\' 1b=\'0\' 1a=\'0\' Z=\'0\' 14=\'0\' 1j=\'-1\'><z G=\'0\' B=\'0\' y=\'0\' C=\'0\' D=\'c\'><E l=\'F\' i=\'3j\' /></z></T></1v></1o><1o f=\'27\' Z=\'1e\' 14=\'45\' 1d=\'e\' 1C=\'e\' 1T=\'\' 1b=\'24\' 1a=\'4X\' 1Y=\'e\' 1E=\'3\' 1X=\'0\' 1W=\'0\' 1D=\'33\' 1F=\'22.5\' 1S=\'1c\' 1O=\'1c\' 1J=\'1c\' 1M=\'0\' 1H=\'5\' 1K=\'e\' 1P=\'c\' 21=\'3k\' 2Z=\'1B\'><2d><t P=\'X\' b=\'d\' a=\'c\' 1d=\'e\' /><t P=\'1n\' b=\'d\' a=\'c\' 1d=\'e\' /><t P=\'1k\' b=\'d\' a=\'c\' 1d=\'e\' /><t P=\'15\' b=\'d\' a=\'c\' 1d=\'e\' /><t P=\'2c\' b=\'h\' a=\'1I\' 1d=\'e\' /></2d><2a><w f=\'3o\'><g><o t=\'X\' j=\'O\'><a b=\'d\' a=\'e\' /></o><I f=\'U\' /><I f=\'2b\' /></g></w><w f=\'2m\'><g><o t=\'1n\' j=\'O\'><a b=\'d\' a=\'e\' /></o><I f=\'U\' /></g></w><w f=\'2i\'><g><o t=\'1n\' j=\'O\'><a b=\'d\' a=\'c\' /></o><I f=\'U\' /></g></w><w f=\'31\'><g><o t=\'1k\' j=\'O\'><a b=\'d\' a=\'e\' /></o><I f=\'U\' /></g></w><w f=\'2n\'><g><o t=\'15\' j=\'O\'><a b=\'d\' a=\'e\' /></o><I f=\'U\' /></g></w><w f=\'32\'><g><o t=\'1n\' j=\'O\'><a b=\'d\' a=\'c\' /></o><o t=\'1k\' j=\'O\'><a b=\'d\' a=\'c\' /></o><o t=\'X\' j=\'O\'><a b=\'d\' a=\'c\' /></o><o t=\'15\' j=\'O\'><a b=\'d\' a=\'c\' /></o></g></w><w f=\'U\'><g><k><n><K j=\'N\' M=\'1k\' H=\'Q\' L=\'e\' J=\'d\' /></n><m><1f><v b=\'h\' a=\'R\' /><1u b=\'d\' a=\'c\' /></1f></m><r><1f><v b=\'h\' a=\'R\' /><1u b=\'d\' a=\'e\' /></1f></r></k><k><n><K j=\'N\' M=\'2c\' H=\'Q\' L=\'1I\' J=\'h\' /></n><m><k><n><K j=\'N\' M=\'1n\' H=\'Q\' L=\'e\' J=\'d\' /></n><m><k><n><K j=\'N\' M=\'X\' H=\'Q\' L=\'e\' J=\'d\' /></n><m><k><n><K j=\'N\' M=\'15\' H=\'Q\' L=\'e\' J=\'d\' /></n><m><u><Y b=\'h\' a=\'2T\' /><v b=\'h\' a=\'R\' /></u></m><r><u><Y b=\'h\' a=\'2D\' /><v b=\'h\' a=\'R\' /></u></r></k></m><r><k><n><K j=\'N\' M=\'15\' H=\'Q\' L=\'e\' J=\'d\' /></n><m><u><Y b=\'h\' a=\'2r\' /><v b=\'h\' a=\'R\' /></u></m><r><u><Y b=\'h\' a=\'2o\' /><v b=\'h\' a=\'R\' /></u></r></k></r></k></m><r><k><n><K j=\'N\' M=\'X\' H=\'Q\' L=\'e\' J=\'d\' /></n><m><k><n><K j=\'N\' M=\'15\' H=\'Q\' L=\'e\' J=\'d\' /></n><m><u><Y b=\'h\' a=\'2E\' /><v b=\'h\' a=\'R\' /></u></m><r><k><n><K j=\'N\' M=\'1k\' H=\'Q\' L=\'e\' J=\'d\' /></n><m><u><Y b=\'h\' a=\'2I\' /><v b=\'h\' a=\'R\' /></u></m><r><u><Y b=\'h\' a=\'2H\' /><v b=\'h\' a=\'R\' /></u></r></k></r></k></m><r><k><n><K j=\'N\' M=\'15\' H=\'Q\' L=\'e\' J=\'d\' /></n><m><u><Y b=\'h\' a=\'2l\' /><v b=\'h\' a=\'R\' /></u></m><r><k><n><K j=\'N\' M=\'1k\' H=\'Q\' L=\'e\' J=\'d\' /></n><m><u><Y b=\'h\' a=\'2k\' /><v b=\'h\' a=\'R\' /></u></m><r><u><Y b=\'h\' a=\'1I\' /><v b=\'h\' a=\'R\' /></u></r></k></r></k></r></k></r></k></m></k></g></w><w f=\'2b\'><g><k><n><K j=\'N\' M=\'19.23.X\' H=\'Q\' L=\'e\' J=\'d\' /></n><m><o t=\'19.23.X\' j=\'O\'><a b=\'d\' a=\'c\' /></o><I f=\'19.23.U\' /></m></k><k><n><K j=\'N\' M=\'19.26.X\' H=\'Q\' L=\'e\' J=\'d\' /></n><m><o t=\'19.26.X\' j=\'O\'><a b=\'d\' a=\'c\' /></o><I f=\'19.26.U\' /></m></k><k><n><K j=\'N\' M=\'19.1G.X\' H=\'Q\' L=\'e\' J=\'d\' /></n><m><o t=\'19.1G.X\' j=\'O\'><a b=\'d\' a=\'c\' /></o><I f=\'19.1G.U\' /></m></k><k><n><K j=\'N\' M=\'19.1Z.X\' H=\'Q\' L=\'e\' J=\'d\' /></n><m><o t=\'19.1Z.X\' j=\'O\'><a b=\'d\' a=\'c\' /></o><I f=\'19.1Z.U\' /></m></k></g></w></2a><1s><1U><g><I f=\'U\' /></g></1U><2j><g><I f=\'2m\' /></g></2j><2q><g><I f=\'2i\' /></g></2q><2h><g><I f=\'2n\' /></g></2h><1B><g><I f=\'2b\' /><o t=\'X\' j=\'O\'><a b=\'d\' a=\'e\' /></o><o t=\'15\' j=\'O\'><a b=\'d\' a=\'c\' /></o><I f=\'U\' /></g></1B><2e><g><o t=\'15\' j=\'O\'><a b=\'d\' a=\'c\' /></o><I f=\'U\' /></g></2e></1s><q V=\'\' W=\'0\'><p G=\'-1\' B=\'-1\' y=\'1e\' C=\'45\' S=\'A 53 1g 1i 1r 1q 1h 2M, 1N, 1Q 2U 2S\' D=\'c\'><E l=\'F\' i=\'3S\' /></p></q><2p><x P=\'2k\'><q V=\'\' W=\'1\'><p G=\'-1\' B=\'-1\' y=\'1e\' C=\'45\' S=\'A 53 1g 1i 1r 1q 1h 2M, 1N, 1Q 2U 2S\' D=\'c\'><E l=\'F\' i=\'3Q\' /></p></q></x><x P=\'2l\'><q V=\'\' W=\'8\'><p G=\'-1\' B=\'-1\' y=\'1e\' C=\'45\' S=\'A 53 1g 1i 1r 1q 1h 2M, 1N, 1Q 2U 2S\' D=\'c\'><E l=\'F\' i=\'3R\' /></p></q></x><x P=\'2H\'><q V=\'\' W=\'16\'><p G=\'-1\' B=\'-1\' y=\'1e\' C=\'45\' S=\'A 53 1g 1i 1r 1q 1h 2M, 1N, 1Q 2U 2S\' D=\'c\'><E l=\'F\' i=\'42\' /></p></q></x><x P=\'2I\'><q V=\'\' W=\'17\'><p G=\'-1\' B=\'-1\' y=\'1e\' C=\'45\' S=\'A 53 1g 1i 1r 1q 1h 2M, 1N, 1Q 2U 2S\' D=\'c\'><E l=\'F\' i=\'41\' /></p></q></x><x P=\'2E\'><q V=\'\' W=\'24\'><p G=\'-1\' B=\'-1\' y=\'1e\' C=\'45\' S=\'A 53 1g 1i 1r 1q 1h 2M, 1N, 1Q 2U 2S\' D=\'c\'><E l=\'F\' i=\'43\' /></p></q></x><x P=\'2o\'><q V=\'\' W=\'0\'><p G=\'-1\' B=\'-1\' y=\'1e\' C=\'45\' S=\'A 53 1g 1i 1r 1q 1h 2M, 1N, 1Q 2U 2S\' D=\'c\'><E l=\'F\' i=\'3Z\' /></p></q></x><x P=\'2r\'><q V=\'\' W=\'8\'><p G=\'-1\' B=\'-1\' y=\'1e\' C=\'45\' S=\'A 53 1g 1i 1r 1q 1h 2M, 1N, 1Q 2U 2S\' D=\'c\'><E l=\'F\' i=\'3W\' /></p></q></x><x P=\'2D\'><q V=\'\' W=\'16\'><p G=\'-1\' B=\'-1\' y=\'1e\' C=\'45\' S=\'A 53 1g 1i 1r 1q 1h 2M, 1N, 1Q 2U 2S\' D=\'c\'><E l=\'F\' i=\'3X\' /></p></q></x><x P=\'2T\'><q V=\'\' W=\'24\'><p G=\'-1\' B=\'-1\' y=\'1e\' C=\'45\' S=\'A 53 1g 1i 1r 1q 1h 2M, 1N, 1Q 2U 2S\' D=\'c\'><E l=\'F\' i=\'3Y\' /></p></q></x></2p><1v><T f=\'2g\' 1l=\'7h\' b=\'z\' 1b=\'0\' 1a=\'0\' Z=\'0\' 14=\'0\' 1j=\'-1\'><z G=\'0\' B=\'0\' y=\'0\' C=\'0\' D=\'c\'><E l=\'F\' i=\'3i\' /></z></T><T f=\'2W\' 1l=\'7x\' b=\'z\' 1b=\'0\' 1a=\'0\' Z=\'0\' 14=\'0\' 1j=\'-1\'><z G=\'0\' B=\'0\' y=\'0\' C=\'0\' D=\'c\'><E l=\'F\' i=\'3i\' /></z></T><T f=\'36\' 1l=\'7w\' b=\'z\' 1b=\'0\' 1a=\'0\' Z=\'0\' 14=\'0\' 1j=\'-1\'><z G=\'0\' B=\'0\' y=\'0\' C=\'0\' D=\'c\'><E l=\'F\' i=\'3i\' /></z></T><T f=\'34\' 1l=\'7z\' b=\'z\' 1b=\'0\' 1a=\'0\' Z=\'0\' 14=\'0\' 1j=\'-1\'><z G=\'0\' B=\'0\' y=\'0\' C=\'0\' D=\'c\'><E l=\'F\' i=\'3i\' /></z></T><T f=\'30\' 1l=\'7y\' b=\'z\' 1b=\'0\' 1a=\'0\' Z=\'0\' 14=\'0\' 1j=\'-1\'><z G=\'0\' B=\'0\' y=\'0\' C=\'0\' D=\'c\'><E l=\'F\' i=\'3i\' /></z></T></1v></1o></2C></66></2C></5S><1o f=\'5O\' Z=\'1e\' 14=\'88\' 1d=\'c\' 1C=\'e\' 1T=\'\' 1b=\'48\' 1a=\'29\' 1Y=\'e\' 1E=\'0\' 1X=\'0\' 1W=\'0\' 1D=\'33\' 1F=\'44\' 1S=\'1c\' 1O=\'1c\' 1J=\'1c\' 1M=\'0\' 1H=\'2\' 1K=\'e\' 1P=\'c\' 21=\'2B\'><q V=\'\' W=\'0\'><p G=\'0\' B=\'0\' y=\'1e\' C=\'88\' S=\'5V 5X 63 60 61 65 64 5Q 5P 5T 5U 5R?\' D=\'c\'><E l=\'F\' i=\'7v\' /></p></q><1v><T f=\'2g\' 1l=\'7s\' b=\'z\' 1b=\'0\' 1a=\'0\' Z=\'0\' 14=\'0\' 1j=\'-1\'><z G=\'0\' B=\'0\' y=\'0\' C=\'0\' D=\'c\'><E l=\'F\' i=\'7r\' /></z></T></1v></1o><1o f=\'47\' Z=\'2X\' 14=\'40\' 1d=\'c\' 1C=\'e\' 1T=\'\' 1b=\'0\' 1a=\'5Z\' 1Y=\'e\' 1E=\'12\' 1X=\'0\' 1W=\'0\' 1D=\'3u\' 1F=\'20\' 1S=\'1c\' 1O=\'1c\' 1J=\'1c\' 1M=\'0\' 1H=\'3\' 1K=\'e\' 1P=\'c\' 21=\'2B\'><1s><1B><g><3U 1x=\'1w\' 1t=\'0\' 1z=\'1\' 1y=\'\' 1A=\'c\'><v b=\'h\' a=\'R\' /></3U></g></1B></1s><q V=\'\' W=\'0\'><p G=\'0\' B=\'0\' y=\'2X\' C=\'40\' S=\'5n\' D=\'c\'><E l=\'F\' i=\'7u\' /></p></q><1v><T f=\'2g\' 1l=\'47\' b=\'z\' 1b=\'0\' 1a=\'0\' Z=\'0\' 14=\'0\' 1j=\'-1\'><z G=\'0\' B=\'0\' y=\'0\' C=\'0\' D=\'c\'><E l=\'F\' i=\'1L\' /></z></T></1v></1o><1o f=\'49\' Z=\'2X\' 14=\'40\' 1d=\'c\' 1C=\'e\' 1T=\'\' 1b=\'0\' 1a=\'5Z\' 1Y=\'e\' 1E=\'13\' 1X=\'0\' 1W=\'0\' 1D=\'3u\' 1F=\'20\' 1S=\'1c\' 1O=\'1c\' 1J=\'1c\' 1M=\'0\' 1H=\'4\' 1K=\'e\' 1P=\'c\' 21=\'2B\'><1s><1B><g><3U 1x=\'1w\' 1t=\'0\' 1z=\'1\' 1y=\'\' 1A=\'c\'><v b=\'h\' a=\'R\' /></3U></g></1B></1s><q V=\'\' W=\'0\'><p G=\'0\' B=\'0\' y=\'2X\' C=\'40\' S=\'5G\' D=\'c\'><E l=\'F\' i=\'4p\' /></p></q><1v><T f=\'2g\' 1l=\'49\' b=\'z\' 1b=\'0\' 1a=\'0\' Z=\'0\' 14=\'0\' 1j=\'-1\'><z G=\'0\' B=\'0\' y=\'0\' C=\'0\' D=\'c\'><E l=\'F\' i=\'7t\' /></z></T></1v></1o></2C><7A f=\'7H\' /><5W><3J f=\'5p\' Z=\'2X\' 14=\'46\' 1d=\'e\' 1C=\'c\' 4u=\'e\' 4B=\'e\' 4C=\'\' 4A=\'4y\' 4z=\'4E\' 1H=\'0\' 5H=\'e\' 5F=\'e\' 1D=\'3u\' 1F=\'5K\' 1E=\'-1\'><1s><3s><g><3t><v b=\'h\' a=\'R\' /></3t></g></3s><1U><g><3x P=\'3v\' 3q=\'c\' /></g></1U><3w><g><3x P=\'3v\' 3q=\'e\' /></g></3w></1s><3e 1t=\'4t\'><1s><3g 4v=\'0\'><g><1m 1x=\'1w\' 1t=\'0\' 1z=\'0\' 1y=\'\' 1A=\'c\'><v b=\'h\' a=\'5q\' /></1m><1m 1x=\'1w\' 1t=\'0\' 1z=\'0\' 1y=\'\' 1A=\'c\'><v b=\'h\' a=\'5o\' /></1m><1m 1x=\'1w\' 1t=\'0\' 1z=\'0\' 1y=\'\' 1A=\'c\'><v b=\'h\' a=\'5g\' /></1m><1m 1x=\'1w\' 1t=\'0\' 1z=\'0\' 1y=\'\' 1A=\'c\'><v b=\'h\' a=\'3r\' /></1m><1m 1x=\'1w\' 1t=\'0\' 1z=\'0\' 1y=\'\' 1A=\'c\'><v b=\'h\' a=\'3y\' /></1m></g></3g></1s></3e><2C><1o f=\'3r\' Z=\'5L\' 14=\'5y\' 1d=\'c\' 1C=\'e\' 1T=\'\' 1b=\'5w\' 1a=\'4x\' 1Y=\'e\' 1E=\'2\' 1X=\'0\' 1W=\'0\' 1D=\'5E.5\' 1F=\'5r.5\' 1S=\'1c\' 1O=\'1c\' 1J=\'1c\' 1M=\'0\' 1H=\'1\' 1K=\'c\' 1P=\'c\' 21=\'2B\'><q V=\'\' W=\'0\'><p G=\'-1\' B=\'-1\' y=\'5C\' C=\'5B\' S=\'5D 3\' D=\'c\'><E l=\'F\' i=\'5A\' /></p></q></1o><1o f=\'3y\' Z=\'37\' 14=\'0\' 1d=\'c\' 1C=\'e\' 1T=\'\' 1b=\'3d\' 1a=\'5x\' 1Y=\'e\' 1E=\'6\' 1X=\'0\' 1W=\'0\' 1D=\'38\' 1F=\'-0.5\' 1S=\'1c\' 1O=\'1c\' 1J=\'1c\' 1M=\'0\' 1H=\'2\' 1K=\'c\' 1P=\'c\' 21=\'2B\'><q V=\'\' W=\'0\'><p G=\'0\' B=\'-1\' y=\'3f\' C=\'1\' S=\'5z 5\' D=\'c\'><E l=\'F\' i=\'5N\' /></p></q></1o><1o f=\'5q\' Z=\'37\' 14=\'51\' 1d=\'c\' 1C=\'e\' 1T=\'\' 1b=\'3d\' 1a=\'5J\' 1Y=\'e\' 1E=\'4\' 1X=\'0\' 1W=\'0\' 1D=\'38.5\' 1F=\'25.5\' 1S=\'1c\' 1O=\'1c\' 1J=\'1c\' 1M=\'0\' 1H=\'3\' 1K=\'e\' 1P=\'c\' 21=\'2B\'><q V=\'\' W=\'0\'><p G=\'0\' B=\'0\' y=\'3f\' C=\'51\' S=\'5n\' D=\'c\'><E l=\'F\' i=\'5I\' /></p></q><1v><T f=\'2g\' 1l=\'7B\' b=\'z\' 1b=\'0\' 1a=\'0\' Z=\'0\' 14=\'0\' 1j=\'-1\'><z G=\'0\' B=\'0\' y=\'0\' C=\'0\' D=\'c\'><E l=\'F\' i=\'7f\' /></z></T></1v></1o><1o f=\'5o\' Z=\'37\' 14=\'3V\' 1d=\'c\' 1C=\'e\' 1T=\'\' 1b=\'3d\' 1a=\'2Y\' 1Y=\'e\' 1E=\'8\' 1X=\'0\' 1W=\'0\' 1D=\'38.5\' 1F=\'51.5\' 1S=\'1c\' 1O=\'1c\' 1J=\'1c\' 1M=\'0\' 1H=\'4\' 1K=\'e\' 1P=\'c\' 21=\'2B\'><q V=\'\' W=\'0\'><p G=\'0\' B=\'0\' y=\'3f\' C=\'3V\' S=\'7c&79;s y!  5m 7q 5l 3P 5i.\' D=\'c\'><E l=\'F\' i=\'5f\' /></p></q><1v><T f=\'2g\' 1l=\'7p\' b=\'z\' 1b=\'0\' 1a=\'0\' Z=\'0\' 14=\'0\' 1j=\'-1\'><z G=\'0\' B=\'0\' y=\'0\' C=\'0\' D=\'c\'><E l=\'F\' i=\'7m\' /></z></T></1v></1o><1o f=\'5g\' Z=\'4p\' 14=\'40\' 1d=\'e\' 1C=\'e\' 1T=\'\' 1b=\'5h\' 1a=\'5t\' 1Y=\'e\' 1E=\'10\' 1X=\'0\' 1W=\'0\' 1D=\'83.5\' 1F=\'20\' 1S=\'1c\' 1O=\'1c\' 1J=\'1c\' 1M=\'0\' 1H=\'5\' 1K=\'e\' 1P=\'c\' 21=\'5s\' 2Z=\'1B\'><2d><t P=\'2x\' b=\'d\' a=\'c\' 1d=\'e\' /><t P=\'3c\' b=\'d\' a=\'c\' 1d=\'e\' /><t P=\'1n\' b=\'d\' a=\'c\' 1d=\'e\' /><t P=\'1k\' b=\'d\' a=\'c\' 1d=\'e\' /><t P=\'15\' b=\'d\' a=\'c\' 1d=\'e\' /><t P=\'2c\' b=\'h\' a=\'1I\' 1d=\'e\' /></2d><2a><w f=\'3E\'><g><o t=\'3c\' j=\'O\'><a b=\'Q\' a=\'2x\' /></o><o t=\'2x\' j=\'O\'><a b=\'d\' a=\'e\' /></o><I f=\'U\' /></g></w><w f=\'2m\'><g><o t=\'1n\' j=\'O\'><a b=\'d\' a=\'e\' /></o><I f=\'U\' /></g></w><w f=\'2i\'><g><o t=\'1n\' j=\'O\'><a b=\'d\' a=\'c\' /></o><I f=\'U\' /></g></w><w f=\'31\'><g><o t=\'1k\' j=\'O\'><a b=\'d\' a=\'e\' /></o><I f=\'U\' /></g></w><w f=\'2n\'><g><o t=\'15\' j=\'O\'><a b=\'d\' a=\'e\' /></o><I f=\'U\' /></g></w><w f=\'32\'><g><o t=\'1n\' j=\'O\'><a b=\'d\' a=\'c\' /></o><o t=\'2x\' j=\'O\'><a b=\'d\' a=\'c\' /></o><o t=\'3c\' j=\'O\'><a b=\'d\' a=\'c\' /></o><o t=\'1k\' j=\'O\'><a b=\'d\' a=\'c\' /></o><o t=\'15\' j=\'O\'><a b=\'d\' a=\'c\' /></o></g></w><w f=\'U\'><g><k><n><K j=\'N\' M=\'1k\' H=\'Q\' L=\'e\' J=\'d\' /></n><m><1f><v b=\'h\' a=\'R\' /><1u b=\'d\' a=\'c\' /></1f></m><r><1f><v b=\'h\' a=\'R\' /><1u b=\'d\' a=\'e\' /></1f></r></k><k><n><K j=\'N\' M=\'2c\' H=\'Q\' L=\'1I\' J=\'h\' /></n><m><k><n><K j=\'N\' M=\'1n\' H=\'Q\' L=\'e\' J=\'d\' /></n><m><k><n><K j=\'N\' M=\'2x\' H=\'Q\' L=\'e\' J=\'d\' /></n><m><k><n><K j=\'N\' M=\'15\' H=\'Q\' L=\'e\' J=\'d\' /></n><m><u><Y b=\'h\' a=\'3N\' /><v b=\'h\' a=\'R\' /></u></m><r><u><Y b=\'h\' a=\'3L\' /><v b=\'h\' a=\'R\' /></u></r></k></m><r><k><n><K j=\'N\' M=\'15\' H=\'Q\' L=\'e\' J=\'d\' /></n><m><u><Y b=\'h\' a=\'2r\' /><v b=\'h\' a=\'R\' /></u></m><r><u><Y b=\'h\' a=\'2o\' /><v b=\'h\' a=\'R\' /></u></r></k></r></k></m><r><k><n><K j=\'N\' M=\'2x\' H=\'Q\' L=\'e\' J=\'d\' /></n><m><k><n><K j=\'N\' M=\'15\' H=\'Q\' L=\'e\' J=\'d\' /></n><m><u><Y b=\'h\' a=\'3B\' /><v b=\'h\' a=\'R\' /></u></m><r><k><n><K j=\'N\' M=\'1k\' H=\'Q\' L=\'e\' J=\'d\' /></n><m><u><Y b=\'h\' a=\'3z\' /><v b=\'h\' a=\'R\' /></u></m><r><u><Y b=\'h\' a=\'3A\' /><v b=\'h\' a=\'R\' /></u></r></k></r></k></m><r><k><n><K j=\'N\' M=\'15\' H=\'Q\' L=\'e\' J=\'d\' /></n><m><u><Y b=\'h\' a=\'2l\' /><v b=\'h\' a=\'R\' /></u></m><r><k><n><K j=\'N\' M=\'1k\' H=\'Q\' L=\'e\' J=\'d\' /></n><m><u><Y b=\'h\' a=\'2k\' /><v b=\'h\' a=\'R\' /></u></m><r><u><Y b=\'h\' a=\'1I\' /><v b=\'h\' a=\'R\' /></u></r></k></r></k></r></k></r></k></m></k></g></w></2a><1s><1B><g><I f=\'3E\' /><o t=\'1n\' j=\'O\'><a b=\'d\' a=\'c\' /></o><o t=\'15\' j=\'O\'><a b=\'d\' a=\'c\' /></o><I f=\'U\' /><2V 1x=\'1w\' 1t=\'0\' 1z=\'0\' 1y=\'\' 1A=\'c\'><v b=\'h\' a=\'19\' /></2V><4k /></g></1B><1U><g><I f=\'U\' /></g></1U><2j><g><I f=\'2m\' /></g></2j><2q><g><I f=\'2i\' /></g></2q><2h><g><I f=\'2n\' /></g></2h><2e><g><o t=\'15\' j=\'O\'><a b=\'d\' a=\'c\' /></o><I f=\'U\' /></g></2e><3F><g><3G 5v=\'c\'><a b=\'h\' a=\'R\' /></3G></g></3F></1s><q V=\'\' W=\'0\'><p G=\'-1\' B=\'-1\' y=\'1L\' C=\'39\' S=\'1R\' D=\'c\'><E l=\'F\' i=\'5u\' /></p></q><2p><x P=\'2k\'><q V=\'\' W=\'1\'><p G=\'-1\' B=\'-1\' y=\'1L\' C=\'39\' S=\'1R\' D=\'c\'><E l=\'F\' i=\'3C\' /></p></q></x><x P=\'2l\'><q V=\'\' W=\'8\'><p G=\'-1\' B=\'-1\' y=\'1L\' C=\'39\' S=\'1R\' D=\'c\'><E l=\'F\' i=\'3M\' /></p></q></x><x P=\'3A\'><q V=\'\' W=\'0\'><p G=\'-1\' B=\'-1\' y=\'1L\' C=\'39\' S=\'1R\' D=\'c\'><E l=\'F\' i=\'62\' /></p></q></x><x P=\'3z\'><q V=\'\' W=\'1\'><p G=\'-1\' B=\'-1\' y=\'1L\' C=\'39\' S=\'1R\' D=\'c\'><E l=\'F\' i=\'3C\' /></p></q></x><x P=\'3B\'><q V=\'\' W=\'8\'><p G=\'-1\' B=\'-1\' y=\'1L\' C=\'39\' S=\'1R\' D=\'c\'><E l=\'F\' i=\'3M\' /></p></q></x><x P=\'2o\'><q V=\'\' W=\'0\'><p G=\'-1\' B=\'-1\' y=\'1L\' C=\'39\' S=\'1R\' D=\'c\'><E l=\'F\' i=\'3O\' /></p></q></x><x P=\'2r\'><q V=\'\' W=\'8\'><p G=\'-1\' B=\'-1\' y=\'1L\' C=\'39\' S=\'1R\' D=\'c\'><E l=\'F\' i=\'3H\' /></p></q></x><x P=\'3L\'><q V=\'\' W=\'0\'><p G=\'-1\' B=\'-1\' y=\'1L\' C=\'39\' S=\'1R\' D=\'c\'><E l=\'F\' i=\'3O\' /></p></q></x><x P=\'3N\'><q V=\'\' W=\'8\'><p G=\'-1\' B=\'-1\' y=\'1L\' C=\'39\' S=\'1R\' D=\'c\'><E l=\'F\' i=\'3H\' /></p></q></x></2p><1v><T f=\'2g\' 1l=\'7j\' b=\'z\' 1b=\'0\' 1a=\'0\' Z=\'0\' 14=\'0\' 1j=\'-1\'><z G=\'0\' B=\'0\' y=\'0\' C=\'0\' D=\'c\'><E l=\'F\' i=\'2R\' /></z></T><T f=\'2W\' 1l=\'7i\' b=\'z\' 1b=\'0\' 1a=\'0\' Z=\'0\' 14=\'0\' 1j=\'-1\'><z G=\'0\' B=\'0\' y=\'0\' C=\'0\' D=\'c\'><E l=\'F\' i=\'2R\' /></z></T><T f=\'36\' 1l=\'7l\' b=\'z\' 1b=\'0\' 1a=\'0\' Z=\'0\' 14=\'0\' 1j=\'-1\'><z G=\'0\' B=\'0\' y=\'0\' C=\'0\' D=\'c\'><E l=\'F\' i=\'2R\' /></z></T><T f=\'34\' 1l=\'8d\' b=\'z\' 1b=\'0\' 1a=\'0\' Z=\'0\' 14=\'0\' 1j=\'-1\'><z G=\'0\' B=\'0\' y=\'0\' C=\'0\' D=\'c\'><E l=\'F\' i=\'2R\' /></z></T><T f=\'30\' 1l=\'7P\' b=\'z\' 1b=\'0\' 1a=\'0\' Z=\'0\' 14=\'0\' 1j=\'-1\'><z G=\'0\' B=\'0\' y=\'0\' C=\'0\' D=\'c\'><E l=\'F\' i=\'2R\' /></z></T></1v></1o></2C></3J><3J f=\'5k\' Z=\'2X\' 14=\'46\' 1d=\'e\' 1C=\'c\' 4u=\'e\' 4B=\'e\' 4C=\'\' 4A=\'4y\' 4z=\'4E\' 1H=\'0\' 5H=\'e\' 5F=\'e\' 1D=\'3u\' 1F=\'5K\' 1E=\'-1\'><1s><3s><g><3t><v b=\'h\' a=\'R\' /></3t></g></3s><1U><g><3x P=\'3v\' 3q=\'c\' /></g></1U><3w><g><3x P=\'3v\' 3q=\'e\' /></g></3w></1s><3e 1t=\'4t\'><1s><3g 4v=\'0\'><g><1m 1x=\'1w\' 1t=\'0\' 1z=\'0\' 1y=\'\' 1A=\'c\'><v b=\'h\' a=\'5M\' /></1m><1m 1x=\'1w\' 1t=\'0\' 1z=\'0\' 1y=\'\' 1A=\'c\'><v b=\'h\' a=\'5j\' /></1m><1m 1x=\'1w\' 1t=\'0\' 1z=\'0\' 1y=\'\' 1A=\'c\'><v b=\'h\' a=\'5e\' /></1m><1m 1x=\'1w\' 1t=\'0\' 1z=\'0\' 1y=\'\' 1A=\'c\'><v b=\'h\' a=\'3r\' /></1m><1m 1x=\'1w\' 1t=\'0\' 1z=\'0\' 1y=\'\' 1A=\'c\'><v b=\'h\' a=\'3y\' /></1m></g></3g></1s></3e><2C><1o f=\'3r\' Z=\'5L\' 14=\'5y\' 1d=\'c\' 1C=\'e\' 1T=\'\' 1b=\'5w\' 1a=\'4x\' 1Y=\'e\' 1E=\'3\' 1X=\'0\' 1W=\'0\' 1D=\'5E.5\' 1F=\'5r.5\' 1S=\'1c\' 1O=\'1c\' 1J=\'1c\' 1M=\'0\' 1H=\'1\' 1K=\'c\' 1P=\'c\' 21=\'2B\'><q V=\'\' W=\'0\'><p G=\'-1\' B=\'-1\' y=\'5C\' C=\'5B\' S=\'5D 3\' D=\'c\'><E l=\'F\' i=\'5A\' /></p></q></1o><1o f=\'3y\' Z=\'37\' 14=\'0\' 1d=\'c\' 1C=\'e\' 1T=\'\' 1b=\'3d\' 1a=\'5x\' 1Y=\'e\' 1E=\'7\' 1X=\'0\' 1W=\'0\' 1D=\'38\' 1F=\'-0.5\' 1S=\'1c\' 1O=\'1c\' 1J=\'1c\' 1M=\'0\' 1H=\'2\' 1K=\'c\' 1P=\'c\' 21=\'2B\'><q V=\'\' W=\'0\'><p G=\'0\' B=\'-1\' y=\'3f\' C=\'1\' S=\'5z 5\' D=\'c\'><E l=\'F\' i=\'5N\' /></p></q></1o><1o f=\'5M\' Z=\'37\' 14=\'51\' 1d=\'c\' 1C=\'e\' 1T=\'\' 1b=\'3d\' 1a=\'5J\' 1Y=\'e\' 1E=\'5\' 1X=\'0\' 1W=\'0\' 1D=\'38.5\' 1F=\'25.5\' 1S=\'1c\' 1O=\'1c\' 1J=\'1c\' 1M=\'0\' 1H=\'3\' 1K=\'e\' 1P=\'c\' 21=\'2B\'><q V=\'\' W=\'0\'><p G=\'0\' B=\'0\' y=\'3f\' C=\'51\' S=\'5G\' D=\'c\'><E l=\'F\' i=\'5I\' /></p></q><1v><T f=\'2g\' 1l=\'6b\' b=\'z\' 1b=\'0\' 1a=\'0\' Z=\'0\' 14=\'0\' 1j=\'-1\'><z G=\'0\' B=\'0\' y=\'0\' C=\'0\' D=\'c\'><E l=\'F\' i=\'6a\' /></z></T></1v></1o><1o f=\'5j\' Z=\'37\' 14=\'3V\' 1d=\'c\' 1C=\'e\' 1T=\'\' 1b=\'3d\' 1a=\'2Y\' 1Y=\'e\' 1E=\'9\' 1X=\'0\' 1W=\'0\' 1D=\'38.5\' 1F=\'51.5\' 1S=\'1c\' 1O=\'1c\' 1J=\'1c\' 1M=\'0\' 1H=\'4\' 1K=\'e\' 1P=\'c\' 21=\'2B\'><q V=\'\' W=\'0\'><p G=\'0\' B=\'0\' y=\'3f\' C=\'3V\' S=\'5m 68 6V 6U 5l 3P 5i.\' D=\'c\'><E l=\'F\' i=\'5f\' /></p></q><1v><T f=\'2g\' 1l=\'6W\' b=\'z\' 1b=\'0\' 1a=\'0\' Z=\'0\' 14=\'0\' 1j=\'-1\'><z G=\'0\' B=\'0\' y=\'0\' C=\'0\' D=\'c\'><E l=\'F\' i=\'6T\' /></z></T></1v></1o><1o f=\'5e\' Z=\'4p\' 14=\'40\' 1d=\'e\' 1C=\'e\' 1T=\'\' 1b=\'5h\' 1a=\'5t\' 1Y=\'e\' 1E=\'11\' 1X=\'0\' 1W=\'0\' 1D=\'83.5\' 1F=\'20\' 1S=\'1c\' 1O=\'1c\' 1J=\'1c\' 1M=\'0\' 1H=\'5\' 1K=\'e\' 1P=\'c\' 21=\'5s\' 2Z=\'1B\'><2d><t P=\'2x\' b=\'d\' a=\'c\' 1d=\'e\' /><t P=\'3c\' b=\'d\' a=\'c\' 1d=\'e\' /><t P=\'1n\' b=\'d\' a=\'c\' 1d=\'e\' /><t P=\'1k\' b=\'d\' a=\'c\' 1d=\'e\' /><t P=\'15\' b=\'d\' a=\'c\' 1d=\'e\' /><t P=\'2c\' b=\'h\' a=\'1I\' 1d=\'e\' /></2d><2a><w f=\'3E\'><g><o t=\'3c\' j=\'O\'><a b=\'Q\' a=\'2x\' /></o><o t=\'2x\' j=\'O\'><a b=\'d\' a=\'e\' /></o><I f=\'U\' /></g></w><w f=\'2m\'><g><o t=\'1n\' j=\'O\'><a b=\'d\' a=\'e\' /></o><I f=\'U\' /></g></w><w f=\'2i\'><g><o t=\'1n\' j=\'O\'><a b=\'d\' a=\'c\' /></o><I f=\'U\' /></g></w><w f=\'31\'><g><o t=\'1k\' j=\'O\'><a b=\'d\' a=\'e\' /></o><I f=\'U\' /></g></w><w f=\'2n\'><g><o t=\'15\' j=\'O\'><a b=\'d\' a=\'e\' /></o><I f=\'U\' /></g></w><w f=\'32\'><g><o t=\'1n\' j=\'O\'><a b=\'d\' a=\'c\' /></o><o t=\'2x\' j=\'O\'><a b=\'d\' a=\'c\' /></o><o t=\'3c\' j=\'O\'><a b=\'d\' a=\'c\' /></o><o t=\'1k\' j=\'O\'><a b=\'d\' a=\'c\' /></o><o t=\'15\' j=\'O\'><a b=\'d\' a=\'c\' /></o></g></w><w f=\'U\'><g><k><n><K j=\'N\' M=\'1k\' H=\'Q\' L=\'e\' J=\'d\' /></n><m><1f><v b=\'h\' a=\'R\' /><1u b=\'d\' a=\'c\' /></1f></m><r><1f><v b=\'h\' a=\'R\' /><1u b=\'d\' a=\'e\' /></1f></r></k><k><n><K j=\'N\' M=\'2c\' H=\'Q\' L=\'1I\' J=\'h\' /></n><m><k><n><K j=\'N\' M=\'1n\' H=\'Q\' L=\'e\' J=\'d\' /></n><m><k><n><K j=\'N\' M=\'2x\' H=\'Q\' L=\'e\' J=\'d\' /></n><m><k><n><K j=\'N\' M=\'15\' H=\'Q\' L=\'e\' J=\'d\' /></n><m><u><Y b=\'h\' a=\'3N\' /><v b=\'h\' a=\'R\' /></u></m><r><u><Y b=\'h\' a=\'3L\' /><v b=\'h\' a=\'R\' /></u></r></k></m><r><k><n><K j=\'N\' M=\'15\' H=\'Q\' L=\'e\' J=\'d\' /></n><m><u><Y b=\'h\' a=\'2r\' /><v b=\'h\' a=\'R\' /></u></m><r><u><Y b=\'h\' a=\'2o\' /><v b=\'h\' a=\'R\' /></u></r></k></r></k></m><r><k><n><K j=\'N\' M=\'2x\' H=\'Q\' L=\'e\' J=\'d\' /></n><m><k><n><K j=\'N\' M=\'15\' H=\'Q\' L=\'e\' J=\'d\' /></n><m><u><Y b=\'h\' a=\'3B\' /><v b=\'h\' a=\'R\' /></u></m><r><k><n><K j=\'N\' M=\'1k\' H=\'Q\' L=\'e\' J=\'d\' /></n><m><u><Y b=\'h\' a=\'3z\' /><v b=\'h\' a=\'R\' /></u></m><r><u><Y b=\'h\' a=\'3A\' /><v b=\'h\' a=\'R\' /></u></r></k></r></k></m><r><k><n><K j=\'N\' M=\'15\' H=\'Q\' L=\'e\' J=\'d\' /></n><m><u><Y b=\'h\' a=\'2l\' /><v b=\'h\' a=\'R\' /></u></m><r><k><n><K j=\'N\' M=\'1k\' H=\'Q\' L=\'e\' J=\'d\' /></n><m><u><Y b=\'h\' a=\'2k\' /><v b=\'h\' a=\'R\' /></u></m><r><u><Y b=\'h\' a=\'1I\' /><v b=\'h\' a=\'R\' /></u></r></k></r></k></r></k></r></k></m></k></g></w></2a><1s><1B><g><I f=\'3E\' /><o t=\'1n\' j=\'O\'><a b=\'d\' a=\'c\' /></o><o t=\'15\' j=\'O\'><a b=\'d\' a=\'c\' /></o><I f=\'U\' /><2V 1x=\'1w\' 1t=\'0\' 1z=\'0\' 1y=\'\' 1A=\'c\'><v b=\'h\' a=\'19\' /></2V><4k /></g></1B><1U><g><I f=\'U\' /></g></1U><2j><g><I f=\'2m\' /></g></2j><2q><g><I f=\'2i\' /></g></2q><2h><g><I f=\'2n\' /></g></2h><2e><g><o t=\'15\' j=\'O\'><a b=\'d\' a=\'c\' /></o><I f=\'U\' /></g></2e><3F><g><3G 5v=\'c\'><a b=\'h\' a=\'R\' /></3G></g></3F></1s><q V=\'\' W=\'0\'><p G=\'-1\' B=\'-1\' y=\'1L\' C=\'39\' S=\'1R\' D=\'c\'><E l=\'F\' i=\'5u\' /></p></q><2p><x P=\'2k\'><q V=\'\' W=\'1\'><p G=\'-1\' B=\'-1\' y=\'1L\' C=\'39\' S=\'1R\' D=\'c\'><E l=\'F\' i=\'3C\' /></p></q></x><x P=\'2l\'><q V=\'\' W=\'8\'><p G=\'-1\' B=\'-1\' y=\'1L\' C=\'39\' S=\'1R\' D=\'c\'><E l=\'F\' i=\'3M\' /></p></q></x><x P=\'3A\'><q V=\'\' W=\'0\'><p G=\'-1\' B=\'-1\' y=\'1L\' C=\'39\' S=\'1R\' D=\'c\'><E l=\'F\' i=\'62\' /></p></q></x><x P=\'3z\'><q V=\'\' W=\'1\'><p G=\'-1\' B=\'-1\' y=\'1L\' C=\'39\' S=\'1R\' D=\'c\'><E l=\'F\' i=\'3C\' /></p></q></x><x P=\'3B\'><q V=\'\' W=\'8\'><p G=\'-1\' B=\'-1\' y=\'1L\' C=\'39\' S=\'1R\' D=\'c\'><E l=\'F\' i=\'3M\' /></p></q></x><x P=\'2o\'><q V=\'\' W=\'0\'><p G=\'-1\' B=\'-1\' y=\'1L\' C=\'39\' S=\'1R\' D=\'c\'><E l=\'F\' i=\'3O\' /></p></q></x><x P=\'2r\'><q V=\'\' W=\'8\'><p G=\'-1\' B=\'-1\' y=\'1L\' C=\'39\' S=\'1R\' D=\'c\'><E l=\'F\' i=\'3H\' /></p></q></x><x P=\'3L\'><q V=\'\' W=\'0\'><p G=\'-1\' B=\'-1\' y=\'1L\' C=\'39\' S=\'1R\' D=\'c\'><E l=\'F\' i=\'3O\' /></p></q></x><x P=\'3N\'><q V=\'\' W=\'8\'><p G=\'-1\' B=\'-1\' y=\'1L\' C=\'39\' S=\'1R\' D=\'c\'><E l=\'F\' i=\'3H\' /></p></q></x></2p><1v><T f=\'2g\' 1l=\'6D\' b=\'z\' 1b=\'0\' 1a=\'0\' Z=\'0\' 14=\'0\' 1j=\'-1\'><z G=\'0\' B=\'0\' y=\'0\' C=\'0\' D=\'c\'><E l=\'F\' i=\'2R\' /></z></T><T f=\'2W\' 1l=\'6J\' b=\'z\' 1b=\'0\' 1a=\'0\' Z=\'0\' 14=\'0\' 1j=\'-1\'><z G=\'0\' B=\'0\' y=\'0\' C=\'0\' D=\'c\'><E l=\'F\' i=\'2R\' /></z></T><T f=\'36\' 1l=\'6X\' b=\'z\' 1b=\'0\' 1a=\'0\' Z=\'0\' 14=\'0\' 1j=\'-1\'><z G=\'0\' B=\'0\' y=\'0\' C=\'0\' D=\'c\'><E l=\'F\' i=\'2R\' /></z></T><T f=\'34\' 1l=\'69\' b=\'z\' 1b=\'0\' 1a=\'0\' Z=\'0\' 14=\'0\' 1j=\'-1\'><z G=\'0\' B=\'0\' y=\'0\' C=\'0\' D=\'c\'><E l=\'F\' i=\'2R\' /></z></T><T f=\'30\' 1l=\'6w\' b=\'z\' 1b=\'0\' 1a=\'0\' Z=\'0\' 14=\'0\' 1j=\'-1\'><z G=\'0\' B=\'0\' y=\'0\' C=\'0\' D=\'c\'><E l=\'F\' i=\'2R\' /></z></T></1v></1o></2C></3J></5W></5Y>");',62,512,'||||||||||value|type|false|boolean|true|id|actions|string||operator|if_action||then_actions|condition|adjustvar|vectordata|data|else_actions||variable|setobjstate|objref|actiongroup|state|right|vectortext||top|bottom|pngfb|pr|Lib|left|typea|exe_actiongroup|typeb|compare|valueb|valuea|eq|set|name|var|_this|alttext|textdata|_setstates|hotlinkid|accstate|_checked|stateref|width|||||height|_down||||_parent|ypos|xpos|100|resume|864|set_enabled|year|with|old|shadowindex|_disabled|linkid|show|_hover|vectorshape|6deozLueVpT26|presenting|male|events|duration|enabled|textlib|appear|transition|animationid|direction|reverse|onrelease|usehandcursor|rotatexpos|tabindex|rotateypos|6Q2xExBbSKX|depth|_default|alpha|scrolling|166|rotation|dyspnea|yscale|shufflelock|and|Continue|xscale|shapemaskid|ontransitionin|female|yoffset|xoffset|tabenabled|5kM10VAapfr||acctype||6jvJIiGIIYy|||6eyqTmy5kDy|5uNmDePmSv2|_player||actiongroups|_uncheckgroup|_state|variables|onreleaseoutside|property|01|onpress|ActGrpClearHoverState|onrollover|_default_Disabled|_default_Down|ActGrpSetHoverState|ActGrpSetDownState|_default_Hover|states|onrollout|_default_Hover_Down|able|home|but|delirium|to|_visited|ambulate|nursing|from|text|objects|_default_Hover_Selected|_default_Selected_Down|vomiting|nausea|_default_Selected|_default_Selected_Disabled|diarrhea|chest|pain|hives|2days|for|wheezing|intermittent|228|tightness|_default_Hover_Selected_Down|throat|hide_slidelayer|02|960|312|defaultaction|05|ActGrpSetDisabledState|ActGrpClearStateVars|432|04||03|533|266||6FeI3i4kGrJ26|gotoplay|_savevisited|213|timeline|534|event|234|313|236|radio|235|5c54NSbN3Py|_review|ActGrpSetCheckedState|background|enable|67F1PIeokp7|ontopmostlayer|setactivetimeline|480|submit|ontransitionout|enable_frame_control|5zn4ncnxwIt|_default_Visited_Disabled|_default_Visited|_default_Visited_Down|223|pxnsnfns00001100101|ActGrpSetVisitedState|ontransitionincomplete|setfocus|227|or|slidelayer|6VjNLhRCQKb26|_default_Hover_Visited|224|_default_Hover_Visited_Down|226|correct|137|138|136|MsgScene_5r9eOqiUexp26|hide|103|143|144|145|142||140|139|141|||720|6deozLueVpT26_CorrectReview||6deozLueVpT26_IncorrectReview|_ActTargetSlideId|actparam|isdescendant|targeta|targetb|wndtype|normal|window|MessageWnd|QuizComplete|playnextdrawslide|WindowId|Status|AnsweredInt_6deozLueVpT26|_frame|167|ReviewIntCorrectIncorrect_6deozLueVpT26|set_frame_layout|set_window_control_layout|5000|enableseek|time|888|233|1758538|elapsedtimemode|starttime|enablereplay|lmsid|fill|pause|http|_default_Selected_Review|_default_Review|npnxsnfns00001100100|LastSlideViewed_5r9eOqiUexp26|xmlns|www|2001|XMLSchema|slides|5r9eOqiUexp26|w3|org|DisableChoices_6deozLueVpT26|colors|onnextslide|90|nor|160|ReviewMode_69JxzId3uWG26|6gZrisx4WZN26|NavigationRestrictionNextSlide_6VjNLhRCQKb26||onbeforeslidejump||ActGrpSetReviewState|nextviewedslide|6deozLueVpT26_CheckAnswered|ReviewInt_6deozLueVpT26|SetLayout_pxnsnfns00001100101|CloseFeedback|ActGrpOnSubmitButtonClick|onsubmitslide|ActGrpOnPrevButtonClick|onprevslide|6fCb0oX9c2i|220|656cm8p5HEx|397|response|5lL4qTtom9t|6d9SrYSoIuh|the|You|Correct|6owfoDHwzlp|5k7rZ2ixpHf|6pY4d1a2GKx|126|button|431|222|showrect|189|304|253|Line|216|255|583|Rectangle|290|pauseparent|Incorrect|modal|218|249|360|581|6Z67ZKs5Kw7|217|6i5bOVKNfSx|candidate|observation|stabilization|scrollarea|after|initial|Which|slidelayers|one|slide|680|diagnosis|cannot|225|of|an|be|shufflegroup|mobile|did|txt__default_Visited_6fCb0oX9c2i|229|txt__default_6Z67ZKs5Kw7|5wx2uZGHyMR26|cancel_event|linear|color|xsd|instance|rgb|xsi|SlideXMLData|0xFFFFFF|stop|68xqspCrUNP26|swf|presentation_content|iosurl|LockedWarningSlide|dataurl|quizref|completed_slide_ref|Slide3|txt__default_Hover_6fCb0oX9c2i|viewgroupid|showmenuresulticon|823b78dc4364ad6d9c65da5898f456|history_prev|Viewed|ScrollPromptSlide|txt__default_6fCb0oX9c2i|eval_interaction|InvalidPromptSlide|videozoom|transduration|historygroupid|txt__default_Disabled_6fCb0oX9c2i|transdir|navindex|globalaudioid|wipetrans|slidelock|CurrentQuiz_69JxzId3uWG26|Passed|Id|69JxzId3uWG26|230|select|not|txt__default_5lL4qTtom9t|txt__default_Down_6fCb0oX9c2i|trackviews|title||incorrect|gte|AttemptCount|add|AbsoluteId|number|gz|txt__default_Hover_6Q2xExBbSKX|apos|txt__default_Down_6Q2xExBbSKX|txt__default_Selected_6Q2xExBbSKX|That|txt__default_Disabled_6eyqTmy5kDy|txt__default_Down_6eyqTmy5kDy|219|txt__default_6eyqTmy5kDy|txt__default_5uNmDePmSv2|txt__default_Disabled_656cm8p5HEx|txt__default_656cm8p5HEx|159|txt__default_Down_656cm8p5HEx|221|txt__default_6Q2xExBbSKX|txt__default_Disabled_6Q2xExBbSKX|txt__default_6owfoDHwzlp|selected|239|txt__default_6i5bOVKNfSx|168|165|214|txt__default_Down_5uNmDePmSv2|txt__default_Disabled_5uNmDePmSv2|txt__default_Hover_5uNmDePmSv2|txt__default_Selected_5uNmDePmSv2|presenterref|txt__default_6pY4d1a2GKx|txt__default_6jvJIiGIIYy|txt__default_Selected_6eyqTmy5kDy|txt__default_Hover_6eyqTmy5kDy|txt__default_Disabled_6jvJIiGIIYy|txt__default_Hover_6jvJIiGIIYy|none|txt__default_Down_6jvJIiGIIYy|txt__default_Selected_6jvJIiGIIYy|txt__default_Down_5kM10VAapfr|txt__default_Selected_5kM10VAapfr|txt__default_5kM10VAapfr|txt__default_Disabled_5kM10VAapfr|152|txt__default_Hover_656cm8p5HEx|txt__default_Hover_5kM10VAapfr|151|205|Multiple|250|543|vector|contentheight|shuffle|Choice||209|232||155|271|154|contentwidth||158|157|542|156|txt__default_Visited_656cm8p5HEx|127|153'.split('|'),0,{}))
