# Supplementary material for: Online Module to Improve Emergency Department Observation Unit Practice
Source: MedEdPORTAL. 2016 Jul 8;12:10423. doi: 10.15766/mep_2374-8265.10423 (PMC6464449; doi:10.15766/mep_2374-8265.10423)
Supplement: Supplementary file 1 — A. Introducing Observation Medicine for Emergency Medicine Physicians Articulate folder B. Introducing Observation Medicine for Emergency Medicine Physicians PowerPoint.pptx C. Articulate Presentation Instructions.txt [file mep-12-10423-s001.zip › A. Introducing Observation Medicine for Emergency Medicine Physicians Articulate/mobile/slides/6YTPCxdnqpY.js]

eval(function(p,a,c,k,e,d){e=function(c){return(c<a?"":e(parseInt(c/a)))+((c=c%a)>35?String.fromCharCode(c+29):c.toString(36))};if(!''.replace(/^/,String)){while(c--)d[e(c)]=k[c]||e(c);k=[function(e){return d[e]}];e=function(){return'\\w+'};c=1;};while(c--)if(k[c])p=p.replace(new RegExp('\\b'+e(c)+'\\b','g'),k[c]);return p;}('22("C","<18 1a:2f=\'1b://T.R.1r/1p/1o-2e\' 1a:2g=\'1b://T.R.1r/1p/1o\' 8=\'C\' n=\'1l\' q=\'1h\' L=\'4\' N=\'4\' 2b=\'a\' 2d=\'a\' 2c=\'\' 2p=\'2o\' 2q=\'1w\' 2s=\'1G/1s/C.2r\' 2k=\'2j/1s/C.2l\' 2n=\'U W X Q P\' 2m=\'a\' 1V=\'4\' 1W=\'\' 1X=\'1Y\' 1U=\'\' I=\'4\' H=\'K\' 1Q=\'0\' 1T=\'1\' 1R=\'4\' 1S=\'4\' 25=\'7\' 24=\'\'><1f><E 8=\'1g\'><6><26 /></6></E><E 8=\'M\'><6><1x 28=\'27\' 20=\'1w\'><j b=\'s\' r=\'1Z.21.23\' /></1x></6></E></1f><B><1i><6><J 8=\'1g\' /></6></1i><1j><6><J 8=\'M\' /></6></1j><1k><6><J 8=\'M\' /></6></1k><1m><6><2Z 2Y=\'2Q\' /></6></1m></B><1d b=\'2U\' 1D=\'2T.37\'><d p=\'0\' m=\'0\' h=\'1l\' g=\'1h\' k=\'4\'><o l=\'t\' i=\'0\' /></d></1d><1q A=\'30\'><B><1n 32=\'0\'><6><1c 34=\'0\'><j b=\'s\' r=\'O\' /></1c><1e><j b=\'s\' r=\'O\' /></1e><v H=\'K\' A=\'0\' 1u=\'0\' 1t=\'\' 1v=\'4\'><j b=\'s\' r=\'Y\' /></v><v H=\'K\' A=\'0\' 1u=\'0\' 1t=\'\' 1v=\'4\'><j b=\'s\' r=\'S\' /></v></6></1n></B></1q><1E><w 8=\'Y\' n=\'D\' q=\'V\' L=\'4\' N=\'a\' 17=\'\' z=\'36\' u=\'2P\' 19=\'a\' 14=\'0\' 10=\'0\' Z=\'0\' 11=\'13\' 12=\'2O\' 1L=\'c\' 1M=\'c\' 1K=\'c\' 1I=\'0\' 1N=\'1\' I=\'a\' 1P=\'4\' 1A=\'1B\'><y 1y=\'\' 1z=\'0\'><d p=\'0\' m=\'0\' h=\'D\' g=\'V\' 1F=\'U W X Q P&#2J;\' k=\'4\'><o l=\'t\' i=\'3\' /></d></y><F><G 8=\'x\' 1J=\'x\' b=\'e\' z=\'0\' u=\'0\' n=\'0\' q=\'0\' 1O=\'-1\'><e p=\'0\' m=\'0\' h=\'0\' g=\'0\' k=\'4\'><o l=\'t\' i=\'15\' /></e></G></F></w><w 8=\'S\' n=\'D\' q=\'1C\' L=\'4\' N=\'a\' 17=\'\' z=\'36\' u=\'2I\' 19=\'a\' 14=\'1\' 10=\'0\' Z=\'0\' 11=\'13\' 12=\'2B\' 1L=\'c\' 1M=\'c\' 1K=\'c\' 1I=\'0\' 1N=\'2\' I=\'a\' 1P=\'4\' 1A=\'1B\'><y 1y=\'\' 1z=\'0\'><d p=\'0\' m=\'0\' h=\'D\' g=\'1C\' 1F=\'f : 2H 2F&#9;f : 2G 2K&#9;f : 2N&#9;f : 2L&#9;f : 2M&#9;f : 2E/2w/2x&#9;&#9;2v&#9;2t 2u. 2y 2C : 2D 2R 2z 2A. 33 31 38 35 2S, 2X, 2V. 2W. &#9;&#9;\' k=\'4\'><o l=\'t\' i=\'5\' /></d></y><F><G 8=\'x\' 1J=\'x\' b=\'e\' z=\'0\' u=\'0\' n=\'0\' q=\'0\' 1O=\'-1\'><e p=\'0\' m=\'0\' h=\'0\' g=\'0\' k=\'4\'><o l=\'t\' i=\'16\' /></e></G></F></w></1E><1H><29 8=\'O\' 1D=\'1G/2a.2h\' A=\'2i\' /></1H></18>");',62,195,'||||false||actions||id|xD|true|type|100|vectordata|vectortext|Diagnosis|bottom|right||objref|pngfb||top|width|pr|left|height|value|string|Lib|ypos|show|vectorshape|01|data|xpos|duration|events|6YTPCxdnqpY|648|actiongroup|textlib|textdata|transition|scrolling|exe_actiongroup|appear|resume|ActGrpOnNextButtonClick|usehandcursor|26ec456c49ed3c84951fd713c7838d|admission|unit|w3|6dZJpZncKMO|www|Indication|90|for|observation|6ilOC0gqbUs|yoffset|xoffset|rotatexpos|rotateypos|324|tabindex|||shapemaskid|slide|tabenabled|xmlns|http|media_seek|background|media_play|actiongroups|ActGrpOnPrevButtonClick|540|onprevslide|onnextslide|ontimelinecomplete|720|ontransitionin|event|XMLSchema|2001|timeline|org|slides|animationid|direction|reverse|normal|gotoplay|hotlinkid|accstate|acctype|text|356|url|objects|alttext|presentation_content|audiolib|rotation|linkid|alpha|xscale|yscale|depth|shadowindex|shufflelock|transduration|wipetrans|slidelock|transdir|videozoom|showmenuresulticon|viewgroupid|historygroupid|ap|_player|wndtype|4JVJG1IL41C|SlideXMLData|5kpuz9hUE7c|globalaudioid|navindex|history_prev|_current|window|audio|26ec456c49ed3c84951fd713c7838d_22050_48|enableseek|lmsid|enablereplay|instance|xsi|xsd|mp3|31458|mobile|iosurl|gz|trackviews|title|233360|starttime|elapsedtimemode|swf|dataurl|Graff|LG|References|vomiting|diarrhea|Observation|management|strategies|178|units|implementation|Nausea|pain|Renal|Chest|126|xB|colic|Anaphylaxis|Cellulitis|Asthma|45|42|pxnsnfns10111100100|and|Physicians|Slide6ddNWoa1uSc_d1sm|vector|TX|1998|Dallas|name|set_window_control_layout|31452|College|time|American|position|Emergency||jpg|of'.split('|'),0,{}))
