# Supplementary material for: Online Module to Improve Emergency Department Observation Unit Practice
Source: MedEdPORTAL. 2016 Jul 8;12:10423. doi: 10.15766/mep_2374-8265.10423 (PMC6464449; doi:10.15766/mep_2374-8265.10423)
Supplement: Supplementary file 1 — A. Introducing Observation Medicine for Emergency Medicine Physicians Articulate folder B. Introducing Observation Medicine for Emergency Medicine Physicians PowerPoint.pptx C. Articulate Presentation Instructions.txt [file mep-12-10423-s001.zip › A. Introducing Observation Medicine for Emergency Medicine Physicians Articulate/presentation_content/fonts.xml]

<?xml version="1.0" encoding="utf-8"?><bwFonts xmlns:xsi="http://www.w3.org/2001/XMLSchema-instance" xmlns:xsd="http://www.w3.org/2001/XMLSchema"><font id="00" name="ArticulateBold Charset1"><glyphs><g i="0" p="%^9G4p9G$vFC$vFC4pgwxenAxevESlIIxepMxe" /><g i="1" p="#^UGhpUGzoHGSnvG9n5GDmIF5m5FMluEqlDDqlQCqlcCLlBB3mbBCmOA8nBAQnpAwopAeppAfrbBtsZBHtDDHtuEHt6FltKF$s6GqsvGQrHG1rUGeqUGhp^oKBpoKbrSJrskJHtpIyuvHovgGRv2FiwFDiw9CiwVAQvFzlvMytuTxBtoxnsVw8rVwEpVw1opxMmWxvlQyDkLzLjZAhjcCPiDDPi1FPigGhjvHKjpIBkkJslSJKmoK0ooKBp" /><g i="2" p="#^nG$v%nGeu%kGeuDF5vzEIvwDiw3CiwXAiw6AWvhzxvLySueybuZxftJxjsJxbr%Jx6j%4B6j%4BYp4BGq7BmraB1soBysDB2t3CntvCHtfDHt2EHtCEltaF_swFosTFNr1G_qcGaqcGip%cG6j%zJ6j%zJ$v" /><g i="3" p="" /><g i="4" p="#^eN$v%eN3oeNBnaN7n6NEmWMgmKMUllMFlYLqlkLqlCKql6KMlDJ5mkJHm2JgnWI2oPIPoPIHp%PI$v%sF$v%sF5osFznoF5nkFCm7FemWESlxEEl8EqlwDqlLCqlfCPlMBbmuBOmdBon7B8o1BUo1BCp%1B$v%Gx$v%Gx6j%OA6j%OAVk%RAVk3BxkqB9kOBNjhCujMCajmD$iZDPiJEPiyFPi9G$iNGbjdHwjGHQjZHekhIDkuI4lYI7k_Jtj1LPiuMPieNPiZN$iIObjiPKjUPhkeQflBQcmBQMn%BQ$v" /><g i="5" p="#^eG3seG6tPFVtpFHuGEevYDMvXC1wWBiwJAiwJziwIy6wIxXv0xKv%dx_s2yotPyDtBzRtxARtpBRt3CstKC3tKCgsKCErhCjrRBZqcBLqAAxqPzlq2z8qpyKpNxkplxFoVw_nVwPmVwLlkx$kLxeksyLjazfj4A1j$APiYBPiVCPiQDYiLE4jCFhj%nFPlyEwlTDolcDglpCgllBglTAGlpA4mpAHmpAbnRAunhBMnVB_nyCbojDqo4EFoIE5plFwpNFdqeGVqeG3s" /><g i="6" p="#^nF_vTE8wdEdwADiwXCiwYAiwUzcvQy5uQy3s%Qyzl%lwzl%lw6j%Qy6j%Qyxg%bCsf%bC6j%9F6j%9Fzl%bCzl%bCArbCHsBCbt$CHtPDHt7EHtxECtXExthFmt%nF_v" /><g i="7" p="#^CGSvQF6wZEcw7EiwfDiwLBiwAAQvpzlvAysuLxztkxisVw1rVwspVw1okxQmLxClxyJkkzQjtAkjDBPi5DPiiEPi6FYiWF4jnGej%4GUlFFHl6FzlAEqlQDqlYCqljCLlGB3mfBDmQAbnCAXnpAHopAwppAkqBA5rOASrdBrsFB$siCltYCHtTDHtsEHt9FxtTFmtsG4t%CGSv" /><g i="8" p="#^UGwpUGHoJGXnzGbncGDmSF3mkFLlOEql6EqlnDqlPCMlfC5mSBGmtBengBZn4BIo4Bwp4B9qdBUqnBDrIBfs2CTsDChtcDHt4EHtVEHtrFht_FTsiGfsCGDrLGUqUG9qUGwp^oKtpoKMsXIxuvHiwYEiwcEiwED9w4D1wECOvcCzvQBevtBVu7Bwu%4Bwu%4BfB%JxfB%Jx6j%WA6j%WAWk%ZAWkHBLjJChjLDPiZEPilGPimHijnINj2JGkKJzl3KOmoK0ooKtp" /><g i="9" p="%^Ox$vOxed9Bed9B$v" /><g i="10" p="#^PFioIFVm1F5mnEgl6DglGBglYA6meAXm6Aio%PFio^6ABqaAtrvA4sQAHskB4tQBttsCFt4DRtLDRtYERt1Gtt6H4t3Ixs%3Igv$GSvRF4wIEiwADiwnCiwbBZv$zEv1zTu4y5uuxPsVwwrVwApVweogx0nDxNlmyRk5zVjdAmjmBPiTCPiyEPiIFljTGSjCHRkmIQlHIhn0JJo0JBq" /><g i="11" p="#^cG$v%cG2pcGro8GPn5GanUFEmIF5mfFMlOEql0Eql8DqlACQl0CemGBSmlBuncBeo4BZo4BCp%4B$v%Jx$v%Jxed%4Bed%4BSk%7BSkEB3kGCrjJDPi9FPiiGPi8Hcj_HAjwIgk2JXkiJTlzJPmzJUn%zJ$v" /><g i="12" p="#^cGtpcGKo0G0oQFhnrFIm2F6muEMlWDql9DqlqCqlTBNllB8m0BJmIAhnyA1opAMopAwppAbqxAWqGAFr$AgskBTsSBhtoCHtdDHt4EHtEEhtdFSszFdsWFAr3GSqcG8qcGtp^cGfB%cGwu%8GwuvFjvEEPvODiwqCiwYAiwVzMvTyevbykuwxptcx9sVwVqVwtpVw1odxPmyxAldyIkVyPjWzjjYAPinCPi1FPiiGWk%mGWk%mG6j%zJ6j%zJfB" /><g i="13" p="%^Ox$vOx6j9B6j9B$v^OxMgOxzd9Bzd9BMg" /><g i="14" p="%^Uw$vUwftpDJlaxJlax6jnH6jnHSlZAotBHotBH$v" /><g i="15" p="#^cG$v%cG_ocGdo7Gzn2GUmOFqmyFXl6FHlGEqlZDql4DqlwCSlYBimEBYmkBBncBko4B3p4BEp%4B$v%Jx$v%Jx6j%UA6j%UASk%XASkdBskBB5kZBKjtCsjZC9jCD_igEPi7FPipHPiuIdkzJClzJYn%zJ$v" /><g i="16" p="#^nFgmYE6mCE3mhE0mRD0mqC0mNBen9Bro9BEq%9B$v%Ox$v%Ox6j%MA6j%MA1m%QA1mUAulcBVkxBkk_BTjsCpj3D6jGDPilEPi2FPinFVi%nFgm" /><g i="17" p="#^cGspcGVo2GdoUFwnyFUmcFgmCERl0Eql8DqlkCqlOBQlgBemYASmEAtnwAbopAVopAxppAhqyA0rIALr1BlsnBXsVBjtsCHtdDHtZDHtwElt4F$ssFrsQFSr0G5rcGkqcGsp^iG$v%iGyu%fGyuxFtvwEUvvDiwhCiwTAiwRzMvQyevayjuxxotdx9sVwVqVwtpVw9obxYmtxKl6yQkMyVjOzmjQAPiiCPiJDPiCEkjwFQjaGFk%cGFk%cGed%zJed%zJ$v" /><g i="18" p="%^Kx$vKxvseBvseB$v" /><g i="19" p="#^UGwpUGVoLGcoDGunkGSm1GemuFQlYEql7EqlfDqlGCRl5CgmKBUmnBwndBdo4BVo4Bsp4BmqgB8rtBVrRBtsdC1tNCmtlDHt4EHtNEHtiFltQF$saGrsxGTrIG7rUGmqUGwp^oKtpoKPsWIzusHiw2FiwODiwNCTvMBrv0Bqu%ZAqu%ZA$v%Jx$v%Jxed%4Bed%4BLk%7BLkoBnkKB1k5CHjyCpj0D7jCDZidEPiZEPinGPioHjjpIPj3JJkKJCl3KRmoK3ooKtp" /><g i="20" p="#^eF_fSEMfxEFfcEyfPDyf7DyfJC0gjCugjCxh%jC6j%eF6j%eFzl%jCzl%jC$v%Yy$v%Yyzl%twzl%tw6j%Yy6j%YymhYyeggzofAzye8A0eIAudsBddcCXc6DXcIDXclE0d$E4dvFcd" /><g i="21" p="#^cGmpcGxo0GPnRF5nvFzmaF1mDEKl5EqloDqlUBql8BzmpAHnpArppAbqAAUqMAAr7B8svBIs0C2tyCotfDotDEotpFmscGjrcGmp^zJMuzJ9wdJoxTIEy4IzziHuA_F0BHEyBLCyBtByBoAjBjz5BiyFA%zyOxWy$xozbySznynAyyUAKypBQyWBXylCXy$CXyLDLywEAy5F0yHFpxXFvwcGBvcGXt%8GXtAFWutEtvnD$v8C$vJA$vKztvLyXu6y3utxatbx_rVwNqVwtpVwjodx7nxxXlbyZkRy$jTzpjWAPinCPicDPiQD_isE9jVEsjnFKjIF6k2GukiGSk%mGSk%mG6j%zJ6j%zJMu" /><g i="22" p="%^1y$v1yxekIxekIhhxBhhxBBlLHBlLHloxBloxBftnIftnI$v" /><g i="23" p="#^sERw5ENxIDDykDuzMC7AcCNAnB9BzAyBnzyBOyyBayrByxlB3xbB%ixIyUxXy2zXyEzXy2AJytAvyJA9yZAQx4BpxcB$wcBDw%gw6j%Zz6j%4Dvs%7Dvs%dG6j%DJ6j" /><g i="24" p="#^LD2qaC2q8Byq6A1r6Ads6AVsBAnt4BRtcCRtNCRtjDFtRDtthE1tNExs1FRrhF9rhF2q^AF$vwFBvuF9vsFJuqF3u%nF3ucFruQEQutEdvXDyvqDTvNC4w8CiwsBiwyAiwJz1wUyMvgyhvExOugx4uVwmtVwtsVw3rtxcq2ylpZySoVzmo4BcofC2oqD2o%hF2ohFumyETlQDglqCglyBglxAylwzQloyFm%iyNjbznjlA5jvBPiRCPiLFPi1H5kkInlkI9okIbpkIUpkIzqkI5rlICrmI2snItsnIXsoIEtqIhusIWuwI$v" /><g i="25" p="%^$N$v2K$vfH9mcH9msE$vDA$vgw6jPz6jGCDsJCDskF6jdJ6j1MDs4MDsLO6jYR6j" /><g i="26" p="%^Kx$vKxvseBvseB$v^KxCmKx6jeB6jeBCm" /><g i="27" p="%^cQ$vIL$vyI1ivI1ioF$vTA$vfwxeWzxeaDusdDuscGxeYKxe1Ous4OusmRxeLUxe" /><g i="28" p="%^vF$vcBKp9BKp9B$vOx$vOxed9Bed9BfocBfocF6j9J6jlESoLJ$v" /><g i="29" p="#^nA$v%nAvs%TDvs%TD$v^VHJiVHtjEH7knHMkZGklAGUl4GqmBFXm9FtnyE8o5EToFDCpFDqq%FDUq%AAUqAAtp2BgowB2nHCSlwD1lTDpkfENjfE8jfEui_D2iJDBhiDkhUC3hoCYgUBRgoBRglARglz8hlyrhwxRh%ex2fbyNetzweMAeebCeeqDeesEwevFOefGnf0HXfsHNgVHChVHJi" /></glyphs></font><font id="10" name="Articulate Charset1"><glyphs><g i="0" p="#^uLcnuL9mbLYkVKLjdKLiyJLhsI5hmHrgKFrgfErgaD0h6CAhoByiGAvjkAJk_zXl_zcn_zsoiAIpCAXqiBWr_BUs4DvtaE5uKF5ukH5uqIttxJQscKRrTKRqaLDpuLpouLcn^8Ogn8OlpxN1rXMJsPLTtIK1v9JGvCHiwIFiwVDiwmCIvQA5vIzXtAyNsYx5rkxppkxenkxjlUxFjsy$hxzPgDACfaCWeJDeeKFeeFHeedJUeNKyfSLKgYMWhyNBj8Ofl8Ogn" /><g i="1" p="%^DI$vSArnSA$vmy$vmyxeSAxeSAcmjIxeELxeqDNmhM$v" /><g i="2" p="#^wKFv0KSvtJ_vXI6wpIawTHewoHgwVGiwxGiwqEiwJCEv1B_uQzOtDyBsZxVqkxcpkx8nkx9l0ywjIyThWzIg9BxfRCUexEeezGeezHeeyIoexJyeuK_e%hKphpJVgwIGgDHrgHGrg9FrgVDZgGCuhOBpiWAjjsAyk_zNl_zen_zNouA2q$AjrUBdsNC6t_DCtbF5uzG5u1H5uyH1u4IYtBIRt6JKtzJBt0KrtmKet%wKFv" /><g i="3" p="#^EHApEHHomHQn4HYmAGim4GElkFflAERkFDRkICRkYBfldBElIAimcAYmWzQnFzHoFzApFzrqUzir7A9sCARs5BxtRBZtCCouFDouGEouqFZtbGxtGGRs9H9soHjrEHsqEHAp^8KBp8K0rFJesbJrtjIlusHevgGMv4FiwFDiwaCiw_AMvOzdvXyju4yotCxas9xXq9xzp9x9oCxYm4yKlWyRkNzYjZAsjaCXiFDXi7FXikGsjxHYjmIRkcJKlGJZm8Kbo8KBp" /><g i="4" p="#^7FclSE4luE1l6E_kQD_kTC_kcCslyBVl8BEmKAnnyAjomAepmA9q%mA$v%$x$v%$xej%cAej%cAcl%fAclsANkNAnk7BYjyBEj_BkjvC8j1DXiCDXiYDXilEZiKE$i7F6j%7Fcl" /><g i="5" p="#^fGoofGKn3G5nTFsmtFYl3FsltE9lUDRk4DRk2CRkoBglLAHlnAhm$zSmQztnGz3oFzoo%fGoo^Fz8qFz4r_zSrkAEsUActtBMteC4u$CouTDoutEou3FguFF8uaGXtIGKt6HxtxHjtNH6t%NHrv1HNv2G1w4FiwJDiwdCiw$ATvOzrvXyBu4yKtCxrs9x8r9xpp9xXnAxKm0yxlPyIkDzSjJApjQBXiaDXiJEXiNFtjRG$jvHZkaIXlsIgnLIAoLI8q" /><g i="6" p="#^pGMvLF3wZEawcEiwsDiw1CiwRANvGzgvOynuWxttrxfsYw0rYwBpYweoox0nQxNlFyUkvz_jJAtjYBXivDXi8EXiUE4jFFcjiGrj%5GolLERkADRkDCRkSBel5BClyAgm0AVmKzNnszEoszApszkqFzbrTz1snALsTAstGBWttCouGDousEou1FbuDF_tdGHt%pGMv" /><g i="7" p="#^ZEXvDE3w3EawvDiwWCiw7CiwqB5wJAVvbAtvGz1vmzku2zCt2zxs%2z8l%9w8l%9wej%2zej%2zhg%pBxf%pBej%NEej%NE8l%pB8l%pB3spBusvBVsBBjtRBFt5C_ttCbuRCouqDoufEouZEXt%ZEXv" /><g i="8" p="%^ey$veyxeKAxeKA$v" /><g i="9" p="#^WG$v%WGopWGPnGGVmqG_lZFxlBF9l5F$kBERkbERkaDRkrCflJBElfBmmNA3nzA1omA_omA6q%mA$v%$x$v%$xej%gAej%gAfl%jAflOAhkVBCj0DXisEXiYGXi6IlkhJLlhJoo%hJ$v" /><g i="10" p="#^kH6rkHZr2HTsMGNt1GyujFjv4EPvRCiwXAiw3Aiw8z3weyRvmxzv%CxetryAtqzRtpA5ugB5uSB5usCWt3DKtyDot1E1tlEwsGE_rGEhrGEPqxEoqoEYp1EzpGD9p1DMooCmooBVntAvnHz2nWyAmmy0mOxrluxIkaxYjaxYiaxThzx$gZx7gIyvfrzTesAzetBeeJCeeMDeeKEpeIFAevGSe%9G9hcFLguEBgMDrgYCrgtBrgEA1hQzChQzIiQzCjuAfk8BTkDCzlGD3myEzmqF3n1GInEGko_G9pkH_pkH6r" /><g i="11" p="#^WGKpWGNoHGVntG0n$FlmyFFlREfl8ERkdDRkjCRkFBhl$AJlyAom5A3nTzVnFzKoFzzpFzwqUzlr8A9sCANs4BotKBLtoC5ubD5u$D5uGELtlFptRFRslGgsDGtrWGFqWGKp^hJwvhJhxKIrybICzgHiAmG_A9FgBZDyBFCyBkByBfAhBbz1B6yFA%myuy_yLywzZy3AbzAAkz6BuzGBzzeCEzVCEzNDEzwEmzgF4zNFxyjG_xCG9xWGlwWGdv%WG0u%SG0udGUu6Fsv0E$vDC$v7B$v4Aqv2zRunyXtJx0trxVr9xNq9xHp9xCotxqnNxemtyel9zekeABjkBXiTCXivDXi5E1jIE7jfFnjOFDjfG3kIGuk2H7l%5H7l%5Hej%hJej%hJwv" /><g i="12" p="%^iy$viyedFAedFA$v" /><g i="13" p="#^$CmxJC8ylCUyZBEzrBdAWAPAdAaBwzyByyyB7yyBGxuBdxrBUwlB%2xrzlxzzCxBzTxEz8yEzEyEz1zrzrzezMzVy5AAykA8yzAIxLAfxQA3xUAQwYACwYAswYAhwQA1wJANvGACv%awej%Lyej%aCNt%dCNt%JFej%5Iej" /><g i="14" p="" /><g i="15" p="#^TJcnTJIlnJvkUIij2ItidHDh2GbhUEKgyDKg%AAKg%AAOt%bDOtoGOt7IdsTJEqTJcn^xM6nxMjpTL_qdLEs$JLtOISu3HrvkF$v8D$v%4y$v%4yxe%dDxe9FxeRG7fyIIfPJPg4LVhOLvjxM4lxM6n" /><g i="16" p="%^iy$viyejFAejFA$v^9yog9yKdPAKdPAog" /><g i="17" p="#^TEjsTEmtuE6u5ESutDmvRCRv1C3wdBiwmAiwqziwCy9wOx0wVwBv%1xutzxPtny6ubzou_zou0BouHBWtnCstnCAsnCeseCZr5CHrNBqruB9r_AUquACqMzfqez$pIyIpbyppMx0pmxCo5x4oRwxnRwPmRw$k1yZjezXirBXi5CXiRC5jBDejgErj%3EulNDllrDel6D6lLC1lpCXk5CUkNBRkzBRkCARkZzfllzEllzmmlz9nXzDnxA5oFBBorCXo0DipCDEp0E3qrEuqFE2rTEBrTEjs" /><g i="18" p="#^AFWpdFWpNEVplETpZDTp4DTphC0qvB8qVArqkAKq_zcrFzFrFzhsFzKsRz7t2AwtnAOtIA4u7BeuyBou0Cou4DouMD2usEItREdtfFJspF9sAFBrAF8r^QF$v%QFlu%NFluxFHu9F2vOEoviEGvODXvaD6wyCiwOBiwWAiw5A6whzWvCytvYx0vyxfu9xut9xls9x5rLxhqlytpez_o8AuobBjofC7o7D7o8E7oGE8ocF8oAFaoyFBntF0noFqm4FXlMErl8E8lwDRkqCRk8BRkaAhldzJlJy8m%By8kWyYjkzLjKzxjgAljOA9jrB2j5CXiUCXilEXiiFkjgGIjRGpkqH6lGH5mXH3nXHeo%XHetXHHtXHquXH8v1I$v" /><g i="19" p="%^FI$vLAEhIAEhIA$vcy$vcyxeBBxeiJAsmJAsmJxeSLxeSL$v" /><g i="20" p="#^$G$v%$GZt%YGZtLGounGPu$FdvtFzvYEUvgE5wADiwMCiwlAiwazTu$xrt$xPq%$xej%mAej%mAHpmAxqpA9rsANrAAgsIALsUA6t5BstnBKtIB3uaCeuECou8DouXEouWF0tWGDrWG7p%WGej%hJej%hJ$v" /><g i="21" p="%^ZEUgvBypsIyp^1L$vfJBrHABrWy$viw$vLDxenGxeLN$v" /><g i="22" p="%^CFHoCF$v6D$v6DHogwxeczxepEmmuJxepMxe" /></glyphs></font><font id="20" name="Articulate"><glyphs><g i="0" p="#^uGjjuGYhuFlhvEKgRCKg%AAKg%AA2m%OC2mAD2mfETlWEHlpFllVF_kbGukuG_juGjj^HH$v%_EUpyEZo$DCosDfotCfo%AAfo%AA$v%4y$v%4yxe%pCxeODxe0FIefGTe9Hpf4IWfCISg8JNh8Jhj8J9kPIQkvIvl$H$lvHumRGOmcG6nxFen%xFhnaGwnyGZnXGpocH_o%xK$v" /><g i="1" p="#^fGoofGKn3G5nTFsmtFYl3FsltE9lUDRk4DRk2CRkoBglLAHlnAhm$zSmQztnGz3oFzoo%fGoo^Fz8qFz4r_zSrkAEsUActtBMteC4u$CouTDoutEou3FguFF8uaGXtIGKt6HxtxHjtNH6t%NHrv1HNv2G1w4FiwJDiwdCiw$ATvOzrvXyBu4yKtCxrs9x8r9xpp9xXnAxKm0yxlPyIkDzSjJApjQBXiaDXiJEXiNFtjRG$jvHZkaIXlsIgnLIAoLI8q" /><g i="2" p="#^TEjsTEmtuE6u5ESutDmvRCRv1C3wdBiwmAiwqziwCy9wOx0wVwBv%1xutzxPtny6ubzou_zou0BouHBWtnCstnCAsnCeseCZr5CHrNBqruB9r_AUquACqMzfqez$pIyIpbyppMx0pmxCo5x4oRwxnRwPmRw$k1yZjezXirBXi5CXiRC5jBDejgErj%3EulNDllrDel6D6lLC1lpCXk5CUkNBRkzBRkCARkZzfllzEllzmmlz9nXzDnxA5oFBBorCXo0DipCDEp0E3qrEuqFE2rTEBrTEjs" /><g i="3" p="#^$G$v%$GZt%YGZtLGounGPu$FdvtFzvYEUvgE5wADiwMCiwlAiwazTu$xrt$xPq%$xej%mAej%mAHpmAxqpA9rsANrAAgsIALsUA6t5BstnBKtIB3uaCeuECou8DouXEouWF0tWGDrWG7p%WGej%hJej%hJ$v" /><g i="4" p="%^iy$viyedFAedFA$v" /><g i="5" p="#^ZEXvDE3w3EawvDiwWCiw7CiwqB5wJAVvbAtvGz1vmzku2zCt2zxs%2z8l%9w8l%9wej%2zej%2zhg%pBxf%pBej%NEej%NE8l%pB8l%pB3spBusvBVsBBjtRBFt5C_ttCbuRCouqDoufEouZEXt%ZEXv" /><g i="6" p="#^wKFv0KSvtJ_vXI6wpIawTHewoHgwVGiwxGiwqEiwJCEv1B_uQzOtDyBsZxVqkxcpkx8nkx9l0ywjIyThWzIg9BxfRCUexEeezGeezHeeyIoexJyeuK_e%hKphpJVgwIGgDHrgHGrg9FrgVDZgGCuhOBpiWAjjsAyk_zNl_zen_zNouA2q$AjrUBdsNC6t_DCtbF5uzG5u1H5uyH1u4IYtBIRt6JKtzJBt0KrtmKet%wKFv" /><g i="7" p="#^EHApEHHomHQn4HYmAGim4GElkFflAERkFDRkICRkYBfldBElIAimcAYmWzQnFzHoFzApFzrqUzir7A9sCARs5BxtRBZtCCouFDouGEouqFZtbGxtGGRs9H9soHjrEHsqEHAp^8KBp8K0rFJesbJrtjIlusHevgGMv4FiwFDiwaCiw_AMvOzdvXyju4yotCxas9xXq9xzp9x9oCxYm4yKlWyRkNzYjZAsjaCXiFDXi7FXikGsjxHYjmIRkcJKlGJZm8Kbo8KBp" /><g i="8" p="#^WG$v%WGopWGPnGGVmqG_lZFxlBF9l5F$kBERkbERkaDRkrCflJBElfBmmNA3nzA1omA_omA6q%mA$v%$x$v%$xej%gAej%gAfl%jAflOAhkVBCj0DXisEXiYGXi6IlkhJLlhJoo%hJ$v" /><g i="9" p="#^WGKpWGNoHGVntG0n$FlmyFFlREfl8ERkdDRkjCRkFBhl$AJlyAom5A3nTzVnFzKoFzzpFzwqUzlr8A9sCANs4BotKBLtoC5ubD5u$D5uGELtlFptRFRslGgsDGtrWGFqWGKp^hJwvhJhxKIrybICzgHiAmG_A9FgBZDyBFCyBkByBfAhBbz1B6yFA%myuy_yLywzZy3AbzAAkz6BuzGBzzeCEzVCEzNDEzwEmzgF4zNFxyjG_xCG9xWGlwWGdv%WG0u%SG0udGUu6Fsv0E$vDC$v7B$v4Aqv2zRunyXtJx0trxVr9xNq9xHp9xCotxqnNxemtyel9zekeABjkBXiTCXivDXi5E1jIE7jfFnjOFDjfG3kIGuk2H7l%5H7l%5Hej%hJej%hJwv" /><g i="10" p="#^7FclSE4luE1l6E_kQD_kTC_kcCslyBVl8BEmKAnnyAjomAepmA9q%mA$v%$x$v%$xej%cAej%cAcl%fAclsANkNAnk7BYjyBEj_BkjvC8j1DXiCDXiYDXilEZiKE$i7F6j%7Fcl" /><g i="11" p="#^AFWpdFWpNEVplETpZDTp4DTphC0qvB8qVArqkAKq_zcrFzFrFzhsFzKsRz7t2AwtnAOtIA4u7BeuyBou0Cou4DouMD2usEItREdtfFJspF9sAFBrAF8r^QF$v%QFlu%NFluxFHu9F2vOEoviEGvODXvaD6wyCiwOBiwWAiw5A6whzWvCytvYx0vyxfu9xut9xls9x5rLxhqlytpez_o8AuobBjofC7o7D7o8E7oGE8ocF8oAFaoyFBntF0noFqm4FXlMErl8E8lwDRkqCRk8BRkaAhldzJlJy8m%By8kWyYjkzLjKzxjgAljOA9jrB2j5CXiUCXilEXiiFkjgGIjRGpkqH6lGH5mXH3nXHeo%XHetXHHtXHquXH8v1I$v" /><g i="12" p="%^iy$viyejFAejFA$v^9yog9yKdPAKdPAog" /><g i="13" p="%^Lykzvwkz3yctTAct" /><g i="14" p="" /><g i="15" p="#^$CmxJC8ylCUyZBEzrBdAWAPAdAaBwzyByyyB7yyBGxuBdxrBUwlB%2xrzlxzzCxBzTxEz8yEzEyEz1zrzrzezMzVy5AAykA8yzAIxLAfxQA3xUAQwYACwYAswYAhwQA1wJANvGACv%awej%Lyej%aCNt%dCNt%JFej%5Iej" /><g i="16" p="#^EHxpEHknIG5mNFRk7ERk6DRkoCilGBKldBqmNA6nzAZnmAPomABpmArqAAirOA8sfBQsIBwtpCYt7Dou6EouTEouxF1ubGFtEG0t6HmsnHtrEHAqEHxp^8Kop8KNqOJ1ssJhtNIeu6Ibv3HLv1GiwDEiw$Ciw_BKv_A9vpAeu%mAeu%mAfB%$xfB%$xej%fAej%fA1l%iA1lRAckYBAj4DXiAEXiYFXi$Gsj3IYjLIQkrJIlNJUm8K3o8Kop" /><g i="17" p="#^WGBpWGKoHGTntG0n_FlmwFFlOEfl5ERk7DRkqBRkxA9mFzsnFzzpFzrqSzir4A9swARsZAxtDBZtiCoubDouaEouTEXtBFut1GOsuG6sIGgrWGpqWGBp^1H$v%1Hbu%ZGbuLGzulGXuYFjvoFDvREWv8E6wsDiwDCiwaBiw7AIv5z6vry8uNx9ttxWr9xHq9xop9x3ovxUmRxIlxyQkdzYjfAsjiBXiGCXilEXilFxjlG6kSG_k%WG_k%WGed%hJed%hJ$v" /><g i="18" p="%^4y$v4yctTActTA$v" /><g i="19" p="%^CFHoCF$v6D$v6DHogwxeczxepEmmuJxepMxe" /><g i="20" p="#^kH6rkHZr2HTsMGNt1GyujFjv4EPvRCiwXAiw3Aiw8z3weyRvmxzv%CxetryAtqzRtpA5ugB5uSB5usCWt3DKtyDot1E1tlEwsGE_rGEhrGEPqxEoqoEYp1EzpGD9p1DMooCmooBVntAvnHz2nWyAmmy0mOxrluxIkaxYjaxYiaxThzx$gZx7gIyvfrzTesAzetBeeJCeeMDeeKEpeIFAevGSe%9G9hcFLguEBgMDrgYCrgtBrgEA1hQzChQzIiQzCjuAfk8BTkDCzlGD3myEzmqF3n1GInEGko_G9pkH_pkH6r" /><g i="21" p="#^pGMvLF3wZEawcEiwsDiw1CiwRANvGzgvOynuWxttrxfsYw0rYwBpYweoox0nQxNlFyUkvz_jJAtjYBXivDXi8EXiUE4jFFcjiGrj%5GolLERkADRkDCRkSBel5BClyAgm0AVmKzNnszEoszApszkqFzbrTz1snALsTAstGBWttCouGDousEou1FbuDF_tdGHt%pGMv" /><g i="22" p="%^4y$v4yctTActTA$v^4y1m4yejTAejTA1m" /><g i="23" p="#^yGNjyGWiaGmiPFNheFqhGE2hZDUggDKgBCKg%AAKg%AAPm%XCPmGEPmCFZlyG7lyGNj^cJKjcJalHIbmaIcnjHQnsGsokFKodE0p$C0p%AA0p%AA$v%4y$v%4yxe%GCxe7ExekFQeyG7foHLffIngJInhcJmicJKj" /><g i="24" p="%^ED$vRA$vgwejRyejiCEtlCEtTFejdIej" /><g i="25" p="%^qM$vIJ$vpGhllGhl7D$voA$viwejTyejOBNtRBNt5FejTHej4LNt7LNteOejxQej" /><g i="26" p="#^uLcnuL9mbLYkVKLjdKLiyJLhsI5hmHrgKFrgfErgaD0h6CAhoByiGAvjkAJk_zXl_zcn_zsoiAIpCAXqiBWr_BUs4DvtaE5uKF5ukH5uqIttxJQscKRrTKRqaLDpuLpouLcn^8Ogn8OmqTMtsDLzuqJxv%uNdz%nKdz%7HbwNGewqGgw4GiwIFiwVDiwmCIvQA5vIzXtAyNsYx5rkxppkxenkxjlUxFjsy$hxzPgDACfaCWeJDeeKFeeFHeedJUeNKyfSLKgYMWhyNBj8Ofl8Ogn" /><g i="27" p="%^3x$v3xXtqE8lqx8lqxej9Hej9HhlOz5uqH5uqH$v" /><g i="28" p="%^my$vmyxe7Ixe7IKgSAKgSARluHRluH2oSA2oSAOt7IOt7I$v" /><g i="29" p="#^XN$v%XNroXNUnSNfnNNCmxN4mhNxlQMblnMRkDLRk6KRkcJ7mjIonjICp%jI$v%YF$v%YFpoYFwmkFHlJERkEDRk7CRkdB7mkAonkAHp%kA$v%Zx$v%Zxej%aAej%aA4l%dA4lrAKkLAlk3BYjxBEj0CkjHC8jnDXigEXiOEXikF4jTFcjmGwjRGPjfHhkFHLkVHpl7IVkwIskWI$jsJGj_JkjCK8jeLXiTLXi6NXiXNjjNOHjjPlkRP$k3QUliQMmiQJn%iQ$v" /><g i="30" p="#^JBvzTAdy7AUwnzAvPybugyOsXxkrDxRpDxgoDxGmXxclgyKjQynioz0h7AIfTAoeJB5d%ZD5dgDleACHfUB0hlBriOARjsAjl7AMm7Ago7AMprAfrMAJsiB8uRByvxCUwdDfyZDvz" /><g i="31" p="%^SO$vSOUgOOUg0J$vAG$vOAUgLAUgLA$vfy$vfyxenCxeRH1tdNxemRxemR$v" /><g i="32" p="#^ICgoICRpnCkr2COsuBbuWAAvaAUwrzdyByvz%lwvz3xdyLxSwrywv_y6uyzIsTzercAMpcAgocAMmTzjlyzSj0ztivy3hOxKf5xoelw5d%By5drzmeaAGfWAZguBli2CJjnCclICGmICgo" /><g i="33" p="#^gF_eMERefEReWCReoCvfTB9gTBVh%TBej%fFej%fF8l%TB8l%TB$v%wz$v%wz8l%vw8l%vwej%wzej%wz2iwzNgJzQfXzSerAdeXAAdMBgdBCXcPDXczEXcnF4d" /><g i="34" p="#^WG$v%WGjpWGSnGGYmrG1mXFxlyF8l2F$kzERkbERkaDRkrCflJBElfBmmNA3nzA1omA_omA6q%mA$v%$x$v%$xed%mAed%mA3l%pA3lDAIkZAkkkBYjQBEjkCkj_C8jFDXitEXiYGXi6IlkhJLlhJoo%hJ$v" /><g i="35" p="%^ey$veyxeKAxeKA$v" /><g i="36" p="%^3G$vmArpmA$v$x$v$xedmAedmApouFejHIejLCUorJ$v" /><g i="37" p="%^ZEUgvBypsIyp^1L$vfJBrHABrWy$viw$vLDxenGxeLN$v" /><g i="38" p="%^AP$vmM$vyIKgvIKgGE$vkB$v2wxeOyxeZCut0DutLGxeiKxe4Out7OutjSxeYUxe" /><g i="39" p="#^TA$v%TAct%GDct%GD$v^pHLipH4kOG4lcG4mfFbnLEMnpEco4EEoSD0pEDopyDMpsD8qsDzq%sD5r%5B5r%5Buq5BQpcBkpjBPoyBmoNBUn8CrnwC_m0DpmPDxlhEHkLEQjLEXiLEfiuENhdEjhND0hlDIgNCAgeCrgEBrgrArgszKguy1h0yrh%Rx2fpyNevzweCAee_Bee2Dee0Exe$EQeLFqfvG$fYGRgpHHhpHLi" /><g i="40" p="#^EHxpEHknHG5mLFRk9ERkaDRksCflLBFlgBlmOA0nAATnmAKomABpmAwqBAmrQAcshBUsLBztsC_t9Dou6EouVEouyF0ucGEtFG_s7HjsnHrrEHzqEHxp^8Kop8KIqPJYrvJbtRI9ubI6v8HIv6GiwFEiwQDiw7D6wqCWvTBDvlBjvXAXuyAzuiAbu%fAbu%fA$v%$x$v%$xed%mAed%mA_k%pA_kYA4kXBwjXCXiDEXi1GXi3Htj6I$jNIUksJNlOJYm8K6o8Kop" /><g i="41" p="#^WGBpWGPoIGZnuG6n1GqmBFKlSEil8ERk8DRkfCRkABclVAzluAcm4AQmSzInFzzoFzxpFzEqWzyrcArsGA4t8BItNB2uqCouaDou7EouQEZtyFxt$FSstGbsHGlrWGuqWGBp^WGfB%WGju%SGjuiGev8FMv_DiwECiwfBiwcALvazbvvyeuQxhtux1s9xMq9xkp9x0owxSmTxHlzyPkfzXjgArjiBXiFCXivDXicE8jWEkjsFEj$FYjnGkkLGIkZG2l%1H2l%1Hej%hJej%hJfB" /><g i="42" p="%^lF$vcC_q2z$vfw$vRAjpHwejDzejoCNndFejRHejLDjpfI$v" /><g i="43" p="%^KC$vKCph2AIjJy1i$CxeeFxeeF$v" /><g i="44" p="#^fx$v%fxjttx6tYxHsrygs2zJraAHqiBDpqCzokDunfEpmQEilpFbkpF4jpFpi7FUhREnhnE0hWDFghDtgFChgZBhgUAhgUzDgUyYg2yph%OxffzyWeIzAeRAeeqCeeLDeeNECeQF_eyGEfhHigGHbh3I4i3I7j3I8kFH7lfH6mAG6nVF5o$E4p5E2q7D0rFCtrgCQrUBbsxBwsaBRsNAbtoAwtWzYt%jIYt%jI$v" /><g i="45" p="#^9Ihr9IJsDHGt5HCuaGcvgFNv$D1wLCiwjBiwqAiwkz6weyWvgxCv%pxitByRtvz2uqAfugBfu0CfuNC5uyDWt8EztKEbt6FCsvF1svFdrvFjqaFIpRE4pgEHoIDhoVC6o7CXncBXn%DzXn%DzUl%WAUlABUllCNl7DFlNDklsE$kVErkmFTjmF_imFGhrE_gxDhgYBhg4Bhg4Avg5zIg1ydh%Ux$eWyFe$zse5BeedCeeZEeeuGwf0INg0I$i0Ink1Hvl3GCmfEYm%fE$mjFen2GFnNG3ofHDoKHbpXHTp9Izq9Ihr" /><g i="46" p="%^CEAgyEAg5zZpCEZp^6H0s6H$vCE$vCE0stw0stwZpxDxe6Hxe6HZpiJZpiJ0s" /><g i="47" p="#^sIpqsIUrUH$slH6upGRuuFzvgEXv3DiwMBiwUAiwWzawYy3w0yJv%4ymt6zXtZz5uRAfuJBfuzCfujD$t3EKtCEht9FPstFasOFxrOFMqOFQptF8p8FsozE$n$DxneDintC3nzB3nqA3nBzfnMyrncyIn%lyxe%YHxe%YHAg%IAAg%zAgl_A8lFB4lkC0lNC0lVD0lXEqlZFPlKGxmwHen_HdosIcpsIpq" /><g i="48" p="%^YwdqYwjonDjonDdq" /><g i="49" p="%^cEKgcE$vIB$vIBKggwKggwxeDJxeDJKg" /><g i="50" p="%^AAKgAARl2HRl2H2oAA2oAA$v4y$v4yxelHxelHKg" /><g i="51" p="%^zxiwnviwnBeeADee" /><g i="52" p="%^nyFknyxeAAxeAAFk" /><g i="53" p="%^uz$vuzcthCcthC$v^YB4rOz4ruzxehCxe" /><g i="54" p="#^iGmriGwq_F_pGFrp8F3pDEHoXDoofD5ovCKn$B6ouBpoZAHoyA3p7ArpSzYpCztqCzgrCzWrSzss7A_sBAot4BOtJB1unCfu7DfutEfunFutiGJsiGmr^NFtiNFWhxFwhiF5hTEQgtEygXDqgqDhgRChglChgPBrgiBBgSAWgrAfh9AIhTz9iTzJiTzdj8AFjqA4kVAskoBQk1CblHCyltDWl5EslxE3lZEFkeFhkwFVjEFujNF2jNFti^YIkrYICstIyt$HtuaH4vlGHveF$v7EiwRCiwLBiwHA$vEzHvOy3vZxrusxwtYwBsYwkrYwuqexNpwx3p1yuoyyVndzunUz3nEAPm%EALm2zbmcy5lnx$jnxminxChJxTg3y7gNyyfvzYezABeDBee2DeelEeelFAemGWe2HufKH2g4IMgrIuhrIcirI6jaINjWHrkvHZk4HulvGVlWFjmhFFmVFTmyGfncHCnKHaohIKoCIwpYIhqYIkr" /><g i="55" p="#^eGAneGcm3GUkVFAjxFzi9FxhwEVgUDhgZChg0ChgnBWgKAyhmAyi_zxjQzMkGz$lGzcnGzxoPzOpZz3rlA3sJA2tmBFt$BfuYCfuEDfuaEVtIEzt3F$sqFrsEFKrTF0r$Fhq7GxpaGRoeG8oeGAn^UIcnUI_ozIDqfIgsyHxtSGNuJFyvBEiwYCiwjBiwaAyv1zNukyxtExhskxFq0x0p0xcn0xhlmxEjIx_hryNgbzAfiAVeqBeeZCeetEeeAFVeHGAfrHNgbI_hxIEjUIhlUIcn" /><g i="56" p="#^SLwvAKXvcJ6wRHiwxGiwsEiwMCFv4B0vSzRtEyFs_xZqkxgpkx9nkxbl0yxjIyThWzIg9BxfRCUexEeezGeepHee4IheLIkelJreXJyevKJe3LTeHL6f%uLDhxK$grJJgmIrgHGrgbFrgXDZgHCuhOBpiWAjjsAyk_zNl_zen_zMouA1q$AhrUBbsNC4tZDBtaF5uyG5ufH5u0I1uNIZtmJNt%mJvo%GFvo%GFsm%SLsm%SLwv" /><g i="57" p="#^KG5rKGrpBFLosE2okC2o%AA2o%AAYt%yCYtqDYtbEQtYEHtwFnt4G2tpGvsKGXrKG5r^rG7jrGsiaGZhWFthtFah1FTgqEKgQDAg9DAg%AAAg%AA$l%YB$lWC$lLDVlAEPlaFwlNFdl6GFkrG4krG7j^oJhroJps0JitFIauSHMu3HmvMFHvuE$vDC$v%4y$v%4yxe%LCxepExeAFQeLG7fvHIffIhgBI5hXIVhXIXiXINkWHKlWGHmkF4n%kF7ncHjniIqooJxpoJhr" /><g i="58" p="#^PLPoPLeqtLBr7LXskK_tyJ1vfIGvYGiw2FiwyDiwiCSv2Bpv8AvufzBtLyasfyKqfyLo%fyxe%LAxe%LAuoLAsrSBNsZC5u1F5uiH5uiIGsjJerjJmo%jJxe%PLxe%PLPo" /><g i="59" p="%^RF$vJC$v8wxeXyxekENtnENtVJxexMxe" /><g i="60" p="#^sDzrsDAsaDstUCjuiCXuJBzvOAXvTziwzyiw2yiwxxdw0x9www_v%wwQtOwYtex1uGx5u5y5u$y5uyzRt5AAtpA7tJAFsQA1sYAorYACq%YAxe%sDxe%sDzr" /><g i="61" p="%^PB$v3z$vJFAgdxAgdxxehIxehIAg" /><g i="62" p="#^uLcnuL9mbLYkVKLjdKLiyJLhsI5hmHrgKFrgfErgaD0h6CAhoByiGAvjkAJk_zXl_zcn_zsoiAIpCAXqiBWr_BUs4DvtaE5uKF5ukH5uqIttxJQscKRrTKRqaLDpuLpouLcn^8Ogn8OlpxN1rXMJsPLTtIK1v9JGvCHiwIFiwVDiwmCIvQA5vIzXtAyNsYx5rkxppkxenkxjlUxFjsy$hxzPgDACfaCWeJDeeKFeeFHeedJUeNKyfSLKgYMWhyNBj8Ofl8Ogn" /><g i="63" p="%^FI$vLAEhIAEhIA$vcy$vcyxeBBxeiJAsmJAsmJxeSLxeSL$v" /><g i="64" p="#^FAIwFA5zPzjA_yyB_wyBzwyBawwBNvuBBvrB%FvqzSvtz7wuzpwvzCwvz6xvzrxezMx_yYxAy8ybydyHxiybxiyJw%iyej%FAej%FAIw^9yog%9yKd%PAKd%PAog" /><g i="65" p="#^TJcnTJIlnJvkUIij2ItidHDh2GbhUEKgyDKg%AAKg%AAOt%bDOtoGOt7IdsTJEqTJcn^xM6nxMjpTL_qdLEs$JLtOISu3HrvkF$v8D$v%4y$v%4yxe%dDxe9FxeRG7fyIIfPJPg4LVhOLvjxM4lxM6n" /><g i="66" p="#^2EUi2ErhIDJgmD_fvC_f2C_fKBdgrBsggBUg5Bjh0BThYAriYA4jYAHj$Aik2BUkcBnlnBSlGBbmZBvmvCvm2DvmmD9mGDOlPDglZDKk$D5k2Esj2EUi^3QXq3QupJPMonP2owO2o3O2oLNhosNwohNXo6Nmp1NWpZMuqZM8rZMKr0Nls3NXsdNrtoNWtHNeu_NyuwOyu3PyunPcuHPRtQPkt_POs0Q9s3Qwr3QXq^fGcjfGjk0GflOFamlFQmUEunaETntDfovCfoDAfoHzXmLyClLycjLyTgBzzfrAeewCeezDeehEBe$EYerFDfTFhg3GchfG6ifGcj^ZDyw%aCyw%$M_d%OO_d^gSgrgSms1SitPRdumRUuVQyvbQWvuPiwwOiwEMiwIL_uMKGtMKgrMKXoCLDnsMimxOimAPimiQFm0R0nsRHnURlo4SgpgSaqgSgr" /><g i="67" p="%^Lykzvwkz4yctTAct^4y1m4yejTAejTA1m" /></glyphs></font><font id="30" name="ArticulateBold"><glyphs><g i="0" p="#^JKKvIJ0wEI9wAHiwJGiwMEiw1DPviBjv_zguHydtWxzraxUpaxwnaxklPxCjtyThHzHgWAvfHCTetEeeLGeeRHeeVIseZJFeIKYe%sKVhLJuhQIehWH_gNG_gcF_g3EzhWC7icC1jvBWj9B3lQAbmQAhnQAHofBRpGB_qrCPrdDEsiE5toFytJGyt5HytAHwt4IttBInt7JhtEJ9t9K0tAKPs%JKKv" /><g i="1" p="#^UGhpUGzoHGSnvG9n5GDmIF5m5FMluEqlDDqlQCqlcCLlBB3mbBCmOA8nBAQnpAwopAeppAfrbBtsZBHtDDHtuEHt6FltKF$s6GqsvGQrHG1rUGeqUGhp^oKBpoKbrSJrskJHtpIyuvHovgGRv2FiwFDiw9CiwVAQvFzlvMytuTxBtoxnsVw8rVwEpVw1opxMmWxvlQyDkLzLjZAhjcCPiDDPi1FPigGhjvHKjpIBkkJslSJKmoK0ooKBp" /><g i="2" p="#^nFgmYE6mCE3mhE0mRD0mqC0mNBen9Bro9BEq%9B$v%Ox$v%Ox6j%MA6j%MA1m%QA1mUAulcBVkxBkk_BTjsCpj3D6jGDPilEPi2FPinFVi%nFgm" /><g i="3" p="#^PFioIFVm1F5mnEgl6DglGBglYA6meAXm6Aio%PFio^6ABqaAtrvA4sQAHskB4tQBttsCFt4DRtLDRtYERt1Gtt6H4t3Ixs%3Igv$GSvRF4wIEiwADiwnCiwbBZv$zEv1zTu4y5uuxPsVwwrVwApVweogx0nDxNlmyRk5zVjdAmjmBPiTCPiyEPiIFljTGSjCHRkmIQlHIhn0JJo0JBq" /><g i="4" p="#^CGSvQF6wZEcw7EiwfDiwLBiwAAQvpzlvAysuLxztkxisVw1rVwspVw1okxQmLxClxyJkkzQjtAkjDBPi5DPiiEPi6FYiWF4jnGej%4GUlFFHl6FzlAEqlQDqlYCqljCLlGB3mfBDmQAbnCAXnpAHopAwppAkqBA5rOASrdBrsFB$siCltYCHtTDHtsEHt9FxtTFmtsG4t%CGSv" /><g i="5" p="#^nF_vTE8wdEdwADiwXCiwYAiwUzcvQy5uQy3s%Qyzl%lwzl%lw6j%Qy6j%Qyxg%bCsf%bC6j%9F6j%9Fzl%bCzl%bCArbCHsBCbt$CHtPDHt7EHtxECtXExthFmt%nF_v" /><g i="6" p="%^Kx$vKxxeeBxeeB$v" /><g i="7" p="#^cG$v%cG_ocGdo7Gzn2GUmOFqmyFXl6FHlGEqlZDql4DqlwCSlYBimEBYmkBBncBko4B3p4BEp%4B$v%Jx$v%Jx6j%UA6j%UASk%XASkdBskBB5kZBKjtCsjZC9jCD_igEPi7FPipHPiuIdkzJClzJYn%zJ$v" /></glyphs></font><font id="40" name="Calibri"><glyphs><g i="0" p="#^$H5h$HkhZHvhXHGhTHNhQHThLHXhGH_hAH_h%8D_h%8DGv8DNv4DSv1DWvVCZvOC0wBC2woC4w5C4wOB4wAB2wnB0wfBZv8BWv5BSv2BNv2BGv%2B_h%Bw_hvw_hqwXhlwThhwNhewGhcwvhbwkhbw5hbwSgcwHgewwghwpglwigqwfgvwcgBwcg%AHcgGHcgLHfgQHigTHpgXHwgZHHg$HSg$H5h" /><g i="1" p="#^UzHvUzOvQzSvNzWvGzZvzz0wmz2waz4wTy4wAy4wny2wby0w3yZvYxWvVxSvTxOvTxHv%TxIkTxCkVxykYxtk3yqkbynknymkAykkTykkazkkmzmkzznkGzqkNztkQzykUzCkUzIk^6A_g6AIhQzZhzzdiRydi8ydiTxZhDxIhDx0hDxigUx2g9yOfTyOfAzOfRz2g6Aig6A_g" /><g i="2" p="#^ADTuADevwDrvtDEvnDLvhDRv4DXvUC0wEC3woC7w6C9wQBcwyBcwHAcw4A_vtzLv4zivHyQuwy7ulyqtlyts%ly3m%Ow3mDw3mwwTlpwGlpwdlpw$kqwRkswGkvwAkzwtkEwrkJwokPwok%lyok%lyMhlyHhnyDhqyyhxyvhFyrhRyqh2zohlzohEzohQzqh1Arh8AvhfAyhiADhmAHhmAMh%mAok%aDokfDokkDrkpDtksDAkwDGkyDRkAD$kADdlADGlsDTllD3maD3m%mA3m%mAbsmAjtHAVt0BuuUBuuaCuuoCquCCmuNCjuYCfu3DcubD8uiD8ulD8uoDausDcuuDhuwDmuyDwuADFuADTu" /><g i="3" p="#^UzHvUzOvQzSvNzWvGzZvzz0wmz2waz4wTy4wAy4wny2wby0w3yZvYxWvVxSvTxOvTxHv%TxofTxhfVxdfYx8f3y5fby2fny1fAy$eTy$eaz$emz1fzz2fGz5fNz8fQzdfUzhfUzof" /><g i="4" p="#^fHJpfHcq$GpqMGCqsGCq%ezCqezwrpzfsBz_s0AwtsA1u8BjuQBBuPCBuBDBucEtuQEkugFauJF0u$FUtiGMtrGMtxGMtBGPtFGRtHGXtKG0uLGauNGkuNGyuNGIuMGQuLGXuKG1vJG6vGGbvDGgvzGlvvGpv9GzvQFIviFSvNE$v5E6wpDewDCewgBewfASveztvxyKuRx_tuxSs8xKr8xfq8xQovxInSxzmyyNlfz_kdAAkcB9kpC9kID9kCEAkwF_k5GHlHGomZGlnfHhofHmp^dF7pfFxnvEEmMDKljCKlzBKl_A0mqAhm2ALmGzdnszRnfzsoez7p" /><g i="5" p="#^RAemRADmNAUmJA9nzAknqAunaAznXzDnzzDnazDnWyznGyunxyknoy9nkyUmhyDmhyemhyPlkyyloyglxy6lGyXkWyTkazPkzzPkXzPkaATkqAXkzA6lJAglNAylRAPlRAem^RAIuRA6vNAnvJAEvzAPvqAZvaA1wXz6wzz6waz6wWy1wGyZvxyPvoyEvkynvhy6vhyIuhyiuky1uoyLtxyBtGyrtWyntazitzzitXzitaAntqArtzABtJALtNA1uRAiuRAIu" /><g i="6" p="#^bAGvbANv7ASv4AWvYzZvRz0wEz2wrz4w8z4wRy4wDy2wqy0wiyZvbyWv8ySv5yNv5yGv%5ywg5ypg8ylgcyggkydgsyagFy9gSy7g8z7grz7gEz9gRzagYzdg4Agg7AlgbApgbAwg" /><g i="7" p="#^kHHvkHOvgHSvdHWv6HZv$G0wOG2wCG4wjG4w0G4wPF2wDF0wwFZvpFWvmFSvjFOvjFHv%jFfpjFjo9FLn0FanKEMmsElm$D7mzDVl_CVldCVltBrmJAZmUz0o%UzHvUzOvQzSvNzWvGzZvzz0wmz2waz4wTy4wAy4wny2wby0w3yZvYxWvVxSvTxOvTxHv%TxIkTxBkVxxkXxtk2yqk9ymkkylkvykkNykk2zkkdzlkpzmkvzqkCztkEzxkHzBkHzIk%Hz9mCA6lxBEksC9koD9kuE9keFxk_FUksGwlWG8m7H_mkHPnkH_o" /><g i="8" p="#^iEqliEHlhETlgE3mdEambEgm7Ekm4Enm_DnmUDnmLDkmCDgmqDdmfD9m1D6mPC3mzC3mfC3mYBbmGBimlBAm0BSmFAknjAOnUzto%UzHvUzOvQzSvNzWvGzZvzz0wmz2waz4wTy4wAy4wny2wby0w3yZvYxWvVxSvTxOvTxHv%TxIkTxBkVxxkXxtk2yqk9ymkkylkvykkNykk2zkkdzlkpzmkvzqkCztkEzxkHzBkHzIk%Hzim8AElxAelXAPkhBAkEBkk_BfklC9kHC9kRC9k2DakfDbktDekHDhkSDlk2Epk6EtkbExkcEBkeEEkfEKkhEPkhE_kiE8liEql" /><g i="9" p="#^4I4q4IqrJHysmHGtFGvuYFjvUENvRDewsCew5Bew5AQv5zqvqyFuLxTtqxNs5xHr5xiq5xYorxQnNxHmuyTlbz2leACkhB9kHC9k2E9k2Fzk3GYkKGKlpHvmKHBn4IHo4I4q^_Fcq_FjpPFxoEFKnfF8nTExmdEbmADRlCCRlJBRl3B9mqAtm$z2nAzDnnzqobzdpbz9qbz3rlzSrwzEsUzethAQtXAbuBBxuzCxurDxu5EduLEUt9FjtAFKsNFYr_F9r_Fcq" /><g i="10" p="#^hHHvhHOveHTvbHXv4H_v_G0wPG2wEG4woG4w8G4wZF2wOF0wHF_vAFXvwFTvtFOvtFHv%tFeuCEavGDIvKCewDBewqAewzzMvJyhvbyuuFxHtpxCsaxxraxkqaxVotxMnNxDmnyPlZy$kRzAkKA9kVB9kSC9kFDAktE_kfFPl%fFqffFlfhFgfkFbfsF8fAF5fMF4fYF2ffG2fyG2fKG4fXG5f2H8f9HbfdHgfhHlfhHrf^fFYnqEYmFDqmVCUl4CUljBUlMAfmeACmUzdnzzPnpzAogzkpgz6qgzXqozKrwzxsQz9t8AMtGA8ucBwu_BwuoCwuMCpu8DhuwD1uVDNtkEntMEYsfFms" /><g i="11" p="#^hHHvhHOveHSvbHWv4HZvZG0wNG2wCG4wmG4w4G4wUF2wJF0wCFZvwFWvtFSvrFOvrFHv%rFeuvEhvADMvGCewKBewEAewUzTv8zvvGyTucyeu$xptPxzsPxmr%PxIkPxBkRxxkUxtk0yqk8ymkkylkxykkQykk6zkkizlkvzmkCzqkKztkNzxkRzBkRzIk%Rz5rRz3sZzEs6AdtoAEtHA2u7BhuzBvu9CvuVCvuFDZtpEqtfFns%fFIkfFBkhFxkkFtksFqkAFmkMFlkYFkkgGkkyGkkKGlkXGmk2Hqk9HtkdHxkhHBkhHIk" /><g i="12" p="#^MF0uMFduLFnuKFwuIFDuGFKuDFPuBFUurF2vhFbvVEqvyEFv4EQvDD$v5D6wzCew_BewOAewTzRvZyrvlyHuKxXtpxSs5xMr5xkq5xIouxynTxnmzyElgzUkbAxk7BakdCakKCakeDgkKDmk8ExkzEHkTEVkcF6llFflvFolyFulCFAlEFHlHFOlHFYlIF5mIFjmIFNmBF_muFankFan8FanVEZmGEMmiEwmXDgmpD4mUCTlbCTlKATlYz_mbz5obzdqbzhrnz4sAzTsZzqtmAYtWAduvBuueCuuXCuusDgu_D1umENtLEwt0FjthF5tqF5twF5tAF8tEFbtGFjtJFqtKFBtMFMtMF0u" /><g i="13" p="#^_H2q_HtrGHDsmHMtLGAu8GnvgFPvoEewfDewKCewhC7wRB0wpBOv_AzvyAcv7ARuFzlu%FzHvFzOvBzTvyzXvrz_vkz0w9z2w$y4wLy4wvy4wky2w9y0w2y_vXxXvVxTvTxOvTxHv%TxofTxhfVxdfYx8f3y5fby2fny1fAy$eTy$eaz$emz1fzz2fGz5fNz8fQzdfUzhfUznf%UzYlnAslQA6lhBMkJBzkaClkCCfk2D9kxD9kKE9kAFDkqG5lYGVluHImKHNn_HRo_H2q^UFhqUFrpLFEoDFRniFen_EDmsEgmXDUl8DUlLCUlnC$l$B6mBBmmcBCmNA0nmAqnUz1o%UzqsJArttBZteCvu3DvuQDvumE8uVEMteF9tAFysKFOrUF2rUFhq" /><g i="14" p="#^MEIsMEytsEcu8ESuzDjv_CMvbC$vpBewsAewRzewjz8wOy2wnyVvYxMvFxCvnxsvexlv5xdv1x$u_wNu_wou_wau$w0u1xRt3xLt5xFt9xDtexAtjxAtsxAtJxLt_xVtmy5uLyhugzsuOzDuuADu$ADupBwuQBou7CburCZtCCEtNCjtNCSsNCosxC4siCLrVBwrwBgr0B4rxAUq0AHqvztq$ydqvyYp6yApJxbpuxGofx8ofxpnfxMmvxamLxAlfy8lLyHkvzqkfA9kfB9kHB9k7CekzCikWCpkhDwkxDEkNDMkVDTk1EZk4E2l7E6l8Ecl9EilaErlcEzlcEMlcEZlaE7m9Egm6Enm4Etm0EwmYDzmTDzmMDzmyDqmlDhm0D8mHC_leCSlOBJldBJlIAJljAQlWzXlGz9mqznmizGmazYmazinazNnpz6oFzqo2AGorAVoXA6prBipYBwpuCJp_C_pvDeqUDCqhEZqwEurME_rMEIs" /><g i="15" p="#^SGGkSGJkRGNkRGQkQGUkQGYkPG1lOG6lMGbl%0DDvZCMvUCSvPCXvFC_vvC1wfC2w$B4wEB4wgB4w0B2wNA0wDAZvuAWvoARvjALvgADv%wwbltw2lrwXkpwQkpwNkpwJkpwGkpwAkswwkvwrkCwokKwlkWwlk6xkkoxkkLxkkYxlkaymkhypkpysksyxkwyBkzyJk%FBNt%JBWt%LBNt%PEJkREBkUExkYEsk3FpkbFmkoFlkBFkkWFkkbGkknGlkzGlkGGokNGrkPGwkSGAkSGGk" /><g i="16" p="#^8GIv8GRv1GWvXF$vMF1wBF4wgF4wYE4wME1wAE$vuEWvpERvpEIv%pECuHDnvOCPvVBewWAew3Aewmz$vFyNv9ymvGxWuoxiu7xGt7xTs7xYrvxgrTxAqAy7qizGpjAsplBepDCep%8Eep%8Eno8EKn$DfnSDMmzDsmgD7mNCZljCOlDBOlTAOlhAZlHz8mezmmOyzmvyLmcyWm2yWmYxWmTxTmPxPmLxJmIxDmGxtmFxjmFx7mFxQlHxFlKxtlUxjl3y9ltyYkTyKkozzkWznkyAgkaB9kOB9k_C9kPDqkEEHk9FclGFJlVFvm8Ggn8Gio^8EHq%pCHqABHqZAQqmAYqYzerzzwrnzVrbzhsbzNsbzEtJz9ugAFueBFu1CFuICfuoDRt8E0t" /><g i="17" p="#^aOHvaOOv6OSv3OWvYNZvRN0wEN2wsN4w9N4wSM4wFM2wtM0wlMZveMWvbMSv8MOv8MHv%8M0p8Mjo0MLnULanDLMmmLlmXK7mwKVlZJVlgJVlzIrmSHZm1H0o%1HHv1HOvZGSvWGWvOGZvHG0wuG2wiG4w0G4wKF4wxF2wkF0wcFZv5FWv2FSv0FOv0FHv%0F0p0FjoTELnKEantEMmcElmOD7moDVlQCVl7CVlqBrmJAZmUz0o%UzHvUzOvQzSvNzWvGzZvzz0wmz2waz4wTy4wAy4wny2wby0w3yZvYxWvVxSvTxOvTxHv%TxIkTxBkVxxkXxtk2yqk9ymkkylkvykkNykk2zkkdzlkpzmkvzqkCztkEzxkHzBkHzIk%Hz9mCA6luBEkmC9kfD9kXD9ktEjk0FtkqFMkRF2l8GrlrGQlDGkmbHJlGHjlaIUkDIEk5JnkwJgkYJ9koK9ksL9kaMxkUMUkkNwlNN8mZN_maOPnaOKo" /><g i="18" p="#^kLVnkLQpTKnrqKVswJ_tDI3vgHFvVFew6EewkCew0BIvJzavTy9u1y8tCxErcx8qcxaocxjmExOk5ygj$yciVz7hfBygCCZfqEZfaGZfsHvgLI0hCJ1iuK1jVKwkkL$lkLVn^6J3o6JJmSIzlDIpk3IzjwHIiAGeiFFMhiEMhWCMh$Bhi4BNivAEjWzvkGzElqzNmqz1oqzrpEzCqTzNrqADsZAttUBYtPCqucEquBFquxGVttHot1IwsCIErSIvq6Jlp6J3o" /><g i="19" p="#^7Aaw7AoxXz8yLzUymzpzZyWzmybALxsATwsAuwsAcwoAXvlAOvhAEvdABv8Axv3AwvYzuvSzuvLzuvEzuvuzuvgzvv6zwvYyzvRyBvLyFvIyIvGyOvGySvGy4wIyiwKyAwKyZwKyfxCyyxuyKxcyWxXx$xux5y2x5y9w%5yIk5yCk8yykbytkiyqkqynkCymkPykk6zkkozkkAzmkNznkUzqk0Atk3Ayk7ACk7AIk^mA_gmAIh4AZhPzdi5zdinydi7yZhTxIhTx0hTxig7y2goyOf6zOfRzOf5A2gmAigmA_g" /><g i="20" p="#^eKSneKVpIJsraJ_saI_taH_uIFvveE$vcC$v%Sy$vBy$vlyPv5yCv5y8v%5y2h5yAglyogBycgSycg%rCcguEcgVFKgkHfhhIfieJfjKJGkeK4meKSn^1IYn1IGmIHzloHskIGFj1GRi_EpiYDYhjCYh%bAYh%bAeu%lCeuSDeuUEStXFttDGHskHVrGHKq1Izp1IYn" /><g i="21" p="#^kHHvkHOvgHSvdHWv6HZv$G0wOG2wCG4wjG4w0G4wPF2wDF0wwFZvpFWvmFSvjFOvjFHv%jFfpjFjo9FLn0FanKEMmsElm$D7mzDVl_CVldCVltBrmJAZmUz0o%UzHvUzOvQzSvNzWvGzZvzz0wmz2waz4wTy4wAy4wny2wby0w3yZvYxWvVxSvTxOvTxHv%TxofTxhfVxdfYx8f3y5fby2fny1fAy$eTy$eaz$emz1fzz2fGz5fNz8fQzdfUzhfUznf%UzYlLA2lDBCkvC9koD9kuE9keFxk_FUksGwlWG8m7H_mkHPnkH$o" /><g i="22" p="#^eNGkeNMkcNUkbN$k7Nbl%UJDvRJMvMJSvHJXvyJ_vpJ1w9J2wWI4wyI4waI4wVH2wFH0wvHZvmHWvhHRvdHLvaHDv%TEFn%REyn%PEFn%GCDvECMvzCSvuCXvjC_v9C1wVB2wFB4wiB4wWA4wGA2wrA0whAZv8AWv3ARv_zLvXzDv%LwblHw$kFwUkEwMkEwGkEwzkHwvkKwrkRwokZwlk9xlkmxkkExkkZxkkaylknymkuypkCyrkFywkIyBkLyJk%oBMt%qBUt%rBMt%TDJkUDBkXDwk$Drk6EpkdEmkpElkCEkkWEkkcFkkoFlkBFmkIFpkPFrkSFwkVFBkWFHk%yIMt%zIUt%BIMt%cLJkeLBkhLwklLrksLpkzLmkMLlkZLkkiMkkAMkkLMlkXMlk1Nok8NrkbNvkeNzkeNGk" /><g i="23" p="#^2Hcl2HDlWGQlPG0mDG0m%2F0muFsmFF_mQFwnQF5oQF2pwFNpcFvqEE0r4EwriDOrwC3szB3sTA3sgAUrGzIrlzrr7zFr_yXrSydsSyAsSy$sfzhtEzztiABt%aDIt_DKtGEXtmF8uSFwumGTuEGqvWGZvWGHwWGrxBG7yhGPyDFkzZERzYD8AYCsAzBsAeAsAizdAmy$zMxCzaxdzVwGyEw7yEwvxEw5xJwIwPwkw0x$vexFvxxlvQx1vdyJuDxqulxYt3xut3xYs3xdsmxErFx2r6yAqKx7qwxzpix_oixboixfnCxvmWxLluyfl2zKkQztkDAbkyBbk2CbkuCekWChkiDok%DGokQGokXGBk2HNk2Hcl^VD5oVDZmhDlmFCJlxBJlXAJlvAWl3A6mNzsmvzNmmzendzHndzaodzgpQzUpsAwqzBwq9CwqBCkq2D7qkDOpCDspLD0pVDAoVD5o^VEOwVE5wjEIvKDjvLCiv%VzcvwzvvgzNv0z2wTyiwKyywGyOwDy2xDyixDy5yqzvyeAWyGBWyACWybDKyPDzybEgyzEZxKEBxVEdxVEOw" /><g i="24" p="#^SC$v%pB1AkBdA1BkAKArA7ArAOzrABzpApznAiziAczdAbz5Aaz_zfzPz%MA$vFAXvyAQvsAJvqACv%vw6lpwRkpwIkpwykvwtkCwnkQwmk2xkkpxkkNxkk_xlkbymkjypkryskuyykyyEkCyOk%KBCt%NBCt%PELkTEvk_Erk5FnkiFmkvFkkUFkkeGkksGmkGGnkMGtkTGykTGIkTGRkPG3l" /><g i="25" p="#^_H0q_HtrGHDsmHMtLGzu8GlvfFOvmEewdDewKCewjC7wUB1wvBQv6BCvJAivkA_uUzyu%Uz2AUz8AQzcANzhAGzkAzznAmzpAazrATyrAAyrAnypAbynA3ykAYxhAVxcATx8ATx2A%TxIkTxBkVxxkXxsk2ypk9ymkkylkvykkLykk$ykk9zlkkzmkrzpkyzskBzxkEzBkEzIk%Ezam8AFlBAhl3BVkxBFk$BpkvChk$C9kyD9kKE9kAFDkqG4lYGUluHHmKHMn_HQo_H0q^UFfqUFppLFDoDFRnjFen$ECmtEfmXDUl9DUlMCUlnC$l$B6mCBmmdBCmNA1nmArnUz1o%UzpsJAqttBZtdCvu1DvuNDvukE8uUEMtdF9tzFxsJFNrUF1rUFfq" /><g i="26" p="#^UDbgUDpgSDygQDHgODNgMDSgJDUgGDWgCDWgwDWgoDTggDPg4DLgUCHgECEgoCAg3CAgCBAghBJgZASgMAahAAuhvA_hqAuiqAbj%qAok%TCokZCok1Drk6Dtk9DAkdDGkfDRkhD$khDdlhDGl9DTl2D3mTC3m%qA3m%qAHvqAOvmASvjAWvbAZv4A0wTz2wHz4wpz4w6z4wVy2wJy0wByZvuyWvrySvoyOvoyHv%oy3m%Qw3mEw3mywTlswGlswdlsw$ktwRkvwGkywAkBwtkFwrkKwokQwok%oyok%oyfjoy5iByhhPysgfzXfHzpflA9f0BVeWBVemCVeLC_e9D3fnD9fCDefGDjfLDofODwfRDDfSDOfUDYfUDbg" /><g i="27" p="#^wAfuwADuuAYusAgvmAyvhAQv8A5w$znwNzGw%6ycz3yhzZxlzUxpzNxszGxvzvxwzlxyz7xyzWwyzNwwzEwvzAwszwwqzvwlzvwgzywaz%ayPv%ayfuayWteyKtjyxtsyrtCyktQyit2zgtmzgtGzgtUzit6AktfArtoAxtsAKtwAWtwAfu" /><g i="28" p="#^sAFusAxvaAQvUz6w7z6woy6w6yQvRxyvRxIuRxQt7yytpygtazgtVzgtaAytsAPtsAFu" /><g i="29" p="#^UG7vUGlvSGwvQGGvMGNvJGUvDGYvyG$vsG$v%Ty$vBy$vlyPv5yCv5y8v%5y2h5yAglyogBycgTycg%nGcgtGcgyGfgDGigGGpgKGwgMGHgOGRgOG5hOGjhMGuhKGEhGGLhDGRhyGVhtGYhnGYh%bAYh%bAVm%uFVmAFVmFFZmKF0nNF6nRFcnTFnnVFynVFNnVF$nTF9oRFjoNFqoKFwoFFzoAFCouFCo%bACo%bAfu%sGfuyGfuDGiuJGluMGsuQGyuSGJuUGTuUG7v" /><g i="30" p="#^oG5hoGkhmGvhkGGhgGNhdGTh7GXh2G_hZF_h%bA_h%bAmn%FFmnKFmnPFpnUFrnYFyn0GEn1GPn3GZn3Gdo3Gso1GDo0GNoYFUoUF_oPF2pKF6pFF6p%bA6p%bAHvbAMv7ARv4AWvYzZvRz0wEz2wsz4w8z4wRy4wDy2wqy0wiyZvbyWv8yRv5yMv5yGv%5y2h5yAglyogBycgSycg%ZFcg2Gcg7GfgdGiggGpgkGwgmGHgoGSgoG5h" /><g i="31" p="#^1CafTADhiAckKzNmKzppKz1sjACuVAbx0CFz4CPz4CVz4C0A$B4AWB9AKBbAzBdAfBdA1BdATAcAJAbABA8AuA6ApA3AlA0AiAYzEzIy8zqxEy9wiyRuYxwtNxasDxPqDxrpDx3oPxJm$xnlly2kHyJibzrhHz9gjAUekARenAPerANexALeDAIeOAHeZAGefBGexBGeHBIeSBKeYBOe3CRe3CYe4C3f1Caf" /><g i="32" p="#^2yXy$x5zVxbzQxhzIxkzBxnzpxpzexrz_wrzGwrztwozgwlz9wgz2wbz0w3z$vYy4wOy%tDyewDoeBDieGDceND9eVD5e4E4egE3exE3eQE3e0F6edF8ekFderFhesFpeuFxeqFHe" /><g i="33" p="#^aGsvhGDvhGLvhGSv9GXv2G0wOF2wzF4wbF4wQE4wCE2woE1wgE$v8EYv3EUv$DPvYDKv%kBnr%IyKvEyPvAyUvwyYvny$vfy1w2y2wRx4wvx4w8x4wVw2wHw0wAwXvuwSvuwLvvwDvCwsv%1A5q%OwXkHwMkHwFkHwxkOwskVwnk8xmkoxkkNxkk8ykklylkzymkHypkPyrkSyvkWyyk_yEk%uBKo%0EEk3Ezk7EvkbErkhEpkoEmkAElkNEkk6FkksFkkGFmkVFnk0Grk7Gvk6GDk6GLk$FXk%NC1q" /><g i="34" p="#^XBrpXBPqMBasBBwtfBRuVA9wpAqxWzIyfzYzdz0A8z3A4z6AYy8ARybAHycAxydAiydA_xdAPxbAEx9Ayx4Atx0AtxVzuxPzyxFzGybxezCuPz1sPzppPzNmezckGyDhwxaftx3fuxYevxReBxOeHxKeSxIe1yGejyGeAyGeLyHeWyIe0zLe7zNeazPedzRefzUevAphdB2kXBHmXBrp" /><g i="35" p="#^hH2AhH8AdHcA9HhA2HkAXGnAKGpAyGrAgGrAYFrAMFpAAFnAsFkAkFhAhFcAfF8AfF2A%fFquKEWuhEgvRDCvoDQvYC2wvC8w3CewBBewoAewyzMvJyhvbyuuFxHtpxCsaxxraxkqaxVotxMnNxDmnyPl_y$kSzAkLA9kVB9kpC9kQCgkfDmkGDBk5EPkxEalZExltF1m%tFIktFBkwFxkAFskHFpkOFmkZFlk8GkkoGkkEGkkPGlk_Gmk4HpkbHskeHxkhHBkhHIk^fFYnqEYmFDqmVCUl4CUljBUlMAfmeACmUzdnzzPnpzAogzkpgz6qgzYqozLrwzysQz9t8AMtGA8ucBwu_BwuoCwuMCpu8DhuwD1uVDNtkEntMEYsfFms" /><g i="36" p="#^OHQkOH0moHZm$GWngGBoyFgpuEEprD$pZB$p%bA$p%bAHvbANv7ASv3AWvYzZvRz0wEz2wrz4w8z4wQy4wDy2wqy0wiyZvbyWv8ySv5yNv5yGv%5y5h5yCglypgBycgWycg%iCcgPCcghDfgLDhgoEqg1FzgHFYgmGkhPGUhhHsixHcjOHXjOHQk^BF$kBF1kdFojSEKikEqiOD5idD0iFCXh7CXh%bAXh%bAho%4Cho1DhoFD1oiENnJEmn8FWmmFjmBFIlBF$k" /><g i="37" p="#^PCQpPCiqHCuqACGqnCGq%hxGq3xGqYwuqRwhqRwQpRwmpYwbp3x$ohx$o%nC$otC$oyC1pEC3pHCapLCgpNCrpPCBpPCQp" /><g i="38" p="#^gPGvgPNvcPSv9PWv1PZvVO0wIO2wwO4wcO4wWN4wIN2wvN0wnNZvgNWvdNSvaNNvaNGv%aNWh%8NWh%zHKvxHQvtHUvpHYvgH$v8H1wYG2wNG4wyG4whG4w5G2wWF0wOF_vGFXvCFTvyFPvwFKv%bAWh%bAWh%bAGvbANv7ASv4AWvYzZvQz0wDz2wqz4w6z4wPy4wCy2wpy0whyZvayWv7ySv5yNv5yGv%5y8h5yEgmyqgDycgZycg%fAcgEAcgXAhgfBlgtBvgHBFgQBVg_B8h5Cuh%DGWs%GGWs%nLwhwL8hGLUgRLEg1MugdMkgsMggHMcg$Mcg%mOcgyOcgIOggTOjg_Oqg6PxgbPJggPUggP8h" /><g i="39" p="#^DIHvDINvAISvyIWvqIZviI0w4I2wSH4wvH4waH4wZG2wNG0wFGZvxGVvsGPvoGJvlGAv%UERrEEdrmEHq5E9qIDNpkDopPCbpjCZoABZo%bAZo%bAHvbANv7ASv3AWvYzZvRz0wEz2wrz4w8z4wQy4wDy2wqy0wiyZvbyWv8ySv5yNv5yGv%5y2h5yAglyogBycgTycg%dCcgQCcgdDegCDfgXDigREsgyFOgfG8hJGGhcHbirHTiHHyjHHmkHH9ltHOlfHqmRGVmsGnnUFKnkF5oDElo0FvokFMoFF1pWFppcGMprGfqHGJqXGjr%lIOuwIevzIpvDIAvDIHv^tFAktFFj2F0jDEniFD5ilD$hYCZhACXhYBXh%bAXh%bAgn%eCgn3DgnGD3nhESmGEvm4F8mgFFltF9ltFAk" /><g i="40" p="#^AGzrAGGs9GytLFpu0F0viECvjDWvkCewcBewpAewJz5w2zYvwyMv_xAvDxnvgx9v7x0v_wTuWwEuSwpuSw1uSwMtTwBtVwptYwit$wbt3x9t8x6tex6tpx6tJxjt1ywtwyMt0z$tIzduoAruiBruZBruxCfu6D3uwDKtWDot8EVsnEqsnEOrnE7r3EFqLDaqfDPpLCsp6C9ptBRoOAyo8AeovzSnSytnmyYmSxrmyxLlfx3lfx5kfx6jCxliZxzhCy2hfzwg7Afg0BZf2CZfzCZf5D3gDD8g5EigzEsgWEFgiFRgpFZgxF4hzF8hCFchDFjhFFphGFzhHFIhHFXhHF9iFFkiEFviBFCizFJivFNirFRilFRidFRiWEGiEEvidEhiPD3ieDUhGCJhZBJhjBJhPAUhkA3i0AmiIzFiyz3jozsjozVjozzkHz2l$zwlvAUl$AfmEBzmiCSmZCanEDunhESnXEeorFKoYFepgGXpAGDqAGzr" /><g i="41" p="#^_J9q_JBrzJKs8JStmIEuAHqvsGQvkFewUDewBCewwBSvrAtvGzKuVy_tuyTs4yMr4yjq%4ywg4ypg7ylgaygghydgpyagCy9gPy7g7z7gqz7gDz9gQzagXzdg3Agg6AlgaApgaAwg%aA3qaA9rrA_rIAOscBltJBTtqC9u8Dru1EruXEruFFaunGUtSGmtmHPsDH1sUHerUHaq%UHwgUHpgXHlg_Hgg5IdgdIagqI9gDI7gXI7geJ7grJ9gEJagLJdgSJggWJlg_Jpg_Jwg" /><g i="42" p="#^EIMtEIZtDI6uCIfuAInuyIuuvIAusIFukINucIUuPH8vqHovRGDvgGSvwF1wMEcwTDcwlCcw5BHvSzav_yau7yatFxIrbxdqbxjobxlmHxPkbygj5zci0A7hhBAgzC0g7E0gOE0grF8g5GggEGtgbHFgCHVg2I9hcIkhnIvhqIAhtIFhvINhxIUhyI3iAIdiAIriAIHiyISiwI1jtI8jqIfjlIjjhInjbInj0InjIH8jpHUiWGCirGjiKF4i2FRh4ERh1DRh9CgiiBGiHAvj4AjkKzvlpzGmpzbopzHpJzRq2A$rFANsgByt8CYt1Dlu8Elu5FluOF6uvGTt$GBtvHitPH4t7IRsjIRspIRssITswIVsyI0tBI7tCIjtEIutEIMt" /><g i="43" p="#^YJliYJAiWJLiUJWiRJ2jOJ9jJJdjFJgjzJgjqJgj4J1jKIOi9IwiBHeiNG0i_FNhUENhBDNhyCfiwBJiOAzj4ApkHzAljzKmjz4ojzBpJzMq8AXrUALsEBytGCZtIDouXEouGFouqGduaH1uQHGt%QH4p%9E4pYD4pRDToLDFoLDdoLD_nMDQnODFnRDznVDsnZDpn2Emn9Emn%aJmniJmnrJpnAJsnHJynOJEnSJPnWJ_nWJco%WJduWJyuOJNuHJ$ukJbv_ImvqIzvSHMvgHWvGG3w3G8wsFdwREdw0DdwABFv8A4v8z1u9yZsDxvr6x1q6xeo6xmmGxRkeyjjgzeiiA9hKBAgbD_fXE_fRF_fEG8grHig2IwgGIJg4JZgvJdhFJohQJyhUJLhYJYhYJli" /><g i="44" p="#^tJGvtJNvpJSvmJWveJZv7J0wWI2wJI4wqI4w6I4wVH2wIH0wAHZvtHWvqHSvnHNvnHGv%nHGo%bAGo%bAGvbANv7ASv4AWvYzZvRz0wEz2wrz4w8z4wRy4wDy2wqy0wiyZvbyWv8ySv5yNv5yGv%5ywg5ypg8ylgbyggiydgqyagDy9gRy7g8z7grz7gEz9gRzagYzdg4Agg7AlgbApgbAwg%bARm%nHRm%nHwgnHpgqHlgtHggAHdgIHagVH9g6I7gqI7gJI7gWI9g7JageJdgmJggpJlgtJpgtJwg" /><g i="45" p="#^1K7v1KmvXJxvSJIvJJPvBJWvqJ_vgJ1w6J1w%pI1w4I1wQHZvBHUvnHJv9HyvWGfvIGXusGsu%DBtlfBNkSA0kuAfj9Axi%7Axi9ApjaAkkbAelbA8m%bAGvbAMv7ARv4AWvYzZvQz0wDz2wrz4w7z4wPy4wCy2wqy0wiyZvbyWv8yRv5yMv5yGv%5y5h5yCgmypgEycgZycg%$zcgmAcgBAggRAjg1BsgeBBgpBRgBB5hOBuh%wFpoSF2paGFpvGfqOGRq5HrrnH$rGHzsYH8t%ZH8tXHasXH8rXH5qXH7p%XHzgXHtg_Hpg1Ikg9IhghIdgtIcgGIag$IaghJaguJcgHJdgOJhgWJkgZJpg1Ktg1Kyg" /><g i="46" p="#^hG4vhGkvfGvvdGFv9GNv6GUv1GYvYF$vRF$v%Sy$vBy$vlyPv5yCv5y8v%5ywg5ypg8ylgbyggiydgqyagDy9gRy7g8z7grz7gEz9gRzagYzdg4Agg7AlgbApgbAwg%bAbu%RFbuYFbu1Gfu6Giu9GpudGvufGGuhGRuhG4v" /><g i="47" p="#^vItrvIcsiIRs6IttMHZtrHtuYGRutGdvSFuvgFKvzETvTD$v_C$v%Sy$vBy$vlyPv5yCv5y8v%5y2h5yAglyogBycgSycg%sCcgTDcgMEtgGFKggGfhTGMhbHwivHfjvHbkvHLkmHgldHNlYGdmIGEmiG_mVFjnoFyn2GGnBG$n9HjoAHPo$HjpfI_pvIFqvItr^lFoklFPjaFmj0FUiGEzilEeiOD4ifDVhlCVh%bAVh%bA1n%zC1nnD1nTDPmnEBmIEem1FTlbFollFVklFok^iGBriGTq3GlqRFPppFspZE4pjEUoGDIoHCIo%bAIo%bAgu%dDguXDgutE5u0FWtqFBtQFft3GLsiGfsiGBr" /><g i="48" p="#^EHXrEHZsgHMtVGzucG7vwFGvvEYvvDewbCewZAew$z_v2zJvnydvIxJulx_t$wft$wjs$wzrexXquxjqXxOpoygp3zPoKzloAAXnRzznhz8nJyJmkydmXxJlKx9lyxBkyxXjyx6jRxoi8yFhKy7hlzAghAhgdBZfsCZfFDZfxEfgpFxgZF1hxGxhOGci4HTi4HEj4HgkTGRkGGplhGWlUFrmjFUmLEkn0EJnUE8ozFBoeG2pHGzp9H4qoHGqEHfrEHXr^$EQj$EkjPEWiEEviiEciYDVhsDMhYCChiCCh_AChjAciEzOiEzQjEzjkOzJkZz7ljAvlFASlbBdmJBzmsCXmGDimkExl$EMk$EQj^wF9swFBriF8r5FHqGEiqfEUpDDwp$C8paCKooB7pPAvpeATpSzhqvzHqjz8r7zAr7z6s7zitWzYtKABulCBuVDBuIEXtwFhtwF9s" /><g i="49" p="#^PH3oPHTpwHnreHTszGZtUF2vPEEvLDewaCewHAewFzIvEyav0y8uox5t7xBrTw4qTw7oTwkm9xQksxjj6yeiNy8hRzzgWAZfuCZf_DZf$Evg1G1hFG3ihH5jyHCkPH6mPH3o^FFcoFF0nzF4muF8ljFqk8FIjTEbjDEFifEkiUD_hqDRhYCHhmCHhkBHhGAai1AFiFzwjiznk9zxl1zGm1z_n1zLpcz$qozesNz0tbAOtOA9uqBwuiCwu_CwuvDiu0E3uoEFtMEft$EGsfF5soFprxFIqBFUpFF4pFFco" /><g i="50" p="#^hH5vhHjvfHuvdHFv9HMv6HTv0HXvWG$vPG$v%4y$vVx$vNxYvFxVvzxPvtxJvqxxvoxlvox4voxQupxFuqxtuuxkuyxbuEx2uKxVtUxLt%2Bvq8CnpOCuosDBnPDSmaE7mhExlpEXkpEpkpETjdEpj2EXiIDBinDeiTC1inCQhJBQhYAQhlA1iKzeigzuiPyJivyXicy8j2y8jYx8jTx5jPx1jMxWiKxPiIxEiHxsiHxbiHx0iHxUhIxLhKxEhMxxhPxshSxnh$xfh9y7hwyVgTyHgqztgZzfgCA6ggBZf_BZf8DZf$DigSECgqFah$FKhhGuizGdjzG3kzGQkqGAlhGkmRFcnqF3oBE8pNDcqrCBr%Xzdu%OGduUGdu_Ghu4Hku8HrudHyufHJuhHTuhH5v" /><g i="51" p="#^WJfv0Kwv0KHv1KRvWJXvQJ0wCJ2woJ4w$I4wDI4woI2waI1w2I$vXHYvTHTvQHOvNHHv%qGRr%SzRr%zyEvxyLvtyQvpyVvhyZvay0wYx2wLx4wpx4w2x4wQw2wCw0wwwXvqwRvqwGvrwvvxwev%QBzgTBqgYBlg1CfgbCcglC9gAC8gPC7gbD7gAD7gQD8g4E9geEcgpEfguElgAErgDEzg^7Dii%6Dii%oAaq%TFaq" /><g i="52" p="#^cH0ucHjuaHwu9HIu5HNu2HSuYGRuSGQuJGMu%6xVp_wRpVwCpQwnpQwXoQwKoRwAoTwpoVwioYwbo$w6o3x0o8x$n%JGaj$G1j5HbjcHkjcHUjcHfkbHtkaHGk7HOk5HWk0H$kXG3lNG8l%VyZo%JGMsUGRs_GWs4H_s7H6taHetbHstcHFtcH0u" /><g i="53" p="#^HD6kHD2ltDQlgDBmQC8npCGnLB_n6BiodAiokzioHy0o3yKnFxcngxGm4xVlUw8lUw9kUwgj4xwihxLhHxch6yFgMylgqz1gjA1ghB1gWBmgACHgZCfhmDOhwDyiHDhjHD6k^ZBakZBujTBYiNBqiAB4inBJh2ByhJAnhgAnhRznhwzyhczIh$y2iOyoiIyViCypjCy5kCyWkJyulQy1m2zmmgzGmAzPmVzXmkAXmPAXm7BLmrBzmDBcmPBRlUBllZBQkZBak^$M$r$MXsNMJtAMuu8M1vJLzv3LTvqKbwxJbwEIbw$HVvnHDvZG5vAGzuoGOtcG1tcG2scG9roGpqBGEp$G5pqHyo4IeoKIWnDJWnBKWneLfoULAohM8pGMHpQMrq$Mar$M$r^hL3shLnrbLRq5LjqUKZpHKCpmKrp1KgpAJgp9JgpQIrpwIBpjIXp6Ihq0IOqWHirWH_rWHPs1Int8IWtmIfuAIzuUIIudJQuEJQu7KQurKEuLKsuXK5u7LKtcLethLJshL3s^dA5w9Acw3Afw_zjwSzlwLzowAzpwpzrw9zrwUyrwJynwzykwvyfwryawsy2wtyXvzyOv%yJ3gCJZfHJVfNJRfVJPf1KMfbKLfmKKfDKKfTKKf1LNfcLPfhLVfmL_fkL6gjLegdLmg" /><g i="54" p="#^UGGvUGNvQGSvNGWvFGZvyG0wlG2w8G4wQF4wvF4whF2w3F1wVE$vMEYvGETvBEOvwEGv%UzBp%UzHvUzOvQzSvNzWvGzZvzz0wmz2waz4wTy4wAy4wny2wby0w3yZvYxWvVxSvTxOvTxHv%TxofTxhfVxdfYx8f3y5fby2fny1fAy$eTy$eaz$emz1fzz2fGz5fNz8fQzdfUzhfUznf%Uzjp%1ELk7EDkeEyklEtkvEqkFEmkSElk3FkkmFkkGFkkTFlk4GmkcGpkkGrkoGwksGAksGHksGQkmG_khG7l6Gkl%8Cip%BG6vLGjvPGrvUGzvUGGv" /><g i="55" p="#^9IevjIwvlIGvnIQvgIWv9I0wVH2wFH4weH4wRG4wDG2wpG1whG_v9GXv4GTv0GOvZFHv%sCpp%UyHvRyOvMyTvHyYvzy$vry1wdy2w$x4wDx4wdx4w_w2wMw0wFwWvzwQvBwGvEwwvOwev%6BZn%$wYgRwGgOwwgMwlgSwggYwagbx9grx7gTx7gey7gty8gIy9gQycgZyeg1zjg5zogazvg%zCpm%WFvg_Fog2Gjg6GegdGcglG9gyG8gMG7g6H7guH7gJH9gZHag3IggaIlg8Iwg7IGg_HYg%TDWn" /><g i="56" p="#^jH9vjHovgHzveHJvaHPv6HVv1HYvYG$vSG$v%Dy$vxy$vsyYvoyVvjyPvfyJvdyzvbyovby9vbyXudyNufyDuiyxumyqurynuwyjuDyju%WBju%WBii%Sy6kDydkuyfklygkfybkay6k8yXj7yLj7ytj7ygj8y7j9yZibyTieyNiiyIimyDityzi%5Ceg9CcgdCagiC8gpC7gwC5gFC5gPC5g1D5gkD5gwD7gJD8gQDbgXDdgZDig0Emg0Eqg%0Eju%SGjuZGju2Hnu8HqubHxufHDuhHNujHXujH9v" /><g i="57" p="#^pHtnpHvohHyp9HBqSGzrzGxs3GotAFeuQETu4Evv2DTv0CewEAew7AewDz9w7z5wKy$vlyUv3yNvOxGvGxzvzxsvvxgvsx4vsxLusxuutxkuuxauwx5uzx$tDxZtHxXtNxXtWxXt9y1upy7uNyeu9zluFzru9AxuNAxuZBxuPC4uFDCtbERsKE3s$E3rgF2qiFWoEEhpKDBpRCUpGBUplAUpszxpzy9p0yyotxWnex3n$wcm$wcl$w8kixcjCxfifyxhUyPgUzogVAZfiCZfhDZf2EdgPEtgnFXgXFphkG4iJGKiYGAjbHqkiHplpHompHtn^gFengFGl2FCkRExjrETi1EdirDXhSCEh5CEhiBEhKAWhaAciPzHiszajhzNj7zok7z2l7zMlgzmmqzYmMznn6AOnFA1ocBfo0CfoWCfoNDZnEEHngFen" /><g i="58" p="#^TE8vTEnvQEyvOEIvLEPvIEVvCEYvxE$vqE$v%Gx$vqx$vfxQv5xFv5xfv%5xQu5xFu6xxu8xoubxguex7ujxZtpxPtxxDt%mC5m%Gx5mtx5mmxUlfxHlfxelfx0lgxRkixGklxAkpxtkuxrkzxokGxok%ZDok5EokcEqkjEsknEyksEDkuEMkxEUkxE6l%xEvlxEGlvEQluEZlrE6moEfmiEpmdEzm5ELm%hziu%qEiuxEiuCEluHEnuKEuuOEAuQELuTEVuTE8v" /><g i="59" p="#^uEDvqEMvkESvfEXv5E_vYD1wID2wtD4w7D4wRC4wEC3wsC3wiC1w9C0w2C_vYBYvTBVvOBRvLBNvJBJvGBDv%wwXgqwGgpwwgpwlgwwggDwagSw9g6x7gxx7gTx7g3y8ggy9gnycgvyfgyykgCypgFyxg%bDQt%cDQt%CHzgEHqgHHlgKHfgSHcg_H9gcI8gqI7gNI7gaJ7goJ9gCJagHJggMJlgKJwgJJGgDJYg" /><g i="60" p="#^HHTqHHWrmHUs2HStoGBuKFkvJENvIDewkCewkBewzA_vPzKvfzhvIyQukyauYxwtJxGsvxQrpxQqjxQpjxHojxGnqxEmxxBlPxDk5yFjzyPi2zZhMzlhvAIgwBlgxC_fTD_fkE_fNE2gfF5gEFbg1GggiGngzGugEGzgKGDgNGIgQGNgRGTgTGZgUG5hVGchVGnhVGBhUGLhUGVhRG$hOG5iKG9iGGcizGciqGcibG7iYF1iDFWhiFPhQEKhmEFhKDFhCCFhNB7iZAAisAmjXz8kHzalrzcmozknIz8n5AZmvANmZAEmrBumZBpmvCjm5DjmnEjmfFFm7G$mGGDndHeosH4pHHVpHHTq^zF4rzFmqqFNphFcpXEPoCEpo3EbowDZnJCZngCZnPB2omB7oWAgovApo7ABoLzNorz$orzAqDzErQzHscAktBAZtaBfuLBxuwCxuiDxuSDeurEXtPEstcFYsnFlszFJrzF4r" /><g i="61" p="#^9Hur9HzsMGrtoGjuGFXuZEzvWDVvUCewBBewOAew6A5wqzZvTyOvlyCv_xqvExevyx9vsx3vpx_umxUujxNuhxFugxuufxiufx2ufxBtkxrtqxgtAxgtHxgt0yttmyFtTyTtoz5u4AiuNAvuEBvutCvu5DiuJD4u8EItzEjtNEOs$Ehs$EGr$E$qJEtqsEWpWDxppD8pECXoTBKoVAKo%mzKofzKo9zHo3zEo_yyoWysoTyioRy7oRyTnRyEnTyvnVylnZyfn2z9n7z7ndz4nkz4n%IA4nwB4n9CTmOCFmeDgmHDTlWDklaENkaE6kaEDj$DbjRDKixDpidD4iJCUhdCIhABIhSAIhgAWhHz7idzniLyCiryQi8y2j0y2jXx2jSx0jOx_iLxUiJxOiIxEiHxtiHxciHx0iHxThIxKhKxEhNxxhQxshTxmh_xfh6y7hsyVgPyHgkztgSzfgxA6gcBZf_BZf5DZfWDfgLEwgiF1hSFyh8GgiqG_iqGRjqGBkdGel0GTlEFnmgFSmJEdnaEznrDHn%rDJngEOnXE7oDFso6GXoBGqpTG4q9HKq9Hur" /><g i="62" p="#^qGVjqGZk6GOlPFDmgFdnJEOnYD8obDtofCxo%9Ctr9CFrXBLrKBRrfBRr$ARrPAQrDAOrwAMrpAJrmAErjAzrjAtr%eA4oeAPnhAEnlAsnsAlnzAdnKAbnVA8n7B8n%oB8nbC8nKCUmiDEmEDdm$DOl9EfljEHkjE4kjEnj6EOiWDdixDOh8DnhyC9hZBWg9BWgsAWgWz4hozdh$yphCyBhmyLh6yUh_xUhUxUhQxShMxPhJxIhGxBhExqhCxfhCx_gCxHgExxgHxngPxggXx8ghyYfDyMf7zCfDzsfcAlfOAefrBefLCefHDCfDEZfeFCgRFeh7G5iqGYiqGVj^ACKuAC7vwCovtCFvjCQvaC_vWB2wGB7wiB7wVA7wFA2wqA_vgAQv7AFv3Aov0A7v0AKu0Aku3A3u7ANtgADtqAttFAptVAltiBltGBltWBptaCttjCDttCNtwC3uACkuACKu" /><g i="63" p="#^7DSp%7DGv7DNv3DSv0DWvUCZvNC0wzC2wmC4w4C4wNB4wAB2wnB0wfBZv7BWv4BSv1BNv1BGv%1BSp%zwXgqwFgowvgmwlgswggywagNw9g0x7gqx7gNx7g$x9geyagnydgwyfgAykgEypgIyxg%UA4lbBJluBrmOB8n6CSn%8CSnqCanJCum0DNljD6l%wFygyFqgCFlgHFfgOFdgVFag6G9gkG7gEG7g4H7gkH9gAHagGHggNHlgLHwgJHGgAHXg" /><g i="64" p="#^gGAkqGFkpGTkpG4l7GzlRF2mFF9muFgmlF9m%LCgk%4Dsn7DDnWCKnKCRnaCRnCBRnpBKndBDnfBsn%BBgk%$y9mSygmGy9mvy2mdyzlXx4lWxTkWxFk5yAk%1Bhj%5y_hWxUhWxHhXxthdy$gvywgGypgSyhg$ypg%BBhi%fB5fdBVepBPeCBJeaCJeKCJeWCPe7DVe4D5f%LChi%lFpguFhgFFpgRFwg7G$gpGthpGHhqGUhgG_h%jDhj" /><g i="65" p="#^CH_oCHcpAHnpzHxpwHFpuHMpqHRpnHVpiHXp%JxNuAxQuuxRuoxRukxMuhxGufxvudxkudx2udxItexvtfxhthx9tkx1tpxYsvxTsExQs%wFYo%Hxblxx6lrx2llxZkixRkfxIkexvkdxhkdxWjdxCjfxrjhxfjkxajox5jux6jAx7jJxcj%kH1osH5oxHloCHAoCH_o" /><g i="66" p="#^dNxvaNIv3NPvZMVvOMZvDM0wnM2w7M4wML4woL4w7L2wSK0wHKZvwKVvqKPvlKIviKxv%_GBj%ZGBj%WDxvTDIvNDPvIDVvyDZvoD0w8D2wUC4wvC4w5C4wQB2wzB0woBZvdBVv7BPv1BIv$Axv%QwXgLwFgKwvgKwlgQwggXwagax9gpx7gOx7gay7goy8gCy9gJycgRyfgUylgXyqgYyzg%wCOt%wCOt%UFAgWFsgZFmg1Ggg9GdghGagvG9gJG7g5H7grH7gEH9gRHagZHdg5Igg8ImgcIsgeIAg%SLOt%ULOt%mPzgpPsgrPmgtPggAPdgIPagWP9g8Q7guQ7gSQ7g3R9ghRagnRgguRlgtRwgtRGgpRYg" /><g i="67" p="#^XHvrXHVrPH8sIHnsuHns%IFns%IFHvIFOvEFSvBFWvtFZvlF0w8F2wXE4wDE4wkE4w7E2wWD0wODZvHDWvEDSvCDOvCDHv%CDns%7xns_wnsTwlsNwisIwcsDw5sBwWrAwKrAwrrAwcrAw1rBwRqDwHqGwxqJwoqNwfqTw5q%wCvgACogHCkgPCfg$CcgbD9gsD8gKD7g6E7gwE7gPE9g7FagjFegvFhgBFmgIFrgIFyg%IFEq%uHEqHHEqPHSqXH3rXHvr^CDZh%ADZh%uyEq%CDEq" /><g i="68" p="#^RAemRADmNAUmJA9nzAknqAunaAznXzDnzzDnazDnWyznGyunxyknoy9nkyUmhyDmhyemhyPlkyyloyglxy6lGyXkWyTkazPkzzPkXzPkaATkqAXkzA6lJAglNAylRAPlRAem^RAfuRADuOAYuMAgvHAyvCAQvtA5wkAnw7AGw%tyazpygzkykzfyoz8yqz1ytzTxvzJxxzvxxzixxz9xvz0xuzYwrzUwozTwjzTwfzXw8z%xyPv%xyfuxyWtByKtGyxtPyrtYyktazitozgtHzgt_zgtcAitqAktzArtIAxtMAKtRAWtRAfu" /><g i="69" p="#^vH5hvHjhtHvhsHGhqHRhoH$hkH9ihHjidHui%xBBvtBKvnBQvhBWv8B_v$A1wNA2wzA4wfA4wQz4wBz1wmz$vfzWv9zRvazKvbzCvfzsv%eF2i%Fx2iqx2ijxOhcxyhcx6hcxTgdxIgfxxgjxqgnxjgsxggyxcgFxcg%SGcg1Hcg9HeghHgglHngqHugsHFgvHQgvH5h" /><g i="70" p="#^cHVqcHbsMGatlG9uzFRuNEwvIDTvDCewiBewzAewVz7wfz0wKyTveyJvUxAvzxqvtxlvoxfvlxavjx5vhx$ufxUuexKuexAuexmuex8ufx_tgxPtjxJtmxCtqxztvxwtAxwtIxwtYxGtdyPtEy$t4zauJzlumAvueBvu3CvuKCiuqD5uWDHtqEgtIEEs_E0s_E6r_ElqKEMpvEbp$DPowDqoLCeo$B2oXA2ocA2oGz7o8zboGybokyboby1o2yTn2yqn%2y_g2yAgeyogqycgMycg%LFcgRFcgXFgg1Gjg5Gqg9GxgbGIgdGSgdG5hdGxh5GNh_F1iMF1i%8A1i%8AsmyAomZAompBnmZBnmgDnmeEImdF0nTFCnxGcoSG2pcHUpcHVq" /><g i="71" p="#^oIFvoILvlIQviIVvaIZv2I0wRH2wEH4wjH4wTG4wCG1wlG$vcGVv4GOv_FGv%bANn%bAGvbAMv7ARv4AWvYzZvRz0wEz2wrz4w8z4wRy4wDy2wqy0wiyZvbyWv8yRv5yMv5yGv%5ywg5ypg8ylgbyggiydgqyagDy9gRy7g8z7grz7gEz9gRzagYzdg4Agg7AlgbApgbAwg%bAxn%MFwgRFogXFkg2GfgaGdgjGagwG9gJG7g2H7gmH7gyH9gLHagSHeg_Hhg0Img3Iqg3Iwg3IGg_HQgVHZgHHgh%sCxn%5I1viIlvlItvoIAvoIFv" /><g i="72" p="#^gNnxgNFxeNRxcN2y8N8y4Nfy$MhyWMkySMkyCMky3M7yxLWxPKxx6K9xiJBwvI2wLHkv8HHvdGZvjFew6EewkCew0BIvJzavTyau1y9tCxFrcx8qcxaocximExNk5ygj$yciVz7hfBygCCZfqEZf7GZfpHvgII0hzJ1irK1jTKwkkL_lkLVnkLUocLOp5LHqRKvrBKjscK$sQJGtjJducKYuTKmvyLMv_L_vqMbwGMhwWMnw1Nuw9NBwcNPwgN1xgNnx^7J2o7JImTIzlDIpk4IzjxHIiBGeiGFMhiEMhXCMh$Bgi4BMivAEjWzvkGzElqzMmqz1oqzrpEzCqTzMrqADs_AttVBYtQCqudEquBFquxGVtuHot2IwsDIErTIuq7Jkp7J2o" /><g i="73" p="#^BHYoBHbpyHmpvHwprHDpoHKpiHOpdHRp7HRp%7DRp%7Dhu7Dnu4Dru1DvuWCzuPCCuECEutCGudCGuZBGuOBEuDBCuwBzupBvumBrujBnujBhu%jBRp%jxRpcxRp7xOp2xKp_wDpWwwpTwmpRwbpRwYoRwKoTwAoWwpo_wio2xbo7x8ocx5oix5o%jB5o%jBEjjByjmBtjpBnjwBkjDBgjOBfjZBdjdCdjtCdjECfjPCgjWCkj1Dnj4Dtj7Dyj7DEj%7D5o%8H5oeH5ojH8ooHbosHioxHpozHAoBHKoBHYo" /><g i="74" p="#^gEDi%gE9kgEukcEHk8ETk$D_kSD5lED8lqDal8DalRCalDC8lqC5lhC_k9CTk4CHk0Cuk0C9k0COj2Cuj5CajaCUifCCioClixC3iKCLh%nEffrE9fwE5fBE1fIE$ePEYeYEXe6FVekFVexFVeFFWeOFXeSF_eWF0fWF5fWFafTFgf^VzDi%Vz9kVzukQzHkMzTkDz_kuz5lgz8l3zalMyaltyalgy8l3y5lWx_kNxTkJxHkFxukFx9kFxOjHxujJxajOxUiUxCi1yliay3imyLh%0Aff3A9f8A5fdA1fkA$erAYeAAXeKAVeYAVe9BVehBWepBXetB_eyB0fyB5fyBafvBgf" /><g i="75" p="#^nHxrnHvs$GitDG5uXFGufFfvgEBvhDXv3C$v%OBEyNBIyLBMyJBRyDBTyyBWyoBYyeB_y$A_yJA_yyAYyoAWyhATybAQy9ALy7AGy9AAy%rAXvRzTvlzMvRyEvsywv3ynvNxevwx4voxYugxQucxDu9xpu9x2u9xMtbxBtdxqtgxjtjxbtox9ttx6tAx6tKx6t1yhtkystOyGthzTtZz3uGAfuFBfuoDfuhEztbFTsbFIrbF_qSEwqxE1q_DGprDjpLC4p3CQolBAoDAjoXz_nfzFnIyanayHmRx_lwxhlwxfkwxrjOxKi4y0iEyuhczYg2ADgVAhg2Cdg%iCKdiCGdkCCdmCxdrCudxCrdGCqdQCpd4DpdmDpdxDrdIDsdODwdUDzdVDEdXDIdXDOd%GDfg1EhgqEngQEtgaFBgxFIgPFRg5G_gbG4hiGahkGghnGlhoGshqGzhrGJhtGShtG2itGhirGsiqGDioGJimGPiiGTieGWi8GWi0GWiJFMiqFBiZEqixEeiXD4imDWhECWhQBWhfB4iGAeijAwiYzOiNzcjDzCjDz4kDzPkYzilhANlQA7mnBtm3CJmMCYmuDdndEunVEPnCF7o9GCoIG5p1HOpnHvqnHxr" /><g i="76" p="#^OEUfOEggLEAgJEUgEEahzEshqEKhhE$h4Eii%qCOknCUkiCZkdC1l6C4l$B6lRB8lIBaluBaliBal9B9l1B7lZA4lVA1lVAZkVAUkXAMk%yCrh%yCUfyCAfCCnfGCafPC4fYCZe9DXenDVeHDVeZDVeaEXenEZewE4fFEafJEnfOEAfOEUf^qAUfqAggnAAglAUggAahbAsh2AKhVz$hJzii%3yOk$xUkWxZkRx1lKx4lDx6ltx8lkxal6xalWwalNw9lFw7lBw4lxw1lwwZkwwUkzwMk%ayrh%ayUfayAfeynfiyafry4fAyZeNyXe$yVejzVeCzVePzXe0AZe9A4fiAafmAnfqAAfqAUf" /><g i="77" p="#^VB0sVBYsKBKtzBwu8B3vJACv2AWvnzdwnydw1ydwHx9wmx5w4x$vOwVvAwPvnwIviwDvewyvbwuv9wpv7wjv5wcv4w2v4wUu4wGu4wpu5weu6w2u9wYtcwRtgwPtlwMtrwMtxwMtHwStRwXt2x3ugxauyxguQxmudymuDymuWyfudz8upzStCzAtIz5tPzBsPzOr%PzvgPzpgSzlgVzgg0Adg8AaglA9gyA7gSA7g8B7glB9gzBagGBdgNBggRBlgVBpgVBvg" /><g i="78" p="" /><g i="79" p="#^aH6vaHlv8Hwv7HGv3HNv0HUvXGYvSG$vLG$v%qx$v6x$vVwPvJwCvJwav%JwJuJwzuKwruLwiuPw9uTw$t_wPt5xCtfxmt%xEZh%kxZhdxZh7xWh2xSh_wMhXwFhVwvhUwkhUw6hUwSgVwHgXwwg_wpg2xig7xfgdxcgkxcg%7GcgsGcgEGogQGAgQGZg%QGshQGEhOGOhNGYhJG6iFGgiyGsisGDihGTi%1zeu%LGeuYGeu3HruaHDuaH6v" /><g i="80" p="#^wI5pwIypoIMphI_p2I_p%jw_p5w_p_vMpTvypTv5pTvEo_vro5wdojwdo%2Ido9IdofIholIkooIrosIxouIIowISowI5p" /></glyphs></font><font id="50" name="Arial"><glyphs><g i="0" p="#^kxdnkxXley2l8z8kpA8kHB8kBC2lwDXlwDdnwDvoBCqpHBkqpAkq8zkqeyqpkxvokxdn" /></glyphs></font><font id="60" name="Courier New"><glyphs><g i="0" p="#^eJKqeJ4tyHLuTFpwvDpw6BpwrzKuMx3tMxKqMxoorzKm6B3lvD3lTF3lyHJmeJnoeJKq^cIKqcIOoQGsnsF5mvD5mxB5m9AsnOyPoOyKqOyDs9A$txBnvvDnvsFnvQG0ucIEscIKq" /></glyphs></font><font id="70" name="CalibriBold"><glyphs><g i="0" p="#^xHMuxH6vuHmvsHBvnHKvjHTvdHXv8H$v1H$v%jy$vdy$v7yXv2yTvZxKvVxBvTxmvRx6vRxMuRxpuSxauUxXtYxOt1yEt6yAtcywtjywt%gBwt%gBfj%JyFkryNkfyPk4yRkZxLkTxEkRxokPx7kPxFjPxmjPxajQx_iTxSiWxJi$xEi5yyifysi%EBfgIBcgNBagTB8g0C7gaC5gpC5gFC5g1D5gvD5gND6g3E7gcEagmEcgpEhgtEmgtEtg%tEwt%1Hwt8HwtdHAtjHEtoHOttHXtvHauxHpuxHMu" /><g i="1" p="#^8Beu8BnvKAMvlA9wkz9wiy9wVxMvwxnvwxjuwx9tVxNsjyoslzosmAosLANs8B9t8Beu" /><g i="2" p="#^4HJu4H5v2Hkv0HzvYGJvUGSvOGXvIG$vBG$v%Fy$vgy$v_xMvJxwvJx_u%JxchJxGg_xrggycgFycg%yGcgFGcgKGggQGjgUGtgYGDg_GSg0H5h0Hth0HPh_G2iYGhiUGriQGAiKGFiFGJiyGJi%WAJi%WAAm%GFAmNFAmTFEmZFIm1GRm5G_m7Gen9Gtn9GOn9G9o7Goo5GDo1GMoZFVoTFZoNF1pGF1p%WA1p%WAut%BGutIGutOGytUGCtYGMt0HVt2H8u4Hnu4HJu" /><g i="3" p="#^ZGmv4Hzv3HIv3HRvUGXvKG0wnG2w0G4wrF4wUE4wyE2wdE1w1E_vRDWvLDRvFDMvBDEv%BBMr%zzEvxzMvrzRvmzWvaz_v$y1wHy2wny4wSx4wjx4w$w2wHw0wxwXvowRvnwIvnwzvtwmv%vz$p%JwZkBwLkBwBkBwrkLwmkVwgkfxekBxckcyckKyck2zdknzekzzhkLzjkQzokWztk_zBk%XBeo%TDBkVDukZDqk2ElkcEiknEfkEEekWEckoFckXFckfGekAGfkJGlkSGqkRGAkRGJkJGZk%$DVp" /><g i="4" p="#^BHPpBHnqlHFq5HWqEGWq%1AWq1ACrbAbsmALsJA9t4BytEBMtcCZt$CZtODZtpESt0FKtsFBtVFrtcGktvGdtHGdtOGdtSGgtXGit_Gpt1Hwt2HJt4HWt4Hdu4Huu3HHu2HTu0H0v$G8vYGevVGkvPGqvKGvvnGEv1GNvuFWvXE3wdEawwDhwJChwgBhwaAWv4zyvlyOuDx2ugxWsVwNrVwfqVwOohxEnFxtmnyFl5zRk7Aqk9B$jsC$jPD$jNEpkLFOknGwl$GdmiHcnBHaoBHkp^CEXoEEEn4EVmxDamnCamNBamlBomWACmEA_mmAlncASn2Amo1AXo" /><g i="5" p="#^xEIlxE8mvEqmtEImqESmnE0niE4ndE8n5E8n$D8nTD5nLD2nBD$msDYmgDWm4DTmSCTmCCTmlC_m5C4nPBinyBwneBUnXAfoCANo%CAAvCAIvxAOvsAUvgAYv5A0wOz2wwz4w3z4wCy4wjy2w1y0wRxYvGxUvBxOvxxIvxxAv%xxHkxxzkAxtkExnkOxjkZxfkdyektyckRyckezckuzekLzfkUzjk1Ank5Atk9Azk9AHk%9A2mAArlYA2lkBEkGBpk0CaklC5kHC$j2D$jcD$joD0kAD1kMD4kZD6k6EakfEdkjEhkoElkqEqksEuktEDkvELkwE0lxEglxEIl" /><g i="6" p="#^NFRtNFauLFouKFBuIFLuGFUuDF_uBF4vrFdvhFlvXEyvBELv8EVvHD3w9D9wDCgw3CgwOAgwQzTvSyuvcyJuyxYtcxSsTwLrTwlqTwIohxwnHxkmqyyl9zMk9Aok9B0kmC0kRC0kjD5kNDakbEkkBEtkWEFkfFQknFZkwF6lzFclDFhlFFrlHFAlIFOlJF$lJFjmJF0nBFjnuFBnhFBn4FBnREqnCEfniE2n_DQmxDGm5DvmuCvmiBvmFAqn1Ako1A7q1A$qbAGrlAlsFAOsZAftrButVBItxCIt9DItCDwt4EjtqE5tMESs_EGsdFusoFusvFuszFysEFBsGFMsJFWsLFbtNFrtNFRt" /><g i="7" p="#^CAAvCAIvxAOvsAUvgAYv5A0wOz2wwz4w3z4wCy4wjy2w1y0wRxYvGxUvBxOvxxIvxxAv%xxIkxxBkBxvkGxpkRxlk1ygkjyekCyck3zckwzckOzek5AgkgAlksApkxAvkCABkCAIk^RA$gRAWhsAhi4AEi2zEi0yEiFxiiixYhix3hix8gFxNf1yqf4zqf6AqftAMfRA6gRA$g" /><g i="8" p="#^cFvscFqtRE8uvERuSDkveDOvmC1wvBhwuAhwTzhwjzbwMy5wkyYvUxPvBxGvixwv9xov1xgvYw_uUwIuUwauUwQtVwCtXwot_wgt1x8t5x6tax3thx3tqx3tHxdtYxmtlyytKyJtfzUtMz2uqA2uRA2u9BZtuBTtJBJtZByt5CjtdC3tdCLsdCns_B7sMBSroBGr0BtryAir4A7rAzWq4zIqCyrq8yaqMxNpoxopaxRoYwioYwwnYwKmfx5mzxrl7yZkIyvkwzfklA$jnB$jUB$jnC4kSC8kfDfkEDmkVDvkaEDkhEJkpEPksEVkvE_kwE7lyEflzErlBEDlBEVlBEemzErmyEEmvEMmtEUmoEXmjE_mdE_m6E_mTDSmEDJmiDAmYCqmuCim1CamsBam1BamJAfmqAkmdAvm1AFmXzTmRz4nRzknRzIn3AZniAdoGAqo3BCoxBNo0CYowC9p0DmpuDDpZDUplEhqKEGqZEdrcFLrcFvs" /><g i="9" p="#^GHHuGH2vEHivCHyvyHIvuHSvnHXvhH$v9H$v%4y$vPx$vCxYvqxUvixLvbxCv7xlv4x4v4xFu4xfu6xZt8xGtexstlxdtux0tExOsUxys%CACprBLoWB3oqCmnICNm_Cbm5DIlcDdlcDMkcDnk3D0kXCEjHCnjrC6j3CZiHBPiaBPisAPiUz$ilzajWypjwyDjeyQjYx0kOx0kHx0kCxXjxxSjtxHjqxwjoxejnxXinxxinxfiox3ipxThrxKhuxBhxxuhBxnhLxehVx5hjyTgJyEgjzqgWzcgEA3gmBWf8CWfmDWfhEegcFxgPF5hqGEhJGpi1Haj1H2k1HQkTGAlKGjmgGanPF1oZE4p7E7qKCvr%VApt%6HpteHptkHutrHytwHItBHRtDH5uGHluGHHu" /><g i="10" p="#^xI_kxIkm6ImnHHnoUG4p6GNpYE9qODwqeCwq%WAwq%WAzvWAGvQANvLATvzAXvoA$v4A1wNz4wjz4wRy4wxy1wdy$v1yXvSxTvNxNvJxGvJxzv%JxlhJxMg0yugjycgOycg%wCcg4DcgADfg5EhgOEqgwFzgeGXgZGjhtHVh_HuifIgjxI1kxI_k^aFdlaFokTESjAEkj8E4jJDPifDLiNCHihCHi%WAHi%WA1o%mC1o7D1oEDQn9ECnuEenQESm$ElmaFQlaFdl" /><g i="11" p="#^XHAvXHIvSHOvNHUvCHYvrH0w8H2wRG4wpG4wXF4wEF2wmF0wbFYv0FUvXEOvTEIvTEAv%TEmpTEzoLE7oEEGnpElnbE0nRDRmvDGm1DGmsCGmRB5nfBwnCAlo%CAAvCAIvxAOvsAUvgAYv5A0wOz2wwz4w3z4wCy4wjy2w1y0wRxYvGxUvBxOvxxIvxxAv%xxwfxxofBxifGxcfRx8f1y3fjy1fCy$e3z$ewz$eOz1f5A3fgA8fsAcfxAifCAofCAwf%CAyloBMkdCok2D$jXD$j2F$jPFmkAGJk2HmlwH$lJHRmXHHnXHVo" /><g i="12" p="#^PGDvPGOvHGUvzG_viG1w1G4wwF4wZE4wJE1wtE_vmEUvgEOvgEDv%gELuBDtvKCTvTBhwQAhwYzhwdz2wvyQvZxovrxXu8xhuSwCtSwKsSwNrdx4rBxnqkyWp4ztpaAfpgB1pKC1p%OD1p%ODmoODRnHDtnAD4nlDQm6DzmICsmjCkmJBkmYAkmlAvmLzGmhzTmPy4nvygnbyrn$xrnSxrnLxmnFxgnAx6nwxXmuxJmsxumsxcmsxPlvxBlzxnlKxclVx1lkyPkMyBkkzpkVzdkAA6kgB$j_B$jhD$jbEfk5FvkGF0lgGxlxGmmPGanPGio^ODYq%CCYqTBYqlB3rPAaruAor9ACr$zWrSzesSzEsSzjthAJtJA6uuB6u8C6uHCNteDrtODPs" /><g i="13" p="#^SOAvSOIvNOOvIOUvxOYvmO0w3O2wNN4wkN4wSM4wzM2whM0w5MYvWLUvSLOvOLIvOLAv%OL7pOLzoHL7oALGnmLln9L0nQKRmwKGm3KGmwJGmYI5noIwnKHlo%KHAvKHIvFHOvAHUvoHYvdH0wWG2wDG4wcG4wLF4wsF2waF0w_EYvPEUvKEOvGEIvGEAv%GE7pGEzozE7osEGnfEln2E0nIDRmnDGmXCGmnCGmPB5nfBwnCAlo%CAAvCAIvxAOvsAUvgAYv5A0wOz2wwz4w3z4wCy4wjy2w1y0wRxYvGxUvBxOvxxIvxxAv%xxHkxxzkAxtkExnkOxjkZxfkdyektyckRyckezckuzekLzfkUzjk1Ank5Atk9Azk9AHk%9AXl2BZkXBukRC$jQD$jvE$j1F8kAFgk$FxkqGOkJGal1HxleH_lKHslcI4lGIIk7JtkAJdk1K6kvK$jZK$j3M$jOMmkyNJk$NmltO_lFOQmSOGnSOCo" /><g i="14" p="#^yI0qyIqraIzsPHIt3HyujGnvbFQv4EhwzChw6Bhw1ATvZytvfyIuyxWtcxPsTwHrTwfqTwRoexInCxymmyJl6zUkdAskkB$jRC$jiE$jnFoksGNk9HzlSHkmcIsnyIzoyI0q^oF8qoFkpfFFo7F_nPEunwEZm$DImvDqmKCqm2CqmxBGm0BWmHApnmATnbAzo1Aep1A6q1AVq9ABriAgsBAMsUAgtpBytWBQtGCQtnDQtUDAtpEjtKERs3FmsdFHroF0roF8q" /><g i="15" p="#^CAAvCAIvxAOvsAUvgAYv5A0wOz2wwz4w3z4wCy4wjy2w1y0wRxYvGxUvBxOvxxIvxxAv%xxwfxxofBxifGxcfRx8f1y3fjy1fCy$e3z$ewz$eOz1f5A3fgA8fsAcfxAifCAofCAwf" /><g i="16" p="#^lHrllH1mcHjm4HBmTGBm%BFBmTFTm_Ffn5GDn5G1o5G_oNFKptFtqTE_qhEurrDLrCC0sAB0s3B0sAAUr6ALrRzArHzKrAzYrtzastzrstzOsNz1t5AftFAht%iDnteEptYEEtHFStaGguGGGuXGfvcHQvcHywcHlxRG3yuGNyNFiz4FQz$D8AXCsAwBsA7AsA8zdA9y$zwxCzUwdzCwGykw8ykwuxkw5xqwJwxwmwKw0wXwHvdxovwx4vUxOunxwu4x1uOwytOw_sOwgs7xGrsx4r_xCqzxaqixAp2x_o2x4o2x7nnxnmJxDljy6lVyBkKzkkzA2kAB2k4C2kyC6k1D9kqDhk%TGhk5HhkdHyklHPklHrl^pD0opD8nVCFmqCamxBam4BamKAkmpAtmaAKmYz$mRzlnKzHnKz4oKzVodAopIATpABTp1CTpnCKpJCApXCkpaD3phDKopDoopD0o^7EJw7EawHDTvfDAvtCyv%iAvvZzJvNzXvBz9wtzlwmzywjzJwhzVwhz6xhzJxUz1ywAmyEBmylCmyPCdyiD4yADRxTDCx$Djx7E1x7EJw" /><g i="17" p="#^XHAvXHIvSHOvNHUvCHYvrH0w8H2wRG4wpG4wXF4wEF2wmF0wbFYv0FUvXEOvTEIvTEAv%TEmpTEzoLE7oEEGnpElnbE0nRDRmvDGm1DGmsCGmRB5nfBwnCAlo%CAAvCAIvxAOvsAUvgAYv5A0wOz2wwz4w3z4wCy4wjy2w1y0wRxYvGxUvBxOvxxIvxxAv%xxHkxxzkAxtkExnkOxjkZxfkdyektyckRyckezckuzekLzfkUzjk1Ank5Atk9Azk9AHk%9AXl2BZk_BukWC$jXD$j2F$jPFmkAGJk2HmlwH_lJHQmXHGnXHSo" /><g i="18" p="#^_Dvu_D2vVDlvRDDvKDKvDDRvpDXvbD1wVC5wDCawhCcwYBfwCBfwHAfw0A0wlzNvVyivtyPugy4u3ylt3yls%3yMm%LwMmwwMmowumhwbmhwvlhw9liwWkkwGkowxkswokywlkEwhkMwhk%3yhk%3yRh3yJh7yDhbyxhmythyyohQynh7zlhAzlh1AlhkAnhDAohOAthZAxh2BDh7BJh7BRh%7Bhk%uDhkCDhkIDlkODokSDxkWDGkYDWk_D9l_Dvl_DbmSDumKDMmvDMm%7BMm%7BTr7BMsoBdtGBGtpCGtECGtQCDt1DAtbDxtlDttrDrtyDotEDotIDotMDrtRDttTDBtWDJtYDYt_Dau_Dvu" /><g i="19" p="#^4Hfr4HvsCGrt8GnulF0vzEEvvDZvrChwdBhwpAhwIz8w$y$vsyPvWxDvzxqvcxcv2x2vUwUuQwBuMwhuMwJtMwltNw5tPwQsSwGsWwws$wss5xosdxosoxosIxBs0yNsvy1t$yhtGzutlAHteBHtQBHthCytLCpt4D9tpDUsADwsLD8sLDGrLD8rsDLq9DmqHC3qdCMpCBvp0BepnAYoLzFo8zhoyyVn4yonCxTmjxam1xsl1xtk1xkjrxtiSxChAy2hiztggAcgeBWfjCWfTCWfrD$f$D4guEeg_EngmFzgKFLgSFTg_F$g0G4h3G9h5Gih7Grh8GFh9GTh9Gbi9Gyi7GOi6G1j3Gbj1GljYFqjTFvjJFvjBFvjiFkj$E9jAEYi9ELiBDBi2DqinCqiRBqisByi3BGiOAViyA7jqAsjiAMjiA6kiAEkAA1lSApllBIlQB$lrCgm2DxmGDQmjE6nWEunxFSn$FoouGVoNGCp4Hiq4Hfr" /><g i="20" p="#^THAvTHJvPHPvLHVvBHZvsH0wbH2wXG4wBG4wcG4wYF2wIF0wyFZvpFVvkFPvgFJvgFAv%gFnuqEgvvDNvAChwsBhwdAhwlzOvuyjvXxvupxGt9xAsWwurWwhqWwQodxGnxxvm7yHlKyTkDzrkwA$jHB$jBC$jlDnk5EKkQEsl%QEzfQErfUElfYEff7FbfjF6fBF4fUF2flG2fOG2f4H4fnH6fyHbfJHffOHlfTHrfTHzf^QEio9EtnyD1nYCBmiCBmHBBmfBUmQAbnzAHniAboaAPo2Aqp2A4q2ALq9AprgA2swAzsMA3taBntBBHteCHtyCHtRCBt8DvtsDitMD4t5ELsqEpsQEWr" /><g i="21" p="#^vIZpvIqrbIBsTHMtgHAuGGovNFRvUEhwKDhwgDhwSCbwtC5w5CVvJBJvmBrv$A9vCAMu%CAVzCA1AxA7AsAdAgAhA5AmAOzoAwzrA3zrACyrAjyoA1ymARxhAGxdABx7Axx1AxxVz%xxHkxxzkAxtkExnkOxjkYxfkcyeksyckQyckczckszekIzfkRzjk$znk3Atk7Azk7AHk%7AZlCAul3B6lwBKk_BuktCekZC7kuD$j3E$jfF$j5GtkXGXktHLl$HzmfIFnvIKovIZp^iFcqiFvpbFSo4FdoQEJnAEdnaEWmMDDm9DDmRCDmyCJmfCOmXB0nDBdniBynZATnCAmo%CAYrfBMsQBdtqCGt3DGtFDGt4EmtvE2tMEzs1F3s9FrriFPqiFcq" /><g i="22" p="#^RD$v%xCSzpC9AWBiArBrAvArA0ArAJzoAqzlAhzfA8z9A7z$z6zSzczEz%EA$vuAWvmAMveACvaArv%pwqlgw$kgwNkgwykpwqkzwikVwfkfxckQxckmyckFydkZyek8zjkjznkozxkuzHkzzZk%7Cfs%9Cfs%vEPkAEvkHEpkPEik4FfklFck0GckyGckUGfkeHikoHrkzHzkzHOkzH0ltHjl" /><g i="23" p="#^LKTuLK9vEKnvxKBvnKLvdKUv_JZvMJ1wxJ1w%aI1wKH1wqHYv7HSvSGEvBGpvlG0v6GDuOF0u%SBEmwBZl9BdlPAskxAKj%vAKjyACkAAulCAmmCAhn%CAyvCAGvxAMvtASviAXv8A$vSz1wAz4w8z4wJy4wry1w9y$v_xXvQxSvMxMvJxGvJxyv%JxlhJxMg2yugnycgTycg%BAcg2BcgmBhgHBmgXBygbCJgpC2hDCnhSCRh%XFDncG9otGGoKGap_GHpeHbqsHGqHH9rVHFr%WHFrUHOqTHTpSHXoSH5o%SHGgSHygWHsg$HmgaIhglIcgDIbgVI9glJ9gLJ9g1KbgjKcgtKhgDKmgHKsgLKygLKGg" /><g i="24" p="#^THAvTHIvPHOvLHUvBHYvrH0wbH2wXG4wzG4w9G4wVF2wFF0wwFYvnFUvjFOvfFIvfFAv%fFkulEivpDOvtChwtBhwlAhwAzWvQyyvlyVuTxguGxrtuxBsuxmr%uxHkuxzkyxtkCxnkNxjkZxfkgyekzyck$yckrzckKzek1AfkcAjkoAnktAtkyAzkyAHk%yARqyAIrFA9sMABs_AWsdBftzBrtVBCtnCCtZCCtyDbt8ELsQEWr%QEHkQEzkUEtkYEnk7FjkjFfkBFekUFcklGckOGck4HeknHfkyHjkJHnkOHtkTHzkTHHk" /></glyphs></font><font id="80" name="Wingdings Charset2"><glyphs><g i="0" p="%^jzoszMoszM8fjz8f^6yXdMNXdaQlgaQ$vvA$v6yBt" /></glyphs></font></bwFonts>
