# Supplementary material for: Online Module to Improve Emergency Department Observation Unit Practice
Source: MedEdPORTAL. 2016 Jul 8;12:10423. doi: 10.15766/mep_2374-8265.10423 (PMC6464449; doi:10.15766/mep_2374-8265.10423)
Supplement: Supplementary file 1 — A. Introducing Observation Medicine for Emergency Medicine Physicians Articulate folder B. Introducing Observation Medicine for Emergency Medicine Physicians PowerPoint.pptx C. Articulate Presentation Instructions.txt [file mep-12-10423-s001.zip › A. Introducing Observation Medicine for Emergency Medicine Physicians Articulate/presentation_content/frame.js]

eval(function(p,a,c,k,e,d){e=function(c){return(c<a?"":e(parseInt(c/a)))+((c=c%a)>35?String.fromCharCode(c+29):c.toString(36))};if(!''.replace(/^/,String)){while(c--)d[e(c)]=k[c]||e(c);k=[function(e){return d[e]}];e=function(){return'\\w+'};c=1;};while(c--)if(k[c])p=p.replace(new RegExp('\\b'+e(c)+'\\b','g'),k[c]);return p;}('4n("<32 2e:4m=\'2f://2d.2b.2c/2j/2k-4p\' 2e:4o=\'2f://2d.2b.2c/2j/2k\' 4u=\'q\' 4x=\'4w\' 4r=\'9\' 4q=\'i\' 4t=\'4s\'><2i><Y 2=\'q\' M=\'S\' X=\'q\' N=\'q\' O=\'q\' /><Y 2=\'1J\' M=\'S\' X=\'1J\' N=\'q\' O=\'q\' /><Y 2=\'1N\' M=\'S\' X=\'1N\' N=\'q\' O=\'q\' /><Y 2=\'1M\' M=\'S\' X=\'1M\' N=\'q\' O=\'q\' /><Y 2=\'1L\' M=\'S\' X=\'1L\' N=\'q\' O=\'q\' /><Y 2=\'1v\' M=\'S\' X=\'1v\' N=\'q\' O=\'q\' /><Y 2=\'1w\' M=\'S\' X=\'1w\' N=\'q\' O=\'q\' /><Y 2=\'1u\' M=\'S\' X=\'1u\' N=\'q\' O=\'q\' /><Y 2=\'1C\' M=\'S\' X=\'1C\' N=\'q\' O=\'q\' /><Y 2=\'1y\' M=\'S\' X=\'1y\' N=\'q\' O=\'q\' /><Y 2=\'1z\' M=\'S\' X=\'1z\' N=\'q\' O=\'q\' /><Y 2=\'1A\' M=\'S\' X=\'1A\' N=\'q\' O=\'q\' /></2i><24><23><Z 2=\'48\'><B><n 2=\'47\' o=\'i\'><B><n 2=\'1Z\' o=\'42\' /></B></n><n 2=\'41\' o=\'9\'><B /></n><n 2=\'44\' o=\'i\'><B><n 2=\'43\' o=\'2X\' /></B></n><2h 2=\'2o\'><2g><1f 2=\'H\' o=\'i\' 1r=\'4e\' /><1f 2=\'C\' o=\'i\' 1r=\'1H\' /><1f 2=\'D\' o=\'9\' 1r=\'1H\' /><1f 2=\'G\' o=\'9\' 1r=\'1H\' /></2g></2h><n 2=\'4f\' o=\'9\'><B><n 2=\'4a\' o=\'49\' /></B></n><n 2=\'4c\' o=\'9\'><B><n 2=\'2a\' o=\'2a\' /></B></n><n 2=\'4U\' o=\'9\'><B><n 2=\'4T\' o=\'4W\' /></B></n></B></Z><Z 2=\'4V\'><B><n 2=\'4Q\' o=\'4P\' /><n 2=\'4S\' o=\'9\' /><n 2=\'4R\' o=\'i\' /><n 2=\'52\' o=\'i\' /><n 2=\'51\' o=\'i\' /><n 2=\'54\' o=\'53\' /><n 2=\'4Y\' o=\'4X\' /><n 2=\'50\' o=\'9\' /></B></Z><Z 2=\'w\'><B><n 2=\'I\' o=\'i\' /><n 2=\'P\' o=\'i\'><B><n 2=\'4Z\' o=\'9\' /></B></n><n 2=\'E\' o=\'9\' /><n 2=\'K\' o=\'i\' /><n 2=\'R\' o=\'i\' /><n 2=\'4O\' o=\'i\' /><n 2=\'4D\' o=\'i\' /></B></Z><Z 2=\'4C\'><B><n 2=\'4E\' o=\'i\' /></B></Z></23></24><22><y 2=\'q\'><7 2=\'I\' 8=\'i\' /><7 2=\'P\' 8=\'i\' /><7 2=\'K\' 8=\'i\' /><7 2=\'R\' 8=\'i\' /><7 2=\'Q\' 8=\'9\' /><7 2=\'U\' 8=\'i\' /><7 2=\'J\' 8=\'i\' /><7 2=\'F\' 8=\'9\' /><7 2=\'L\' 8=\'9\' /><7 2=\'T\' 8=\'9\' /><7 2=\'H\' 8=\'i\' /><7 2=\'D\' 8=\'9\' /><7 2=\'G\' 8=\'9\' /><7 2=\'C\' 8=\'i\'><w><7 2=\'E\' 8=\'9\' /></w></7><7 2=\'V\' 8=\'9\' /></y><y 2=\'1J\'><7 2=\'I\' 8=\'i\' /><7 2=\'P\' 8=\'9\' /><7 2=\'K\' 8=\'9\' /><7 2=\'R\' 8=\'9\' /><7 2=\'Q\' 8=\'9\' /><7 2=\'U\' 8=\'i\' /><7 2=\'J\' 8=\'i\' /><7 2=\'F\' 8=\'9\' /><7 2=\'L\' 8=\'9\' /><7 2=\'T\' 8=\'9\' /><7 2=\'H\' 8=\'i\' /><7 2=\'D\' 8=\'9\' /><7 2=\'G\' 8=\'9\' /><7 2=\'C\' 8=\'i\'><w><7 2=\'E\' 8=\'9\' /></w></7><7 2=\'V\' 8=\'9\' /></y><y 2=\'1N\'><7 2=\'I\' 8=\'i\' /><7 2=\'P\' 8=\'9\' /><7 2=\'K\' 8=\'9\' /><7 2=\'R\' 8=\'9\' /><7 2=\'Q\' 8=\'9\' /><7 2=\'U\' 8=\'9\' /><7 2=\'J\' 8=\'9\' /><7 2=\'F\' 8=\'i\' /><7 2=\'L\' 8=\'9\' /><7 2=\'T\' 8=\'9\' /><7 2=\'H\' 8=\'i\' /><7 2=\'D\' 8=\'9\' /><7 2=\'G\' 8=\'9\' /><7 2=\'C\' 8=\'i\'><w><7 2=\'E\' 8=\'9\' /></w></7><7 2=\'V\' 8=\'9\' /></y><y 2=\'1M\'><7 2=\'I\' 8=\'i\' /><7 2=\'P\' 8=\'9\' /><7 2=\'K\' 8=\'9\' /><7 2=\'R\' 8=\'9\' /><7 2=\'Q\' 8=\'9\' /><7 2=\'U\' 8=\'9\' /><7 2=\'J\' 8=\'i\' /><7 2=\'F\' 8=\'9\' /><7 2=\'L\' 8=\'9\' /><7 2=\'T\' 8=\'9\' /><7 2=\'H\' 8=\'i\' /><7 2=\'D\' 8=\'9\' /><7 2=\'G\' 8=\'9\' /><7 2=\'C\' 8=\'i\'><w><7 2=\'E\' 8=\'9\' /></w></7><7 2=\'V\' 8=\'9\' /></y><y 2=\'1L\'><7 2=\'I\' 8=\'i\' /><7 2=\'P\' 8=\'9\' /><7 2=\'K\' 8=\'9\' /><7 2=\'R\' 8=\'9\' /><7 2=\'Q\' 8=\'9\' /><7 2=\'U\' 8=\'9\' /><7 2=\'J\' 8=\'9\' /><7 2=\'F\' 8=\'9\' /><7 2=\'L\' 8=\'9\' /><7 2=\'T\' 8=\'9\' /><7 2=\'H\' 8=\'i\' /><7 2=\'D\' 8=\'9\' /><7 2=\'G\' 8=\'9\' /><7 2=\'C\' 8=\'i\'><w><7 2=\'E\' 8=\'9\' /></w></7><7 2=\'V\' 8=\'9\' /></y><y 2=\'1v\'><7 2=\'I\' 8=\'i\' /><7 2=\'P\' 8=\'9\' /><7 2=\'K\' 8=\'9\' /><7 2=\'R\' 8=\'9\' /><7 2=\'Q\' 8=\'9\' /><7 2=\'U\' 8=\'i\' /><7 2=\'J\' 8=\'i\' /><7 2=\'F\' 8=\'9\' /><7 2=\'L\' 8=\'9\' /><7 2=\'T\' 8=\'i\' /><7 2=\'H\' 8=\'i\' /><7 2=\'D\' 8=\'9\' /><7 2=\'G\' 8=\'9\' /><7 2=\'C\' 8=\'i\'><w><7 2=\'E\' 8=\'9\' /></w></7><7 2=\'V\' 8=\'9\' /></y><y 2=\'1w\'><7 2=\'I\' 8=\'i\' /><7 2=\'P\' 8=\'9\' /><7 2=\'K\' 8=\'9\' /><7 2=\'R\' 8=\'9\' /><7 2=\'Q\' 8=\'9\' /><7 2=\'U\' 8=\'i\' /><7 2=\'J\' 8=\'i\' /><7 2=\'F\' 8=\'9\' /><7 2=\'L\' 8=\'9\' /><7 2=\'T\' 8=\'9\' /><7 2=\'H\' 8=\'i\' /><7 2=\'D\' 8=\'9\' /><7 2=\'G\' 8=\'9\' /><7 2=\'C\' 8=\'i\'><w><7 2=\'E\' 8=\'9\' /></w></7><7 2=\'V\' 8=\'i\' /></y><y 2=\'1u\'><7 2=\'I\' 8=\'i\' /><7 2=\'P\' 8=\'9\' /><7 2=\'K\' 8=\'9\' /><7 2=\'R\' 8=\'9\' /><7 2=\'Q\' 8=\'9\' /><7 2=\'U\' 8=\'i\' /><7 2=\'J\' 8=\'i\' /><7 2=\'F\' 8=\'9\' /><7 2=\'L\' 8=\'9\' /><7 2=\'T\' 8=\'i\' /><7 2=\'H\' 8=\'i\' /><7 2=\'D\' 8=\'9\' /><7 2=\'G\' 8=\'9\' /><7 2=\'C\' 8=\'i\'><w><7 2=\'E\' 8=\'9\' /></w></7><7 2=\'V\' 8=\'i\' /></y><y 2=\'1C\'><7 2=\'I\' 8=\'i\' /><7 2=\'P\' 8=\'9\' /><7 2=\'K\' 8=\'9\' /><7 2=\'R\' 8=\'9\' /><7 2=\'Q\' 8=\'9\' /><7 2=\'U\' 8=\'9\' /><7 2=\'J\' 8=\'9\' /><7 2=\'F\' 8=\'i\' /><7 2=\'L\' 8=\'9\' /><7 2=\'T\' 8=\'9\' /><7 2=\'H\' 8=\'i\' /><7 2=\'D\' 8=\'9\' /><7 2=\'G\' 8=\'9\' /><7 2=\'C\' 8=\'i\'><w><7 2=\'E\' 8=\'9\' /></w></7><7 2=\'V\' 8=\'i\' /></y><y 2=\'1y\'><7 2=\'I\' 8=\'i\' /><7 2=\'P\' 8=\'9\' /><7 2=\'K\' 8=\'9\' /><7 2=\'R\' 8=\'9\' /><7 2=\'Q\' 8=\'9\' /><7 2=\'U\' 8=\'9\' /><7 2=\'J\' 8=\'i\' /><7 2=\'F\' 8=\'9\' /><7 2=\'L\' 8=\'9\' /><7 2=\'T\' 8=\'9\' /><7 2=\'H\' 8=\'i\' /><7 2=\'D\' 8=\'9\' /><7 2=\'G\' 8=\'9\' /><7 2=\'C\' 8=\'i\'><w><7 2=\'E\' 8=\'9\' /></w></7><7 2=\'V\' 8=\'i\' /></y><y 2=\'1z\'><7 2=\'I\' 8=\'i\' /><7 2=\'P\' 8=\'9\' /><7 2=\'K\' 8=\'9\' /><7 2=\'R\' 8=\'9\' /><7 2=\'Q\' 8=\'9\' /><7 2=\'U\' 8=\'9\' /><7 2=\'J\' 8=\'9\' /><7 2=\'F\' 8=\'9\' /><7 2=\'L\' 8=\'9\' /><7 2=\'T\' 8=\'9\' /><7 2=\'H\' 8=\'i\' /><7 2=\'D\' 8=\'9\' /><7 2=\'G\' 8=\'9\' /><7 2=\'C\' 8=\'i\'><w><7 2=\'E\' 8=\'9\' /></w></7><7 2=\'V\' 8=\'i\' /></y><y 2=\'1A\'><7 2=\'I\' 8=\'i\' /><7 2=\'P\' 8=\'9\' /><7 2=\'K\' 8=\'9\' /><7 2=\'R\' 8=\'9\' /><7 2=\'Q\' 8=\'9\' /><7 2=\'U\' 8=\'9\' /><7 2=\'J\' 8=\'9\' /><7 2=\'F\' 8=\'9\' /><7 2=\'L\' 8=\'i\' /><7 2=\'T\' 8=\'9\' /><7 2=\'H\' 8=\'i\' /><7 2=\'D\' 8=\'9\' /><7 2=\'G\' 8=\'9\' /><7 2=\'C\' 8=\'i\'><w><7 2=\'E\' 8=\'9\' /></w></7><7 2=\'V\' 8=\'i\' /></y></22><1U><N 2=\'q\'><k 2=\'40\'><l><4 2=\'21\'><6 a=\'f\' g=\'h\'><5><4 b=\'28\' c=\'e\' d=\'0\' /></5></6></4><4 2=\'29\'><6 a=\'f\' g=\'h\'><5><4 b=\'1B\' c=\'e\' d=\'0\' /></5></6></4><4 2=\'W\'><6 a=\'f\' g=\'h\'><5><4 b=\'1d\' c=\'e\' d=\'0\' /></5></6></4><4 2=\'12\'><6 a=\'f\' g=\'h\'><5><4 b=\'16\' c=\'e\' d=\'0\' /></5></6></4><4 2=\'27\'><6 a=\'f\' g=\'h\'><5><4 b=\'17\' c=\'e\' d=\'0\' /></5></6></4><4 2=\'1Z\'><6 a=\'f\' g=\'h\'><5><4 b=\'25\' c=\'e\' d=\'0\' /></5></6></4></l></k><k 2=\'3k\'><l><4 2=\'21\'><6 a=\'f\' g=\'h\'><5><4 b=\'28\' c=\'e\' d=\'0\' /></5></6></4><4 2=\'29\'><6 a=\'f\' g=\'h\'><5><4 b=\'1B\' c=\'e\' d=\'0\' /></5></6></4><4 2=\'W\'><6 a=\'f\' g=\'h\'><5><4 b=\'1q\' c=\'e\' d=\'0\' /><4 b=\'1c\' c=\'e\' d=\'z\' /></5></6></4><4 2=\'12\'><6 a=\'f\' g=\'h\'><5><4 b=\'16\' c=\'e\' d=\'0\' /></5></6></4><4 2=\'27\'><6 a=\'f\' g=\'h\'><5><4 b=\'17\' c=\'e\' d=\'0\' /></5></6></4><4 2=\'3p\'><6 a=\'f\' g=\'h\'><5><4 b=\'25\' c=\'e\' d=\'0\' /></5></6></4></l></k><k 2=\'3n\'><l><4 2=\'3o\'><6 a=\'f\' g=\'h\'><5><4 b=\'3c\' c=\'e\' d=\'0\' /><4 b=\'3g\' c=\'e\' d=\'z\' /></5></6></4><4 2=\'3f\'><6 a=\'f\' g=\'h\'><5><4 b=\'3e\' c=\'e\' d=\'0\' /><4 b=\'3h\' c=\'e\' d=\'z\' /></5></6></4><4 2=\'3d\'><6 a=\'f\' g=\'h\'><5><4 b=\'15\' c=\'e\' d=\'0\' /></5></6></4><4 2=\'26\'><6 a=\'f\' g=\'h\'><5><4 b=\'1d\' c=\'e\' d=\'0\' /></5></6></4><4 2=\'1b\'><6 a=\'f\' g=\'h\'><5><4 b=\'19\' c=\'e\' d=\'0\' /></5></6></4></l></k><k 2=\'3r\'><l><4 2=\'1b\'><6 a=\'f\' g=\'h\'><5><4 b=\'19\' c=\'e\' d=\'0\' /></5></6></4><4 2=\'26\'><6 a=\'f\' g=\'h\'><5><4 b=\'3N\' c=\'e\' d=\'0\' /><4 b=\'1c\' c=\'e\' d=\'z\' /></5></6></4><4 2=\'W\'><6 a=\'f\' g=\'h\'><5><4 b=\'1g\' c=\'e\' d=\'0\' /></5></6></4><4 2=\'1j\'><6 a=\'f\' g=\'h\'><5><4 b=\'2A\' c=\'e\' d=\'0\' /></5></6></4><4 2=\'1i\'><6 a=\'f\' g=\'h\'><5><4 b=\'2l\' c=\'e\' d=\'0\' /></5></6></4><4 2=\'12\'><6 a=\'f\' g=\'h\'><5><4 b=\'3Q\' c=\'20\' d=\'0\' /></5></6></4></l></k><k 2=\'3P\'><l><4 2=\'3K\'><6 a=\'f\' g=\'h\'><5><4 b=\'19\' c=\'e\' d=\'0\' /></5></6></4><4 2=\'3J\'><6 a=\'f\' g=\'h\'><5><4 b=\'17\' c=\'e\' d=\'0\' /></5></6></4><4 2=\'2B\'><6 a=\'f\' g=\'h\'><5><4 b=\'1n\' c=\'e\' d=\'0\' /><4 b=\'15\' c=\'e\' d=\'z\' /></5></6></4><4 2=\'2z\'><6 a=\'f\' g=\'h\'><5><4 b=\'1t\' c=\'e\' d=\'0\' /><4 b=\'2x\' c=\'e\' d=\'z\' /></5></6></4><4 2=\'2y\'><6 a=\'f\' g=\'h\'><5><4 b=\'15\' c=\'e\' d=\'0\' /><4 b=\'2F\' c=\'e\' d=\'z\' /></5></6></4><4 2=\'2G\'><6 a=\'f\' g=\'h\'><5><4 b=\'1E\' c=\'e\' d=\'0\' /></5></6></4><4 2=\'2E\'><6 a=\'f\' g=\'h\'><5><4 b=\'1a\' c=\'e\' d=\'0\' /></5></6></4><4 2=\'2C\'><6 a=\'f\' g=\'h\'><5><4 b=\'1l\' c=\'e\' d=\'0\' /></5></6></4></l></k><k 2=\'1f\'><l><4 2=\'2u\'><6 a=\'f\' g=\'h\'><5><4 b=\'1a\' c=\'e\' d=\'0\' /></5></6></4><4 2=\'3L\'><6 a=\'f\' g=\'h\'><5><4 b=\'2D\' c=\'e\' d=\'0\' /></5></6></4><4 2=\'1p\'><6 a=\'f\' g=\'h\'><5><4 b=\'2t\' c=\'e\' d=\'0\' /></5></6></4><4 2=\'3R\'><6 a=\'f\' g=\'h\'><5><4 b=\'3X\' c=\'e\' d=\'0\' /></5></6></4><4 2=\'1b\'><6 a=\'f\' g=\'h\'><5><4 b=\'1a\' c=\'e\' d=\'0\' /></5></6></4><4 2=\'1D\'><6 a=\'f\' g=\'h\'><5><4 b=\'2v\' c=\'e\' d=\'0\' /></5></6></4><4 2=\'12\'><6 a=\'f\' g=\'h\'><5><4 b=\'1d\' c=\'e\' d=\'0\' /></5></6></4></l></k><k 2=\'3W\'><l><4 2=\'1b\'><6 a=\'f\' g=\'h\'><5><4 b=\'19\' c=\'e\' d=\'0\' /></5></6></4><4 2=\'1j\'><6 a=\'f\' g=\'h\'><5><4 b=\'2l\' c=\'e\' d=\'0\' /></5></6></4><4 2=\'1i\'><6 a=\'f\' g=\'h\'><5><4 b=\'2A\' c=\'e\' d=\'0\' /></5></6></4><4 2=\'W\'><6 a=\'f\' g=\'h\'><5><4 b=\'1q\' c=\'e\' d=\'0\' /><4 b=\'1c\' c=\'e\' d=\'z\' /></5></6></4><4 2=\'1h\'><6 a=\'f\' g=\'h\'><5><4 b=\'1q\' c=\'e\' d=\'0\' /><4 b=\'1g\' c=\'e\' d=\'z\' /></5></6></4><4 2=\'3T\'><6 a=\'f\' g=\'h\'><5><4 b=\'3S\' c=\'e\' d=\'0\' /><4 b=\'1X\' c=\'e\' d=\'z\' /></5></6></4><4 2=\'3V\'><6 a=\'f\' g=\'h\'><5><4 b=\'1q\' c=\'e\' d=\'0\' /><4 b=\'1c\' c=\'e\' d=\'z\' /></5></6></4></l></k><k 2=\'3U\'><l><4 2=\'2B\'><6 a=\'f\' g=\'h\'><5><4 b=\'1n\' c=\'e\' d=\'0\' /><4 b=\'15\' c=\'e\' d=\'z\' /></5></6></4><4 2=\'2z\'><6 a=\'f\' g=\'h\'><5><4 b=\'1t\' c=\'e\' d=\'0\' /><4 b=\'2x\' c=\'e\' d=\'z\' /></5></6></4><4 2=\'2y\'><6 a=\'f\' g=\'h\'><5><4 b=\'15\' c=\'e\' d=\'0\' /><4 b=\'2F\' c=\'e\' d=\'z\' /></5></6></4><4 2=\'2G\'><6 a=\'f\' g=\'h\'><5><4 b=\'1E\' c=\'e\' d=\'0\' /></5></6></4><4 2=\'2E\'><6 a=\'f\' g=\'h\'><5><4 b=\'1a\' c=\'e\' d=\'0\' /></5></6></4><4 2=\'2C\'><6 a=\'f\' g=\'h\'><5><4 b=\'1l\' c=\'e\' d=\'0\' /></5></6></4><4 2=\'2q\'><6 a=\'f\' g=\'h\'><5><4 b=\'1a\' c=\'e\' d=\'0\' /></5></6></4><4 2=\'3t\'><6 a=\'f\' g=\'h\'><5><4 b=\'1c\' c=\'e\' d=\'0\' /></5></6></4></l></k><k 2=\'3s\'><l><4 2=\'1h\'><6 a=\'f\' g=\'h\'><5><4 b=\'16\' c=\'e\' d=\'0\' /></5></6></4><4 2=\'W\'><6 a=\'f\' g=\'h\'><5><4 b=\'1d\' c=\'e\' d=\'0\' /></5></6></4><4 2=\'3v\'><6 a=\'f\' g=\'h\'><5><4 b=\'3u\' c=\'e\' d=\'0\' /></5></6></4><4 2=\'1b\'><6 a=\'f\' g=\'h\'><5><4 b=\'17\' c=\'e\' d=\'0\' /></5></6></4><4 2=\'1p\'><6 a=\'f\' g=\'h\'><5><4 b=\'2w\' c=\'e\' d=\'0\' /></5></6></4></l></k><k 2=\'Q\'><l><4 2=\'W\'><6 a=\'f\' g=\'h\'><5><4 b=\'1d\' c=\'e\' d=\'0\' /></5></6></4><4 2=\'12\'><6 a=\'f\' g=\'h\'><5><4 b=\'16\' c=\'e\' d=\'0\' /></5></6></4></l></k><k 2=\'3G\'><l><4 2=\'W\'><6 a=\'f\' g=\'h\'><5><4 b=\'1g\' c=\'e\' d=\'0\' /></5></6></4><4 2=\'12\'><6 a=\'f\' g=\'h\'><5><4 b=\'16\' c=\'e\' d=\'0\' /></5></6></4></l></k><k 2=\'3F\'><l><4 2=\'W\'><6 a=\'f\' g=\'0\'><5><4 b=\'3I\' c=\'e\' d=\'0\' /><4 b=\'3H\' c=\'e\' d=\'1W\' /></5></6></4><4 2=\'1h\'><6 a=\'f\' g=\'h\'><5><4 b=\'3C\' c=\'e\' d=\'0\' /><4 b=\'1g\' c=\'e\' d=\'z\' /></5></6></4><4 2=\'3B\'><6 a=\'f\' g=\'h\'><5><4 b=\'3E\' c=\'e\' d=\'0\' /><4 b=\'3D\' c=\'e\' d=\'z\' /></5></6></4><4 2=\'6n\'><6 a=\'f\' g=\'h\'><5><4 b=\'6y\' c=\'e\' d=\'0\' /><4 b=\'6x\' c=\'e\' d=\'z\' /></5></6></4><4 2=\'6A\'><6 a=\'f\' g=\'h\'><5><4 b=\'16\' c=\'e\' d=\'0\' /></5></6></4><4 2=\'6z\'><6 a=\'f\' g=\'h\'><5><4 b=\'19\' c=\'e\' d=\'0\' /></5></6></4><4 2=\'12\'><6 a=\'f\' g=\'h\'><5><4 b=\'6u\' c=\'e\' d=\'0\' /></5></6></4><4 2=\'6t\'><6 a=\'f\' g=\'h\'><5><4 b=\'6w\' c=\'e\' d=\'0\' /></5></6></4><4 2=\'6v\'><6 a=\'f\' g=\'h\'><5><4 b=\'1c\' c=\'e\' d=\'0\' /></5></6></4></l></k><k 2=\'6G\'><l><4 2=\'W\'><6 a=\'f\' g=\'h\'><5><4 b=\'2D\' c=\'e\' d=\'0\' /></5></6></4><4 2=\'1h\'><6 a=\'f\' g=\'h\'><5><4 b=\'6I\' c=\'e\' d=\'0\' /><4 b=\'1F\' c=\'e\' d=\'z\' /></5></6></4><4 2=\'6H\'><6 a=\'f\' g=\'h\'><5><4 b=\'2p\' c=\'e\' d=\'0\' /></5></6></4><4 2=\'6C\'><6 a=\'f\' g=\'h\'><5><4 b=\'1n\' c=\'e\' d=\'0\' /><4 b=\'15\' c=\'e\' d=\'z\' /></5></6></4><4 2=\'6B\'><6 a=\'f\' g=\'h\'><5><4 b=\'2w\' c=\'e\' d=\'0\' /></5></6></4><4 2=\'2n\'><6 a=\'f\' g=\'h\'><5><4 b=\'2p\' c=\'e\' d=\'0\' /></5></6></4><4 2=\'6D\'><6 a=\'f\' g=\'h\'><5><4 b=\'1F\' c=\'e\' d=\'0\' /></5></6></4><4 2=\'6s\'><6 a=\'f\' g=\'h\'><5><4 b=\'1K\' c=\'e\' d=\'0\' /></5></6></4></l></k><k 2=\'6h\'><l><4 2=\'W\'><6 a=\'f\' g=\'h\'><5><4 b=\'1n\' c=\'e\' d=\'0\' /><4 b=\'15\' c=\'e\' d=\'z\' /></5></6></4><4 2=\'1h\'><6 a=\'f\' g=\'h\'><5><4 b=\'1E\' c=\'e\' d=\'0\' /></5></6></4><4 2=\'6d\'><6 a=\'f\' g=\'h\'><5><4 b=\'16\' c=\'e\' d=\'0\' /><4 b=\'6f\' c=\'e\' d=\'z\' /></5></6></4><4 2=\'6e\'><6 a=\'f\' g=\'h\'><5><4 b=\'1Y\' c=\'e\' d=\'0\' /></5></6></4><4 2=\'6p\'><6 a=\'f\' g=\'h\'><5><4 b=\'1d\' c=\'e\' d=\'0\' /></5></6></4><4 2=\'2q\'><6 a=\'f\' g=\'h\'><5><4 b=\'6r\' c=\'e\' d=\'0\' /></5></6></4><4 2=\'6q\'><6 a=\'f\' g=\'h\'><5><4 b=\'19\' c=\'e\' d=\'0\' /></5></6></4><4 2=\'6l\'><6 a=\'f\' g=\'h\'><5><4 b=\'1l\' c=\'e\' d=\'0\' /></5></6></4></l></k><k 2=\'2o\'><l><4 2=\'W\'><6 a=\'f\' g=\'h\'><5><4 b=\'1g\' c=\'e\' d=\'0\' /></5></6></4><4 2=\'1b\'><6 a=\'f\' g=\'h\'><5><4 b=\'19\' c=\'e\' d=\'0\' /></5></6></4><4 2=\'1D\'><6 a=\'f\' g=\'h\'><5><4 b=\'1K\' c=\'e\' d=\'0\' /></5></6></4><4 2=\'1p\'><6 a=\'f\' g=\'h\'><5><4 b=\'1K\' c=\'e\' d=\'0\' /></5></6></4><4 2=\'12\'><6 a=\'f\' g=\'h\'><5><4 b=\'1l\' c=\'e\' d=\'0\' /></5></6></4></l></k><k 2=\'G\'><l><4 2=\'74\'><6 a=\'f\' g=\'h\'><5><4 b=\'2m\' c=\'e\' d=\'0\' /></5></6></4><4 2=\'1P\'><6 a=\'f\' g=\'h\'><5><4 b=\'17\' c=\'e\' d=\'0\' /></5></6></4></l></k><k 2=\'C\'><l><4 2=\'1j\'><6 a=\'f\' g=\'h\'><5><4 b=\'75\' c=\'e\' d=\'0\' /></5></6></4><4 2=\'1i\'><6 a=\'f\' g=\'h\'><5><4 b=\'72\' c=\'e\' d=\'0\' /></5></6></4><4 2=\'2s\'><6 a=\'f\' g=\'h\'><5><4 b=\'2m\' c=\'e\' d=\'0\' /></5></6></4><4 2=\'2n\'><6 a=\'f\' g=\'h\'><5><4 b=\'17\' c=\'e\' d=\'0\' /></5></6></4><4 2=\'71\'><6 a=\'f\' g=\'h\'><5><4 b=\'1B\' c=\'e\' d=\'0\' /></5></6></4></l></k><k 2=\'76\'><l><4 2=\'7b\'><6 a=\'f\' g=\'h\'><5><4 b=\'79\' c=\'e\' d=\'0\' /></5></6></4></l></k><k 2=\'D\'><l><4 2=\'2u\'><6 a=\'f\' g=\'h\'><5><4 b=\'1a\' c=\'e\' d=\'0\' /></5></6></4><4 2=\'1D\'><6 a=\'f\' g=\'h\'><5><4 b=\'2v\' c=\'e\' d=\'0\' /></5></6></4><4 2=\'1b\'><6 a=\'f\' g=\'h\'><5><4 b=\'1a\' c=\'e\' d=\'0\' /></5></6></4><4 2=\'1p\'><6 a=\'f\' g=\'h\'><5><4 b=\'2t\' c=\'e\' d=\'0\' /></5></6></4><4 2=\'1j\'><6 a=\'f\' g=\'h\'><5><4 b=\'2r\' c=\'e\' d=\'0\' /></5></6></4><4 2=\'1i\'><6 a=\'f\' g=\'h\'><5><4 b=\'2r\' c=\'e\' d=\'0\' /></5></6></4><4 2=\'2s\'><6 a=\'f\' g=\'h\'><5><4 b=\'1F\' c=\'e\' d=\'0\' /></5></6></4><4 2=\'W\'><6 a=\'f\' g=\'h\'><5><4 b=\'1Y\' c=\'e\' d=\'0\' /></5></6></4><4 2=\'1P\'><6 a=\'f\' g=\'h\'><5><4 b=\'17\' c=\'e\' d=\'0\' /></5></6></4></l></k><k 2=\'I\'><l><4 2=\'6W\'><6 a=\'f\' g=\'h\'><5><4 b=\'6X\' c=\'e\' d=\'0\' /></5></6></4><4 2=\'6U\'><6 a=\'f\' g=\'h\'><5><4 b=\'6R\' c=\'e\' d=\'0\' /></5></6></4><4 2=\'6S\'><6 a=\'f\' g=\'h\'><5><4 b=\'6T\' c=\'e\' d=\'0\' /></5></6></4><4 2=\'6O\'><6 a=\'f\' g=\'h\'><5><4 b=\'1t\' c=\'e\' d=\'0\' /></5></6></4><4 2=\'5r\'><6 a=\'f\' g=\'h\'><5><4 b=\'1V\' c=\'e\' d=\'0\' /><4 b=\'1V\' c=\'e\' d=\'1W\' /><4 b=\'1X\' c=\'e\' d=\'z\' /></5></6></4></l></k></N></1U><2T><O 2=\'q\'><j m=\'5x\'>5a</j><j m=\'J\'>59</j><j m=\'F\'>1Q</j><j m=\'C\'>1R</j><j m=\'H\'>5c</j><j m=\'D\'>56</j><j m=\'G\'>1S</j><j m=\'58\'>57 1e 5d 1I 1R</j><j m=\'5i\'>1G 5l</j><j m=\'5k\'>5f</j><j m=\'5e\'>1m 5h</j><j m=\'5g\'>1S</j><j m=\'5Y\'>1G 1O:</j><j m=\'61\'>60 1I 5V</j><j m=\'E\'>1G...</j><j m=\'5X\'>5W</j><j m=\'1T\'>62</j><j m=\'L\'>68</j><j m=\'67\'>L</j><j m=\'69\'>1T</j><j m=\'63\'>H</j><j m=\'65\'>E</j><j m=\'5H\'>5K</j><j m=\'5J\'>5E</j><j m=\'5D\'>K</j><j m=\'5F\'>F</j><j m=\'5L\'>J</j><j m=\'5Q\'>U</j><j m=\'5S\'>I</j><j m=\'T\'>1Q 5O</j><j m=\'5P\'>F 5M</j><j m=\'5N\'>5T 5R</j><j m=\'5G\'>5I 66</j><j m=\'64\'>6a 5U 5Z</j><j m=\'5j\'>55</j><j m=\'5b\'>5y</j><j m=\'5v\'>5w</j></O></2T><5B 8=\'9\' /><2W><C><14><r s=\'x.5C\' v=\'5z: 39 1I  33 5A\' u=\'9\' a=\'t\' /><r s=\'30.2V.2P\' v=\'5u-3b 36 1e 37\' u=\'9\' a=\'t\'><14><38 2I=\'2V.2P\' /></14></r><r s=\'x.5o\' v=\'5p\' u=\'9\' a=\'t\' /><r s=\'x.5m\' v=\'5n\' u=\'9\' a=\'t\' /><r s=\'x.5s\' v=\'39: 31 5t 1O 2S 5q\' u=\'9\' a=\'t\' /><r s=\'x.6b\' v=\'6V 6M 2R 2Q 34\' u=\'9\' a=\'t\' /><r s=\'x.6L\' v=\'35 6K 33 34 6N\' u=\'9\' a=\'t\' /><r s=\'x.73\' v=\'3a 2U\' u=\'9\' a=\'t\' /><r s=\'x.6Q\' v=\'3a 2U\' u=\'9\' a=\'t\' /><r s=\'x.6P\' v=\'1m 10\' u=\'9\' a=\'t\' /><r s=\'x.7a\' v=\'1m 11\' u=\'9\' a=\'t\' /><r s=\'x.78\' v=\'1s 1x/2Y\' u=\'9\' a=\'t\' /><r s=\'x.77\' v=\'1s 1x/2Y\' u=\'9\' a=\'t\' /><r s=\'x.70\' v=\'1s 1x\' u=\'9\' a=\'t\' /><r s=\'x.6Z\' v=\'6J\' u=\'9\' a=\'t\' /><r s=\'x.6m\' v=\'6Y 2R 6k 1O 2S 2Q 6o\' u=\'9\' a=\'t\' /><r s=\'x.6c\' v=\'6i\' u=\'9\' a=\'t\' /><r s=\'x.6j\' v=\'1m 18\' u=\'9\' a=\'t\' /><r s=\'x.6g\' v=\'2M\' u=\'9\' a=\'t\' /><r s=\'x.6E\' v=\'2M 2N\' u=\'9\' a=\'t\' /><r s=\'x.6F\' v=\'35: 3A/2L/2O\' u=\'9\' a=\'t\' /><r s=\'x.3y\' v=\'3z/2L/2O 2N\' u=\'9\' a=\'t\' /><r s=\'x.3w\' v=\'2H 1e 2J\' u=\'9\' a=\'t\' /><r s=\'x.3x\' v=\'2H 1e 2J\' u=\'9\' a=\'t\' /><r s=\'x.3Y\' v=\'“3Z 3M 3O 3q 3j 3i 31 3l 3m 4I 4J-4G 4H 4M 4N $3.1 4K A 4L*”\' u=\'9\' a=\'t\' /><r s=\'30.2Z.2K\' v=\'4A-3b 36 1e 37\' u=\'9\' a=\'t\'><14><38 2I=\'2Z.2K\' /></14></r><r s=\'x.4B\' v=\'4y\' u=\'9\' a=\'t\' /></14></C></2W><4z 4F=\'&1k;p 4b=&13;2X&13;&1o;&1k;M 4g=&13;S&13; 4d=&13;11&13; 4=&13;#45&13;&1o;46 4h 4v 4k 14 1e 4l:&1k;/M&1o;&1k;/p&1o;\' /><4i /><4j /></32>");',62,446,'||name||color|colors|fill|control|enabled|false|type|rgb|alpha|stop|100|linear|rotation|90|true|string|color_group|group_colors|id|option|value||pxnsnfns10111100100|slidelink|slideid|slide|expand|displaytext|controls|4JVJG1IL41C|control_layout|255||options|outline|glossary|search|submit|transcript|resources|volume|next|replay|finish|font|colorscheme|string_table|seekbar|logo|pauseplay|Articulate|submitall|previous|close_btn|bg|controllayout|layout|optiongroup|||shadow|apos|links|0xC7C7C7|0xB8B8B8|0x444444||0x555555|0x353535|text|0xCFCFCF|0xFFFFFF|and|listitem|0xF3F3F3|border|divb|diva|lt|0xF0F0F0|Slide|0xF5F5F5|gt|hover|0xE9E9E9|group|Renal|0xF2F2F2|pxnsnfs00001100101|pxnsnfs00001100100|pxnsnfns00001100101|colic|npxnsnfns00001100101|npnxnsnfns00001100101|npnxnsfns00001100101|0x0000EE|npnxsnfns00001100101|selected|0xB1B1B1|0xFAFAFA|Search|sidebar|to|pxnsnfns00001100100|0x333333|npnxnsnfns00001100100|npxnsnfns00001100100|npnxsnfns00001100100|in|heading_text|SUBMIT|Menu|Notes|definition|colorschemes|0xBCBCBC|128|0xC3C3C3|0xE7E7E7|title_text||link_text|control_layouts|optiongroups|control_options|0x999999|inner|name_text|0x7C2280|link_hover|default|w3|org|www|xmlns|http|listitems|optionlist|layouts|2001|XMLSchema|0xD3D3D3|0xE1E1E1|search_text|tabs|0x8A8A8A|btn_icon_color|0xE2E2E2|divc|0xE6E6E6|selected_text|0xC0E2F1|0x6BF8FF|0xAFAFAF|btn_down|btn_hover|0xF7F7F7|btn_bg|btn_text_shadow|0xDFDFDF|btn_text|0xF4F4F4|btn_border|Documentation|drawid|billing|69JxzId3uWG26|vomiting|Cellulitis|strategy|diarrhea|5hYpnEpdFtL2|OBS|of|the|string_tables|pain|6LXPPhoohNz2|nav_data|left|Pyelonephritis|5wx2uZGHyMR26|_player|Observation|bwFrame|observation|unit|Indication|survey|quiz|slidedrawref|Introduction|Chest|test|0x00D7FF|stroke|0xFEE347|elapsed|0x00ABFF|0xFCCC2A|Hospital|Dedicated|infopanelpopup|Units|For|timer|duration|bio_text|Of|window|checkbox|btn_glow|0x33CC00|check|63MGAMucwZW|6O1uMLCvacs|5y5FPe6FMJT|Nausea|nausea|button_bg|0xF6F6F6|0xB2B2B2|0xC4C4C4|scrollarea|menu|0xE8E8E8|0xDEDEDE|html_text|slide_text|lines|Greater|0xEAEAEA|Use|editor|0x000000|viewed|0xDBDBDB|menu_shade|button|slide_bg|base|0x909090|6PKqsHUWB07|Making|infopanel|logo_enabled|4_8_2016_Instructional_module_after|sidebarpos|sidebar_enabled|444444|Here|title_enabled|sidebaroptions|totalelapsed|time_format|align|info_enabled|size|linkright|time_enabled|face|are|transcript_data|glossary_data|useful|documents|xsi|CreateFrameData|xsd|instance|kbshortcuts|device|ap|outputtype|default_layout|some|ltr|textdirection|References|resource_data|Post|6G5bX4xF4ej|bottombaroptions|elapsedandtotaltime|bottombar_enabled|description|Stay|Patients|Many|Short|Billion|Year|Could|Save|enableKeyboardShortcuts|free|flow|tooltips|wraplistitems|height|video_enabled|menuoptions|135|unrestricted|levelrestriction|readonly|enableresultsicons|autonumber|autocollapse|reached|levelbehavior|Close|Glossary|Clear|clear|NEXT|PREV|bio|Resources|return|slide_text_chk|Filter|transcript_chk|Text|search_results|close|filter|Results|5qJbc3D6EE7|Outline|5Y7Mn8mPJcX|Objectives|US|slider_bg|6GSsuxDGpn4|units|Pre|exit|Exit|prev|Bio|Title|medicine|sounds|67zCiMPcTyv|acc_replay|play|acc_submit|more_info|acc_pause|More|acc_play|pause|acc_next|all|question_list|ALL|acc_submitall|acc_previous|List|acc_volume|Question|an|include|Terms|terms|search_in|email|Check|check_include|Definition|acc_resources|send_an_email|acc_search_input|info|acc_finish|FINISH|acc_definition|Send|6ao3kHKyJJq|62v0TUYB0LJ|seek_border|seek_bg|0xEEEEEE|6NDF6CjDg2t|seekcontrol|Anaphylaxis|5e2JFhfuqGe|asthma|btn_icon_shadow|6SAKkWE1pak|button_inner|Unit|seek_position|btn_icon_hover|0x2D2D2D|text_active|detaila|0xD9D9D9|detailb|0xA7A7A7|0xBABABA|0xCBCBCB|icons|button_border|hover_glow|button_hover|bg_active|5iR99D8TOMf|5oLJQPbV71o|searchinput|icon|0xADADAD|Asthma|for|6YTPCxdnqpY|use|admission|slider_border|6CueD46hJFb|5V1S5xKoiid|0xD4D4D4|thumb_bg|0xC8C8C8|thumb_inner|Rational|thumb_border|0xA5A5A5|Management|5bI9R7JM40Q|67j2YfIoiw4|search_hover|0xF9F9F9|5kpuz9hUE7c|div|0xC6C6C6|resource|6OcmAcXMvV9|5pOqDgdx7JU|0xE0E0E0|5hY4bQ7VyCB|separator'.split('|'),0,{}))
